# Supplementary material for: Reduction of Rare‐Earth Stannole Sandwich Complexes to Tin‐Based Radical Ligands and Tin–Tin Bonds
Source: Angew Chem Int Ed Engl. 2025 Sep 14;64(45):e202516323. doi: 10.1002/anie.202516323 (PMC12582010; doi:10.1002/anie.202516323)
Supplement: Supplementary file 2 — Supporting Information [file ANIE-64-e202516323-s001.zip]

Archive with 9 entries (9 files):
- 1Dy.cif
- 1Gd.cif
- 1Y.cif
- 2Dy.cif
- 2Gd.cif
- 2Y.cif
- 3Dy.cif
- 3Gd.cif
- 3Y.cif
