# Supplementary material for: Reduction of Rare‐Earth Stannole Sandwich Complexes to Tin‐Based Radical Ligands and Tin–Tin Bonds
Source: Angew Chem Int Ed Engl. 2025 Sep 14;64(45):e202516323. doi: 10.1002/anie.202516323 (PMC12582010; doi:10.1002/anie.202516323)
Supplement: Supplementary file 2 — Supporting Information [file ANIE-64-e202516323-s001.zip › 1Dy.cif]

data_try001
_audit_creation_date               2024-09-30
_audit_creation_method
;
Olex2 1.5
(compiled 2024.02.16 svn.r378c4104 for OlexSys, GUI svn.r6928)
;
_shelx_SHELXL_version_number       '2019/2'
_audit_contact_author_address      ?
_audit_contact_author_email        ?
_audit_contact_author_name         ''
_audit_contact_author_phone        ?
_publ_contact_author_id_orcid      ?
_publ_section_references
;
Dolomanov, O.V., Bourhis, L.J., Gildea, R.J, Howard, J.A.K. & Puschmann, H.
 (2009), J. Appl. Cryst. 42, 339-341.

Sheldrick, G.M. (2015). Acta Cryst. C71, 3-8.
;
_chemical_name_common              ?
_chemical_name_systematic          ?
_chemical_formula_moiety           'C58 H106 Dy2 Si4 Sn2, 1[C7H8]'
_chemical_formula_sum              'C65 H114 Dy2 Si4 Sn2'
_chemical_formula_weight           1570.30
_chemical_melting_point            ?
loop_
  _atom_type_symbol
  _atom_type_description
  _atom_type_scat_dispersion_real
  _atom_type_scat_dispersion_imag
  _atom_type_scat_source
 'C' 'C' 0.0137 0.0067 'International Tables Vol C Tables 4.2.6.8 and 6.1.1.4'
 'H' 'H' 0.0000 0.0000 'International Tables Vol C Tables 4.2.6.8 and 6.1.1.4'
 'Dy' 'Dy' -5.9987 12.4498
 'International Tables Vol C Tables 4.2.6.8 and 6.1.1.4'
 'Si' 'Si' 0.2153 0.2529 'International Tables Vol C Tables 4.2.6.8 and 6.1.1.4'
 'Sn' 'Sn' 0.1164 4.3256 'International Tables Vol C Tables 4.2.6.8 and 6.1.1.4'

_shelx_space_group_comment
;
The symmetry employed for this shelxl refinement is uniquely defined
by the following loop, which should always be used as a source of
symmetry information in preference to the above space-group names.
They are only intended as comments.
;
_space_group_crystal_system        'triclinic'
_space_group_IT_number             2
_space_group_name_H-M_alt          'P -1'
_space_group_name_Hall             '-P 1'
loop_
  _space_group_symop_operation_xyz
 'x, y, z'
 '-x, -y, -z'

_cell_length_a                     12.0370(7)
_cell_length_b                     12.2190(8)
_cell_length_c                     24.4088(15)
_cell_angle_alpha                  96.564(3)
_cell_angle_beta                   96.770(2)
_cell_angle_gamma                  99.414(3)
_cell_volume                       3484.1(4)
_cell_formula_units_Z              2
_cell_measurement_reflns_used      9865
_cell_measurement_temperature      100.00
_cell_measurement_theta_max        54.86
_cell_measurement_theta_min        3.20
_shelx_estimated_absorpt_T_max     0.655
_shelx_estimated_absorpt_T_min     0.513
_exptl_absorpt_coefficient_mu      15.421
_exptl_absorpt_correction_T_max    0.7508
_exptl_absorpt_correction_T_min    0.5159
_exptl_absorpt_correction_type     multi-scan
_exptl_absorpt_process_details
;
SADABS-2016/2 (Bruker,2016/2) was used for absorption correction.
wR2(int) was 0.1347 before and 0.0895 after correction.
The Ratio of minimum to maximum transmission is 0.6871.
The \l/2 correction factor is Not present.
;
_exptl_absorpt_special_details     ?
_exptl_crystal_colour              'dull light green'
_exptl_crystal_colour_lustre       dull
_exptl_crystal_colour_modifier     light
_exptl_crystal_colour_primary      green
_exptl_crystal_density_diffrn      1.497
_exptl_crystal_density_meas        ?
_exptl_crystal_density_method      ?
_exptl_crystal_description         block
_exptl_crystal_F_000               1584
_exptl_crystal_size_max            0.05
_exptl_crystal_size_mid            0.04
_exptl_crystal_size_min            0.03
_exptl_transmission_factor_max     ?
_exptl_transmission_factor_min     ?
_diffrn_reflns_av_R_equivalents    0.0711
_diffrn_reflns_av_unetI/netI       0.0497
_diffrn_reflns_Laue_measured_fraction_full  0.997
_diffrn_reflns_Laue_measured_fraction_max  0.991
_diffrn_reflns_limit_h_max         14
_diffrn_reflns_limit_h_min         -14
_diffrn_reflns_limit_k_max         14
_diffrn_reflns_limit_k_min         -14
_diffrn_reflns_limit_l_max         29
_diffrn_reflns_limit_l_min         -29
_diffrn_reflns_number              68614
_diffrn_reflns_point_group_measured_fraction_full  0.997
_diffrn_reflns_point_group_measured_fraction_max  0.991
_diffrn_reflns_theta_full          53.594
_diffrn_reflns_theta_max           55.154
_diffrn_reflns_theta_min           3.202
_diffrn_ambient_temperature        100.00
_diffrn_detector_area_resol_mean   ?
_diffrn_measured_fraction_theta_full  0.997
_diffrn_measured_fraction_theta_max  0.991
_diffrn_measurement_device_type    'Bruker APEX-II CCD'
_diffrn_measurement_method         '\f and \w scans'
_diffrn_radiation_type             GaK\a
_diffrn_radiation_wavelength       1.34139
_diffrn_source                     ?
_reflns_Friedel_coverage           0.000
_reflns_Friedel_fraction_full      .
_reflns_Friedel_fraction_max       .
_reflns_number_gt                  11385
_reflns_number_total               13243
_reflns_special_details
;
 Reflections were merged by SHELXL according to the crystal
 class for the calculation of statistics and refinement.
 
 Structure factors included contributions from the .fab file.
 
 _reflns_Friedel_fraction is defined as the number of unique
 Friedel pairs measured divided by the number that would be
 possible theoretically, ignoring centric projections and
 systematic absences.
;
_reflns_threshold_expression       'I > 2\s(I)'
_computing_cell_refinement         'SAINT V8.40B (?, 2016)'
_computing_data_collection         ?
_computing_data_reduction          'SAINT V8.40B (?, 2016)'
_computing_molecular_graphics      'Olex2 1.5 (Dolomanov et al., 2009)'
_computing_publication_material    'Olex2 1.5 (Dolomanov et al., 2009)'
_computing_structure_refinement    'SHELXL 2019/2 (Sheldrick, 2015)'
_computing_structure_solution      'SHELXT 2018/2 (Sheldrick, 2018)'
_refine_diff_density_max           1.013
_refine_diff_density_min           -1.767
_refine_diff_density_rms           0.154
_refine_ls_extinction_coef         .
_refine_ls_extinction_method       none
_refine_ls_goodness_of_fit_ref     1.122
_refine_ls_hydrogen_treatment      constr
_refine_ls_matrix_type             full
_refine_ls_number_parameters       629
_refine_ls_number_reflns           13243
_refine_ls_number_restraints       36
_refine_ls_R_factor_all            0.0561
_refine_ls_R_factor_gt             0.0484
_refine_ls_restrained_S_all        1.121
_refine_ls_shift/su_max            0.002
_refine_ls_shift/su_mean           0.000
_refine_ls_structure_factor_coef   Fsqd
_refine_ls_weighting_details      
 'w=1/[\s^2^(Fo^2^)+(0.0765P)^2^+3.2267P] where P=(Fo^2^+2Fc^2^)/3'
_refine_ls_weighting_scheme        calc
_refine_ls_wR_factor_gt            0.1272
_refine_ls_wR_factor_ref           0.1330
_refine_special_details            ?
_olex2_refinement_description
;
1. Uiso/Uaniso restraints and constraints
Uanis(C23) \\sim Ueq, Uanis(C22) \\sim Ueq, Uanis(C24) \\sim Ueq, Uanis(C12)
\\sim Ueq, Uanis(C11) \\sim Ueq, Uanis(C10) \\sim Ueq: with sigma of 0.1 and
sigma for terminal atoms of 0.2
2.a Aromatic/amide H refined with riding coordinates:
 C25(H25), C27(H27), C42(H42), C45(H45)
2.b Idealised Me refined as rotating group:
 C5(H5A,H5B,H5C), C6(H6A,H6B,H6C), C7(H7A,H7B,H7C), C8(H8A,H8B,H8C), C9(H9A,
 H9B,H9C), C10(H10A,H10B,H10C), C11(H11A,H11B,H11C), C12(H12A,H12B,H12C),
 C17(H17A,H17B,H17C), C18(H18A,H18B,H18C), C19(H19A,H19B,H19C), C20(H20A,H20B,
 H20C), C21(H21A,H21B,H21C), C22(H22A,H22B,H22C), C23(H23A,H23B,H23C), C24(H24A,
 H24B,H24C), C30(H30A,H30B,H30C), C31(H31A,H31B,H31C), C32(H32A,H32B,H32C),
 C34(H34A,H34B,H34C), C35(H35A,H35B,H35C), C36(H36A,H36B,H36C), C38(H38A,H38B,
 H38C), C39(H39A,H39B,H39C), C40(H40A,H40B,H40C), C47(H47A,H47B,H47C), C48(H48A,
 H48B,H48C), C49(H49A,H49B,H49C), C51(H51A,H51B,H51C), C52(H52A,H52B,H52C),
 C53(H53A,H53B,H53C), C55(H55A,H55B,H55C), C56(H56A,H56B,H56C), C57(H57A,H57B,
 H57C)
;
_atom_sites_solution_hydrogens     geom
_atom_sites_solution_primary       ?
_atom_sites_solution_secondary     ?
loop_
  _atom_site_label
  _atom_site_type_symbol
  _atom_site_fract_x
  _atom_site_fract_y
  _atom_site_fract_z
  _atom_site_U_iso_or_equiv
  _atom_site_adp_type
  _atom_site_occupancy
  _atom_site_site_symmetry_order
  _atom_site_calc_flag
  _atom_site_refinement_flags_posn
  _atom_site_refinement_flags_adp
  _atom_site_refinement_flags_occupancy
  _atom_site_disorder_assembly
  _atom_site_disorder_group
 Dy1 Dy 0.27615(2) 0.26707(3) 0.62527(2) 0.03366(10) Uani 1 1 d . . . . .
 Dy2 Dy 0.25328(3) 0.47133(3) 0.82828(2) 0.03795(10) Uani 1 1 d . . . . .
 Sn1 Sn 0.12595(3) 0.31313(3) 0.72058(2) 0.02893(10) Uani 1 1 d . . . . .
 Sn2 Sn 0.39558(3) 0.34444(3) 0.74904(2) 0.02921(10) Uani 1 1 d . . . . .
 Si1 Si 0.09048(15) 0.52840(13) 0.64736(7) 0.0386(4) Uani 1 1 d . . . . .
 Si2 Si 0.03257(16) 0.03215(14) 0.69258(8) 0.0445(4) Uani 1 1 d . . . . .
 Si3 Si 0.48385(14) 0.61422(14) 0.72852(7) 0.0367(3) Uani 1 1 d . . . . .
 Si4 Si 0.44722(17) 0.20441(17) 0.86023(7) 0.0468(4) Uani 1 1 d . . . . .
 C1 C 0.1129(5) 0.3823(5) 0.6426(2) 0.0349(12) Uani 1 1 d . . . . .
 C2 C 0.0625(5) 0.2937(5) 0.5989(2) 0.0381(13) Uani 1 1 d . . . . .
 C3 C 0.0565(5) 0.1822(5) 0.6092(2) 0.0362(13) Uani 1 1 d . . . . .
 C4 C 0.0946(5) 0.1590(5) 0.6630(2) 0.0373(13) Uani 1 1 d . . . . .
 C5 C -0.0014(6) 0.3199(6) 0.5454(3) 0.0493(17) Uani 1 1 d . . . . .
 H5A H 0.025445 0.397939 0.540641 0.074 Uiso 1 1 calc R U . . .
 H5B H -0.083036 0.308553 0.547876 0.074 Uiso 1 1 calc R U . . .
 H5C H 0.012558 0.270127 0.513539 0.074 Uiso 1 1 calc R U . . .
 C6 C -0.0048(6) 0.0871(6) 0.5638(3) 0.0482(17) Uani 1 1 d . . . . .
 H6A H 0.026673 0.095612 0.528946 0.072 Uiso 1 1 calc R U . . .
 H6B H -0.086211 0.089999 0.557984 0.072 Uiso 1 1 calc R U . . .
 H6C H 0.005866 0.014918 0.575379 0.072 Uiso 1 1 calc R U . . .
 C7 C 0.1502(7) 0.6163(6) 0.5960(3) 0.0548(19) Uani 1 1 d . . . . .
 H7A H 0.232726 0.620098 0.599534 0.082 Uiso 1 1 calc R U . . .
 H7B H 0.133418 0.691989 0.603472 0.082 Uiso 1 1 calc R U . . .
 H7C H 0.115671 0.582814 0.558185 0.082 Uiso 1 1 calc R U . . .
 C8 C -0.0645(6) 0.5355(6) 0.6399(3) 0.0556(19) Uani 1 1 d . . . . .
 H8A H -0.098621 0.510760 0.601107 0.083 Uiso 1 1 calc R U . . .
 H8B H -0.074045 0.612812 0.650769 0.083 Uiso 1 1 calc R U . . .
 H8C H -0.102065 0.486751 0.664034 0.083 Uiso 1 1 calc R U . . .
 C9 C 0.1538(5) 0.5975(5) 0.7197(3) 0.0412(14) Uani 1 1 d . . . . .
 H9A H 0.106120 0.568504 0.746604 0.062 Uiso 1 1 calc R U . . .
 H9B H 0.157697 0.678611 0.721864 0.062 Uiso 1 1 calc R U . . .
 H9C H 0.230519 0.581229 0.728375 0.062 Uiso 1 1 calc R U . . .
 C10 C 0.0556(7) -0.1103(5) 0.6632(4) 0.0546(18) Uani 1 1 d . U . . .
 H10A H 0.034605 -0.121467 0.622691 0.082 Uiso 1 1 calc R U . . .
 H10B H 0.008353 -0.167875 0.679396 0.082 Uiso 1 1 calc R U . . .
 H10C H 0.135874 -0.115631 0.672300 0.082 Uiso 1 1 calc R U . . .
 C11 C -0.1249(7) 0.0233(7) 0.6857(5) 0.081(3) Uani 1 1 d . U . . .
 H11A H -0.142589 0.089778 0.706869 0.121 Uiso 1 1 calc R U . . .
 H11B H -0.159210 -0.043951 0.700166 0.121 Uiso 1 1 calc R U . . .
 H11C H -0.155514 0.019289 0.646322 0.121 Uiso 1 1 calc R U . . .
 C12 C 0.0883(11) 0.0463(8) 0.7685(4) 0.087(3) Uani 1 1 d . U . . .
 H12A H 0.140816 0.117795 0.779510 0.131 Uiso 1 1 calc R U . . .
 H12B H 0.128397 -0.015413 0.775366 0.131 Uiso 1 1 calc R U . . .
 H12C H 0.024713 0.044086 0.790230 0.131 Uiso 1 1 calc R U . . .
 C13 C 0.4357(5) 0.5211(5) 0.7791(2) 0.0336(12) Uani 1 1 d . . . . .
 C14 C 0.4768(5) 0.5361(5) 0.8371(2) 0.0370(13) Uani 1 1 d . . . . .
 C15 C 0.4601(5) 0.4445(6) 0.8670(2) 0.0391(14) Uani 1 1 d . . . . .
 C16 C 0.4100(5) 0.3366(5) 0.8375(2) 0.0377(13) Uani 1 1 d . . . . .
 C17 C 0.5546(6) 0.6450(6) 0.8656(3) 0.0516(17) Uani 1 1 d . . . . .
 H17A H 0.539166 0.707045 0.845422 0.077 Uiso 1 1 calc R U . . .
 H17B H 0.634243 0.637064 0.865329 0.077 Uiso 1 1 calc R U . . .
 H17C H 0.540037 0.660466 0.904112 0.077 Uiso 1 1 calc R U . . .
 C18 C 0.5103(6) 0.4581(6) 0.9283(3) 0.0505(17) Uani 1 1 d . . . . .
 H18A H 0.485352 0.521525 0.948690 0.076 Uiso 1 1 calc R U . . .
 H18B H 0.593516 0.472032 0.931672 0.076 Uiso 1 1 calc R U . . .
 H18C H 0.484316 0.389640 0.943986 0.076 Uiso 1 1 calc R U . . .
 C19 C 0.4184(6) 0.5395(6) 0.6574(2) 0.0466(16) Uani 1 1 d . . . . .
 H19A H 0.452572 0.473085 0.648967 0.070 Uiso 1 1 calc R U . . .
 H19B H 0.432401 0.589840 0.629501 0.070 Uiso 1 1 calc R U . . .
 H19C H 0.336332 0.516643 0.656807 0.070 Uiso 1 1 calc R U . . .
 C20 C 0.6424(6) 0.6368(6) 0.7308(3) 0.0506(16) Uani 1 1 d . . . . .
 H20A H 0.678789 0.675253 0.767560 0.076 Uiso 1 1 calc R U . . .
 H20B H 0.664661 0.682550 0.702129 0.076 Uiso 1 1 calc R U . . .
 H20C H 0.666637 0.564218 0.724004 0.076 Uiso 1 1 calc R U . . .
 C21 C 0.4481(7) 0.7588(6) 0.7342(3) 0.0533(17) Uani 1 1 d . . . . .
 H21A H 0.365331 0.753399 0.728756 0.080 Uiso 1 1 calc R U . . .
 H21B H 0.480796 0.799045 0.705726 0.080 Uiso 1 1 calc R U . . .
 H21C H 0.479614 0.799407 0.771239 0.080 Uiso 1 1 calc R U . . .
 C22 C 0.4012(11) 0.0850(7) 0.8033(4) 0.087(3) Uani 1 1 d . U . . .
 H22A H 0.317990 0.066955 0.796615 0.130 Uiso 1 1 calc R U . . .
 H22B H 0.431503 0.019613 0.814090 0.130 Uiso 1 1 calc R U . . .
 H22C H 0.429996 0.105433 0.769263 0.130 Uiso 1 1 calc R U . . .
 C23 C 0.6066(8) 0.2267(9) 0.8744(5) 0.083(3) Uani 1 1 d . U . . .
 H23A H 0.638434 0.243146 0.840466 0.124 Uiso 1 1 calc R U . . .
 H23B H 0.630225 0.158894 0.886033 0.124 Uiso 1 1 calc R U . . .
 H23C H 0.634314 0.289757 0.904052 0.124 Uiso 1 1 calc R U . . .
 C24 C 0.3944(7) 0.1520(7) 0.9235(3) 0.061(2) Uani 1 1 d . U . . .
 H24A H 0.409881 0.213294 0.954547 0.091 Uiso 1 1 calc R U . . .
 H24B H 0.433360 0.091251 0.933689 0.091 Uiso 1 1 calc R U . . .
 H24C H 0.312274 0.123971 0.915429 0.091 Uiso 1 1 calc R U . . .
 C25 C 0.4466(6) 0.2944(5) 0.5646(2) 0.0389(14) Uani 1 1 d . . . . .
 H25 H 0.489783 0.368081 0.569235 0.047 Uiso 1 1 calc R U . . .
 C26 C 0.3482(6) 0.2552(5) 0.5258(2) 0.0397(14) Uani 1 1 d . . . . .
 C27 C 0.3099(5) 0.1446(5) 0.5346(2) 0.0342(12) Uani 1 1 d . . . . .
 H27 H 0.243264 0.097489 0.514748 0.041 Uiso 1 1 calc R U . . .
 C28 C 0.3847(5) 0.1123(5) 0.5773(2) 0.0333(12) Uani 1 1 d . . . . .
 C29 C 0.4729(5) 0.2081(5) 0.5963(2) 0.0376(13) Uani 1 1 d . . . . .
 C30 C 0.2751(7) 0.4288(5) 0.5057(3) 0.0456(16) Uani 1 1 d . . . . .
 H30A H 0.344067 0.476699 0.526323 0.068 Uiso 1 1 calc R U . . .
 H30B H 0.218671 0.413958 0.530997 0.068 Uiso 1 1 calc R U . . .
 H30C H 0.243930 0.466662 0.475690 0.068 Uiso 1 1 calc R U . . .
 C31 C 0.2000(8) 0.2456(6) 0.4438(3) 0.058(2) Uani 1 1 d . . . . .
 H31A H 0.174435 0.286333 0.413748 0.087 Uiso 1 1 calc R U . . .
 H31B H 0.138701 0.228653 0.466246 0.087 Uiso 1 1 calc R U . . .
 H31C H 0.220440 0.175560 0.427712 0.087 Uiso 1 1 calc R U . . .
 C32 C 0.3972(8) 0.3459(6) 0.4437(3) 0.058(2) Uani 1 1 d . . . . .
 H32A H 0.368995 0.387217 0.414460 0.087 Uiso 1 1 calc R U . . .
 H32B H 0.416974 0.276435 0.426614 0.087 Uiso 1 1 calc R U . . .
 H32C H 0.464849 0.392047 0.466460 0.087 Uiso 1 1 calc R U . . .
 C33 C 0.3043(7) 0.3179(5) 0.4807(2) 0.0448(16) Uani 1 1 d . . . . .
 C34 C 0.3503(6) -0.0042(6) 0.6546(3) 0.0462(16) Uani 1 1 d . . . . .
 H34A H 0.283804 0.029225 0.661709 0.069 Uiso 1 1 calc R U . . .
 H34B H 0.418431 0.040504 0.677491 0.069 Uiso 1 1 calc R U . . .
 H34C H 0.339497 -0.080760 0.663899 0.069 Uiso 1 1 calc R U . . .
 C35 C 0.4602(6) -0.0704(6) 0.5794(3) 0.0470(16) Uani 1 1 d . . . . .
 H35A H 0.445814 -0.144283 0.591871 0.071 Uiso 1 1 calc R U . . .
 H35B H 0.533142 -0.028169 0.598940 0.071 Uiso 1 1 calc R U . . .
 H35C H 0.462787 -0.079496 0.539228 0.071 Uiso 1 1 calc R U . . .
 C36 C 0.2554(6) -0.0766(5) 0.5584(3) 0.0439(15) Uani 1 1 d . . . . .
 H36A H 0.190796 -0.039409 0.564420 0.066 Uiso 1 1 calc R U . . .
 H36B H 0.242031 -0.151084 0.570200 0.066 Uiso 1 1 calc R U . . .
 H36C H 0.263777 -0.084015 0.518733 0.066 Uiso 1 1 calc R U . . .
 C37 C 0.3644(6) -0.0066(5) 0.5925(3) 0.0414(14) Uani 1 1 d . . . . .
 C38 C 0.6728(6) 0.1834(8) 0.5876(3) 0.060(2) Uani 1 1 d . . . . .
 H38A H 0.750398 0.191692 0.606999 0.090 Uiso 1 1 calc R U . . .
 H38B H 0.672945 0.229096 0.557090 0.090 Uiso 1 1 calc R U . . .
 H38C H 0.644678 0.104623 0.572461 0.090 Uiso 1 1 calc R U . . .
 C39 C 0.6065(6) 0.1621(7) 0.6799(3) 0.0528(18) Uani 1 1 d . . . . .
 H39A H 0.684214 0.184093 0.699577 0.079 Uiso 1 1 calc R U . . .
 H39B H 0.590363 0.081023 0.668111 0.079 Uiso 1 1 calc R U . . .
 H39C H 0.552616 0.182246 0.704706 0.079 Uiso 1 1 calc R U . . .
 C40 C 0.6418(6) 0.3463(7) 0.6499(3) 0.0532(18) Uani 1 1 d . . . . .
 H40A H 0.591559 0.376112 0.674284 0.080 Uiso 1 1 calc R U . . .
 H40B H 0.646078 0.388365 0.618096 0.080 Uiso 1 1 calc R U . . .
 H40C H 0.718028 0.353774 0.670734 0.080 Uiso 1 1 calc R U . . .
 C41 C 0.5947(5) 0.2226(6) 0.6289(3) 0.0443(15) Uani 1 1 d . . . . .
 C42 C 0.2136(6) 0.5398(6) 0.9289(3) 0.0467(17) Uani 1 1 d . . . . .
 H42 H 0.275991 0.542394 0.957106 0.056 Uiso 1 1 calc R U . . .
 C43 C 0.1251(6) 0.4452(5) 0.9111(3) 0.0430(15) Uani 1 1 d . . . . .
 C44 C 0.0503(5) 0.4753(6) 0.8672(3) 0.0456(16) Uani 1 1 d . . . . .
 C45 C 0.0981(6) 0.5881(6) 0.8610(3) 0.0482(16) Uani 1 1 d . . . . .
 H45 H 0.067443 0.630023 0.834360 0.058 Uiso 1 1 calc R U . . .
 C46 C 0.1960(6) 0.6275(6) 0.8994(3) 0.0461(16) Uani 1 1 d . . . . .
 C47 C 0.2216(7) 0.3503(6) 0.9855(3) 0.0559(18) Uani 1 1 d . . . . .
 H47A H 0.217922 0.280526 1.001911 0.084 Uiso 1 1 calc R U . . .
 H47B H 0.220170 0.412376 1.014457 0.084 Uiso 1 1 calc R U . . .
 H47C H 0.292027 0.364843 0.968978 0.084 Uiso 1 1 calc R U . . .
 C48 C 0.1223(7) 0.2352(6) 0.8989(3) 0.0548(18) Uani 1 1 d . . . . .
 H48A H 0.054960 0.220739 0.870548 0.082 Uiso 1 1 calc R U . . .
 H48B H 0.123312 0.170466 0.919108 0.082 Uiso 1 1 calc R U . . .
 H48C H 0.191003 0.247961 0.880862 0.082 Uiso 1 1 calc R U . . .
 C49 C 0.0131(7) 0.3201(7) 0.9696(3) 0.064(2) Uani 1 1 d . . . . .
 H49A H -0.055495 0.308700 0.942220 0.095 Uiso 1 1 calc R U . . .
 H49B H 0.013817 0.385517 0.997041 0.095 Uiso 1 1 calc R U . . .
 H49C H 0.013612 0.253658 0.988602 0.095 Uiso 1 1 calc R U . . .
 C50 C 0.1188(6) 0.3396(6) 0.9400(3) 0.0505(17) Uani 1 1 d . . . . .
 C51 C -0.1025(6) 0.4720(7) 0.7868(3) 0.063(2) Uani 1 1 d . . . . .
 H51A H -0.053741 0.446782 0.760328 0.094 Uiso 1 1 calc R U . . .
 H51B H -0.089502 0.554046 0.792865 0.094 Uiso 1 1 calc R U . . .
 H51C H -0.182376 0.443091 0.771839 0.094 Uiso 1 1 calc R U . . .
 C52 C -0.1512(7) 0.4730(8) 0.8820(4) 0.072(3) Uani 1 1 d . . . . .
 H52A H -0.231198 0.451552 0.865545 0.108 Uiso 1 1 calc R U . . .
 H52B H -0.131306 0.554805 0.890318 0.108 Uiso 1 1 calc R U . . .
 H52C H -0.139115 0.439985 0.916485 0.108 Uiso 1 1 calc R U . . .
 C53 C -0.1065(6) 0.3007(7) 0.8276(3) 0.056(2) Uani 1 1 d . . . . .
 H53A H -0.180756 0.279624 0.804266 0.085 Uiso 1 1 calc R U . . .
 H53B H -0.109905 0.268864 0.862538 0.085 Uiso 1 1 calc R U . . .
 H53C H -0.048741 0.271781 0.807823 0.085 Uiso 1 1 calc R U . . .
 C54 C -0.0749(6) 0.4300(6) 0.8403(3) 0.0547(19) Uani 1 1 d . . . . .
 C55 C 0.1776(9) 0.8265(7) 0.9258(4) 0.081(3) Uani 1 1 d . . . . .
 H55A H 0.111928 0.814971 0.896633 0.122 Uiso 1 1 calc R U . . .
 H55B H 0.216553 0.904573 0.930368 0.122 Uiso 1 1 calc R U . . .
 H55C H 0.151756 0.809340 0.961002 0.122 Uiso 1 1 calc R U . . .
 C56 C 0.3039(7) 0.7806(6) 0.8563(3) 0.0540(18) Uani 1 1 d . . . . .
 H56A H 0.358248 0.733193 0.845672 0.081 Uiso 1 1 calc R U . . .
 H56B H 0.341564 0.859284 0.862678 0.081 Uiso 1 1 calc R U . . .
 H56C H 0.239832 0.770185 0.826256 0.081 Uiso 1 1 calc R U . . .
 C57 C 0.3583(8) 0.7639(7) 0.9570(3) 0.071(3) Uani 1 1 d . . . . .
 H57A H 0.328011 0.746514 0.991154 0.106 Uiso 1 1 calc R U . . .
 H57B H 0.398664 0.841644 0.962615 0.106 Uiso 1 1 calc R U . . .
 H57C H 0.411015 0.713564 0.947846 0.106 Uiso 1 1 calc R U . . .
 C58 C 0.2605(7) 0.7484(6) 0.9092(3) 0.0530(18) Uani 1 1 d . . . . .

loop_
  _atom_site_aniso_label
  _atom_site_aniso_U_11
  _atom_site_aniso_U_22
  _atom_site_aniso_U_33
  _atom_site_aniso_U_23
  _atom_site_aniso_U_13
  _atom_site_aniso_U_12
 Dy1 0.03722(17) 0.04147(18) 0.02158(15) -0.00316(12) -0.00059(11) 0.01349(13)
 Dy2 0.03639(17) 0.04380(19) 0.02754(17) -0.00997(13) 0.00705(12) -0.00220(13)
 Sn1 0.03175(19) 0.02777(19) 0.02535(19) -0.00282(13) 0.00117(14) 0.00622(14)
 Sn2 0.03331(19) 0.0338(2) 0.01973(17) 0.00138(13) 0.00193(13) 0.00660(14)
 Si1 0.0449(9) 0.0300(8) 0.0401(9) 0.0008(6) -0.0030(7) 0.0131(7)
 Si2 0.0485(10) 0.0281(8) 0.0579(11) 0.0015(7) 0.0124(8) 0.0090(7)
 Si3 0.0406(9) 0.0393(9) 0.0305(8) 0.0067(6) 0.0065(6) 0.0062(7)
 Si4 0.0520(10) 0.0576(11) 0.0356(9) 0.0201(8) 0.0096(8) 0.0113(9)
 C1 0.044(3) 0.033(3) 0.028(3) 0.002(2) 0.000(2) 0.014(2)
 C2 0.040(3) 0.041(3) 0.030(3) -0.005(2) -0.007(2) 0.014(3)
 C3 0.038(3) 0.035(3) 0.033(3) -0.008(2) -0.003(2) 0.014(2)
 C4 0.048(3) 0.029(3) 0.033(3) -0.002(2) 0.000(3) 0.008(3)
 C5 0.047(4) 0.056(4) 0.041(4) -0.003(3) -0.013(3) 0.018(3)
 C6 0.050(4) 0.040(3) 0.045(4) -0.019(3) -0.011(3) 0.013(3)
 C7 0.086(5) 0.037(3) 0.049(4) 0.013(3) 0.008(4) 0.029(4)
 C8 0.048(4) 0.049(4) 0.066(5) -0.002(3) -0.016(3) 0.021(3)
 C9 0.040(3) 0.036(3) 0.046(4) -0.004(3) 0.005(3) 0.007(3)
 C10 0.059(4) 0.027(3) 0.077(5) -0.001(3) 0.017(4) 0.005(3)
 C11 0.061(5) 0.050(5) 0.137(9) 0.002(5) 0.043(6) 0.010(4)
 C12 0.138(9) 0.056(5) 0.069(6) 0.026(4) 0.026(6) 0.000(6)
 C13 0.037(3) 0.035(3) 0.025(3) 0.001(2) 0.003(2) 0.000(2)
 C14 0.037(3) 0.048(3) 0.022(3) -0.003(2) 0.002(2) 0.001(3)
 C15 0.037(3) 0.054(4) 0.020(3) 0.001(2) 0.003(2) -0.004(3)
 C16 0.042(3) 0.050(4) 0.020(3) 0.008(2) -0.001(2) 0.004(3)
 C17 0.050(4) 0.058(4) 0.036(3) -0.010(3) 0.004(3) -0.009(3)
 C18 0.055(4) 0.063(4) 0.025(3) 0.006(3) -0.003(3) -0.008(3)
 C19 0.054(4) 0.063(4) 0.025(3) 0.011(3) 0.005(3) 0.011(3)
 C20 0.053(4) 0.051(4) 0.046(4) 0.006(3) 0.006(3) 0.005(3)
 C21 0.064(5) 0.040(4) 0.059(4) 0.016(3) 0.020(4) 0.005(3)
 C22 0.157(10) 0.047(5) 0.057(5) 0.011(4) -0.001(6) 0.029(6)
 C23 0.065(5) 0.089(7) 0.114(8) 0.049(6) 0.030(5) 0.032(5)
 C24 0.067(5) 0.069(5) 0.055(4) 0.031(4) 0.017(4) 0.017(4)
 C25 0.055(4) 0.030(3) 0.030(3) -0.001(2) 0.011(3) 0.002(3)
 C26 0.063(4) 0.034(3) 0.021(3) -0.001(2) 0.004(3) 0.012(3)
 C27 0.049(3) 0.032(3) 0.022(3) 0.001(2) 0.004(2) 0.008(2)
 C28 0.038(3) 0.039(3) 0.027(3) 0.006(2) 0.011(2) 0.014(2)
 C29 0.047(3) 0.041(3) 0.027(3) 0.000(2) 0.009(2) 0.014(3)
 C30 0.072(5) 0.035(3) 0.029(3) 0.005(2) 0.000(3) 0.011(3)
 C31 0.103(6) 0.040(4) 0.025(3) 0.003(3) -0.018(3) 0.014(4)
 C32 0.102(6) 0.049(4) 0.032(3) 0.012(3) 0.021(4) 0.028(4)
 C33 0.078(5) 0.034(3) 0.022(3) 0.005(2) 0.003(3) 0.011(3)
 C34 0.063(4) 0.049(4) 0.034(3) 0.015(3) 0.011(3) 0.022(3)
 C35 0.062(4) 0.043(4) 0.042(4) 0.004(3) 0.015(3) 0.025(3)
 C36 0.061(4) 0.029(3) 0.040(3) 0.000(2) 0.006(3) 0.005(3)
 C37 0.055(4) 0.036(3) 0.035(3) 0.006(2) 0.002(3) 0.016(3)
 C38 0.046(4) 0.084(6) 0.053(4) -0.003(4) 0.019(3) 0.019(4)
 C39 0.047(4) 0.078(5) 0.039(4) 0.000(3) 0.002(3) 0.035(4)
 C40 0.037(3) 0.071(5) 0.047(4) -0.004(3) 0.001(3) 0.007(3)
 C41 0.031(3) 0.059(4) 0.043(4) -0.003(3) 0.004(3) 0.014(3)
 C42 0.049(4) 0.050(4) 0.032(3) -0.014(3) 0.018(3) -0.014(3)
 C43 0.044(3) 0.043(3) 0.039(3) -0.010(3) 0.021(3) -0.003(3)
 C44 0.040(3) 0.043(3) 0.047(4) -0.017(3) 0.019(3) -0.006(3)
 C45 0.055(4) 0.047(4) 0.041(4) -0.012(3) 0.023(3) 0.007(3)
 C46 0.052(4) 0.050(4) 0.031(3) -0.010(3) 0.018(3) -0.004(3)
 C47 0.066(5) 0.052(4) 0.041(4) -0.005(3) 0.012(3) -0.009(3)
 C48 0.058(4) 0.047(4) 0.052(4) -0.006(3) 0.015(3) -0.008(3)
 C49 0.071(5) 0.065(5) 0.050(4) -0.010(4) 0.036(4) -0.006(4)
 C50 0.058(4) 0.045(4) 0.042(4) -0.006(3) 0.017(3) -0.009(3)
 C51 0.038(4) 0.073(5) 0.068(5) -0.021(4) 0.006(3) 0.004(3)
 C52 0.049(4) 0.068(5) 0.089(6) -0.037(5) 0.031(4) -0.002(4)
 C53 0.040(4) 0.062(5) 0.057(4) -0.024(4) 0.015(3) -0.003(3)
 C54 0.040(4) 0.056(4) 0.061(5) -0.019(3) 0.013(3) 0.001(3)
 C55 0.106(7) 0.044(4) 0.089(7) -0.020(4) 0.048(6) -0.006(4)
 C56 0.058(4) 0.048(4) 0.048(4) -0.005(3) 0.011(3) -0.007(3)
 C57 0.092(6) 0.061(5) 0.038(4) -0.013(3) 0.010(4) -0.032(4)
 C58 0.070(5) 0.040(4) 0.039(4) -0.016(3) 0.017(3) -0.012(3)

_geom_special_details
;
 All esds (except the esd in the dihedral angle between two l.s. planes)
 are estimated using the full covariance matrix.  The cell esds are taken
 into account individually in the estimation of esds in distances, angles
 and torsion angles; correlations between esds in cell parameters are only
 used when they are defined by crystal symmetry.  An approximate (isotropic)
 treatment of cell esds is used for estimating esds involving l.s. planes.
;
loop_
  _geom_bond_atom_site_label_1
  _geom_bond_atom_site_label_2
  _geom_bond_distance
  _geom_bond_site_symmetry_2
  _geom_bond_publ_flag
 Dy1 Sn1 3.1660(5) . ?
 Dy1 Sn2 3.1568(5) . ?
 Dy1 C1 2.643(6) . ?
 Dy1 C2 2.658(6) . ?
 Dy1 C3 2.643(6) . ?
 Dy1 C4 2.679(7) . ?
 Dy1 C25 2.668(6) . ?
 Dy1 C26 2.669(6) . ?
 Dy1 C27 2.638(5) . ?
 Dy1 C28 2.705(6) . ?
 Dy1 C29 2.732(6) . ?
 Dy2 Sn1 3.1488(5) . ?
 Dy2 Sn2 3.1691(5) . ?
 Dy2 C13 2.643(6) . ?
 Dy2 C14 2.653(6) . ?
 Dy2 C15 2.642(6) . ?
 Dy2 C16 2.705(6) . ?
 Dy2 C42 2.627(6) . ?
 Dy2 C43 2.700(6) . ?
 Dy2 C44 2.730(6) . ?
 Dy2 C45 2.669(7) . ?
 Dy2 C46 2.662(6) . ?
 Sn1 C1 2.169(6) . ?
 Sn1 C4 2.168(6) . ?
 Sn2 C13 2.155(6) . ?
 Sn2 C16 2.159(5) . ?
 Si1 C1 1.842(6) . ?
 Si1 C7 1.873(8) . ?
 Si1 C8 1.870(7) . ?
 Si1 C9 1.883(6) . ?
 Si2 C4 1.867(6) . ?
 Si2 C10 1.881(7) . ?
 Si2 C11 1.867(9) . ?
 Si2 C12 1.872(10) . ?
 Si3 C13 1.851(6) . ?
 Si3 C19 1.883(7) . ?
 Si3 C20 1.877(7) . ?
 Si3 C21 1.879(7) . ?
 Si4 C16 1.871(7) . ?
 Si4 C22 1.859(9) . ?
 Si4 C23 1.877(10) . ?
 Si4 C24 1.878(7) . ?
 C1 C2 1.431(8) . ?
 C2 C3 1.404(9) . ?
 C2 C5 1.528(8) . ?
 C3 C4 1.416(9) . ?
 C3 C6 1.535(8) . ?
 C5 H5A 0.9800 . ?
 C5 H5B 0.9800 . ?
 C5 H5C 0.9800 . ?
 C6 H6A 0.9800 . ?
 C6 H6B 0.9800 . ?
 C6 H6C 0.9800 . ?
 C7 H7A 0.9800 . ?
 C7 H7B 0.9800 . ?
 C7 H7C 0.9800 . ?
 C8 H8A 0.9800 . ?
 C8 H8B 0.9800 . ?
 C8 H8C 0.9800 . ?
 C9 H9A 0.9800 . ?
 C9 H9B 0.9800 . ?
 C9 H9C 0.9800 . ?
 C10 H10A 0.9800 . ?
 C10 H10B 0.9800 . ?
 C10 H10C 0.9800 . ?
 C11 H11A 0.9800 . ?
 C11 H11B 0.9800 . ?
 C11 H11C 0.9800 . ?
 C12 H12A 0.9800 . ?
 C12 H12B 0.9800 . ?
 C12 H12C 0.9800 . ?
 C13 C14 1.425(8) . ?
 C14 C15 1.404(9) . ?
 C14 C17 1.536(9) . ?
 C15 C16 1.429(9) . ?
 C15 C18 1.527(8) . ?
 C17 H17A 0.9800 . ?
 C17 H17B 0.9800 . ?
 C17 H17C 0.9800 . ?
 C18 H18A 0.9800 . ?
 C18 H18B 0.9800 . ?
 C18 H18C 0.9800 . ?
 C19 H19A 0.9800 . ?
 C19 H19B 0.9800 . ?
 C19 H19C 0.9800 . ?
 C20 H20A 0.9800 . ?
 C20 H20B 0.9800 . ?
 C20 H20C 0.9800 . ?
 C21 H21A 0.9800 . ?
 C21 H21B 0.9800 . ?
 C21 H21C 0.9800 . ?
 C22 H22A 0.9800 . ?
 C22 H22B 0.9800 . ?
 C22 H22C 0.9800 . ?
 C23 H23A 0.9800 . ?
 C23 H23B 0.9800 . ?
 C23 H23C 0.9800 . ?
 C24 H24A 0.9800 . ?
 C24 H24B 0.9800 . ?
 C24 H24C 0.9800 . ?
 C25 H25 0.9500 . ?
 C25 C26 1.407(9) . ?
 C25 C29 1.430(9) . ?
 C26 C27 1.404(9) . ?
 C26 C33 1.504(8) . ?
 C27 H27 0.9500 . ?
 C27 C28 1.429(8) . ?
 C28 C29 1.437(9) . ?
 C28 C37 1.529(8) . ?
 C29 C41 1.556(9) . ?
 C30 H30A 0.9800 . ?
 C30 H30B 0.9800 . ?
 C30 H30C 0.9800 . ?
 C30 C33 1.532(9) . ?
 C31 H31A 0.9800 . ?
 C31 H31B 0.9800 . ?
 C31 H31C 0.9800 . ?
 C31 C33 1.536(10) . ?
 C32 H32A 0.9800 . ?
 C32 H32B 0.9800 . ?
 C32 H32C 0.9800 . ?
 C32 C33 1.539(11) . ?
 C34 H34A 0.9800 . ?
 C34 H34B 0.9800 . ?
 C34 H34C 0.9800 . ?
 C34 C37 1.542(9) . ?
 C35 H35A 0.9800 . ?
 C35 H35B 0.9800 . ?
 C35 H35C 0.9800 . ?
 C35 C37 1.537(9) . ?
 C36 H36A 0.9800 . ?
 C36 H36B 0.9800 . ?
 C36 H36C 0.9800 . ?
 C36 C37 1.536(9) . ?
 C38 H38A 0.9800 . ?
 C38 H38B 0.9800 . ?
 C38 H38C 0.9800 . ?
 C38 C41 1.546(9) . ?
 C39 H39A 0.9800 . ?
 C39 H39B 0.9800 . ?
 C39 H39C 0.9800 . ?
 C39 C41 1.522(10) . ?
 C40 H40A 0.9800 . ?
 C40 H40B 0.9800 . ?
 C40 H40C 0.9800 . ?
 C40 C41 1.531(10) . ?
 C42 H42 0.9500 . ?
 C42 C43 1.426(9) . ?
 C42 C46 1.388(11) . ?
 C43 C44 1.436(11) . ?
 C43 C50 1.535(10) . ?
 C44 C45 1.437(10) . ?
 C44 C54 1.556(9) . ?
 C45 H45 0.9500 . ?
 C45 C46 1.397(10) . ?
 C46 C58 1.530(9) . ?
 C47 H47A 0.9800 . ?
 C47 H47B 0.9800 . ?
 C47 H47C 0.9800 . ?
 C47 C50 1.540(11) . ?
 C48 H48A 0.9800 . ?
 C48 H48B 0.9800 . ?
 C48 H48C 0.9800 . ?
 C48 C50 1.540(10) . ?
 C49 H49A 0.9800 . ?
 C49 H49B 0.9800 . ?
 C49 H49C 0.9800 . ?
 C49 C50 1.535(10) . ?
 C51 H51A 0.9800 . ?
 C51 H51B 0.9800 . ?
 C51 H51C 0.9800 . ?
 C51 C54 1.479(12) . ?
 C52 H52A 0.9800 . ?
 C52 H52B 0.9800 . ?
 C52 H52C 0.9800 . ?
 C52 C54 1.552(10) . ?
 C53 H53A 0.9800 . ?
 C53 H53B 0.9800 . ?
 C53 H53C 0.9800 . ?
 C53 C54 1.549(11) . ?
 C55 H55A 0.9800 . ?
 C55 H55B 0.9800 . ?
 C55 H55C 0.9800 . ?
 C55 C58 1.546(12) . ?
 C56 H56A 0.9800 . ?
 C56 H56B 0.9800 . ?
 C56 H56C 0.9800 . ?
 C56 C58 1.519(10) . ?
 C57 H57A 0.9800 . ?
 C57 H57B 0.9800 . ?
 C57 H57C 0.9800 . ?
 C57 C58 1.528(11) . ?

loop_
  _geom_angle_atom_site_label_1
  _geom_angle_atom_site_label_2
  _geom_angle_atom_site_label_3
  _geom_angle
  _geom_angle_site_symmetry_1
  _geom_angle_site_symmetry_3
  _geom_angle_publ_flag
 Sn2 Dy1 Sn1 60.556(11) . . ?
 C1 Dy1 Sn1 42.67(13) . . ?
 C1 Dy1 Sn2 91.01(12) . . ?
 C1 Dy1 C2 31.32(18) . . ?
 C1 Dy1 C3 55.07(18) . . ?
 C1 Dy1 C4 63.67(19) . . ?
 C1 Dy1 C25 132.63(19) . . ?
 C1 Dy1 C26 118.69(18) . . ?
 C1 Dy1 C28 159.33(18) . . ?
 C1 Dy1 C29 162.2(2) . . ?
 C2 Dy1 Sn1 60.15(13) . . ?
 C2 Dy1 Sn2 118.73(13) . . ?
 C2 Dy1 C4 54.46(19) . . ?
 C2 Dy1 C25 128.3(2) . . ?
 C2 Dy1 C26 101.5(2) . . ?
 C2 Dy1 C28 128.09(18) . . ?
 C2 Dy1 C29 151.11(18) . . ?
 C3 Dy1 Sn1 60.17(12) . . ?
 C3 Dy1 Sn2 117.92(13) . . ?
 C3 Dy1 C2 30.72(19) . . ?
 C3 Dy1 C4 30.84(19) . . ?
 C3 Dy1 C25 137.83(18) . . ?
 C3 Dy1 C26 107.44(19) . . ?
 C3 Dy1 C28 107.58(18) . . ?
 C3 Dy1 C29 138.10(18) . . ?
 C4 Dy1 Sn1 42.54(12) . . ?
 C4 Dy1 Sn2 89.86(12) . . ?
 C4 Dy1 C28 108.11(18) . . ?
 C4 Dy1 C29 134.08(19) . . ?
 C25 Dy1 Sn1 159.80(13) . . ?
 C25 Dy1 Sn2 103.99(13) . . ?
 C25 Dy1 C4 157.21(18) . . ?
 C25 Dy1 C26 30.57(19) . . ?
 C25 Dy1 C28 50.59(18) . . ?
 C25 Dy1 C29 30.69(19) . . ?
 C26 Dy1 Sn1 160.80(14) . . ?
 C26 Dy1 Sn2 134.55(14) . . ?
 C26 Dy1 C4 132.99(19) . . ?
 C26 Dy1 C28 51.47(18) . . ?
 C26 Dy1 C29 51.18(19) . . ?
 C27 Dy1 Sn1 150.24(14) . . ?
 C27 Dy1 Sn2 138.56(13) . . ?
 C27 Dy1 C1 130.41(18) . . ?
 C27 Dy1 C2 101.71(18) . . ?
 C27 Dy1 C3 91.91(18) . . ?
 C27 Dy1 C4 108.05(18) . . ?
 C27 Dy1 C25 49.96(19) . . ?
 C27 Dy1 C26 30.68(18) . . ?
 C27 Dy1 C28 30.99(17) . . ?
 C27 Dy1 C29 50.52(18) . . ?
 C28 Dy1 Sn1 143.23(12) . . ?
 C28 Dy1 Sn2 108.38(12) . . ?
 C28 Dy1 C29 30.65(18) . . ?
 C29 Dy1 Sn1 147.90(12) . . ?
 C29 Dy1 Sn2 90.06(12) . . ?
 Sn1 Dy2 Sn2 60.607(11) . . ?
 C13 Dy2 Sn1 91.08(12) . . ?
 C13 Dy2 Sn2 42.33(13) . . ?
 C13 Dy2 C14 31.22(17) . . ?
 C13 Dy2 C16 63.03(18) . . ?
 C13 Dy2 C43 159.13(19) . . ?
 C13 Dy2 C44 163.1(2) . . ?
 C13 Dy2 C45 133.4(2) . . ?
 C13 Dy2 C46 119.48(19) . . ?
 C14 Dy2 Sn1 118.72(12) . . ?
 C14 Dy2 Sn2 59.98(13) . . ?
 C14 Dy2 C16 54.17(19) . . ?
 C14 Dy2 C43 127.95(19) . . ?
 C14 Dy2 C44 151.45(18) . . ?
 C14 Dy2 C45 128.6(2) . . ?
 C14 Dy2 C46 101.9(2) . . ?
 C15 Dy2 Sn1 118.01(13) . . ?
 C15 Dy2 Sn2 60.36(13) . . ?
 C15 Dy2 C13 55.04(18) . . ?
 C15 Dy2 C14 30.8(2) . . ?
 C15 Dy2 C16 30.96(19) . . ?
 C15 Dy2 C43 107.1(2) . . ?
 C15 Dy2 C44 137.6(2) . . ?
 C15 Dy2 C45 137.5(2) . . ?
 C15 Dy2 C46 107.3(2) . . ?
 C16 Dy2 Sn1 89.56(12) . . ?
 C16 Dy2 Sn2 42.22(12) . . ?
 C16 Dy2 C44 133.9(2) . . ?
 C42 Dy2 Sn1 138.50(14) . . ?
 C42 Dy2 Sn2 149.95(18) . . ?
 C42 Dy2 C13 130.42(19) . . ?
 C42 Dy2 C14 101.65(19) . . ?
 C42 Dy2 C15 91.4(2) . . ?
 C42 Dy2 C16 108.1(2) . . ?
 C42 Dy2 C43 31.03(19) . . ?
 C42 Dy2 C44 50.8(2) . . ?
 C42 Dy2 C45 49.9(2) . . ?
 C42 Dy2 C46 30.4(2) . . ?
 C43 Dy2 Sn1 108.24(14) . . ?
 C43 Dy2 Sn2 142.98(15) . . ?
 C43 Dy2 C16 108.1(2) . . ?
 C43 Dy2 C44 30.7(2) . . ?
 C44 Dy2 Sn1 89.79(13) . . ?
 C44 Dy2 Sn2 147.57(13) . . ?
 C45 Dy2 Sn1 104.15(15) . . ?
 C45 Dy2 Sn2 160.19(16) . . ?
 C45 Dy2 C16 157.1(2) . . ?
 C45 Dy2 C43 50.4(2) . . ?
 C45 Dy2 C44 30.8(2) . . ?
 C46 Dy2 Sn1 134.53(16) . . ?
 C46 Dy2 Sn2 161.19(14) . . ?
 C46 Dy2 C16 133.1(2) . . ?
 C46 Dy2 C43 51.1(2) . . ?
 C46 Dy2 C44 51.17(19) . . ?
 C46 Dy2 C45 30.4(2) . . ?
 Dy2 Sn1 Dy1 115.683(14) . . ?
 C1 Sn1 Dy1 55.69(16) . . ?
 C1 Sn1 Dy2 118.09(16) . . ?
 C4 Sn1 Dy1 56.64(17) . . ?
 C4 Sn1 Dy2 152.83(16) . . ?
 C4 Sn1 C1 80.7(2) . . ?
 Dy1 Sn2 Dy2 115.363(14) . . ?
 C13 Sn2 Dy1 118.52(15) . . ?
 C13 Sn2 Dy2 55.69(16) . . ?
 C13 Sn2 C16 80.8(2) . . ?
 C16 Sn2 Dy1 152.52(17) . . ?
 C16 Sn2 Dy2 57.34(17) . . ?
 C1 Si1 C7 117.8(3) . . ?
 C1 Si1 C8 111.1(3) . . ?
 C1 Si1 C9 106.7(3) . . ?
 C7 Si1 C9 108.6(3) . . ?
 C8 Si1 C7 105.4(4) . . ?
 C8 Si1 C9 106.8(3) . . ?
 C4 Si2 C10 120.1(3) . . ?
 C4 Si2 C12 109.7(4) . . ?
 C11 Si2 C4 108.3(4) . . ?
 C11 Si2 C10 105.6(4) . . ?
 C11 Si2 C12 108.0(5) . . ?
 C12 Si2 C10 104.5(4) . . ?
 C13 Si3 C19 106.3(3) . . ?
 C13 Si3 C20 111.5(3) . . ?
 C13 Si3 C21 118.5(3) . . ?
 C20 Si3 C19 107.7(3) . . ?
 C20 Si3 C21 104.8(3) . . ?
 C21 Si3 C19 107.5(3) . . ?
 C16 Si4 C23 106.6(4) . . ?
 C16 Si4 C24 120.3(3) . . ?
 C22 Si4 C16 110.9(3) . . ?
 C22 Si4 C23 107.0(6) . . ?
 C22 Si4 C24 105.2(4) . . ?
 C23 Si4 C24 106.1(4) . . ?
 Sn1 C1 Dy1 81.64(18) . . ?
 Si1 C1 Dy1 138.8(3) . . ?
 Si1 C1 Sn1 115.7(3) . . ?
 C2 C1 Dy1 74.9(3) . . ?
 C2 C1 Sn1 108.4(4) . . ?
 C2 C1 Si1 126.2(4) . . ?
 C1 C2 Dy1 73.8(3) . . ?
 C1 C2 C5 120.0(5) . . ?
 C3 C2 Dy1 74.0(3) . . ?
 C3 C2 C1 119.0(5) . . ?
 C3 C2 C5 120.1(5) . . ?
 C5 C2 Dy1 132.0(5) . . ?
 C2 C3 Dy1 75.2(4) . . ?
 C2 C3 C4 120.0(5) . . ?
 C2 C3 C6 119.2(5) . . ?
 C4 C3 Dy1 76.0(4) . . ?
 C4 C3 C6 120.4(6) . . ?
 C6 C3 Dy1 126.3(4) . . ?
 Sn1 C4 Dy1 80.82(19) . . ?
 Si2 C4 Dy1 146.4(3) . . ?
 Si2 C4 Sn1 114.4(3) . . ?
 C3 C4 Dy1 73.2(4) . . ?
 C3 C4 Sn1 108.8(4) . . ?
 C3 C4 Si2 123.5(4) . . ?
 C2 C5 H5A 109.5 . . ?
 C2 C5 H5B 109.5 . . ?
 C2 C5 H5C 109.5 . . ?
 H5A C5 H5B 109.5 . . ?
 H5A C5 H5C 109.5 . . ?
 H5B C5 H5C 109.5 . . ?
 C3 C6 H6A 109.5 . . ?
 C3 C6 H6B 109.5 . . ?
 C3 C6 H6C 109.5 . . ?
 H6A C6 H6B 109.5 . . ?
 H6A C6 H6C 109.5 . . ?
 H6B C6 H6C 109.5 . . ?
 Si1 C7 H7A 109.5 . . ?
 Si1 C7 H7B 109.5 . . ?
 Si1 C7 H7C 109.5 . . ?
 H7A C7 H7B 109.5 . . ?
 H7A C7 H7C 109.5 . . ?
 H7B C7 H7C 109.5 . . ?
 Si1 C8 H8A 109.5 . . ?
 Si1 C8 H8B 109.5 . . ?
 Si1 C8 H8C 109.5 . . ?
 H8A C8 H8B 109.5 . . ?
 H8A C8 H8C 109.5 . . ?
 H8B C8 H8C 109.5 . . ?
 Si1 C9 H9A 109.5 . . ?
 Si1 C9 H9B 109.5 . . ?
 Si1 C9 H9C 109.5 . . ?
 H9A C9 H9B 109.5 . . ?
 H9A C9 H9C 109.5 . . ?
 H9B C9 H9C 109.5 . . ?
 Si2 C10 H10A 109.5 . . ?
 Si2 C10 H10B 109.5 . . ?
 Si2 C10 H10C 109.5 . . ?
 H10A C10 H10B 109.5 . . ?
 H10A C10 H10C 109.5 . . ?
 H10B C10 H10C 109.5 . . ?
 Si2 C11 H11A 109.5 . . ?
 Si2 C11 H11B 109.5 . . ?
 Si2 C11 H11C 109.5 . . ?
 H11A C11 H11B 109.5 . . ?
 H11A C11 H11C 109.5 . . ?
 H11B C11 H11C 109.5 . . ?
 Si2 C12 H12A 109.5 . . ?
 Si2 C12 H12B 109.5 . . ?
 Si2 C12 H12C 109.5 . . ?
 H12A C12 H12B 109.5 . . ?
 H12A C12 H12C 109.5 . . ?
 H12B C12 H12C 109.5 . . ?
 Sn2 C13 Dy2 81.99(18) . . ?
 Si3 C13 Dy2 137.8(3) . . ?
 Si3 C13 Sn2 116.3(3) . . ?
 C14 C13 Dy2 74.8(3) . . ?
 C14 C13 Sn2 108.9(4) . . ?
 C14 C13 Si3 125.9(4) . . ?
 C13 C14 Dy2 74.0(3) . . ?
 C13 C14 C17 121.0(6) . . ?
 C15 C14 Dy2 74.2(4) . . ?
 C15 C14 C13 119.4(5) . . ?
 C15 C14 C17 118.9(5) . . ?
 C17 C14 Dy2 131.1(4) . . ?
 C14 C15 Dy2 75.1(4) . . ?
 C14 C15 C16 119.0(5) . . ?
 C14 C15 C18 119.6(6) . . ?
 C16 C15 Dy2 77.0(4) . . ?
 C16 C15 C18 120.8(6) . . ?
 C18 C15 Dy2 125.8(5) . . ?
 Sn2 C16 Dy2 80.45(18) . . ?
 Si4 C16 Dy2 147.3(3) . . ?
 Si4 C16 Sn2 115.9(3) . . ?
 C15 C16 Dy2 72.1(4) . . ?
 C15 C16 Sn2 109.3(4) . . ?
 C15 C16 Si4 122.2(4) . . ?
 C14 C17 H17A 109.5 . . ?
 C14 C17 H17B 109.5 . . ?
 C14 C17 H17C 109.5 . . ?
 H17A C17 H17B 109.5 . . ?
 H17A C17 H17C 109.5 . . ?
 H17B C17 H17C 109.5 . . ?
 C15 C18 H18A 109.5 . . ?
 C15 C18 H18B 109.5 . . ?
 C15 C18 H18C 109.5 . . ?
 H18A C18 H18B 109.5 . . ?
 H18A C18 H18C 109.5 . . ?
 H18B C18 H18C 109.5 . . ?
 Si3 C19 H19A 109.5 . . ?
 Si3 C19 H19B 109.5 . . ?
 Si3 C19 H19C 109.5 . . ?
 H19A C19 H19B 109.5 . . ?
 H19A C19 H19C 109.5 . . ?
 H19B C19 H19C 109.5 . . ?
 Si3 C20 H20A 109.5 . . ?
 Si3 C20 H20B 109.5 . . ?
 Si3 C20 H20C 109.5 . . ?
 H20A C20 H20B 109.5 . . ?
 H20A C20 H20C 109.5 . . ?
 H20B C20 H20C 109.5 . . ?
 Si3 C21 H21A 109.5 . . ?
 Si3 C21 H21B 109.5 . . ?
 Si3 C21 H21C 109.5 . . ?
 H21A C21 H21B 109.5 . . ?
 H21A C21 H21C 109.5 . . ?
 H21B C21 H21C 109.5 . . ?
 Si4 C22 H22A 109.5 . . ?
 Si4 C22 H22B 109.5 . . ?
 Si4 C22 H22C 109.5 . . ?
 H22A C22 H22B 109.5 . . ?
 H22A C22 H22C 109.5 . . ?
 H22B C22 H22C 109.5 . . ?
 Si4 C23 H23A 109.5 . . ?
 Si4 C23 H23B 109.5 . . ?
 Si4 C23 H23C 109.5 . . ?
 H23A C23 H23B 109.5 . . ?
 H23A C23 H23C 109.5 . . ?
 H23B C23 H23C 109.5 . . ?
 Si4 C24 H24A 109.5 . . ?
 Si4 C24 H24B 109.5 . . ?
 Si4 C24 H24C 109.5 . . ?
 H24A C24 H24B 109.5 . . ?
 H24A C24 H24C 109.5 . . ?
 H24B C24 H24C 109.5 . . ?
 Dy1 C25 H25 115.3 . . ?
 C26 C25 Dy1 74.8(4) . . ?
 C26 C25 H25 124.7 . . ?
 C26 C25 C29 110.7(5) . . ?
 C29 C25 Dy1 77.1(4) . . ?
 C29 C25 H25 124.7 . . ?
 C25 C26 Dy1 74.7(3) . . ?
 C25 C26 C33 125.2(6) . . ?
 C27 C26 Dy1 73.5(3) . . ?
 C27 C26 C25 105.7(5) . . ?
 C27 C26 C33 128.7(6) . . ?
 C33 C26 Dy1 122.2(4) . . ?
 Dy1 C27 H27 114.4 . . ?
 C26 C27 Dy1 75.9(3) . . ?
 C26 C27 H27 124.6 . . ?
 C26 C27 C28 110.9(5) . . ?
 C28 C27 Dy1 77.1(3) . . ?
 C28 C27 H27 124.6 . . ?
 C27 C28 Dy1 71.9(3) . . ?
 C27 C28 C29 106.3(5) . . ?
 C27 C28 C37 120.8(5) . . ?
 C29 C28 Dy1 75.7(3) . . ?
 C29 C28 C37 132.9(5) . . ?
 C37 C28 Dy1 119.3(4) . . ?
 C25 C29 Dy1 72.2(3) . . ?
 C25 C29 C28 106.4(5) . . ?
 C25 C29 C41 118.2(6) . . ?
 C28 C29 Dy1 73.6(3) . . ?
 C28 C29 C41 133.0(6) . . ?
 C41 C29 Dy1 132.4(4) . . ?
 H30A C30 H30B 109.5 . . ?
 H30A C30 H30C 109.5 . . ?
 H30B C30 H30C 109.5 . . ?
 C33 C30 H30A 109.5 . . ?
 C33 C30 H30B 109.5 . . ?
 C33 C30 H30C 109.5 . . ?
 H31A C31 H31B 109.5 . . ?
 H31A C31 H31C 109.5 . . ?
 H31B C31 H31C 109.5 . . ?
 C33 C31 H31A 109.5 . . ?
 C33 C31 H31B 109.5 . . ?
 C33 C31 H31C 109.5 . . ?
 H32A C32 H32B 109.5 . . ?
 H32A C32 H32C 109.5 . . ?
 H32B C32 H32C 109.5 . . ?
 C33 C32 H32A 109.5 . . ?
 C33 C32 H32B 109.5 . . ?
 C33 C32 H32C 109.5 . . ?
 C26 C33 C30 110.9(5) . . ?
 C26 C33 C31 110.5(5) . . ?
 C26 C33 C32 109.3(6) . . ?
 C30 C33 C31 110.5(6) . . ?
 C30 C33 C32 107.5(5) . . ?
 C31 C33 C32 108.0(6) . . ?
 H34A C34 H34B 109.5 . . ?
 H34A C34 H34C 109.5 . . ?
 H34B C34 H34C 109.5 . . ?
 C37 C34 H34A 109.5 . . ?
 C37 C34 H34B 109.5 . . ?
 C37 C34 H34C 109.5 . . ?
 H35A C35 H35B 109.5 . . ?
 H35A C35 H35C 109.5 . . ?
 H35B C35 H35C 109.5 . . ?
 C37 C35 H35A 109.5 . . ?
 C37 C35 H35B 109.5 . . ?
 C37 C35 H35C 109.5 . . ?
 H36A C36 H36B 109.5 . . ?
 H36A C36 H36C 109.5 . . ?
 H36B C36 H36C 109.5 . . ?
 C37 C36 H36A 109.5 . . ?
 C37 C36 H36B 109.5 . . ?
 C37 C36 H36C 109.5 . . ?
 C28 C37 C34 110.4(5) . . ?
 C28 C37 C35 112.5(6) . . ?
 C28 C37 C36 111.0(5) . . ?
 C35 C37 C34 109.9(5) . . ?
 C36 C37 C34 107.5(6) . . ?
 C36 C37 C35 105.5(5) . . ?
 H38A C38 H38B 109.5 . . ?
 H38A C38 H38C 109.5 . . ?
 H38B C38 H38C 109.5 . . ?
 C41 C38 H38A 109.5 . . ?
 C41 C38 H38B 109.5 . . ?
 C41 C38 H38C 109.5 . . ?
 H39A C39 H39B 109.5 . . ?
 H39A C39 H39C 109.5 . . ?
 H39B C39 H39C 109.5 . . ?
 C41 C39 H39A 109.5 . . ?
 C41 C39 H39B 109.5 . . ?
 C41 C39 H39C 109.5 . . ?
 H40A C40 H40B 109.5 . . ?
 H40A C40 H40C 109.5 . . ?
 H40B C40 H40C 109.5 . . ?
 C41 C40 H40A 109.5 . . ?
 C41 C40 H40B 109.5 . . ?
 C41 C40 H40C 109.5 . . ?
 C38 C41 C29 107.6(5) . . ?
 C39 C41 C29 116.5(6) . . ?
 C39 C41 C38 109.4(6) . . ?
 C39 C41 C40 105.7(6) . . ?
 C40 C41 C29 110.6(5) . . ?
 C40 C41 C38 106.7(6) . . ?
 Dy2 C42 H42 113.7 . . ?
 C43 C42 Dy2 77.3(3) . . ?
 C43 C42 H42 124.7 . . ?
 C46 C42 Dy2 76.2(4) . . ?
 C46 C42 H42 124.7 . . ?
 C46 C42 C43 110.5(7) . . ?
 C42 C43 Dy2 71.7(3) . . ?
 C42 C43 C44 106.8(6) . . ?
 C42 C43 C50 121.3(6) . . ?
 C44 C43 Dy2 75.8(4) . . ?
 C44 C43 C50 131.8(6) . . ?
 C50 C43 Dy2 120.4(4) . . ?
 C43 C44 Dy2 73.5(3) . . ?
 C43 C44 C45 105.5(6) . . ?
 C43 C44 C54 134.5(7) . . ?
 C45 C44 Dy2 72.2(4) . . ?
 C45 C44 C54 117.4(7) . . ?
 C54 C44 Dy2 132.5(4) . . ?
 Dy2 C45 H45 115.6 . . ?
 C44 C45 Dy2 76.9(4) . . ?
 C44 C45 H45 124.7 . . ?
 C46 C45 Dy2 74.6(4) . . ?
 C46 C45 C44 110.6(7) . . ?
 C46 C45 H45 124.7 . . ?
 C42 C46 Dy2 73.4(4) . . ?
 C42 C46 C45 106.5(6) . . ?
 C42 C46 C58 128.6(6) . . ?
 C45 C46 Dy2 75.1(4) . . ?
 C45 C46 C58 124.6(7) . . ?
 C58 C46 Dy2 121.6(4) . . ?
 H47A C47 H47B 109.5 . . ?
 H47A C47 H47C 109.5 . . ?
 H47B C47 H47C 109.5 . . ?
 C50 C47 H47A 109.5 . . ?
 C50 C47 H47B 109.5 . . ?
 C50 C47 H47C 109.5 . . ?
 H48A C48 H48B 109.5 . . ?
 H48A C48 H48C 109.5 . . ?
 H48B C48 H48C 109.5 . . ?
 C50 C48 H48A 109.5 . . ?
 C50 C48 H48B 109.5 . . ?
 C50 C48 H48C 109.5 . . ?
 H49A C49 H49B 109.5 . . ?
 H49A C49 H49C 109.5 . . ?
 H49B C49 H49C 109.5 . . ?
 C50 C49 H49A 109.5 . . ?
 C50 C49 H49B 109.5 . . ?
 C50 C49 H49C 109.5 . . ?
 C43 C50 C47 110.9(6) . . ?
 C43 C50 C48 111.6(6) . . ?
 C48 C50 C47 106.0(7) . . ?
 C49 C50 C43 112.0(7) . . ?
 C49 C50 C47 105.8(6) . . ?
 C49 C50 C48 110.2(6) . . ?
 H51A C51 H51B 109.5 . . ?
 H51A C51 H51C 109.5 . . ?
 H51B C51 H51C 109.5 . . ?
 C54 C51 H51A 109.5 . . ?
 C54 C51 H51B 109.5 . . ?
 C54 C51 H51C 109.5 . . ?
 H52A C52 H52B 109.5 . . ?
 H52A C52 H52C 109.5 . . ?
 H52B C52 H52C 109.5 . . ?
 C54 C52 H52A 109.5 . . ?
 C54 C52 H52B 109.5 . . ?
 C54 C52 H52C 109.5 . . ?
 H53A C53 H53B 109.5 . . ?
 H53A C53 H53C 109.5 . . ?
 H53B C53 H53C 109.5 . . ?
 C54 C53 H53A 109.5 . . ?
 C54 C53 H53B 109.5 . . ?
 C54 C53 H53C 109.5 . . ?
 C51 C54 C44 112.1(6) . . ?
 C51 C54 C52 108.6(7) . . ?
 C51 C54 C53 105.7(6) . . ?
 C52 C54 C44 106.5(6) . . ?
 C53 C54 C44 114.6(6) . . ?
 C53 C54 C52 109.2(6) . . ?
 H55A C55 H55B 109.5 . . ?
 H55A C55 H55C 109.5 . . ?
 H55B C55 H55C 109.5 . . ?
 C58 C55 H55A 109.5 . . ?
 C58 C55 H55B 109.5 . . ?
 C58 C55 H55C 109.5 . . ?
 H56A C56 H56B 109.5 . . ?
 H56A C56 H56C 109.5 . . ?
 H56B C56 H56C 109.5 . . ?
 C58 C56 H56A 109.5 . . ?
 C58 C56 H56B 109.5 . . ?
 C58 C56 H56C 109.5 . . ?
 H57A C57 H57B 109.5 . . ?
 H57A C57 H57C 109.5 . . ?
 H57B C57 H57C 109.5 . . ?
 C58 C57 H57A 109.5 . . ?
 C58 C57 H57B 109.5 . . ?
 C58 C57 H57C 109.5 . . ?
 C46 C58 C55 108.4(6) . . ?
 C56 C58 C46 110.5(5) . . ?
 C56 C58 C55 108.4(7) . . ?
 C56 C58 C57 110.9(6) . . ?
 C57 C58 C46 110.6(7) . . ?
 C57 C58 C55 108.0(7) . . ?

loop_
  _geom_torsion_atom_site_label_1
  _geom_torsion_atom_site_label_2
  _geom_torsion_atom_site_label_3
  _geom_torsion_atom_site_label_4
  _geom_torsion
  _geom_torsion_site_symmetry_1
  _geom_torsion_site_symmetry_2
  _geom_torsion_site_symmetry_3
  _geom_torsion_site_symmetry_4
  _geom_torsion_publ_flag
 Dy1 C1 C2 C3 60.7(5) . . . . ?
 Dy1 C1 C2 C5 -129.5(6) . . . . ?
 Dy1 C2 C3 C4 63.8(5) . . . . ?
 Dy1 C2 C3 C6 -123.6(6) . . . . ?
 Dy1 C3 C4 Sn1 73.8(3) . . . . ?
 Dy1 C3 C4 Si2 -147.6(5) . . . . ?
 Dy1 C25 C26 C27 -67.4(4) . . . . ?
 Dy1 C25 C26 C33 118.8(6) . . . . ?
 Dy1 C25 C29 C28 66.2(4) . . . . ?
 Dy1 C25 C29 C41 -129.1(5) . . . . ?
 Dy1 C26 C27 C28 -69.9(4) . . . . ?
 Dy1 C26 C33 C30 32.3(8) . . . . ?
 Dy1 C26 C33 C31 -90.6(6) . . . . ?
 Dy1 C26 C33 C32 150.7(5) . . . . ?
 Dy1 C27 C28 C29 -68.6(4) . . . . ?
 Dy1 C27 C28 C37 113.9(5) . . . . ?
 Dy1 C28 C29 C25 -65.2(4) . . . . ?
 Dy1 C28 C29 C41 133.3(7) . . . . ?
 Dy1 C28 C37 C34 -36.2(7) . . . . ?
 Dy1 C28 C37 C35 -159.3(4) . . . . ?
 Dy1 C28 C37 C36 82.9(6) . . . . ?
 Dy1 C29 C41 C38 -173.9(5) . . . . ?
 Dy1 C29 C41 C39 63.0(8) . . . . ?
 Dy1 C29 C41 C40 -57.6(8) . . . . ?
 Dy2 C13 C14 C15 60.9(5) . . . . ?
 Dy2 C13 C14 C17 -128.7(6) . . . . ?
 Dy2 C14 C15 C16 65.5(5) . . . . ?
 Dy2 C14 C15 C18 -123.0(6) . . . . ?
 Dy2 C15 C16 Sn2 72.7(3) . . . . ?
 Dy2 C15 C16 Si4 -147.3(4) . . . . ?
 Dy2 C42 C43 C44 -68.3(4) . . . . ?
 Dy2 C42 C43 C50 115.0(6) . . . . ?
 Dy2 C42 C46 C45 68.3(4) . . . . ?
 Dy2 C42 C46 C58 -117.5(7) . . . . ?
 Dy2 C43 C44 C45 -65.6(4) . . . . ?
 Dy2 C43 C44 C54 134.1(7) . . . . ?
 Dy2 C43 C50 C47 82.4(6) . . . . ?
 Dy2 C43 C50 C48 -35.5(7) . . . . ?
 Dy2 C43 C50 C49 -159.6(5) . . . . ?
 Dy2 C44 C45 C46 -67.7(5) . . . . ?
 Dy2 C44 C54 C51 -54.2(9) . . . . ?
 Dy2 C44 C54 C52 -172.8(6) . . . . ?
 Dy2 C44 C54 C53 66.4(9) . . . . ?
 Dy2 C45 C46 C42 -67.2(4) . . . . ?
 Dy2 C45 C46 C58 118.4(6) . . . . ?
 Dy2 C46 C58 C55 151.1(6) . . . . ?
 Dy2 C46 C58 C56 32.4(9) . . . . ?
 Dy2 C46 C58 C57 -90.7(6) . . . . ?
 Sn1 C1 C2 Dy1 -75.6(3) . . . . ?
 Sn1 C1 C2 C3 -14.9(7) . . . . ?
 Sn1 C1 C2 C5 154.9(5) . . . . ?
 Sn2 C13 C14 Dy2 -75.7(3) . . . . ?
 Sn2 C13 C14 C15 -14.8(7) . . . . ?
 Sn2 C13 C14 C17 155.5(5) . . . . ?
 Si1 C1 C2 Dy1 140.3(5) . . . . ?
 Si1 C1 C2 C3 -159.0(5) . . . . ?
 Si1 C1 C2 C5 10.8(9) . . . . ?
 Si3 C13 C14 Dy2 138.6(5) . . . . ?
 Si3 C13 C14 C15 -160.5(5) . . . . ?
 Si3 C13 C14 C17 9.9(9) . . . . ?
 C1 C2 C3 Dy1 -60.6(5) . . . . ?
 C1 C2 C3 C4 3.2(9) . . . . ?
 C1 C2 C3 C6 175.8(6) . . . . ?
 C2 C3 C4 Dy1 -63.4(5) . . . . ?
 C2 C3 C4 Sn1 10.4(7) . . . . ?
 C2 C3 C4 Si2 149.0(5) . . . . ?
 C5 C2 C3 Dy1 129.7(6) . . . . ?
 C5 C2 C3 C4 -166.5(6) . . . . ?
 C5 C2 C3 C6 6.0(9) . . . . ?
 C6 C3 C4 Dy1 124.1(6) . . . . ?
 C6 C3 C4 Sn1 -162.1(5) . . . . ?
 C6 C3 C4 Si2 -23.5(8) . . . . ?
 C7 Si1 C1 Dy1 41.4(6) . . . . ?
 C7 Si1 C1 Sn1 149.2(4) . . . . ?
 C7 Si1 C1 C2 -69.0(7) . . . . ?
 C8 Si1 C1 Dy1 163.1(4) . . . . ?
 C8 Si1 C1 Sn1 -89.2(4) . . . . ?
 C8 Si1 C1 C2 52.7(7) . . . . ?
 C9 Si1 C1 Dy1 -80.9(5) . . . . ?
 C9 Si1 C1 Sn1 26.9(4) . . . . ?
 C9 Si1 C1 C2 168.7(6) . . . . ?
 C10 Si2 C4 Dy1 -42.6(7) . . . . ?
 C10 Si2 C4 Sn1 -154.2(3) . . . . ?
 C10 Si2 C4 C3 69.3(6) . . . . ?
 C11 Si2 C4 Dy1 -163.9(6) . . . . ?
 C11 Si2 C4 Sn1 84.5(5) . . . . ?
 C11 Si2 C4 C3 -52.1(7) . . . . ?
 C12 Si2 C4 Dy1 78.4(7) . . . . ?
 C12 Si2 C4 Sn1 -33.2(5) . . . . ?
 C12 Si2 C4 C3 -169.8(6) . . . . ?
 C13 C14 C15 Dy2 -60.8(5) . . . . ?
 C13 C14 C15 C16 4.7(9) . . . . ?
 C13 C14 C15 C18 176.2(6) . . . . ?
 C14 C15 C16 Dy2 -64.5(5) . . . . ?
 C14 C15 C16 Sn2 8.1(7) . . . . ?
 C14 C15 C16 Si4 148.2(5) . . . . ?
 C17 C14 C15 Dy2 128.6(6) . . . . ?
 C17 C14 C15 C16 -165.9(6) . . . . ?
 C17 C14 C15 C18 5.6(9) . . . . ?
 C18 C15 C16 Dy2 124.2(6) . . . . ?
 C18 C15 C16 Sn2 -163.2(5) . . . . ?
 C18 C15 C16 Si4 -23.1(9) . . . . ?
 C19 Si3 C13 Dy2 -81.1(5) . . . . ?
 C19 Si3 C13 Sn2 27.1(4) . . . . ?
 C19 Si3 C13 C14 170.6(6) . . . . ?
 C20 Si3 C13 Dy2 161.8(4) . . . . ?
 C20 Si3 C13 Sn2 -90.0(4) . . . . ?
 C20 Si3 C13 C14 53.5(6) . . . . ?
 C21 Si3 C13 Dy2 40.0(5) . . . . ?
 C21 Si3 C13 Sn2 148.2(3) . . . . ?
 C21 Si3 C13 C14 -68.3(7) . . . . ?
 C22 Si4 C16 Dy2 88.5(7) . . . . ?
 C22 Si4 C16 Sn2 -25.9(6) . . . . ?
 C22 Si4 C16 C15 -163.6(6) . . . . ?
 C23 Si4 C16 Dy2 -155.4(6) . . . . ?
 C23 Si4 C16 Sn2 90.2(5) . . . . ?
 C23 Si4 C16 C15 -47.5(7) . . . . ?
 C24 Si4 C16 Dy2 -34.8(7) . . . . ?
 C24 Si4 C16 Sn2 -149.2(4) . . . . ?
 C24 Si4 C16 C15 73.1(6) . . . . ?
 C25 C26 C27 Dy1 68.3(4) . . . . ?
 C25 C26 C27 C28 -1.7(7) . . . . ?
 C25 C26 C33 C30 -61.2(9) . . . . ?
 C25 C26 C33 C31 175.8(6) . . . . ?
 C25 C26 C33 C32 57.1(8) . . . . ?
 C25 C29 C41 C38 -82.8(7) . . . . ?
 C25 C29 C41 C39 154.1(6) . . . . ?
 C25 C29 C41 C40 33.5(8) . . . . ?
 C26 C25 C29 Dy1 -68.0(5) . . . . ?
 C26 C25 C29 C28 -1.8(7) . . . . ?
 C26 C25 C29 C41 162.9(5) . . . . ?
 C26 C27 C28 Dy1 69.2(4) . . . . ?
 C26 C27 C28 C29 0.6(7) . . . . ?
 C26 C27 C28 C37 -176.9(5) . . . . ?
 C27 C26 C33 C30 126.5(7) . . . . ?
 C27 C26 C33 C31 3.6(10) . . . . ?
 C27 C26 C33 C32 -115.1(8) . . . . ?
 C27 C28 C29 Dy1 65.9(4) . . . . ?
 C27 C28 C29 C25 0.7(6) . . . . ?
 C27 C28 C29 C41 -160.7(6) . . . . ?
 C27 C28 C37 C34 -121.6(6) . . . . ?
 C27 C28 C37 C35 115.3(6) . . . . ?
 C27 C28 C37 C36 -2.6(8) . . . . ?
 C28 C29 C41 C38 76.9(9) . . . . ?
 C28 C29 C41 C39 -46.2(9) . . . . ?
 C28 C29 C41 C40 -166.8(6) . . . . ?
 C29 C25 C26 Dy1 69.6(4) . . . . ?
 C29 C25 C26 C27 2.1(7) . . . . ?
 C29 C25 C26 C33 -171.6(6) . . . . ?
 C29 C28 C37 C34 61.6(9) . . . . ?
 C29 C28 C37 C35 -61.5(8) . . . . ?
 C29 C28 C37 C36 -179.4(6) . . . . ?
 C33 C26 C27 Dy1 -118.3(7) . . . . ?
 C33 C26 C27 C28 171.8(6) . . . . ?
 C37 C28 C29 Dy1 -117.0(6) . . . . ?
 C37 C28 C29 C25 177.8(6) . . . . ?
 C37 C28 C29 C41 16.4(11) . . . . ?
 C42 C43 C44 Dy2 65.5(4) . . . . ?
 C42 C43 C44 C45 -0.2(7) . . . . ?
 C42 C43 C44 C54 -160.4(7) . . . . ?
 C42 C43 C50 C47 -3.6(9) . . . . ?
 C42 C43 C50 C48 -121.5(7) . . . . ?
 C42 C43 C50 C49 114.4(7) . . . . ?
 C42 C46 C58 C55 -115.4(9) . . . . ?
 C42 C46 C58 C56 126.0(8) . . . . ?
 C42 C46 C58 C57 2.8(10) . . . . ?
 C43 C42 C46 Dy2 -70.5(4) . . . . ?
 C43 C42 C46 C45 -2.2(7) . . . . ?
 C43 C42 C46 C58 172.0(6) . . . . ?
 C43 C44 C45 Dy2 66.5(4) . . . . ?
 C43 C44 C45 C46 -1.2(7) . . . . ?
 C43 C44 C54 C51 -165.2(7) . . . . ?
 C43 C44 C54 C52 76.2(10) . . . . ?
 C43 C44 C54 C53 -44.7(10) . . . . ?
 C44 C43 C50 C47 -179.4(6) . . . . ?
 C44 C43 C50 C48 62.7(9) . . . . ?
 C44 C43 C50 C49 -61.4(9) . . . . ?
 C44 C45 C46 Dy2 69.2(4) . . . . ?
 C44 C45 C46 C42 2.1(7) . . . . ?
 C44 C45 C46 C58 -172.4(6) . . . . ?
 C45 C44 C54 C51 36.3(8) . . . . ?
 C45 C44 C54 C52 -82.3(8) . . . . ?
 C45 C44 C54 C53 156.8(6) . . . . ?
 C45 C46 C58 C55 57.8(9) . . . . ?
 C45 C46 C58 C56 -60.8(9) . . . . ?
 C45 C46 C58 C57 176.0(6) . . . . ?
 C46 C42 C43 Dy2 69.8(4) . . . . ?
 C46 C42 C43 C44 1.5(7) . . . . ?
 C46 C42 C43 C50 -175.2(6) . . . . ?
 C50 C43 C44 Dy2 -118.3(7) . . . . ?
 C50 C43 C44 C45 176.1(6) . . . . ?
 C50 C43 C44 C54 15.8(11) . . . . ?
 C54 C44 C45 Dy2 -129.2(5) . . . . ?
 C54 C44 C45 C46 163.1(5) . . . . ?

_smtbx_masks_special_details       ?
loop_
  _smtbx_masks_void_nr
  _smtbx_masks_void_average_x
  _smtbx_masks_void_average_y
  _smtbx_masks_void_average_z
  _smtbx_masks_void_volume
  _smtbx_masks_void_count_electrons
  _smtbx_masks_void_content
 1 -0.528 0.000 0.000 525.5 87.0 '2 TOLUENE'
 2 0.353 0.690 0.532 11.3 0.4 ?
 3 0.647 0.310 0.468 11.3 0.1 ?

_shelx_res_file
;
TITL try001_a.res in P-1
    try001.res
    created by SHELXL-2019/2 at 19:09:24 on 30-Sep-2024
REM Old TITL TRY001 in P-1
REM SHELXT solution in P-1: R1 0.145, Rweak 0.009, Alpha 0.068
REM <I/s> 0.000 for 0 systematic absences, Orientation as input
REM Formula found by SHELXT: C58 Si4 Sn2 Dy2
CELL 1.34139 12.037 12.219 24.4088 96.564 96.77 99.414
ZERR 2 0.0007 0.0008 0.0015 0.003 0.002 0.003
LATT 1
SFAC C H Dy Si Sn
DISP C 0.0137 0.0067 57.1
DISP Dy -5.9987 12.4498 95237.5
DISP H -0 0 0.6481
DISP Si 0.2153 0.2529 1947.9
DISP Sn 0.1164 4.3256 33293.6
UNIT 130 228 4 8 4
ISOR C23 C22 C24 C12 C11 C10

L.S. 5
PLAN  10
SIZE 0.03 0.04 0.05
TEMP -173.15
CONF
FREE Sn2 Sn1
BOND
list 4
MORE -1
BOND $H
ABIN
fmap 2 53
acta
OMIT -1 0 2
REM <olex2.extras>
REM <HklSrc "%.\\try001.hkl">
REM </olex2.extras>

WGHT    0.076500    3.226700
FVAR       0.24299
DY1   3    0.276154    0.267069    0.625266    11.00000    0.03722    0.04147 =
         0.02158   -0.00316   -0.00059    0.01349
DY2   3    0.253275    0.471326    0.828283    11.00000    0.03639    0.04380 =
         0.02754   -0.00997    0.00705   -0.00220
SN1   5    0.125955    0.313134    0.720583    11.00000    0.03175    0.02777 =
         0.02535   -0.00282    0.00117    0.00622
SN2   5    0.395576    0.344443    0.749036    11.00000    0.03331    0.03380 =
         0.01973    0.00138    0.00193    0.00660
SI1   4    0.090484    0.528401    0.647360    11.00000    0.04488    0.03000 =
         0.04012    0.00081   -0.00299    0.01309
SI2   4    0.032575    0.032146    0.692584    11.00000    0.04851    0.02811 =
         0.05790    0.00150    0.01238    0.00898
SI3   4    0.483851    0.614222    0.728522    11.00000    0.04063    0.03929 =
         0.03053    0.00668    0.00648    0.00620
SI4   4    0.447224    0.204409    0.860234    11.00000    0.05197    0.05755 =
         0.03560    0.02010    0.00962    0.01129
C1    1    0.112916    0.382280    0.642582    11.00000    0.04430    0.03281 =
         0.02800    0.00165   -0.00003    0.01373
C2    1    0.062485    0.293655    0.598854    11.00000    0.03993    0.04142 =
         0.03016   -0.00479   -0.00717    0.01434
C3    1    0.056472    0.182242    0.609173    11.00000    0.03781    0.03493 =
         0.03325   -0.00835   -0.00348    0.01408
C4    1    0.094632    0.159012    0.663006    11.00000    0.04752    0.02914 =
         0.03282   -0.00217    0.00015    0.00807
C5    1   -0.001359    0.319923    0.545441    11.00000    0.04705    0.05622 =
         0.04068   -0.00292   -0.01327    0.01799
AFIX 137
H5A   2    0.025445    0.397939    0.540641    11.00000   -1.50000
H5B   2   -0.083036    0.308553    0.547876    11.00000   -1.50000
H5C   2    0.012558    0.270127    0.513539    11.00000   -1.50000
AFIX   0
C6    1   -0.004843    0.087090    0.563765    11.00000    0.05043    0.04045 =
         0.04510   -0.01926   -0.01146    0.01333
AFIX 137
H6A   2    0.026673    0.095612    0.528946    11.00000   -1.50000
H6B   2   -0.086211    0.089999    0.557984    11.00000   -1.50000
H6C   2    0.005866    0.014918    0.575379    11.00000   -1.50000
AFIX   0
C7    1    0.150192    0.616303    0.596018    11.00000    0.08611    0.03730 =
         0.04856    0.01263    0.00848    0.02928
AFIX 137
H7A   2    0.232726    0.620098    0.599534    11.00000   -1.50000
H7B   2    0.133418    0.691989    0.603472    11.00000   -1.50000
H7C   2    0.115671    0.582814    0.558185    11.00000   -1.50000
AFIX   0
C8    1   -0.064506    0.535529    0.639934    11.00000    0.04769    0.04935 =
         0.06573   -0.00249   -0.01648    0.02116
AFIX 137
H8A   2   -0.098621    0.510760    0.601107    11.00000   -1.50000
H8B   2   -0.074045    0.612812    0.650769    11.00000   -1.50000
H8C   2   -0.102065    0.486751    0.664034    11.00000   -1.50000
AFIX   0
C9    1    0.153793    0.597464    0.719724    11.00000    0.03966    0.03600 =
         0.04560   -0.00385    0.00530    0.00728
AFIX 137
H9A   2    0.106120    0.568504    0.746604    11.00000   -1.50000
H9B   2    0.157697    0.678611    0.721864    11.00000   -1.50000
H9C   2    0.230519    0.581229    0.728375    11.00000   -1.50000
AFIX   0
C10   1    0.055610   -0.110259    0.663227    11.00000    0.05918    0.02700 =
         0.07655   -0.00096    0.01656    0.00484
AFIX 137
H10A  2    0.034605   -0.121467    0.622691    11.00000   -1.50000
H10B  2    0.008353   -0.167875    0.679396    11.00000   -1.50000
H10C  2    0.135874   -0.115631    0.672300    11.00000   -1.50000
AFIX   0
C11   1   -0.124887    0.023260    0.685663    11.00000    0.06103    0.04952 =
         0.13671    0.00239    0.04256    0.01047
AFIX 137
H11A  2   -0.142589    0.089778    0.706869    11.00000   -1.50000
H11B  2   -0.159210   -0.043951    0.700166    11.00000   -1.50000
H11C  2   -0.155514    0.019289    0.646322    11.00000   -1.50000
AFIX   0
C12   1    0.088260    0.046345    0.768463    11.00000    0.13794    0.05579 =
         0.06887    0.02596    0.02611    0.00020
AFIX 137
H12A  2    0.140816    0.117795    0.779510    11.00000   -1.50000
H12B  2    0.128397   -0.015413    0.775366    11.00000   -1.50000
H12C  2    0.024713    0.044086    0.790230    11.00000   -1.50000
AFIX   0
C13   1    0.435732    0.521098    0.779081    11.00000    0.03701    0.03521 =
         0.02528    0.00136    0.00255   -0.00031
C14   1    0.476771    0.536117    0.837131    11.00000    0.03669    0.04784 =
         0.02191   -0.00272    0.00160    0.00100
C15   1    0.460071    0.444500    0.866970    11.00000    0.03738    0.05423 =
         0.02044    0.00149    0.00257   -0.00388
C16   1    0.409983    0.336591    0.837470    11.00000    0.04160    0.04998 =
         0.01964    0.00837   -0.00104    0.00372
C17   1    0.554593    0.645023    0.865571    11.00000    0.04964    0.05842 =
         0.03584   -0.00973    0.00352   -0.00886
AFIX 137
H17A  2    0.539166    0.707045    0.845422    11.00000   -1.50000
H17B  2    0.634243    0.637064    0.865329    11.00000   -1.50000
H17C  2    0.540037    0.660466    0.904112    11.00000   -1.50000
AFIX   0
C18   1    0.510315    0.458147    0.928326    11.00000    0.05467    0.06282 =
         0.02548    0.00560   -0.00305   -0.00798
AFIX 137
H18A  2    0.485352    0.521525    0.948690    11.00000   -1.50000
H18B  2    0.593516    0.472032    0.931672    11.00000   -1.50000
H18C  2    0.484316    0.389640    0.943986    11.00000   -1.50000
AFIX   0
C19   1    0.418448    0.539488    0.657426    11.00000    0.05375    0.06299 =
         0.02469    0.01141    0.00540    0.01131
AFIX 137
H19A  2    0.452572    0.473085    0.648967    11.00000   -1.50000
H19B  2    0.432401    0.589840    0.629501    11.00000   -1.50000
H19C  2    0.336332    0.516643    0.656807    11.00000   -1.50000
AFIX   0
C20   1    0.642425    0.636752    0.730829    11.00000    0.05281    0.05125 =
         0.04615    0.00596    0.00633    0.00522
AFIX 137
H20A  2    0.678789    0.675253    0.767560    11.00000   -1.50000
H20B  2    0.664661    0.682550    0.702129    11.00000   -1.50000
H20C  2    0.666637    0.564218    0.724004    11.00000   -1.50000
AFIX   0
C21   1    0.448123    0.758818    0.734245    11.00000    0.06418    0.03992 =
         0.05947    0.01596    0.02019    0.00515
AFIX 137
H21A  2    0.365331    0.753399    0.728756    11.00000   -1.50000
H21B  2    0.480796    0.799045    0.705726    11.00000   -1.50000
H21C  2    0.479614    0.799407    0.771239    11.00000   -1.50000
AFIX   0
C22   1    0.401242    0.084984    0.803322    11.00000    0.15693    0.04723 =
         0.05681    0.01147   -0.00074    0.02921
AFIX 137
H22A  2    0.317990    0.066955    0.796615    11.00000   -1.50000
H22B  2    0.431503    0.019613    0.814090    11.00000   -1.50000
H22C  2    0.429996    0.105433    0.769263    11.00000   -1.50000
AFIX   0
C23   1    0.606595    0.226718    0.874388    11.00000    0.06474    0.08918 =
         0.11401    0.04872    0.03042    0.03230
AFIX 137
H23A  2    0.638434    0.243146    0.840466    11.00000   -1.50000
H23B  2    0.630225    0.158894    0.886033    11.00000   -1.50000
H23C  2    0.634314    0.289757    0.904052    11.00000   -1.50000
AFIX   0
C24   1    0.394364    0.151960    0.923545    11.00000    0.06668    0.06871 =
         0.05544    0.03143    0.01733    0.01673
AFIX 137
H24A  2    0.409881    0.213294    0.954547    11.00000   -1.50000
H24B  2    0.433360    0.091251    0.933689    11.00000   -1.50000
H24C  2    0.312274    0.123971    0.915429    11.00000   -1.50000
AFIX   0
C25   1    0.446647    0.294426    0.564646    11.00000    0.05491    0.03015 =
         0.02971   -0.00107    0.01082    0.00189
AFIX  43
H25   2    0.489783    0.368081    0.569235    11.00000   -1.20000
AFIX   0
C26   1    0.348157    0.255242    0.525807    11.00000    0.06343    0.03392 =
         0.02114   -0.00059    0.00376    0.01182
C27   1    0.309910    0.144584    0.534564    11.00000    0.04879    0.03159 =
         0.02158    0.00134    0.00393    0.00760
AFIX  43
H27   2    0.243264    0.097489    0.514748    11.00000   -1.20000
AFIX   0
C28   1    0.384696    0.112322    0.577284    11.00000    0.03788    0.03884 =
         0.02735    0.00572    0.01135    0.01361
C29   1    0.472913    0.208112    0.596279    11.00000    0.04667    0.04093 =
         0.02738   -0.00017    0.00930    0.01419
C30   1    0.275109    0.428797    0.505685    11.00000    0.07217    0.03484 =
         0.02888    0.00510   -0.00018    0.01139
AFIX 137
H30A  2    0.344067    0.476699    0.526323    11.00000   -1.50000
H30B  2    0.218671    0.413958    0.530997    11.00000   -1.50000
H30C  2    0.243930    0.466662    0.475690    11.00000   -1.50000
AFIX   0
C31   1    0.200037    0.245567    0.443767    11.00000    0.10295    0.04013 =
         0.02455    0.00307   -0.01802    0.01376
AFIX 137
H31A  2    0.174435    0.286333    0.413748    11.00000   -1.50000
H31B  2    0.138701    0.228653    0.466246    11.00000   -1.50000
H31C  2    0.220440    0.175560    0.427712    11.00000   -1.50000
AFIX   0
C32   1    0.397219    0.345946    0.443703    11.00000    0.10230    0.04902 =
         0.03168    0.01177    0.02148    0.02810
AFIX 137
H32A  2    0.368995    0.387217    0.414460    11.00000   -1.50000
H32B  2    0.416974    0.276435    0.426614    11.00000   -1.50000
H32C  2    0.464849    0.392047    0.466460    11.00000   -1.50000
AFIX   0
C33   1    0.304288    0.317889    0.480735    11.00000    0.07824    0.03391 =
         0.02182    0.00550    0.00257    0.01075
C34   1    0.350251   -0.004188    0.654551    11.00000    0.06303    0.04931 =
         0.03402    0.01547    0.01123    0.02241
AFIX 137
H34A  2    0.283804    0.029225    0.661709    11.00000   -1.50000
H34B  2    0.418431    0.040504    0.677491    11.00000   -1.50000
H34C  2    0.339497   -0.080760    0.663899    11.00000   -1.50000
AFIX   0
C35   1    0.460224   -0.070418    0.579448    11.00000    0.06230    0.04334 =
         0.04218    0.00382    0.01473    0.02513
AFIX 137
H35A  2    0.445814   -0.144283    0.591871    11.00000   -1.50000
H35B  2    0.533142   -0.028169    0.598940    11.00000   -1.50000
H35C  2    0.462787   -0.079496    0.539228    11.00000   -1.50000
AFIX   0
C36   1    0.255390   -0.076615    0.558369    11.00000    0.06087    0.02858 =
         0.03991    0.00003    0.00626    0.00532
AFIX 137
H36A  2    0.190796   -0.039409    0.564420    11.00000   -1.50000
H36B  2    0.242031   -0.151084    0.570200    11.00000   -1.50000
H36C  2    0.263777   -0.084015    0.518733    11.00000   -1.50000
AFIX   0
C37   1    0.364449   -0.006598    0.592473    11.00000    0.05523    0.03619 =
         0.03451    0.00637    0.00155    0.01559
C38   1    0.672835    0.183411    0.587578    11.00000    0.04565    0.08398 =
         0.05291   -0.00298    0.01904    0.01897
AFIX 137
H38A  2    0.750398    0.191692    0.606999    11.00000   -1.50000
H38B  2    0.672945    0.229096    0.557090    11.00000   -1.50000
H38C  2    0.644678    0.104623    0.572461    11.00000   -1.50000
AFIX   0
C39   1    0.606527    0.162100    0.679860    11.00000    0.04674    0.07759 =
         0.03946   -0.00032    0.00207    0.03525
AFIX 137
H39A  2    0.684214    0.184093    0.699577    11.00000   -1.50000
H39B  2    0.590363    0.081023    0.668111    11.00000   -1.50000
H39C  2    0.552616    0.182246    0.704706    11.00000   -1.50000
AFIX   0
C40   1    0.641835    0.346349    0.649892    11.00000    0.03660    0.07074 =
         0.04728   -0.00422    0.00106    0.00692
AFIX 137
H40A  2    0.591559    0.376112    0.674284    11.00000   -1.50000
H40B  2    0.646078    0.388365    0.618096    11.00000   -1.50000
H40C  2    0.718028    0.353774    0.670734    11.00000   -1.50000
AFIX   0
C41   1    0.594702    0.222580    0.628895    11.00000    0.03063    0.05888 =
         0.04275   -0.00285    0.00373    0.01416
C42   1    0.213635    0.539772    0.928939    11.00000    0.04907    0.05001 =
         0.03183   -0.01379    0.01814   -0.01362
AFIX  43
H42   2    0.275991    0.542394    0.957106    11.00000   -1.20000
AFIX   0
C43   1    0.125081    0.445174    0.911063    11.00000    0.04358    0.04306 =
         0.03871   -0.00953    0.02084   -0.00279
C44   1    0.050285    0.475262    0.867221    11.00000    0.03996    0.04287 =
         0.04720   -0.01701    0.01948   -0.00592
C45   1    0.098115    0.588059    0.860966    11.00000    0.05515    0.04725 =
         0.04104   -0.01201    0.02335    0.00665
AFIX  43
H45   2    0.067443    0.630023    0.834360    11.00000   -1.20000
AFIX   0
C46   1    0.195976    0.627485    0.899428    11.00000    0.05198    0.04972 =
         0.03134   -0.00996    0.01794   -0.00431
C47   1    0.221564    0.350314    0.985465    11.00000    0.06591    0.05215 =
         0.04147   -0.00510    0.01246   -0.00880
AFIX 137
H47A  2    0.217922    0.280526    1.001911    11.00000   -1.50000
H47B  2    0.220170    0.412376    1.014457    11.00000   -1.50000
H47C  2    0.292027    0.364843    0.968978    11.00000   -1.50000
AFIX   0
C48   1    0.122335    0.235206    0.898890    11.00000    0.05796    0.04725 =
         0.05221   -0.00634    0.01524   -0.00760
AFIX 137
H48A  2    0.054960    0.220739    0.870548    11.00000   -1.50000
H48B  2    0.123312    0.170466    0.919108    11.00000   -1.50000
H48C  2    0.191003    0.247961    0.880862    11.00000   -1.50000
AFIX   0
C49   1    0.013131    0.320112    0.969641    11.00000    0.07118    0.06537 =
         0.05025   -0.00999    0.03580   -0.00649
AFIX 137
H49A  2   -0.055495    0.308700    0.942220    11.00000   -1.50000
H49B  2    0.013817    0.385517    0.997041    11.00000   -1.50000
H49C  2    0.013612    0.253658    0.988602    11.00000   -1.50000
AFIX   0
C50   1    0.118770    0.339624    0.939980    11.00000    0.05751    0.04513 =
         0.04216   -0.00606    0.01653   -0.00884
C51   1   -0.102459    0.472015    0.786830    11.00000    0.03756    0.07254 =
         0.06847   -0.02106    0.00636    0.00434
AFIX 137
H51A  2   -0.053741    0.446782    0.760328    11.00000   -1.50000
H51B  2   -0.089502    0.554046    0.792865    11.00000   -1.50000
H51C  2   -0.182376    0.443091    0.771839    11.00000   -1.50000
AFIX   0
C52   1   -0.151165    0.473047    0.882012    11.00000    0.04911    0.06783 =
         0.08924   -0.03689    0.03133   -0.00198
AFIX 137
H52A  2   -0.231198    0.451552    0.865545    11.00000   -1.50000
H52B  2   -0.131306    0.554805    0.890318    11.00000   -1.50000
H52C  2   -0.139115    0.439985    0.916485    11.00000   -1.50000
AFIX   0
C53   1   -0.106481    0.300683    0.827567    11.00000    0.03975    0.06233 =
         0.05727   -0.02378    0.01458   -0.00293
AFIX 137
H53A  2   -0.180756    0.279624    0.804266    11.00000   -1.50000
H53B  2   -0.109905    0.268864    0.862538    11.00000   -1.50000
H53C  2   -0.048741    0.271781    0.807823    11.00000   -1.50000
AFIX   0
C54   1   -0.074933    0.429958    0.840331    11.00000    0.03998    0.05603 =
         0.06062   -0.01916    0.01342    0.00140
C55   1    0.177599    0.826455    0.925827    11.00000    0.10597    0.04407 =
         0.08904   -0.02009    0.04838   -0.00600
AFIX 137
H55A  2    0.111928    0.814971    0.896633    11.00000   -1.50000
H55B  2    0.216553    0.904573    0.930368    11.00000   -1.50000
H55C  2    0.151756    0.809340    0.961002    11.00000   -1.50000
AFIX   0
C56   1    0.303886    0.780617    0.856258    11.00000    0.05823    0.04840 =
         0.04775   -0.00483    0.01090   -0.00707
AFIX 137
H56A  2    0.358248    0.733193    0.845672    11.00000   -1.50000
H56B  2    0.341564    0.859284    0.862678    11.00000   -1.50000
H56C  2    0.239832    0.770185    0.826256    11.00000   -1.50000
AFIX   0
C57   1    0.358314    0.763914    0.956993    11.00000    0.09212    0.06070 =
         0.03843   -0.01315    0.00990   -0.03223
AFIX 137
H57A  2    0.328011    0.746514    0.991154    11.00000   -1.50000
H57B  2    0.398664    0.841644    0.962615    11.00000   -1.50000
H57C  2    0.411015    0.713564    0.947846    11.00000   -1.50000
AFIX   0
C58   1    0.260499    0.748353    0.909233    11.00000    0.06981    0.03990 =
         0.03911   -0.01552    0.01674   -0.01183
HKLF 4


REM  try001_a.res in P-1
REM wR2 = 0.1330, GooF = S = 1.122, Restrained GooF = 1.121 for all data
REM R1 = 0.0484 for 11385 Fo > 4sig(Fo) and 0.0561 for all 13243 data
REM 629 parameters refined using 36 restraints

END

WGHT      0.0765      3.2267

REM Highest difference peak  1.013,  deepest hole -1.767,  1-sigma level  0.154
Q1    1   0.2597  0.4343  0.8587  11.00000  0.05    1.01
Q2    1   0.2704  0.2004  0.6340  11.00000  0.05    1.01
Q3    1  -0.1985  0.3243  0.9209  11.00000  0.05    0.97
Q4    1   0.6772  0.0002  0.6017  11.00000  0.05    0.93
Q5    1   0.2370  0.4116  0.8478  11.00000  0.05    0.93
Q6    1  -0.0737  0.4050  1.0510  11.00000  0.05    0.86
Q7    1   0.0785  0.3599  0.9572  11.00000  0.05    0.84
Q8    1   0.5451 -0.1514  0.4969  11.00000  0.05    0.81
Q9    1   0.5233  0.0566  0.6980  11.00000  0.05    0.81
Q10   1   0.2808  0.2985  0.5985  11.00000  0.05    0.79
;
_shelx_res_checksum                62667
_shelx_hkl_file
;
  -1   0   0   75.49    5.40
   1   0   0   86.19    5.50
   2   0   0  365.76   22.50
   3   0   0   16.30    4.80
  -4   0   0  238.28   15.10
  -4   0   0  250.17   15.70
   4   0   0  250.17   17.50
  -5   0   0  472.25   28.90
  -5   0   0  510.95   29.40
   5   0   0  451.35   30.30
   5   0   0  522.75   32.20
   5   0   0  524.85   31.70
   5   0   0  450.15   29.20
   6   0   0 2185.08  127.39
   7   0   0  661.63   44.20
   7   0   0  650.63   43.60
   7   0   0  683.93   44.40
   7   0   0  714.73   41.30
   7   0   0  663.23   42.50
   7   0   0  744.03   43.50
  -8   0   0 1387.96   82.89
   8   0   0 1504.55   87.09
   8   0   0 1391.66   84.59
   8   0   0 1424.86   86.79
   8   0   0 1422.26   86.89
   8   0   0 1448.46   83.29
   8   0   0 1366.66   85.29
  -9   0   0  179.28   12.70
   9   0   0  184.88   13.60
   9   0   0  165.28   15.20
   9   0   0  181.48   19.50
   9   0   0  182.28   17.40
   9   0   0  164.48   18.70
   9   0   0  149.69   21.50
 -10   0   0    3.90    5.80
 -10   0   0    9.60    4.90
  10   0   0    2.40    9.60
  10   0   0    3.20    9.70
  10   0   0   11.70    5.10
  10   0   0   11.60    8.10
  10   0   0    3.00    6.10
 -11   0   0   10.10    4.30
 -11   0   0    7.80    4.90
  11   0   0   14.10    9.90
  11   0   0   10.60   11.60
  11   0   0    4.10   10.00
  11   0   0   10.00    6.50
  11   0   0   10.90    5.30
  12   0   0   12.00   12.40
  12   0   0    6.90   13.00
  12   0   0    9.70   12.20
  12   0   0   18.60    7.00
  13   0   0   40.00   14.10
  13   0   0   68.29   13.80
  13   0   0   61.49    7.80
  14   0   0   52.99    7.60
  14   0   0   43.80   13.00
  14  -1   0   10.70   10.30
  14  -1   0   12.40    7.90
  14  -1   0   25.80   11.80
 -14   1   0    8.00    7.60
  13  -1   0   17.10   11.20
  13  -1   0   13.90   10.80
  13  -1   0   30.60    6.20
 -13   1   0   20.00    7.70
  12  -1   0   13.00   11.60
  12  -1   0    8.80    7.30
  12  -1   0    7.30    5.10
  12  -1   0   21.50   11.10
  12  -1   0   25.20   10.40
 -12   1   0   10.70    6.60
  11  -1   0  149.59   20.20
  11  -1   0  149.99   17.80
  11  -1   0  133.09   15.00
  11  -1   0  142.69   18.80
  11  -1   0  131.39   12.50
  10  -1   0   -5.60    8.30
  10  -1   0   -3.20    8.70
  10  -1   0   -8.00    7.00
  10  -1   0    2.20    4.70
  10  -1   0   -4.30    5.80
 -10   1   0    2.00    3.30
 -10   1   0   -1.60    3.90
   9  -1   0  181.78   18.60
   9  -1   0  154.18   16.40
   9  -1   0  179.38   13.00
   9  -1   0  175.78   18.50
   9  -1   0  150.78   15.50
  -9   1   0  169.38   12.00
  -9   1   0  161.28   12.50
   8  -1   0    4.80    6.60
   8  -1   0    2.10    5.10
   8  -1   0   -2.50    6.90
   8  -1   0   -5.20    5.10
   8  -1   0    1.00    5.60
   8  -1   0    2.00    3.00
  -8   1   0   -2.70    2.40
   7  -1   0  968.70   60.69
   7  -1   0 1000.20   60.89
   7  -1   0  985.50   61.49
   7  -1   0  978.30   61.59
   7  -1   0 1026.50   58.79
   7  -1   0 1040.30   62.29
  -7   1   0 1003.00   58.49
   6  -1   0   41.70    4.70
   6  -1   0   49.30    8.00
   6  -1   0   51.59    7.80
   6  -1   0   46.30    7.80
   6  -1   0   34.10    5.70
  -6   1   0   44.70    4.30
   5  -1   0  502.45   33.20
   5  -1   0  539.25   33.70
   5  -1   0  550.84   34.30
   5  -1   0  554.14   32.00
  -5   1   0  542.15   31.60
   4  -1   0    6.50    4.50
  -4   1   0    5.00    1.80
   3  -1   0 1493.65   87.19
   2  -1   0   86.69   10.00
   2  -1   0   95.59    7.50
   2  -1   0   90.39    6.20
  -2   1   0   84.39    5.40
  -1   1   0 3720.33  234.08
   0  -1   0 3711.13  234.18
   0   1   0 3796.82  233.08
  -1  -1   0 3299.47  180.48
   1   1   0 2938.01  179.78
  -2  -1   0  330.77   22.70
   2   1   0  335.57   22.20
  -3  -1   0  167.78   12.40
   3   1   0  160.48   13.30
  -4  -1   0  231.68   15.70
   4   1   0  221.48   17.00
   4   1   0  215.28   14.70
   4   1   0  241.88   17.90
  -5  -1   0    5.10    2.60
  -5  -1   0   15.20    4.60
   5   1   0   16.10    6.20
   5   1   0   -1.10    4.50
   5   1   0   14.20    7.20
   5   1   0    7.30    3.40
  -6  -1   0 2760.92  156.98
   6   1   0 2680.23  157.48
  -7  -1   0  563.34   34.10
   7   1   0  584.54   34.30
   7   1   0  534.05   34.80
   8   1   0 2004.50  113.39
   8   1   0 1861.01  114.19
   8   1   0 1777.42  110.09
  -9  -1   0    8.80    4.00
   9   1   0    9.80    5.40
   9   1   0    5.60    4.20
   9   1   0   16.20   10.20
   9   1   0    0.30    6.30
   9   1   0   11.40    9.40
 -10  -1   0   36.00    6.00
  10   1   0   44.70   12.50
  10   1   0   53.69   13.30
  10   1   0   27.10    9.00
  10   1   0   31.20    6.30
 -11  -1   0   77.39    9.00
 -11  -1   0   80.29    8.60
  11   1   0   82.89    9.50
  11   1   0   69.89   15.70
  11   1   0   89.29   15.20
  11   1   0   94.49   16.90
 -12  -1   0   69.49    8.40
 -12  -1   0   57.09    9.20
  12   1   0   97.09   17.90
  12   1   0   88.09   14.60
  12   1   0   71.69   14.70
  12   1   0   90.59   10.00
 -13  -1   0   27.10    7.10
  13   1   0   46.00   12.20
  13   1   0   42.90   13.10
  13   1   0   44.90    7.50
 -14  -1   0   94.39   12.00
  14   1   0  116.59   16.40
  14  -2   0    1.50    9.20
  14  -2   0    6.80    5.40
  14  -2   0    2.90   10.00
 -14   2   0    5.20    8.00
 -14   2   0   -6.20    9.90
  13  -2   0    8.10   14.50
  13  -2   0    8.80    7.80
  13  -2   0   13.60   10.50
  13  -2   0   14.70   10.60
  13  -2   0    9.90    5.10
  12  -2   0  395.56   30.20
  12  -2   0  392.06   32.70
  12  -2   0  433.66   27.00
  12  -2   0  402.66   34.50
  11  -2   0   46.50   10.00
  11  -2   0   49.60   11.90
  11  -2   0   61.49   13.40
  11  -2   0   40.80    6.60
  11  -2   0   35.70   11.50
 -11   2   0   61.19    9.50
  10  -2   0  306.17   26.70
  10  -2   0  305.97   27.20
  10  -2   0  319.37   21.10
  10  -2   0  359.16   25.80
  10  -2   0  321.37   24.90
 -10   2   0  272.97   20.90
   9  -2   0   -0.10    7.30
   9  -2   0    1.90    6.20
   9  -2   0   11.60    6.50
   9  -2   0   -1.40    6.40
   9  -2   0   -3.80    6.80
   9  -2   0    0.90    3.40
  -9   2   0    1.40    2.80
   8  -2   0  264.87   21.40
   8  -2   0  281.37   18.10
   8  -2   0  267.87   21.20
   8  -2   0  287.47   21.20
   8  -2   0  280.17   21.90
   8  -2   0  286.27   22.50
  -8   2   0  261.47   17.50
  -8   2   0  293.17   17.40
   7  -2   0   13.20    5.90
   7  -2   0   13.10    6.70
   7  -2   0   12.80    3.10
   7  -2   0    4.90    5.20
   7  -2   0   14.20    5.90
   7  -2   0    5.20    5.80
  -7   2   0   13.40    2.50
   6  -2   0   -1.10    5.30
   6  -2   0    1.60    4.60
   6  -2   0    0.30    2.40
   6  -2   0   -0.90    4.30
   6  -2   0   -3.40    5.20
   6  -2   0    0.90    5.30
  -6   2   0   -1.00    1.70
   5  -2   0   45.10    6.80
   5  -2   0   54.69    5.00
  -5   2   0   49.80    4.00
   4  -2   0  716.83   46.80
   4  -2   0  785.82   44.20
   3  -2   0  318.87   20.20
   3  -2   0  311.37   19.30
  -3   2   0  311.07   18.20
   2  -2   0  462.35   34.30
   1  -2   0  161.48   18.10
   1  -2   0  189.78   13.20
   0  -2   0  131.49   15.10
   0   2   0  126.59   15.20
  -1  -2   0 2682.63  157.28
  -2  -2   0  274.87   18.30
  -2  -2   0  218.18   20.10
   2   2   0  256.97   16.40
  -3  -2   0   14.10    5.80
   3   2   0   21.80    6.60
   3   2   0    6.30    6.80
  -4  -2   0  409.66   25.20
   4   2   0  394.56   26.20
   4   2   0  367.26   23.00
   4   2   0  328.67   24.40
  -5  -2   0   65.29    8.30
   5   2   0   43.70    7.50
   5   2   0   55.29    6.40
   5   2   0   48.00    8.80
   5   2   0   65.29   10.30
  -6  -2   0   76.29    7.30
  -6  -2   0   86.99    9.00
   6   2   0   56.59    6.90
   6   2   0   67.89   10.10
   6   2   0   90.79   13.00
   6   2   0   81.89   12.80
   6   2   0   55.49    8.60
  -7  -2   0 2379.16  137.99
   7   2   0 2251.67  136.99
   7   2   0 2464.45  143.09
  -8  -2   0  337.97   22.10
   8   2   0  367.36   22.70
   8   2   0  354.36   28.40
   8   2   0  296.37   36.40
   8   2   0  296.77   27.20
  -9  -2   0  164.58   13.40
   9   2   0  191.18   20.60
   9   2   0  157.28   13.90
   9   2   0  156.48   19.30
 -10  -2   0   80.69    8.70
  10   2   0   61.39   12.90
  10   2   0   64.39   15.50
  10   2   0   75.29    8.70
  10   2   0   71.89   15.00
 -11  -2   0   10.40    6.40
  11   2   0   23.30   13.70
  11   2   0   19.00    6.50
  11   2   0    5.00    9.50
  11   2   0    4.70   10.70
 -12  -2   0   90.09   10.70
 -12  -2   0  101.29   10.90
  12   2   0   97.39   19.60
  12   2   0   77.19   15.50
  12   2   0  102.59   15.40
 -13  -2   0    3.80    6.20
 -13  -2   0   11.70    5.40
  13   2   0   15.80    6.00
  13   2   0   15.60   10.60
  13   2   0    5.20   11.20
  14  -3   0   37.70   11.10
  14  -3   0   62.69   13.70
 -14   3   0   26.90   12.50
 -14   3   0   42.80   10.90
  13  -3   0   15.20    9.10
  13  -3   0   47.80   12.90
  13  -3   0   38.70    6.10
  13  -3   0   22.00   16.40
  13  -3   0   29.80   12.10
 -13   3   0   55.29   14.50
 -13   3   0   27.40    9.60
  12  -3   0  514.75   37.20
  12  -3   0  470.75   37.00
  12  -3   0  507.85   31.20
  12  -3   0  473.85   35.40
  12  -3   0  467.35   38.60
  11  -3   0  213.28   23.70
  11  -3   0  207.78   21.00
  11  -3   0  255.97   16.90
  11  -3   0  220.08   22.80
  10  -3   0  642.14   43.00
  10  -3   0  573.84   41.00
  10  -3   0  636.44   36.90
  10  -3   0  639.94   40.80
  10  -3   0  561.24   41.70
 -10   3   0  558.94   38.50
   9  -3   0   24.80    8.50
   9  -3   0   18.20    8.10
   9  -3   0   13.40    7.60
   9  -3   0   15.50    9.50
   9  -3   0   25.20    4.70
   9  -3   0   15.10    6.70
  -9   3   0   23.50    6.50
   8  -3   0  160.18   15.50
   8  -3   0  166.08   15.80
   8  -3   0  146.49   10.60
   8  -3   0  143.99   15.10
   8  -3   0  145.09   14.00
   8  -3   0  130.49   13.90
  -8   3   0  134.69    9.70
   7  -3   0   97.09   11.80
   7  -3   0  105.89   12.50
   7  -3   0   93.19    7.70
   7  -3   0  103.89   11.20
   7  -3   0   88.29   10.50
  -7   3   0  107.59    7.00
   6  -3   0 1500.95   97.99
   6  -3   0 1518.35   90.59
   5  -3   0   20.20    6.50
   5  -3   0   38.60    6.40
   5  -3   0   35.50    6.50
   5  -3   0   22.40    6.30
   5  -3   0   30.70    3.40
   5  -3   0   32.30    4.40
   5  -3   0   26.40    7.20
   5  -3   0   45.50   10.30
  -5   3   0   31.60    2.90
   4  -3   0 1777.52  107.99
   3  -3   0   55.39    6.50
   3  -3   0   36.80   13.50
   3  -3   0   54.79    6.40
  -3   3   0   49.50    4.20
   2  -3   0  115.09   11.80
   2  -3   0  142.89   20.20
  -2   3   0  144.99   11.60
   1  -3   0  106.29   10.10
   1  -3   0   71.99   15.00
  -1   3   0   98.09    9.80
   0   3   0  723.13   43.60
  -1  -3   0  182.98   15.50
  -1  -3   0  164.08   20.50
   1   3   0  147.99   19.60
   1   3   0  137.79   16.60
  -2  -3   0 1156.98   74.59
   2   3   0 1207.28   74.29
  -3  -3   0   18.80    6.90
   3   3   0   12.40    3.70
   3   3   0   33.60    9.50
   3   3   0   25.30    5.80
   3   3   0   18.70    7.60
   4   3   0 1293.27   79.69
   4   3   0 1386.86   78.29
  -5  -3   0  116.49   13.10
   5   3   0  114.79   10.00
   5   3   0  120.39   14.60
   5   3   0  113.29   22.30
   5   3   0  128.49   12.90
  -6  -3   0  135.19   13.60
   6   3   0  127.19   16.00
   6   3   0  147.29   16.50
   6   3   0  134.19   11.00
   6   3   0  128.39   26.70
   6   3   0  115.09   14.60
  -7  -3   0  358.06   23.90
  -7  -3   0  310.27   22.10
   7   3   0  296.47   25.30
   7   3   0  370.06   44.00
   7   3   0  375.46   28.10
   7   3   0  325.67   28.00
   7   3   0  359.36   22.80
  -8  -3   0  167.08   14.00
   8   3   0  152.08   36.50
   8   3   0  220.78   23.60
   8   3   0  171.38   14.40
   8   3   0  200.98   21.60
  -9  -3   0    6.80    4.80
   9   3   0   20.00    6.20
   9   3   0   28.70   13.20
   9   3   0   13.60    8.90
   9   3   0   49.10   14.20
 -10  -3   0   61.79   10.10
 -10  -3   0   65.29    8.40
  10   3   0   61.59    9.10
  10   3   0   55.59   12.00
  10   3   0   47.00   14.50
  10   3   0   49.80   14.70
 -11  -3   0   11.20    5.80
 -11  -3   0    7.60    6.90
  11   3   0    2.30   10.40
  11   3   0    9.50    6.30
  11   3   0   11.80    9.80
  11   3   0  -11.40   10.70
 -12  -3   0   71.49    9.30
 -12  -3   0   67.79   10.30
 -12  -3   0   86.79    9.10
  12   3   0   78.19    9.70
  12   3   0   68.29   16.10
  12   3   0   91.89   15.10
 -13  -3   0   47.40    8.60
 -13  -3   0   59.09    8.50
  13   3   0   66.69   15.50
  13   3   0   77.49    8.90
  14  -4   0    9.70    9.70
  14  -4   0   -1.00    8.40
  14  -4   0    5.70    9.70
 -14   4   0   12.30   12.20
 -14   4   0   10.80   10.40
  13  -4   0  189.38   22.20
  13  -4   0  179.48   19.90
 -13   4   0  189.78   24.40
  12  -4   0   19.00    5.10
  12  -4   0   20.80   12.10
  12  -4   0   -6.10    9.10
  12  -4   0    9.40    9.90
  12  -4   0    5.50    9.10
 -12   4   0    8.00   14.30
 -12   4   0    6.30   10.70
  11  -4   0 1087.49   62.59
  11  -4   0 1125.99   69.79
  11  -4   0 1002.50   67.49
  11  -4   0  994.40   67.69
  10  -4   0  103.69    9.20
  10  -4   0  100.49   13.50
  10  -4   0   88.59   14.40
  10  -4   0   94.79   14.20
  10  -4   0   82.59   14.10
  10  -4   0   87.49   13.50
 -10   4   0   89.89   11.90
 -10   4   0   89.09    8.10
   9  -4   0   82.49    8.00
   9  -4   0   83.89   13.90
   9  -4   0   90.99   11.80
   9  -4   0   77.99   12.50
   9  -4   0   70.29   11.60
   9  -4   0   76.59   12.30
  -9   4   0   74.29   10.40
   8  -4   0  312.77   24.90
   8  -4   0  349.67   20.90
   8  -4   0  296.27   25.30
   8  -4   0  358.46   24.70
   8  -4   0  322.27   25.90
   8  -4   0  337.77   25.40
   7  -4   0   22.60    3.60
   7  -4   0   13.90    7.10
   7  -4   0   25.40    6.80
   7  -4   0   28.90    9.30
   7  -4   0   14.70    7.30
   7  -4   0   14.00    6.80
  -7   4   0   19.90    2.50
   6  -4   0  585.44   39.00
   6  -4   0  620.54   43.20
   6  -4   0  695.03   41.00
   6  -4   0  592.84   36.60
   6  -4   0  654.63   40.50
   6  -4   0  652.63   40.10
  -6   4   0  590.44   36.20
   5  -4   0 2376.46  143.99
   3  -4   0 2031.20  126.49
   2  -4   0 1243.78   80.79
   1  -4   0 1639.84  102.39
   0  -4   0  983.70   69.69
   0   4   0 1054.49   61.39
  -1  -4   0  423.26   30.00
  -1  -4   0  399.56   34.20
   1   4   0  373.26   35.70
   1   4   0  454.95   27.40
  -2  -4   0 1414.16   90.19
   2   4   0 1547.55   91.09
   2   4   0 1517.15   90.79
  -3  -4   0  916.91   55.19
   3   4   0  820.52   50.99
  -4  -4   0 1279.97   80.69
   4   4   0 1346.47   80.89
  -5  -4   0   15.80    8.10
   5   4   0   17.70    7.20
   5   4   0   40.00   11.00
   5   4   0    3.80   21.70
   5   4   0    1.70    8.70
   5   4   0   17.70    4.90
   6   4   0  113.79   10.30
   6   4   0   87.59   11.70
   6   4   0   84.19   27.50
  -7  -4   0  343.37   23.20
  -7  -4   0  378.26   26.20
   7   4   0  330.77   26.50
   7   4   0  343.87   29.90
   7   4   0  337.07   42.00
   7   4   0  322.47   29.30
  -8  -4   0   34.50    3.30
  -8  -4   0   35.90   10.60
  -8  -4   0   35.40    6.80
   8   4   0   23.20   12.50
   8   4   0   16.60   33.70
   8   4   0   46.90   13.70
   8   4   0   42.70    7.40
   8   4   0   22.80    8.50
  -9  -4   0   10.30    8.70
  -9  -4   0   20.60    6.20
   9   4   0   13.60   12.70
   9   4   0   -8.60   10.70
   9   4   0   13.40    8.80
   9   4   0   18.00    6.90
 -10  -4   0  238.38   21.10
  10   4   0  219.38   26.20
  10   4   0  273.27   29.50
 -11  -4   0   29.20    9.00
 -11  -4   0   13.30    6.00
  11   4   0   31.20   14.60
  11   4   0   15.20    7.00
  11   4   0    5.60    8.90
 -12  -4   0   42.90    8.30
 -12  -4   0   29.90    8.40
  12   4   0   44.50   15.00
  12   4   0   43.90    7.80
  12   4   0   49.10   12.00
 -13  -4   0   10.60    6.00
 -13  -4   0   11.10    6.70
  13   4   0    8.80    6.20
  13   4   0    3.80   11.10
  13   4   0   21.40    9.90
  14  -5   0    1.70   14.80
  14  -5   0   -9.90   15.90
  14  -5   0    8.10   10.20
 -14   5   0   12.70   13.20
 -14   5   0    1.10   12.10
  13  -5   0   -8.30    8.90
  13  -5   0   19.40   10.60
  13  -5   0   10.00    9.90
 -13   5   0   -7.00   10.00
 -13   5   0    0.60   11.60
  12  -5   0  295.67   29.90
  12  -5   0  334.67   27.60
  12  -5   0  291.97   26.90
 -12   5   0  283.27   29.10
  11  -5   0  161.28   20.00
  11  -5   0  144.19   19.00
  11  -5   0  165.68   19.80
  11  -5   0  174.98   21.90
 -11   5   0  156.78   11.30
 -11   5   0  121.19   16.50
 -11   5   0  159.18   20.10
  10  -5   0  116.99   15.00
  10  -5   0  114.89    9.50
  10  -5   0  106.19   16.10
  10  -5   0   81.09   13.20
  10  -5   0   81.49   14.70
  10  -5   0   95.39   15.10
 -10   5   0   94.89   13.60
 -10   5   0  114.79    8.80
 -10   5   0   90.69   14.20
   9  -5   0  233.58   23.30
   9  -5   0  240.58   22.40
   9  -5   0  244.48   24.50
   9  -5   0  287.17   30.50
   9  -5   0  274.37   17.00
  -9   5   0  242.38   23.50
  -9   5   0  215.38   21.40
  -9   5   0  279.47   16.70
   8  -5   0  158.98   17.70
   8  -5   0  130.29   15.00
   8  -5   0  142.99   10.70
   8  -5   0  154.38   16.00
   8  -5   0  142.29   16.80
   8  -5   0  180.68   19.20
   8  -5   0  147.59   15.90
  -8   5   0  144.69   10.80
  -8   5   0  145.39   15.90
  -8   5   0  151.48   17.00
   7  -5   0  109.49   14.80
   7  -5   0  119.79   13.00
   7  -5   0  115.89   14.40
   7  -5   0  113.99   13.60
   7  -5   0  124.19   15.10
  -7   5   0   88.99   18.40
  -7   5   0  146.29   15.40
   6  -5   0   77.39   10.10
   6  -5   0   88.99   10.20
   6  -5   0   87.19   11.90
   6  -5   0   82.59    8.60
   6  -5   0   71.99    9.90
  -6   5   0   78.59   10.60
   5  -5   0 1718.13   98.29
   5  -5   0 1515.45  105.99
   5  -5   0 1725.73   99.29
   4  -5   0  351.56   36.50
   4  -5   0  388.66   26.90
   4  -5   0  396.36   27.40
  -4   5   0  416.46   27.90
   3  -5   0 3568.84  215.78
   2  -5   0  842.32   63.59
   2  -5   0  944.51   55.39
   2  -5   0  951.10   57.39
   2  -5   0  835.92   55.79
  -2   5   0  945.31   55.29
   1  -5   0   64.99   10.90
   1  -5   0   60.19   17.90
  -1   5   0   64.59    8.00
   0  -5   0 1177.48   72.09
   0   5   0 1143.29   69.39
  -1  -5   0  748.43   45.80
  -1  -5   0  716.63   52.19
   1   5   0  627.84   42.40
   1   5   0  658.33   40.70
  -2  -5   0  134.39   22.50
  -2  -5   0  173.78   18.70
   2   5   0  169.98   19.50
   2   5   0  144.79   12.10
   2   5   0  147.69   14.90
   2   5   0  155.58   24.00
  -3  -5   0 2525.65  147.99
   3   5   0 2276.17  152.18
   3   5   0 2626.24  148.79
  -4  -5   0  415.16   34.20
   4   5   0  426.56   29.40
   4   5   0  434.36   27.20
  -5  -5   0  243.88   22.30
   5   5   0  237.78   16.50
   5   5   0  208.38   24.70
   5   5   0  192.08   18.80
   5   5   0  245.58   23.70
  -6  -5   0  776.42   49.90
  -6  -5   0  693.43   43.40
  -6  -5   0  802.12   50.59
   6   5   0  727.03   44.10
   6   5   0  723.43   52.29
   6   5   0  767.32   48.30
   6   5   0  766.02   45.90
  -7  -5   0  400.26   26.40
  -7  -5   0  410.96   23.20
  -7  -5   0  365.46   29.70
  -7  -5   0  360.66   31.40
   7   5   0  377.86   33.80
   7   5   0  399.86   26.40
   7   5   0  364.76   24.30
  -8  -5   0  475.45   31.00
  -8  -5   0  474.35   44.70
  -8  -5   0  465.45   27.50
   8   5   0  435.66   38.60
   8   5   0  454.25   30.90
  -9  -5   0  114.99   15.50
  -9  -5   0  128.69   13.20
  -9  -5   0  139.89    9.10
   9   5   0  129.39   22.20
   9   5   0   95.59   19.50
   9   5   0  155.98   15.00
   9   5   0  139.59   16.70
 -10  -5   0  109.59   12.60
  10   5   0  122.09   15.40
  10   5   0   92.49   20.60
  10   5   0  138.39   13.60
 -11  -5   0   84.69   12.90
 -11  -5   0  111.89   12.10
  11   5   0  109.39   11.70
  11   5   0   92.59   14.10
  11   5   0  100.79   19.90
 -12  -5   0   64.19    9.40
 -12  -5   0   42.00    9.30
  12   5   0   39.50   14.90
  14  -6   0    3.00   11.30
  14  -6   0   -5.70    9.30
  14  -6   0    0.00    9.30
 -14   6   0   -2.10   11.50
 -14   6   0    9.10   14.80
  13  -6   0   60.59   13.50
  13  -6   0   31.70   13.20
  13  -6   0   43.00   12.00
 -13   6   0   25.10   14.90
 -13   6   0   35.10   14.90
  12  -6   0    9.00   10.00
  12  -6   0   15.30   11.30
  12  -6   0    8.50   10.20
 -12   6   0    2.20   12.00
 -12   6   0   -0.90   11.70
 -12   6   0    6.40    2.70
  11  -6   0  111.29   18.00
  11  -6   0  120.69   16.40
  11  -6   0  111.69   16.50
 -11   6   0  120.19   17.40
 -11   6   0  143.49   19.70
  10  -6   0   53.99   12.90
  10  -6   0   64.69   11.90
  10  -6   0   37.60   12.00
  10  -6   0   42.80   11.50
 -10   6   0   39.30   12.30
 -10   6   0   37.40   13.30
   9  -6   0   78.59   12.20
   9  -6   0   62.99   12.40
   9  -6   0   77.69   13.60
   9  -6   0   55.89   12.90
  -9   6   0   75.59   14.30
  -9   6   0   39.90   15.90
  -9   6   0   78.39    7.50
   8  -6   0   36.70   10.60
   8  -6   0   12.60   12.60
   8  -6   0   22.50    8.30
   8  -6   0   23.90    8.90
   8  -6   0   23.60   10.80
  -8   6   0   25.70    9.80
  -8   6   0   33.00   10.60
  -8   6   0   20.30    4.00
   7  -6   0  117.79   21.50
   7  -6   0   97.69   10.60
   7  -6   0  101.59   14.60
   7  -6   0   93.19   13.60
   7  -6   0  121.79   14.40
   7  -6   0  115.79   13.90
  -7   6   0   99.19   14.20
  -7   6   0   93.49   13.50
  -7   6   0  121.09    8.70
   6  -6   0  207.88   29.40
   6  -6   0  257.57   21.00
   6  -6   0  233.98   18.80
   6  -6   0  211.18   17.50
  -6   6   0  210.68   20.50
   5  -6   0  129.99   18.10
   5  -6   0  135.99   15.40
   5  -6   0  135.39   14.90
   5  -6   0  126.79   23.60
   5  -6   0  122.89   13.40
  -5   6   0  122.59   14.10
   4  -6   0 1888.21  106.99
   4  -6   0 1793.52  108.79
   4  -6   0 1678.03  115.79
   4  -6   0 1710.13  106.29
  -4   6   0 1853.51  106.99
   3  -6   0  820.92   62.39
   3  -6   0  870.71   51.99
   3  -6   0  819.42   52.79
   3  -6   0  750.92   51.79
  -3   6   0  834.32   51.19
   2  -6   0  128.99   13.80
   2  -6   0   92.89   13.10
   2  -6   0   96.89   22.40
   2  -6   0   95.09   13.90
  -2   6   0  114.89   12.50
   1  -6   0  730.53   46.30
   1  -6   0  725.33   57.09
   1  -6   0  666.33   53.19
  -1   6   0  797.32   46.60
   0  -6   0  560.74   39.70
   0  -6   0  499.55   45.90
   0   6   0  565.64   36.00
   0   6   0  546.85   33.70
  -1  -6   0  951.00   69.69
  -1  -6   0 1047.10   63.99
   1   6   0  902.11   59.59
   1   6   0  987.90   57.69
  -2  -6   0  283.97   24.80
  -2  -6   0  207.18   29.70
   2   6   0  245.48   25.90
   2   6   0  220.58   19.70
  -3  -6   0 1095.59   68.09
   3   6   0 1053.49   63.29
   3   6   0  945.81   68.09
   3   6   0  950.10   63.89
   3   6   0 1113.99   61.79
  -4  -6   0  359.96   31.10
   4   6   0  284.97   38.00
   4   6   0  402.56   30.00
   4   6   0  373.36   24.00
   4   6   0  408.36   33.00
   4   6   0  333.47   22.30
   4   6   0  365.46   26.20
  -5  -6   0  429.06   33.70
  -5  -6   0  379.36   24.10
  -5  -6   0  428.26   32.70
   5   6   0  374.66   34.10
   5   6   0  414.36   26.70
   5   6   0  371.26   32.80
   5   6   0  422.36   29.30
  -6  -6   0  565.24   35.40
  -6  -6   0  614.24   44.60
  -6  -6   0  626.44   43.90
   6   6   0  608.54   38.20
   6   6   0  567.14   46.80
   6   6   0  669.53   41.00
   6   6   0  561.94   45.20
   6   6   0  595.84   36.10
  -7  -6   0  139.99    9.90
  -7  -6   0  153.88   14.20
  -7  -6   0  160.48   18.90
   7   6   0  169.68   25.10
   7   6   0  118.99   10.80
   7   6   0  134.69   20.90
   7   6   0  156.38   17.40
   7   6   0  152.78   14.30
  -8  -6   0  316.67   22.20
  -8  -6   0  289.07   17.70
   8   6   0  252.77   31.50
   8   6   0  290.77   31.10
   8   6   0  259.67   21.90
  -9  -6   0  333.97   19.90
  -9  -6   0  345.57   24.90
   9   6   0  309.67   24.30
   9   6   0  242.78   31.60
   9   6   0  351.16   27.30
 -10  -6   0    0.70    6.80
 -10  -6   0    0.80    9.40
 -10  -6   0    8.40    3.10
  10   6   0    1.50   13.60
  10   6   0   -6.50   14.70
  10   6   0    3.00    6.80
  10   6   0   16.10    9.30
 -11  -6   0  109.79   14.00
  11   6   0  133.99   21.70
 -12  -6   0    5.60    8.00
 -12  -6   0    4.00    7.00
  12   6   0   16.80    7.00
  12   6   0    7.80   12.10
  12   6   0   13.20    8.40
  13  -7   0    4.10   10.60
  13  -7   0    4.30   11.20
  13  -7   0    3.50   11.80
 -13   7   0   14.70   12.50
 -13   7   0   21.30   15.70
  12  -7   0  236.18   26.50
  12  -7   0  271.77   26.40
  12  -7   0  231.18   24.60
 -12   7   0  246.18   15.60
  11  -7   0   31.80   11.30
  11  -7   0   40.50   12.10
  11  -7   0   35.30   12.60
 -11   7   0   53.69   15.40
 -11   7   0   41.40   16.30
  10  -7   0   83.49   16.60
  10  -7   0   72.49   15.10
  10  -7   0   65.79   14.70
  10  -7   0   64.09   13.40
 -10   7   0   53.89   16.10
 -10   7   0   87.19   17.80
   9  -7   0  249.18   23.40
   9  -7   0  221.28   23.90
   9  -7   0  281.67   24.30
   9  -7   0  252.17   26.00
  -9   7   0  221.68   28.20
  -9   7   0  248.08   27.30
   8  -7   0    9.30   10.50
   8  -7   0   13.90    9.60
   8  -7   0   16.30   15.80
   8  -7   0    8.90   10.70
   8  -7   0    9.50    3.00
   8  -7   0   20.60   10.00
  -8   7   0   13.30   10.90
  -8   7   0   13.70    3.90
  -8   7   0   14.40   13.10
   7  -7   0    8.10    7.30
   7  -7   0   -5.50   15.20
   7  -7   0    1.90    5.20
   7  -7   0   -2.80    7.80
   7  -7   0   -1.10    9.10
   7  -7   0    0.80    9.40
  -7   7   0   -3.80   10.90
  -7   7   0    1.80    9.40
  -7   7   0    7.10    3.40
   6  -7   0   54.79   12.70
   6  -7   0   48.50    9.50
   6  -7   0   48.60    9.90
   6  -7   0   45.70   11.90
   6  -7   0   52.19   21.00
  -6   7   0   44.60   13.10
  -6   7   0   62.29   12.90
   5  -7   0  341.37   26.10
   5  -7   0  328.67   26.80
   5  -7   0  349.87   26.80
   5  -7   0  265.77   35.90
  -5   7   0  340.97   26.40
   4  -7   0    0.40    7.20
   4  -7   0   -3.00   17.10
   4  -7   0   12.30    8.00
  -4   7   0   -0.90    6.10
  -4   7   0    0.00    2.10
   3  -7   0  236.68   23.90
   3  -7   0  317.47   40.00
   3  -7   0  312.87   26.10
   3  -7   0  308.47   23.80
  -3   7   0  315.37   22.60
   2  -7   0    5.70    7.50
   2  -7   0    1.30    8.50
   2  -7   0    5.40   17.60
  -2   7   0    1.10    6.20
  -2   7   0   11.10    4.70
   1  -7   0 1563.74   90.29
   1  -7   0 1411.96  101.99
   1  -7   0 1447.96   94.29
  -1   7   0 1571.84   90.09
  -1   7   0 1464.45   87.79
   0  -7   0   87.49   11.30
   0  -7   0   95.29   25.60
   0  -7   0   76.39   16.40
   0  -7   0   93.49    8.50
   0   7   0   83.19    8.80
   0   7   0   63.69   10.70
  -1  -7   0   -1.50    9.40
  -1  -7   0   18.70   18.50
  -1  -7   0   -0.70    9.10
  -1  -7   0    2.80    2.60
   1   7   0    1.60    3.30
   1   7   0    3.80    4.60
   1   7   0    5.20    6.50
  -2  -7   0  351.96   39.70
  -2  -7   0  356.16   31.30
   2   7   0  385.46   33.80
   2   7   0  327.37   21.70
   2   7   0  369.36   23.70
   2   7   0  340.47   26.70
  -3  -7   0  127.79    9.70
  -3  -7   0  181.18   21.80
   3   7   0  128.39   10.40
   3   7   0  155.78   14.90
   3   7   0  144.39   22.40
   3   7   0  154.88   13.00
   3   7   0  113.39   15.40
  -4  -7   0   65.89    6.50
  -4  -7   0   79.59   14.50
  -4  -7   0   64.59   14.70
   4   7   0   57.19   14.10
   4   7   0   88.49   11.70
   4   7   0   94.59   10.30
   4   7   0   63.89   16.10
   4   7   0   86.99    7.80
  -5  -7   0  490.95   30.80
  -5  -7   0  443.66   41.30
  -5  -7   0  581.44   41.10
   5   7   0  530.55   33.60
   5   7   0  456.75   42.10
   5   7   0  588.14   41.10
   5   7   0  522.85   31.40
  -6  -7   0   33.10   14.30
  -6  -7   0   37.90    8.50
  -6  -7   0   33.40   14.20
   6   7   0   40.40    8.10
   6   7   0   22.20   16.10
   6   7   0   43.70    5.60
   6   7   0   21.10   14.30
  -7  -7   0  296.67   19.10
  -7  -7   0  298.57   29.80
  -7  -7   0  303.97   23.70
  -7  -7   0  325.47   29.10
   7   7   0  331.17   25.80
   7   7   0  303.27   23.20
   7   7   0  318.07   31.70
   7   7   0  264.07   33.70
  -8  -7   0   11.20   11.30
  -8  -7   0   16.00    7.50
   8   7   0   28.20   10.20
   8   7   0   29.40   14.40
   8   7   0   17.40    7.40
   8   7   0   23.10   17.50
  -9  -7   0  198.68   12.40
  -9  -7   0  154.58   16.50
   9   7   0  132.69   23.60
   9   7   0  192.08   17.90
   9   7   0  198.08   19.80
 -10  -7   0   77.59   11.60
 -10  -7   0   77.09    6.30
  10   7   0   61.09   10.10
  10   7   0   46.80   18.90
  10   7   0   78.59   12.50
  11   7   0   24.80   22.40
  11   7   0   38.00    9.10
  11   7   0   26.10    7.90
  13  -8   0  144.29   34.40
  13  -8   0   76.09   21.90
 -13   8   0   77.19   15.20
  12  -8   0  314.67   31.20
 -12   8   0  300.07   18.80
  11  -8   0   79.19   16.30
  11  -8   0  124.69   19.70
 -11   8   0  118.29   21.00
 -11   8   0   94.39   17.40
  10  -8   0    1.30   11.00
  10  -8   0    3.90   12.30
  10  -8   0    7.80   12.90
 -10   8   0   -2.90   14.10
 -10   8   0    6.70    3.00
 -10   8   0    7.00   12.70
   9  -8   0  486.75   42.10
   9  -8   0  426.36   35.40
   9  -8   0  401.96   36.00
  -9   8   0  388.86   36.10
  -9   8   0  406.06   38.30
   8  -8   0   17.20   18.10
   8  -8   0   21.40   12.90
   8  -8   0   10.90    3.50
   8  -8   0   18.50   11.80
   8  -8   0    9.90   12.40
  -8   8   0    7.80   13.80
  -8   8   0   17.60   11.70
  -8   8   0   12.10    3.30
   7  -8   0  132.89   15.70
   7  -8   0  107.39   18.40
   7  -8   0  122.59   18.90
   7  -8   0  174.68   20.40
   7  -8   0  184.78   30.10
  -7   8   0  147.09   10.60
  -7   8   0  145.09   19.30
  -7   8   0  126.49   18.70
   6  -8   0  220.48   24.40
   6  -8   0  245.38   23.60
   6  -8   0  223.48   21.10
   6  -8   0  231.98   34.00
   6  -8   0  215.18   23.80
  -6   8   0  233.88   21.60
  -6   8   0  196.68   13.90
  -6   8   0  219.68   23.90
   5  -8   0   34.60    4.00
   5  -8   0   42.50   12.90
   5  -8   0   61.79   24.90
   5  -8   0   47.80   11.60
  -5   8   0   55.09   10.30
  -5   8   0   24.20    3.80
   4  -8   0 1172.98   76.69
   4  -8   0 1306.37   78.59
   4  -8   0 1253.57   76.09
  -4   8   0 1134.19   70.29
  -4   8   0 1185.68   71.39
  -4   8   0 1272.97   75.09
   3  -8   0   18.30   10.60
   3  -8   0   34.40   10.80
   3  -8   0   32.00   22.40
  -3   8   0   36.60    6.10
  -3   8   0   25.00    7.80
  -3   8   0   27.00    3.40
  -3   8   0   20.80   12.00
   2  -8   0   14.50   11.60
   2  -8   0    6.60   20.00
   2  -8   0    8.40    8.10
   2  -8   0   21.20    3.70
  -2   8   0    4.30    6.40
  -2   8   0   13.60    5.10
  -2   8   0   17.70    3.00
  -2   8   0   10.40    7.20
   1  -8   0  470.75   33.00
   1  -8   0  528.65   51.09
   1  -8   0  456.25   38.60
   1  -8   0  451.05   29.00
   1  -8   0  502.15   35.50
  -1   8   0  502.65   30.90
  -1   8   0  521.35   33.20
  -1   8   0  461.25   28.70
  -1   8   0  470.15   33.50
   0  -8   0    7.50    3.10
   0  -8   0   30.20   11.60
   0  -8   0   10.90    7.40
   0  -8   0   43.60   23.10
   0  -8   0   26.60   13.80
   0   8   0   19.70    5.60
   0   8   0   14.50    7.10
   0   8   0   10.00    3.20
  -1  -8   0   22.90    3.90
  -1  -8   0   13.00   20.90
  -1  -8   0   38.50   12.50
  -1  -8   0   18.40   13.50
   1   8   0   36.40   11.00
   1   8   0   26.10    3.50
   1   8   0   33.60    6.70
  -2  -8   0  473.45   35.80
  -2  -8   0  427.36   26.90
  -2  -8   0  460.55   39.40
   2   8   0  457.55   27.20
   2   8   0  401.26   28.80
   2   8   0  453.85   40.70
   2   8   0  435.66   32.40
  -3  -8   0  239.48   27.90
  -3  -8   0  243.58   16.00
  -3  -8   0  235.18   26.70
   3   8   0  218.68   18.60
   3   8   0  236.88   30.30
   3   8   0  262.07   20.80
   3   8   0  274.07   16.80
   3   8   0  224.38   22.50
  -4  -8   0    1.60    3.00
  -4  -8   0    2.80   13.60
  -4  -8   0   13.10   19.60
   4   8   0   -2.10    9.90
   4   8   0   -2.10    5.30
   4   8   0    1.60    7.00
   4   8   0    5.80    4.60
  -5  -8   0    8.10   13.50
  -5  -8   0   26.30   14.00
  -5  -8   0   19.80    4.00
   5   8   0   19.30    7.00
   5   8   0   24.90   13.40
   5   8   0   26.60   13.30
   5   8   0   12.60   16.70
  -6  -8   0   21.80    4.00
  -6  -8   0   19.50    7.70
  -6  -8   0   20.40   13.90
  -6  -8   0   19.10   13.60
   6   8   0    4.60   17.00
   6   8   0   14.10    8.00
   6   8   0   35.60   14.20
   6   8   0   20.70    7.50
  -7  -8   0  344.67   21.30
  -7  -8   0  329.27   26.00
   7   8   0  315.77   38.20
   7   8   0  313.97   32.20
   7   8   0  361.56   27.00
   7   8   0  324.37   24.90
  -8  -8   0    2.50    7.00
  -8  -8   0   -1.60    2.60
  -8  -8   0    1.60   11.50
   8   8   0   -0.50    6.80
   8   8   0   -0.40    8.40
   8   8   0    5.80   12.90
   8   8   0   -4.10   15.40
  -9  -8   0   22.50    8.90
  -9  -8   0   -1.90   10.50
   9   8   0   13.20    8.10
   9   8   0    1.90   15.40
   9   8   0    2.70    7.00
 -10  -8   0    0.20    2.30
 -10  -8   0    2.00   10.70
  10   8   0    1.70    6.70
  10   8   0  -10.00    7.10
  10   8   0    6.80   14.80
  12  -9   0   -2.00   13.70
  12  -9   0    1.10   13.00
 -12   9   0   -8.10   10.50
  11  -9   0  168.78   24.60
 -11   9   0  140.99   21.90
  10  -9   0   55.09   17.10
  10  -9   0   51.69   16.60
  10  -9   0   58.09   17.90
 -10   9   0   44.80   15.40
 -10   9   0   58.69    5.70
 -10   9   0   53.89   15.00
   9  -9   0   39.20   15.70
   9  -9   0   76.29   22.20
   9  -9   0   43.30   16.00
  -9   9   0   40.90   12.90
   8  -9   0  328.07   34.30
   8  -9   0  376.26   36.60
   8  -9   0  443.16   44.90
   8  -9   0  422.46   37.50
  -8   9   0  353.66   34.70
  -8   9   0  398.86   24.00
   7  -9   0  125.99   21.10
   7  -9   0  141.39   21.40
   7  -9   0  107.19   16.30
   7  -9   0  172.28   31.60
   7  -9   0  107.89   21.50
  -7   9   0  150.08   10.20
  -7   9   0  128.29   18.50
   6  -9   0   64.79   21.00
   6  -9   0   72.49   15.00
   6  -9   0   64.19    6.30
   6  -9   0   94.59   18.30
   6  -9   0   26.80   23.50
   6  -9   0   94.89   14.90
  -6   9   0   70.79    6.80
   5  -9   0 1286.77   78.79
   5  -9   0 1115.89   77.29
   5  -9   0 1127.39   81.99
  -5   9   0 1194.88   75.39
  -5   9   0 1290.87   72.09
  -5   9   0 1168.38   75.79
   4  -9   0  221.68   25.40
   4  -9   0  215.88   22.30
   4  -9   0  178.18   13.30
   4  -9   0  217.58   36.80
  -4   9   0  213.38   20.00
  -4   9   0  176.78   12.70
  -4   9   0  226.28   19.30
   3  -9   0  448.76   35.50
   3  -9   0  459.85   39.40
   3  -9   0  499.55   29.60
   3  -9   0  568.64   57.29
  -3   9   0  505.05   31.10
  -3   9   0  465.55   33.50
   2  -9   0   44.40   10.60
   2  -9   0    7.10   22.80
   2  -9   0   22.20   13.10
   2  -9   0   59.29   12.30
   2  -9   0   33.50    4.70
  -2   9   0   47.10    9.70
  -2   9   0   30.30    4.10
   1  -9   0   91.19   13.90
   1  -9   0  113.19    9.30
   1  -9   0   73.99   17.30
   1  -9   0  179.38   36.30
  -1   9   0  109.19   11.30
  -1   9   0  125.79    8.50
  -1   9   0  106.59   14.40
   0  -9   0   39.00    5.20
   0  -9   0   58.29   13.60
   0  -9   0   42.40    9.70
   0  -9   0   10.90   26.30
   0   9   0   53.59    7.70
   0   9   0   43.50    4.60
   0   9   0   44.90   11.10
  -1  -9   0  322.97   20.10
  -1  -9   0  338.37   34.10
  -1  -9   0  257.97   29.00
   1   9   0  284.87   22.10
   1   9   0  298.17   26.10
   1   9   0  336.87   19.30
  -2  -9   0  510.45   58.79
  -2  -9   0  557.74   48.20
   2   9   0  655.83   40.20
   2   9   0  569.34   42.20
   2   9   0  568.54   37.90
   2   9   0  527.55   58.89
   2   9   0  627.34   35.20
  -3  -9   0  264.77   30.00
  -3  -9   0  290.87   18.70
  -3  -9   0  351.16   34.20
   3   9   0  282.67   28.10
   3   9   0  266.67   21.20
   3   9   0  281.07   25.80
  -4  -9   0  457.15   42.20
  -4  -9   0  496.55   29.00
   4   9   0  453.05   31.50
   4   9   0  480.75   38.70
   4   9   0  427.06   44.00
  -5  -9   0   12.70    7.60
  -5  -9   0   10.80   13.40
  -5  -9   0   29.20    4.50
  -5  -9   0    0.70   13.10
   5   9   0   39.60    9.70
   5   9   0   22.00   18.40
   5   9   0   39.50   24.00
   5   9   0   24.10    7.40
  -6  -9   0  106.89   18.00
  -6  -9   0  147.59   31.30
  -6  -9   0  130.09   14.50
  -6  -9   0  121.49   10.20
   6   9   0  135.89   15.90
   6   9   0  110.89   25.10
   6   9   0  153.68   14.80
   6   9   0  137.09   20.20
  -7  -9   0   60.19   11.00
  -7  -9   0   64.69    6.40
   7   9   0   28.50   18.40
   7   9   0   47.20   15.60
   7   9   0   80.09   12.00
  -8  -9   0   17.00    8.90
  -8  -9   0   29.90    4.00
   8   9   0   28.40   17.70
   8   9   0   23.80    8.40
   8   9   0   12.80    7.50
  -9  -9   0    5.00   11.00
  -9  -9   0   -2.40    2.40
   9   9   0   -4.80    6.40
   9   9   0    3.00    6.70
   9   9   0    8.60   15.40
  12 -10   0  121.39   20.50
  12 -10   0   59.79   17.10
 -12  10   0   84.29   14.70
 -12  10   0   78.29   15.40
  11 -10   0   54.79   17.90
  11 -10   0    4.20   11.30
  11 -10   0    2.60   11.60
 -11  10   0   17.90   11.40
 -11  10   0   23.20   11.50
  10 -10   0   20.60   14.20
  10 -10   0   29.00   16.60
  10 -10   0   16.50   13.30
 -10  10   0   32.60   12.50
 -10  10   0   28.90   11.60
 -10  10   0   39.40    4.50
   9 -10   0  156.78   27.50
   9 -10   0   89.19    9.60
   9 -10   0   91.59   19.00
   9 -10   0  133.89   27.90
  -9  10   0  120.59   16.80
  -9  10   0  109.89   17.40
  -9  10   0  122.89    9.00
   8 -10   0   73.59   19.00
   8 -10   0  100.99   26.90
  -8  10   0   82.39    7.50
  -8  10   0   75.29   15.90
   7 -10   0   25.80   16.20
   7 -10   0   13.80   15.90
   7 -10   0   26.70   11.20
   7 -10   0    6.00   13.70
   7 -10   0   77.19   27.40
  -7  10   0   19.50   10.80
  -7  10   0   13.00   10.70
  -7  10   0   37.00    4.40
   6 -10   0  135.99   23.10
   6 -10   0  148.19   20.50
  -6  10   0  137.09   17.40
  -6  10   0  153.28   17.30
   5 -10   0  520.45   45.30
   5 -10   0  557.04   35.80
   5 -10   0  618.64   44.50
  -5  10   0  620.44   42.80
  -5  10   0  629.14   40.90
   4 -10   0  201.18   26.60
   4 -10   0  184.38   24.10
   4 -10   0  212.08   14.90
  -4  10   0  235.38   14.60
  -4  10   0  216.88   20.90
  -4  10   0  211.28   22.50
   3 -10   0  267.97   42.50
   3 -10   0  192.98   13.90
   3 -10   0  157.38   20.30
   3 -10   0  149.39   25.10
  -3  10   0  182.68   20.40
  -3  10   0  225.28   13.60
  -3  10   0  200.48   24.20
   2 -10   0  387.46   53.99
   2 -10   0  270.07   24.60
   2 -10   0  262.97   25.40
   2 -10   0  257.47   31.40
   2 -10   0  280.17   18.60
  -2  10   0  309.67   18.00
  -2  10   0  253.97   22.60
  -2  10   0  280.17   25.00
   1 -10   0   23.40   29.30
   1 -10   0   20.40   14.00
   1 -10   0   29.10    4.70
   1 -10   0   13.40    9.60
  -1  10   0   31.80   11.70
  -1  10   0   20.00    3.70
   0 -10   0  123.59   10.30
   0 -10   0   94.09   21.10
   0  10   0  113.19   12.00
   0  10   0  142.99   10.80
  -1 -10   0  350.56   36.30
  -1 -10   0  313.57   30.50
   1  10   0  335.07   28.80
   1  10   0  355.16   24.00
   1  10   0  307.17   37.90
  -2 -10   0    4.40    3.80
  -2 -10   0    7.80   12.40
  -2 -10   0   -6.80   12.50
   2  10   0    7.00    7.30
   2  10   0    5.30    3.90
   2  10   0   -1.90   18.10
   2  10   0   -3.60    9.50
  -3 -10   0 1112.99   63.49
  -3 -10   0 1013.40   76.69
  -3 -10   0 1065.99   71.29
   3  10   0  996.70   75.99
   3  10   0 1101.49   71.79
   3  10   0 1111.29   65.59
  -4 -10   0   12.60   14.70
  -4 -10   0   14.10    7.70
  -4 -10   0   11.70   12.80
   4  10   0   12.60   18.50
   4  10   0   23.00   13.30
   4  10   0   28.60    7.80
  -5 -10   0   51.49    6.20
  -5 -10   0   41.30    9.70
  -5 -10   0   18.70   16.40
   5  10   0   45.50   14.30
   5  10   0   51.69   10.30
   5  10   0   47.60    9.00
   5  10   0   16.10   18.80
  -6 -10   0   87.49    8.20
  -6 -10   0   91.89   19.10
  -6 -10   0   76.39   11.90
   6  10   0   68.89   10.30
   6  10   0   67.69   17.60
   6  10   0   81.19   11.50
   6  10   0   52.59   21.00
  -7 -10   0   32.60    4.60
  -7 -10   0   15.80    8.60
   7  10   0   30.90    8.70
   7  10   0   17.20   16.90
   7  10   0   27.10    8.00
  -8 -10   0   -5.00   11.40
  -8 -10   0    6.40    3.00
   8  10   0    0.80    7.30
   8  10   0    4.30    7.00
   8  10   0    3.70   15.80
  11 -11   0   -4.10   14.00
  11 -11   0   12.60   11.40
 -11  11   0   -0.20   14.00
 -11  11   0    8.70    3.30
 -11  11   0    9.20   10.10
  10 -11   0    3.10   11.60
  10 -11   0    8.20   13.50
 -10  11   0    8.00   10.40
 -10  11   0   16.50   11.80
   9 -11   0    8.90   12.90
   9 -11   0   -6.70   12.40
   9 -11   0    6.00    3.90
  -9  11   0    6.80    3.50
  -9  11   0    2.90   10.40
  -9  11   0   -6.80   10.30
   8 -11   0   13.50   15.50
   8 -11   0   25.40   14.80
   8 -11   0   42.90   24.80
  -8  11   0   39.10    5.00
  -8  11   0   32.00   11.50
  -8  11   0   27.10   12.70
   7 -11   0    3.00    9.70
   7 -11   0   15.60   16.00
   7 -11   0   -0.30   12.80
   7 -11   0    1.40   20.90
  -7  11   0    7.00   10.30
  -7  11   0    5.40    3.50
  -7  11   0   14.00   10.80
   6 -11   0  170.68   34.00
   6 -11   0  157.98   11.20
   6 -11   0  118.39   24.60
   6 -11   0  144.49   22.00
   6 -11   0  157.68   22.20
  -6  11   0  175.48   20.30
   5 -11   0   20.00   13.60
   5 -11   0   40.00   15.70
   5 -11   0   99.89   34.20
   5 -11   0   32.90   17.60
  -5  11   0   48.60   11.50
  -5  11   0   49.60   12.40
   4 -11   0  297.17   32.20
   4 -11   0  322.07   29.40
   4 -11   0  299.47   19.90
  -4  11   0  265.47   26.80
  -4  11   0  322.27   19.70
  -4  11   0  316.57   26.70
   3 -11   0    6.30   29.60
   3 -11   0    7.70   11.10
   3 -11   0    8.40    3.90
   3 -11   0    3.40   12.20
  -3  11   0   -0.50    2.90
  -3  11   0    4.50    8.40
  -3  11   0   -8.60    8.50
   2 -11   0    8.40    4.10
   2 -11   0   12.90   30.40
   2 -11   0   11.30    9.40
   2 -11   0   16.30   10.90
   2 -11   0    3.70   14.20
  -2  11   0   18.40    3.70
  -2  11   0    3.70    9.30
  -2  11   0    9.40    8.20
   1 -11   0  120.19   16.50
   1 -11   0   95.29   21.70
   1 -11   0  135.39   11.10
  -1  11   0  143.29   10.10
  -1  11   0  149.39   19.20
   0 -11   0   67.89   19.40
   0 -11   0   68.09    7.10
   0  11   0   47.60   17.40
   0  11   0   76.79    6.80
  -1 -11   0   33.70   16.00
  -1 -11   0   72.59    7.30
  -1 -11   0   46.00   13.70
   1  11   0   89.89   12.50
   1  11   0   45.80   21.00
   1  11   0   79.29    6.80
   1  11   0   57.09   13.80
   1  11   0   69.89    9.60
  -2 -11   0  324.77   23.70
  -2 -11   0  311.97   35.70
  -2 -11   0  305.67   20.10
   2  11   0  297.97   27.70
   2  11   0  301.87   36.40
   2  11   0  327.37   30.50
   2  11   0  288.87   22.20
   2  11   0  292.47   18.80
   2  11   0  318.27   24.30
  -3 -11   0  319.27   25.10
   3  11   0  314.87   25.20
   3  11   0  349.87   23.80
  -4 -11   0  103.19    9.30
  -4 -11   0  100.39   12.60
  -4 -11   0  125.49   23.10
  -4 -11   0   66.09   15.40
   4  11   0   94.89   16.90
   4  11   0   99.29   11.80
   4  11   0   82.29   22.40
  -5 -11   0   14.40   13.20
  -5 -11   0   21.60   19.80
  -5 -11   0   21.70    8.50
   5  11   0   40.10    8.10
   5  11   0   30.70    8.50
   5  11   0    7.40   17.60
   5  11   0    4.70   12.10
  -6 -11   0    1.90   11.80
  -6 -11   0   25.40    4.50
   6  11   0   23.90    8.10
   6  11   0   22.10    7.20
   6  11   0   14.30   17.60
  -7 -11   0    6.90   12.50
  -7 -11   0   12.20    3.40
   7  11   0   14.30    6.30
   7  11   0    4.10   15.40
  10 -12   0   34.20   14.30
  10 -12   0   20.90   12.80
 -10  12   0   43.60    4.80
 -10  12   0   49.80   12.80
 -10  12   0   19.90   12.10
   9 -12   0   98.79    8.50
   9 -12   0   80.29   17.60
  -9  12   0   91.39   15.30
  -9  12   0   76.29   15.10
   8 -12   0  131.49   11.40
  -8  12   0  143.49   10.50
  -8  12   0  110.89   17.40
   7 -12   0   -4.80    9.70
   7 -12   0    9.70   16.50
   7 -12   0   -1.00   12.50
  -7  12   0    5.10    9.80
  -7  12   0   -1.10    9.70
   6 -12   0   14.00   12.00
   6 -12   0    4.20   15.30
   6 -12   0  -11.40   26.40
   6 -12   0   10.40    4.00
   6 -12   0    2.40   12.10
  -6  12   0   16.60   11.60
  -6  12   0   12.40   10.70
  -6  12   0    7.70    3.50
   5 -12   0  209.08   16.00
   5 -12   0  182.68   23.20
   5 -12   0  162.98   28.80
  -5  12   0  230.08   14.50
  -5  12   0  216.28   22.10
  -5  12   0  218.68   23.30
   4 -12   0   74.29   18.20
   4 -12   0   92.89    8.50
   4 -12   0   84.79   37.60
   4 -12   0   55.69   14.80
  -4  12   0   87.09   15.80
  -4  12   0   65.69   12.80
  -4  12   0  103.29    9.20
   3 -12   0   26.40   14.70
   3 -12   0   38.70   12.20
  -3  12   0   39.60   12.70
   2 -12   0  333.17   21.50
   2 -12   0  308.07   34.60
  -2  12   0  290.37   28.90
  -2  12   0  346.87   20.90
   1 -12   0    9.10   14.00
   1 -12   0   12.20    9.90
   1 -12   0    3.30    5.30
  -1  12   0    4.00    9.50
  -1  12   0    6.80    3.20
   0 -12   0    0.30    5.00
   0 -12   0   -3.80   12.80
   0 -12   0    1.60    4.00
   0 -12   0    9.70   10.10
   0  12   0    1.60    3.10
   0  12   0    4.00   19.10
   0  12   0    7.60    9.70
  -1 -12   0   16.60   11.40
  -1 -12   0   14.30    6.90
  -1 -12   0   32.00    5.20
  -1 -12   0   18.90   14.90
   1  12   0    3.60   20.30
   1  12   0   23.40    8.60
   1  12   0   17.70    3.60
   1  12   0   14.90   10.00
  -2 -12   0  103.59   16.90
  -2 -12   0  144.69   11.40
  -2 -12   0  153.18   14.80
   2  12   0  104.29   24.30
   2  12   0  135.99   18.50
   2  12   0  146.09   16.00
   2  12   0  156.98   24.80
  -3 -12   0   13.60   11.50
  -3 -12   0    6.00    4.10
  -3 -12   0   -0.50    7.60
  -3 -12   0    4.00   14.40
   3  12   0    5.30    7.80
   3  12   0   -2.80   10.70
   3  12   0   -6.50   16.40
  -4 -12   0   28.20   10.00
  -4 -12   0   16.20   12.30
   4  12   0   13.70   17.90
  -5 -12   0   -3.80    3.70
  -5 -12   0   -2.00   12.00
   5  12   0   -3.20   15.00
  -6 -12   0   15.20    3.70
  -6 -12   0    9.10   12.00
   6  12   0   10.90   15.00
   9 -13   0  236.28   25.10
  -9  13   0  188.38   26.70
  -9  13   0  280.47   25.40
   8 -13   0   56.09   14.90
   8 -13   0   86.49    7.60
  -8  13   0   61.39   16.00
  -8  13   0   68.19   14.20
   7 -13   0   18.90   17.00
   7 -13   0   54.99   13.50
  -7  13   0   53.49   13.40
  -7  13   0   35.30   11.90
   6 -13   0   23.20   12.40
   6 -13   0   19.40   13.30
   6 -13   0   24.60   17.80
  -6  13   0   29.90   12.30
  -6  13   0   31.70    4.80
  -6  13   0   21.90   10.80
   5 -13   0   43.10   15.10
   5 -13   0   45.20   13.40
   5 -13   0   45.40    5.40
   5 -13   0   43.40   17.50
  -5  13   0   59.59   12.10
  -5  13   0   42.10    5.40
  -5  13   0   46.80   14.50
   4 -13   0  -11.40   10.90
   4 -13   0   15.00   10.80
   4 -13   0   12.30   15.60
   4 -13   0    0.00    3.60
  -4  13   0    5.60   10.00
  -4  13   0    6.60    9.30
  -4  13   0    1.90    3.40
   3 -13   0  359.66   23.20
  -3  13   0  375.76   23.00
   2 -13   0   11.20    4.10
   2 -13   0   -3.60   13.70
  -2  13   0   -7.10    9.20
   1 -13   0  229.38   15.40
  -1  13   0  222.38   14.30
  -1  13   0  151.88   29.60
   0 -13   0    7.10    4.10
   0 -13   0    0.60    9.50
   0  13   0    6.20    3.10
   0  13   0   13.10   10.40
   0  13   0    2.60    7.30
   0  13   0   21.40   19.00
  -1 -13   0    8.20    4.10
  -1 -13   0   15.60   10.40
  -1 -13   0    1.20   14.10
   1  13   0    1.40    9.40
   1  13   0    5.10    8.80
   1  13   0    4.10   17.00
  -2 -13   0   -4.50    9.90
  -2 -13   0   -1.20    3.80
   2  13   0   16.90   17.50
  -3 -13   0   19.30   11.70
   3  13   0   21.20   16.50
  -4 -13   0    1.60   11.30
  -4 -13   0    9.30    4.10
   4  13   0   -6.40   14.90
   7 -14   0    2.30   13.00
   7 -14   0    0.30    9.30
  -7  14   0   11.00    9.90
  -7  14   0    7.30   13.90
   6 -14   0    1.80    9.10
   6 -14   0   -9.10   16.70
  -6  14   0    9.30    3.80
  -6  14   0   15.10    9.80
  -6  14   0   -7.50    9.40
   5 -14   0    4.50    3.50
   5 -14   0    9.80   14.80
  -5  14   0    8.60    3.60
  -5  14   0   -6.50    9.50
   4 -14   0    9.40   14.40
   4 -14   0   11.00    6.20
  -4  14   0   12.90    3.60
  -4  14   0   12.50   10.20
   3 -14   0  165.88   12.10
  -3  14   0  161.08   11.40
   2 -14   0   98.49   20.40
  -2  14   0   92.89   14.10
   1 -14   0  381.36   23.90
  -1  14   0  376.76   23.90
   0 -14   0  121.89    9.80
   0  14   0   75.69   21.30
   0  14   0  110.09    8.40
  -1 -14   0    1.10    8.40
  -1 -14   0    8.30    4.60
  -2 -14   0   48.80   11.00
   2  14   0   29.40   17.00
   2  14  -1   37.80   17.80
  -2 -14   1   23.10   11.00
   1  14  -1    3.20   17.60
   1  14  -1    9.20    9.80
  -1 -14   1    8.20    9.20
   0  14  -1   28.50   18.30
   0  14  -1   19.30   10.50
   0 -14   1    5.30   10.10
  -1  14  -1  159.28   13.90
   1 -14   1  177.98   12.70
  -2  14  -1  233.68   15.20
   2 -14   1  238.48   16.00
  -3  14  -1   -2.40    9.10
   3 -14   1   -5.20   13.90
   3 -14   1   11.40    4.00
  -4  14  -1    8.40   10.90
   4 -14   1    6.80   12.90
  -5  14  -1    4.10    9.50
  -5  14  -1    5.90    3.40
   5 -14   1    8.90    3.70
   5 -14   1    5.50   14.60
  -6  14  -1    5.30    4.10
  -6  14  -1   -6.40    8.90
  -6  14  -1   -9.50    8.90
   6 -14   1   -2.30   19.60
   6 -14   1    4.80    9.60
  -7  14  -1   23.10   14.30
  -7  14  -1    6.70    9.90
   7 -14   1   16.10   10.40
   7 -14   1    2.20   13.40
   4  13  -1   11.80   24.90
  -4 -13   1   11.90   13.00
  -4 -13   1   21.00    4.70
   3  13  -1   11.50   16.40
  -3 -13   1    5.10   11.30
   2  13  -1  117.39   23.60
  -2 -13   1   96.99   15.30
   1  13  -1   18.40   12.70
   1  13  -1   36.90   18.90
  -1 -13   1   19.80   11.30
  -1 -13   1   33.50    5.10
  -1 -13   1   24.20   15.90
   0  13  -1  -14.90   18.00
   0  13  -1   -1.60    8.70
   0  13  -1   10.50    3.10
   0 -13   1    4.50    4.10
   0 -13   1    4.70    9.50
   0 -13   1   10.30   14.90
  -1  13  -1   16.90   20.00
  -1  13  -1   13.60    8.30
  -1  13  -1    7.30    3.00
  -1  13  -1    0.10    8.90
   1 -13   1    6.40    4.20
   1 -13   1   -3.70   12.10
   1 -13   1    1.90    9.00
  -2  13  -1  144.59   10.30
   2 -13   1  128.09   11.10
  -3  13  -1   -4.40    9.90
  -3  13  -1    5.10    3.30
   3 -13   1   -4.40   12.20
   3 -13   1    8.30    4.20
  -4  13  -1   33.80   10.30
  -4  13  -1   35.40    4.90
  -4  13  -1   44.70   13.40
   4 -13   1   39.70   12.60
   4 -13   1   34.30   14.60
   4 -13   1   46.30    5.50
   4 -13   1   27.70   17.10
  -5  13  -1   19.40    4.30
  -5  13  -1   13.70   10.80
  -5  13  -1   37.40   10.90
   5 -13   1   -3.90   14.10
   5 -13   1    8.00   11.70
   5 -13   1   20.10    4.20
   5 -13   1    2.10   10.90
  -6  13  -1   82.89    7.80
  -6  13  -1   70.09   14.40
  -6  13  -1   89.49   14.00
   6 -13   1   78.59   15.50
   6 -13   1   79.99   17.00
   6 -13   1   60.99   19.80
  -7  13  -1    0.50   10.50
  -7  13  -1   -8.10    8.60
  -7  13  -1    8.50    3.40
   7 -13   1    1.80   10.90
   7 -13   1   -3.10   13.30
  -8  13  -1  225.18   27.50
   8 -13   1  258.67   16.90
  -9  13  -1    6.20    3.20
  -9  13  -1   -8.50   10.60
  -9  13  -1    4.70   11.20
   9 -13   1    7.60   10.90
   9 -13   1   -3.00   11.30
   6  12  -1    5.00    5.50
   6  12  -1   -5.50   13.70
  -6 -12   1   -8.00   11.50
  -6 -12   1    9.20    3.50
   5  12  -1   51.79    8.40
   5  12  -1   41.10   19.20
  -5 -12   1   66.29    6.50
   4  12  -1    9.30   17.40
   4  12  -1    7.40    6.20
  -4 -12   1   -6.80   11.70
  -4 -12   1    1.80    6.90
  -4 -12   1    0.30    3.90
  -4 -12   1   -3.70   14.10
   3  12  -1  353.96   24.90
   3  12  -1  321.87   31.10
   3  12  -1  385.06   29.90
  -3 -12   1  378.96   27.20
  -3 -12   1  343.57   37.10
   2  12  -1   20.10   12.20
   2  12  -1   20.70   10.70
   2  12  -1    6.10   17.90
   2  12  -1    1.60    7.90
  -2 -12   1   16.90   15.00
  -2 -12   1   19.20    7.40
  -2 -12   1    7.90    4.40
  -2 -12   1    6.40   11.50
   1  12  -1  243.88   35.20
   1  12  -1  322.87   23.50
   1  12  -1  288.47   26.70
   1  12  -1  265.77   28.60
  -1 -12   1  273.87   34.50
  -1 -12   1  311.17   22.50
   0  12  -1   30.70    3.90
   0  12  -1   28.20   11.00
   0  12  -1   35.50    9.20
   0  12  -1   29.60   20.80
   0 -12   1    0.40   14.10
   0 -12   1   33.00    6.60
   0 -12   1   30.70    7.40
   0 -12   1   11.60   11.00
  -1  12  -1   53.59    5.20
  -1  12  -1   36.80   11.90
   1 -12   1   36.10   15.60
   1 -12   1   33.10   11.20
   1 -12   1   45.70    6.00
  -2  12  -1    8.60   10.00
  -2  12  -1    9.40    3.40
   2 -12   1   11.90   10.90
   2 -12   1    6.40   13.70
   2 -12   1   10.20    4.20
   2 -12   1    9.70   14.90
  -3  12  -1  -10.00    9.50
  -3  12  -1   13.40    8.80
  -3  12  -1    6.70    3.60
   3 -12   1    5.30    4.00
   3 -12   1   20.80   14.50
   3 -12   1    9.70   11.30
  -4  12  -1  181.78   20.50
   4 -12   1  187.28   23.00
   4 -12   1  160.58   25.30
   4 -12   1  209.08   14.20
   4 -12   1  261.57   47.20
  -5  12  -1  301.77   27.10
  -5  12  -1  315.97   28.50
   5 -12   1  295.97   31.70
   5 -12   1  338.07   30.00
   5 -12   1  287.07   59.79
   5 -12   1  265.07   34.50
   5 -12   1  291.37   22.10
  -6  12  -1   35.00   11.40
  -6  12  -1   49.20    5.70
  -6  12  -1   58.59   12.70
   6 -12   1   49.00    5.40
   6 -12   1   56.09   14.90
   6 -12   1   95.49   30.60
   6 -12   1   32.50   17.70
   6 -12   1   33.10   14.30
  -7  12  -1    6.20   10.50
  -7  12  -1    3.90    3.40
  -7  12  -1    7.80   10.30
   7 -12   1    3.10    9.70
   7 -12   1   13.50   16.20
   7 -12   1    7.70   12.30
  -8  12  -1    4.50   10.70
  -8  12  -1   10.20   11.10
   8 -12   1   -5.60   12.10
   8 -12   1    1.80   14.10
   8 -12   1    2.40    4.40
  -9  12  -1   32.00    4.50
  -9  12  -1   21.30   11.50
  -9  12  -1   47.60   12.60
   9 -12   1   25.50   13.80
   9 -12   1   12.90   14.00
 -10  12  -1    5.50   10.70
 -10  12  -1    7.70    9.80
 -10  12  -1    3.00    3.20
  10 -12   1    9.60   11.50
  10 -12   1    1.90   12.20
   7  11  -1    3.70   14.60
   7  11  -1   -2.80    5.90
  -7 -11   1   12.90   12.10
  -7 -11   1    0.80    3.00
   6  11  -1    7.20    6.70
   6  11  -1   -4.90   15.90
  -6 -11   1   10.90    4.00
  -6 -11   1   15.10    8.20
  -6 -11   1    4.70   12.80
   5  11  -1   39.80    8.40
   5  11  -1   47.10    9.00
   5  11  -1   31.50   13.80
   5  11  -1   31.40   19.40
  -5 -11   1   42.00    5.50
  -5 -11   1   33.90   17.00
  -5 -11   1   47.50    9.80
  -5 -11   1   20.80   14.10
   4  11  -1  126.49   27.20
   4  11  -1  177.38   17.60
   4  11  -1  139.89   20.10
  -4 -11   1  157.08   25.60
  -4 -11   1  167.68   16.30
   3  11  -1  172.68   20.10
   3  11  -1  135.79   20.60
   3  11  -1  204.18   30.80
   3  11  -1  197.78   16.50
   3  11  -1  187.88   17.60
  -3 -11   1  206.68   29.70
  -3 -11   1  208.38   18.10
  -3 -11   1  167.38   15.90
   2  11  -1  472.05   33.60
   2  11  -1  515.35   33.00
   1  11  -1  314.37   24.70
   1  11  -1  341.67   19.80
   1  11  -1  284.77   27.30
   1  11  -1  282.07   37.00
   1  11  -1  316.37   23.30
  -1 -11   1  325.07   37.60
   0  11  -1    9.10    3.10
   0  11  -1    7.90    9.30
   0  11  -1   10.30    6.70
   0 -11   1   -6.60   13.90
   0 -11   1    7.20    4.00
   0 -11   1   -4.30   10.80
  -1  11  -1    5.80    9.30
  -1  11  -1   12.00    6.60
   1 -11   1   17.80    4.40
   1 -11   1   -2.30   12.20
   1 -11   1   11.70   11.10
   1 -11   1    6.30   10.30
  -2  11  -1   17.60    3.70
  -2  11  -1   16.40    9.60
  -2  11  -1   11.40    8.30
   2 -11   1   12.50    4.20
   2 -11   1   15.50    9.50
   2 -11   1   25.40   12.00
   2 -11   1   23.20   15.50
   2 -11   1   53.79   32.40
  -3  11  -1  387.26   32.70
   3 -11   1  410.76   34.30
   3 -11   1  452.65   26.60
   3 -11   1  409.66   40.00
  -4  11  -1   51.89    5.50
  -4  11  -1   38.90   12.70
  -4  11  -1   61.79   11.80
   4 -11   1   32.20   14.00
   4 -11   1   37.50   15.30
   4 -11   1   59.89    6.20
  -5  11  -1  589.34   42.70
  -5  11  -1  575.44   44.10
   5 -11   1  660.53   37.30
   5 -11   1  613.64   46.60
  -6  11  -1    8.60    9.80
  -6  11  -1    8.40    9.80
  -6  11  -1   12.20    3.60
   6 -11   1   -0.50   13.60
   6 -11   1    3.10    3.40
   6 -11   1    1.40   12.40
   6 -11   1   32.50   26.20
   6 -11   1   12.30   11.70
  -7  11  -1   94.89   16.20
  -7  11  -1   89.69   17.20
   7 -11   1   80.39   15.90
   7 -11   1  141.19   21.50
   7 -11   1   83.39   21.80
  -8  11  -1   31.70    4.40
  -8  11  -1   22.60   11.60
  -8  11  -1   17.40   11.00
   8 -11   1   -0.80   14.50
   8 -11   1   17.30   14.20
   8 -11   1   28.00   22.20
  -9  11  -1   70.39    6.80
  -9  11  -1   42.40   12.60
  -9  11  -1   59.29   13.10
   9 -11   1   37.80   15.40
   9 -11   1   62.29   16.50
 -10  11  -1   21.90   11.40
 -10  11  -1   18.70    3.80
 -10  11  -1   18.00   11.30
  10 -11   1    8.00   11.50
  10 -11   1    1.10   12.00
 -11  11  -1   77.79   22.50
 -11  11  -1   79.79   15.00
  11 -11   1  102.39   24.10
   8  10  -1    3.70    7.20
   8  10  -1   18.00   15.30
  -8 -10   1    7.70    3.40
  -8 -10   1    4.00   11.20
   7  10  -1   44.20    8.80
   7  10  -1   34.30   19.30
   7  10  -1   48.80    9.00
  -7 -10   1   36.90    5.10
  -7 -10   1   25.60    9.00
  -7 -10   1   28.00   14.30
   6  10  -1   29.20   17.10
   6  10  -1    7.50    7.40
   6  10  -1    8.10    7.00
   6  10  -1    2.60   17.40
  -6 -10   1    2.00   13.40
  -6 -10   1   15.70   13.10
  -6 -10   1   -7.40    6.60
  -6 -10   1    2.00    3.50
   5  10  -1   21.40   19.10
   5  10  -1   25.20   12.70
   5  10  -1   16.30    7.60
   5  10  -1    9.50    7.40
  -5 -10   1   36.20    9.30
  -5 -10   1   20.80   15.40
   4  10  -1  362.66   41.10
   4  10  -1  330.67   32.00
   4  10  -1  377.36   26.40
   4  10  -1  388.06   27.50
  -4 -10   1  362.66   23.30
  -4 -10   1  359.96   38.00
   3  10  -1   78.19   13.80
   3  10  -1   52.19   20.10
   3  10  -1   83.19   10.20
   3  10  -1   55.29   14.20
  -3 -10   1   62.39   16.40
  -3 -10   1   50.09   17.70
   2  10  -1  946.01   62.69
   2  10  -1  894.71   70.09
   2  10  -1  945.71   58.59
  -2 -10   1  932.71   69.19
  -2 -10   1  995.50   56.39
   1  10  -1    4.00    2.70
   1  10  -1    3.50    6.30
   1  10  -1    7.10    9.30
   1  10  -1   -5.90   16.40
  -1 -10   1    3.30    3.70
  -1 -10   1  -11.40   12.00
  -1 -10   1    1.90   13.60
   0  10  -1   38.30    5.70
   0  10  -1   47.20    8.30
   0 -10   1   35.60    5.30
   0 -10   1   52.79   16.80
   0 -10   1   43.10   13.30
  -1  10  -1  134.49   13.30
  -1  10  -1  119.39   10.90
   1 -10   1  130.29   10.20
   1 -10   1  160.98   38.30
   1 -10   1  110.49   15.60
   1 -10   1   91.79   20.70
   1 -10   1  102.89   16.30
  -2  10  -1  117.69   12.30
   2 -10   1  191.68   44.20
   2 -10   1  139.99   10.60
   2 -10   1   89.89   21.00
  -3  10  -1  176.28   19.10
  -3  10  -1  175.38   15.30
  -3  10  -1  193.98   12.20
  -3  10  -1  141.09   18.30
   3 -10   1  166.38   20.90
   3 -10   1  236.48   42.40
   3 -10   1  168.98   24.90
   3 -10   1  174.98   12.90
  -4  10  -1  584.94   41.50
  -4  10  -1  602.44   34.60
  -4  10  -1  573.34   39.70
  -4  10  -1  594.74   41.30
   4 -10   1  554.84   35.00
   4 -10   1  559.74   43.00
  -5  10  -1  137.19   16.40
  -5  10  -1  180.18   11.30
  -5  10  -1  151.88   18.50
   5 -10   1  228.08   37.10
   5 -10   1  122.49   20.60
   5 -10   1  146.19   21.80
   5 -10   1  154.08   11.60
  -6  10  -1  460.15   34.50
  -6  10  -1  445.66   33.10
   6 -10   1  446.26   37.40
   6 -10   1  361.56   35.40
  -7  10  -1  169.68   21.10
  -7  10  -1  143.89   18.70
   7 -10   1  157.08   20.00
   7 -10   1  170.18   24.20
   7 -10   1  141.49   24.90
  -8  10  -1   75.29   14.40
  -8  10  -1   83.09    7.50
  -8  10  -1   85.99   16.30
   8 -10   1   75.39   19.90
   8 -10   1   76.39   13.80
   8 -10   1   86.59   19.50
   8 -10   1   58.69   18.00
  -9  10  -1   51.59    5.20
  -9  10  -1   33.50   12.70
  -9  10  -1   34.60   13.80
   9 -10   1   17.40   14.60
   9 -10   1   75.99   23.00
   9 -10   1   37.50   19.60
 -10  10  -1   -3.20   10.50
 -10  10  -1    0.10   10.00
  10 -10   1    1.00   12.20
  10 -10   1    1.30   14.40
  10 -10   1    1.90   10.70
 -11  10  -1   98.49   15.10
 -11  10  -1   87.29   15.20
  11 -10   1   72.19   17.60
 -12  10  -1   53.89   13.50
 -12  10  -1   50.39   12.90
  12 -10   1   20.50   14.10
  12 -10   1   77.39   18.20
   9   9  -1   52.09    9.00
   9   9  -1   23.50   17.50
   9   9  -1   35.80    8.50
  -9  -9   1   24.50   12.40
  -9  -9   1   48.30    4.60
   8   9  -1   18.70    7.80
   8   9  -1    7.70   16.00
   8   9  -1   11.30    7.50
  -8  -9   1    1.40    7.50
  -8  -9   1   -0.30   11.50
  -8  -9   1    9.90    3.20
   7   9  -1  259.37   19.70
   7   9  -1  215.78   31.30
   7   9  -1  188.98   24.00
  -7  -9   1  226.48   14.70
  -7  -9   1  173.28   23.40
  -7  -9   1  210.78   20.60
   6   9  -1   16.50    7.90
   6   9  -1   13.20   18.40
   6   9  -1   18.60    8.20
   6   9  -1   10.00   12.50
  -6  -9   1   19.20    4.10
  -6  -9   1   18.00    8.30
  -6  -9   1   -3.00   13.10
  -6  -9   1    1.80   13.00
   5   9  -1   44.90    9.50
   5   9  -1   33.70   13.60
   5   9  -1   20.80   17.70
   5   9  -1   45.00    9.10
  -5  -9   1   51.39   15.60
  -5  -9   1   31.30   16.20
  -5  -9   1   38.70    5.30
   4   9  -1    5.20    6.70
   4   9  -1   -3.20   10.80
   4   9  -1    7.30   17.50
   4   9  -1    9.70    7.90
  -4  -9   1    2.50    3.30
  -4  -9   1   19.60   14.50
  -4  -9   1   -0.60   13.60
   3   9  -1  797.62   50.09
   3   9  -1  848.32   51.09
   3   9  -1  857.21   55.49
   3   9  -1  736.93   53.49
  -3  -9   1  842.52   47.90
  -3  -9   1  778.52   60.89
  -3  -9   1  725.13   56.99
   2   9  -1   69.69   10.40
   2   9  -1   69.19    9.70
   2   9  -1   70.69    6.10
   2   9  -1   69.59   21.10
  -2  -9   1   55.69   17.20
  -2  -9   1   49.30   16.50
  -2  -9   1   82.19    7.70
   1   9  -1    3.40    5.60
   1   9  -1    9.60    8.10
   1   9  -1   11.20    2.90
  -1  -9   1   -1.60   12.20
  -1  -9   1   12.80    3.90
  -1  -9   1    0.30   11.40
   0   9  -1    6.40    5.80
   0   9  -1   22.40    9.50
   0   9  -1    6.30    2.90
   0  -9   1   27.20   15.80
   0  -9   1    8.70    8.30
   0  -9   1    2.90    3.30
   0  -9   1    5.70   23.70
   0  -9   1   27.90   13.00
  -1   9  -1   86.49   12.20
  -1   9  -1   67.09    6.40
   1  -9   1   69.19   30.80
   1  -9   1   72.09   16.80
   1  -9   1   73.99    7.50
  -2   9  -1  133.19    9.10
  -2   9  -1  109.89   13.40
   2  -9   1  139.49   10.00
   2  -9   1   98.59   14.90
   2  -9   1  101.19   19.90
   2  -9   1  111.69   16.10
   2  -9   1  168.68   33.40
  -3   9  -1   22.90    7.80
  -3   9  -1   22.40    3.30
  -3   9  -1   36.60   10.30
   3  -9   1   14.60    8.30
   3  -9   1   20.60   12.90
   3  -9   1   20.10    4.00
   3  -9   1   27.90   11.20
   3  -9   1  -23.50   21.20
  -4   9  -1  366.26   20.80
  -4   9  -1  352.96   22.90
  -4   9  -1  334.47   26.00
  -4   9  -1  352.76   27.10
   4  -9   1  303.57   31.30
   4  -9   1  301.27   28.80
   4  -9   1  310.77   21.10
  -5   9  -1  610.44   39.00
  -5   9  -1  698.93   45.00
  -5   9  -1  645.24   40.20
   5  -9   1  593.24   51.29
   5  -9   1  630.34   61.09
   5  -9   1  689.23   46.80
   5  -9   1  678.03   47.70
  -6   9  -1  204.08   20.20
  -6   9  -1  197.88   21.70
   6  -9   1  185.48   12.70
   6  -9   1  187.38   24.00
   6  -9   1  202.48   25.90
   6  -9   1  172.68   24.40
   6  -9   1  185.68   21.80
  -7   9  -1   82.59   15.30
  -7   9  -1   85.59    7.60
   7  -9   1   79.29   18.60
   7  -9   1   96.19   18.90
   7  -9   1   82.19   18.10
   7  -9   1  125.39   28.00
   7  -9   1   96.79   14.70
  -8   9  -1   89.59    7.70
   8  -9   1   80.89   17.70
   8  -9   1   59.39   17.50
   8  -9   1   76.89   18.60
   8  -9   1  117.09   26.70
  -9   9  -1  130.29   21.20
  -9   9  -1  115.29   19.60
  -9   9  -1  167.08   11.10
   9  -9   1  185.68   24.50
   9  -9   1  173.28   29.00
   9  -9   1  114.29   21.00
 -10   9  -1  113.19    8.60
 -10   9  -1   86.49   16.70
  10  -9   1   98.29   19.40
  10  -9   1  104.29   19.30
 -11   9  -1    9.00   13.80
 -11   9  -1   -2.60   13.10
 -11   9  -1    1.60    2.80
  11  -9   1   -1.40   13.20
  11  -9   1   -3.80   13.50
 -12   9  -1  224.28   25.30
  12  -9   1  212.18   26.70
  10   8  -1   18.50    7.50
  10   8  -1   13.20   15.90
  10   8  -1   18.90    7.50
 -10  -8   1    3.20   10.20
 -10  -8   1   13.90    2.80
   9   8  -1    4.00   17.30
   9   8  -1   13.90    7.70
   9   8  -1    9.90    7.60
  -9  -8   1    7.40    7.30
  -9  -8   1   17.50    3.10
  -9  -8   1   10.60   11.40
   8   8  -1  205.38   23.50
   8   8  -1  146.19   17.70
   8   8  -1  174.58   23.10
  -8  -8   1  177.48   12.20
  -8  -8   1  205.38   18.40
   7   8  -1   82.69   11.20
   7   8  -1   62.29   20.10
   7   8  -1  101.99   12.80
   7   8  -1   81.09   16.50
  -7  -8   1   85.19   11.70
  -7  -8   1   82.19   17.20
  -7  -8   1   84.79   16.90
  -7  -8   1   71.79    7.50
   6   8  -1  365.16   34.20
   6   8  -1  429.36   28.40
   6   8  -1  336.97   26.90
  -6  -8   1  332.77   35.80
  -6  -8   1  392.66   23.40
  -6  -8   1  339.47   35.00
  -6  -8   1  371.06   27.80
   5   8  -1  306.77   19.80
   5   8  -1  282.27   22.30
   5   8  -1  278.17   28.60
   5   8  -1  332.87   23.90
  -5  -8   1  294.97   33.90
  -5  -8   1  280.67   31.40
  -5  -8   1  287.37   18.90
   4   8  -1    9.60    6.20
   4   8  -1   11.30   10.90
   4   8  -1    6.20   16.00
   4   8  -1   16.90    4.40
   4   8  -1   24.00    8.10
  -4  -8   1   17.00   12.60
  -4  -8   1   15.30   13.10
  -4  -8   1   11.00    3.40
   3   8  -1    7.60    6.40
   3   8  -1    6.10    5.90
   3   8  -1   12.10    4.30
   3   8  -1    4.20    8.20
   3   8  -1    2.50    9.80
   3   8  -1   -1.00   13.20
  -3  -8   1   13.00    3.60
  -3  -8   1    8.80   13.30
  -3  -8   1    5.40   12.00
   2   8  -1  173.18   12.50
   2   8  -1  196.58   25.40
   2   8  -1  183.38   18.90
   2   8  -1  171.08   15.00
  -2  -8   1  161.08   12.00
  -2  -8   1  136.49   20.40
  -2  -8   1  195.38   21.50
   1   8  -1   15.00    2.80
   1   8  -1   11.50    5.80
   1   8  -1   22.70    4.40
   1   8  -1   22.10    8.90
  -1  -8   1   26.70   22.40
  -1  -8   1   14.80    8.00
  -1  -8   1   12.20   12.60
  -1  -8   1   10.10   11.20
  -1  -8   1    8.40    3.30
   0   8  -1   57.69    5.00
   0   8  -1   48.70    9.70
   0   8  -1   45.70    7.40
   0  -8   1   65.69   26.50
   0  -8   1   47.90   15.30
   0  -8   1   47.10    5.30
   0  -8   1   56.09   11.00
   0  -8   1   47.10   12.10
  -1   8  -1  737.03   49.50
  -1   8  -1  778.22   47.30
   1  -8   1  788.22   65.69
   1  -8   1  747.03   55.49
   1  -8   1  752.22   50.19
   1  -8   1  853.01   52.49
  -2   8  -1  189.38   12.70
  -2   8  -1  203.88   18.30
  -2   8  -1  212.58   15.10
   2  -8   1  182.28   22.80
   2  -8   1  260.97   37.50
  -3   8  -1  200.38   15.10
  -3   8  -1  218.48   18.80
  -3   8  -1  211.78   17.90
   3  -8   1  158.98   20.60
   3  -8   1  211.08   20.90
   3  -8   1  239.98   37.70
  -4   8  -1   51.49    5.40
   4  -8   1   59.99   23.00
   4  -8   1   78.49   13.30
   4  -8   1   62.59    6.30
  -5   8  -1  229.48   21.40
  -5   8  -1  217.78   14.40
   5  -8   1  236.48   23.20
   5  -8   1  249.68   24.80
   5  -8   1  298.07   38.30
   5  -8   1  216.68   14.70
  -6   8  -1   38.60    4.40
  -6   8  -1   72.09   13.00
   6  -8   1   47.60   21.20
   6  -8   1   43.50    4.80
   6  -8   1   56.99   13.80
  -7   8  -1   57.59   14.30
   7  -8   1   63.59   11.10
   7  -8   1   34.80   13.40
   7  -8   1   79.59   22.90
   7  -8   1   52.99   14.40
   7  -8   1   80.19   15.30
  -8   8  -1  142.29    9.50
  -8   8  -1   93.79   19.00
  -8   8  -1  103.59   17.30
   8  -8   1  129.09   17.90
   8  -8   1  134.99   26.10
   8  -8   1  122.29   20.30
   8  -8   1  113.29   19.50
   8  -8   1  127.59    9.50
  -9   8  -1   56.69    5.40
  -9   8  -1   40.60   15.40
  -9   8  -1   33.40   16.30
   9  -8   1   32.30   14.60
   9  -8   1   40.70   14.30
   9  -8   1   60.59   20.10
 -10   8  -1   93.69    7.50
 -10   8  -1   68.29   16.90
 -10   8  -1   57.89   18.50
  10  -8   1   72.99   16.90
  10  -8   1  103.09   17.10
 -11   8  -1  129.99   22.70
 -11   8  -1  176.08   11.50
 -11   8  -1  153.48   22.40
  11  -8   1  199.98   23.20
  11  -8   1  138.09   21.70
 -12   8  -1    5.20   15.00
 -12   8  -1    2.00   12.00
 -12   8  -1   15.10    3.20
  12  -8   1   19.80   13.70
  12  -8   1   13.30   12.70
 -13   8  -1  129.49    8.50
 -13   8  -1   86.19   17.00
  13  -8   1  125.79   19.10
  13  -8   1   99.09   19.00
  11   7  -1   63.39   10.30
  11   7  -1   78.79   13.70
  11   7  -1   44.20   16.70
 -11  -7   1   41.50   11.10
  10   7  -1  108.69   13.50
  10   7  -1  111.49   13.30
 -10  -7   1  134.79   14.50
   9   7  -1   17.30    8.40
   9   7  -1   12.70   17.10
   9   7  -1   13.70   13.80
   9   7  -1   29.40    9.90
  -9  -7   1   12.00   11.00
  -9  -7   1   18.50    3.20
  -9  -7   1   25.20    8.10
   8   7  -1  282.87   24.20
   8   7  -1  332.37   32.70
   8   7  -1  333.07   25.90
  -8  -7   1  318.07   25.00
  -8  -7   1  335.67   20.20
   7   7  -1   18.50    8.80
   7   7  -1   14.40   15.60
   7   7  -1   27.40   13.30
   7   7  -1   32.80    5.40
   7   7  -1   36.50    8.40
  -7  -7   1    6.90   12.00
  -7  -7   1   19.30   13.80
  -7  -7   1   24.20    7.30
  -7  -7   1   32.30    4.10
   6   7  -1  606.44   34.20
   6   7  -1  603.74   44.10
   6   7  -1  605.34   38.30
   6   7  -1  554.04   36.60
  -6  -7   1  479.75   42.90
  -6  -7   1  518.55   45.40
  -6  -7   1  534.55   33.40
   5   7  -1    8.60   11.00
   5   7  -1    6.00    3.90
   5   7  -1    8.20    7.40
   5   7  -1    1.30   14.20
   5   7  -1   12.00    6.20
  -5  -7   1   -6.10   11.50
  -5  -7   1   -6.30   11.70
  -5  -7   1    5.80    2.90
   4   7  -1  184.58   21.00
   4   7  -1  244.08   15.40
   4   7  -1  252.47   19.40
   4   7  -1  188.88   27.00
   4   7  -1  211.78   17.50
   4   7  -1  234.48   23.30
  -4  -7   1  232.38   26.90
  -4  -7   1  235.28   14.70
  -4  -7   1  186.18   22.50
   3   7  -1  519.35   45.80
   3   7  -1  633.54   35.70
   3   7  -1  633.44   37.70
   3   7  -1  539.45   40.10
  -3  -7   1  647.64   44.10
  -3  -7   1  547.25   44.80
  -3  -7   1  583.64   35.40
   2   7  -1   27.50   14.30
   2   7  -1   25.20    8.40
   2   7  -1   53.29    5.40
   2   7  -1   40.10    7.00
  -2  -7   1   21.10   11.60
  -2  -7   1   58.79   21.20
  -2  -7   1   40.20    4.70
   1   7  -1  407.16   28.60
   1   7  -1  352.96   24.10
   1   7  -1  395.16   26.00
  -1  -7   1  421.36   32.40
  -1  -7   1  439.46   34.20
  -1  -7   1  448.86   42.70
   0   7  -1 2926.01  157.08
   0  -7   1 2689.13  171.38
   0  -7   1 2495.95  158.28
  -1   7  -1  163.18   15.40
  -1   7  -1  151.08   12.60
   1  -7   1  163.28   20.80
   1  -7   1  185.08   29.80
   1  -7   1  146.29   15.80
  -2   7  -1  125.19   13.40
  -2   7  -1  116.69   10.40
   2  -7   1  104.19   16.10
   2  -7   1  148.09   27.40
  -3   7  -1  368.26   27.00
  -3   7  -1  386.06   26.60
   3  -7   1  393.46   40.60
   3  -7   1  381.76   30.80
   3  -7   1  389.86   29.00
   3  -7   1  358.86   28.60
  -4   7  -1  555.34   35.80
   4  -7   1  467.35   36.30
   4  -7   1  557.74   37.80
   4  -7   1  472.25   48.30
   4  -7   1  544.05   37.00
  -5   7  -1  113.59   15.30
  -5   7  -1  102.69   15.30
  -5   7  -1   83.49    8.10
   5  -7   1  101.49   14.50
   5  -7   1   88.09   12.80
   5  -7   1  116.39   25.20
   5  -7   1   87.99   14.40
  -6   7  -1   35.70    4.60
  -6   7  -1   49.80   12.10
   6  -7   1   37.70   11.80
   6  -7   1   49.20    9.50
   6  -7   1   24.50    8.30
   6  -7   1   18.60   16.30
  -7   7  -1  280.37   25.80
  -7   7  -1  260.87   18.00
  -7   7  -1  288.37   28.30
   7  -7   1  300.07   26.40
   7  -7   1  276.97   21.30
   7  -7   1  287.07   25.60
   7  -7   1  322.97   34.70
   7  -7   1  270.47   23.80
   7  -7   1  296.47   23.90
  -8   7  -1  229.58   24.90
  -8   7  -1  242.28   16.50
   8  -7   1  251.57   23.00
   8  -7   1  263.07   25.40
   8  -7   1  274.27   24.40
  -9   7  -1   10.90   11.00
  -9   7  -1   26.50   14.00
   9  -7   1   27.50   11.50
   9  -7   1   31.50   10.60
 -10   7  -1    2.40    3.60
 -10   7  -1   13.00   12.40
 -10   7  -1   -4.70   12.90
  10  -7   1    9.10    9.70
  10  -7   1    6.50   10.50
  10  -7   1   -4.00    9.00
  10  -7   1    3.00   10.60
 -11   7  -1   22.80   14.50
 -11   7  -1   16.60   14.90
  11  -7   1   33.80   11.70
  11  -7   1    6.20   11.60
  11  -7   1   18.30   11.40
 -12   7  -1  289.47   35.80
 -12   7  -1  331.87   33.50
 -12   7  -1  381.76   21.80
  12  -7   1  381.06   31.60
  12  -7   1  306.67   29.80
  12  -7   1  393.96   33.10
 -13   7  -1    7.00   15.70
 -13   7  -1   -4.50   11.50
 -13   7  -1    3.50    2.20
  13  -7   1    0.20   10.80
  13  -7   1   -1.90   11.80
  13  -7   1    5.30   10.80
  12   6  -1   55.19    8.70
  12   6  -1   44.80    9.50
  12   6  -1   17.50   12.40
 -12  -6   1   36.00    8.30
 -12  -6   1   21.50    8.80
  11   6  -1   11.10   15.00
  11   6  -1    1.80    7.40
  11   6  -1    4.90    7.30
 -11  -6   1    5.90    9.00
  10   6  -1  157.28   26.10
  10   6  -1  214.38   18.90
  10   6  -1  188.58   24.90
 -10  -6   1  234.58   19.00
   9   6  -1   21.10    8.00
   9   6  -1   35.30    9.60
   9   6  -1   21.40   14.30
   9   6  -1    6.50   16.50
  -9  -6   1    3.20   10.10
  -9  -6   1   22.40    7.30
   8   6  -1  201.08   17.40
   8   6  -1  187.78   19.30
   8   6  -1  205.48   25.10
   8   6  -1  174.18   13.00
  -8  -6   1  171.78   20.80
  -8  -6   1  176.38   16.70
  -8  -6   1  180.08   12.00
   7   6  -1  723.53   48.70
   7   6  -1  656.93   49.10
   7   6  -1  612.74   51.99
   7   6  -1  717.03   43.60
   7   6  -1  724.73   40.80
  -7  -6   1  725.03   43.90
  -7  -6   1  637.04   48.40
  -7  -6   1  647.84   48.40
  -7  -6   1  649.43   40.00
   6   6  -1  115.09   17.90
   6   6  -1  116.39   10.00
   6   6  -1  130.99   14.90
   6   6  -1  115.89   12.10
   6   6  -1  102.69   19.60
   6   6  -1  110.69   20.20
  -6  -6   1  125.79   17.50
  -6  -6   1  114.99   18.00
  -6  -6   1  112.99    8.40
   5   6  -1   79.79   17.50
   5   6  -1  110.09   11.10
   5   6  -1   89.59   15.80
   5   6  -1  126.99   14.20
   5   6  -1  120.79   11.60
  -5  -6   1  128.39    9.90
  -5  -6   1  105.29   17.30
  -5  -6   1   81.49   16.20
   4   6  -1 1299.77   79.79
   4   6  -1 1344.17   76.99
   4   6  -1 1321.57   75.59
   4   6  -1 1294.17   73.89
  -4  -6   1 1155.68   73.59
  -4  -6   1 1186.08   80.09
  -4  -6   1 1317.17   81.89
   3   6  -1 1079.39   72.89
   3   6  -1 1045.00   67.99
   3   6  -1 1161.88   67.19
   3   6  -1 1019.30   78.39
   3   6  -1 1157.68   66.09
  -3  -6   1 1123.99   71.69
   2   6  -1 1153.98   79.89
   2   6  -1 1185.78   76.19
   2   6  -1 1370.86   90.69
   2   6  -1 1198.58   74.19
  -2  -6   1 1369.96   80.59
  -2  -6   1 1372.96   87.79
   1   6  -1  285.87   21.40
   1   6  -1  268.37   19.00
  -1  -6   1  265.77   25.20
   0   6  -1 1244.28   75.89
   0  -6   1 1394.06   89.59
   0  -6   1 1263.17   82.59
  -1   6  -1  510.95   33.90
  -1   6  -1  517.25   32.00
   1  -6   1  537.95   38.20
   1  -6   1  517.75   45.40
   2  -6   1 2253.07  128.99
   2  -6   1 2112.49  138.69
   2  -6   1 2172.58  131.09
  -3   6  -1  227.08   19.10
   3  -6   1  255.17   20.80
   3  -6   1  239.78   31.90
  -4   6  -1  554.64   38.10
   4  -6   1  594.14   39.00
   4  -6   1  567.54   38.60
  -5   6  -1 1037.90   66.99
   5  -6   1 1066.99   65.79
   5  -6   1 1042.40   75.29
   5  -6   1 1112.99   66.39
   5  -6   1 1126.59   67.39
  -6   6  -1  130.19   14.60
  -6   6  -1  125.79   14.40
  -6   6  -1  110.99    9.00
   6  -6   1  114.49   22.30
   6  -6   1  118.99   12.20
   6  -6   1  118.49   19.50
   6  -6   1  117.49   13.70
   6  -6   1  125.19   13.50
   6  -6   1  127.19   14.40
  -7   6  -1   33.70    4.50
  -7   6  -1   34.20   10.70
  -7   6  -1   34.80   10.00
   7  -6   1   44.00   11.00
   7  -6   1   38.90    6.50
   7  -6   1   30.10    8.00
   7  -6   1   55.49   12.10
   7  -6   1   37.20    9.20
   7  -6   1   50.99   16.60
  -8   6  -1  688.13   47.80
  -8   6  -1  691.03   47.10
  -8   6  -1  726.13   41.80
   8  -6   1  659.33   47.40
   8  -6   1  725.83   46.20
   8  -6   1  709.23   46.60
   8  -6   1  722.53   48.60
  -9   6  -1   69.39   13.20
  -9   6  -1   60.49   13.90
   9  -6   1   74.09   14.20
   9  -6   1   55.29   12.40
   9  -6   1   62.39   12.80
 -10   6  -1   15.00    4.00
 -10   6  -1    9.60   10.80
 -10   6  -1    5.60   10.60
  10  -6   1   11.30    9.10
  10  -6   1   16.50    9.80
  10  -6   1   21.80   11.70
 -11   6  -1  196.58   25.00
 -11   6  -1  226.58   26.00
 -11   6  -1  248.88   15.80
  11  -6   1  257.77   23.80
  11  -6   1  227.18   23.80
  11  -6   1  223.28   24.60
 -12   6  -1   61.09   15.20
 -12   6  -1   45.70   14.30
  12  -6   1   64.39   14.80
  12  -6   1   42.50   12.60
  12  -6   1   49.20   12.70
 -13   6  -1   66.29   17.40
 -13   6  -1   88.09   17.60
  13  -6   1  121.59   16.20
  13  -6   1   93.49   15.80
  13  -6   1   85.99   16.30
 -14   6  -1   11.90   12.70
 -14   6  -1    0.20   14.30
  14  -6   1   10.00   10.10
  14  -6   1   -3.40    9.40
  14  -6   1  -10.10    9.90
  12   5  -1   30.90   10.90
  12   5  -1   17.30   13.70
  12   5  -1   28.40    7.70
 -12  -5   1   17.70    8.30
  11   5  -1   12.90   14.30
  11   5  -1   13.20    9.10
  11   5  -1   15.10    7.30
  11   5  -1    8.70   14.90
 -11  -5   1    4.70    8.30
  10   5  -1  220.68   19.20
  10   5  -1  171.88   24.70
  10   5  -1  248.58   29.80
 -10  -5   1  230.48   18.60
 -10  -5   1  209.28   21.30
   9   5  -1   53.19   17.50
   9   5  -1   42.20   14.20
   9   5  -1   68.99    9.70
  -9  -5   1   37.60   11.90
  -9  -5   1   54.69    8.30
   8   5  -1   63.79    9.30
   8   5  -1   55.79   16.10
   8   5  -1   54.99    6.20
   8   5  -1   64.89   11.30
   8   5  -1   35.40   15.40
  -8  -5   1   48.80   13.00
  -8  -5   1   64.09    5.20
  -8  -5   1   41.10    7.70
   7   5  -1  257.67   18.30
   7   5  -1  224.18   26.50
   7   5  -1  240.18   15.70
   7   5  -1  212.38   41.50
   7   5  -1  268.17   21.30
   7   5  -1  177.88   23.70
  -7  -5   1  236.28   23.50
  -7  -5   1  220.08   23.80
  -7  -5   1  214.08   14.30
  -7  -5   1  248.28   18.10
   6   5  -1   98.99   17.20
   6   5  -1  132.49    9.90
   6   5  -1   91.89   10.20
   6   5  -1  125.49   14.10
   6   5  -1   75.59   32.70
   6   5  -1  105.39   17.00
  -6  -5   1  117.19   16.40
  -6  -5   1  120.19   16.60
  -6  -5   1  116.59    7.90
   5   5  -1  192.18   21.10
   5   5  -1  175.08   22.00
   5   5  -1  227.98   16.00
   5   5  -1  212.38   32.30
  -5  -5   1  222.38   21.90
   4   5  -1 1153.58   65.09
   4   5  -1 1050.39   66.39
   4   5  -1 1062.89   71.29
  -4  -5   1 1104.29   77.19
   3   5  -1  125.29   18.80
   3   5  -1  134.39   13.50
   3   5  -1  128.99   12.70
   3   5  -1  114.99   10.80
   3   5  -1  102.49   18.50
  -3  -5   1  118.99   16.40
   2   5  -1  519.45   30.80
   2   5  -1  435.26   43.30
  -2  -5   1  436.56   40.80
  -2  -5   1  535.65   36.30
   1   5  -1  565.54   37.80
   1   5  -1  629.44   36.70
  -1  -5   1  614.94   41.60
  -1  -5   1  583.14   46.30
   0   5  -1   95.49   10.00
   0  -5   1   80.69   12.40
   1  -5   1 1748.23  111.39
  -2   5  -1  947.01   54.89
   2  -5   1  913.71   56.79
   2  -5   1  860.01   55.09
   2  -5   1  857.81   64.09
  -3   5  -1  143.69   14.50
   3  -5   1  117.29   12.20
   3  -5   1  132.79   14.00
   3  -5   1  149.99   24.40
   3  -5   1  132.89   14.30
   4  -5   1 3231.48  196.18
  -5   5  -1   36.10    7.90
   5  -5   1   39.90    6.80
   5  -5   1   39.10   15.50
   5  -5   1   53.29   10.20
   5  -5   1   34.40    7.10
   5  -5   1   55.59    9.70
   5  -5   1   34.40    6.90
  -6   5  -1  200.68   17.40
   6  -5   1  218.78   17.60
   6  -5   1  207.88   16.50
   6  -5   1  183.58   14.30
   6  -5   1  180.88   17.50
   6  -5   1  161.78   16.90
   6  -5   1  214.48   24.50
  -7   5  -1  576.34   38.40
  -7   5  -1  547.15   37.20
   7  -5   1  572.44   37.60
   7  -5   1  590.14   38.50
   7  -5   1  570.34   38.80
   7  -5   1  588.44   38.80
   7  -5   1  550.94   36.90
  -8   5  -1  484.75   31.00
  -8   5  -1  483.65   34.50
  -8   5  -1  514.55   36.00
   8  -5   1  549.74   30.90
   8  -5   1  489.45   35.80
   8  -5   1  476.75   35.30
   8  -5   1  558.34   36.70
   8  -5   1  515.45   35.10
  -9   5  -1   16.00    8.70
  -9   5  -1    4.40    8.30
  -9   5  -1    7.10    3.40
   9  -5   1    7.90    8.50
   9  -5   1   10.50    7.70
   9  -5   1    9.80    8.30
   9  -5   1    9.00   10.60
   9  -5   1   16.30    4.00
   9  -5   1    4.90    7.80
 -10   5  -1  476.95   35.70
 -10   5  -1  435.06   33.30
  10  -5   1  438.36   34.10
  10  -5   1  445.06   35.30
  10  -5   1  507.55   35.50
 -11   5  -1  100.29   14.80
 -11   5  -1  105.69    8.90
 -11   5  -1  108.59   17.80
  11  -5   1  106.59   16.00
  11  -5   1   69.79   14.70
  11  -5   1  119.59   17.60
 -12   5  -1  108.99   16.30
 -12   5  -1  134.69   10.90
 -12   5  -1  156.18   20.40
  12  -5   1  118.29   18.20
  12  -5   1  129.09   18.50
  12  -5   1  111.29   17.20
 -13   5  -1  125.09   18.00
 -13   5  -1  151.68   20.70
  13  -5   1  148.19   18.50
  13  -5   1  188.18   19.90
 -14   5  -1   36.00   14.20
  14  -5   1   78.29   14.00
  14  -5   1   57.99   12.90
  14  -5   1   64.09   16.20
  13   4  -1   38.40    7.30
  13   4  -1   29.30   13.20
 -13  -4   1   17.00    6.90
 -13  -4   1   24.00    6.40
  12   4  -1   11.00    9.60
  12   4  -1   17.60    7.10
  12   4  -1   19.50   13.80
 -12  -4   1   26.50    7.30
 -12  -4   1   20.30    7.80
  11   4  -1  101.79   19.60
  11   4  -1  131.09   13.00
  11   4  -1   66.99   18.00
 -11  -4   1  127.79   12.40
  10   4  -1  214.78   16.80
  10   4  -1  186.78   20.20
  10   4  -1  188.88   25.70
  10   4  -1  139.49   23.00
 -10  -4   1  202.28   16.60
 -10  -4   1  154.68   18.40
   9   4  -1    5.00    8.10
   9   4  -1   -8.90   37.70
   9   4  -1    5.30    5.70
   9   4  -1    1.80   11.80
   9   4  -1   10.90   12.00
  -9  -4   1    0.70    5.00
  -9  -4   1   -4.40    8.00
   8   4  -1   12.60   10.00
   8   4  -1   -3.20    6.70
   8   4  -1   -2.40    6.80
   8   4  -1   -0.80   35.60
  -8  -4   1   -5.40    4.10
  -8  -4   1    6.60    9.50
   7   4  -1  391.46   31.60
   7   4  -1  387.66   25.50
   7   4  -1  336.07   27.80
   7   4  -1  347.07   31.20
   7   4  -1  453.65   49.90
  -7  -4   1  405.06   29.40
  -7  -4   1  401.66   25.50
   6   4  -1   15.00    4.80
   6   4  -1   16.00    7.30
   6   4  -1   19.80    9.80
   6   4  -1   55.19   28.40
   6   4  -1    3.40    9.70
  -6  -4   1   29.60    9.30
   5   4  -1  161.78   18.70
   5   4  -1  138.09   16.40
   5   4  -1  182.68   22.80
   5   4  -1  189.28   29.20
   5   4  -1  152.68   12.40
   5   4  -1  137.09   14.60
  -5  -4   1  193.98   18.20
   4   4  -1  327.37   25.70
   4   4  -1  283.57   19.90
   4   4  -1  300.17   33.20
   4   4  -1  281.07   24.00
  -4  -4   1  322.27   24.90
   3   4  -1 1037.00   68.19
   3   4  -1 1085.29   61.19
   3   4  -1 1023.50   62.09
  -3  -4   1  980.00   64.59
   2   4  -1   61.49    6.90
   2   4  -1   77.59   13.30
  -2  -4   1   56.99   10.00
  -2  -4   1   59.49   15.30
   1   4  -1  529.25   43.10
   1   4  -1  573.44   35.00
  -1  -4   1  591.54   37.70
  -1  -4   1  528.85   41.20
   0  -4   1  667.23   48.00
  -1   4  -1   13.70    4.50
   1  -4   1    3.70    6.40
   1  -4   1    6.90   13.60
  -2   4  -1  145.09   13.80
   2  -4   1  194.28   24.30
   2  -4   1  169.98   15.30
   3  -4   1 1300.77   78.69
   3  -4   1 1345.17   78.99
   4  -4   1 2147.19  131.79
  -5   4  -1  812.32   50.59
   5  -4   1  952.50   54.29
   5  -4   1  792.42   58.29
   5  -4   1  917.61   53.59
   5  -4   1  898.71   52.29
  -6   4  -1   24.10    2.80
   6  -4   1   13.60    2.80
   6  -4   1   23.80   10.60
   6  -4   1   20.00    6.50
   6  -4   1   18.70    7.60
   6  -4   1   17.40    5.50
   6  -4   1   17.70    6.60
   6  -4   1   14.60    6.20
  -7   4  -1  126.19    8.80
   7  -4   1  154.18   13.90
   7  -4   1  117.39   12.30
   7  -4   1  117.99    9.30
   7  -4   1  126.49   16.10
   7  -4   1  135.89   14.10
   7  -4   1  139.29   14.60
   7  -4   1  151.58   13.60
  -8   4  -1  132.79    9.50
  -8   4  -1  147.09   13.60
   8  -4   1  137.09   10.50
   8  -4   1  134.49   15.70
   8  -4   1  140.99   14.20
   8  -4   1  153.08   14.20
   8  -4   1  144.49   15.70
   8  -4   1  152.98   16.70
  -9   4  -1  223.58   15.40
   9  -4   1  202.88   19.90
   9  -4   1  255.17   21.70
   9  -4   1  237.78   16.00
   9  -4   1  272.47   20.80
   9  -4   1  241.98   21.70
   9  -4   1  237.38   21.80
 -10   4  -1  526.55   33.00
  10  -4   1  550.64   39.00
  10  -4   1  586.64   33.90
  10  -4   1  561.64   38.90
  10  -4   1  503.35   39.50
 -11   4  -1   55.99   11.20
 -11   4  -1   61.49    8.60
  11  -4   1   64.29    7.50
  11  -4   1   64.99   13.00
  11  -4   1   55.59   12.50
  11  -4   1   60.79   13.00
  11  -4   1   62.59   13.30
  12  -4   1  626.24   44.30
  12  -4   1  643.14   46.90
 -13   4  -1    9.00   10.80
 -13   4  -1   11.60   10.00
  13  -4   1    6.20    9.20
  13  -4   1   16.40   10.60
  13  -4   1   11.00    9.60
 -14   4  -1   27.50   12.80
 -14   4  -1   23.60   11.40
  14  -4   1   28.70   10.10
  14  -4   1   26.30   11.00
  14  -4   1   38.10   11.70
  13   3  -1   14.30    6.40
  13   3  -1    7.50   11.70
  13   3  -1   21.60   10.10
  12   3  -1   14.30   12.60
  12   3  -1   15.50    6.80
  12   3  -1    5.90   16.50
  12   3  -1   23.20   10.80
 -12  -3   1    8.80    6.20
 -12  -3   1   13.00    5.50
 -12  -3   1    8.50    6.30
  11   3  -1  176.08   24.40
  11   3  -1  211.88   17.00
  11   3  -1  200.68   21.00
  11   3  -1  163.58   23.80
 -11  -3   1  183.28   15.50
  10   3  -1  118.39   15.90
  10   3  -1  125.49   19.80
  10   3  -1   97.09   19.30
  10   3  -1  133.79   13.10
 -10  -3   1  132.69   11.90
 -10  -3   1  100.19   12.70
   9   3  -1    0.80   11.10
   9   3  -1    4.30    5.40
   9   3  -1    8.80   11.50
   9   3  -1  -32.90   37.80
   9   3  -1    2.40    7.70
  -9  -3   1    1.90    4.20
   8   3  -1 1116.09   65.49
   8   3  -1 1005.30   81.49
   8   3  -1 1035.10   70.29
   8   3  -1 1180.08   71.59
  -8  -3   1 1107.49   65.39
   7   3  -1  329.57   26.80
   7   3  -1  309.67   38.40
   7   3  -1  347.17   26.70
   7   3  -1  292.17   21.10
  -7  -3   1  316.97   23.60
  -7  -3   1  301.27   20.90
   6   3  -1  347.27   22.70
   6   3  -1  315.07   24.60
   6   3  -1  393.56   33.30
   6   3  -1  388.66   28.00
  -6  -3   1  333.77   25.60
   5   3  -1    0.80    6.50
   5   3  -1   -1.40    3.20
   5   3  -1    3.10    7.30
   5   3  -1   -1.20    7.20
   5   3  -1    3.80    5.50
   5   3  -1    3.70   12.20
  -5  -3   1    2.20    6.40
   4   3  -1  209.68   19.00
   4   3  -1  226.48   22.40
   4   3  -1  223.38   15.00
   4   3  -1  186.78   16.60
   4   3  -1  246.38   19.50
  -4  -3   1  221.68   18.90
   3   3  -1  956.50   56.59
   3   3  -1  927.01   55.79
   3   3  -1  899.91   54.09
   3   3  -1  895.61   53.49
  -3  -3   1  859.21   56.19
   2   3  -1  154.28   19.60
   2   3  -1  214.18   14.00
  -2  -3   1  194.58   17.20
  -2  -3   1  167.08   20.30
   1   3  -1 1230.48   77.69
  -1  -3   1 1149.98   74.19
   0  -3   1    8.90   12.40
   0  -3   1   11.80    5.80
   1  -3   1 2124.09  128.49
  -2   3  -1    6.90    4.60
  -2   3  -1    8.40    2.40
   2  -3   1   10.80    5.00
   2  -3   1   -2.30   12.10
  -3   3  -1  282.67   16.70
   3  -3   1  290.57   18.90
   3  -3   1  267.87   18.60
  -4   3  -1   17.20    2.20
   4  -3   1   19.50    6.30
   4  -3   1   15.20    3.70
   4  -3   1   15.00    4.00
   4  -3   1   16.90    5.10
   4  -3   1   25.30   10.60
   4  -3   1   10.20    4.70
   5  -3   1 1168.88   64.89
   5  -3   1 1052.69   65.79
  -6   3  -1   36.90    3.40
   6  -3   1   29.60    6.80
   6  -3   1   39.00    7.70
   6  -3   1   22.60    5.80
   6  -3   1   28.80    3.80
  -7   3  -1  330.67   19.80
   7  -3   1  315.47   20.30
   7  -3   1  319.57   24.00
   7  -3   1  314.67   22.70
   7  -3   1  340.77   23.30
   7  -3   1  355.46   24.20
   7  -3   1  293.27   30.20
  -8   3  -1  208.98   12.80
   8  -3   1  163.08   17.40
   8  -3   1  198.48   18.10
   8  -3   1  211.38   18.30
   8  -3   1  186.68   13.40
   8  -3   1  195.68   16.70
  -9   3  -1   24.10    3.50
  -9   3  -1   19.40    6.60
  -9   3  -1   20.40    5.20
   9  -3   1   19.90    8.60
   9  -3   1   12.50    4.30
   9  -3   1    7.60    7.20
   9  -3   1   19.40    7.70
   9  -3   1   13.20    8.10
   9  -3   1   18.40    7.40
 -10   3  -1   33.90    8.20
  10  -3   1   41.40   10.20
  10  -3   1   53.59    9.80
  10  -3   1   43.00   11.00
  10  -3   1   51.49    6.50
  10  -3   1   50.09   11.70
 -11   3  -1  404.06   30.30
  11  -3   1  444.26   32.40
  11  -3   1  405.66   32.20
  11  -3   1  442.96   35.00
  11  -3   1  465.75   28.10
  11  -3   1  452.55   34.10
 -12   3  -1   48.60   14.20
  12  -3   1   83.49   13.80
  12  -3   1   65.69   12.30
  12  -3   1   69.69   14.60
  12  -3   1   81.29    8.60
  12  -3   1   77.49   14.90
 -13   3  -1   48.90   10.60
  13  -3   1   50.49   12.10
  13  -3   1   41.50   12.40
  13  -3   1   47.20    6.70
  13  -3   1   39.80   10.40
 -14   3  -1   23.40   12.10
 -14   3  -1    7.60    9.10
  14  -3   1   25.30   11.10
  14  -3   1   16.60   10.60
  13   2  -1  129.69   19.20
  12   2  -1   17.50    6.20
  12   2  -1   31.90   13.40
  12   2  -1   13.90   13.70
  12   2  -1   19.10   10.10
 -12  -2   1   24.80    7.20
 -12  -2   1   13.60    5.10
  11   2  -1   88.09    9.60
  11   2  -1   59.29   14.30
  11   2  -1   60.79   13.00
  11   2  -1   84.59   18.30
 -11  -2   1   66.69    8.30
  10   2  -1   13.20   10.50
  10   2  -1    0.00    7.80
  10   2  -1    7.70   10.80
  10   2  -1    9.40    5.30
 -10  -2   1    4.70    4.40
   9   2  -1  248.18   28.60
   9   2  -1  237.28   37.80
   9   2  -1  316.07   28.00
   9   2  -1  322.77   24.90
   9   2  -1  296.17   20.70
  -9  -2   1  275.87   21.50
   8   2  -1 1249.28   74.19
   8   2  -1 1300.17   81.69
   8   2  -1 1314.57   79.59
   8   2  -1 1263.67   76.69
   8   2  -1 1252.57   78.49
   8   2  -1 1192.58   74.39
  -8  -2   1 1226.48   73.89
   7   2  -1  368.36   30.80
   7   2  -1  405.16   27.60
   7   2  -1  375.26   25.30
   7   2  -1  432.36   30.10
   7   2  -1  385.36   29.70
   7   2  -1  392.56   25.30
  -7  -2   1  418.86   25.00
  -7  -2   1  384.26   26.70
   6   2  -1 2132.69  126.29
   6   2  -1 2032.00  125.09
  -6  -2   1 2160.38  123.89
   5   2  -1  899.81   55.69
   5   2  -1  831.42   52.29
   5   2  -1  869.41   53.69
   5   2  -1  889.61   55.39
  -5  -2   1  948.41   54.69
   4   2  -1   38.60    7.60
   4   2  -1   45.30    6.70
   4   2  -1   57.19    6.10
   4   2  -1   61.79    9.20
  -4  -2   1   67.59   10.50
   3   2  -1  162.38   13.20
   3   2  -1  135.89   13.60
  -3  -2   1  140.19   13.70
   2   2  -1  955.90   57.09
  -2  -2   1  886.21   56.99
  -1  -2   1   16.30    8.70
   0   2  -1 3395.76  196.18
   0  -2   1 3317.57  195.78
  -1   2  -1   17.20    2.70
   1  -2   1   13.90   11.40
   1  -2   1   20.20    4.80
   2  -2   1 2838.02  166.78
  -3   2  -1   25.10    2.30
   3  -2   1   25.70    3.70
   3  -2   1   10.50    8.20
   3  -2   1   27.70    4.80
  -4   2  -1   59.59    4.60
   4  -2   1   67.69    5.10
   4  -2   1   63.89    7.00
   4  -2   1   61.69    8.10
  -5   2  -1   51.79    4.80
   5  -2   1   75.09    8.40
   5  -2   1   77.49    9.10
   5  -2   1   81.59    9.60
   5  -2   1   65.29    6.20
   5  -2   1   59.49    7.50
  -6   2  -1  104.29    7.50
   6  -2   1  127.69   12.20
   6  -2   1  114.39   11.60
   6  -2   1  113.89   10.50
   6  -2   1  103.19    8.10
   6  -2   1  101.99   11.40
  -7   2  -1  653.23   39.70
  -7   2  -1  673.23   39.50
   7  -2   1  698.53   43.00
   7  -2   1  672.13   42.60
   7  -2   1  639.94   41.80
   7  -2   1  644.44   40.00
   7  -2   1  727.23   43.40
   7  -2   1  692.23   42.80
  -8   2  -1  260.07   16.40
  -8   2  -1  243.28   16.00
   8  -2   1  247.08   19.70
   8  -2   1  272.07   20.10
   8  -2   1  274.87   16.90
   8  -2   1  258.27   20.90
   8  -2   1  234.98   20.70
   8  -2   1  221.38   19.00
  -9   2  -1  150.18   11.50
   9  -2   1  158.18   15.80
   9  -2   1  162.18   12.40
   9  -2   1  192.08   16.70
   9  -2   1  149.39   17.30
   9  -2   1  125.99   15.40
 -10   2  -1    2.90    5.60
 -10   2  -1   -0.40    3.10
  10  -2   1    1.40    8.60
  10  -2   1    3.80    4.50
  10  -2   1   15.10   10.00
  10  -2   1   -1.30    7.10
  10  -2   1   -1.50    6.50
 -11   2  -1  145.69   16.30
  11  -2   1  159.88   17.90
  11  -2   1  188.68   14.20
  11  -2   1  179.48   21.10
  11  -2   1  184.98   19.10
  11  -2   1  178.48   20.80
 -12   2  -1   13.40    7.90
  12  -2   1    2.70   10.30
  12  -2   1    8.90   10.30
  12  -2   1   -3.70    8.00
  12  -2   1    9.00    7.80
  12  -2   1    4.30    4.90
 -13   2  -1    6.30    7.60
  13  -2   1   10.50   10.80
  13  -2   1   12.70    5.30
  13  -2   1   29.40   11.40
 -14   2  -1  -10.90    9.50
 -14   2  -1    6.40    8.10
  14  -2   1    1.20    7.30
  14  -2   1    5.20    9.30
  14  -2   1   -3.80    8.70
  14   1  -1  -10.50    9.60
  14   1  -1    5.90    5.60
  14   1  -1   11.40   10.70
 -14  -1   1    0.50    5.90
  13   1  -1   30.00   13.00
 -13  -1   1   26.80    7.10
  12   1  -1   19.20   10.70
  12   1  -1   42.40    7.20
  12   1  -1   21.30   12.40
  12   1  -1   12.20   12.70
 -12  -1   1   28.70    6.00
  11   1  -1   54.29    8.10
  11   1  -1   49.10   13.10
  11   1  -1   37.60   12.20
  11   1  -1   45.60   14.00
 -11  -1   1   46.90    6.60
 -11  -1   1   49.80    7.40
  10   1  -1   96.49   11.30
  10   1  -1   65.19   13.10
  10   1  -1   76.49    8.70
  10   1  -1  108.09   17.10
 -10  -1   1   93.39    8.90
   9   1  -1  288.97   27.20
   9   1  -1  335.17   26.00
   9   1  -1  343.07   22.40
   9   1  -1  354.96   27.90
   9   1  -1  315.97   23.20
  -9  -1   1  342.97   21.70
   8   1  -1  182.58   19.00
   8   1  -1  163.58   16.60
   8   1  -1  186.48   13.80
   8   1  -1  167.38   14.60
   8   1  -1  198.38   19.00
  -8  -1   1  187.28   13.20
   7   1  -1 2796.42  155.78
   7   1  -1 2559.94  152.68
  -7  -1   1 2538.05  151.88
   6   1  -1   84.09    7.90
   6   1  -1   77.89   11.10
   6   1  -1   90.89   11.40
   6   1  -1   73.59    8.10
   6   1  -1   70.29    9.10
  -6  -1   1   81.29    8.90
  -6  -1   1   75.29    7.00
   5   1  -1  389.86   25.80
   5   1  -1  413.06   26.30
   5   1  -1  329.77   24.10
   5   1  -1  345.97   22.80
  -5  -1   1  385.86   24.50
   4   1  -1   73.99   10.20
   4   1  -1   72.09    9.00
   4   1  -1   56.69    6.20
  -4  -1   1   62.89    7.70
   3   1  -1  924.01   54.59
  -2  -1   1   75.49    7.80
   1   1  -1 4761.52  289.37
  -1   1  -1 3938.11  244.08
  -2   1  -1  135.49    8.60
   2  -1   1  149.09    9.00
  -3   1  -1  321.37   19.10
   3  -1   1  327.57   21.40
  -4   1  -1   47.20    4.00
  -5   1  -1  314.17   20.50
   5  -1   1  379.06   23.70
   5  -1   1  328.17   22.30
   5  -1   1  377.06   23.00
   5  -1   1  307.07   21.20
   5  -1   1  376.66   23.40
   6  -1   1 2786.12  218.18
   6  -1   1 2978.60  201.48
  -7   1  -1   98.69    7.80
   7  -1   1   83.39   10.50
   7  -1   1  110.39   11.30
   7  -1   1  122.59   13.30
   7  -1   1   99.29   10.50
   7  -1   1  109.59   12.10
  -8   1  -1 1901.41  110.49
   8  -1   1 1955.30  114.39
   8  -1   1 1936.81  115.89
   8  -1   1 1753.82  113.19
   8  -1   1 1998.70  114.19
  -9   1  -1    1.40    3.20
   9  -1   1   -0.40    3.80
   9  -1   1    0.10    5.80
   9  -1   1    5.20    8.00
   9  -1   1   10.60    9.00
   9  -1   1    7.70    6.50
 -10   1  -1  123.49   10.10
 -10   1  -1  111.79   10.60
  10  -1   1   94.69   15.00
  10  -1   1  130.89   17.10
  10  -1   1  104.49   13.10
  10  -1   1  151.08   16.80
 -11   1  -1   -0.70    4.50
 -11   1  -1    0.00    3.60
 -11   1  -1   -3.70    5.70
  11  -1   1   -2.40    8.80
  11  -1   1    3.00    4.80
  11  -1   1    0.70    6.90
  11  -1   1    1.90    9.20
  11  -1   1   -2.40    8.70
 -12   1  -1   45.50   13.40
  12  -1   1   30.30   12.90
  12  -1   1   33.60   11.60
  12  -1   1   30.40   11.10
  12  -1   1   39.80    6.90
 -13   1  -1   -4.70    6.80
  13  -1   1   -1.30    4.80
  13  -1   1    4.40   10.90
  13  -1   1   -2.70    9.50
 -14   1  -1  130.19   15.00
  14  -1   1  123.09   17.00
  14   0  -1   32.70    7.30
  14   0  -1   16.80   11.80
  14   0  -1   23.60   17.20
 -14   0   1    6.80    6.50
  13   0  -1    0.10    9.60
  13   0  -1    7.30    9.70
  13   0  -1   11.30    5.60
  12   0  -1   29.80    6.50
  12   0  -1   23.60   11.60
  12   0  -1   32.80   13.30
  12   0  -1   24.00   10.10
  11   0  -1  164.18   19.10
  11   0  -1  138.89   14.60
  11   0  -1  141.59   12.40
  11   0  -1  119.79   17.90
  11   0  -1  141.69   18.60
 -11   0   1  127.79   11.10
  10   0  -1   -1.90    8.60
  10   0  -1    9.00    9.20
  10   0  -1    3.80    6.40
  10   0  -1    7.70    4.80
  10   0  -1   -0.50    8.30
 -10   0   1    6.90    3.70
 -10   0   1    4.50    4.30
   9   0  -1  143.79   17.50
   9   0  -1  119.49   11.10
   9   0  -1  137.49   15.10
   9   0  -1  131.09   16.60
   9   0  -1  144.09   17.30
   9   0  -1  120.59   12.90
  -9   0   1  113.19   10.00
   8   0  -1  348.87   25.20
   8   0  -1  310.87   26.50
   8   0  -1  357.36   26.70
   8   0  -1  361.66   22.70
  -8   0   1  362.36   22.10
   7   0  -1  594.54   40.20
   7   0  -1  665.13   42.70
   7   0  -1  614.64   38.80
   7   0  -1  617.64   40.50
   7   0  -1  597.94   40.40
   7   0  -1  635.44   40.70
  -7   0   1  616.74   37.00
   6   0  -1  390.26   27.10
   6   0  -1  417.56   24.60
   6   0  -1  399.46   26.30
   6   0  -1  392.96   27.70
   6   0  -1  433.36   27.20
   6   0  -1  365.26   25.80
  -6   0   1  394.76   24.10
  -6   0   1  388.86   25.30
   5   0  -1  398.56   28.10
   5   0  -1  402.26   27.80
   5   0  -1  463.85   28.60
  -5   0   1  411.96   25.10
   4   0  -1   28.50    5.70
   3   0  -1 1840.32  111.59
   3   0  -1 1720.03  109.59
   2   0  -1   16.40    3.70
   1   0   1 6859.31  403.36
  -2   0  -1   44.10    3.70
  -2   0  -1   32.50    5.90
   2   0   1   56.39    5.70
  -3   0  -1  205.58   13.20
   3   0   1  231.68   15.30
  -4   0  -1   39.10    4.00
   4   0   1   45.80    7.20
   5   0   1 1912.01  138.69
   5   0   1 1914.21  141.29
  -6   0  -1  696.93   41.40
   6   0   1  667.73   42.60
   6   0   1  720.03   43.20
   6   0   1  720.33   44.30
   6   0   1  684.33   41.50
   6   0   1  710.43   44.60
   7   0   1 2072.79  120.19
   7   0   1 1979.10  118.59
  -8   0  -1  491.55   31.20
   8   0   1  529.05   31.60
   8   0   1  504.45   32.90
   8   0   1  524.35   34.50
   8   0   1  504.95   35.70
   8   0   1  503.75   35.60
  -9   0  -1  774.82   47.10
   9   0   1  819.22   47.60
   9   0   1  767.32   51.59
   9   0   1  833.42   50.69
   9   0   1  723.03   51.79
   9   0   1  776.42   48.90
 -10   0  -1   81.99    8.10
 -10   0  -1   82.79    8.70
  10   0   1   79.59   10.30
  10   0   1   69.79   14.00
  10   0   1   74.19   12.30
  10   0   1   72.89    8.10
  10   0   1   62.79   12.70
 -11   0  -1    5.60    6.20
 -11   0  -1    9.90    4.40
 -11   0  -1    7.20    5.10
  11   0   1   11.70   10.80
  11   0   1    4.70   10.70
  11   0   1   12.40   10.80
  11   0   1   14.10    5.60
 -12   0  -1   12.00    6.90
 -12   0  -1   22.70    5.70
  12   0   1   43.40   14.40
  12   0   1   53.39   15.40
  12   0   1    6.90   12.00
  12   0   1   32.40    9.90
 -13   0  -1   28.90    8.10
  13   0   1   43.50   12.90
  13   0   1   48.80    7.20
  13   0   1   50.89   12.50
  14   0   1  233.68   17.40
  14   0   1  197.78   23.40
  14   0   1  262.27   25.20
  14  -1  -1    2.60    5.40
  14  -1  -1   -2.80    9.70
  14  -1  -1   -3.90   10.10
 -14   1   1    3.80    7.40
  13  -1  -1   40.70   20.90
  13  -1  -1   30.00   12.70
 -13   1   1   27.60    8.10
  12  -1  -1  440.96   32.20
  12  -1  -1  374.76   33.70
  12  -1  -1  385.06   25.80
  12  -1  -1  355.36   28.20
  11  -1  -1   40.80   12.80
  11  -1  -1   60.99   10.70
  11  -1  -1   32.90   12.30
  11  -1  -1   55.09    7.50
  11  -1  -1   68.79   13.20
  10  -1  -1  447.66   29.70
  10  -1  -1  440.66   26.60
  10  -1  -1  443.56   32.80
  10  -1  -1  440.26   30.90
  10  -1  -1  386.36   31.20
 -10   1   1  388.26   25.40
 -10   1   1  371.76   25.70
   9  -1  -1    1.20    7.40
   9  -1  -1    4.20    3.70
   9  -1  -1   -1.90    7.00
   9  -1  -1    3.60    6.90
   9  -1  -1   -0.60    5.80
   9  -1  -1    2.90    6.90
  -9   1   1    8.70    4.00
  -9   1   1    1.60    3.00
   8  -1  -1   98.99   13.00
   8  -1  -1  101.99   11.90
   8  -1  -1   88.49   12.20
   8  -1  -1   91.19    8.60
   8  -1  -1  101.59   11.40
   8  -1  -1  111.59   13.90
  -8   1   1   86.79    7.90
   7  -1  -1    1.10    5.10
   7  -1  -1    5.40    5.80
   7  -1  -1    4.70    3.20
   7  -1  -1    4.80    5.40
  -7   1   1    5.60    2.50
   6  -1  -1  664.83   45.30
   6  -1  -1  768.62   44.80
   6  -1  -1  735.73   45.10
   6  -1  -1  714.43   45.50
   6  -1  -1  708.23   43.10
   6  -1  -1  753.02   46.00
  -6   1   1  760.52   42.80
   5  -1  -1    1.90    4.80
   5  -1  -1    0.90    3.90
   5  -1  -1   -1.60    2.50
   5  -1  -1    0.80    4.30
  -5   1   1   -0.10    1.80
   4  -1  -1 5687.23  354.36
   2  -1  -1    3.00    3.20
   2  -1  -1    4.00    6.70
   2  -1  -1    9.90    2.10
  -2   1   1    5.50    0.90
   0  -1  -1 2222.98  128.79
   0   1   1 2213.78  128.79
  -1  -1  -1  325.67   19.90
  -2  -1  -1   94.79   11.50
  -2  -1  -1  123.39    8.70
   2   1   1   89.09   11.10
  -3  -1  -1   46.90    5.20
   3   1   1   36.80    6.50
  -4  -1  -1  119.49    9.20
  -4  -1  -1  121.59    8.50
   4   1   1  103.39   11.20
   4   1   1  107.69   10.40
   4   1   1  120.99   12.50
   4   1   1  132.59   12.50
  -5  -1  -1  237.78   15.40
  -5  -1  -1  241.58   15.40
   5   1   1  272.97   19.20
   5   1   1  237.78   15.60
   5   1   1  212.88   17.30
  -6  -1  -1  260.17   17.80
   6   1   1  244.28   19.50
   6   1   1  281.17   17.60
   6   1   1  297.47   21.50
   7   1   1 2511.95  149.39
   7   1   1 2706.93  152.28
   7   1   1 2509.75  152.58
  -8  -1  -1  263.57   17.80
   8   1   1  246.88   18.50
   8   1   1  307.37   23.60
   8   1   1  233.98   20.80
   8   1   1  281.67   18.30
  -9  -1  -1  373.06   23.70
   9   1   1  376.46   29.70
   9   1   1  380.16   28.30
   9   1   1  379.36   30.40
   9   1   1  369.66   24.00
   9   1   1  321.47   24.30
 -10  -1  -1   21.30    5.20
 -10  -1  -1   12.60    6.40
  10   1   1   17.40    5.80
  10   1   1   16.30   11.30
  10   1   1   22.80   10.50
  10   1   1   32.40    9.50
 -11  -1  -1   10.90    5.80
 -11  -1  -1   21.80    5.30
 -11  -1  -1   15.40    7.00
  11   1   1   19.50   11.60
  11   1   1   16.00    6.00
  11   1   1   18.30   10.90
  11   1   1   24.50   13.40
 -12  -1  -1    9.90    6.70
 -12  -1  -1    1.50    5.80
 -12  -1  -1    3.60    5.20
  12   1   1   15.20   14.70
  12   1   1   11.30    5.80
  12   1   1   15.30   11.80
  12   1   1    4.80   10.20
 -13  -1  -1  124.79   13.90
  13   1   1  156.78   19.50
 -14  -1  -1    8.00    6.50
  14   1   1    0.80    9.30
  14   1   1    2.20   10.10
  14   1   1   -2.10    5.00
  14  -2  -1    2.00   10.60
  14  -2  -1   -2.80    9.00
  14  -2  -1    1.30    4.60
 -14   2   1   -6.30    9.80
 -14   2   1   -9.70    7.40
  13  -2  -1  259.27   26.70
  13  -2  -1  310.97   20.40
  13  -2  -1  288.77   23.60
  13  -2  -1  288.97   29.50
  12  -2  -1   17.30    8.80
  12  -2  -1   23.90    5.90
  12  -2  -1   25.90   11.80
  12  -2  -1   32.80   12.60
  12  -2  -1   37.00   11.70
 -12   2   1   24.20    8.10
  11  -2  -1  639.84   47.80
  11  -2  -1  622.34   46.10
  11  -2  -1  680.33   40.90
  11  -2  -1  663.23   44.50
  11  -2  -1  699.13   45.60
  10  -2  -1  112.59   15.50
  10  -2  -1  108.09   15.50
  10  -2  -1  111.79   14.00
  10  -2  -1  106.79   16.90
  10  -2  -1  100.39   10.00
  10  -2  -1  102.59   13.60
   9  -2  -1  138.29   19.00
   9  -2  -1  152.78   18.00
   9  -2  -1  189.28   19.70
   9  -2  -1  183.78   13.00
   9  -2  -1  188.98   17.10
  -9   2   1  192.08   12.60
   8  -2  -1    3.50    6.00
   8  -2  -1    9.90    6.90
   8  -2  -1    9.00    6.00
   8  -2  -1    9.00    3.20
   8  -2  -1   12.30    6.40
   8  -2  -1   15.70    7.00
  -8   2   1   19.20    3.10
   7  -2  -1   29.70    7.20
   7  -2  -1   39.20    7.00
   7  -2  -1   49.30    8.30
   7  -2  -1   47.20    8.30
   7  -2  -1   54.19   12.20
   7  -2  -1   37.70    4.80
  -7   2   1   47.50    4.20
   6  -2  -1  483.05   29.40
   6  -2  -1  417.86   29.00
   6  -2  -1  435.06   26.30
  -6   2   1  421.26   25.70
   5  -2  -1 1097.99   65.59
   4  -2  -1 1731.33  102.49
   3  -2  -1  177.48   18.60
   2  -2  -1   61.49    6.20
   2  -2  -1   66.99    6.80
   1  -2  -1   92.39    9.40
   1  -2  -1  119.99   14.20
   0  -2  -1    9.30    4.70
   0  -2  -1   18.90    9.70
  -1  -2  -1  758.02   48.00
   1   2   1  731.03   48.60
  -2  -2  -1  345.87   22.70
   2   2   1  357.76   21.70
   2   2   1  319.37   25.60
  -3  -2  -1  350.86   23.20
  -5  -2  -1    5.00    2.90
  -5  -2  -1    5.00    4.50
   5   2   1    0.20    7.10
   5   2   1    2.40    5.20
   5   2   1    3.30    3.20
   5   2   1    2.50    6.20
   5   2   1    3.60    7.80
  -6  -2  -1 1032.70   65.59
   6   2   1 1066.59   71.19
   6   2   1 1066.69   65.49
   6   2   1 1197.78   69.29
   6   2   1 1181.78   68.99
   6   2   1 1154.08   67.59
  -7  -2  -1    4.40    3.50
   7   2   1    4.30    4.00
   7   2   1   -5.60    6.70
   7   2   1   -0.50    7.10
   7   2   1    2.30    5.80
  -8  -2  -1  465.15   29.90
   8   2   1  453.15   33.10
   8   2   1  506.95   35.90
   8   2   1  481.85   35.10
   8   2   1  470.85   30.00
  -9  -2  -1   17.10    4.90
  -9  -2  -1   14.10    6.50
   9   2   1    3.80    4.80
   9   2   1   20.20   11.30
   9   2   1    3.70   10.50
   9   2   1    5.80    7.70
 -10  -2  -1   31.20    8.00
 -10  -2  -1   35.30    6.40
  10   2   1   29.10    6.60
  10   2   1   29.30   10.70
  10   2   1   36.00   13.40
  10   2   1   37.90   13.10
 -11  -2  -1   30.20    7.70
 -11  -2  -1   33.70    6.60
 -11  -2  -1   24.30    6.80
  11   2   1    7.00   11.10
  11   2   1   18.00   13.00
  11   2   1   17.60   10.10
  11   2   1   16.10    6.30
 -12  -2  -1   18.60    5.30
 -12  -2  -1    7.70    5.90
 -12  -2  -1    7.30    6.80
  12   2   1    9.30    5.90
  12   2   1   19.10   11.30
  12   2   1   -5.30   11.70
  12   2   1    7.20   11.10
 -13  -2  -1   50.39    8.80
 -13  -2  -1   65.59    8.00
  13   2   1   66.49   13.50
  13   2   1   38.80   13.10
  14  -3  -1   13.60    9.80
  14  -3  -1    3.70    8.30
  14  -3  -1   24.50   11.60
 -14   3   1    4.30    9.00
 -14   3   1    2.40   11.20
  13  -3  -1   84.89   17.60
  13  -3  -1  104.69    9.90
  13  -3  -1   77.09   13.00
  13  -3  -1   87.49   15.50
  13  -3  -1   91.09   14.70
 -13   3   1   75.69   12.50
 -13   3   1  101.49   17.40
  12  -3  -1  466.85   28.60
  12  -3  -1  380.26   33.80
  12  -3  -1  471.95   36.90
  12  -3  -1  452.35   33.30
  11  -3  -1  766.52   52.39
  11  -3  -1  768.72   51.69
  11  -3  -1  751.92   53.59
  11  -3  -1  818.12   47.40
  10  -3  -1  137.89   15.90
  10  -3  -1   87.19   14.50
  10  -3  -1   86.79   14.00
  10  -3  -1  105.69   16.20
  10  -3  -1  118.39   14.50
  10  -3  -1  133.59   14.50
   9  -3  -1  263.37   20.90
   9  -3  -1  267.47   22.60
   9  -3  -1  258.97   16.90
   9  -3  -1  224.78   21.20
   9  -3  -1  245.88   21.20
   8  -3  -1  326.07   24.20
   8  -3  -1  314.67   23.00
   8  -3  -1  308.17   24.00
   8  -3  -1  329.67   20.00
   8  -3  -1  323.17   24.20
   8  -3  -1  294.37   24.40
  -8   3   1  310.07   19.00
   7  -3  -1  222.68   15.10
   7  -3  -1  258.97   20.00
   7  -3  -1  233.68   17.80
   7  -3  -1  248.38   19.40
   6  -3  -1  189.78   16.40
   6  -3  -1  199.38   16.40
   6  -3  -1  222.78   16.60
   6  -3  -1  185.68   12.70
   6  -3  -1  200.98   15.40
   6  -3  -1  213.78   16.40
  -6   3   1  194.48   12.00
   5  -3  -1 3731.63  218.28
   4  -3  -1   72.09    7.40
   4  -3  -1   74.79    8.20
   4  -3  -1   78.49    8.80
   4  -3  -1   71.89   15.10
   4  -3  -1   91.79    9.30
   3  -3  -1 1734.33  107.09
   2  -3  -1    5.70   11.20
   1  -3  -1 1268.47   78.99
   0  -3  -1 1875.91  113.49
  -1  -3  -1  502.05   39.50
  -1  -3  -1  596.24   35.50
  -2  -3  -1  581.94   40.20
  -2  -3  -1  532.55   35.70
   2   3   1  565.94   34.60
  -3  -3  -1 3451.85  201.18
   3   3   1 3325.77  199.58
  -4  -3  -1  453.25   29.60
   4   3   1  398.86   30.50
   4   3   1  447.26   31.20
   4   3   1  451.05   32.70
   4   3   1  445.16   29.20
   4   3   1  443.46   27.10
  -5  -3  -1  317.17   21.30
   5   3   1  313.57   24.10
   5   3   1  246.18   21.10
   5   3   1  282.57   18.70
  -6  -3  -1  150.68   13.90
  -6  -3  -1  156.18   11.90
   6   3   1  138.89   17.30
   6   3   1  150.68   12.20
   6   3   1  162.08   15.50
   6   3   1  181.28   18.60
   6   3   1  164.78   27.20
  -7  -3  -1  267.57   18.00
   7   3   1  228.78   21.30
   7   3   1  267.47   18.10
   7   3   1  238.78   23.60
   7   3   1  273.97   24.70
   7   3   1  259.27   35.40
  -8  -3  -1    3.00    2.20
   8   3   1    5.40    9.70
   8   3   1    9.30    7.60
   8   3   1    9.80    4.90
   8   3   1    2.70   10.10
  -9  -3  -1   11.20    5.20
  -9  -3  -1   16.20    7.70
   9   3   1   22.40   13.10
   9   3   1   18.10    6.50
   9   3   1   10.70    8.30
   9   3   1    3.70   11.10
  10   3   1  185.68   24.80
  10   3   1  231.88   23.20
  10   3   1  210.58   17.20
  10   3   1  205.88   25.30
 -11  -3  -1  177.98   19.50
 -11  -3  -1  203.78   16.20
  11   3   1  186.68   21.60
  11   3   1  210.28   18.40
  11   3   1  167.08   24.70
 -12  -3  -1   12.70    7.50
 -12  -3  -1   24.80    7.00
 -12  -3  -1   28.10    6.50
  12   3   1   18.20   11.40
  12   3   1   11.50   12.30
  12   3   1   28.80    7.30
 -13  -3  -1    3.40    5.50
 -13  -3  -1    0.60    7.00
  13   3   1   26.80   13.40
  13   3   1   12.90    6.40
  13   3   1   18.20   12.80
  14  -4  -1    0.70    8.80
  14  -4  -1    2.80    9.50
  14  -4  -1    2.80   10.00
 -14   4   1   -1.50   11.50
 -14   4   1    0.80   10.40
  13  -4  -1   19.30   10.80
  13  -4  -1   17.50   10.50
  13  -4  -1   21.40   11.30
 -13   4   1   14.20   10.30
  12  -4  -1  578.14   43.70
  12  -4  -1  569.84   42.70
  12  -4  -1  691.63   46.50
 -12   4   1  612.24   44.40
  11  -4  -1   14.60   13.70
  11  -4  -1    7.60    9.00
  11  -4  -1    8.40    4.50
  11  -4  -1    3.50    9.00
  11  -4  -1    8.10    9.40
  11  -4  -1    2.20    8.70
 -11   4   1   10.10   10.30
 -11   4   1    6.90    8.30
  10  -4  -1  211.38   21.70
  10  -4  -1  174.78   19.90
  10  -4  -1  234.88   15.30
  10  -4  -1  199.18   20.60
  10  -4  -1  198.68   20.50
   9  -4  -1  121.79   16.10
   9  -4  -1  163.48   16.30
   9  -4  -1  140.59   10.30
   9  -4  -1  134.59   16.40
   9  -4  -1  148.09   17.10
   9  -4  -1  110.89   15.10
  -9   4   1  111.89   14.00
  -9   4   1  140.49    9.90
   8  -4  -1  122.89   14.50
   8  -4  -1   86.79   14.80
   8  -4  -1   92.69   13.00
   8  -4  -1  101.69   11.90
   8  -4  -1  117.49   13.70
   8  -4  -1   93.79    7.90
   7  -4  -1  354.66   25.60
   7  -4  -1  328.07   24.60
   7  -4  -1  334.07   21.10
   7  -4  -1  361.06   25.50
   7  -4  -1  354.96   25.70
   7  -4  -1  354.06   24.50
   6  -4  -1  644.94   43.80
   6  -4  -1  713.23   44.20
   6  -4  -1  699.93   45.00
   6  -4  -1  731.73   48.50
   6  -4  -1  755.42   45.10
   6  -4  -1  658.83   41.40
   6  -4  -1  777.42   45.90
   5  -4  -1 1039.30   62.99
   5  -4  -1 1023.90   61.49
   5  -4  -1  963.00   61.89
   5  -4  -1 1098.19   62.49
   5  -4  -1  975.50   68.19
  -5   4   1 1093.99   62.89
   4  -4  -1 3072.99  185.08
   3  -4  -1  818.52   49.00
   3  -4  -1  801.22   48.70
   3  -4  -1  780.82   48.40
   3  -4  -1  746.13   55.99
  -3   4   1  836.62   49.30
   2  -4  -1 1115.79   73.09
   1  -4  -1  209.48   24.20
   1  -4  -1  238.48   18.30
  -1   4   1  222.98   16.80
   0  -4  -1  923.41   62.09
  -1  -4  -1 1470.45   93.09
  -2  -4  -1   87.19   11.30
   2   4   1   93.69   10.50
  -3  -4  -1 2041.10  126.69
   4   4   1  189.88   19.20
  -5  -4  -1 1069.09   61.29
   5   4   1 1006.00   62.99
   5   4   1  905.71   60.39
   5   4   1  927.51   63.59
  -6  -4  -1  323.47   23.20
  -6  -4  -1  321.27   20.10
   6   4   1  263.47   34.00
   6   4   1  282.47   26.30
   6   4   1  275.37   27.00
   6   4   1  317.77   26.10
   6   4   1  250.97   19.60
  -7  -4  -1   35.40   13.80
  -7  -4  -1   29.50    7.40
  -7  -4  -1   37.60    6.50
  -7  -4  -1   26.40    3.10
   7   4   1   28.00    6.00
   7   4   1   38.40   12.10
   7   4   1   42.90   11.90
   7   4   1   17.40    8.60
  -8  -4  -1  353.96   21.00
  -8  -4  -1  327.07   26.70
  -8  -4  -1  369.46   24.20
   8   4   1  376.06   24.30
   8   4   1  312.47   31.60
   8   4   1  352.36   31.70
  -9  -4  -1  249.48   22.60
  -9  -4  -1  288.87   20.30
   9   4   1  295.07   29.90
   9   4   1  209.48   27.50
   9   4   1  304.77   20.80
   9   4   1  258.27   24.70
 -10  -4  -1   28.40    9.00
 -10  -4  -1   19.50    6.60
  10   4   1   14.10   10.60
  10   4   1   14.50   14.10
  10   4   1   27.40   13.80
  10   4   1   20.80    7.10
 -11  -4  -1  480.75   31.00
  11   4   1  392.86   38.40
  11   4   1  490.85   35.30
 -12  -4  -1   31.20    7.40
 -12  -4  -1   18.20    8.30
  12   4   1   24.40   12.70
 -13  -4  -1    6.50    6.90
 -13  -4  -1    5.70    5.80
  13   4   1    8.50   11.60
  13   4   1    9.40    5.70
  14  -5  -1    1.50   16.00
  14  -5  -1   -3.50    9.10
  14  -5  -1   11.00   10.50
 -14   5   1    0.70   13.00
 -14   5   1    7.50   13.20
  13  -5  -1   21.20   11.50
  13  -5  -1   38.90   11.80
  13  -5  -1   20.70   10.70
 -13   5   1   22.70   12.20
 -13   5   1   25.90   14.00
  12  -5  -1    9.60   10.30
  12  -5  -1   16.40   11.40
  12  -5  -1    2.40   14.60
 -12   5   1    1.50   10.30
 -12   5   1    2.30   11.00
  11  -5  -1  189.48   19.90
  11  -5  -1  125.29   17.00
  11  -5  -1  128.59   18.30
  11  -5  -1  164.98   21.10
 -11   5   1  178.78   21.40
 -11   5   1  149.29   17.50
  10  -5  -1   10.70    9.20
  10  -5  -1    6.60    3.80
  10  -5  -1    1.60    8.50
  10  -5  -1   -3.00    8.00
  10  -5  -1   12.00    8.70
  10  -5  -1   -7.70    8.60
 -10   5   1    2.50    8.50
 -10   5   1   13.00    3.70
 -10   5   1    0.80    9.40
   9  -5  -1    8.30    8.00
   9  -5  -1    6.30   10.90
   9  -5  -1    5.70    9.30
   9  -5  -1    3.10    8.20
   9  -5  -1    6.90    3.40
  -9   5   1    9.60    3.50
  -9   5   1    4.00    7.70
  -9   5   1   15.00    9.80
   8  -5  -1    3.70    6.30
   8  -5  -1    5.80    7.60
   8  -5  -1    0.50    2.60
   8  -5  -1    1.80    9.00
   8  -5  -1    5.90    7.50
   8  -5  -1   -2.70    7.50
   8  -5  -1    8.70    7.50
  -8   5   1    9.90    8.20
  -8   5   1    3.40    3.00
   7  -5  -1  200.18   17.30
   7  -5  -1  217.48   19.10
   7  -5  -1  189.68   18.40
   7  -5  -1  225.58   17.90
   7  -5  -1  185.18   18.40
  -7   5   1  197.38   18.50
   6  -5  -1  182.28   17.50
   6  -5  -1  227.58   18.30
   6  -5  -1  204.28   24.60
   6  -5  -1  193.48   16.50
   6  -5  -1  202.88   16.80
  -6   5   1  190.68   17.80
   5  -5  -1  613.64   43.00
   5  -5  -1  717.43   44.70
   5  -5  -1  725.63   45.30
   5  -5  -1  727.53   43.70
  -5   5   1  704.03   44.70
   4  -5  -1 1854.21  118.49
   3  -5  -1  141.69   14.10
   3  -5  -1  138.29   13.30
  -3   5   1  153.28   14.50
   2  -5  -1  115.59   14.00
   2  -5  -1  118.09   13.60
   2  -5  -1  108.69   12.20
   2  -5  -1  113.49   21.50
  -2   5   1  112.39   12.20
   1  -5  -1 1301.17   85.39
   0  -5  -1  169.18   24.60
   0  -5  -1  170.28   17.40
   0   5   1  169.98   15.10
  -1  -5  -1   76.79   12.20
  -1  -5  -1  101.49   19.70
  -2  -5  -1 1141.69   82.49
   2   5   1 1334.47   78.69
  -3  -5  -1    4.20    8.20
  -3  -5  -1   18.50   14.60
   3   5   1   19.00    6.80
   3   5   1   17.90   10.40
   3   5   1   15.70    6.90
   3   5   1   17.30    4.70
   4   5   1 1217.28   82.89
   4   5   1 1285.97   73.69
   4   5   1 1346.17   79.59
   4   5   1 1158.08   75.59
  -5  -5  -1  443.66   32.90
  -5  -5  -1  427.66   33.00
   5   5   1  482.15   37.80
   5   5   1  418.86   34.50
   5   5   1  460.35   28.50
  -6  -5  -1   27.90   11.20
  -6  -5  -1   39.00   10.20
  -6  -5  -1   38.70    6.10
   6   5   1   53.59   10.30
   6   5   1   23.60   12.30
   6   5   1   27.40    6.20
   6   5   1   73.19   21.50
   6   5   1   22.10   13.20
   6   5   1   37.10    7.00
  -7  -5  -1 1099.09   67.29
  -7  -5  -1 1045.40   65.99
  -7  -5  -1 1027.20   61.49
  -7  -5  -1 1107.19   64.39
   7   5   1 1016.00   70.19
   7   5   1 1127.89   64.09
   7   5   1  996.00   66.69
  -8  -5  -1   15.60    6.30
  -8  -5  -1   21.00    2.90
  -8  -5  -1   12.10    9.80
   8   5   1   14.70    9.20
   8   5   1   14.20   13.20
   8   5   1   12.60   13.00
   8   5   1   25.60    7.10
  -9  -5  -1  150.38   14.90
  -9  -5  -1  151.38   10.20
   9   5   1  179.18   19.90
   9   5   1  160.48   23.70
   9   5   1  148.09   15.10
 -10  -5  -1  254.27   23.80
 -10  -5  -1  301.07   21.70
  10   5   1  314.47   23.90
  10   5   1  255.57   32.50
  10   5   1  250.67   30.30
 -11  -5  -1  243.18   20.50
  11   5   1  266.37   20.50
 -12  -5  -1    2.30    8.00
 -12  -5  -1    2.50    6.50
  12   5   1    8.80   12.10
  12   5   1    4.20   11.80
  12   5   1    8.90    6.50
  14  -6  -1   -6.70   10.50
  14  -6  -1    7.70    9.90
  14  -6  -1   -5.30   10.50
 -14   6   1    5.40   11.90
 -14   6   1    3.60   14.00
  13  -6  -1   55.49   13.50
  13  -6  -1   67.59   13.70
  13  -6  -1   42.20   12.40
 -13   6   1   22.90   15.30
 -13   6   1   85.19   17.80
  12  -6  -1  112.09   16.30
 -12   6   1   92.39   17.50
 -12   6   1   78.89   16.10
 -12   6   1   75.39    6.90
  11  -6  -1   -3.20    8.70
  11  -6  -1    8.50    9.40
  11  -6  -1   -7.00    9.60
  11  -6  -1   -0.40    9.70
 -11   6   1    7.60   11.70
 -11   6   1    4.40   11.30
 -11   6   1    7.40    2.70
  10  -6  -1   41.30   11.00
  10  -6  -1   35.00   12.20
  10  -6  -1   30.70   10.80
  10  -6  -1   43.20   12.50
 -10   6   1   44.30   12.70
 -10   6   1   48.30   14.00
   9  -6  -1  171.78   20.30
   9  -6  -1  149.99   17.80
   9  -6  -1  161.08   18.60
   9  -6  -1  138.79   16.60
  -9   6   1  122.69   10.60
  -9   6   1  182.28   20.20
  -9   6   1  128.39   17.80
   8  -6  -1  183.98   20.10
   8  -6  -1  153.48   18.10
   8  -6  -1  206.58   18.60
   8  -6  -1  187.68   11.80
  -8   6   1  155.78   19.70
  -8   6   1  180.58   19.90
   7  -6  -1  407.86   37.10
   7  -6  -1  412.66   31.30
   7  -6  -1  408.06   29.30
   7  -6  -1  395.96   29.00
   7  -6  -1  426.16   30.90
  -7   6   1  368.96   30.80
  -7   6   1  416.36   31.20
   6  -6  -1  606.24   40.40
   6  -6  -1  626.04   41.50
   6  -6  -1  638.64   43.30
   6  -6  -1  601.34   50.99
   6  -6  -1  650.23   42.50
   6  -6  -1  625.34   41.00
  -6   6   1  658.53   43.80
  -6   6   1  656.23   43.10
   5  -6  -1  772.12   48.80
   5  -6  -1  782.42   46.20
   5  -6  -1  720.13   47.20
   5  -6  -1  670.43   45.90
  -5   6   1  680.53   47.30
   4  -6  -1  227.58   19.00
   4  -6  -1  196.68   19.40
   4  -6  -1  222.88   18.70
   4  -6  -1  229.08   32.60
  -4   6   1  256.17   19.60
   3  -6  -1  177.18   16.10
   3  -6  -1  160.48   27.90
   3  -6  -1  182.78   18.40
   3  -6  -1  158.08   18.30
  -3   6   1  191.58   16.10
   2  -6  -1   45.30   10.10
   2  -6  -1   64.19   21.30
   2  -6  -1   50.59   13.10
   2  -6  -1   43.30    8.60
  -2   6   1   36.00    7.30
   1  -6  -1  158.18   18.40
   1  -6  -1  138.69   25.90
   1  -6  -1  161.98   14.80
  -1   6   1  190.68   15.80
   0  -6  -1  243.98   22.20
   0  -6  -1  205.58   29.60
   0   6   1  209.68   15.30
   0   6   1  226.48   18.20
  -1  -6  -1   35.10   10.80
  -1  -6  -1   69.79   21.70
   1   6   1   45.60    6.80
   1   6   1   32.40    8.20
  -2  -6  -1  404.06   31.80
  -2  -6  -1  383.16   40.40
   2   6   1  367.26   33.20
   2   6   1  450.85   26.00
   2   6   1  380.86   28.70
  -3  -6  -1  837.72   54.69
   3   6   1  783.12   51.39
   3   6   1  806.32   50.99
   3   6   1  806.42   48.70
   3   6   1  818.12   55.69
  -4  -6  -1   33.40   11.40
  -4  -6  -1   49.50   11.90
  -4  -6  -1   34.30    3.90
   4   6   1   42.20   12.50
   4   6   1   22.20   13.10
   4   6   1   33.90    6.10
   4   6   1   33.90    4.60
  -5  -6  -1  237.18   24.60
  -5  -6  -1  246.48   24.70
  -5  -6  -1  235.58   15.00
   5   6   1  259.07   21.10
   5   6   1  217.68   15.90
   5   6   1  253.67   27.80
   5   6   1  247.48   28.00
   5   6   1  246.38   17.70
  -6  -6  -1  240.88   23.90
  -6  -6  -1  210.78   22.40
  -6  -6  -1  212.68   17.20
   6   6   1  268.17   26.90
   6   6   1  229.98   27.20
   6   6   1  190.28   14.50
   6   6   1  222.28   20.80
  -7  -6  -1  342.97   30.60
  -7  -6  -1  426.26   26.10
  -7  -6  -1  398.26   28.10
  -7  -6  -1  409.46   32.50
   7   6   1  350.56   37.20
   7   6   1  425.66   31.40
   7   6   1  439.56   28.00
  -8  -6  -1   88.29   14.90
  -8  -6  -1  103.09    7.60
  -8  -6  -1  126.19   12.70
   8   6   1   84.49   19.10
   8   6   1  104.29   12.10
   8   6   1   74.29   17.50
  -9  -6  -1    3.30    6.80
  -9  -6  -1    2.70    2.40
  -9  -6  -1    1.30    9.20
   9   6   1   -8.10   12.20
   9   6   1    1.10   14.80
   9   6   1   -2.40    6.30
   9   6   1   -1.30    8.30
 -10  -6  -1  200.28   18.50
 -10  -6  -1  198.88   13.10
  10   6   1  225.88   21.50
  10   6   1  210.88   18.30
  10   6   1  194.98   26.70
 -11  -6  -1    3.90    8.70
  11   6   1    9.00   14.00
  11   6   1    5.90    6.70
  11   6   1   -0.40    7.50
  13  -7  -1   85.39   15.10
  13  -7  -1  132.19   19.40
 -13   7   1   88.69   17.00
 -13   7   1  108.49   20.40
  12  -7  -1   -5.50   11.00
  12  -7  -1    6.00   11.70
  12  -7  -1   14.40   10.50
 -12   7   1   -2.20   14.40
 -12   7   1   13.20   12.50
 -12   7   1    2.30    2.50
  11  -7  -1  291.37   27.10
  11  -7  -1  263.37   25.30
  11  -7  -1  209.88   24.90
 -11   7   1  211.18   27.50
 -11   7   1  282.57   28.70
  10  -7  -1  125.69   19.10
  10  -7  -1  135.29   19.30
  10  -7  -1  112.29   16.30
  10  -7  -1  112.59   17.30
 -10   7   1  102.29   19.40
 -10   7   1  128.99   19.50
 -10   7   1  120.69    8.90
   9  -7  -1   38.40   13.10
   9  -7  -1   41.50   11.20
   9  -7  -1   39.40   12.10
   9  -7  -1   57.89   13.40
  -9   7   1   36.70   14.30
  -9   7   1   37.10    4.40
  -9   7   1   31.70   14.70
   8  -7  -1  512.05   31.50
   8  -7  -1  493.75   39.60
   8  -7  -1  542.05   39.70
   8  -7  -1  590.04   45.90
   8  -7  -1  538.05   38.40
   8  -7  -1  513.05   37.50
  -8   7   1  523.95   41.80
  -8   7   1  514.95   40.10
  -8   7   1  541.05   31.50
   7  -7  -1  479.55   42.90
   7  -7  -1  427.16   31.80
   7  -7  -1  415.46   33.10
   7  -7  -1  416.96   32.60
   7  -7  -1  400.56   29.10
   7  -7  -1  419.76   30.80
  -7   7   1  430.46   25.30
  -7   7   1  383.66   35.00
  -7   7   1  398.96   33.10
   6  -7  -1   40.10   20.40
   6  -7  -1   83.39   13.70
   6  -7  -1   83.09   14.60
   6  -7  -1   53.29   12.00
   6  -7  -1   68.69   10.60
  -6   7   1   84.39   14.90
  -6   7   1   88.59   13.50
   5  -7  -1  574.54   39.10
   5  -7  -1  528.45   37.00
   5  -7  -1  574.94   39.70
   5  -7  -1  529.15   37.70
  -5   7   1  499.45   32.40
  -5   7   1  520.85   36.90
  -5   7   1  547.45   38.30
   4  -7  -1  457.05   35.70
   4  -7  -1  449.76   46.30
   4  -7  -1  497.35   35.10
   4  -7  -1  497.15   34.00
  -4   7   1  522.15   33.90
   3  -7  -1  419.16   42.60
   3  -7  -1  435.76   29.00
   3  -7  -1  365.16   30.20
   3  -7  -1  414.66   31.00
  -3   7   1  402.56   25.00
  -3   7   1  368.86   23.80
  -3   7   1  425.46   28.70
   2  -7  -1   13.60    7.50
   2  -7  -1   13.60    9.70
   2  -7  -1    6.20   17.20
  -2   7   1   24.90    5.20
  -2   7   1   23.50    7.10
   1  -7  -1  789.42   58.99
   1  -7  -1  665.43   43.90
   1  -7  -1  691.13   48.70
  -1   7   1  742.53   44.90
  -1   7   1  651.93   42.00
   0  -7  -1  424.86   27.20
   0  -7  -1  335.47   40.50
   0  -7  -1  429.96   33.80
   0   7   1  396.66   25.70
  -1  -7  -1   53.49   11.90
  -1  -7  -1   62.69   21.30
  -1  -7  -1   61.39    5.80
  -1  -7  -1   49.20   13.60
   1   7   1   68.19    7.60
   1   7   1   58.99   10.80
  -2  -7  -1  946.81   62.29
  -2  -7  -1  925.51   72.49
   2   7   1  910.81   62.89
   2   7   1  869.61   53.19
  -3  -7  -1  136.49   17.40
  -3  -7  -1  105.39   17.80
  -3  -7  -1  119.19    8.90
   3   7   1  116.09   11.40
   3   7   1  137.59   14.60
   3   7   1  130.59    9.90
   3   7   1   97.09   19.60
  -4  -7  -1   38.60   13.50
  -4  -7  -1   37.50    4.50
  -4  -7  -1   69.59   14.60
   4   7   1   35.80    6.80
   4   7   1   21.60   11.40
   4   7   1   52.69    5.90
   4   7   1   52.19   10.40
   4   7   1   30.00   14.80
  -5  -7  -1   67.89    6.40
  -5  -7  -1   74.49   15.20
  -5  -7  -1   58.29   14.50
   5   7   1   60.49    6.70
   5   7   1   66.99   15.80
   5   7   1   41.90   16.90
   5   7   1   83.69   12.00
   5   7   1   71.49    9.00
  -6  -7  -1  109.49   17.50
  -6  -7  -1  102.49   16.30
  -6  -7  -1   86.39   11.40
   6   7   1  110.79   19.20
   6   7   1   80.79   13.30
   6   7   1   86.89   11.00
   6   7   1   80.99   20.80
  -7  -7  -1  146.09   14.80
  -7  -7  -1  164.88   11.00
   7   7   1  127.49   21.60
   7   7   1  110.19   22.70
   7   7   1  159.18   18.80
   7   7   1  152.08   15.00
  -8  -7  -1  113.59   17.20
  -8  -7  -1  136.39    9.60
  -8  -7  -1  131.79   13.70
   8   7   1  134.69   22.80
   8   7   1  163.68   17.90
   8   7   1  127.39   20.60
   8   7   1  130.49   14.00
  -9  -7  -1   14.20   11.00
  -9  -7  -1   12.50    3.20
  -9  -7  -1   20.20    8.20
   9   7   1   14.00   16.00
   9   7   1   15.00    9.10
   9   7   1   12.10   22.20
   9   7   1   19.20    7.80
 -10  -7  -1   -6.30    9.90
 -10  -7  -1    1.60    7.50
 -10  -7  -1    1.90    2.50
  10   7   1    3.10    8.00
  10   7   1    0.70    6.90
  10   7   1   -0.70   14.40
  11   7   1   44.70    8.30
  11   7   1   22.60   15.00
  11   7   1   41.50    9.60
  13  -8  -1   61.19   25.30
  13  -8  -1   21.70   19.00
 -13   8   1   41.10   13.20
 -13   8   1   37.70    3.80
  12  -8  -1  278.67   29.30
  12  -8  -1  178.88   24.50
 -12   8   1  242.58   15.10
  11  -8  -1   37.50   13.50
  11  -8  -1   38.60   12.60
 -11   8   1   65.89   15.30
 -11   8   1   18.60   15.20
  10  -8  -1  333.17   30.60
  10  -8  -1  234.68   27.90
  10  -8  -1  273.17   29.00
 -10   8   1  281.57   29.10
 -10   8   1  296.87   18.20
   9  -8  -1  109.49   19.50
   9  -8  -1  126.29   18.90
   9  -8  -1   92.39   16.80
   9  -8  -1  101.89    8.60
   9  -8  -1  130.99   24.00
  -9   8   1   93.89   18.40
  -9   8   1  111.39   19.20
  -9   8   1  100.49    8.40
   8  -8  -1  530.45   31.10
   8  -8  -1  545.95   40.90
   8  -8  -1  589.54   49.40
   8  -8  -1  524.95   41.60
  -8   8   1  470.05   38.90
  -8   8   1  477.45   40.90
  -8   8   1  495.75   30.90
   7  -8  -1   16.00    8.00
   7  -8  -1    1.90   10.90
   7  -8  -1    5.80   11.40
   7  -8  -1    1.10   18.60
  -7   8   1    0.90   10.80
  -7   8   1    9.70   10.30
  -7   8   1   11.00    3.80
   6  -8  -1  207.98   32.30
   6  -8  -1  158.28   18.00
   6  -8  -1  119.49   17.70
   6  -8  -1  168.28   21.10
  -6   8   1  165.08   11.00
  -6   8   1  145.89   17.70
   5  -8  -1 1882.21  111.29
   5  -8  -1 1828.02  111.59
   5  -8  -1 1782.02  112.29
   5  -8  -1 1769.72  114.19
  -5   8   1 1828.32  109.99
  -5   8   1 1832.62  108.79
   4  -8  -1  113.19    8.80
   4  -8  -1  126.39   18.10
   4  -8  -1  145.99   29.60
   4  -8  -1  114.59   17.10
   4  -8  -1  108.99   16.30
  -4   8   1  124.59    8.70
  -4   8   1   93.39   13.60
  -4   8   1  134.59   14.30
  -4   8   1  116.39   10.50
   3  -8  -1  622.64   55.59
   3  -8  -1  569.24   42.10
   3  -8  -1  537.05   38.50
  -3   8   1  602.94   44.00
  -3   8   1  587.04   37.30
  -3   8   1  516.75   33.40
  -3   8   1  590.94   34.90
   2  -8  -1  490.45   38.40
   2  -8  -1  528.65   34.10
   2  -8  -1  452.35   29.30
   2  -8  -1  531.55   51.39
  -2   8   1  508.95   34.00
  -2   8   1  457.65   29.00
  -2   8   1  521.85   30.70
  -2   8   1  479.25   39.20
   1  -8  -1   24.50    8.70
   1  -8  -1   20.40    3.70
   1  -8  -1   33.10   10.00
   1  -8  -1   10.60   10.70
   1  -8  -1   31.50   22.60
  -1   8   1   34.60    7.90
  -1   8   1   18.40    3.10
  -1   8   1   17.40    8.40
  -1   8   1   21.90    5.40
   0  -8  -1  345.47   28.80
   0  -8  -1  336.07   24.40
   0  -8  -1  361.96   21.40
   0  -8  -1  375.16   32.40
   0   8   1  317.87   33.20
   0   8   1  342.97   22.90
   0   8   1  330.97   21.00
  -1  -8  -1 1094.99   73.19
  -1  -8  -1 1080.99   63.29
  -1  -8  -1 1192.68   85.49
   1   8   1 1028.80   64.49
   1   8   1 1074.99   68.19
  -2  -8  -1   33.50   13.50
  -2  -8  -1   24.70    3.90
  -2  -8  -1   30.60   12.80
   2   8   1   18.60    9.90
   2   8   1   24.40    3.30
   2   8   1   24.60    6.20
   2   8   1   39.40   17.90
  -3  -8  -1  407.16   35.40
  -3  -8  -1  381.16   23.10
   3   8   1  334.17   29.30
   3   8   1  291.77   35.10
   3   8   1  380.06   25.20
   3   8   1  400.96   27.90
  -4  -8  -1  177.38   24.10
  -4  -8  -1  176.08   14.70
  -4  -8  -1  144.49   20.10
   4   8   1  129.39   23.90
   4   8   1  186.88   18.30
   4   8   1  199.18   22.80
   4   8   1  185.78   15.00
  -5  -8  -1  156.08   16.00
  -5  -8  -1  178.58   12.00
  -5  -8  -1  161.68   23.30
   5   8   1  162.78   15.60
   5   8   1  161.28   18.20
   5   8   1  181.38   23.60
  -6  -8  -1   73.39   15.90
  -6  -8  -1   74.59    7.60
  -6  -8  -1  104.09   18.40
  -6  -8  -1  105.09   13.10
   6   8   1  106.99   20.60
   6   8   1   86.89   11.50
   6   8   1   81.69   12.80
   6   8   1   79.19   21.40
  -7  -8  -1   11.30   12.10
  -7  -8  -1   17.50    8.20
   7   8   1   12.90   17.20
   7   8   1   26.50    8.00
   7   8   1   21.20    9.30
   7   8   1   -1.30   12.40
  -8  -8  -1   29.50    9.30
  -8  -8  -1   25.60   12.40
  -8  -8  -1   30.60    4.10
   8   8   1   18.50   17.00
   8   8   1   63.49   18.00
   8   8   1   23.40    9.60
   8   8   1   35.50    8.70
  -9  -8  -1   27.10    8.20
  -9  -8  -1   17.60   11.90
   9   8   1   40.20   10.30
   9   8   1   -2.20   16.40
   9   8   1   24.30    7.80
 -10  -8  -1  115.19    7.80
  10   8   1   96.19   12.40
  10   8   1   90.69   12.20
 -13   9   1   15.90   10.20
  12  -9  -1   99.19   19.30
  12  -9  -1   89.29   17.90
 -12   9   1   78.19   16.20
 -12   9   1   72.09   13.60
  11  -9  -1   17.40   15.10
  11  -9  -1    3.70   11.30
  11  -9  -1    9.40   12.40
 -11   9   1    2.70   11.80
 -11   9   1    6.70    3.00
 -11   9   1   -0.30    9.80
  10  -9  -1   15.30   14.60
  10  -9  -1   44.90   17.50
  10  -9  -1   51.69   15.00
 -10   9   1   36.80   12.70
   9  -9  -1  272.97   31.40
   9  -9  -1  362.86   32.80
   9  -9  -1  316.97   37.60
   9  -9  -1  363.06   34.90
   9  -9  -1  299.87   20.20
  -9   9   1  287.77   29.00
  -9   9   1  331.47   20.00
   8  -9  -1   11.90   20.00
   8  -9  -1   13.40   13.00
   8  -9  -1   13.90   15.00
   8  -9  -1   29.40   15.10
   8  -9  -1    7.10    4.00
  -8   9   1   -3.20   10.70
  -8   9   1   -3.60    8.80
  -8   9   1   16.20    3.60
   7  -9  -1  106.59   19.80
   7  -9  -1  116.79   29.30
   7  -9  -1   98.19   15.10
   7  -9  -1   99.89   17.00
   7  -9  -1  116.99   21.30
  -7   9   1   95.69   14.10
  -7   9   1   91.09   14.60
  -7   9   1  102.19    8.40
   6  -9  -1  498.45   39.10
   6  -9  -1  587.24   43.70
   6  -9  -1  499.35   42.50
   6  -9  -1  530.05   40.50
  -6   9   1  540.25   31.40
  -6   9   1  479.15   36.80
   5  -9  -1   92.79    7.90
   5  -9  -1  109.09   17.30
   5  -9  -1   60.79   26.20
   5  -9  -1   99.39   16.10
   5  -9  -1  116.29   21.70
  -5   9   1   89.99   13.30
   4  -9  -1 1120.59   67.79
   4  -9  -1 1135.89   74.09
  -4   9   1 1219.28   71.99
  -4   9   1 1187.88   73.29
   3  -9  -1   -0.80    2.90
   3  -9  -1    7.40    9.60
   3  -9  -1   -6.70   20.80
   3  -9  -1    5.90   10.90
  -3   9   1    3.20    7.30
  -3   9   1    0.90    2.60
  -3   9   1    0.20    7.70
   2  -9  -1  118.79   31.00
   2  -9  -1   54.69   14.00
   2  -9  -1   80.49    7.70
   2  -9  -1   59.69   12.40
  -2   9   1   81.49   12.40
  -2   9   1   95.89    7.30
  -2   9   1   93.79   14.60
  -2   9   1   82.59   11.90
   1  -9  -1   73.49   31.00
   1  -9  -1  117.89   14.50
   1  -9  -1   74.89   21.20
   1  -9  -1   83.29   13.40
   1  -9  -1   95.69    8.10
  -1   9   1   76.79   11.90
  -1   9   1  110.89   10.00
  -1   9   1   79.09    7.30
   0  -9  -1  284.47   18.10
   0  -9  -1  220.38   29.20
   0   9   1  254.27   24.30
   0   9   1  266.87   21.20
   0   9   1  301.57   17.60
  -1  -9  -1   42.40   13.00
  -1  -9  -1   54.59    5.90
  -1  -9  -1   45.70   15.00
   1   9   1   89.49   21.20
   1   9   1   78.49    9.00
   1   9   1   37.60   10.60
   1   9   1   65.69    5.90
  -2  -9  -1  825.32   49.40
  -2  -9  -1  828.82   61.39
   2   9   1  744.03   72.89
   2   9   1  822.12   51.09
   2   9   1  850.81   48.80
   2   9   1  871.71   56.29
  -3  -9  -1  602.34   35.40
  -3  -9  -1  583.24   48.30
   3   9   1  544.45   43.70
   3   9   1  592.34   42.30
   3   9   1  550.84   37.10
   3   9   1  636.74   43.20
   3   9   1  556.44   49.30
  -4  -9  -1  181.68   13.50
  -4  -9  -1  217.78   27.50
  -4  -9  -1  169.08   22.10
  -4  -9  -1  195.48   17.50
   4   9   1  200.28   29.20
   4   9   1  183.68   23.00
   4   9   1  200.28   19.50
   4   9   1  199.38   16.70
  -5  -9  -1   46.20    5.50
  -5  -9  -1   45.70    9.40
  -5  -9  -1   47.60   16.60
  -5  -9  -1   30.60   13.90
   5   9   1   26.40   18.80
   5   9   1   53.99   10.90
   5   9   1   30.50   14.30
   5   9   1   38.50    8.50
  -6  -9  -1   45.80   18.30
  -6  -9  -1   80.59   11.70
   6   9   1   48.00   21.00
   6   9   1   62.19    9.50
   6   9   1   76.59   12.20
   6   9   1   38.70   15.60
  -7  -9  -1    4.10    7.60
  -7  -9  -1   10.90   12.90
  -7  -9  -1   19.10    4.00
   7   9   1   12.80    8.20
   7   9   1    4.50   16.40
   7   9   1    8.50    7.00
   7   9   1   22.60   19.80
  -8  -9  -1   66.99   11.50
  -8  -9  -1   71.59    6.80
   8   9   1   82.19   11.80
   8   9   1   48.70    9.60
  -9  -9  -1  216.28   14.10
   9   9   1  198.88   18.40
   9   9   1  231.18   19.60
  12 -10  -1    0.80   12.10
  12 -10  -1   26.20   15.90
 -12  10   1   10.60   11.50
 -12  10   1    7.10   10.60
 -12  10   1   17.40    3.40
  11 -10  -1    5.00   11.20
  11 -10  -1    2.10   12.30
  11 -10  -1    0.50   14.50
 -11  10   1    6.60   11.10
 -11  10   1    1.10   10.50
 -11  10   1    4.10    3.00
  10 -10  -1    3.20   15.00
  10 -10  -1   10.80   13.00
  10 -10  -1   11.40   12.70
 -10  10   1   17.40   11.10
 -10  10   1   11.70   11.20
 -10  10   1    3.60    3.10
   9 -10  -1  -12.90   19.10
   9 -10  -1    8.80    4.10
   9 -10  -1   10.20   16.30
   9 -10  -1   10.20   21.40
   9 -10  -1    5.10   13.00
  -9  10   1    3.80   11.30
  -9  10   1   16.30    3.70
  -9  10   1    4.80   10.60
   8 -10  -1  100.39   22.70
   8 -10  -1  102.39   20.50
   8 -10  -1  180.88   33.00
   8 -10  -1  164.98   25.10
  -8  10   1  144.69   17.70
  -8  10   1  144.69   10.60
  -8  10   1  162.38   20.80
   7 -10  -1   41.70   24.60
   7 -10  -1   59.19   18.50
   7 -10  -1   35.90   17.70
   7 -10  -1   38.80   12.30
   7 -10  -1   39.30   15.10
  -7  10   1   34.90   11.10
  -7  10   1   19.20   11.20
  -7  10   1   39.30    4.80
   6 -10  -1  126.99   19.90
   6 -10  -1  162.58   33.80
   6 -10  -1  136.49    9.80
   6 -10  -1  129.59   23.70
   6 -10  -1  110.49   18.20
  -6  10   1  114.69   16.50
  -6  10   1  108.89   15.00
   5 -10  -1  100.39   17.40
   5 -10  -1   95.09   16.60
   5 -10  -1   94.69   22.70
   5 -10  -1   81.09    9.10
   5 -10  -1  153.18   34.50
  -5  10   1  132.29   17.50
  -5  10   1  120.29   14.80
  -5  10   1   94.39    8.60
   4 -10  -1  274.27   29.20
   4 -10  -1  268.87   38.40
   4 -10  -1  286.47   18.00
  -4  10   1  282.07   25.30
  -4  10   1  248.58   23.80
   3 -10  -1  113.19   17.00
   3 -10  -1  175.38   23.50
   3 -10  -1  132.19   10.60
   3 -10  -1  214.88   40.30
  -3  10   1  129.39    9.90
  -3  10   1  132.09   15.40
   2 -10  -1   -1.00    8.10
   2 -10  -1  -12.20   10.30
   2 -10  -1   23.70   28.80
   2 -10  -1    2.00    9.10
  -2  10   1    8.00    8.70
  -2  10   1   14.40    3.50
  -2  10   1    5.50    7.60
   1 -10  -1   28.20   13.70
   1 -10  -1   41.90   10.70
   1 -10  -1   30.80   10.90
   1 -10  -1   30.30   29.80
   1 -10  -1   47.10    5.50
  -1  10   1   46.20    4.90
  -1  10   1   50.69   13.10
  -1  10   1   33.70    9.20
   0 -10  -1    7.90    3.90
   0 -10  -1   26.60   15.10
   0 -10  -1   10.30   11.10
   0  10   1   17.40   10.40
   0  10   1    8.40    3.20
   0  10   1   12.40    5.80
  -1 -10  -1   -2.30   13.80
  -1 -10  -1    4.10    3.70
  -1 -10  -1    8.80   11.50
   1  10   1   22.60   19.10
   1  10   1    5.80    2.90
   1  10   1    8.00    5.80
   1  10   1    6.60    9.80
  -2 -10  -1  760.72   64.29
  -2 -10  -1  895.81   52.69
   2  10   1  907.51   67.49
   2  10   1  921.61   56.69
   2  10   1  867.71   51.89
   2  10   1  920.41   56.29
   2  10   1  905.11   59.39
  -3 -10  -1    9.50    4.20
  -3 -10  -1    2.80   12.00
  -3 -10  -1   16.50   15.60
  -3 -10  -1    4.00    6.50
   3  10   1   12.50   19.30
   3  10   1    3.90   11.10
   3  10   1   -3.90   12.70
   3  10   1    8.20    7.60
   3  10   1    2.40    6.10
  -4 -10  -1  265.17   30.80
  -4 -10  -1  260.47   17.40
  -4 -10  -1  250.57   33.40
   4  10   1  270.97   28.60
   4  10   1  249.28   20.20
   4  10   1  258.37   22.30
   4  10   1  245.98   33.40
  -5 -10  -1    8.30    7.30
  -5 -10  -1   -1.90   12.70
  -5 -10  -1   12.80   12.50
  -5 -10  -1   13.00    4.20
   5  10   1   10.20   18.10
   5  10   1   16.00    8.40
   5  10   1    0.90   12.30
   5  10   1    5.50    6.50
  -6 -10  -1   18.80    4.50
  -6 -10  -1    0.00   12.30
  -6 -10  -1   -1.70    6.60
   6  10   1   20.40    7.40
   6  10   1   13.00   13.70
   6  10   1   10.00    8.00
   6  10   1    6.50   17.90
  -7 -10  -1    2.60   12.20
  -7 -10  -1   14.70    8.30
  -7 -10  -1   12.70    3.60
   7  10   1    6.50   16.10
   7  10   1    2.80    6.50
   7  10   1   17.60    8.30
  -8 -10  -1  143.89   10.50
   8  10   1  148.39   16.30
   8  10   1  147.79   14.00
  11 -11  -1   25.20   16.30
  11 -11  -1   10.10   11.70
 -11  11   1   23.40    3.80
 -11  11   1   31.30   11.40
 -11  11   1    4.70   14.80
  10 -11  -1   13.60   13.60
  10 -11  -1   15.80   13.30
 -10  11   1   -5.40    9.20
 -10  11   1   -1.40   10.10
 -10  11   1   24.80    4.10
   9 -11  -1  270.37   18.50
   9 -11  -1  265.37   32.00
  -9  11   1  289.07   26.10
  -9  11   1  305.47   27.70
   8 -11  -1    1.60    4.20
   8 -11  -1   -1.80   11.60
   8 -11  -1    6.30   13.80
   8 -11  -1   -0.60   21.60
  -8  11   1    0.80    3.30
  -8  11   1   -5.20   10.30
  -8  11   1    0.60    9.60
   7 -11  -1    9.00   10.30
   7 -11  -1   13.00   16.10
   7 -11  -1    4.20   22.30
   7 -11  -1    9.50   13.30
  -7  11   1    6.40   10.10
  -7  11   1    4.80    9.80
  -7  11   1    4.10    3.30
   6 -11  -1   -1.30   11.20
   6 -11  -1   -2.20   21.80
   6 -11  -1   -1.90    4.30
   6 -11  -1  -10.40   13.70
  -6  11   1    0.20    9.30
  -6  11   1    3.40    3.40
  -6  11   1    1.00    9.50
   5 -11  -1   71.19    7.50
   5 -11  -1   60.39   16.30
   5 -11  -1  100.49   17.10
   5 -11  -1   99.39   33.80
   5 -11  -1   63.99   19.90
  -5  11   1   68.39   13.20
  -5  11   1   85.79    7.80
   4 -11  -1   52.69   17.10
   4 -11  -1   80.29    7.60
   4 -11  -1  109.39   40.70
  -4  11   1   88.39    7.70
  -4  11   1   63.19   14.30
   3 -11  -1   23.90    4.60
   3 -11  -1   13.30   10.70
   3 -11  -1    9.20   13.40
   3 -11  -1   22.30   30.90
  -3  11   1   11.90    9.00
   2 -11  -1   80.29   12.30
   2 -11  -1   81.49    7.70
   2 -11  -1   71.89   19.30
   2 -11  -1   59.59   35.40
   2 -11  -1   52.99   16.40
  -2  11   1   84.39    7.60
  -2  11   1   79.99   15.90
  -2  11   1   72.79   11.60
   1 -11  -1  142.39   23.10
   1 -11  -1  154.88   13.10
   1 -11  -1  133.59   16.50
   1 -11  -1  144.19   11.80
  -1  11   1  107.39   27.80
  -1  11   1  159.18   10.90
   0 -11  -1   10.20    5.70
   0 -11  -1   15.70   13.50
   0 -11  -1   18.90    4.60
   0 -11  -1   21.10   11.30
   0  11   1   19.60   11.40
   0  11   1   16.00   18.80
   0  11   1   23.80    3.80
  -1 -11  -1   80.59    7.70
  -1 -11  -1   52.59   14.00
  -1 -11  -1   82.49   10.30
  -1 -11  -1   60.29   19.80
   1  11   1   90.29   16.20
   1  11   1   65.89   22.50
   1  11   1   88.49   13.30
   1  11   1   70.19    7.10
  -2 -11  -1  221.88   15.60
  -2 -11  -1  250.87   26.10
  -2 -11  -1  272.57   32.40
  -2 -11  -1  209.68   25.40
   2  11   1  221.38   14.10
   2  11   1  215.48   23.90
   2  11   1  215.68   20.10
   2  11   1  192.38   24.40
   2  11   1  178.48   29.90
  -3 -11  -1  183.08   13.60
  -3 -11  -1  169.28   26.20
   3  11   1  203.38   16.00
   3  11   1  169.08   22.70
   3  11   1  145.49   27.20
   3  11   1  185.48   18.90
  -4 -11  -1   47.70    5.90
  -4 -11  -1   23.70   15.40
  -4 -11  -1   50.59    9.70
  -4 -11  -1   23.40   13.30
   4  11   1   37.30   14.60
   4  11   1   30.50   18.70
   4  11   1   53.69    8.40
   4  11   1   43.60   10.50
  -5 -11  -1    0.90   12.20
  -5 -11  -1   -6.70   14.40
  -5 -11  -1   10.30    4.20
  -5 -11  -1   10.40   13.00
   5  11   1    5.40   18.30
   5  11   1   18.10    6.80
   5  11   1   15.30    8.10
  -6 -11  -1    5.30   12.90
  -6 -11  -1   29.20    4.60
   6  11   1   19.60    8.20
   6  11   1   22.00    7.50
   6  11   1   13.20   17.40
  -7 -11  -1    6.00    3.30
  -7 -11  -1    6.20   18.30
   7  11   1    3.70   19.50
   7  11   1    5.40    5.60
   7  11   1    6.20    6.70
  10 -12  -1  168.18   23.00
 -10  12   1  178.08   21.50
 -10  12   1  175.38   20.40
   9 -12  -1   36.70   17.00
   9 -12  -1   69.39    7.00
  -9  12   1   68.19   14.10
  -9  12   1   64.69   14.20
   8 -12  -1  333.37   20.10
   8 -12  -1  284.27   29.80
  -8  12   1  292.87   27.50
  -8  12   1  249.08   26.80
   7 -12  -1    8.90   12.70
   7 -12  -1   29.10   12.30
   7 -12  -1   31.50   18.60
  -7  12   1   34.80   12.20
  -7  12   1   32.20   12.00
   6 -12  -1    4.30   11.20
   6 -12  -1   11.40   14.40
   6 -12  -1    4.20   11.70
   6 -12  -1    6.10   25.90
  -6  12   1   12.40   11.40
  -6  12   1   10.40    3.80
  -6  12   1    3.40   10.70
   5 -12  -1   13.80   12.00
   5 -12  -1   15.40   12.60
   5 -12  -1  -21.80   36.40
   5 -12  -1    6.70    3.80
   5 -12  -1   -0.90   16.20
  -5  12   1   12.70    3.80
  -5  12   1    4.90    9.70
  -5  12   1    3.20   10.90
   4 -12  -1    2.60   10.40
   4 -12  -1    5.70   12.70
   4 -12  -1   -3.50   14.60
   4 -12  -1   20.50   33.90
  -4  12   1    2.30    9.20
  -4  12   1   -3.60    9.30
   3 -12  -1   57.09   18.50
   3 -12  -1   65.79   13.70
  -3  12   1   62.99   14.80
  -3  12   1   61.99   11.60
   2 -12  -1  332.47   21.80
  -2  12   1  316.27   20.90
   1 -12  -1  266.57   20.80
   1 -12  -1  208.98   29.40
  -1  12   1  226.58   24.90
   0 -12  -1   -0.80    4.10
   0 -12  -1    1.60   11.80
   0 -12  -1   12.40   13.80
   0 -12  -1   10.00    7.70
   0  12   1    9.20   19.70
   0  12   1    1.30    8.80
  -1 -12  -1   -8.50   10.40
  -1 -12  -1    4.10    4.10
  -1 -12  -1    9.80   13.20
  -1 -12  -1    5.00    5.60
   1  12   1    8.70    8.50
   1  12   1    1.40    2.80
   1  12   1    6.00    9.20
   1  12   1   -0.50   19.00
  -2 -12  -1    0.40   10.60
  -2 -12  -1    4.00    4.10
  -2 -12  -1    7.90   15.00
  -2 -12  -1    3.10    6.40
   2  12   1    8.70    8.00
   2  12   1    1.50   10.40
   2  12   1    0.70   16.90
   2  12   1   -1.80   13.20
  -3 -12  -1   23.80   12.80
  -3 -12  -1   30.10    9.20
  -3 -12  -1   44.40   20.50
  -3 -12  -1   23.50    4.90
   3  12   1   31.40    9.00
   3  12   1   11.90   17.70
  -4 -12  -1   -4.00   11.60
  -4 -12  -1   -7.90    3.50
   4  12   1    1.60   17.00
   4  12   1    4.00    7.50
  -5 -12  -1   40.60    5.10
  -5 -12  -1   10.90   12.80
   5  12   1    8.40   16.00
   5  12   1   32.90    8.70
  -6 -12  -1    5.50    3.20
  -6 -12  -1   -2.80   11.80
   6  12   1    4.60   14.90
   9 -13  -1  201.88   13.20
  -9  13   1  172.08   22.50
  -9  13   1  177.68   21.40
   8 -13  -1  278.07   26.70
  -8  13   1  270.27   26.20
  -8  13   1  245.78   30.30
   7 -13  -1    6.60   11.40
   7 -13  -1   32.20   17.40
  -7  13   1   30.60   12.00
  -7  13   1   22.30   11.60
  -7  13   1   31.90    4.70
   6 -13  -1   30.60   12.60
   6 -13  -1   17.10   17.00
  -6  13   1   17.10   10.80
  -6  13   1   17.80   11.50
  -6  13   1   27.70    4.60
   5 -13  -1   10.50   15.60
   5 -13  -1   22.40    4.40
   5 -13  -1   45.50   14.20
   5 -13  -1   26.80   12.20
  -5  13   1   37.40   11.10
  -5  13   1   18.50    4.20
  -5  13   1   15.70   12.50
   4 -13  -1   95.09   25.00
   4 -13  -1   30.90   17.90
  -4  13   1   56.99   11.70
  -4  13   1   53.09   13.60
   3 -13  -1   22.00    4.60
   3 -13  -1   11.20   17.40
   3 -13  -1    7.90   12.90
  -3  13   1   19.40    4.00
  -3  13   1    7.60   10.00
   2 -13  -1  706.03   42.20
  -2  13   1  698.83   41.60
   1 -13  -1   -2.70   12.80
   1 -13  -1    5.40    4.10
  -1  13   1   -4.90    8.50
  -1  13   1   -2.10   18.10
  -1  13   1    2.30    3.00
   0 -13  -1  146.09   12.00
   0  13   1  154.98   10.70
  -1 -13  -1    6.10   10.10
  -1 -13  -1   -3.60   13.40
  -1 -13  -1    5.00    4.00
   1  13   1   14.10   18.00
   1  13   1   -1.20    7.40
   1  13   1    5.80   10.10
   1  13   1    7.40    3.40
  -2 -13  -1    1.80    3.90
  -2 -13  -1   13.60   11.40
   2  13   1    9.60   16.70
   2  13   1    8.90   10.60
  -3 -13  -1    3.80   11.30
   3  13   1   14.90   15.70
  -4 -13  -1    6.20   10.90
   4  13   1   19.10   16.00
   7 -14  -1    6.20   14.10
  -7  14   1   17.00   10.80
  -7  14   1   19.70   10.50
   6 -14  -1   -7.10   13.30
  -6  14   1   -0.50    3.20
  -6  14   1   -2.80    8.80
  -6  14   1   -6.20    9.20
   5 -14  -1   -1.60   14.20
   5 -14  -1    3.90    3.20
  -5  14   1    9.40    3.90
  -5  14   1    7.70   10.20
   4 -14  -1   27.30   16.00
  -4  14   1   12.90   10.00
   3 -14  -1   31.70   16.90
  -3  14   1   52.39   13.00
  -3  14   1   49.99   21.50
   2 -14  -1  247.98   16.40
  -2  14   1  204.88   21.20
  -2  14   1  257.57   16.30
   1 -14  -1  498.15   29.40
  -1  14   1  456.65   28.50
   0 -14  -1   54.39    6.80
   0  14   1   29.60   18.10
   0  14   1   56.89    5.70
  -1 -14  -1   15.10    4.40
  -1 -14  -1    9.30    8.60
   1  14   1    0.60   17.10
  -2 -14  -1   11.80    9.40
   2  14  -2   38.70   17.10
  -2 -14   2   53.89    5.80
   1  14  -2   37.50   19.00
   1  14  -2   62.69   12.90
   0  14  -2   30.20   10.90
   0  14  -2   21.90   17.30
   0 -14   2   21.40    9.70
  -1  14  -2   42.30   21.30
  -1  14  -2   37.50   11.50
   1 -14   2   62.29    6.20
  -2  14  -2    0.50    2.90
  -2  14  -2   -4.10   19.00
  -2  14  -2    2.30    9.10
   2 -14   2    1.90    3.70
  -3  14  -2    6.70    3.30
  -3  14  -2    1.60    9.10
   3 -14   2    5.50   13.30
   3 -14   2    2.20    3.60
  -4  14  -2   23.10   12.00
  -4  14  -2   16.80    3.70
   4 -14   2   23.60    5.10
   4 -14   2   11.00   14.00
  -5  14  -2    6.70    3.60
  -5  14  -2   16.20   10.80
   5 -14   2    4.40    9.40
   5 -14   2   10.80    3.60
   5 -14   2   -0.30   13.60
  -6  14  -2    5.10    4.30
  -6  14  -2    2.90    9.80
  -6  14  -2    7.20    8.90
   6 -14   2    3.20   16.30
   6 -14   2    5.70    9.90
  -7  14  -2    8.70   13.90
  -7  14  -2   -1.40    9.50
  -7  14  -2   13.90    3.90
   7 -14   2    1.70    9.60
   7 -14   2    9.30   13.70
   4  13  -2   14.30   17.50
   3  13  -2  125.89   23.60
  -3 -13   2  173.38   21.20
   2  13  -2   82.89   21.40
  -2 -13   2   83.49   20.80
  -2 -13   2   55.89   12.80
   1  13  -2   28.70   13.40
   1  13  -2   31.70   19.10
  -1 -13   2   22.00   10.90
  -1 -13   2   42.10   16.90
   0  13  -2   12.30   10.60
   0  13  -2   12.90    3.20
   0  13  -2   15.80   18.80
   0 -13   2   17.20    4.60
   0 -13   2    3.00    9.60
   0 -13   2    4.20   13.60
  -1  13  -2   33.70   20.80
  -1  13  -2    8.50    3.00
  -1  13  -2   16.60   10.00
   1 -13   2   21.00   14.90
   1 -13   2    4.30    9.00
   1 -13   2    3.90    3.90
  -2  13  -2   -1.80    2.90
  -2  13  -2   -3.10    8.80
   2 -13   2    5.10    3.90
   2 -13   2    7.20   13.00
  -3  13  -2   17.60    3.80
  -3  13  -2    4.60   10.60
   3 -13   2   13.60   14.40
   3 -13   2   25.40    4.80
   3 -13   2    5.40   10.70
  -4  13  -2    4.40    3.50
  -4  13  -2   18.90   11.00
  -4  13  -2   23.60   13.10
   4 -13   2   24.40   12.30
   4 -13   2   16.80   14.00
   4 -13   2    8.50    4.00
   4 -13   2    1.60   16.20
  -5  13  -2  420.66   34.70
  -5  13  -2  380.86   32.10
   5 -13   2  471.55   26.70
  -6  13  -2   -1.70    9.10
  -6  13  -2    0.50    9.60
  -6  13  -2    0.80    3.10
   6 -13   2   10.10   11.90
   6 -13   2    7.40    4.90
   6 -13   2    2.10   13.60
   6 -13   2   -5.50   11.70
  -7  13  -2    2.40   10.90
  -7  13  -2    3.00    9.90
   7 -13   2    1.10   11.40
   7 -13   2    4.60   14.10
  -8  13  -2    0.40    9.90
  -8  13  -2    3.20    3.20
  -8  13  -2   10.40   17.50
   8 -13   2    6.40    4.20
  -9  13  -2   17.40   13.70
  -9  13  -2   30.00   12.10
   9 -13   2    4.60   11.30
   9 -13   2   22.20   12.20
   6  12  -2    7.40    5.90
   6  12  -2    2.30   17.90
  -6 -12   2    0.40   13.40
  -6 -12   2    3.80    3.40
   5  12  -2   -2.40   15.00
  -5 -12   2    5.30   11.70
  -5 -12   2    5.10    3.60
   4  12  -2  214.68   18.50
  -4 -12   2  215.58   20.90
  -4 -12   2  256.27   16.30
   3  12  -2   11.10    6.60
   3  12  -2   -2.80   10.60
   3  12  -2   20.50   18.50
  -3 -12   2   14.40    7.50
  -3 -12   2    8.00   12.40
  -3 -12   2    9.00    4.40
  -3 -12   2    2.50   15.10
   2  12  -2  566.14   34.40
   2  12  -2  525.15   39.90
   2  12  -2  492.35   46.90
   2  12  -2  498.05   38.40
  -2 -12   2  461.05   45.50
   1  12  -2   29.20    7.80
   1  12  -2    3.40   11.60
   1  12  -2   15.90    3.70
   1  12  -2   25.90   21.00
   1  12  -2   18.50   10.20
   1  12  -2    7.00    6.50
  -1 -12   2    8.60    4.40
  -1 -12   2    0.00   11.30
  -1 -12   2   14.90   13.70
   0  12  -2  109.39   24.10
   0  12  -2  115.79   15.10
   0 -12   2  134.39   24.70
   0 -12   2   74.09   14.70
  -1  12  -2   19.70    3.60
  -1  12  -2   14.70    9.40
   1 -12   2   12.20    4.30
   1 -12   2   22.60   15.90
   1 -12   2   24.40   11.20
  -2  12  -2   18.50   11.00
  -2  12  -2   17.50    3.70
   2 -12   2   11.00   14.40
   2 -12   2   18.20    4.50
   2 -12   2   16.20    9.30
   2 -12   2   15.10   11.10
  -3  12  -2   74.89    7.00
  -3  12  -2   53.89   10.80
  -3  12  -2   42.10   12.00
   3 -12   2   60.39   18.70
   3 -12   2   75.69    7.20
   3 -12   2   46.10   14.10
  -4  12  -2  491.35   38.80
   4 -12   2  568.34   41.30
   4 -12   2  517.85   45.20
   5 -12   2  438.16   71.69
   5 -12   2  306.17   32.80
   5 -12   2  303.37   21.20
   5 -12   2  269.17   29.60
  -6  12  -2  187.08   12.30
  -6  12  -2  164.08   20.80
   6 -12   2  188.28   37.30
   6 -12   2  132.69   21.00
   6 -12   2  153.08   22.20
   6 -12   2  163.88   12.00
  -7  12  -2   10.70   10.50
  -7  12  -2    6.70    3.40
  -7  12  -2    2.60   10.40
   7 -12   2  -14.20   13.70
   7 -12   2    9.70   10.40
   7 -12   2    4.10   12.70
  -8  12  -2   -0.70   10.40
  -8  12  -2    8.50    9.60
  -8  12  -2    0.70    3.20
   8 -12   2   11.70   14.30
   8 -12   2   -3.00   12.30
   8 -12   2   -1.00    4.10
  -9  12  -2    1.40   10.30
  -9  12  -2    6.90    3.20
  -9  12  -2   -4.10    9.70
   9 -12   2    4.90   12.50
   9 -12   2   -0.40   11.40
 -10  12  -2    1.20    3.00
 -10  12  -2   12.30   10.80
 -10  12  -2   -0.40   10.50
  10 -12   2   -2.10   11.00
  10 -12   2    4.90    9.80
   7  11  -2   11.90   15.00
   7  11  -2    8.30    6.80
  -7 -11   2   -2.70   11.30
  -7 -11   2   10.10    3.80
   6  11  -2  -19.90   14.20
   6  11  -2    7.20    6.70
  -6 -11   2    5.80    3.60
  -6 -11   2   11.60    8.30
  -6 -11   2   -2.20   11.80
   5  11  -2   -3.60   10.50
   5  11  -2   25.20    7.80
   5  11  -2   24.30   18.80
  -5 -11   2   24.20    4.50
  -5 -11   2   24.40    8.70
  -5 -11   2   19.20   15.10
  -5 -11   2   11.20   13.20
   4  11  -2   18.20    7.40
   4  11  -2   16.50   10.10
   4  11  -2   12.40   11.10
  -4 -11   2    5.20   14.30
  -4 -11   2   12.40    4.40
  -4 -11   2   -1.10   12.90
  -4 -11   2   -4.00    7.00
   3  11  -2  414.76   44.90
   3  11  -2  498.65   31.50
   3  11  -2  422.46   35.40
   3  11  -2  449.46   36.10
   3  11  -2  493.35   31.80
  -3 -11   2  406.36   43.10
   2  11  -2  155.28   26.70
   2  11  -2  183.88   22.60
   2  11  -2  198.38   18.00
   2  11  -2  212.88   17.70
  -2 -11   2  211.18   14.50
  -2 -11   2  166.78   33.80
   1  11  -2  191.98   22.60
   1  11  -2  250.77   15.20
   1  11  -2  248.38   19.50
   1  11  -2  222.88   19.50
  -1 -11   2  242.38   16.50
   0  11  -2   21.40    7.40
   0  11  -2    3.50    8.60
   0 -11   2    6.40   11.90
   0 -11   2   12.70   15.50
  -1  11  -2   31.40   10.90
  -1  11  -2   14.60    3.50
  -1  11  -2    7.90    9.40
   1 -11   2   10.60   13.00
   1 -11   2   14.50    4.50
   1 -11   2   10.40   11.30
  -2  11  -2   31.80   13.50
  -2  11  -2   45.50    4.80
  -2  11  -2   38.80    8.40
   2 -11   2   23.10   13.50
   2 -11   2   27.80   12.60
   2 -11   2   44.70    5.90
   2 -11   2   97.39   42.30
  -3  11  -2   47.90    5.10
  -3  11  -2   41.80    8.90
  -3  11  -2   21.60    9.80
  -3  11  -2   27.20    9.50
   3 -11   2   30.30   15.90
   3 -11   2   21.50   12.60
   3 -11   2   37.40   29.20
  -4  11  -2  598.34   44.30
  -4  11  -2  706.73   39.30
   4 -11   2  695.53   39.80
   4 -11   2  581.14   51.19
   4 -11   2  631.94   48.20
  -5  11  -2   49.30   11.60
  -5  11  -2   49.20    5.40
  -5  11  -2   39.70   12.10
   5 -11   2   29.00   23.70
   5 -11   2   51.19    5.70
   5 -11   2   31.90   15.10
   5 -11   2   58.99   16.40
  -6  11  -2  359.06   29.90
  -6  11  -2  347.07   31.20
   6 -11   2  408.46   23.00
   6 -11   2  318.67   33.10
   6 -11   2  325.27   33.80
  -7  11  -2    5.90   10.00
  -7  11  -2    0.00   12.10
  -7  11  -2    2.50    3.10
   7 -11   2   16.80   13.90
   7 -11   2   13.10   10.40
   7 -11   2    0.20   20.30
   7 -11   2    7.60   14.50
  -8  11  -2    7.40   10.80
  -8  11  -2    7.70    3.20
  -8  11  -2    4.10   10.90
   8 -11   2    2.80   13.90
   8 -11   2   41.70   24.00
   8 -11   2   -8.70   13.80
  -9  11  -2   26.70   12.40
  -9  11  -2   40.40   14.10
   9 -11   2    2.30   11.80
   9 -11   2   17.00   14.60
 -10  11  -2   13.40   11.80
 -10  11  -2   25.00   11.90
  10 -11   2    9.30   11.60
  10 -11   2   46.30   15.30
 -11  11  -2   11.10   11.00
 -11  11  -2   25.00   13.80
  11 -11   2   14.20   13.80
  -9 -10   2    1.70   10.70
   8  10  -2   -9.20   15.40
   8  10  -2   18.20    7.80
  -8 -10   2   10.90    4.80
  -8 -10   2   15.00   12.20
   7  10  -2   38.60    8.70
   7  10  -2   10.70   17.60
   7  10  -2   36.20    8.50
  -7 -10   2   28.40   13.70
  -7 -10   2   29.10    8.90
  -7 -10   2   31.90    4.70
   6  10  -2   80.49   11.00
   6  10  -2  111.79   12.20
   6  10  -2   70.89   21.60
   6  10  -2   85.89   16.30
  -6 -10   2   90.59   13.10
  -6 -10   2   94.69   20.00
  -6 -10   2   57.49   16.10
  -6 -10   2   81.69    8.10
   5  10  -2    0.00    6.70
   5  10  -2    4.70   10.80
   5  10  -2    3.00   18.30
   5  10  -2    1.90    6.40
  -5 -10   2   -0.10   13.10
  -5 -10   2    0.00    3.90
  -5 -10   2   -8.30   14.00
   4  10  -2   13.90    7.20
   4  10  -2    6.80   17.80
   4  10  -2   12.40    7.00
   4  10  -2   14.70   11.70
  -4 -10   2   10.40   15.50
  -4 -10   2    3.70   13.60
  -4 -10   2   17.00    4.40
   3  10  -2  511.15   48.90
   3  10  -2  599.04   37.40
   3  10  -2  498.85   41.30
   3  10  -2  585.94   37.80
   3  10  -2  570.14   41.30
  -3 -10   2  591.74   34.70
  -3 -10   2  551.44   49.30
   2  10  -2  143.79   18.00
   2  10  -2  177.58   16.30
   2  10  -2  166.68   11.10
   2  10  -2  213.78   30.40
   2  10  -2  167.18   16.10
  -2 -10   2  133.39   21.00
  -2 -10   2  127.79   24.00
  -2 -10   2  177.08   12.70
   1  10  -2   -1.40   16.00
   1  10  -2   -6.30    8.30
   1  10  -2   11.30    6.90
  -1 -10   2   11.00   13.50
  -1 -10   2   19.00    4.30
  -1 -10   2    8.60   13.50
   0  10  -2   16.90    6.80
   0  10  -2   29.30    3.80
   0  10  -2   24.20   10.30
   0 -10   2    1.60   13.50
   0 -10   2   26.10   13.30
   0 -10   2   28.50    4.70
   0 -10   2   11.90    9.80
  -1  10  -2   48.20    8.20
  -1  10  -2   32.80   10.50
   1 -10   2   31.50   11.40
   1 -10   2   33.80   30.50
   1 -10   2   59.39   18.10
   1 -10   2   21.00    4.80
   1 -10   2   41.50   13.10
  -2  10  -2    9.60    3.00
  -2  10  -2    3.90    5.80
  -2  10  -2    0.60    8.20
  -2  10  -2    3.40    7.20
   2 -10   2   13.60   13.60
   2 -10   2   -0.40   10.00
   2 -10   2   -2.90   10.20
   2 -10   2    5.90    3.70
  -3  10  -2  179.58   20.30
  -3  10  -2  165.58   19.30
  -3  10  -2  221.08   13.60
  -3  10  -2  219.08   17.10
   3 -10   2  214.38   28.20
   3 -10   2  188.38   22.20
   3 -10   2  201.58   14.40
   3 -10   2  271.17   47.00
  -4  10  -2    0.50    7.80
  -4  10  -2    0.70    8.90
  -4  10  -2    4.10    5.70
   4 -10   2   31.90   24.50
   4 -10   2   -5.20   11.60
   4 -10   2   11.00    3.90
   4 -10   2    6.50   12.00
  -5  10  -2  816.22   49.40
  -5  10  -2  827.82   47.40
  -5  10  -2  737.23   53.49
  -5  10  -2  825.82   52.59
   5 -10   2  792.42   47.70
   5 -10   2  803.82   56.89
  -6  10  -2   90.39   15.60
  -6  10  -2  131.19   11.90
  -6  10  -2   97.79   14.80
   6 -10   2  102.19   19.40
   6 -10   2   76.59   16.70
   6 -10   2  128.59    9.20
  -7  10  -2   22.20    4.00
  -7  10  -2   34.10   12.30
  -7  10  -2    5.50    9.70
   7 -10   2   17.00   15.60
   7 -10   2   15.00   10.30
   7 -10   2   26.70   15.00
   7 -10   2   35.40   23.10
   7 -10   2   23.90   14.70
  -8  10  -2   40.30   12.10
  -8  10  -2   36.60   12.10
   8 -10   2   57.59   17.50
   8 -10   2   35.90   15.90
  -9  10  -2   41.60    4.90
  -9  10  -2   42.10   12.90
  -9  10  -2   52.69   13.20
   9 -10   2   46.10   17.80
   9 -10   2   14.10   14.10
   9 -10   2   47.80   22.50
   9 -10   2   14.30   14.50
 -10  10  -2   38.90   13.10
 -10  10  -2   38.90   13.70
 -10  10  -2   52.89    5.30
  10 -10   2   55.09   17.70
  10 -10   2   21.20   14.30
 -11  10  -2   94.69   15.80
 -11  10  -2  103.79   16.90
  11 -10   2   83.79   18.60
 -12  10  -2  146.19   17.60
  12 -10   2  124.79   21.20
 -10  -9   2    6.80    9.80
   9   9  -2    0.90    6.80
   9   9  -2   -4.60    6.40
   9   9  -2    1.20   15.60
  -9  -9   2   -2.70    2.30
  -9  -9   2    1.60   10.60
   8   9  -2   69.19   10.10
   8   9  -2   59.39    9.90
   8   9  -2   52.99   19.40
  -8  -9   2   35.00   10.00
  -8  -9   2   53.89    5.50
  -8  -9   2   47.30   14.80
   7   9  -2    1.80   28.20
   7   9  -2   18.10   13.80
   7   9  -2   -1.90   10.60
   7   9  -2   13.40    7.50
  -7  -9   2   10.50    3.50
  -7  -9   2   10.60    7.70
  -7  -9   2   -2.70   17.10
  -7  -9   2   -2.60   12.30
   6   9  -2  933.11   61.09
   6   9  -2  889.21   55.89
   6   9  -2  955.70   56.09
   6   9  -2  772.32   66.59
  -6  -9   2  862.01   56.59
  -6  -9   2  871.91   65.39
  -6  -9   2  801.32   61.79
  -6  -9   2  942.01   52.69
   5   9  -2    4.80   11.10
   5   9  -2   -0.90    4.50
   5   9  -2    0.00    6.30
   5   9  -2   14.90   17.00
   5   9  -2    6.00    6.70
  -5  -9   2    9.10   15.00
  -5  -9   2   -5.80   13.10
  -5  -9   2    1.20    3.20
   4   9  -2   63.19   14.60
   4   9  -2   77.99   10.90
   4   9  -2   63.89   20.50
   4   9  -2   86.09    8.10
   4   9  -2   74.49   10.60
  -4  -9   2   83.89    8.00
  -4  -9   2   68.09   17.30
  -4  -9   2  100.19   21.60
   3   9  -2    4.30    8.50
   3   9  -2   -3.30   15.60
   3   9  -2    7.70    4.40
   3   9  -2    7.20    6.70
   3   9  -2    8.20   10.60
   3   9  -2    8.00    6.40
  -3  -9   2    4.30   13.80
  -3  -9   2    4.70    3.50
  -3  -9   2   11.90   12.90
   2   9  -2   47.10    5.70
   2   9  -2   62.69    9.30
   2   9  -2   49.50   11.10
   2   9  -2   32.00   17.60
   2   9  -2   52.99    4.70
   2   9  -2   45.70    8.80
  -2  -9   2   27.90   13.60
  -2  -9   2   44.20    5.70
  -2  -9   2   63.29   17.40
   1   9  -2  143.09   10.50
   1   9  -2  170.98   18.60
  -1  -9   2  178.18   23.70
  -1  -9   2  163.38   11.60
  -1  -9   2  161.48   17.00
   0   9  -2  244.58   16.00
   0   9  -2  277.37   23.00
   0  -9   2  253.87   22.70
   0  -9   2  245.98   16.80
   0  -9   2  286.67   30.40
   0  -9   2  298.57   27.10
   0  -9   2  213.88   40.20
  -1   9  -2   22.10    7.70
  -1   9  -2   39.70    7.20
  -1   9  -2   20.20    3.40
   1  -9   2   32.70   23.20
   1  -9   2   24.90    4.30
   1  -9   2   40.10   12.90
   1  -9   2   39.90   11.50
   1  -9   2   30.80   15.10
  -2   9  -2  166.58   17.00
  -2   9  -2  175.48   13.50
  -2   9  -2  130.59   10.10
   2  -9   2  143.39   11.00
   2  -9   2  197.78   20.40
   2  -9   2  143.29   22.80
   2  -9   2  165.08   33.60
  -3   9  -2   14.60    2.90
  -3   9  -2   13.50    7.40
  -3   9  -2   14.10    9.10
  -3   9  -2    5.10    5.50
   3  -9   2   17.40    9.00
   3  -9   2   13.40   11.50
   3  -9   2   13.90    3.70
   3  -9   2   30.80   24.60
   3  -9   2   11.50   11.00
  -4   9  -2  558.24   35.70
  -4   9  -2  573.54   39.70
   4  -9   2  643.04   58.39
   4  -9   2  539.15   43.90
   4  -9   2  576.04   41.80
  -5   9  -2   26.20    9.30
  -5   9  -2   51.99    6.00
  -5   9  -2   33.60    7.20
   5  -9   2   73.89   24.40
   5  -9   2   56.29    5.50
   5  -9   2   35.50   12.70
   5  -9   2   38.70   13.70
   5  -9   2   37.80   13.70
  -6   9  -2  163.58   17.70
  -6   9  -2  131.99    9.70
   6  -9   2  112.69    9.80
   6  -9   2  113.09   28.90
   6  -9   2  162.38   20.30
   6  -9   2  171.38   21.70
   6  -9   2  162.08   21.00
  -7   9  -2    4.00   10.80
  -7   9  -2    8.00    3.10
  -7   9  -2    4.60   12.20
   7  -9   2   -2.70   11.80
   7  -9   2    9.10    8.90
   7  -9   2  -14.20   16.30
   7  -9   2    8.20   13.30
   7  -9   2    6.70   12.80
  -8   9  -2  115.99    9.00
  -8   9  -2  104.09   18.40
   8  -9   2  126.39   20.20
   8  -9   2   98.89   26.60
  -9   9  -2   -2.20   13.50
  -9   9  -2  -10.40   11.50
  -9   9  -2    5.10    3.00
   9  -9   2    2.10   17.90
   9  -9   2   -1.40   11.00
   9  -9   2   12.00   13.60
   9  -9   2    3.30   12.70
 -10   9  -2   -0.90   13.80
 -10   9  -2   -8.70   10.80
 -10   9  -2    3.80    3.00
  10  -9   2    6.30   13.30
  10  -9   2    9.70   14.30
  10  -9   2   -0.80   12.10
 -11   9  -2  186.88   12.10
 -11   9  -2  134.99   24.70
  11  -9   2  165.58   23.20
 -12   9  -2   23.60   15.40
 -12   9  -2   19.00   12.70
  12  -9   2   16.80   14.10
  12  -9   2   12.60   13.60
  10   8  -2   20.20   17.00
  10   8  -2   48.80    8.90
  10   8  -2   37.80    8.20
 -10  -8   2   17.30   10.60
   9   8  -2   26.50    8.20
   9   8  -2    5.90   17.70
   9   8  -2   14.90    7.90
  -9  -8   2   29.30   10.00
  -9  -8   2   32.50    3.70
   8   8  -2   70.19   15.80
   8   8  -2   88.29   11.80
  -8  -8   2   79.69    7.20
  -8  -8   2   61.49   15.00
  -8  -8   2   62.29   10.90
   7   8  -2  584.94   40.70
   7   8  -2  670.33   41.40
   7   8  -2  602.44   46.40
  -7  -8   2  617.54   43.00
  -7  -8   2  559.54   47.70
  -7  -8   2  631.54   37.00
   6   8  -2  570.64   36.70
   6   8  -2  502.35   41.60
   6   8  -2  492.85   35.80
   6   8  -2  584.64   33.20
  -6  -8   2  542.75   32.50
  -6  -8   2  513.15   46.00
  -6  -8   2  504.95   43.50
   5   8  -2   99.89   22.30
   5   8  -2  143.19   15.70
   5   8  -2  138.09   19.10
   5   8  -2  160.18   11.70
  -5  -8   2  103.69   20.70
  -5  -8   2  150.48   10.70
   4   8  -2   75.89    7.50
   4   8  -2   93.49   11.20
   4   8  -2   76.99   21.10
   4   8  -2   80.19   14.60
   4   8  -2   63.49   14.30
  -4  -8   2   76.59   16.30
  -4  -8   2   76.39    7.30
  -4  -8   2   58.49   17.00
   3   8  -2   40.00   10.40
   3   8  -2   64.99    9.10
   3   8  -2   42.30   17.30
   3   8  -2   57.39    9.10
   3   8  -2   86.59   14.50
   3   8  -2   60.69    6.30
  -3  -8   2   33.00   14.00
  -3  -8   2   78.39   18.10
  -3  -8   2   62.29    6.20
   2   8  -2  161.88   14.80
   2   8  -2  121.29   15.30
   2   8  -2  145.39   13.80
   2   8  -2  152.48   24.40
   2   8  -2  156.58   10.90
  -2  -8   2  127.79   10.40
  -2  -8   2  109.29   19.20
  -2  -8   2  138.39   19.00
   1   8  -2   44.10   10.10
   1   8  -2   30.40    7.00
   1   8  -2   30.60    3.70
   1   8  -2   34.70    4.80
  -1  -8   2   24.90    4.30
  -1  -8   2   52.39   13.90
  -1  -8   2   37.40   14.30
  -1  -8   2   46.80   23.30
   0   8  -2 1465.65   84.59
   0   8  -2 1549.45   86.39
   0  -8   2 1524.05   94.39
   0  -8   2 1352.86   84.49
   0  -8   2 1428.46   88.29
  -1   8  -2  732.13   45.60
  -1   8  -2  723.73   43.40
   1  -8   2  687.23   50.99
   1  -8   2  654.63   46.10
   1  -8   2  722.23   61.49
  -2   8  -2  452.35   32.10
  -2   8  -2  499.55   31.20
  -2   8  -2  440.06   27.30
  -2   8  -2  452.25   29.30
   2  -8   2  484.85   34.10
   2  -8   2  430.26   27.90
   2  -8   2  398.16   37.20
   2  -8   2  514.45   35.00
   2  -8   2  509.85   48.20
  -3   8  -2  101.69   12.80
  -3   8  -2   92.69    8.70
  -3   8  -2   62.19    5.90
   3  -8   2   76.99    7.90
   3  -8   2   93.39   14.70
   3  -8   2   59.89   14.30
   3  -8   2   89.09   24.90
  -4   8  -2  204.28   18.90
   4  -8   2  193.78   34.00
   4  -8   2  184.08   20.70
   4  -8   2  222.78   23.20
   4  -8   2  172.58   21.10
  -5   8  -2  417.66   30.40
   5  -8   2  434.46   43.10
   5  -8   2  379.36   26.20
   5  -8   2  382.46   32.30
   5  -8   2  401.26   32.50
   5  -8   2  428.86   32.80
  -6   8  -2  131.29   18.30
  -6   8  -2  127.39   16.70
   6  -8   2  125.99   18.90
   6  -8   2  130.39    9.70
   6  -8   2  154.08   18.00
   6  -8   2  140.09   20.00
   6  -8   2  140.49   17.40
  -7   8  -2   11.50   13.10
  -7   8  -2    2.30   10.60
   7  -8   2   -9.50   15.70
   7  -8   2    7.90    9.90
   7  -8   2  -13.00   11.70
   7  -8   2   -0.50   10.40
   7  -8   2    0.60    7.00
  -8   8  -2  178.48   23.80
  -8   8  -2  234.68   25.50
   8  -8   2  245.18   33.60
   8  -8   2  205.58   25.40
   8  -8   2  232.28   23.20
   8  -8   2  180.38   23.20
  -9   8  -2   -1.80   14.30
  -9   8  -2    1.60   11.20
   9  -8   2   -0.10   11.90
   9  -8   2    3.50   17.10
   9  -8   2    6.30    9.90
   9  -8   2   -5.60   10.00
 -10   8  -2   -8.20   15.00
 -10   8  -2    8.40   12.70
  10  -8   2   -1.60   10.00
  10  -8   2    2.80    9.30
 -11   8  -2   29.30   18.00
 -11   8  -2    3.90   12.40
 -11   8  -2   13.90    3.30
  11  -8   2    7.90   10.80
  11  -8   2   22.10   13.90
 -12   8  -2  279.17   17.10
  12  -8   2  245.78   28.20
  12  -8   2  263.37   27.40
 -13   8  -2    5.20    2.50
 -13   8  -2   -6.60   10.50
 -13   8  -2   -9.30   14.00
  13  -8   2   15.50   13.50
  13  -8   2   10.40   11.90
  11   7  -2   15.00   15.90
  11   7  -2   41.00    9.00
  11   7  -2   51.39    9.30
  10   7  -2   36.70    8.80
  10   7  -2   44.80    9.20
  10   7  -2   29.30   17.40
 -10  -7   2   29.10   11.00
   9   7  -2   92.89   13.20
   9   7  -2   97.79   19.50
  -9  -7   2  125.39   14.30
  -9  -7   2  137.59    9.00
   8   7  -2   16.20   12.70
   8   7  -2   12.10   16.30
   8   7  -2   37.00    8.90
   8   7  -2   24.40    5.20
   8   7  -2   28.30    8.70
  -8  -7   2   22.20   13.80
  -8  -7   2   14.10    7.60
   7   7  -2  407.66   29.40
   7   7  -2  431.36   35.40
   7   7  -2  443.26   25.90
   7   7  -2  363.46   40.40
  -7  -7   2  409.56   29.40
  -7  -7   2  379.46   36.40
  -7  -7   2  404.06   36.40
  -7  -7   2  406.76   24.90
   6   7  -2   -1.80    6.40
   6   7  -2   -7.90    5.80
   6   7  -2    1.20   14.80
   6   7  -2    3.50   11.70
   6   7  -2   -0.10    4.00
  -6  -7   2    0.10    2.60
  -6  -7   2   -4.80   21.90
   5   7  -2  591.04   38.70
   5   7  -2  599.74   43.60
  -5  -7   2  553.94   45.10
  -5  -7   2  650.63   47.80
  -5  -7   2  618.44   35.90
   4   7  -2  282.87   18.30
   4   7  -2  311.67   21.20
   4   7  -2  294.47   21.60
   4   7  -2  245.68   30.70
   4   7  -2  293.17   26.10
  -4  -7   2  322.27   30.80
  -4  -7   2  252.27   17.70
   3   7  -2   19.00   15.30
   3   7  -2   23.40    9.20
   3   7  -2   24.50    6.40
   3   7  -2   31.00    7.20
   3   7  -2   29.70    9.90
   3   7  -2   31.70    4.80
  -3  -7   2   27.60   13.60
  -3  -7   2    9.20   11.50
   2   7  -2  671.03   46.60
   2   7  -2  599.84   39.70
   2   7  -2  597.64   35.30
  -2  -7   2  572.44   52.89
  -2  -7   2  639.64   44.80
  -2  -7   2  532.95   35.10
   1   7  -2  811.62   50.69
   1   7  -2  812.32   49.10
  -1  -7   2  864.81   66.79
  -1  -7   2  896.41   57.89
   0   7  -2   85.99    9.20
   0   7  -2   75.79    9.80
   0  -7   2  101.69   16.90
   1  -7   2 2902.91  182.58
  -2   7  -2  571.24   35.30
  -2   7  -2  595.14   37.70
   2  -7   2  576.94   39.00
   2  -7   2  552.34   41.70
  -3   7  -2    7.60    2.20
  -3   7  -2    9.60    6.40
  -3   7  -2    8.70    6.80
   3  -7   2   22.80   18.20
   3  -7   2    9.90    7.90
   3  -7   2    4.20    9.80
   3  -7   2    1.50    8.90
  -4   7  -2  775.42   50.29
  -4   7  -2  768.32   49.00
   4  -7   2  691.53   49.20
   4  -7   2  765.22   50.79
   4  -7   2  835.72   61.49
   4  -7   2  770.82   51.29
  -5   7  -2   87.29    7.60
   5  -7   2  104.59   24.70
   5  -7   2   97.29   12.50
  -6   7  -2  514.35   39.50
  -6   7  -2  496.05   37.80
  -6   7  -2  483.05   31.40
   6  -7   2  521.45   38.40
   6  -7   2  580.74   47.30
   6  -7   2  554.04   38.70
   6  -7   2  518.25   35.90
   6  -7   2  570.64   36.30
  -7   7  -2  101.99   16.70
  -7   7  -2  108.49   16.50
  -7   7  -2   94.69    8.50
   7  -7   2   98.49   16.80
   7  -7   2  104.19   13.80
   7  -7   2  117.79   12.30
   7  -7   2  117.19   16.80
   7  -7   2   92.69   13.40
   7  -7   2   64.59   19.60
  -8   7  -2  370.56   34.40
  -8   7  -2  407.06   33.90
  -8   7  -2  436.56   25.50
   8  -7   2  403.66   32.60
   8  -7   2  413.16   34.20
  -9   7  -2  166.98   21.90
  -9   7  -2  189.98   13.50
  -9   7  -2  172.48   22.90
   9  -7   2  208.98   20.50
   9  -7   2  146.69   20.70
   9  -7   2  202.68   20.80
   9  -7   2  215.78   21.30
 -10   7  -2   79.79    7.20
 -10   7  -2   52.39   15.40
 -10   7  -2   61.79   15.70
  10  -7   2   70.29   15.00
  10  -7   2   69.69   12.70
  10  -7   2   70.79   17.40
 -11   7  -2  213.88   26.00
 -11   7  -2  221.68   26.70
  11  -7   2  290.27   28.30
  11  -7   2  291.37   27.20
  11  -7   2  235.28   26.00
 -12   7  -2   25.90   13.60
 -12   7  -2    6.30   15.00
  12  -7   2   35.20   13.30
  12  -7   2   23.30   11.50
 -13   7  -2   79.09    6.10
 -13   7  -2   45.50   14.80
 -13   7  -2   41.30   18.00
  13  -7   2   70.69   16.40
  13  -7   2   66.19   14.20
  13  -7   2   88.79   14.20
  12   6  -2   38.50    8.20
  12   6  -2   19.80   13.50
  12   6  -2   30.60    8.90
 -12  -6   2   25.40    8.40
  11   6  -2   23.90   16.50
  11   6  -2   60.39   10.10
 -11  -6   2   39.20   10.40
  10   6  -2    6.50   15.30
  10   6  -2   -1.40    7.00
  10   6  -2  -13.70   17.80
  10   6  -2    1.30    7.00
 -10  -6   2    2.70    9.30
 -10  -6   2    1.50    6.10
   9   6  -2   76.19   17.30
   9   6  -2   80.29   11.40
   9   6  -2   71.79   20.90
   9   6  -2   82.39   12.00
  -9  -6   2   90.39   11.20
  -9  -6   2   76.39    6.40
   8   6  -2  175.98   27.20
   8   6  -2  177.98   24.00
   8   6  -2  191.18   18.20
   8   6  -2  228.28   19.60
   8   6  -2  205.28   14.50
  -8  -6   2  161.68   22.20
  -8  -6   2  205.68   17.80
  -8  -6   2  216.18   13.20
   7   6  -2    7.50   11.60
   7   6  -2   11.20   15.30
   7   6  -2   14.70    8.10
   7   6  -2   -1.20   10.30
   7   6  -2   12.80    4.80
   7   6  -2   16.80    7.10
  -7  -6   2    5.90   11.20
  -7  -6   2    8.10   11.40
  -7  -6   2   10.70    2.80
   6   6  -2  343.47   35.90
   6   6  -2  464.15   29.60
   6   6  -2  384.76   27.70
   6   6  -2  448.36   25.70
   6   6  -2  389.16   33.70
  -6  -6   2  408.26   24.60
  -6  -6   2  355.06   34.90
  -6  -6   2  383.26   34.60
   5   6  -2  346.27   23.50
   5   6  -2  331.47   33.60
   5   6  -2  278.37   21.80
   5   6  -2  313.57   27.30
   5   6  -2  325.87   20.10
   5   6  -2  281.57   30.10
  -5  -6   2  319.07   38.80
  -5  -6   2  306.07   29.20
  -5  -6   2  296.47   19.10
   4   6  -2  297.07   20.20
   4   6  -2  332.27   27.10
   4   6  -2  341.07   25.20
   4   6  -2  367.86   31.60
   4   6  -2  311.97   23.20
   4   6  -2  317.27   22.40
  -4  -6   2  342.07   30.30
   3   6  -2 1091.99   64.89
   3   6  -2 1115.19   78.19
  -3  -6   2 1043.70   70.79
   2   6  -2    0.40    4.80
   2   6  -2    6.40    6.00
  -2  -6   2    3.80    9.10
  -2  -6   2    0.50   15.00
   1   6  -2  124.99   11.80
   1   6  -2  142.89   14.00
  -1  -6   2  122.09   17.50
  -1  -6   2  181.28   27.40
   0   6  -2  459.35   30.90
   0   6  -2  535.15   32.70
   0  -6   2  493.55   39.40
  -1   6  -2 1439.56   87.79
   1  -6   2 1481.05   92.99
   1  -6   2 1627.14  101.79
  -2   6  -2   46.50    8.00
   2  -6   2   44.70   10.70
   2  -6   2   34.10   18.90
   2  -6   2   24.10    8.40
  -3   6  -2 1159.58   69.89
   3  -6   2 1080.09   69.59
   3  -6   2 1200.88   72.59
   3  -6   2 1169.18   70.79
  -4   6  -2  630.44   42.10
   4  -6   2  635.84   51.69
   4  -6   2  676.13   43.40
   4  -6   2  625.14   42.70
  -5   6  -2  221.98   22.00
  -5   6  -2  200.48   19.20
   5  -6   2  200.38   20.00
   5  -6   2  196.98   17.10
   5  -6   2  221.08   28.20
   5  -6   2  216.98   17.50
   5  -6   2  232.68   18.40
  -6   6  -2  220.28   20.40
  -6   6  -2  258.37   21.30
   6  -6   2  204.18   18.40
   6  -6   2  236.68   18.10
   6  -6   2  250.87   19.30
   6  -6   2  257.17   21.80
   6  -6   2  232.98   20.60
   6  -6   2  200.98   28.20
  -7   6  -2  962.20   59.79
  -7   6  -2  899.31   60.09
  -7   6  -2  895.81   54.99
   7  -6   2 1008.50   58.79
   7  -6   2  895.41   56.59
   7  -6   2  935.91   61.19
   7  -6   2  893.91   60.59
   7  -6   2 1040.60   67.29
   7  -6   2  962.20   58.99
  -8   6  -2   37.50    4.90
  -8   6  -2   62.29   13.20
   8  -6   2   59.99   11.40
   8  -6   2   36.10    9.10
   8  -6   2   38.10   11.00
   8  -6   2   52.09   11.10
  -9   6  -2  435.46   27.00
  -9   6  -2  459.25   34.80
  -9   6  -2  418.56   33.80
   9  -6   2  427.76   32.60
   9  -6   2  492.55   32.50
   9  -6   2  392.26   32.50
   9  -6   2  445.96   34.90
 -10   6  -2  253.07   16.00
 -10   6  -2  232.48   31.10
  10  -6   2  211.68   23.20
  10  -6   2  242.68   25.30
  10  -6   2  225.48   22.40
 -11   6  -2    4.30    3.70
 -11   6  -2    6.60   11.10
 -11   6  -2    2.80   11.20
  11  -6   2   11.90    9.40
  11  -6   2   -0.60    9.40
  11  -6   2   -2.20    9.50
 -12   6  -2  276.47   17.70
  12  -6   2  246.28   25.60
  12  -6   2  292.37   27.30
  12  -6   2  269.67   25.60
 -13   6  -2   -3.90   13.00
 -13   6  -2    0.60   11.40
 -13   6  -2   -0.70    2.20
  13  -6   2   -2.50   10.40
  13  -6   2    3.80    9.30
  13  -6   2   -2.40    8.80
 -14   6  -2   46.70   13.40
  14  -6   2   59.49   12.10
  14  -6   2   72.59   14.80
  12   5  -2    5.50   12.80
  12   5  -2   24.50    7.50
 -12  -5   2   13.10    7.50
  11   5  -2  200.68   17.70
  11   5  -2  199.48   19.70
  11   5  -2  179.48   25.40
  11   5  -2  134.09   23.40
 -11  -5   2  211.68   19.60
  10   5  -2   15.10    7.40
  10   5  -2   14.60    8.80
  10   5  -2   11.80   13.00
  10   5  -2   17.90   15.80
 -10  -5   2    8.90    9.20
 -10  -5   2   12.40    6.80
   9   5  -2   90.59   13.70
   9   5  -2  112.99   31.90
   9   5  -2   49.00   17.40
   9   5  -2   70.09   10.40
  -9  -5   2   76.69    9.80
  -9  -5   2   76.19   14.10
   8   5  -2    5.90   12.90
   8   5  -2    8.50    6.70
   8   5  -2   -9.50    9.30
   8   5  -2    4.70    7.00
   8   5  -2   45.30   45.10
   8   5  -2   13.60    4.70
  -8  -5   2    6.80    5.50
  -8  -5   2   -4.80   10.10
   7   5  -2  579.54   37.40
   7   5  -2  558.24   35.30
   7   5  -2  525.25   33.20
   7   5  -2  542.05   43.10
  -7  -5   2  514.95   41.10
  -7  -5   2  546.45   40.80
   6   5  -2   68.99   10.20
   6   5  -2   66.09   32.40
   6   5  -2   54.39   13.40
   6   5  -2   54.99   14.00
   6   5  -2   46.90   11.80
   6   5  -2   71.99    6.70
   6   5  -2   54.39    7.80
  -6  -5   2   30.50   12.00
   5   5  -2  202.58   31.00
   5   5  -2  163.58   13.30
   5   5  -2  189.48   21.00
   5   5  -2  141.29   17.60
   5   5  -2  135.69   19.90
   5   5  -2  139.49   14.70
  -5  -5   2  202.88   21.60
   4   5  -2    3.30   20.00
   4   5  -2   -2.10   10.40
   4   5  -2    1.90   11.10
   4   5  -2    7.10    5.30
   4   5  -2    0.60    4.70
   4   5  -2   -1.70    7.50
  -4  -5   2   -0.60    9.00
   3   5  -2  947.21   63.29
   3   5  -2  945.01   70.09
   3   5  -2 1119.99   67.09
   3   5  -2 1060.59   62.39
   3   5  -2 1035.80   60.69
   3   5  -2  950.10   61.29
  -3  -5   2 1088.89   65.89
   2   5  -2  282.67   18.60
   2   5  -2  266.37   25.80
  -2  -5   2  256.67   23.80
  -2  -5   2  252.97   28.00
   1   5  -2  162.78   14.50
   1   5  -2  175.48   13.10
  -1  -5   2  146.59   23.60
  -1  -5   2  147.69   17.00
   0   5  -2   60.99    8.70
   0   5  -2   71.69    8.20
   0  -5   2   73.09   12.00
   0  -5   2   67.99   18.80
   1  -5   2  314.87   25.80
  -2   5  -2  697.73   42.40
   2  -5   2  671.43   44.60
   2  -5   2  642.44   51.89
   3  -5   2 1807.72  115.99
  -4   5  -2  209.18   18.20
   4  -5   2  239.68   17.30
   4  -5   2  245.28   18.70
   4  -5   2  221.98   16.80
   4  -5   2  217.28   28.30
   4  -5   2  227.68   19.60
  -5   5  -2 1016.10   61.19
  -5   5  -2  994.30   58.09
   5  -5   2  933.51   59.89
   5  -5   2 1047.70   60.69
   5  -5   2 1081.59   62.29
   5  -5   2  902.71   67.99
   5  -5   2  980.60   60.19
  -6   5  -2  361.16   23.10
  -6   5  -2  369.06   27.20
   6  -5   2  351.76   24.50
   6  -5   2  387.46   26.40
   6  -5   2  395.86   28.10
   6  -5   2  407.36   27.60
   6  -5   2  422.16   27.30
   6  -5   2  375.66   33.30
  -7   5  -2   79.79   10.80
  -7   5  -2   76.69    6.90
  -7   5  -2   78.99    6.80
   7  -5   2   78.19   11.30
   7  -5   2   86.09   13.40
   7  -5   2   61.99    9.50
   7  -5   2   83.69   11.60
   7  -5   2   95.49   10.90
   8  -5   2  327.57   24.80
   8  -5   2  261.07   22.70
   8  -5   2  330.77   25.80
  -9   5  -2  424.96   25.70
   9  -5   2  385.56   30.70
   9  -5   2  431.66   30.50
   9  -5   2  429.06   32.40
 -10   5  -2   25.80    4.30
 -10   5  -2    1.80    9.10
 -10   5  -2   18.30   10.50
  10  -5   2   23.00    9.40
  10  -5   2   17.20   10.00
  10  -5   2   11.10   10.20
  10  -5   2   10.60    8.80
 -11   5  -2  152.38   20.20
 -11   5  -2  172.48   21.30
 -11   5  -2  199.78   13.50
  11  -5   2  192.18   21.00
  11  -5   2  174.98   21.50
  11  -5   2  204.08   23.10
  11  -5   2  213.98   20.90
 -12   5  -2  129.89    9.30
 -12   5  -2   86.39   15.10
 -12   5  -2   94.79   16.90
  12  -5   2  119.09   16.20
  12  -5   2   80.19   15.00
  12  -5   2   91.19   17.60
  12  -5   2  120.59   17.10
 -13   5  -2  199.48   23.80
  13  -5   2  226.28   22.10
  13  -5   2  179.58   21.40
 -14   5  -2    1.60   11.80
 -14   5  -2   12.30   14.70
  14  -5   2   -1.30    8.60
  14  -5   2   -5.30    8.30
  14  -5   2    2.20    9.60
  13   4  -2   64.59    9.20
  13   4  -2   65.99   11.60
  13   4  -2   62.39   16.00
  12   4  -2    4.50    8.80
  12   4  -2   -6.50    5.90
  12   4  -2  -10.50   11.10
 -12  -4   2    1.30    6.60
  11   4  -2  195.28   27.00
  11   4  -2  293.47   20.10
  11   4  -2  204.48   27.40
 -11  -4   2  214.08   20.60
 -11  -4   2  283.27   19.20
  10   4  -2    3.30    7.60
  10   4  -2   15.30   13.40
  10   4  -2    4.90   11.80
  10   4  -2   -0.50    6.20
 -10  -4   2    0.10    5.10
 -10  -4   2    1.80    7.70
   9   4  -2  191.48   25.20
   9   4  -2  188.08   24.80
   9   4  -2  251.97   18.20
   9   4  -2  235.28   21.20
  -9  -4   2  213.08   17.20
  -9  -4   2  210.58   22.10
   8   4  -2  694.43   40.70
   8   4  -2  764.72   65.99
   8   4  -2  670.33   45.00
   8   4  -2  608.94   48.10
   8   4  -2  675.13   67.89
  -8  -4   2  699.43   42.60
   7   4  -2   13.70    4.30
   7   4  -2    1.60   12.20
   7   4  -2   25.90   33.50
   7   4  -2   12.90    6.70
   7   4  -2    0.60    9.50
   7   4  -2    9.00    5.00
  -7  -4   2   16.70    9.60
   6   4  -2  344.47   27.10
   6   4  -2  315.37   38.20
   6   4  -2  260.77   25.10
   6   4  -2  300.47   20.90
   6   4  -2  334.37   24.70
   6   4  -2  264.77   22.20
  -6  -4   2  333.97   26.30
   5   4  -2  340.57   26.90
   5   4  -2  298.47   21.10
   5   4  -2  320.27   25.90
   5   4  -2  288.57   25.80
   5   4  -2  379.26   38.80
  -5  -4   2  340.77   26.40
   4   4  -2   24.70   18.90
   4   4  -2   11.30   10.30
   4   4  -2   19.90    5.40
   4   4  -2   18.90    6.30
   4   4  -2   20.20   10.80
   4   4  -2   14.70    8.40
  -4  -4   2   14.80    8.70
   3   4  -2 1224.48   69.29
   3   4  -2 1068.29   75.89
  -3  -4   2 1221.38   73.09
   2   4  -2   44.70   14.10
   2   4  -2   52.59   11.50
   2   4  -2   41.20    6.20
   2   4  -2   39.10   13.30
   2   4  -2   30.60    6.10
  -2  -4   2   31.50   14.30
  -2  -4   2   34.80    9.20
   1   4  -2  109.79   18.80
   1   4  -2  101.19   10.40
  -1  -4   2  114.59   18.60
  -1  -4   2  115.09   13.60
   0  -4   2 1410.76   89.99
   1  -4   2 1049.89   70.49
  -2   4  -2  189.68   15.40
   2  -4   2  177.48   24.50
   2  -4   2  218.58   17.40
   3  -4   2 1164.98   69.39
   3  -4   2 1140.49   69.29
  -4   4  -2  251.27   17.30
   4  -4   2  296.97   20.00
   4  -4   2  314.57   21.90
   4  -4   2  302.67   20.10
  -5   4  -2  309.37   18.50
   5  -4   2  313.67   21.80
   5  -4   2  287.17   20.60
   5  -4   2  332.67   22.00
   5  -4   2  309.57   28.10
   5  -4   2  286.47   18.50
   5  -4   2  317.07   20.10
  -6   4  -2    7.90    2.40
   6  -4   2    6.00    5.30
   6  -4   2    3.10    2.70
   6  -4   2    2.80    4.80
   6  -4   2    4.70    6.70
   6  -4   2    7.20    6.00
   6  -4   2   12.40    2.80
   6  -4   2   15.90    9.70
   6  -4   2   12.10    5.70
  -7   4  -2  410.06   25.60
   7  -4   2  423.46   29.90
   7  -4   2  392.86   25.90
   7  -4   2  457.65   29.60
   7  -4   2  456.65   29.70
   7  -4   2  454.55   30.50
  -8   4  -2   45.10    4.70
  -8   4  -2   51.09    8.10
  -8   4  -2   41.70    4.60
   8  -4   2   52.39   15.10
   8  -4   2   47.00    5.40
   8  -4   2   32.50    8.00
   8  -4   2   44.70    9.30
   8  -4   2   49.99    8.70
   8  -4   2   36.30    9.20
  -9   4  -2   37.50    4.80
   9  -4   2   41.80    9.50
   9  -4   2   30.70    8.40
   9  -4   2   40.80    5.30
   9  -4   2   28.00    9.40
   9  -4   2   50.69   10.20
   9  -4   2   49.20   10.70
 -10   4  -2   21.70    4.40
 -10   4  -2   44.20    9.90
  10  -4   2   24.10   10.10
  10  -4   2   39.40   10.90
  10  -4   2   17.20    9.00
  10  -4   2   30.60    5.30
  10  -4   2   38.10   11.00
 -11   4  -2  368.76   23.70
  11  -4   2  361.66   31.30
  11  -4   2  391.86   24.80
  11  -4   2  420.16   30.30
  11  -4   2  370.56   30.80
  11  -4   2  367.76   29.90
 -12   4  -2   21.30    9.80
  12  -4   2   29.60   12.30
  12  -4   2   32.00   11.70
  12  -4   2   22.50   17.30
  12  -4   2   23.40   12.50
  12  -4   2   20.10    7.20
 -13   4  -2   27.30   11.20
 -13   4  -2   26.10   11.40
  13  -4   2   47.20   11.70
  13  -4   2   28.20   11.30
  13  -4   2   25.00   11.40
 -14   4  -2   36.70   13.60
 -14   4  -2   17.90   11.30
  14  -4   2   61.09   17.10
  13   3  -2   51.69   15.00
 -13  -3   2   41.90    7.40
  12   3  -2   84.89   16.40
  12   3  -2   70.89   19.10
 -12  -3   2   98.19   12.60
 -12  -3   2  124.29   11.20
 -12  -3   2  107.09   11.00
  11   3  -2   11.50    9.40
  11   3  -2    9.20   12.50
  11   3  -2   15.40   13.30
  11   3  -2    4.70    6.20
 -11  -3   2   13.40    5.50
  10   3  -2   45.40   17.30
  10   3  -2   70.39    9.60
  10   3  -2   63.49   12.30
  10   3  -2   48.10   14.60
 -10  -3   2   54.09    8.00
   9   3  -2  961.60   64.09
   9   3  -2 1033.90   67.39
   9   3  -2  879.91   83.09
   9   3  -2 1062.79   61.39
   9   3  -2  978.80   66.69
  -9  -3   2 1072.89   61.09
   8   3  -2   95.69   15.00
   8   3  -2   87.89    9.50
   8   3  -2   86.49   30.70
   8   3  -2  108.49   16.00
  -8  -3   2  109.99   10.20
   7   3  -2  837.72   51.19
   7   3  -2  881.91   60.39
   7   3  -2  928.31   56.19
   7   3  -2  853.91   51.29
   7   3  -2  906.21   55.69
   7   3  -2  769.42   52.79
  -7  -3   2  795.82   54.09
   6   3  -2  163.08   17.30
   6   3  -2  147.09   11.70
   6   3  -2  128.09   13.70
   6   3  -2  162.48   17.10
   6   3  -2  128.19   11.20
   6   3  -2  133.19   18.70
   6   3  -2  130.19   12.60
  -6  -3   2  152.58   15.90
   5   3  -2 2113.09  123.09
   5   3  -2 2117.89  124.89
  -5  -3   2 1959.50  122.79
   4   3  -2  227.38   14.80
   4   3  -2  192.28   15.90
   4   3  -2  245.68   19.30
   4   3  -2  214.48   20.50
   4   3  -2  180.98   18.90
  -4  -3   2  197.78   18.70
   3   3  -2  852.21   49.50
   3   3  -2  857.01   52.09
   3   3  -2  854.41   51.09
   3   3  -2  743.63   48.90
  -3  -3   2  843.02   51.99
   2   3  -2   21.60    5.30
   2   3  -2   12.40   10.60
  -2  -3   2   14.60    6.80
  -2  -3   2   15.00   10.70
  -1  -3   2 2392.36  143.09
   0  -3   2 4145.89  243.58
   1  -3   2  779.32   48.20
   2  -3   2  987.70   65.49
  -3   3  -2  390.76   24.20
   3  -3   2  433.26   32.00
   3  -3   2  431.56   25.80
   3  -3   2  404.36   26.20
  -4   3  -2  342.97   20.30
   4  -3   2  347.77   21.60
   4  -3   2  358.46   23.70
   4  -3   2  324.87   20.40
  -5   3  -2   89.29    6.40
   5  -3   2   85.89    9.90
   5  -3   2   80.69    6.70
   5  -3   2  104.99    9.60
   5  -3   2  102.39   10.70
   5  -3   2   90.29    6.90
  -6   3  -2  317.57   17.60
   6  -3   2  287.27   21.00
   6  -3   2  279.47   17.80
   6  -3   2  277.97   20.20
   6  -3   2  291.37   21.00
   6  -3   2  275.97   20.00
   6  -3   2  280.37   21.10
  -7   3  -2  114.09    8.30
   7  -3   2  136.29   13.50
   7  -3   2  109.39   11.30
   7  -3   2  129.79   11.90
   7  -3   2  122.09   13.60
   7  -3   2  114.59    8.90
  -8   3  -2  995.60   58.49
   8  -3   2 1045.70   62.39
   8  -3   2  963.00   62.39
   8  -3   2 1035.90   62.29
   8  -3   2 1047.30   58.69
   8  -3   2  923.11   61.39
   8  -3   2  966.20   60.89
  -9   3  -2   47.30    5.30
  -9   3  -2   51.59    7.90
   9  -3   2   49.70   11.10
   9  -3   2   46.10    6.30
   9  -3   2   42.20    9.10
   9  -3   2   46.50   10.40
   9  -3   2   43.00    9.30
 -10   3  -2   14.80    3.70
 -10   3  -2   21.20    7.60
  10  -3   2    9.10    9.90
  10  -3   2   21.70    9.50
  10  -3   2    8.20    7.40
  10  -3   2   18.30    4.80
  10  -3   2   15.80    8.40
  11  -3   2  145.49   17.50
  11  -3   2  141.19   16.80
  11  -3   2  137.59   18.70
  11  -3   2  146.49   12.60
  11  -3   2  131.19   18.20
 -12   3  -2   15.90    9.00
  12  -3   2   16.00    9.00
  12  -3   2   16.10   11.10
  12  -3   2   12.90   11.20
  12  -3   2    7.20    5.10
  12  -3   2   26.90   12.10
 -13   3  -2   -0.10    8.60
  13  -3   2    3.60    9.40
  13  -3   2    8.90    9.60
  13  -3   2    9.10    8.20
  13  -3   2    8.20    4.70
 -14   3  -2    7.00    9.20
 -14   3  -2   11.70   11.60
  14  -3   2    0.30    9.50
  14  -3   2   17.40   10.40
  13   2  -2    5.10    6.00
  13   2  -2   19.40   10.40
  13   2  -2    2.90   11.90
  12   2  -2   10.80    9.90
  12   2  -2   -1.90   10.20
  12   2  -2    9.00    6.10
  12   2  -2   18.10   14.40
 -12  -2   2    7.20    8.50
  11   2  -2  111.09   11.40
  11   2  -2   84.69   18.00
  11   2  -2  121.09   16.60
  11   2  -2   76.99   15.70
 -11  -2   2   97.09    9.80
  10   2  -2  208.18   24.20
  10   2  -2  197.98   16.00
  10   2  -2  202.38   20.40
  10   2  -2  180.08   22.50
 -10  -2   2  173.98   14.50
   9   2  -2  228.98   17.40
   9   2  -2  197.48   28.90
   9   2  -2  241.38   24.00
   9   2  -2  209.48   20.20
  -9  -2   2  236.68   17.00
   8   2  -2  299.37   21.70
   8   2  -2  345.47   24.50
   8   2  -2  324.57   21.30
   8   2  -2  290.37   26.40
   8   2  -2  287.87   28.40
  -8  -2   2  320.57   20.90
   7   2  -2 1984.60  114.09
   7   2  -2 1796.42  110.59
   7   2  -2 1909.91  115.09
  -7  -2   2 1885.81  112.09
   6   2  -2  313.97   25.50
   6   2  -2  327.07   22.20
   6   2  -2  363.66   22.00
   6   2  -2  332.37   25.40
   6   2  -2  346.97   26.10
  -6  -2   2  357.86   25.00
   5   2  -2  334.77   23.80
   5   2  -2  318.37   20.90
   5   2  -2  303.47   20.50
   5   2  -2  333.07   24.60
   5   2  -2  322.17   24.20
   5   2  -2  313.47   22.10
  -5  -2   2  345.67   24.00
   4   2  -2 1087.09   65.99
  -4  -2   2 1087.29   66.29
   3   2  -2   84.39   10.80
   3   2  -2  116.79   10.60
  -3  -2   2   94.59   10.50
   2   2  -2  162.78   12.50
   2   2  -2  134.39   15.30
  -2  -2   2  178.98   14.50
   1   2  -2 1558.14   90.89
  -1  -2   2 1465.35   90.99
   0  -2   2   36.80    7.20
   0  -2   2   27.30   11.80
   1  -2   2 1780.72  106.99
  -2   2  -2    5.50    1.60
   2  -2   2    4.40    3.80
   2  -2   2    5.50    8.70
   2  -2   2    3.40    3.00
   3  -2   2  658.83   44.20
   3  -2   2  733.03   41.30
  -4   2  -2  313.07   19.40
   4  -2   2  335.57   21.60
   4  -2   2  333.57   19.40
  -5   2  -2  354.96   22.30
   5  -2   2  388.26   25.10
   5  -2   2  374.86   24.10
   5  -2   2  351.56   24.90
   5  -2   2  412.36   25.10
  -6   2  -2  181.48   12.40
   6  -2   2  206.18   13.00
   6  -2   2  189.98   15.80
   6  -2   2  194.78   15.00
   6  -2   2  207.48   16.40
   6  -2   2  204.48   16.10
  -7   2  -2 1811.82  107.99
   7  -2   2 1936.61  110.79
  -8   2  -2 1112.09   65.69
  -8   2  -2 1154.68   65.99
   8  -2   2 1145.29   68.99
   8  -2   2 1154.78   68.39
   8  -2   2 1124.89   66.09
   8  -2   2 1048.80   69.39
   8  -2   2 1109.89   69.09
  -9   2  -2  165.18   15.00
  -9   2  -2  185.38   13.30
  -9   2  -2  200.08   13.00
   9  -2   2  183.88   18.80
   9  -2   2  183.98   18.90
   9  -2   2  171.48   16.90
   9  -2   2  189.18   13.60
   9  -2   2  168.58   17.20
 -10   2  -2    8.90    3.70
 -10   2  -2    9.70    6.30
 -10   2  -2    9.30    4.50
  10  -2   2   20.30    8.10
  10  -2   2   12.10    7.70
  10  -2   2    4.00    9.00
  10  -2   2    1.80    9.10
  10  -2   2    9.00    4.60
 -11   2  -2    3.50    7.30
  11  -2   2   13.50    5.40
  11  -2   2    3.50    7.40
  11  -2   2   14.40    9.70
  11  -2   2    6.50    9.50
  11  -2   2   20.90    9.10
 -12   2  -2    4.90    9.40
  12  -2   2   11.70    9.70
  12  -2   2    9.10    7.70
  12  -2   2   10.80    5.40
  12  -2   2   10.70   10.20
  12  -2   2   16.60   11.70
 -13   2  -2   -0.40    7.30
  13  -2   2   -1.00    4.60
  13  -2   2    0.00    9.40
  13  -2   2    6.70    9.90
  14  -2   2  218.48   17.10
  14   1  -2   55.79    7.60
  14   1  -2   46.80   13.00
  13   1  -2    8.70    9.60
  13   1  -2   17.30   12.20
  12   1  -2   13.30   12.90
  12   1  -2   33.10   15.90
  12   1  -2   20.80   13.30
  12   1  -2   17.00    7.10
 -12  -1   2   15.40    5.30
  11   1  -2    7.20    8.90
  11   1  -2    9.00   10.30
  11   1  -2   11.80    5.70
  11   1  -2    3.20   10.90
 -11  -1   2   20.40    4.80
  10   1  -2   53.99   14.10
  10   1  -2   55.89   12.60
  10   1  -2   63.59   12.40
  10   1  -2   32.90   16.40
  10   1  -2   53.69    7.70
  10   1  -2   54.19    8.90
 -10  -1   2   47.60    6.40
   9   1  -2   16.60    8.30
   9   1  -2   15.60    5.00
   9   1  -2   18.60    9.30
   9   1  -2   13.60    9.40
   9   1  -2   20.60    6.60
   9   1  -2   22.80   11.10
  -9  -1   2   22.00    4.70
   8   1  -2  968.50   62.19
   8   1  -2  986.10   58.49
   8   1  -2 1032.60   62.99
   8   1  -2  895.11   59.29
   8   1  -2 1051.99   61.09
   8   1  -2  924.11   62.89
  -8  -1   2 1022.10   58.19
   7   1  -2  201.98   17.80
   7   1  -2  181.48   16.70
   7   1  -2  174.08   16.60
   7   1  -2  167.08   13.40
   7   1  -2  138.89   14.40
   7   1  -2  163.68   12.40
  -7  -1   2  156.48   11.70
   6   1  -2  114.89   14.10
   6   1  -2  134.89   10.20
   6   1  -2  127.79   13.60
   6   1  -2  116.89   13.90
   6   1  -2  146.69   12.00
   6   1  -2  113.79   11.70
  -6  -1   2  126.09   13.70
   5   1  -2  148.59   13.00
   5   1  -2  157.08   14.80
   5   1  -2  156.08   14.10
   5   1  -2  134.99   11.10
  -5  -1   2  177.38   13.40
   4   1  -2   64.69    8.30
   4   1  -2   62.39    7.80
   3   1  -2  109.29    8.70
   3   1  -2  125.89   10.30
   2   1  -2 1654.53   96.09
   1   1  -2  738.43   44.00
  -1  -1   2  705.63   43.70
   0   1  -2 5256.17  318.17
   1  -1   2 2880.41  166.48
   2  -1   2  693.03   42.30
  -3   1  -2  274.77   17.10
   3  -1   2  306.07   18.80
  -4   1  -2   25.10    2.80
   4  -1   2   31.40    6.10
   5  -1   2  833.82   51.79
   5  -1   2  891.81   52.29
   5  -1   2  839.72   50.69
   5  -1   2  910.51   52.89
  -6   1  -2  892.21   53.19
   6  -1   2  916.01   53.49
   6  -1   2  918.41   55.29
   6  -1   2  922.81   56.09
  -7   1  -2 2363.16  132.79
   7  -1   2 2231.08  134.69
  -8   1  -2  131.09    9.80
  -8   1  -2   92.09    8.70
   8  -1   2   95.49    9.40
   8  -1   2  110.29   12.60
   8  -1   2  107.89   13.60
   8  -1   2  115.39   12.10
   8  -1   2  137.19   15.10
  -9   1  -2 1108.49   62.39
  -9   1  -2 1006.50   62.99
  -9   1  -2 1017.90   62.39
   9  -1   2 1123.69   62.89
   9  -1   2 1015.50   64.79
   9  -1   2 1085.99   67.09
   9  -1   2 1081.09   67.59
   9  -1   2 1025.60   65.29
 -10   1  -2   10.00    4.70
 -10   1  -2    1.30    6.10
  10  -1   2    5.60    9.20
  10  -1   2    3.00    8.40
  10  -1   2    4.20    7.50
  10  -1   2    2.10    5.90
  10  -1   2    0.50    4.40
 -11   1  -2   20.40    7.30
 -11   1  -2   24.20    5.90
 -11   1  -2   29.80    5.30
  11  -1   2   25.90    8.30
  11  -1   2   43.90   10.90
  11  -1   2   30.20    6.40
  11  -1   2   10.20    9.80
  11  -1   2    8.00    9.50
 -12   1  -2   -2.80    6.90
  12  -1   2    5.60   15.30
  12  -1   2   -1.20   10.30
 -13   1  -2   73.79   11.20
  13  -1   2   76.79   15.70
 -14   1  -2   14.70    8.50
  14  -1   2   26.70   13.50
  14  -1   2   21.00   16.40
  14   0  -2   15.50   14.30
  14   0  -2   13.50   11.00
  13   0  -2   36.70   12.40
  13   0  -2   19.70   11.20
  13   0  -2   47.90    7.10
  12   0  -2   37.00   14.00
  12   0  -2   45.80   12.20
  12   0  -2   59.99   14.50
  12   0  -2   39.00    8.10
  12   0  -2   56.19    7.50
  11   0  -2  420.86   29.10
  11   0  -2  468.45   35.20
  11   0  -2  404.06   32.40
  11   0  -2  412.16   26.50
 -11   0   2  365.86   25.70
 -11   0   2  386.36   25.80
  10   0  -2  110.89   12.70
  10   0  -2   87.19   16.60
  10   0  -2  127.29   15.80
  10   0  -2  115.99   17.30
  10   0  -2  103.09   10.30
  10   0  -2   87.79   14.10
 -10   0   2   85.39    8.50
   9   0  -2    4.30    8.60
   9   0  -2   -1.40    8.40
   9   0  -2   12.70    9.00
   9   0  -2   11.50    7.70
   9   0  -2    2.90    5.70
   9   0  -2    6.80    4.50
  -9   0   2    2.50    3.00
   8   0  -2  178.38   17.10
   8   0  -2  161.38   18.60
   8   0  -2  171.98   15.70
   8   0  -2  195.68   18.10
   8   0  -2  171.08   13.00
   8   0  -2  182.38   17.80
  -8   0   2  175.48   12.30
   7   0  -2   29.40    9.10
   7   0  -2   45.20    9.20
   7   0  -2   52.09    7.30
   7   0  -2   35.80    4.90
   7   0  -2   51.79    8.20
   7   0  -2   43.80    8.60
  -7   0   2   40.60    7.00
  -7   0   2   46.00    4.90
   6   0  -2   60.29    8.90
   6   0  -2   46.20    7.10
   6   0  -2   43.00    8.60
   6   0  -2   37.30    6.30
   6   0  -2   51.59    5.40
   6   0  -2   55.59    9.10
  -6   0   2   41.90    4.60
   5   0  -2    9.90    5.10
   5   0  -2    7.60    3.40
   5   0  -2    8.60    5.40
   5   0  -2   10.90    4.50
   5   0  -2   12.10    9.50
   2   0  -2    7.10    3.40
   1   0  -2  271.17   16.50
   0   0  -2 2150.08  120.99
   0   0   2 2046.00  120.89
  -1   0  -2   62.19    7.00
  -1   0  -2   70.79    4.30
   1   0   2   58.99    6.40
  -2   0  -2 1039.10   62.89
  -3   0  -2    0.10    5.50
  -3   0  -2   -1.70    1.70
   3   0   2   -1.20    4.20
  -4   0  -2   52.09    4.90
   4   0   2   61.09    5.40
   4   0   2   71.89    7.80
   4   0   2   43.70    6.10
  -5   0  -2   69.99    6.30
   5   0   2   72.89    8.80
   5   0   2   66.99    9.60
   5   0   2   74.99    6.70
   6   0   2 2155.48  125.59
  -7   0  -2  164.68   11.50
   7   0   2  172.28   11.90
   7   0   2  141.29   15.90
   7   0   2  142.29   15.90
   7   0   2  168.58   14.30
   7   0   2  153.08   13.20
  -8   0  -2 1296.97   73.69
   8   0   2 1210.48   74.99
   8   0   2 1232.28   76.19
   8   0   2 1277.27   73.89
  -9   0  -2  117.69   10.70
  -9   0  -2  123.59   10.20
  -9   0  -2   97.89   11.30
   9   0   2  114.79   10.90
   9   0   2  117.29   14.10
   9   0   2  139.99   17.30
   9   0   2  126.39   15.90
   9   0   2  116.29   11.90
 -10   0  -2   53.49    7.30
 -10   0  -2   58.89    8.60
 -10   0  -2   54.99    6.80
  10   0   2   42.60   12.40
  10   0   2   41.40    8.30
  10   0   2   60.19   13.10
  10   0   2   41.90    9.30
  10   0   2   49.70    7.00
 -11   0  -2    6.60    6.40
 -11   0  -2    1.20    5.00
 -11   0  -2    6.40    4.30
  11   0   2    3.20    5.00
  11   0   2    6.30   10.70
  11   0   2   14.50   10.90
  11   0   2   14.20    9.70
 -12   0  -2    6.60    6.70
 -12   0  -2   12.20    5.30
  12   0   2   15.60   10.40
  12   0   2    4.90   10.50
  12   0   2    8.80    5.30
  12   0   2   10.00    9.90
 -13   0  -2   62.89   10.50
  13   0   2   86.39   16.00
  13   0   2  104.19   14.60
 -14   0  -2   72.99   10.40
  14   0   2   72.09   13.70
  14   0   2   97.59   15.40
  14  -1  -2   34.90    6.70
  14  -1  -2   46.70   12.80
  14  -1  -2   11.50   11.20
 -14   1   2   28.00   11.40
  13  -1  -2  171.18   20.50
  13  -1  -2  125.69   20.00
  13  -1  -2  156.38   13.20
  13  -1  -2  137.49   19.80
  12  -1  -2  190.08   18.20
  12  -1  -2  183.68   22.40
  11  -1  -2  526.55   37.70
  11  -1  -2  519.05   41.00
  11  -1  -2  534.35   36.10
  11  -1  -2  491.85   38.10
  11  -1  -2  512.25   32.80
  10  -1  -2  159.48   17.40
  10  -1  -2  136.59   11.90
  10  -1  -2  146.79   18.50
  10  -1  -2  140.69   15.30
  10  -1  -2  133.39   18.00
  10  -1  -2  164.18   19.80
 -10   1   2  130.29   10.40
   9  -1  -2  252.07   23.70
   9  -1  -2  290.17   24.60
   9  -1  -2  289.57   22.20
   9  -1  -2  308.47   24.50
   9  -1  -2  328.77   23.50
   9  -1  -2  277.07   19.30
  -9   1   2  311.17   18.60
  -9   1   2  277.87   18.70
   8  -1  -2   -3.70    5.10
   8  -1  -2   -0.10    6.20
   8  -1  -2   -0.10    2.90
   8  -1  -2    3.20    6.70
   8  -1  -2    8.20    6.80
   8  -1  -2    3.80    5.50
  -8   1   2   -0.20    2.20
   7  -1  -2   65.49   10.30
   7  -1  -2   71.29   10.80
   7  -1  -2   76.09    9.30
   7  -1  -2   72.19    9.10
   7  -1  -2   58.99    6.30
   7  -1  -2   70.69   10.30
  -7   1   2   66.09    5.90
   6  -1  -2    3.40    2.90
   6  -1  -2    5.60    5.60
   6  -1  -2    0.00    5.00
   6  -1  -2    2.00    3.90
   6  -1  -2    4.20    4.70
   6  -1  -2    5.20    5.20
  -6   1   2    0.60    1.90
   5  -1  -2 3163.08  189.78
   5  -1  -2 2976.60  184.78
   4  -1  -2   51.89    6.50
  -4   1   2   40.30    3.40
   3  -1  -2 4119.49  237.08
   2  -1  -2   69.89    6.00
   2  -1  -2   81.79    7.00
   1  -1  -2   29.00    6.00
   1  -1  -2   27.70    1.80
   0  -1  -2    2.80    0.90
   0  -1  -2   -1.10    4.80
   0  -1  -2    2.30    2.00
   0   1   2    3.90    4.40
  -1  -1  -2  847.92   51.99
   1   1   2  843.22   52.29
  -2  -1  -2  770.72   50.09
   2   1   2  840.62   49.60
  -3  -1  -2  365.06   22.00
  -4  -1  -2  933.11   56.79
   4   1   2 1038.60   59.39
   4   1   2 1031.80   57.19
   4   1   2  934.21   58.29
   4   1   2  955.80   59.79
  -5  -1  -2  231.98   15.60
   5   1   2  252.47   15.90
   5   1   2  247.18   19.10
   5   1   2  238.98   18.00
  -6  -1  -2  534.25   31.80
   6   1   2  580.84   35.70
   6   1   2  491.35   33.70
   6   1   2  497.65   31.80
  -7  -1  -2  783.22   46.50
   7   1   2  772.62   46.50
   7   1   2  814.32   50.49
   7   1   2  703.43   48.40
   7   1   2  821.52   50.49
  -8  -1  -2  361.96   23.50
   8   1   2  355.86   28.70
   8   1   2  348.47   23.90
   8   1   2  383.56   23.80
   8   1   2  356.66   26.60
   8   1   2  380.26   28.50
  -9  -1  -2    1.90    5.50
   9   1   2    5.90    5.40
   9   1   2   -1.30    8.50
 -10  -1  -2   14.30    5.00
 -10  -1  -2    9.70    9.50
  10   1   2   14.00    8.90
  10   1   2    8.40    5.20
  10   1   2   21.70   11.20
  10   1   2    7.70   10.50
 -11  -1  -2   17.10    7.30
 -11  -1  -2   22.30    5.70
 -11  -1  -2   19.90    6.20
  11   1   2   14.30   10.00
  11   1   2   48.40   14.80
  11   1   2   46.50   13.20
  11   1   2   27.40    7.00
 -12  -1  -2   23.40    8.80
 -12  -1  -2   16.00    7.90
 -12  -1  -2   23.10    5.40
  12   1   2   19.00    6.40
  12   1   2   28.60   11.70
  12   1   2   12.10   13.00
  12   1   2   12.10   11.40
 -13  -1  -2   -4.90    6.40
  13   1   2   15.70   10.80
  13   1   2    3.20    5.30
  13   1   2    4.60   11.20
  14  -2  -2   69.99   14.60
  14  -2  -2  100.09   16.10
  14  -2  -2   73.99    8.30
 -14   2   2   55.79   13.90
  13  -2  -2    4.50   10.90
  13  -2  -2   -4.40    6.90
  13  -2  -2   18.50   11.60
  13  -2  -2    4.40    4.50
  13  -2  -2   -0.50    9.60
  12  -2  -2  794.02   45.90
  12  -2  -2  724.93   53.29
  12  -2  -2  747.63   54.29
  12  -2  -2  715.23   49.50
  11  -2  -2   33.90    5.80
  11  -2  -2   17.50    9.20
  11  -2  -2   32.60   18.40
  11  -2  -2   22.00   10.20
  11  -2  -2   13.70    8.80
  10  -2  -2  674.03   43.80
  10  -2  -2  696.23   45.60
  10  -2  -2  632.94   43.50
  10  -2  -2  607.54   44.50
   9  -2  -2   65.59   11.70
   9  -2  -2   77.59    7.80
   9  -2  -2   66.09    9.80
   9  -2  -2   86.99   12.20
   9  -2  -2   92.29   13.40
   9  -2  -2   84.59   12.80
  -9   2   2   70.99    6.30
   8  -2  -2   27.00    4.60
   8  -2  -2   49.70    9.50
   8  -2  -2   43.50    8.40
   8  -2  -2   27.30    8.40
   8  -2  -2   24.20    8.10
   8  -2  -2   22.40    7.60
  -8   2   2   36.20    3.80
   7  -2  -2   87.69    7.20
   7  -2  -2   93.19   10.70
   7  -2  -2  101.69   12.20
   7  -2  -2  105.09   12.20
   7  -2  -2   83.59   10.50
   7  -2  -2   75.59   14.50
  -7   2   2   74.59    6.10
   6  -2  -2 1100.89   65.29
   6  -2  -2 1133.79   64.99
   6  -2  -2 1159.38   65.89
   6  -2  -2  999.40   62.49
  -6   2   2 1011.50   61.99
   5  -2  -2 1955.70  114.29
   4  -2  -2 2178.48  128.49
   3  -2  -2 1198.68   73.89
   2  -2  -2   75.99    7.70
   2  -2  -2   80.79    7.30
   2  -2  -2   63.09   12.10
   1  -2  -2  461.15   32.20
   0  -2  -2  704.13   46.10
  -1  -2  -2  101.49   14.60
  -1  -2  -2   90.99    9.40
   1   2   2   87.99    8.50
   1   2   2   77.79   12.30
  -3  -2  -2 4397.86  245.48
   3   2   2 3986.60  243.68
  -4  -2  -2   86.89    8.40
   4   2   2   81.49    7.60
   4   2   2   93.79   11.50
   4   2   2   64.99    9.10
  -5  -2  -2 1495.95   85.09
   5   2   2 1413.36   88.09
  -6  -2  -2  245.78   16.00
  -6  -2  -2  266.67   16.90
   6   2   2  226.18   21.70
   6   2   2  275.97   21.50
  -7  -2  -2  231.58   16.00
   7   2   2  225.78   21.30
   7   2   2  253.97   21.50
   7   2   2  211.88   16.00
   7   2   2  223.58   19.50
  -8  -2  -2    8.40    6.20
  -8  -2  -2    3.40    4.00
   8   2   2   12.80    8.30
   8   2   2   -3.80    8.40
   8   2   2    7.40    9.10
   8   2   2   11.20    5.10
  -9  -2  -2  220.38   16.10
   9   2   2  181.08   22.80
   9   2   2  244.18   25.30
   9   2   2  196.18   16.10
   9   2   2  238.28   21.40
 -10  -2  -2   26.50    6.20
  10   2   2   39.30   11.60
  10   2   2   31.90    7.10
  10   2   2   13.60   10.80
 -11  -2  -2  162.18   13.60
 -11  -2  -2  139.59   14.20
  11   2   2  109.49   18.00
  11   2   2  159.48   21.70
  11   2   2  165.58   19.60
  11   2   2  169.98   14.20
 -12  -2  -2    2.40    5.70
 -12  -2  -2   18.70    7.40
  12   2   2    2.40    5.70
  12   2   2    5.50   12.60
  12   2   2   16.30   11.50
  12   2   2    7.10   11.00
 -13  -2  -2    7.30    6.30
 -13  -2  -2    6.10    6.70
  13   2   2    1.20    5.50
  13   2   2   -1.20   10.10
  13   2   2   10.90   11.30
  14  -3  -2   10.00    8.70
  14  -3  -2    5.80   11.00
  14  -3  -2    0.90    8.90
  14  -3  -2   -0.80    5.90
 -14   3   2   -3.50   10.50
 -14   3   2   -5.20    9.20
  13  -3  -2   70.89    7.60
  13  -3  -2   57.49   11.60
  13  -3  -2   36.80   12.30
  13  -3  -2   69.39   13.90
  13  -3  -2   83.49   16.10
 -13   3   2   56.09   11.40
 -13   3   2   65.19   14.30
  12  -3  -2  227.38   16.10
  12  -3  -2  183.78   22.20
  12  -3  -2  250.07   25.40
  12  -3  -2  216.28   21.10
 -12   3   2  211.68   23.60
  11  -3  -2  383.76   33.00
  11  -3  -2  432.76   32.40
  11  -3  -2  423.16   35.00
  11  -3  -2  471.45   27.80
  10  -3  -2  187.08   20.30
  10  -3  -2  224.18   21.70
  10  -3  -2  200.78   19.70
  10  -3  -2  230.78   15.60
  10  -3  -2  173.68   19.90
   9  -3  -2   21.30    8.10
   9  -3  -2   37.70    9.60
   9  -3  -2   17.60    4.20
   9  -3  -2   24.90    9.30
   9  -3  -2   40.30   10.20
   9  -3  -2   18.60    7.50
   8  -3  -2   12.00    5.90
   8  -3  -2   18.70    7.60
   8  -3  -2   19.90    3.80
   8  -3  -2   15.00    7.00
   8  -3  -2   22.30    8.10
   8  -3  -2   18.20    7.20
   7  -3  -2   -2.60    5.40
   7  -3  -2    4.40    6.10
   7  -3  -2    9.30    5.40
   7  -3  -2    2.50    2.40
   7  -3  -2   -0.20    5.70
   7  -3  -2    1.70    5.70
  -7   3   2    1.80    1.40
   6  -3  -2 2099.59  123.89
   5  -3  -2  468.15   32.10
   5  -3  -2  507.25   31.60
   5  -3  -2  465.25   31.40
   5  -3  -2  516.25   32.20
   5  -3  -2  497.15   35.20
   5  -3  -2  522.95   33.80
   4  -3  -2 4207.18  247.38
   3  -3  -2    9.50   12.20
   3  -3  -2   18.90    4.20
  -3   3   2   29.90    6.20
   2  -3  -2  854.51   55.79
   1  -3  -2 1155.28   72.79
   0  -3  -2  473.75   31.80
   0   3   2  514.05   31.50
  -1  -3  -2  915.21   60.09
  -2  -3  -2 1772.72  108.69
  -3  -3  -2  487.55   32.10
   3   3   2  534.55   36.20
   3   3   2  542.75   33.90
   3   3   2  503.65   32.20
   3   3   2  477.35   33.50
   3   3   2  464.55   29.90
   4   3   2 2852.91  169.38
  -5  -3  -2 1040.80   60.69
  -5  -3  -2  952.00   59.29
   5   3   2 1025.80   61.89
   5   3   2  946.11   64.19
   5   3   2 1054.99   59.39
   5   3   2 1038.80   63.69
   5   3   2  970.60   62.79
  -6  -3  -2   12.30    4.80
  -6  -3  -2   15.20    4.30
   6   3   2    6.80    8.70
   6   3   2   10.90   20.00
   6   3   2    7.40    8.70
   6   3   2   17.70    4.50
   6   3   2   12.30    6.70
  -7  -3  -2  146.39   12.40
   7   3   2  145.49   16.80
   7   3   2  173.98   19.50
   7   3   2  165.68   12.80
  -8  -3  -2   26.30    3.00
  -8  -3  -2   28.80    5.90
  -8  -3  -2   27.80    8.00
   8   3   2   20.90   10.90
   8   3   2   26.30    9.80
   8   3   2   28.80   12.80
   8   3   2   34.20    6.60
  -9  -3  -2  485.55   28.80
  -9  -3  -2  526.95   32.00
   9   3   2  505.15   39.90
   9   3   2  489.85   36.30
   9   3   2  432.36   38.30
   9   3   2  495.95   31.70
 -10  -3  -2  265.27   22.30
 -10  -3  -2  283.77   20.50
  10   3   2  284.37   29.90
  10   3   2  315.07   20.90
  10   3   2  252.27   25.60
  10   3   2  272.07   28.60
 -11  -3  -2  247.78   19.60
  11   3   2  255.77   28.80
  11   3   2  257.77   34.40
 -12  -3  -2   53.79    8.70
 -12  -3  -2   60.99    9.80
 -12  -3  -2   82.69   12.10
  12   3   2   39.10   12.20
  12   3   2   58.89   14.10
  12   3   2   75.09    9.20
 -13  -3  -2    5.20    5.60
 -13  -3  -2   -0.20    6.50
  13   3   2    0.70   12.70
  13   3   2    9.80   10.00
  13   3   2   12.30    6.90
  14  -4  -2   -5.50    9.00
  14  -4  -2    1.60    9.00
  14  -4  -2    7.80   10.40
 -14   4   2    2.70   11.30
 -14   4   2   13.10   12.30
  13  -4  -2   -4.40    8.30
  13  -4  -2    4.30   10.40
  13  -4  -2    2.40    9.60
 -13   4   2   12.20   10.50
  12  -4  -2  147.69   11.60
  12  -4  -2  138.59   18.60
  12  -4  -2  146.99   18.70
  12  -4  -2  127.29   18.70
 -12   4   2  176.88   20.80
 -12   4   2  107.89   16.20
  11  -4  -2  188.78   23.10
  11  -4  -2  215.78   22.40
  11  -4  -2  233.58   15.60
  11  -4  -2  201.48   21.30
  10  -4  -2   -8.00    7.20
  10  -4  -2   -6.70    8.20
  10  -4  -2   -0.80    8.30
  10  -4  -2   -0.90    8.00
  10  -4  -2    2.60    9.10
  10  -4  -2    2.70    3.90
 -10   4   2   -4.40    6.70
 -10   4   2    7.60    8.40
   9  -4  -2  247.98   16.60
   9  -4  -2  245.68   22.80
   9  -4  -2  242.88   21.60
   9  -4  -2  264.97   22.60
   9  -4  -2  255.27   21.80
   9  -4  -2  233.88   21.80
  -9   4   2  259.77   19.80
   8  -4  -2   61.49   10.40
   8  -4  -2   61.19   10.10
   8  -4  -2   39.90    9.60
   8  -4  -2   48.80    9.90
   8  -4  -2   56.29    5.40
   7  -4  -2   25.40    3.60
   7  -4  -2   43.00    9.70
   7  -4  -2   27.50    7.50
   7  -4  -2   30.90    7.50
   7  -4  -2   31.50    8.30
   7  -4  -2   18.00    7.70
   7  -4  -2   19.10    6.90
   6  -4  -2  414.06   27.90
   6  -4  -2  384.66   24.70
   6  -4  -2  425.26   28.90
   6  -4  -2  443.46   29.50
   6  -4  -2  441.36   32.90
   6  -4  -2  425.96   27.70
   6  -4  -2  394.46   28.60
  -6   4   2  403.26   28.20
   5  -4  -2  797.02   51.59
   5  -4  -2  766.02   50.79
   5  -4  -2  818.52   50.09
   5  -4  -2  888.51   51.79
  -5   4   2  905.61   51.69
   4  -4  -2  134.19   13.00
   4  -4  -2  139.39   11.80
   4  -4  -2  131.19   12.50
   4  -4  -2  136.29   12.90
   4  -4  -2  132.89   11.70
   4  -4  -2  147.69   22.90
  -4   4   2  134.29   13.70
   3  -4  -2 1082.79   71.99
   3  -4  -2 1096.39   65.29
   2  -4  -2   58.59    7.90
   2  -4  -2   75.99   16.10
  -2   4   2   74.29    8.80
   1  -4  -2  881.01   59.69
   0  -4  -2 1464.15   92.69
  -1  -4  -2  326.77   29.50
  -1  -4  -2  270.07   22.00
   1   4   2  296.77   20.60
  -2  -4  -2 1259.27   72.39
  -2  -4  -2 1161.28   77.89
   2   4   2 1078.39   76.59
   2   4   2 1247.28   76.29
  -3  -4  -2 1231.58   75.09
   3   4   2 1239.28   72.19
  -4  -4  -2 2193.38  131.69
   4   4   2 2262.37  132.89
  -5  -4  -2   65.19    7.10
  -5  -4  -2   85.39   10.80
   5   4   2   63.39   11.80
   5   4   2   65.69   12.20
   5   4   2   85.59   11.30
   5   4   2   86.09   11.10
  -6  -4  -2  270.87   18.60
  -6  -4  -2  262.07   20.50
   6   4   2  258.87   18.40
   6   4   2  254.07   25.00
   6   4   2  258.77   25.70
   6   4   2  285.77   25.30
  -7  -4  -2  641.54   38.10
  -7  -4  -2  576.64   35.30
  -7  -4  -2  620.64   40.10
   7   4   2  591.24   43.40
   7   4   2  544.25   41.00
   7   4   2  654.23   37.80
  -8  -4  -2   93.19    6.70
  -8  -4  -2   85.79    9.50
   8   4   2   73.29   13.10
   8   4   2   77.39   15.40
   8   4   2  107.79   10.30
   8   4   2  117.69   17.20
  -9  -4  -2    9.00    5.80
  -9  -4  -2   -0.70    7.70
  -9  -4  -2   12.90    2.60
   9   4   2    2.80   12.70
   9   4   2    4.90   12.30
   9   4   2   11.70    6.60
   9   4   2    4.90    8.20
 -10  -4  -2  761.02   44.20
 -10  -4  -2  792.12   47.70
  10   4   2  671.53   54.29
  10   4   2  747.53   52.09
  10   4   2  791.82   47.60
 -11  -4  -2    5.80    8.00
 -11  -4  -2    3.00    5.70
  11   4   2   12.60   13.80
  11   4   2   13.00    6.50
  11   4   2   11.80    9.00
  11   4   2    1.70   12.60
 -12  -4  -2   82.39   11.90
 -12  -4  -2  112.29   11.60
  12   4   2  121.79   16.30
  12   4   2   90.59   17.80
  14  -5  -2   80.59   14.00
  14  -5  -2   55.79   14.60
 -14   5   2   56.29   18.70
 -14   5   2   47.80   16.10
  13  -5  -2   72.09   14.60
  13  -5  -2   51.29   12.90
  13  -5  -2   52.09   13.40
  12  -5  -2   34.80   17.00
  12  -5  -2   44.30   12.20
  12  -5  -2   53.79   15.80
 -12   5   2   38.50   12.40
 -12   5   2   17.50   13.20
  11  -5  -2   53.29   12.00
  11  -5  -2   41.40   11.80
  11  -5  -2   33.00   10.60
  11  -5  -2   46.10   13.20
 -11   5   2   51.29   13.90
  10  -5  -2   27.20   10.80
  10  -5  -2   16.10   11.90
  10  -5  -2   17.40    9.70
  10  -5  -2   33.50   10.60
  10  -5  -2   26.20   11.00
 -10   5   2   32.30   12.20
 -10   5   2   21.20   11.10
   9  -5  -2  228.78   15.90
   9  -5  -2  246.78   24.20
   9  -5  -2  260.17   22.80
   9  -5  -2  243.88   22.80
  -9   5   2  221.88   23.00
  -9   5   2  265.17   21.90
   8  -5  -2  367.26   26.50
   8  -5  -2  330.07   25.80
   8  -5  -2  370.86   27.50
   8  -5  -2  327.57   27.10
   8  -5  -2  354.06   21.40
   8  -5  -2  332.97   27.30
   8  -5  -2  380.46   28.30
  -8   5   2  324.07   21.40
  -8   5   2  339.47   26.50
  -8   5   2  352.66   27.70
   7  -5  -2  272.47   22.00
   7  -5  -2  280.27   21.60
   7  -5  -2  223.98   20.00
   7  -5  -2  260.87   20.10
  -7   5   2  208.68   20.80
   6  -5  -2   17.90    7.00
   6  -5  -2   10.90    5.80
   6  -5  -2    6.90    6.20
   6  -5  -2    7.50    6.80
   6  -5  -2    6.30   12.80
   6  -5  -2    6.50    4.30
  -6   5   2    8.00    7.50
   5  -5  -2  276.87   20.00
   5  -5  -2  286.67   21.70
   5  -5  -2  299.47   22.30
   5  -5  -2  258.57   20.80
   5  -5  -2  309.27   20.70
   5  -5  -2  243.78   31.30
  -5   5   2  273.07   22.20
   4  -5  -2 1827.22  116.89
   3  -5  -2   16.40    7.80
   3  -5  -2   30.90    7.00
   3  -5  -2   11.20   15.10
   3  -5  -2   22.80    6.70
  -3   5   2   25.70    7.00
   2  -5  -2  164.88   24.60
   2  -5  -2  146.59   15.30
   2  -5  -2  147.99   13.30
  -2   5   2  172.78   14.70
   1  -5  -2  213.78   28.70
   1  -5  -2  276.47   21.40
  -1   5   2  263.37   19.50
   0  -5  -2  445.06   31.60
   0  -5  -2  428.96   38.30
   0   5   2  433.46   29.10
  -1  -5  -2  382.96   27.80
  -1  -5  -2  328.37   33.80
   1   5   2  353.46   25.30
  -2  -5  -2    6.10   13.30
  -2  -5  -2   19.70    8.60
   2   5   2   24.40    5.10
   2   5   2   28.20    7.30
   2   5   2   38.80   13.20
   3   5   2 1528.75  114.79
   3   5   2 1784.72   98.39
  -4  -5  -2   72.59   13.30
   4   5   2  104.29    9.20
   4   5   2   95.79   18.50
   4   5   2   80.59   14.60
   4   5   2  101.69   15.30
   4   5   2   74.79   14.20
  -5  -5  -2   43.10    4.40
  -5  -5  -2   54.69   10.20
  -5  -5  -2   58.49    7.40
   5   5   2   46.60   15.80
   5   5   2   28.90   12.40
   5   5   2   37.80    8.70
   5   5   2   68.09   14.80
  -6  -5  -2  829.32   53.59
  -6  -5  -2  766.62   48.50
  -6  -5  -2  907.91   51.19
  -6  -5  -2  896.01   54.29
   6   5   2  854.21   60.39
   6   5   2  776.42   53.69
   6   5   2  827.22   56.99
   6   5   2  898.71   50.89
   6   5   2  752.32   57.19
  -7  -5  -2   49.90    4.90
  -7  -5  -2   51.99    7.70
  -7  -5  -2   49.80   11.10
   7   5   2   46.80   11.40
   7   5   2   52.29    7.90
   7   5   2   45.00   14.60
   7   5   2   43.30   15.90
  -8  -5  -2  138.99   13.40
  -8  -5  -2  108.09    8.40
  -8  -5  -2  140.49   15.60
   8   5   2  136.79   13.00
   8   5   2  165.08   22.40
   8   5   2   81.09   17.90
   8   5   2  157.38   18.30
  -9  -5  -2  165.08   10.40
  -9  -5  -2  143.79   14.90
   9   5   2  124.59   21.20
   9   5   2  153.68   15.20
   9   5   2  133.39   17.40
 -10  -5  -2   75.69   13.00
 -10  -5  -2  110.49   11.80
 -10  -5  -2  105.09    7.40
  10   5   2   93.49   11.30
  10   5   2  105.79   18.40
  10   5   2   62.59   18.40
 -11  -5  -2   71.19   12.00
 -11  -5  -2   87.09   10.40
  11   5   2   43.40    8.60
  11   5   2   62.99   12.60
  11   5   2   43.30   15.70
 -12  -5  -2   49.40   10.80
 -12  -5  -2   68.69    9.40
  12   5   2   56.09   18.10
  12   5   2   73.39   13.00
  14  -6  -2  103.69   16.70
  14  -6  -2   69.79   13.80
 -14   6   2  111.39   17.40
 -14   6   2   66.29   17.20
  13  -6  -2    3.20   10.90
  13  -6  -2   -4.30    9.10
  13  -6  -2   10.50   10.70
 -13   6   2   15.20   13.20
 -13   6   2    0.60   14.10
  12  -6  -2   65.99   13.10
  12  -6  -2   88.79   15.20
 -12   6   2   73.99   17.50
 -12   6   2   68.19   16.80
  11  -6  -2  102.09   15.80
  11  -6  -2   80.19   14.60
  11  -6  -2  101.59   16.60
  11  -6  -2   71.79   15.70
 -11   6   2   89.09    7.20
 -11   6   2   97.49   18.60
 -11   6   2   89.49   17.10
  10  -6  -2  228.18   22.60
  10  -6  -2  242.78   23.60
  10  -6  -2  202.18   23.20
  10  -6  -2  236.58   23.50
 -10   6   2  213.88   25.00
 -10   6   2  220.78   14.30
 -10   6   2  243.68   25.90
   9  -6  -2   60.59   13.70
   9  -6  -2   52.89   11.40
   9  -6  -2   91.19   13.70
   9  -6  -2   72.19   13.10
  -9   6   2   58.99   13.60
  -9   6   2   62.89   13.60
   8  -6  -2 1419.26   88.69
   8  -6  -2 1424.76   87.49
   8  -6  -2 1532.15   87.29
   8  -6  -2 1355.86   89.29
  -8   6   2 1431.26   88.19
  -8   6   2 1360.46   88.69
   7  -6  -2   21.90   14.70
   7  -6  -2   12.40    9.00
   7  -6  -2   22.00    9.60
   7  -6  -2   11.20    7.80
   7  -6  -2   23.30    7.90
  -7   6   2   19.70   10.70
  -7   6   2    9.10    9.10
   6  -6  -2  186.08   17.70
   6  -6  -2  160.58   16.30
   6  -6  -2  192.18   18.20
   6  -6  -2  174.48   18.00
   6  -6  -2  225.18   29.50
   6  -6  -2  167.08   15.00
  -6   6   2  172.28   21.10
  -6   6   2  178.48   19.20
   5  -6  -2  762.82   48.80
   5  -6  -2  802.02   51.09
   5  -6  -2  739.43   47.60
   5  -6  -2  716.63   47.90
   5  -6  -2  768.22   60.29
  -5   6   2  778.62   49.40
   4  -6  -2   66.39   22.00
   4  -6  -2   57.49   11.00
   4  -6  -2   77.19   10.90
   4  -6  -2   83.39   11.30
  -4   6   2   80.29   11.40
   3  -6  -2   76.99   11.60
   3  -6  -2   77.39   13.20
   3  -6  -2   80.09   21.00
  -3   6   2   97.69   11.00
   2  -6  -2 1123.29   83.19
   2  -6  -2 1304.37   76.09
   1  -6  -2  344.77   24.00
   1  -6  -2  402.06   28.60
  -1   6   2  340.07   25.20
   0  -6  -2 1846.82  124.19
   0  -6  -2 2019.40  117.49
  -1  -6  -2   11.60    9.30
  -1  -6  -2   25.60   17.10
   1   6   2   10.90    4.10
   1   6   2    0.30    6.90
  -2  -6  -2  497.55   36.80
  -2  -6  -2  502.35   44.10
   2   6   2  501.25   30.30
   2   6   2  456.25   38.00
   2   6   2  479.85   33.30
  -3  -6  -2  109.29    8.50
  -3  -6  -2  112.79   25.10
  -3  -6  -2  129.89   17.10
   3   6   2  129.79   19.10
   3   6   2  140.49   15.10
   3   6   2  130.29   14.70
   3   6   2  132.59   10.80
  -4  -6  -2  266.87   25.40
  -4  -6  -2  326.57   26.20
   4   6   2  268.97   17.80
   4   6   2  258.17   26.70
   4   6   2  268.77   19.00
   4   6   2  299.47   23.10
   4   6   2  260.17   27.80
  -5  -6  -2   38.50    6.50
  -5  -6  -2   23.90   10.60
  -5  -6  -2   52.69    4.60
   5   6   2   45.80    9.70
   5   6   2   37.50    6.70
   5   6   2   22.40   13.90
   5   6   2   43.80    5.20
  -6  -6  -2  691.83   42.20
  -6  -6  -2  740.43   45.30
  -6  -6  -2  796.42   49.10
  -6  -6  -2  717.63   48.60
   6   6   2  705.73   44.70
   6   6   2  660.33   52.29
  -7  -6  -2   11.00    9.90
  -7  -6  -2    0.50    2.40
  -7  -6  -2    2.60    5.40
   7   6   2    6.70    9.10
   7   6   2   -0.30   12.40
   7   6   2   10.50    6.40
   7   6   2   24.40   15.10
  -8  -6  -2   21.90    3.50
  -8  -6  -2   45.30   11.80
  -8  -6  -2   26.00    7.10
   8   6   2   26.60   15.80
   8   6   2   32.60    7.80
   8   6   2   31.70   10.90
   8   6   2   18.60   14.80
  -9  -6  -2   39.60    4.60
  -9  -6  -2   26.80    8.50
   9   6   2   24.40   10.40
   9   6   2    9.00   13.50
   9   6   2   29.40    7.90
   9   6   2   34.90   17.30
 -10  -6  -2   60.59   10.50
 -10  -6  -2   72.49    5.80
  10   6   2   69.39   18.30
  10   6   2   61.19   12.30
  10   6   2   31.30   17.50
  10   6   2   46.90    9.20
 -11  -6  -2    8.50    9.60
  11   6   2   14.60   14.00
  11   6   2   17.40    6.70
  11   6   2   17.10    9.20
  13  -7  -2   18.20   12.30
 -13   7   2   10.70   13.20
 -13   7   2    0.90   13.80
  12  -7  -2  309.87   29.70
  12  -7  -2  300.87   28.40
 -12   7   2  284.07   30.30
 -12   7   2  243.88   32.60
 -12   7   2  319.77   18.60
  11  -7  -2   22.90   11.80
  11  -7  -2   51.19   13.80
  11  -7  -2   56.19   13.70
  11  -7  -2   17.20   12.10
 -11   7   2   29.70   15.80
 -11   7   2   36.20    6.00
 -11   7   2   40.80   14.80
  10  -7  -2   40.30   13.30
  10  -7  -2   58.39   13.30
  10  -7  -2   53.69   14.50
  10  -7  -2   51.79   12.90
 -10   7   2   49.80   16.40
 -10   7   2   51.99   15.50
 -10   7   2   65.49    6.10
   9  -7  -2  844.52   47.60
   9  -7  -2  774.12   53.49
   9  -7  -2  867.41   54.99
   9  -7  -2  786.62   56.09
  -9   7   2  778.72   55.99
  -9   7   2  781.32   57.49
  -9   7   2  790.92   47.30
   8  -7  -2  109.89   17.90
   8  -7  -2  131.19   17.60
   8  -7  -2  112.19   15.50
   8  -7  -2  133.49   10.00
   8  -7  -2  155.58   25.80
   8  -7  -2  164.68   19.10
  -8   7   2  137.99   20.00
  -8   7   2  142.09   18.70
  -8   7   2  152.58    9.90
   7  -7  -2  215.18   30.30
   7  -7  -2  197.58   20.00
   7  -7  -2  170.98   21.10
   7  -7  -2  173.38   16.20
   7  -7  -2  194.08   20.90
  -7   7   2  149.69   19.40
  -7   7   2  189.18   23.90
  -7   7   2  167.78   11.80
   6  -7  -2 1302.77   76.39
   6  -7  -2 1353.76   87.59
   6  -7  -2 1166.08   77.69
   6  -7  -2 1225.08   76.69
   6  -7  -2 1144.99   74.49
  -6   7   2 1126.79   70.29
  -6   7   2 1226.18   75.89
  -6   7   2 1237.08   76.69
   5  -7  -2  129.09   29.00
   5  -7  -2  172.38   17.00
   5  -7  -2  158.88   17.50
   5  -7  -2  160.78   20.20
  -5   7   2  174.18   17.40
   4  -7  -2  828.12   54.29
   4  -7  -2  843.92   55.59
   4  -7  -2  855.41   53.59
  -4   7   2  773.32   48.70
  -4   7   2  899.11   53.29
  -4   7   2  838.22   52.29
   3  -7  -2   12.50   18.00
   3  -7  -2    5.40    7.50
   3  -7  -2    0.50    6.80
  -3   7   2    4.40    2.20
  -3   7   2    9.20    6.30
  -3   7   2    6.90    6.60
   2  -7  -2  969.20   59.39
  -2   7   2  847.42   56.19
   1  -7  -2  815.02   50.89
   1  -7  -2  667.13   44.10
   1  -7  -2  749.82   45.70
   1  -7  -2  722.73   59.69
  -1   7   2  748.13   47.20
  -1   7   2  726.83   43.90
   0  -7  -2 1040.90   77.59
   0  -7  -2 1017.80   67.09
   0  -7  -2  966.20   64.09
   0   7   2 1087.19   64.09
  -1  -7  -2  420.46   25.80
  -1  -7  -2  490.55   44.70
  -1  -7  -2  425.66   34.60
  -1  -7  -2  449.76   32.30
   1   7   2  415.26   27.00
   1   7   2  413.06   30.90
  -2  -7  -2   98.99    7.90
  -2  -7  -2   90.19   16.30
  -2  -7  -2   93.69   23.90
   2   7   2  116.49   10.20
   2   7   2  146.09   22.00
   2   7   2   98.99   13.20
  -3  -7  -2  921.71   58.29
  -3  -7  -2  787.12   49.00
   3   7   2  855.81   50.59
   3   7   2  937.71   53.89
   3   7   2  769.02   53.89
   3   7   2  773.52   58.19
  -4  -7  -2   43.30    4.70
  -4  -7  -2   51.09   12.70
  -4  -7  -2   43.60   12.80
   4   7   2   32.60   13.80
   4   7   2   56.29    7.50
   4   7   2   38.50   15.80
   4   7   2   36.10    9.80
  -5  -7  -2    9.70   10.20
  -5  -7  -2    6.10   10.70
  -5  -7  -2    7.00    5.30
   5   7   2    9.40    5.60
   5   7   2    4.20   12.60
   5   7   2   -3.30   13.60
   5   7   2    5.70    7.90
  -6  -7  -2  521.35   43.10
  -6  -7  -2  557.24   31.70
  -6  -7  -2  560.54   35.40
  -6  -7  -2  509.95   39.50
   6   7   2  505.55   34.30
   6   7   2  495.25   43.00
   6   7   2  487.45   44.10
  -7  -7  -2   15.00    7.10
  -7  -7  -2   12.00   11.00
   7   7   2   -4.20    8.60
   7   7   2   13.20   15.30
   7   7   2   16.20   14.20
   7   7   2    6.80    6.40
  -8  -7  -2   45.00    8.80
  -8  -7  -2   24.60   11.70
  -8  -7  -2   46.20    4.80
   8   7   2   42.90   11.30
   8   7   2   55.09   17.00
   8   7   2   48.60    9.40
   8   7   2   25.60   15.80
  -9  -7  -2   43.30   10.00
  -9  -7  -2   52.29    4.90
   9   7   2   51.89   11.70
   9   7   2   11.70   15.00
   9   7   2   27.40   16.70
   9   7   2   41.20    8.90
 -10  -7  -2   14.50   10.20
  10   7   2   31.30    7.80
  10   7   2    7.30   14.40
  10   7   2   18.90    9.80
 -11  -7  -2   63.19   10.60
 -11  -7  -2   35.40   11.00
  11   7   2   44.10   15.30
  13  -8  -2  105.59   28.50
  13  -8  -2   39.70   16.90
 -13   8   2   45.00   13.80
 -13   8   2   54.99    5.20
  12  -8  -2  101.89   19.80
  12  -8  -2  102.09   19.20
 -12   8   2   75.19   16.20
 -12   8   2   83.19   18.10
 -12   8   2  100.19    7.60
  11  -8  -2   92.29   17.70
  11  -8  -2   68.99   16.50
  11  -8  -2  117.49   18.90
 -11   8   2   77.69   16.50
 -11   8   2   76.69   18.10
  10  -8  -2   50.99   16.20
  10  -8  -2   43.80   13.70
  10  -8  -2   45.50   15.20
 -10   8   2   63.19   15.20
 -10   8   2   39.30    4.80
 -10   8   2   50.39   15.80
   9  -8  -2  193.88   25.20
   9  -8  -2  276.87   28.70
   9  -8  -2  260.47   16.70
   9  -8  -2  304.37   33.90
  -9   8   2  207.28   27.50
  -9   8   2  262.17   16.50
   8  -8  -2  261.87   17.30
   8  -8  -2  228.38   36.60
   8  -8  -2  242.78   28.40
   8  -8  -2  278.27   27.70
   8  -8  -2  240.08   26.80
  -8   8   2  284.57   28.00
  -8   8   2  235.18   25.50
   7  -8  -2  366.46   40.60
   7  -8  -2  310.97   28.30
   7  -8  -2  302.97   24.90
   7  -8  -2  326.87   31.00
   7  -8  -2  268.27   29.10
  -7   8   2  310.57   27.20
   6  -8  -2  432.06   35.90
   6  -8  -2  417.36   31.40
   6  -8  -2  436.86   33.10
   6  -8  -2  437.76   46.00
   6  -8  -2  418.96   35.10
  -6   8   2  367.86   29.90
  -6   8   2  411.16   31.50
  -6   8   2  409.16   25.00
   5  -8  -2  241.58   26.60
   5  -8  -2  241.68   24.80
   5  -8  -2  204.48   21.40
   5  -8  -2  224.08   21.70
   5  -8  -2  209.18   14.00
  -5   8   2  238.18   14.40
  -5   8   2  212.78   20.20
  -5   8   2  227.68   21.00
   4  -8  -2 1546.95  103.99
   4  -8  -2 1443.16   89.99
   4  -8  -2 1405.76   88.29
   4  -8  -2 1456.15   90.29
  -4   8   2 1358.26   87.59
  -4   8   2 1453.75   86.89
   3  -8  -2  365.36   42.70
   3  -8  -2  310.27   21.10
   3  -8  -2  351.36   26.40
  -3   8   2  314.07   20.60
  -3   8   2  392.86   25.70
   2  -8  -2  170.18   15.60
   2  -8  -2  164.48   31.70
   2  -8  -2  140.39    9.90
  -2   8   2  126.19    9.60
   1  -8  -2  596.54   38.10
   1  -8  -2  517.95   42.90
   1  -8  -2  616.34   39.20
   1  -8  -2  550.94   34.50
   1  -8  -2  659.53   56.99
  -1   8   2  630.84   38.40
  -1   8   2  585.54   35.60
  -1   8   2  537.55   34.30
   0  -8  -2  617.84   45.90
   0  -8  -2  614.14   36.30
   0   8   2  607.24   37.60
   0   8   2  619.74   36.10
   0   8   2  586.04   41.30
  -1  -8  -2  200.18   13.50
  -1  -8  -2  239.08   38.00
   1   8   2  201.38   20.50
  -2  -8  -2 1149.08   66.89
  -2  -8  -2 1180.18   76.69
   2   8   2 1185.08   72.69
   2   8   2 1055.99   77.49
   2   8   2 1146.59   68.19
  -3  -8  -2   56.09   12.80
  -3  -8  -2   34.90   14.30
  -3  -8  -2   36.00    4.50
   3   8   2   47.50    7.10
   3   8   2   28.00   15.40
   3   8   2   26.30    3.90
   3   8   2   27.70   10.10
   3   8   2   42.20   10.20
  -4  -8  -2  558.14   36.60
  -4  -8  -2  582.04   33.60
  -4  -8  -2  557.54   43.90
  -4  -8  -2  553.44   41.80
   4   8   2  581.44   38.80
   4   8   2  552.84   43.10
   4   8   2  502.25   35.40
  -5  -8  -2    1.30   11.50
  -5  -8  -2    5.50    3.40
  -5  -8  -2    7.40    6.20
  -5  -8  -2   20.50   13.00
   5   8   2    5.80    6.30
   5   8   2    5.60   13.00
   5   8   2   10.00    8.80
   5   8   2   19.20   16.80
  -6  -8  -2  218.28   26.20
  -6  -8  -2  270.37   16.70
  -6  -8  -2  234.38   20.80
   6   8   2  279.87   23.70
   6   8   2  233.18   19.70
   6   8   2  231.78   28.90
  -7  -8  -2   54.59    9.80
  -7  -8  -2   72.99   15.30
  -7  -8  -2   54.39    5.80
   7   8   2   68.79   10.10
   7   8   2   50.79   16.60
   7   8   2   72.09   12.80
   7   8   2   55.69   20.40
  -8  -8  -2  116.79   14.40
  -8  -8  -2   71.49   15.40
   8   8   2  100.89   11.80
   8   8   2  106.99   21.70
  -9  -8  -2   56.49   10.30
  -9  -8  -2   79.89    6.70
   9   8   2   48.20   19.40
   9   8   2   54.59    9.30
   9   8   2   80.29   12.90
 -10  -8  -2  157.58   10.60
  10   8   2  145.59   14.70
  10   8   2  166.58   17.50
 -13   9   2   14.20   10.20
  12  -9  -2   28.90   15.90
  12  -9  -2    3.20   10.30
  12  -9  -2   13.50   12.90
 -12   9   2   13.50   11.00
 -12   9   2   10.60   11.30
 -12   9   2   22.60    4.00
  11  -9  -2   -2.20   11.50
  11  -9  -2   -8.90   12.00
  11  -9  -2   22.10   15.30
 -11   9   2    8.20   12.90
 -11   9   2    0.50    9.90
  10  -9  -2   94.89   20.50
  10  -9  -2   99.69   19.50
 -10   9   2   71.09   15.80
 -10   9   2   77.79   14.10
 -10   9   2   79.19    7.20
   9  -9  -2   54.79   17.80
   9  -9  -2   74.69   18.70
   9  -9  -2   72.69   22.30
   9  -9  -2   66.29    6.70
   9  -9  -2   57.99   15.60
  -9   9   2   64.59   13.60
  -9   9   2   63.89   14.30
   8  -9  -2  136.09   20.50
   8  -9  -2  124.79   10.30
   8  -9  -2   77.09   25.90
   8  -9  -2  122.69   21.80
  -8   9   2  126.69   16.40
  -8   9   2  127.19   17.50
   7  -9  -2   43.30   11.30
   7  -9  -2   45.20   15.80
   7  -9  -2   36.60   15.80
   7  -9  -2   54.89   15.70
  -7   9   2   28.40    4.30
  -7   9   2   31.70   11.30
  -7   9   2   39.40   10.80
   6  -9  -2  -12.20   21.40
   6  -9  -2    2.30   10.50
   6  -9  -2    8.80    9.20
   6  -9  -2   -2.10   13.50
   6  -9  -2    9.70   13.50
  -6   9   2    3.10    8.90
  -6   9   2    4.10    2.90
  -6   9   2   -0.10    8.10
   5  -9  -2  892.71   59.49
   5  -9  -2  877.31   52.09
   5  -9  -2  898.91   60.69
  -5   9   2  903.51   57.39
  -5   9   2  882.91   53.09
   4  -9  -2    2.00    9.40
   4  -9  -2   -9.80    8.40
   4  -9  -2    2.70    3.00
   4  -9  -2    9.50   21.90
  -4   9   2   -7.70    7.80
  -4   9   2    2.10    7.80
  -4   9   2    4.10    2.90
   3  -9  -2  124.09   21.20
   3  -9  -2  120.79    9.20
   3  -9  -2  138.89   16.50
   3  -9  -2  106.99   50.69
  -3   9   2  107.59   14.20
  -3   9   2   95.89   13.00
  -3   9   2  126.39    9.10
   2  -9  -2  228.48   15.80
   2  -9  -2  247.88   36.40
   2  -9  -2  235.68   21.50
   2  -9  -2  264.97   20.80
  -2   9   2  286.97   22.80
  -2   9   2  231.78   15.50
   1  -9  -2   22.30    3.90
   1  -9  -2    8.00    7.50
   1  -9  -2   34.70   25.90
   1  -9  -2   18.40   12.80
  -1   9   2   18.70    8.10
  -1   9   2   23.90    3.80
  -1   9   2   25.00   10.60
   0  -9  -2    3.80    9.40
   0  -9  -2    5.70    3.20
   0  -9  -2   15.20   12.00
   0  -9  -2   -6.90   25.10
   0   9   2    5.20    9.30
   0   9   2    4.80    4.80
   0   9   2   -1.40    2.60
  -1  -9  -2  603.24   47.40
  -1  -9  -2  595.44   36.20
  -1  -9  -2  613.74   43.00
   1   9   2  655.03   37.70
   1   9   2  580.44   35.60
   1   9   2  517.35   48.80
   1   9   2  614.94   42.70
  -2  -9  -2  312.97   20.00
  -2  -9  -2  265.37   28.30
   2   9   2  329.37   28.10
   2   9   2  335.67   19.60
   2   9   2  294.47   21.80
   2   9   2  311.27   37.60
  -3  -9  -2  413.66   29.20
  -3  -9  -2  436.76   26.30
  -3  -9  -2  431.16   38.60
  -3  -9  -2  438.26   35.30
   3   9   2  419.56   34.40
   3   9   2  400.46   28.10
   3   9   2  340.97   40.60
   3   9   2  432.56   36.00
   3   9   2  448.26   31.50
  -4  -9  -2  192.38   13.30
  -4  -9  -2  209.78   17.90
  -4  -9  -2  165.88   20.90
  -4  -9  -2  161.08   24.90
   4   9   2  202.88   25.00
   4   9   2  143.49   25.50
   4   9   2  200.68   19.70
   4   9   2  187.98   16.20
  -5  -9  -2  127.29   20.70
  -5  -9  -2  114.49   13.90
  -5  -9  -2  122.79   10.20
   5   9   2  102.69   19.80
   5   9   2   94.09   23.60
   5   9   2  125.89   13.10
   5   9   2  150.38   16.80
  -6  -9  -2   27.70   12.80
  -6  -9  -2    1.80   21.50
  -6  -9  -2    7.60    6.90
   6   9   2    7.60   14.20
   6   9   2   11.30    6.70
   6   9   2    7.20    8.30
   6   9   2   11.60   17.90
  -7  -9  -2  104.69   13.50
  -7  -9  -2  122.89    9.30
   7   9   2  110.19   14.40
   7   9   2  109.39   12.50
  -8  -9  -2  167.58   18.90
  -8  -9  -2  219.48   13.70
   8   9   2  169.58   17.10
   8   9   2  220.98   20.20
  -9  -9  -2   18.30   12.90
  -9  -9  -2   20.90    3.60
   9   9   2   21.50    7.20
   9   9   2   20.40    8.80
   9   9   2   21.10   17.00
  12 -10  -2   12.70   15.40
  12 -10  -2   -1.20   12.90
 -12  10   2   -4.50    9.80
  11 -10  -2   10.10   13.20
  11 -10  -2   -2.70   14.20
  11 -10  -2   -7.40   10.50
 -11  10   2   -3.50   10.20
 -11  10   2   -7.70    9.70
 -11  10   2    2.00    3.10
  10 -10  -2   57.39   18.80
  10 -10  -2   22.60   15.40
 -10  10   2   55.09    5.60
 -10  10   2   43.60   13.50
 -10  10   2   53.79   13.40
   9 -10  -2  136.99   23.90
   9 -10  -2   84.29   18.00
   9 -10  -2   86.59   33.00
   9 -10  -2  121.79   27.20
   9 -10  -2  125.29   10.30
  -9  10   2  129.39   16.80
  -9  10   2  129.09    9.80
  -9  10   2  106.59   16.40
   8 -10  -2  162.88   12.30
   8 -10  -2  181.78   26.20
   8 -10  -2  142.99   21.80
   8 -10  -2  102.49   22.70
  -8  10   2  139.19   17.50
   7 -10  -2   -3.60   14.00
   7 -10  -2    3.10    9.70
   7 -10  -2   10.00   13.00
   7 -10  -2    0.40   20.40
  -7  10   2   -3.10    9.60
  -7  10   2    3.90    9.90
  -7  10   2    6.40    3.50
   6 -10  -2   -5.30   14.30
   6 -10  -2   -7.20    9.20
   6 -10  -2   -6.30   11.30
   6 -10  -2   15.00   22.70
  -6  10   2  -14.50    9.00
  -6  10   2    4.10    3.20
  -6  10   2   -4.80    8.30
   5 -10  -2  164.58   37.60
   5 -10  -2  136.89   23.60
   5 -10  -2  152.58   12.00
   5 -10  -2  186.28   24.30
   5 -10  -2  142.09   19.50
  -5  10   2  180.68   20.10
  -5  10   2  196.18   21.60
  -5  10   2  187.18   12.20
   4 -10  -2   -7.10   10.10
   4 -10  -2   26.80   25.50
   4 -10  -2   11.90   13.70
  -4  10   2   14.80    9.30
  -4  10   2    7.60    9.20
   3 -10  -2   26.30    4.40
   3 -10  -2   16.00   11.90
   3 -10  -2   13.90   10.40
   3 -10  -2  -22.80   29.30
  -3  10   2   30.10    9.30
  -3  10   2   23.20    3.90
  -3  10   2   22.70   10.30
   2 -10  -2   16.70   13.20
   2 -10  -2   -1.20    8.10
   2 -10  -2    4.90    3.70
   2 -10  -2    6.80    9.00
   2 -10  -2    1.40    3.40
   2 -10  -2    2.60   30.70
  -2  10   2   10.90    3.50
  -2  10   2    1.60    8.20
  -2  10   2    7.10    9.50
   1 -10  -2  179.38   25.30
   1 -10  -2  146.99   16.90
   1 -10  -2  149.39   13.30
   1 -10  -2  167.38   12.20
  -1  10   2  180.28   19.90
  -1  10   2  152.28   17.50
  -1  10   2  172.98   11.60
   0 -10  -2    5.50    3.60
   0 -10  -2   10.40   13.30
   0 -10  -2   14.00   10.60
   0 -10  -2   -1.30    4.60
   0  10   2    9.60    3.20
   0  10   2    3.80    9.90
  -1 -10  -2  208.58   29.40
  -1 -10  -2  226.68   15.60
  -1 -10  -2  200.38   17.80
  -1 -10  -2  247.48   24.60
   1  10   2  238.58   31.70
   1  10   2  226.68   14.80
   1  10   2  240.98   24.00
  -2 -10  -2   -0.90   11.00
  -2 -10  -2    6.80   14.10
  -2 -10  -2    3.00    3.60
  -2 -10  -2   -6.30    5.20
   2  10   2  -16.30   16.10
   2  10   2    2.80    2.80
   2  10   2    4.10    8.70
   2  10   2   -4.40    7.70
   2  10   2    3.40    5.40
  -3 -10  -2  468.35   44.60
  -3 -10  -2  573.04   36.00
  -3 -10  -2  522.45   32.20
   3  10   2  464.65   41.60
   3  10   2  578.24   41.00
   3  10   2  540.15   34.20
   3  10   2  513.85   36.80
   3  10   2  495.15   48.00
  -4 -10  -2   -3.40    6.20
  -4 -10  -2   10.10   13.10
  -4 -10  -2    2.80   14.70
  -4 -10  -2    1.80    3.70
   4  10   2   -8.50   16.40
   4  10   2   -0.50    5.80
   4  10   2   -3.30   12.70
   4  10   2    1.50    7.90
  -5 -10  -2   34.10   14.20
  -5 -10  -2   31.60   15.40
  -5 -10  -2   38.90    9.50
   5  10   2   35.80   10.20
   5  10   2   42.90    8.10
   5  10   2   28.40   21.60
   5  10   2   24.60   14.30
  -6 -10  -2   42.40    5.50
  -6 -10  -2   41.60   10.00
   6  10   2   23.00   14.30
   6  10   2   47.70   10.60
   6  10   2   20.00   18.30
   6  10   2   37.90    8.00
  -7 -10  -2   10.30   12.50
  -7 -10  -2   19.20    4.00
   7  10   2   -0.40   15.90
   7  10   2   19.80    8.60
   7  10   2   15.70    6.70
  -8 -10  -2    0.10   13.30
  -8 -10  -2   20.90    3.70
   8  10   2    5.00   26.30
   8  10   2   11.50    6.20
   8  10   2   16.60    8.30
  11 -11  -2   32.80   15.40
  11 -11  -2   -1.00   12.00
 -11  11   2   14.50   12.50
 -11  11   2   17.00   11.20
  10 -11  -2  289.77   29.50
 -10  11   2  252.97   25.60
 -10  11   2  277.87   27.50
   9 -11  -2   28.90   14.00
   9 -11  -2   11.90   15.30
   9 -11  -2   42.10    5.80
  -9  11   2   45.30   11.90
  -9  11   2   49.30   13.80
   8 -11  -2  172.48   13.50
   8 -11  -2  184.38   23.20
   8 -11  -2  162.88   26.60
  -8  11   2  164.08   19.70
  -8  11   2  178.98   21.70
   7 -11  -2  -28.20   23.00
   7 -11  -2   -6.00    8.60
   7 -11  -2    6.00   15.00
   7 -11  -2   -9.30   10.80
  -7  11   2    5.80   10.00
  -7  11   2    5.80    3.70
  -7  11   2   18.50   11.40
   6 -11  -2   -3.40   14.10
   6 -11  -2   18.00   13.10
   6 -11  -2   44.80   25.80
   6 -11  -2    4.20   10.70
  -6  11   2    8.50    9.90
  -6  11   2   12.00   10.60
   5 -11  -2   28.20   13.30
   5 -11  -2   67.89   33.10
   5 -11  -2   48.00   15.40
   5 -11  -2   20.10   16.50
   5 -11  -2   44.70    5.10
  -5  11   2   37.30   11.20
  -5  11   2   23.30   11.60
   4 -11  -2    7.60   29.10
   4 -11  -2   17.50   13.70
   4 -11  -2   12.10   16.80
   4 -11  -2    7.30   11.20
   4 -11  -2   14.00    3.90
  -4  11   2   18.20    4.00
  -4  11   2    6.70    9.20
  -4  11   2   15.40   10.10
   3 -11  -2   11.20   13.30
   3 -11  -2    1.70    3.70
   3 -11  -2   10.50   11.10
   3 -11  -2  -13.50   27.30
  -3  11   2   10.40   10.40
  -3  11   2    1.30    3.30
  -3  11   2    2.70    8.60
   2 -11  -2  479.45   43.70
   2 -11  -2  544.65   32.10
  -2  11   2  497.75   40.30
   1 -11  -2  100.59   10.30
   1 -11  -2  107.99    9.70
   1 -11  -2   89.79   18.90
  -1  11   2  102.89    8.60
  -1  11   2   84.19   15.10
   0 -11  -2  217.08   29.40
   0 -11  -2  199.58   14.40
   0 -11  -2  163.08   15.80
   0  11   2  180.28   21.80
   0  11   2  215.58   13.40
   0  11   2  170.18   28.60
  -1 -11  -2   52.79    8.70
  -1 -11  -2   46.80   12.60
  -1 -11  -2   68.89   20.10
  -1 -11  -2   49.20    6.20
   1  11   2   52.79   22.40
   1  11   2   48.70    5.20
   1  11   2   30.70   11.70
  -2 -11  -2   32.90    5.50
   2  11   2   62.09   16.20
   2  11   2   38.70   12.40
   2  11   2   45.80   10.50
   2  11   2   50.29   20.10
   2  11   2   32.60    4.30
  -3 -11  -2  116.09   13.50
  -3 -11  -2  136.99   10.70
  -3 -11  -2   93.59   21.00
   3  11   2   96.69   24.30
   3  11   2  116.09   14.80
   3  11   2  108.89   18.70
  -4 -11  -2    1.50    6.90
  -4 -11  -2   -4.20   11.30
  -4 -11  -2    6.00   13.50
  -4 -11  -2    4.80    4.20
   4  11   2  -18.80   15.40
   4  11   2    7.90   18.20
   4  11   2    8.50    8.30
  -5 -11  -2   84.89    7.80
  -5 -11  -2   52.29   15.90
  -5 -11  -2   72.89   11.90
   5  11   2   54.09   20.70
   5  11   2   63.69   10.90
   5  11   2   68.79   11.40
  -6 -11  -2   29.70    4.60
  -6 -11  -2   16.80   12.20
   6  11   2   28.90    9.00
   6  11   2   40.40    9.20
   6  11   2   30.00   17.70
  -7 -11  -2    4.10   12.10
   7  11   2   15.70    7.70
   7  11   2    4.90   13.80
  10 -12  -2    5.70   13.70
  10 -12  -2    2.70   11.80
 -10  12   2    5.30    3.20
 -10  12   2   -4.20    9.40
 -10  12   2    7.70   11.00
   9 -12  -2  456.55   27.00
   9 -12  -2  449.16   36.50
  -9  12   2  356.16   33.20
  -9  12   2  394.26   33.20
   8 -12  -2   12.90    5.00
   8 -12  -2    1.50   12.30
   8 -12  -2   12.00   16.00
  -8  12   2    9.60   11.50
  -8  12   2    5.80    9.90
   7 -12  -2  138.59   19.10
   7 -12  -2   74.89   22.50
   7 -12  -2   92.89   19.10
  -7  12   2  113.09   15.80
  -7  12   2   99.89   16.30
   6 -12  -2    5.80   15.70
   6 -12  -2  -16.10    9.90
   6 -12  -2  -10.40    9.70
  -6  12   2    8.50   10.20
  -6  12   2   -0.70    3.30
  -6  12   2   20.90   11.00
   5 -12  -2   -5.90   18.20
   5 -12  -2   35.80   32.90
   5 -12  -2   18.70    4.20
   5 -12  -2   20.10   27.40
   5 -12  -2    1.00   11.40
  -5  12   2   20.20   11.90
  -5  12   2    6.50    9.90
  -5  12   2   20.10    4.30
   4 -12  -2  -17.90   15.40
   4 -12  -2    5.70    6.00
   4 -12  -2   10.00   12.80
   4 -12  -2   -1.90    9.80
   4 -12  -2   -9.40   29.50
  -4  12   2    8.50    3.80
  -4  12   2    4.40   11.00
   3 -12  -2  215.18   28.00
  -3  12   2  208.48   21.00
  -3  12   2  223.48   23.70
   2 -12  -2  290.57   34.10
  -2  12   2  290.97   27.60
   1 -12  -2  194.28   28.10
   1 -12  -2  204.48   14.60
  -1  12   2  202.98   15.60
   0 -12  -2   57.59   13.30
   0 -12  -2   94.89   20.00
   0  12   2   57.09   22.80
  -1 -12  -2    9.00   14.10
  -1 -12  -2   -0.70   10.00
  -1 -12  -2   17.20    6.80
  -1 -12  -2   14.80    4.70
   1  12   2    4.80   17.40
   1  12   2    7.40    8.40
   1  12   2   18.60    3.30
   1  12   2    6.20   10.80
  -2 -12  -2   -3.10   12.90
  -2 -12  -2    4.50   10.90
  -2 -12  -2   11.80    7.10
  -2 -12  -2    5.40    4.30
   2  12   2   13.10    8.40
   2  12   2    9.80   11.50
   2  12   2   -9.20   16.80
   2  12   2   28.50   15.60
  -3 -12  -2   31.80   16.70
  -3 -12  -2   31.10    8.50
  -3 -12  -2   37.90    5.50
  -3 -12  -2   12.70   12.00
   3  12   2   45.40   10.10
   3  12   2    4.70   17.80
  -4 -12  -2   20.40   13.00
   4  12   2    7.50   17.60
  -5 -12  -2   12.50    4.40
  -5 -12  -2    4.80   12.40
   5  12   2    7.10   16.10
   5  12   2    9.90    7.80
  -6 -12  -2   83.89   15.10
   9 -13  -2  134.39    9.80
  -9  13   2   89.59   15.20
  -9  13   2  115.19   17.60
   8 -13  -2  169.48   21.60
  -8  13   2  167.48   24.90
  -8  13   2  227.88   23.00
   7 -13  -2   -9.90   15.10
   7 -13  -2   23.20   12.40
  -7  13   2    1.00   10.20
  -7  13   2   12.40   10.50
  -7  13   2   11.90    4.00
   6 -13  -2   -1.50   15.90
   6 -13  -2   17.30   11.30
  -6  13   2    5.60   10.90
  -6  13   2    8.90    3.80
  -6  13   2   10.90   10.70
   5 -13  -2   -5.50   10.40
   5 -13  -2    5.10    3.70
   5 -13  -2    6.60   10.20
   5 -13  -2   14.00   15.20
  -5  13   2    4.10    3.50
  -5  13   2    4.90    9.60
  -5  13   2   -2.20    9.60
   4 -13  -2   15.60   14.70
   4 -13  -2   27.80    4.70
  -4  13   2    4.60    9.50
  -4  13   2   18.90   12.30
  -4  13   2   24.00    4.30
   3 -13  -2  558.44   34.80
  -3  13   2  591.44   34.60
   2 -13  -2   17.90    4.50
   2 -13  -2   12.40   16.00
   2 -13  -2   16.70   15.10
  -2  13   2    6.90   11.10
  -2  13   2   17.50    3.70
  -2  13   2    3.00   19.20
   1 -13  -2  399.66   26.00
  -1  13   2  426.86   25.50
   0 -13  -2    2.70   13.20
   0 -13  -2   -0.10    3.90
   0 -13  -2    0.50    8.70
   0  13   2   -1.90   12.20
   0  13   2   -6.60    7.50
   0  13   2   -0.40    2.80
   0  13   2   -0.60   17.00
  -1 -13  -2   31.20   16.10
  -1 -13  -2   37.30    5.50
   1  13   2   10.40   17.10
   1  13   2   37.00    4.10
   1  13   2   21.10   12.30
   1  13   2   30.70    9.40
  -2 -13  -2   -3.00    9.90
  -2 -13  -2    9.00    4.40
   2  13   2   -5.90   17.00
  -3 -13  -2    2.90   13.20
  -3 -13  -2   23.60    4.90
   3  13   2   17.80    8.70
   3  13   2   13.00   16.60
  -4 -13  -2   18.40   11.20
   4  13   2   17.20   15.60
   6 -14  -2   12.10   16.00
  -6  14   2   11.00   10.40
  -6  14   2   17.70   10.60
   5 -14  -2   15.40   15.70
  -5  14   2    2.10    9.60
   4 -14  -2    5.80   13.40
   4 -14  -2    5.40    3.60
  -4  14   2    5.80    9.80
  -4  14   2    9.40    3.50
   3 -14  -2   22.20   16.10
  -3  14   2   35.00   19.60
  -3  14   2   47.20   11.20
   2 -14  -2  144.89   23.80
  -2  14   2  170.08   19.60
  -2  14   2  173.18   27.90
   1 -14  -2   15.80    5.00
   1 -14  -2    3.60   13.30
  -1  14   2   23.10    3.70
  -1  14   2   21.20    8.90
  -1  14   2    1.20    8.60
  -1  14   2    4.10   16.90
   0 -14  -2   11.10   19.10
   0  14   2   13.80   10.20
  -1 -14  -2   -5.60   11.70
  -1 -14  -2    7.50    4.10
   1  14   2   16.10   16.20
  -2 -14   3  473.25   29.00
   1  14  -3    6.60   17.20
   1  14  -3   -5.50    8.30
  -1 -14   3   -2.40    3.50
  -1 -14   3    2.40    9.60
   0  14  -3   -3.80    8.80
   0  14  -3   -3.10   15.10
   0 -14   3    0.50    3.70
   0 -14   3    1.80    9.00
  -1  14  -3   12.40    9.50
  -1  14  -3   13.60   19.50
   1 -14   3   23.50    4.80
  -2  14  -3   -2.00    8.90
  -2  14  -3   -4.10   18.40
  -3  14  -3   14.50    3.60
  -3  14  -3   10.60   10.60
   3 -14   3   23.00    4.50
  -4  14  -3   77.19    7.10
   4 -14   3   68.79    7.00
  -5  14  -3   26.60   11.50
   5 -14   3   21.90   10.90
   5 -14   3   22.10   15.50
  -6  14  -3   21.20    4.90
  -6  14  -3   22.60   11.50
   6 -14   3    7.80   10.60
   6 -14   3  -11.80   12.80
  -7  14  -3   15.70   13.80
  -7  14  -3   12.10    9.90
   7 -14   3    2.10    9.70
   7 -14   3    3.70   13.10
  -5 -13   3   -9.70   10.50
   4  13  -3   40.50   17.60
  -4 -13   3   24.60   12.30
   3  13  -3  155.98   25.30
  -3 -13   3  114.89   16.70
   2  13  -3  137.79   24.40
  -2 -13   3  117.09   16.70
   1  13  -3   50.89   19.50
   1  13  -3   41.40   17.80
  -1 -13   3   31.00   18.00
  -1 -13   3   29.80   12.30
   0  13  -3    8.90    9.80
   0  13  -3   10.00    2.90
   0  13  -3   11.80   19.20
   0 -13   3    7.10    4.10
   0 -13   3    1.30    9.40
   0 -13   3    5.80   13.00
  -1  13  -3   31.90    4.00
  -1  13  -3   17.90   19.60
  -1  13  -3   23.70   11.30
   1 -13   3   26.50   15.50
   1 -13   3   27.10    5.00
   1 -13   3   11.60    9.70
  -2  13  -3    8.80    3.30
  -2  13  -3    3.80    9.90
   2 -13   3    1.90   13.20
   2 -13   3   10.20    4.30
  -3  13  -3    9.50    3.40
  -3  13  -3   11.30   10.50
   3 -13   3    2.70    3.80
   3 -13   3   -3.10   10.10
   3 -13   3   -0.10   12.60
   4 -13   3  577.84   33.10
   4 -13   3  449.66   43.60
  -5  13  -3    4.30   10.00
  -5  13  -3   20.70   10.10
  -5  13  -3   21.50    4.00
   5 -13   3   16.00   11.80
   5 -13   3   20.20    4.30
   5 -13   3   10.80   11.70
   5 -13   3   15.40   15.70
  -6  13  -3  184.28   12.30
   6 -13   3  127.19   20.20
   6 -13   3  169.18   11.90
  -7  13  -3    2.60   11.00
  -7  13  -3   -0.70    3.20
  -7  13  -3   -3.40    9.20
   7 -13   3   -9.10   11.20
   7 -13   3    3.30   14.20
  -8  13  -3   19.40    3.90
  -8  13  -3   -2.20   18.60
  -8  13  -3    4.50   10.00
   8 -13   3   16.10   13.40
   8 -13   3   10.80    4.10
  -9  13  -3    3.30   11.00
  -9  13  -3   15.40   13.50
  -9  13  -3    4.20    3.40
   9 -13   3    4.20   10.70
   9 -13   3    0.30   10.20
   6  12  -3   30.80   22.30
   6  12  -3   -0.20    5.80
  -6 -12   3    2.40    3.30
  -6 -12   3    4.90   16.30
   5  12  -3    2.50    6.30
   5  12  -3    2.90   15.80
  -5 -12   3    1.40   11.60
   4  12  -3   -0.10   17.20
   4  12  -3   36.00    8.10
  -4 -12   3   25.30    8.70
  -4 -12   3   23.10   17.10
  -4 -12   3   38.90    5.30
   3  12  -3  313.27   22.50
  -3 -12   3  275.17   34.90
   2  12  -3   28.60   17.90
   2  12  -3   -2.60    9.90
   2  12  -3   11.00    7.30
   2  12  -3    5.60    8.80
  -2 -12   3   13.30   14.10
  -2 -12   3    4.50   12.40
   1  12  -3  346.87   20.90
  -1 -12   3  333.77   22.10
   0  12  -3    8.70    9.60
   0  12  -3   11.70    3.10
   0  12  -3    9.50    6.70
   0  12  -3   35.90   20.40
   0 -12   3    9.40   11.20
   0 -12   3    7.70   13.40
  -1  12  -3   42.90    4.90
  -1  12  -3   59.89   13.00
   1 -12   3   45.30    5.90
   1 -12   3   52.19   12.60
   1 -12   3   50.89   17.30
  -2  12  -3    9.20   10.40
  -2  12  -3    5.90    3.40
   2 -12   3    3.40   10.60
   2 -12   3    5.70   12.60
   2 -12   3    7.90    9.20
   2 -12   3    5.10    4.00
  -3  12  -3  214.98   23.70
   3 -12   3  218.98   23.80
   3 -12   3  220.38   29.10
  -4  12  -3  152.88   18.20
  -4  12  -3  129.69   18.00
   4 -12   3  159.88   37.90
   4 -12   3  173.58   25.50
   4 -12   3  140.39   20.30
  -5  12  -3  644.64   48.10
   5 -12   3  724.03   52.09
   5 -12   3  772.72   43.20
   5 -12   3  715.63   54.79
  -6  12  -3   10.90   10.00
  -6  12  -3   14.80   11.10
   6 -12   3   -4.80   13.80
   6 -12   3   32.20   15.40
   6 -12   3   13.80   11.80
   6 -12   3   23.10   25.30
  -7  12  -3   21.20   10.70
  -7  12  -3   16.00   10.60
   7 -12   3   -6.40   12.50
   7 -12   3   12.00   15.80
   7 -12   3    1.90   10.40
  -8  12  -3   -0.70   10.30
  -8  12  -3   -3.50    9.20
   8 -12   3    9.90    4.20
   8 -12   3   -6.80   12.40
   8 -12   3   -1.10   12.70
  -9  12  -3    2.70    3.20
  -9  12  -3   13.50   11.00
  -9  12  -3    0.20   10.20
   9 -12   3   -3.60   11.80
   9 -12   3   -3.80   10.90
 -10  12  -3   36.50   12.10
 -10  12  -3   22.40   11.90
  10 -12   3   23.60   13.00
  -8 -11   3   17.70   11.30
   7  11  -3   10.20   14.60
   7  11  -3    4.90   11.30
  -7 -11   3   -9.40   10.90
  -7 -11   3    8.90    5.40
   6  11  -3   36.50    8.50
   6  11  -3   43.00   18.60
  -6 -11   3   55.39   10.90
  -6 -11   3   28.40   13.60
  -6 -11   3   41.30    5.10
   5  11  -3  -19.20    8.90
   5  11  -3   -2.90    6.80
   5  11  -3  -11.80   16.20
  -5 -11   3    4.60    7.60
  -5 -11   3    3.10    3.60
  -5 -11   3    9.90   15.10
  -5 -11   3    0.50   12.70
   4  11  -3    3.40   23.90
   4  11  -3    7.80   10.40
   4  11  -3   17.60    8.20
  -4 -11   3   11.20   15.00
  -4 -11   3   -6.20   12.30
  -4 -11   3   21.70    4.60
   3  11  -3    2.50    6.70
   3  11  -3    2.50    9.90
   3  11  -3   16.30   18.10
   3  11  -3   10.00   10.00
  -3 -11   3   11.50   13.70
  -3 -11   3   24.60   17.00
  -3 -11   3   14.30    4.10
   2  11  -3  361.96   24.30
   2  11  -3  312.67   23.40
  -2 -11   3  333.77   21.20
  -2 -11   3  270.27   31.70
  -2 -11   3  350.36   44.80
   1  11  -3   57.99    5.80
   1  11  -3   53.29    9.30
   1  11  -3   61.09    9.50
   1  11  -3   34.20   17.00
   1  11  -3   50.29   20.90
  -1 -11   3   61.79    6.70
  -1 -11   3   29.30   17.90
   0  11  -3   45.10    8.60
   0  11  -3   56.29   12.80
   0  11  -3   25.80    4.00
   0 -11   3   26.10   16.70
   0 -11   3   29.70    5.20
   0 -11   3   41.10   13.90
  -1  11  -3  171.58   18.90
  -1  11  -3  129.49   10.60
   1 -11   3  194.78   22.60
   1 -11   3  155.88   25.10
   1 -11   3  151.18   12.10
   1 -11   3  179.28   20.10
  -2  11  -3    9.40    7.10
  -2  11  -3   19.30    3.40
  -2  11  -3   13.10    9.50
  -2  11  -3    5.70    9.10
   2 -11   3    8.70   10.40
   2 -11   3   16.30    4.50
   2 -11   3   18.20   11.60
   2 -11   3    8.10   14.40
  -3  11  -3  189.88   12.60
  -3  11  -3  164.98   16.80
   3 -11   3  149.69   24.90
   3 -11   3  194.08   13.70
  -4  11  -3  141.99   13.30
  -4  11  -3  105.49   18.40
  -4  11  -3  113.19    9.00
  -4  11  -3  126.79   15.20
   4 -11   3  118.49   10.00
   4 -11   3   71.09   19.60
   4 -11   3  104.29   18.40
   4 -11   3   50.69   32.30
  -5  11  -3  554.64   42.90
  -5  11  -3  597.14   39.10
   5 -11   3  667.43   36.50
   5 -11   3  583.14   46.50
   5 -11   3  520.95   47.20
  -6  11  -3   29.20   10.70
  -6  11  -3   31.70    4.50
  -6  11  -3   55.29   13.40
   6 -11   3   24.90   21.50
   6 -11   3    9.70   14.60
   6 -11   3   39.50    5.00
   6 -11   3   30.70   13.70
   6 -11   3   52.09   16.50
  -7  11  -3   19.60   11.10
  -7  11  -3   19.00   11.80
   7 -11   3   30.10   12.30
   7 -11   3   47.30   16.70
   7 -11   3   37.20   17.70
   7 -11   3   57.19   25.20
  -8  11  -3   -1.70   10.90
  -8  11  -3   -0.50   10.00
  -8  11  -3    1.00    2.90
   8 -11   3   30.60   22.80
   8 -11   3   -5.10   12.90
   8 -11   3   -7.30   13.80
  -9  11  -3   27.00    4.00
  -9  11  -3   29.40   13.50
  -9  11  -3   13.00   11.70
   9 -11   3    5.70   11.80
   9 -11   3   22.70   15.30
 -10  11  -3   15.40   12.00
 -10  11  -3   -4.90   10.00
  10 -11   3   -0.90   12.90
  10 -11   3    4.90   13.20
 -11  11  -3  198.28   22.50
 -11  11  -3  228.18   24.20
  11 -11   3  145.69   22.70
   9  10  -3   17.30    7.10
   9  10  -3   14.20   15.90
  -9 -10   3   14.30   10.80
   8  10  -3   12.30   15.40
   8  10  -3   28.10    8.00
  -8 -10   3   17.20   12.20
   7  10  -3  141.39   14.90
  -7 -10   3  161.08   17.50
  -7 -10   3  156.88   11.30
   6  10  -3  145.69   26.60
   6  10  -3   98.79   16.90
   6  10  -3  149.99   14.70
  -6 -10   3  147.49   16.10
  -6 -10   3  130.09   10.20
  -6 -10   3  107.19   22.20
   5  10  -3  125.99   25.60
   5  10  -3  174.68   16.60
   5  10  -3  178.58   15.40
   5  10  -3  151.08   20.00
  -5 -10   3  131.29   24.90
  -5 -10   3  120.79   21.40
  -5 -10   3  151.18   11.50
   4  10  -3    9.80    7.20
   4  10  -3    5.40    6.40
   4  10  -3    6.00   11.00
   4  10  -3  -16.20   16.40
  -4 -10   3    1.00    3.30
  -4 -10   3   -1.80   14.10
  -4 -10   3    3.80   14.80
   3  10  -3   89.39   21.40
   3  10  -3   87.39   14.00
   3  10  -3  102.79   16.50
   3  10  -3  112.19   12.60
  -3 -10   3  129.89    9.90
  -3 -10   3  109.69   22.90
  -3 -10   3   70.79   17.60
   2  10  -3    9.20   11.10
   2  10  -3   16.70    7.60
   2  10  -3   22.30    7.00
   2  10  -3   23.80   10.20
   2  10  -3   23.70    3.20
   2  10  -3   11.00   18.20
  -2 -10   3   21.00    4.60
  -2 -10   3   20.70   13.80
  -2 -10   3   10.40   15.10
   1  10  -3   -0.50    6.00
   1  10  -3    3.40    6.40
   1  10  -3    1.00   16.60
   1  10  -3    4.40    2.80
   1  10  -3    3.30    9.00
  -1 -10   3    2.50    3.60
  -1 -10   3    8.50   14.30
  -1 -10   3   -2.00   12.40
   0  10  -3  167.68   11.80
   0  10  -3  193.58   19.30
   0 -10   3  208.38   20.70
   0 -10   3  201.88   26.00
   0 -10   3  158.18   12.80
  -1  10  -3    8.80    3.30
  -1  10  -3   25.10    7.30
  -1  10  -3   10.50    9.50
   1 -10   3   23.00   15.30
   1 -10   3   16.90   12.90
   1 -10   3  -12.50   28.50
   1 -10   3    9.70    3.80
   1 -10   3   21.50   11.50
  -2  10  -3   97.79   11.80
  -2  10  -3   79.79   12.80
  -2  10  -3   69.99    6.80
   2 -10   3   77.59   19.60
   2 -10   3   76.69   14.30
   2 -10   3   78.59    7.40
   2 -10   3  101.39   16.60
   2 -10   3   98.79   36.50
  -3  10  -3  125.59   13.90
  -3  10  -3  119.79   16.20
  -3  10  -3   88.09    8.00
  -3  10  -3  109.39   11.40
   3 -10   3   63.39   17.40
   3 -10   3  102.69    9.20
   3 -10   3  129.29   32.40
   3 -10   3  133.19   14.70
   3 -10   3   94.69   17.30
  -4  10  -3  201.28   21.20
  -4  10  -3  190.58   19.30
  -4  10  -3  184.08   16.20
   4 -10   3  170.58   13.40
   4 -10   3  193.08   35.00
   4 -10   3  195.18   23.50
   4 -10   3  234.58   27.80
  -5  10  -3   20.10   10.20
  -5  10  -3    3.30    6.10
  -5  10  -3    7.30    3.20
   5 -10   3   24.70   13.30
   5 -10   3   13.70   20.80
   5 -10   3    5.50   13.10
   5 -10   3   13.00    4.00
  -6  10  -3  334.87   27.80
  -6  10  -3  359.86   29.90
  -6  10  -3  347.77   28.90
  -6  10  -3  360.36   21.60
   6 -10   3  324.97   21.70
   6 -10   3  371.56   34.30
  -7  10  -3    1.00    9.20
  -7  10  -3    6.90    9.80
  -7  10  -3    5.10    3.20
   7 -10   3    1.60   14.10
   7 -10   3   -6.80   20.10
   7 -10   3    7.90   13.30
   7 -10   3  -10.60   11.90
   7 -10   3   -3.20    9.10
  -8  10  -3   91.39   16.50
  -8  10  -3   71.59   13.90
  -8  10  -3   81.29    7.40
   8 -10   3   92.49   26.60
   8 -10   3   38.40   17.50
   8 -10   3  104.39   19.70
   8 -10   3   59.19   18.90
  -9  10  -3    0.20   10.40
  -9  10  -3    2.50    3.10
  -9  10  -3    4.60   10.60
   9 -10   3  -11.40   12.80
   9 -10   3    8.30   14.40
   9 -10   3   -3.50   19.10
 -10  10  -3   14.20   12.40
 -10  10  -3   16.10   11.40
 -10  10  -3    5.20    3.20
  10 -10   3   -1.30    9.20
  10 -10   3    2.10   13.40
  10 -10   3    1.10   13.10
 -11  10  -3   37.70   13.20
 -11  10  -3   34.30   13.00
  11 -10   3   33.50   14.20
  11 -10   3   65.19   17.40
 -12  10  -3  182.78   11.60
 -12  10  -3  147.19   18.90
 -12  10  -3  170.98   22.80
  12 -10   3  173.78   23.80
  10   9  -3   -3.70    6.20
  10   9  -3   -1.00   14.00
 -10  -9   3   -2.20    9.60
   9   9  -3   49.99    9.50
   9   9  -3   20.10   18.10
  -9  -9   3   34.50    4.00
   8   9  -3    9.70   15.80
   8   9  -3    7.90    6.30
   8   9  -3    1.30    6.80
  -8  -9   3    9.10   11.20
  -8  -9   3   10.50    3.30
  -8  -9   3   -8.20   10.90
   7   9  -3  813.62   56.89
   7   9  -3  856.31   51.39
  -7  -9   3  784.82   52.79
  -7  -9   3  705.33   59.49
  -7  -9   3  853.11   48.50
   6   9  -3   12.30    5.00
   6   9  -3   -2.60   10.30
   6   9  -3   16.30    7.80
   6   9  -3    6.90    6.70
   6   9  -3    9.10   18.30
  -6  -9   3   13.10    3.80
  -6  -9   3   10.50   15.00
  -6  -9   3    8.00   15.40
   5   9  -3  402.96   24.20
   5   9  -3  383.96   26.60
   5   9  -3  323.87   27.10
   5   9  -3  313.67   30.60
  -5  -9   3  341.47   38.50
  -5  -9   3  406.46   23.70
   4   9  -3   27.30    8.30
   4   9  -3   25.40   11.30
   4   9  -3   33.00   19.70
   4   9  -3   30.80    7.70
   4   9  -3   34.00    5.50
  -4  -9   3   13.60   15.30
  -4  -9   3   12.30   14.10
  -4  -9   3   29.00    4.70
   3   9  -3   37.10    5.80
   3   9  -3   59.69    9.30
   3   9  -3   42.70    8.00
   3   9  -3   40.30   11.80
   3   9  -3   50.59   19.30
   3   9  -3   38.40   10.60
  -3  -9   3   44.60    5.50
  -3  -9   3   25.90   14.40
  -3  -9   3   46.00   15.50
   2   9  -3  179.38   15.30
   2   9  -3  156.58   11.00
   2   9  -3  179.98   12.50
   2   9  -3  197.08   19.20
   2   9  -3  184.58   27.70
   2   9  -3  181.48   16.10
  -2  -9   3  152.78   12.20
  -2  -9   3  174.58   21.30
  -2  -9   3  145.39   23.00
   1   9  -3  535.95   31.40
   1   9  -3  534.15   34.80
   1   9  -3  567.24   32.30
   1   9  -3  581.64   38.20
  -1  -9   3  483.15   40.40
  -1  -9   3  482.95   32.10
  -1  -9   3  445.66   43.30
  -1  -9   3  598.64   41.80
   0   9  -3  108.09    8.50
   0   9  -3   95.89   13.00
   0   9  -3  140.29   13.00
   0   9  -3  137.89   10.00
   0  -9   3   93.79   18.00
   0  -9   3  129.29    9.90
   0  -9   3  137.59   16.90
   0  -9   3  139.59   18.10
  -1   9  -3  734.73   47.40
  -1   9  -3  800.22   47.20
  -1   9  -3  757.42   49.30
   1  -9   3  812.72   67.79
   1  -9   3  763.82   50.69
   1  -9   3  691.63   55.69
  -2   9  -3  138.79   15.40
  -2   9  -3  138.89   12.40
  -2   9  -3  121.79   14.50
  -2   9  -3  110.09    8.60
   2  -9   3  140.89   18.20
   2  -9   3  113.99    9.80
   2  -9   3  144.59   18.40
   2  -9   3  154.98   32.90
   2  -9   3  137.99   22.40
  -3   9  -3   -4.20    6.00
  -3   9  -3    8.70    5.50
  -3   9  -3   -4.90    6.80
  -3   9  -3   10.70    2.80
   3  -9   3   -0.10   10.90
   3  -9   3    9.80   11.50
   3  -9   3   -0.70    8.90
   3  -9   3    6.80    3.40
   3  -9   3    5.00   22.50
  -4   9  -3   61.79    5.90
  -4   9  -3   60.69   10.80
  -4   9  -3   79.89    8.80
  -4   9  -3   53.99   11.70
   4  -9   3   61.79   15.70
   4  -9   3   57.09    6.10
   4  -9   3  120.19   30.70
   4  -9   3   48.40   15.30
  -5   9  -3  436.16   31.20
   5  -9   3  420.66   34.80
   5  -9   3  423.66   45.70
   5  -9   3  359.66   34.70
   5  -9   3  412.16   34.20
  -6   9  -3   28.90   10.10
  -6   9  -3   34.80    4.30
   6  -9   3   39.70   14.40
   6  -9   3   37.50   15.80
   6  -9   3   36.90   23.10
   6  -9   3   23.80   17.10
   6  -9   3   29.80    4.50
  -7   9  -3   80.49   17.30
  -7   9  -3   93.29   15.60
  -7   9  -3  107.99    8.10
   7  -9   3  116.89   18.80
   7  -9   3   66.79   19.20
   7  -9   3   97.89   15.20
   7  -9   3  107.49   27.10
   7  -9   3   90.79   19.00
  -8   9  -3  167.98   21.40
  -8   9  -3  209.18   13.20
   8  -9   3  171.28   24.90
  -9   9  -3    8.40   14.50
  -9   9  -3  -15.80   10.90
  -9   9  -3   -0.20    2.80
   9  -9   3    8.00   11.50
   9  -9   3   10.70   13.30
   9  -9   3   -5.20   13.20
   9  -9   3    5.50   19.00
 -10   9  -3    8.00   14.80
 -10   9  -3    3.70    2.90
 -10   9  -3    2.00   12.70
  10  -9   3  -13.60   12.80
  10  -9   3    5.60   13.00
 -11   9  -3   31.50   15.90
 -11   9  -3   38.40    4.60
 -11   9  -3   74.69   18.90
  11  -9   3   19.10   15.30
 -12   9  -3   51.59   17.10
 -12   9  -3   83.79    7.80
 -12   9  -3   54.69   15.00
  12  -9   3   40.60   15.50
  12  -9   3  104.59   19.40
  10   8  -3   16.30    7.00
  10   8  -3   17.20    7.70
  10   8  -3    1.90   15.10
 -10  -8   3   10.30   10.10
   9   8  -3   21.00    7.70
   9   8  -3   14.80   17.00
   9   8  -3   18.50    7.10
  -9  -8   3   17.00    3.10
  -9  -8   3   13.40   11.20
  -9  -8   3    4.60    9.00
   8   8  -3  205.28   24.40
   8   8  -3  231.28   19.70
   8   8  -3  243.28   25.50
   8   8  -3  239.48   16.70
  -8  -8   3  256.27   15.60
  -8  -8   3  214.08   20.60
   7   8  -3  247.18   15.90
   7   8  -3  210.68   20.20
   7   8  -3  217.88   24.50
   7   8  -3  244.38   19.40
  -7  -8   3  181.28   24.90
  -7  -8   3  229.88   28.70
  -7  -8   3  217.68   14.70
   6   8  -3  385.56   23.20
   6   8  -3  305.37   26.00
   6   8  -3  371.76   26.10
  -6  -8   3  285.37   34.70
  -6  -8   3  374.06   22.50
   5   8  -3  265.57   20.00
   5   8  -3  249.28   20.90
   5   8  -3  251.17   25.00
   5   8  -3  262.97   17.50
  -5  -8   3  227.08   29.00
  -5  -8   3  260.47   16.90
  -5  -8   3  240.08   29.20
   4   8  -3   18.80   10.10
   4   8  -3   18.70    9.50
   4   8  -3   29.10    7.00
   4   8  -3   -3.40   14.70
   4   8  -3   14.40    7.20
  -4  -8   3    9.40   13.40
  -4  -8   3   10.00   12.60
   3   8  -3  106.49    8.80
   3   8  -3  113.99   11.60
   3   8  -3   67.99   10.20
   3   8  -3   88.29   14.40
   3   8  -3   74.19   11.80
   3   8  -3   68.89   19.10
  -3  -8   3   85.59   17.30
  -3  -8   3  101.99    8.30
  -3  -8   3   63.09   16.60
   2   8  -3   -5.10   14.10
   2   8  -3   -0.40    3.30
   2   8  -3    6.50    5.80
   2   8  -3   -0.30    4.90
  -2  -8   3    5.60   12.00
  -2  -8   3    1.10   12.60
  -2  -8   3    2.30    3.00
   1   8  -3  980.80   57.49
   1   8  -3  995.80   57.99
   1   8  -3  958.30   59.99
   1   8  -3 1028.70   62.09
  -1  -8   3  986.80   68.19
  -1  -8   3  964.60   57.99
  -1  -8   3 1028.30   66.19
   0   8  -3  211.38   18.00
   0   8  -3  192.38   13.00
   0  -8   3  211.98   24.70
   0  -8   3  192.98   33.70
   0  -8   3  225.58   24.50
   0  -8   3  169.18   12.80
  -1   8  -3 1858.61  108.49
  -1   8  -3 1863.81  110.39
  -1   8  -3 1774.52  107.09
   1  -8   3 1976.20  113.49
   1  -8   3 1794.02  116.09
  -2   8  -3  209.88   15.40
  -2   8  -3  218.58   18.20
   2  -8   3  197.38   20.70
   2  -8   3  239.88   35.00
   2  -8   3  180.08   13.10
   2  -8   3  196.68   21.80
   2  -8   3  190.38   23.40
  -3   8  -3  123.19   14.30
  -3   8  -3  150.28   15.80
  -3   8  -3  122.39   11.70
   3  -8   3  128.39   16.90
   3  -8   3  126.09    9.50
   3  -8   3   91.59   17.70
  -4   8  -3  938.41   61.09
  -4   8  -3 1004.80   59.99
   4  -8   3  994.20   62.59
   4  -8   3  924.91   64.89
   4  -8   3  975.00   64.09
  -5   8  -3   14.60    8.50
  -5   8  -3   37.90   11.80
   5  -8   3   24.20   11.90
   5  -8   3   38.20   11.70
   5  -8   3   58.69   21.90
   5  -8   3   33.50    4.40
   5  -8   3   26.90   10.60
  -6   8  -3   46.20   14.60
  -6   8  -3   28.30    4.30
  -6   8  -3   50.99   12.30
   6  -8   3   36.80   10.30
   6  -8   3   26.30   13.00
   6  -8   3   20.30   10.80
   6  -8   3   29.00    5.40
   6  -8   3   20.20   12.60
   6  -8   3   27.60   19.40
  -7   8  -3  671.53   48.50
  -7   8  -3  703.53   40.70
  -7   8  -3  661.03   50.39
   7  -8   3  737.13   47.30
   7  -8   3  635.94   49.50
   7  -8   3  620.54   48.80
   7  -8   3  709.83   45.60
  -8   8  -3   18.40    4.20
  -8   8  -3    6.00   11.60
  -8   8  -3    1.20   14.60
   8  -8   3   18.80   19.30
   8  -8   3   19.10   13.40
   8  -8   3   25.80   10.80
  -9   8  -3  271.27   34.80
  -9   8  -3  298.87   30.70
  -9   8  -3  319.97   20.30
   9  -8   3  344.87   28.50
   9  -8   3  314.27   31.50
 -10   8  -3   51.09   14.40
 -10   8  -3   46.60   22.40
  10  -8   3   76.89   14.70
  10  -8   3   65.99   18.00
 -11   8  -3   59.69    5.90
 -11   8  -3   67.49   19.40
 -11   8  -3   38.90   15.30
  11  -8   3   45.70   13.70
  11  -8   3   37.50   16.30
 -12   8  -3  154.58   22.50
 -12   8  -3  207.18   13.20
  12  -8   3  220.68   24.00
 -13   8  -3    7.60    2.60
 -13   8  -3    6.20   15.50
 -13   8  -3   -3.00   11.00
  13  -8   3    7.50   13.20
  13  -8   3   -0.90   11.00
  11   7  -3   98.29   11.30
  11   7  -3   49.20   17.80
 -11  -7   3   71.19   12.30
  10   7  -3    1.30   16.10
  10   7  -3   13.30    7.90
  10   7  -3    6.80    6.70
 -10  -7   3    2.70    6.50
 -10  -7   3    1.50    9.80
   9   7  -3    3.90   12.90
   9   7  -3   -0.40    4.00
   9   7  -3   -3.90    7.80
   9   7  -3    0.50   18.90
   9   7  -3   -3.40    8.80
  -9  -7   3    1.40    2.30
  -9  -7   3  -10.20   10.00
  -9  -7   3   -6.70    6.00
   8   7  -3   60.59   20.30
   8   7  -3   89.69   12.20
   8   7  -3   69.29   15.80
   8   7  -3   90.69   11.90
   8   7  -3   87.99    8.10
  -8  -7   3   71.29   14.30
  -8  -7   3   56.19   16.20
  -8  -7   3   84.19    7.10
   7   7  -3  102.79   12.20
   7   7  -3   81.89   22.30
   7   7  -3   88.89   16.90
   7   7  -3  116.59   10.20
   7   7  -3   86.99   18.30
   7   7  -3  105.09   12.70
  -7  -7   3   69.69   16.60
  -7  -7   3  109.39    8.20
  -7  -7   3   86.29   18.60
   6   7  -3  548.85   37.90
   6   7  -3  447.26   32.20
   6   7  -3  442.76   29.40
  -6  -7   3  431.36   41.50
  -6  -7   3  502.65   28.70
   5   7  -3   14.10    6.40
   5   7  -3   14.30   15.10
   5   7  -3   20.90   10.80
   5   7  -3   21.30    5.10
   5   7  -3   24.70    7.00
  -5  -7   3   25.10   13.90
  -5  -7   3   24.60    3.80
  -5  -7   3   45.80   15.60
   4   7  -3    5.80   13.70
   4   7  -3    5.00    8.00
   4   7  -3   12.30    4.00
   4   7  -3   22.90    6.80
   4   7  -3   10.50    9.40
  -4  -7   3   -0.50   11.00
  -4  -7   3   12.80   13.90
   3   7  -3  779.52   45.50
   3   7  -3  829.72   47.70
   3   7  -3  720.93   47.50
   3   7  -3  763.12   49.99
   3   7  -3  764.22   56.49
  -3  -7   3  710.03   54.79
   2   7  -3   29.30   14.90
   2   7  -3   30.30    4.30
   2   7  -3   22.00    6.30
   2   7  -3   13.30    7.90
   2   7  -3   25.90    6.80
  -2  -7   3   43.50   15.10
  -2  -7   3   20.30    3.60
  -2  -7   3   14.90   10.70
  -2  -7   3   26.00   24.00
   1   7  -3   15.90    3.70
   1   7  -3   17.30    5.90
   1   7  -3   17.00    6.70
  -1  -7   3   38.20   19.70
  -1  -7   3   17.60   12.90
  -1  -7   3   13.70    3.10
  -1  -7   3   10.60    9.60
   0  -7   3 2572.04  163.78
  -1   7  -3   54.39    8.80
  -1   7  -3   64.49    7.90
   1  -7   3   61.79   21.10
   1  -7   3   55.69   13.90
  -2   7  -3  628.64   37.50
  -2   7  -3  570.44   39.30
   2  -7   3  576.64   44.40
   2  -7   3  705.23   53.79
  -3   7  -3  917.61   53.89
   3  -7   3  886.81   58.19
   3  -7   3  810.32   54.19
   3  -7   3  815.12   56.99
  -4   7  -3   67.69    6.60
   4  -7   3   67.89   21.50
   4  -7   3   75.79   11.60
   4  -7   3   99.49   14.60
   4  -7   3   81.89   14.10
  -5   7  -3  676.73   45.50
  -5   7  -3  626.64   39.70
  -5   7  -3  668.93   47.20
   5  -7   3  691.43   47.20
   5  -7   3  747.13   46.20
   5  -7   3  722.93   55.89
   5  -7   3  652.53   43.60
  -6   7  -3   13.60   11.10
  -6   7  -3   19.40    9.60
  -6   7  -3   19.10    3.60
   6  -7   3   10.30    7.10
   6  -7   3  -10.40   15.80
   6  -7   3   21.20   11.70
   6  -7   3   25.00   10.10
   6  -7   3   16.90    8.30
  -7   7  -3  550.34   40.90
  -7   7  -3  583.24   34.20
  -7   7  -3  547.15   41.80
   7  -7   3  624.34   39.40
   7  -7   3  553.34   41.70
   7  -7   3  509.45   38.80
   7  -7   3  595.64   37.30
  -8   7  -3  848.82   59.19
  -8   7  -3  888.01   59.29
   8  -7   3  881.81   57.09
   8  -7   3  863.71   58.89
   8  -7   3  910.21   60.29
  -9   7  -3  264.07   16.40
  -9   7  -3  225.38   26.20
  -9   7  -3  193.48   24.30
   9  -7   3  210.28   23.50
   9  -7   3  252.47   27.10
   9  -7   3  281.67   23.10
 -10   7  -3   10.70   12.60
 -10   7  -3    9.00   12.90
  10  -7   3    6.80   12.80
  10  -7   3   12.80   10.00
  10  -7   3   22.00   10.30
 -11   7  -3  152.68   22.00
 -11   7  -3  163.28   12.20
  11  -7   3  166.78   28.70
  11  -7   3  192.08   27.20
 -12   7  -3  156.68   24.10
 -12   7  -3  169.48   23.40
 -13   7  -3   63.29   15.40
 -13   7  -3   55.49   18.00
  13  -7   3   57.69   16.90
  13  -7   3   64.69   14.20
  12   6  -3   15.10    7.30
  12   6  -3    2.00   11.50
  12   6  -3   11.80    6.90
 -12  -6   3    2.00    7.20
  11   6  -3  137.69   15.60
  11   6  -3  146.09   14.60
  11   6  -3  105.99   22.20
  10   6  -3   20.40   17.60
  10   6  -3   55.79   20.50
  10   6  -3   34.50    9.30
  10   6  -3   27.70    8.70
 -10  -6   3   35.10    8.30
   9   6  -3   15.20   16.10
   9   6  -3   30.80   14.30
   9   6  -3    5.70    7.50
   9   6  -3    0.80    6.90
   9   6  -3    8.10    4.20
  -9  -6   3   -6.50    6.00
  -9  -6   3   18.40   11.90
   8   6  -3   32.00    8.20
   8   6  -3   27.50   16.10
   8   6  -3   29.10    5.70
   8   6  -3   24.70   12.80
  -8  -6   3   10.70   12.10
  -8  -6   3   35.10    8.10
   7   6  -3  186.98   17.60
   7   6  -3  169.68   17.00
   7   6  -3  192.28   14.20
   7   6  -3  153.18   20.50
   7   6  -3  210.28   21.40
  -7  -6   3  182.28   23.40
  -7  -6   3  186.88   12.10
  -7  -6   3  170.68   21.90
   6   6  -3  216.78   17.20
   6   6  -3  166.48   16.20
   6   6  -3  173.28   25.00
   6   6  -3  196.98   25.20
   6   6  -3  194.48   13.80
   6   6  -3  146.59   38.30
   6   6  -3  210.28   22.20
  -6  -6   3  186.38   23.60
  -6  -6   3  196.98   23.40
  -6  -6   3  176.78   12.20
   5   6  -3   12.60    5.90
   5   6  -3    4.90    4.00
   5   6  -3   11.00    6.20
   5   6  -3   26.30   13.50
   5   6  -3   -0.80   12.50
   5   6  -3   21.60   10.30
   5   6  -3   16.30   26.80
  -5  -6   3   16.40   11.90
   4   6  -3  449.76   28.60
   4   6  -3  379.76   29.70
   4   6  -3  486.75   41.70
   4   6  -3  431.36   26.00
   4   6  -3  403.36   41.80
   4   6  -3  407.96   28.20
   4   6  -3  423.96   31.60
  -4  -6   3  397.56   34.70
   3   6  -3  750.42   57.09
   3   6  -3  881.01   50.49
   3   6  -3  735.03   62.99
   3   6  -3  796.42   50.09
  -3  -6   3  929.51   57.09
   2   6  -3   47.40   21.50
   2   6  -3   23.40    7.60
   2   6  -3   18.80    5.50
  -2  -6   3   32.80   17.10
  -2  -6   3   25.90   11.80
   1   6  -3  473.95   30.80
   1   6  -3  462.45   29.40
  -1  -6   3  416.96   41.10
   0   6  -3   64.89    7.80
   0   6  -3   74.19    9.60
   0  -6   3   46.40   19.60
   0  -6   3   35.20   12.30
  -1   6  -3  248.78   18.00
  -1   6  -3  215.08   16.10
   1  -6   3  229.88   23.70
   1  -6   3  215.38   31.20
  -2   6  -3  314.17   22.30
   2  -6   3  287.07   22.70
   2  -6   3  314.67   34.20
   2  -6   3  346.37   27.20
  -3   6  -3   46.80    8.50
   3  -6   3   48.40   11.40
   3  -6   3   54.89   11.60
   3  -6   3   50.79    8.80
   3  -6   3   86.89   20.80
  -4   6  -3  153.68   16.10
   4  -6   3  181.18   18.20
   4  -6   3  191.08   18.50
   4  -6   3  158.68   14.70
   4  -6   3  218.48   29.70
  -5   6  -3  624.64   39.40
  -5   6  -3  627.44   43.20
  -5   6  -3  732.63   44.20
   5  -6   3  660.03   42.20
   5  -6   3  618.54   41.50
   5  -6   3  649.14   51.99
   5  -6   3  736.43   43.50
  -6   6  -3  648.24   43.80
  -6   6  -3  687.93   46.60
   6  -6   3  619.64   51.49
   6  -6   3  661.53   42.60
   6  -6   3  657.73   44.30
   6  -6   3  652.73   41.80
   6  -6   3  684.03   42.20
  -7   6  -3   73.09    7.60
   7  -6   3   90.79   19.30
   7  -6   3   77.19   10.60
   7  -6   3   88.69    8.60
   7  -6   3  103.49   14.60
  -8   6  -3  461.75   29.70
  -8   6  -3  501.55   35.90
  -8   6  -3  530.45   35.90
   8  -6   3  498.55   37.30
   8  -6   3  509.15   34.40
   8  -6   3  494.35   34.80
   8  -6   3  459.15   35.10
  -9   6  -3   30.40   11.30
  -9   6  -3    3.50    8.80
  -9   6  -3   11.60    4.00
   9  -6   3    8.80    8.20
   9  -6   3   11.10    8.70
   9  -6   3   11.80   11.00
   9  -6   3   15.00    8.10
 -10   6  -3   93.09    8.60
 -10   6  -3   80.99   16.00
 -10   6  -3   71.79   15.10
  10  -6   3  111.99   14.80
  10  -6   3   79.19   15.40
  10  -6   3  106.29   16.40
 -11   6  -3  244.88   15.60
 -11   6  -3  192.18   25.70
 -11   6  -3  222.28   25.60
  11  -6   3  226.78   23.50
  11  -6   3  240.28   22.90
  11  -6   3  240.18   25.40
 -12   6  -3   10.00   10.90
 -12   6  -3    9.20    3.80
 -12   6  -3    1.70   11.60
  12  -6   3    6.80   10.10
  12  -6   3    6.50    9.80
  12  -6   3   -2.00    8.80
 -13   6  -3  109.69   18.20
 -13   6  -3  100.89   18.20
  13  -6   3  114.99   17.30
  13  -6   3  118.49   17.50
  12   5  -3   54.19   15.20
 -12  -5   3   64.19   10.00
  11   5  -3   53.39   17.90
  11   5  -3   66.89   10.80
  11   5  -3   61.29   16.90
  11   5  -3   64.79   11.60
 -11  -5   3   51.89    9.30
  10   5  -3  200.58   18.90
  10   5  -3  204.58   27.80
  10   5  -3  179.38   24.20
 -10  -5   3  216.68   17.70
   9   5  -3  144.19   12.10
   9   5  -3  180.88   25.90
   9   5  -3  214.88   27.10
   9   5  -3  151.08   15.30
   9   5  -3  146.29   17.20
  -9  -5   3  165.58   15.20
  -9  -5   3  132.69   18.70
   8   5  -3   65.89   12.90
   8   5  -3   67.49    7.50
   8   5  -3   52.89   14.10
   8   5  -3   59.89    8.90
   8   5  -3   59.19   16.80
  -8  -5   3   70.69    9.80
  -8  -5   3   72.69   14.40
  -8  -5   3   76.19   14.40
   7   5  -3  569.34   63.59
   7   5  -3  667.43   41.10
   7   5  -3  643.24   48.50
   7   5  -3  682.73   39.00
  -7  -5   3  615.54   37.90
  -7  -5   3  675.53   47.50
   6   5  -3  182.28   13.80
   6   5  -3  190.08   17.10
   6   5  -3  182.68   21.00
   6   5  -3  206.48   24.30
   6   5  -3  205.18   16.10
   6   5  -3  212.48   21.60
   6   5  -3  189.18   37.80
  -6  -5   3  209.88   22.70
   5   5  -3  351.76   24.80
   5   5  -3  359.46   24.20
   5   5  -3  367.26   31.40
   5   5  -3  367.16   30.70
   5   5  -3  335.57   28.20
  -5  -5   3  356.06   30.00
   4   5  -3  627.44   39.40
   4   5  -3  656.93   52.29
   4   5  -3  691.73   45.20
   4   5  -3  590.84   41.70
   4   5  -3  576.74   46.50
   4   5  -3  581.14   38.70
  -4  -5   3  686.03   44.60
   3   5  -3  157.98   25.30
   3   5  -3  201.48   21.90
   3   5  -3  195.38   22.50
   3   5  -3  180.98   16.20
   3   5  -3  173.98   14.40
  -3  -5   3  205.08   20.90
   2   5  -3   38.50   15.00
   2   5  -3   20.40    6.30
   2   5  -3   17.40    5.00
  -2  -5   3   22.10   10.40
  -2  -5   3    9.50   14.50
   1   5  -3   86.29   20.50
   1   5  -3  115.79   11.30
   1   5  -3   83.19   13.30
   1   5  -3  119.79   12.80
  -1  -5   3  108.69   15.50
  -1  -5   3  117.29   22.00
   0   5  -3  539.15   34.30
   0   5  -3  602.54   35.50
   0  -5   3  525.45   38.80
   1  -5   3   40.50    9.70
   1  -5   3   33.90   17.00
  -2   5  -3    8.80    6.40
   2  -5   3   10.50    7.80
   2  -5   3   17.30   16.00
  -3   5  -3  478.95   31.50
   3  -5   3  476.35   33.30
   3  -5   3  441.76   29.80
   3  -5   3  541.15   42.20
  -4   5  -3  611.34   39.70
  -4   5  -3  582.24   36.90
   4  -5   3  649.64   40.70
   4  -5   3  663.33   41.10
  -5   5  -3  116.99    9.20
  -5   5  -3  117.29   12.80
   5  -5   3  110.39   12.40
   5  -5   3  139.19   21.00
   5  -5   3  120.39   12.60
   5  -5   3  136.59   11.80
   5  -5   3  122.89   12.00
   5  -5   3  158.18   16.30
  -6   5  -3   61.99    6.00
   6  -5   3   87.59   11.10
   6  -5   3   69.99    7.60
   6  -5   3   65.89   10.30
   6  -5   3   46.70    8.50
   6  -5   3   53.49   15.10
   6  -5   3   74.89   12.00
  -7   5  -3  413.06   25.90
   7  -5   3  439.36   30.20
   7  -5   3  466.15   29.80
   7  -5   3  420.06   34.90
   7  -5   3  420.46   30.90
   7  -5   3  439.36   30.40
   7  -5   3  387.16   28.70
  -8   5  -3    9.60    7.70
   8  -5   3    6.60    7.70
   8  -5   3   17.90    7.00
   8  -5   3   21.00    8.50
   8  -5   3   10.50    7.00
   8  -5   3   20.10    9.30
  -9   5  -3   97.39    8.80
   9  -5   3  126.09   14.30
   9  -5   3  108.89   15.40
 -10   5  -3   69.09   12.60
 -10   5  -3   62.89    6.50
  10  -5   3   67.99   12.10
  10  -5   3   69.69   11.90
  10  -5   3   52.99   12.60
  10  -5   3   62.79   13.70
 -11   5  -3   79.79    7.70
 -11   5  -3   50.89   12.60
 -11   5  -3   62.99   13.50
  11  -5   3   60.49   14.00
  11  -5   3   72.69   13.60
  11  -5   3   71.39   12.30
  11  -5   3   54.99   13.00
 -12   5  -3  137.29   18.00
 -12   5  -3  181.48   21.60
 -12   5  -3  151.48   11.00
  12  -5   3  134.99   17.20
  12  -5   3  131.29   17.90
  12  -5   3  145.99   18.90
  12  -5   3  133.29   28.80
 -13   5  -3   14.60   11.90
 -13   5  -3   14.70   11.30
  13  -5   3   32.10   10.50
  13  -5   3   17.50   10.50
  13  -5   3   17.70   11.50
 -14   5  -3   27.10   12.80
 -14   5  -3   16.70   16.50
  14  -5   3   39.00   11.50
  14  -5   3   18.10   10.00
  14  -5   3   40.60   11.10
  13   4  -3   18.00    7.00
  13   4  -3    8.70   12.50
  13   4  -3   14.60    8.50
 -13  -4   3   18.50    6.00
  12   4  -3  257.57   22.50
  12   4  -3  212.08   18.90
  11   4  -3   94.39   18.30
  11   4  -3   79.79   18.70
 -11  -4   3   70.89   10.70
  10   4  -3  316.87   23.20
  10   4  -3  258.57   31.20
  10   4  -3  267.67   29.10
  10   4  -3  345.57   25.80
 -10  -4   3  291.47   22.00
   9   4  -3  151.68   48.00
   9   4  -3  232.68   18.30
   9   4  -3  192.98   24.50
   9   4  -3  249.58   21.50
  -9  -4   3  222.08   17.40
   8   4  -3  117.69   18.40
   8   4  -3   95.19   43.20
   8   4  -3  183.38   16.80
   8   4  -3  136.49   20.50
   8   4  -3  145.29   18.40
   8   4  -3  175.68   12.20
  -8  -4   3  149.69   13.50
  -8  -4   3  170.48   18.90
   7   4  -3 1153.68   86.79
   7   4  -3 1082.09   74.49
   7   4  -3 1241.48   68.79
   7   4  -3 1150.78   71.79
   7   4  -3 1230.68   75.89
  -7  -4   3 1176.98   75.29
   6   4  -3  318.87   22.60
   6   4  -3  332.27   24.00
   6   4  -3  314.07   26.50
   6   4  -3  311.77   39.70
   6   4  -3  336.47   22.40
   6   4  -3  364.16   25.10
   6   4  -3  332.97   28.20
  -6  -4   3  304.17   28.80
   5   4  -3  591.14   46.70
   5   4  -3  615.84   41.30
   5   4  -3  565.44   40.10
   5   4  -3  580.14   36.60
   5   4  -3  584.04   40.50
  -5  -4   3  587.84   41.10
   4   4  -3 1599.94   93.29
   4   4  -3 1490.55   96.19
   4   4  -3 1483.55   89.09
  -4  -4   3 1512.45   93.19
   3   4  -3  113.69   21.40
   3   4  -3  114.89   14.30
   3   4  -3   86.09    8.80
   3   4  -3   96.49   17.60
   3   4  -3   76.19   11.10
   3   4  -3  103.39   10.70
  -3  -4   3  113.59   14.60
   2   4  -3  947.91   55.59
   2   4  -3 1004.20   59.29
   2   4  -3  902.91   54.89
   2   4  -3  832.22   62.19
  -2  -4   3  914.81   58.19
   1   4  -3 2839.82  178.58
  -1  -4   3 3097.59  178.98
   1  -4   3 1141.49   75.69
  -2   4  -3   93.59    7.50
  -2   4  -3   85.09    9.70
   2  -4   3   75.89   18.50
   2  -4   3   79.09   11.40
  -3   4  -3  156.38   10.60
  -3   4  -3  165.48   13.20
   3  -4   3  152.98   14.50
   3  -4   3  143.19   12.40
   3  -4   3  183.38   22.90
  -4   4  -3  686.13   42.30
   4  -4   3  661.63   50.19
   4  -4   3  747.13   45.80
   4  -4   3  754.42   44.80
   4  -4   3  721.73   44.30
   4  -4   3  762.42   44.30
  -5   4  -3  246.98   15.10
   5  -4   3  243.78   17.10
   5  -4   3  213.98   17.80
   5  -4   3  244.08   18.10
   5  -4   3  235.18   16.40
   5  -4   3  253.57   15.00
   5  -4   3  255.27   20.20
   5  -4   3  229.18   17.80
  -6   4  -3  406.06   23.40
   6  -4   3  407.66   26.90
   6  -4   3  395.26   26.60
   6  -4   3  416.16   27.80
   6  -4   3  345.07   25.30
   6  -4   3  404.76   26.40
   6  -4   3  371.46   23.50
   6  -4   3  401.86   30.70
   6  -4   3  366.56   23.50
  -7   4  -3  130.49    8.90
  -7   4  -3  115.69   10.00
   7  -4   3  132.59   12.20
   7  -4   3  145.89   14.80
   7  -4   3  113.39   13.20
   7  -4   3  113.79   12.10
   7  -4   3  121.59   14.30
   7  -4   3  126.29    9.20
  -8   4  -3  488.05   27.60
   8  -4   3  413.96   30.40
   8  -4   3  487.25   32.80
   8  -4   3  496.45   32.30
   8  -4   3  441.26   27.80
   8  -4   3  413.56   30.70
  -9   4  -3   69.99    6.40
  -9   4  -3   44.90    9.20
   9  -4   3   59.19    6.70
   9  -4   3   49.60    9.20
   9  -4   3   56.99   11.90
   9  -4   3   54.39   10.90
   9  -4   3   43.00   11.10
 -10   4  -3   -1.20    7.80
  10  -4   3    8.70    4.40
  10  -4   3    2.90    8.80
  10  -4   3    5.70    9.00
  10  -4   3    6.80    8.50
  10  -4   3    2.60    7.20
 -11   4  -3    4.10    3.60
 -11   4  -3    0.00    8.20
  11  -4   3    5.90    4.50
  11  -4   3   -6.80    9.40
  11  -4   3    1.40    8.70
  11  -4   3   -2.80    8.80
  11  -4   3   15.20    9.20
 -12   4  -3   51.79    5.80
 -12   4  -3   44.20   11.30
  12  -4   3   56.19   15.00
  12  -4   3   46.70   13.90
  12  -4   3   56.59   13.60
  12  -4   3   66.29   12.70
 -13   4  -3   -3.60    9.90
 -13   4  -3    2.50    9.60
  13  -4   3    1.50    8.40
  13  -4   3    8.80   10.80
  13  -4   3   -1.50    8.70
 -14   4  -3   14.80   11.20
 -14   4  -3   21.00   11.80
  14  -4   3   55.59   11.70
  14  -4   3   39.40   11.10
  13   3  -3   10.40    6.50
  13   3  -3   14.00    9.30
  13   3  -3    9.10   12.10
 -13  -3   3    3.70    6.50
  12   3  -3   25.30   13.10
  12   3  -3   31.30   15.70
  12   3  -3   35.30    8.00
  12   3  -3   53.99   12.40
 -12  -3   3   48.70    7.70
  11   3  -3  278.77   23.90
  11   3  -3  218.68   27.60
  11   3  -3  257.27   20.60
  11   3  -3  186.78   28.70
 -11  -3   3  220.28   17.50
  10   3  -3  204.28   20.50
  10   3  -3  223.28   17.40
  10   3  -3  202.68   27.40
 -10  -3   3  183.78   15.80
   9   3  -3    7.80    5.70
   9   3  -3    4.30   10.20
   9   3  -3   -8.10   34.90
   9   3  -3    7.10   11.10
   9   3  -3    1.50    7.00
  -9  -3   3    2.40    4.40
   8   3  -3  928.61   53.59
   8   3  -3  885.61   65.69
   8   3  -3  991.90   61.39
   8   3  -3  962.10   55.39
   8   3  -3  866.11   60.49
   8   3  -3  878.71   57.19
   8   3  -3  884.81   55.39
  -8  -3   3  995.30   55.29
  -8  -3   3  813.12   57.99
   7   3  -3  170.88   18.80
   7   3  -3  168.98   22.00
   7   3  -3  186.18   19.10
   7   3  -3  150.08   13.40
   7   3  -3  159.98   13.50
  -7  -3   3  186.68   18.80
   6   3  -3 1448.76   82.19
   6   3  -3 1345.77   85.69
   6   3  -3 1321.37   82.99
   6   3  -3 1437.66   88.09
   6   3  -3 1496.95   85.79
  -6  -3   3 1341.67   85.69
   5   3  -3   24.40    7.10
   5   3  -3   26.60    5.30
   5   3  -3   12.30    7.10
   5   3  -3   17.60    5.80
   5   3  -3   25.10   11.00
   5   3  -3   30.50    9.70
  -5  -3   3   12.80    7.60
   4   3  -3  854.91   51.39
   4   3  -3  760.32   51.89
   4   3  -3  789.62   48.90
  -4  -3   3  894.41   52.49
   3   3  -3  656.23   40.40
   3   3  -3  726.23   44.70
   3   3  -3  686.73   43.50
   3   3  -3  649.83   42.00
   3   3  -3  685.43   40.70
  -3  -3   3  636.84   43.40
   2   3  -3 1513.05   92.69
  -2  -3   3 1486.65   92.59
  -1  -3   3 2189.98  132.19
   0   3  -3 4472.85  272.77
   0  -3   3 4844.42  273.27
   1  -3   3 3107.99  184.98
   2  -3   3  956.00   62.29
  -3   3  -3   69.89    5.60
   3  -3   3   87.89    9.20
   3  -3   3   56.79   13.50
   3  -3   3   81.39    7.90
   4  -3   3  789.92   51.29
   4  -3   3  811.12   46.80
   4  -3   3  832.92   48.50
   4  -3   3  723.63   45.60
  -5   3  -3  335.07   19.00
   5  -3   3  307.17   21.00
   5  -3   3  315.77   21.40
   5  -3   3  296.87   19.00
   5  -3   3  316.17   19.00
   5  -3   3  303.87   22.70
  -6   3  -3  104.19    7.20
   6  -3   3  104.49   11.50
   6  -3   3   86.99    7.40
   6  -3   3  124.29   12.70
   6  -3   3   88.49   10.30
   6  -3   3   89.69   10.10
  -7   3  -3 2490.55  144.09
   7  -3   3 2532.95  148.89
   7  -3   3 2484.65  146.49
  -8   3  -3   22.50    4.50
  -8   3  -3   30.70    6.90
  -8   3  -3   31.30    4.10
   8  -3   3   24.00    4.40
   8  -3   3   26.00    6.90
   8  -3   3   16.60    8.20
   8  -3   3   20.10    7.70
   8  -3   3   24.10    7.90
  -9   3  -3  345.27   20.90
  -9   3  -3  320.57   21.20
  -9   3  -3  333.87   23.30
  -9   3  -3  295.07   19.90
   9  -3   3  352.26   21.50
   9  -3   3  337.97   25.90
   9  -3   3  314.67   25.50
   9  -3   3  319.17   26.30
   9  -3   3  333.07   24.70
 -10   3  -3  118.59   12.30
 -10   3  -3  122.59    9.10
  10  -3   3  116.49   14.20
  10  -3   3  111.29   16.80
  10  -3   3  130.59   16.90
  10  -3   3  118.49   10.80
  10  -3   3  125.89   15.20
 -11   3  -3   31.90    8.70
 -11   3  -3   22.40    4.20
  11  -3   3   28.00    6.00
  11  -3   3   13.60    8.40
  11  -3   3   33.00    9.90
  11  -3   3   15.00   10.80
  11  -3   3   20.60   10.50
 -12   3  -3    8.70    8.30
  12  -3   3   11.10   10.40
  12  -3   3    7.70    8.20
  12  -3   3    3.70   15.00
  12  -3   3    1.10   10.00
 -13   3  -3   63.79   11.70
  13  -3   3   54.39   12.70
  13  -3   3   59.49   13.70
 -14   3  -3    1.50   10.80
 -14   3  -3   14.30    9.90
  14  -3   3   29.60   12.50
  14  -3   3   22.80   13.10
  14   2  -3   31.10    6.90
  14   2  -3   26.70   13.30
  13   2  -3   19.20   10.00
  13   2  -3   23.10   13.00
  13   2  -3   21.10    7.00
  12   2  -3   36.30    7.40
  12   2  -3   21.00   20.00
  12   2  -3   54.79   12.40
  12   2  -3   20.10   12.30
 -12  -2   3   36.80    6.80
  11   2  -3    0.00    9.90
  11   2  -3    7.40    5.80
  11   2  -3    5.50   12.20
  11   2  -3   10.10    9.60
 -11  -2   3    6.50    4.50
  10   2  -3   15.30   11.70
  10   2  -3   23.60    9.50
  10   2  -3   26.80    7.10
  10   2  -3   27.30   13.00
  10   2  -3   28.80    6.80
  10   2  -3    2.20   24.60
 -10  -2   3   28.60    5.70
   9   2  -3  103.29   15.70
   9   2  -3  130.99   15.20
   9   2  -3  100.79   14.60
   9   2  -3  106.79   12.00
   9   2  -3   75.39   18.10
  -9  -2   3  116.99   10.20
   8   2  -3  541.95   46.80
   8   2  -3  534.95   37.70
   8   2  -3  499.15   35.10
   8   2  -3  512.55   38.90
   8   2  -3  521.05   33.50
   8   2  -3  496.05   32.80
  -8  -2   3  529.05   32.30
  -8  -2   3  549.25   35.10
   7   2  -3  136.09   16.20
   7   2  -3  129.39   16.80
   7   2  -3  174.28   17.20
   7   2  -3  142.79   12.40
   7   2  -3  151.68   12.10
  -7  -2   3  159.78   16.10
   6   2  -3  498.25   31.80
   6   2  -3  472.35   30.30
   6   2  -3  538.25   33.90
   6   2  -3  461.85   30.80
   6   2  -3  462.45   33.70
   6   2  -3  484.65   34.40
  -6  -2   3  544.75   33.90
   5   2  -3   75.69   11.20
   5   2  -3   78.29    8.20
   5   2  -3   54.19    6.20
   5   2  -3   77.39    8.70
   5   2  -3   64.49   18.00
   5   2  -3   51.59    9.00
  -5  -2   3   81.99   11.40
   4   2  -3  455.05   29.10
   4   2  -3  463.15   30.10
   4   2  -3  445.26   30.40
   4   2  -3  420.86   27.30
  -4  -2   3  446.96   30.00
   3   2  -3  278.77   20.90
   3   2  -3  273.27   19.30
  -3  -2   3  285.77   19.90
   2   2  -3 2300.17  135.49
   1   2  -3  464.85   32.40
   0   2  -3 2470.65  149.49
   0  -2   3 2587.84  149.29
  -1   2  -3   30.40    3.40
   1  -2   3   51.89   11.40
   1  -2   3   43.00    4.00
   1  -2   3   37.50    6.40
   2  -2   3  778.22   49.30
  -3   2  -3   32.40    2.90
   3  -2   3   31.20    8.20
  -4   2  -3  293.17   17.80
   4  -2   3  324.77   20.00
   4  -2   3  302.87   19.90
   4  -2   3  287.47   18.00
   4  -2   3  287.37   19.30
  -5   2  -3  224.98   14.20
   5  -2   3  246.48   17.10
   5  -2   3  243.28   17.10
   5  -2   3  227.38   14.50
   5  -2   3  219.98   16.20
   5  -2   3  223.08   19.00
   6  -2   3 2624.24  153.08
  -7   2  -3  960.40   57.39
  -7   2  -3  974.70   57.19
   7  -2   3 1010.80   60.69
   7  -2   3 1013.00   57.59
   7  -2   3  965.50   59.99
   7  -2   3  950.40   59.19
  -8   2  -3 1549.94   91.59
  -8   2  -3 1465.05   91.39
   8  -2   3 1683.03   94.79
   8  -2   3 1643.04   95.09
   8  -2   3 1547.55   95.19
  -9   2  -3  215.18   16.40
  -9   2  -3  246.98   16.10
  -9   2  -3  229.68   18.20
   9  -2   3  237.28   21.80
   9  -2   3  245.48   16.70
   9  -2   3  246.18   20.00
   9  -2   3  253.57   20.50
   9  -2   3  251.67   21.80
 -10   2  -3   75.69   10.20
 -10   2  -3   80.99    8.00
 -10   2  -3   87.79    6.70
 -10   2  -3   73.59    8.20
  10  -2   3   78.49   11.80
  10  -2   3   80.39   13.20
  10  -2   3   90.29   13.30
  10  -2   3   65.49   12.60
  10  -2   3   98.89    9.30
 -11   2  -3   18.10    7.80
  11  -2   3   27.20   10.40
  11  -2   3   18.60    9.20
  11  -2   3   25.10    5.90
  11  -2   3   26.50   11.10
  11  -2   3   13.90    7.70
 -12   2  -3   19.10    8.30
  12  -2   3   43.60   10.00
  12  -2   3   32.70   18.80
  12  -2   3   33.80    9.20
  12  -2   3   28.40   11.40
  12  -2   3   61.89   14.40
  13  -2   3   67.39   14.00
  13  -2   3  101.89    9.90
  13  -2   3  111.69   15.70
  14  -2   3   60.19   13.10
  14  -2   3   78.19    8.10
  14  -2   3   62.39   14.70
  14   1  -3   46.00   12.60
  14   1  -3   22.10   12.20
  14   1  -3   35.70    6.70
  13   1  -3   18.10   12.80
  13   1  -3   24.50    6.60
  13   1  -3   12.30   10.50
  12   1  -3   42.50    8.70
  12   1  -3   50.69   15.00
  12   1  -3   58.79   17.10
  12   1  -3   25.80   14.50
  11   1  -3  493.55   31.10
  11   1  -3  451.35   36.90
  11   1  -3  459.65   32.60
  11   1  -3  533.05   36.60
  11   1  -3  479.65   39.60
 -11  -1   3  448.26   29.80
  10   1  -3    7.30    8.60
  10   1  -3   15.30    9.40
  10   1  -3    5.20    4.90
  10   1  -3    7.70   13.50
  10   1  -3    5.80   10.30
  10   1  -3    5.40    6.80
 -10  -1   3    5.80    3.90
   9   1  -3   30.70    7.10
   9   1  -3   28.30   11.70
   9   1  -3   14.10    9.60
   9   1  -3   32.70   10.80
   9   1  -3   36.40    5.90
   9   1  -3   46.20    9.60
  -9  -1   3   27.70    5.00
   8   1  -3   29.80   10.70
   8   1  -3   50.79   11.00
   8   1  -3   29.80    5.80
   8   1  -3   32.80    6.90
  -8  -1   3   38.60    7.40
  -8  -1   3   34.90    5.00
   7   1  -3  366.56   27.90
   7   1  -3  387.26   28.40
   7   1  -3  396.66   24.40
   7   1  -3  349.47   25.20
   7   1  -3  386.86   28.10
  -7  -1   3  409.76   27.10
   6   1  -3   41.10    9.20
   6   1  -3   48.40    7.50
   6   1  -3   54.29    9.30
   6   1  -3   48.10    6.90
   6   1  -3   30.40    5.00
  -6  -1   3   38.90    7.40
   5   1  -3  730.73   43.00
   5   1  -3  686.83   42.10
   4   1  -3  365.46   24.10
   3   1  -3   98.59    7.30
   2   1  -3  387.56   25.30
   1   1  -3   75.19    8.80
   1   1  -3   73.29    5.50
  -1  -1   3   64.39    7.80
   0   1  -3  501.85   31.30
   0  -1   3  501.15   31.10
   1  -1   3  667.63   40.80
  -2   1  -3  186.08   11.40
   2  -1   3  187.18   12.50
  -3   1  -3  128.59    8.30
  -4   1  -3  108.09    7.50
  -4   1  -3  106.09   13.30
   4  -1   3  106.89    7.80
   4  -1   3  125.59   10.50
   4  -1   3  107.89    9.20
  -5   1  -3  388.86   23.90
   5  -1   3  382.76   25.40
   5  -1   3  429.56   26.90
   5  -1   3  396.56   24.10
   5  -1   3  402.26   25.70
  -6   1  -3 1217.58   66.39
   6  -1   3 1068.89   67.69
   6  -1   3 1129.39   67.99
   6  -1   3 1119.39   66.39
   6  -1   3 1145.29   68.79
  -7   1  -3  478.45   26.70
  -7   1  -3  417.66   26.30
   7  -1   3  415.46   29.70
   7  -1   3  424.66   26.50
   7  -1   3  397.86   28.50
   7  -1   3  437.86   28.70
  -8   1  -3 1434.66   83.29
  -8   1  -3 1367.66   83.39
   8  -1   3 1462.55   83.59
   8  -1   3 1535.65   87.29
   8  -1   3 1420.26   86.89
   8  -1   3 1349.56   85.29
  -9   1  -3   53.39    5.40
  -9   1  -3   80.19    7.80
  -9   1  -3   62.79    6.80
   9  -1   3   59.19   11.70
   9  -1   3   77.89   12.50
   9  -1   3   71.09   10.20
   9  -1   3   57.29    7.30
   9  -1   3   57.39   10.30
 -10   1  -3   95.79    9.30
 -10   1  -3   91.79   11.40
 -10   1  -3  104.09   10.10
  10  -1   3   83.59   11.70
  10  -1   3  117.69   14.80
  10  -1   3   99.59   15.50
  10  -1   3   83.39   15.10
  10  -1   3   95.89    9.90
 -11   1  -3    7.80    6.90
 -11   1  -3    5.20    4.20
 -11   1  -3    3.10    4.90
  11  -1   3   12.00   10.50
  11  -1   3    7.90    5.20
  11  -1   3   12.10    9.60
  11  -1   3   -1.50    9.90
  11  -1   3   13.90    6.50
 -12   1  -3   11.30    7.80
  12  -1   3   14.90   10.00
  12  -1   3    7.70   10.30
  12  -1   3   22.30    6.30
  12  -1   3   15.00   11.00
 -13   1  -3    1.20    7.50
  13  -1   3    0.90   10.10
  13  -1   3    1.70    4.90
  13  -1   3    1.90    8.60
 -14   1  -3  257.27   22.50
  14  -1   3  308.67   25.40
  14   0  -3   37.40   17.70
  14   0  -3   19.50   12.10
  14   0  -3   38.90   11.10
 -14   0   3   13.20    7.60
  13   0  -3   10.20   10.50
  13   0  -3    0.10    4.80
  13   0  -3    5.70   10.70
  12   0  -3  674.53   46.90
  12   0  -3  761.02   45.30
  12   0  -3  788.92   53.89
  12   0  -3  720.93   50.29
  11   0  -3   41.70   12.50
  11   0  -3   33.50   13.00
  11   0  -3   16.80   12.60
  11   0  -3   42.50    9.50
  11   0  -3   18.80    9.50
  11   0  -3   35.60    6.50
  10   0  -3  625.44   44.90
  10   0  -3  582.94   46.20
  10   0  -3  640.84   46.70
  10   0  -3  620.34   42.40
  10   0  -3  731.53   45.00
  10   0  -3  688.93   40.50
 -10   0   3  673.83   39.50
   9   0  -3   12.10    8.00
   9   0  -3    0.90    7.50
   9   0  -3   15.20    8.50
   9   0  -3    4.50    8.60
   9   0  -3    9.70    6.40
   9   0  -3    0.20    3.90
  -9   0   3    9.10    3.40
   8   0  -3   50.69    8.90
   8   0  -3   43.30    5.90
   8   0  -3   43.80    7.80
   8   0  -3   36.00    9.30
   8   0  -3   26.40    8.80
   8   0  -3   46.40   10.40
  -8   0   3   51.09    5.40
   7   0  -3   70.69    9.60
   7   0  -3   71.29   11.50
   7   0  -3   63.89    9.80
   7   0  -3   63.79    8.30
   7   0  -3   70.19    7.20
  -7   0   3   74.79    6.30
  -7   0   3   62.49    8.50
   6   0  -3  525.65   35.80
   6   0  -3  606.04   38.00
   6   0  -3  610.94   37.10
   6   0  -3  564.64   34.50
   5   0  -3 1447.36   90.59
   5   0  -3 1648.14   92.39
   2   0  -3  121.29    9.10
   0   0  -3    1.40    0.80
   0   0  -3    4.70    4.10
  -1   0  -3  643.04   38.10
   1   0   3  582.24   37.50
  -2   0  -3  347.67   20.90
   2   0   3  364.76   22.40
  -3   0  -3 1056.99   64.59
  -4   0  -3   21.50    3.30
   4   0   3   19.50    5.90
   4   0   3   26.60    3.80
   4   0   3   25.30    6.60
   4   0   3   19.30    5.10
  -5   0  -3  133.69    9.50
   5   0   3  125.89   11.70
   5   0   3  153.58   14.00
   5   0   3  122.49    9.50
   5   0   3  138.29   13.00
  -6   0  -3   -0.20    2.60
   6   0   3    6.10    5.60
   6   0   3    1.20    6.50
   6   0   3    6.70    3.00
   6   0   3    8.60    5.10
   6   0   3    1.90    4.10
  -7   0  -3  388.96   24.40
   7   0   3  365.96   24.50
   7   0   3  413.06   25.80
   7   0   3  404.06   28.50
  -8   0  -3   24.90    4.80
   8   0   3   23.20    9.00
   8   0   3   29.60    5.20
   8   0   3   22.30    7.10
   8   0   3   36.50   10.00
   8   0   3   22.40    6.10
  -9   0  -3   82.39    9.00
  -9   0  -3  108.29   10.60
  -9   0  -3  120.69   12.00
   9   0   3  102.49   14.60
   9   0   3   93.29   10.70
   9   0   3   83.09   13.20
   9   0   3   89.79   13.90
   9   0   3  105.19   10.20
 -10   0  -3    3.00    4.10
 -10   0  -3    6.90    5.20
  10   0   3    9.80    5.10
  10   0   3   -2.40    7.90
  10   0   3    0.40    9.10
  10   0   3    3.10    9.80
 -11   0  -3   77.09   11.30
 -11   0  -3   85.89    8.90
 -11   0  -3   74.49    9.40
  11   0   3   66.49   14.50
  11   0   3   99.69   17.30
  11   0   3  100.69   10.20
  11   0   3  110.19   15.70
 -12   0  -3    1.70    5.20
 -12   0  -3    4.80    6.70
  12   0   3    1.50    5.10
  12   0   3   -5.60   14.90
  12   0   3    7.90    9.70
  12   0   3   -5.40   10.20
 -13   0  -3   77.49   10.80
  13   0   3   72.09   13.60
  14   0   3   85.39   15.00
  14   0   3  103.99   15.30
  14  -1  -3   12.40   10.80
  14  -1  -3    8.70    5.10
  14  -1  -3    0.40   10.20
 -14   1   3   14.20   12.00
  13  -1  -3  151.88   18.90
  13  -1  -3  126.39   14.80
  13  -1  -3   97.09   17.10
  13  -1  -3  119.59   19.80
  13  -1  -3  137.09   11.90
  12  -1  -3  408.76   35.00
  12  -1  -3  501.65   36.10
  12  -1  -3  405.76   31.80
  12  -1  -3  471.65   28.90
  12  -1  -3  419.76   36.80
  11  -1  -3  381.16   24.40
  11  -1  -3  411.26   34.90
  11  -1  -3  342.47   27.20
  11  -1  -3  327.57   29.60
  10  -1  -3  478.35   34.90
  10  -1  -3  489.95   32.70
  10  -1  -3  383.06   32.70
  10  -1  -3  403.56   30.90
 -10   1   3  442.86   27.40
   9  -1  -3  144.19   11.50
   9  -1  -3  147.99   17.10
   9  -1  -3  129.09   14.40
   9  -1  -3  141.39   16.40
   9  -1  -3  167.28   16.20
  -9   1   3  140.79   10.30
   8  -1  -3   27.40    7.50
   8  -1  -3   31.50    8.10
   8  -1  -3   31.20    7.30
   8  -1  -3   33.40    9.00
   8  -1  -3   31.00    5.00
   8  -1  -3   40.20    9.70
  -8   1   3   33.20    4.00
   7  -1  -3    6.50    6.30
   7  -1  -3    3.30    5.70
   7  -1  -3    5.60    3.20
   7  -1  -3    4.70    5.10
   7  -1  -3    8.30    6.70
   7  -1  -3    5.80    4.90
  -7   1   3    8.90    2.40
   6  -1  -3  766.62   46.80
   6  -1  -3  719.53   44.10
   6  -1  -3  766.72   46.30
   5  -1  -3  176.78   14.00
   5  -1  -3  159.98   14.20
   5  -1  -3  181.08   11.80
   5  -1  -3  192.78   15.00
   5  -1  -3  188.48   14.70
  -5   1   3  174.68   11.00
   4  -1  -3 9999.00  582.54
   3  -1  -3    5.40    3.40
   3  -1  -3   -3.60    6.20
   2  -1  -3 1496.45   88.09
   1  -1  -3   22.50    3.40
   1  -1  -3   18.10    7.50
   0  -1  -3  621.44   39.40
  -1  -1  -3  165.58   16.60
  -1  -1  -3  198.38   11.50
  -1  -1  -3  192.68   12.20
   1   1   3  168.88   15.50
  -2  -1  -3 2804.82  164.38
  -3  -1  -3 1922.61  108.99
   3   1   3 1709.03  107.39
   4   1   3 1034.60   60.29
  -5  -1  -3  344.07   21.30
   5   1   3  335.77   21.30
   5   1   3  333.57   23.20
   5   1   3  356.66   24.80
  -6  -1  -3   21.10    4.10
   6   1   3   15.60    3.70
   6   1   3   25.30    8.60
   6   1   3    5.40    7.10
   6   1   3   23.20    6.20
  -7  -1  -3    5.00    3.40
   7   1   3    0.30    6.00
   7   1   3    5.70    6.90
   7   1   3    4.90    8.00
   7   1   3    4.40    3.50
   7   1   3    4.40    3.60
  -8  -1  -3   16.10    4.40
   8   1   3    8.70    8.40
   8   1   3    8.40    6.10
   8   1   3    5.20    3.90
  -9  -1  -3   59.49    4.80
  -9  -1  -3   44.00    6.60
   9   1   3   53.69   10.10
   9   1   3   48.70    6.70
   9   1   3   35.10   10.90
 -10  -1  -3  256.07   21.40
 -10  -1  -3  287.87   20.00
 -10  -1  -3  288.37   20.50
  10   1   3  331.27   20.50
  10   1   3  292.37   27.30
  10   1   3  242.38   26.10
 -11  -1  -3   71.79   10.30
 -11  -1  -3   87.39    9.70
  11   1   3  115.89   18.40
  11   1   3  115.29   11.00
  11   1   3   96.79   17.00
 -12  -1  -3    3.20    5.50
 -12  -1  -3    7.80    4.80
 -12  -1  -3    0.80    6.60
  12   1   3    5.30   10.50
  12   1   3    1.40    5.00
  12   1   3   -7.00   10.00
  12   1   3   -1.70   11.30
 -13  -1  -3    0.40    4.80
 -13  -1  -3    3.90    6.50
  13   1   3   16.90   10.90
  13   1   3    8.10    6.00
  13   1   3    4.40    9.90
  14  -2  -3    4.80    6.40
  14  -2  -3    5.30   10.80
  14  -2  -3    1.80   10.10
  14  -2  -3    3.10    8.80
 -14   2   3    8.50   11.00
  13  -2  -3  148.09   21.90
  13  -2  -3  167.28   21.50
  13  -2  -3  176.78   18.20
  13  -2  -3  183.38   13.90
  12  -2  -3  -13.70    8.70
  12  -2  -3    3.90    9.90
  12  -2  -3    3.70    8.50
  12  -2  -3    5.10    9.70
  12  -2  -3    6.60    4.70
  11  -2  -3  698.83   43.20
  11  -2  -3  569.84   43.50
  11  -2  -3  596.04   48.60
  10  -2  -3   11.30    4.50
  10  -2  -3    3.60    8.90
  10  -2  -3    7.40    8.70
  10  -2  -3    9.20    8.70
  10  -2  -3    2.30    7.20
  10  -2  -3   -2.80    7.30
   9  -2  -3  176.28   16.60
   9  -2  -3  185.08   18.50
   9  -2  -3  161.88   12.20
   9  -2  -3  146.89   17.00
   8  -2  -3   23.90    6.40
   8  -2  -3   29.90    4.40
   8  -2  -3   23.30    8.30
   8  -2  -3   24.70    7.80
   8  -2  -3   23.60    8.30
   8  -2  -3   13.90    6.90
  -8   2   3   27.00    3.10
   7  -2  -3   46.30    7.70
   7  -2  -3   47.80    9.30
   7  -2  -3   45.90    9.10
   7  -2  -3   37.80    4.60
   7  -2  -3   45.70    9.10
   7  -2  -3   38.60    7.60
  -7   2   3   42.60    4.20
   6  -2  -3   64.09    5.90
   6  -2  -3   79.89    9.80
   6  -2  -3   74.49    9.40
  -6   2   3   65.49    4.70
   5  -2  -3 4228.58  243.88
   4  -2  -3 2257.97  133.79
   3  -2  -3 1287.27   78.59
   2  -2  -3  597.74   39.30
   1  -2  -3   17.10    1.80
   1  -2  -3   25.20   10.70
   1  -2  -3   23.00    4.40
   0  -2  -3  461.45   32.00
   0  -2  -3  441.26   27.90
  -1  -2  -3  162.28   18.60
  -1  -2  -3  159.78   12.50
  -1  -2  -3  160.88   10.40
   1   2   3  170.58   11.90
  -2  -2  -3 3887.81  227.48
   2   2   3 3869.31  228.18
   3   2   3 1409.26   86.09
   4   2   3 4486.05  261.77
  -5  -2  -3   16.30    3.60
  -5  -2  -3    8.60    3.10
   5   2   3   12.00    3.70
   5   2   3    3.40    5.80
   5   2   3   14.30    8.10
  -6  -2  -3  131.49   10.90
   6   2   3  147.79   14.40
   6   2   3  166.18   18.00
   6   2   3  159.78   16.70
   6   2   3  128.69   10.90
  -7  -2  -3  270.57   18.30
   7   2   3  253.17   22.90
   7   2   3  251.37   23.40
   7   2   3  290.67   22.00
   7   2   3  262.77   18.20
  -8  -2  -3  356.66   26.70
  -8  -2  -3  396.46   23.00
  -8  -2  -3  416.26   25.50
   8   2   3  423.86   31.80
   8   2   3  395.06   25.30
   8   2   3  342.37   30.40
  -9  -2  -3   25.80    5.60
  -9  -2  -3    5.30    6.80
   9   2   3    8.80   10.40
   9   2   3   13.20    5.10
   9   2   3   13.70   12.10
 -10  -2  -3  934.51   56.69
 -10  -2  -3  894.61   56.69
 -10  -2  -3  951.70   54.09
  10   2   3  852.61   61.59
  10   2   3  941.41   64.19
  10   2   3  999.10   56.79
 -11  -2  -3    0.20    5.80
 -11  -2  -3   -0.10    7.00
 -11  -2  -3    7.10    5.30
  11   2   3   10.50   12.40
  11   2   3    2.40    5.80
  11   2   3    9.20    9.60
  11   2   3   -2.60    9.70
 -12  -2  -3  131.09   14.10
 -12  -2  -3  157.28   13.60
  12   2   3  175.78   36.20
  12   2   3  177.38   14.60
  12   2   3  144.49   20.80
  12   2   3  192.28   21.60
  13   2   3   18.10   10.70
  13   2   3   19.00    6.30
  13   2   3   23.00   11.90
  14  -3  -3   19.80   12.20
  14  -3  -3    3.60    4.40
  14  -3  -3    9.90   10.20
  14  -3  -3    8.30    8.80
 -14   3   3   -2.50   11.10
 -14   3   3    4.30    9.60
  13  -3  -3    1.40   10.80
  13  -3  -3   -4.20    9.80
  13  -3  -3    1.00    4.30
  13  -3  -3    1.10    7.90
  13  -3  -3    8.50   10.60
 -13   3   3    7.90   11.10
 -13   3   3   -0.40   10.80
  12  -3  -3  203.08   21.50
  12  -3  -3  254.17   26.30
  12  -3  -3  263.07   24.30
  12  -3  -3  180.08   21.80
  12  -3  -3  229.88   15.80
 -12   3   3  172.68   21.30
  11  -3  -3   30.50   11.50
  11  -3  -3   19.10   10.60
  11  -3  -3   15.10   11.00
  11  -3  -3   36.50   11.20
  11  -3  -3   31.60    5.60
  11  -3  -3   36.20   10.30
  10  -3  -3   -4.00    8.20
  10  -3  -3    0.70    8.30
  10  -3  -3  -12.10    7.10
  10  -3  -3    5.80    8.90
  10  -3  -3    8.50    8.50
  10  -3  -3    0.50    3.60
   9  -3  -3    7.10    7.50
   9  -3  -3   -1.10    6.80
   9  -3  -3   27.40    9.90
   9  -3  -3   14.00    4.00
   9  -3  -3   16.40    8.00
   8  -3  -3  427.66   29.00
   8  -3  -3  398.76   27.80
   8  -3  -3  388.46   24.00
   8  -3  -3  380.06   27.90
   8  -3  -3  366.56   28.80
   8  -3  -3  376.36   27.50
   7  -3  -3   12.00    6.70
   7  -3  -3   21.60    6.50
   7  -3  -3   13.80    6.40
   7  -3  -3   15.40    6.90
   7  -3  -3   29.80    7.10
   7  -3  -3   21.00    3.40
   6  -3  -3  730.73   48.80
   6  -3  -3  703.43   47.60
   6  -3  -3  794.32   48.80
   6  -3  -3  839.02   49.60
   6  -3  -3  792.32   47.90
   6  -3  -3  809.42   48.70
   5  -3  -3 1353.76   77.99
   5  -3  -3 1222.08   80.19
   5  -3  -3 1309.97   76.29
   5  -3  -3 1247.88   76.89
   4  -3  -3  348.47   21.70
   4  -3  -3  296.67   21.00
   4  -3  -3  317.77   22.30
   4  -3  -3  337.47   22.50
  -4   3   3  343.37   22.50
   3  -3  -3 2387.36  142.99
   2  -3  -3   96.39   15.60
   2  -3  -3   94.49    9.50
  -2   3   3  112.59   10.80
   1  -3  -3   40.40   12.70
   1  -3  -3   37.70    6.60
  -1   3   3   46.70    6.50
   0  -3  -3  260.47   18.60
   0   3   3  255.67   17.60
  -1  -3  -3  628.04   48.00
  -1  -3  -3  687.43   43.10
   1   3   3  760.12   42.50
  -2  -3  -3  388.56   31.30
  -2  -3  -3  349.96   25.20
   2   3   3  399.16   24.70
  -3  -3  -3 5126.69  301.37
  -4  -3  -3  635.74   41.60
  -4  -3  -3  710.53   51.49
   4   3   3  694.33   40.30
   4   3   3  702.43   46.70
   4   3   3  641.74   44.40
   4   3   3  672.43   42.70
  -5  -3  -3  352.16   22.30
  -5  -3  -3  319.97   21.30
   5   3   3  304.87   24.50
   5   3   3  347.97   21.40
  -6  -3  -3   94.79    9.10
  -6  -3  -3  100.09   11.10
   6   3   3  112.69   15.10
   6   3   3   95.89    9.20
   6   3   3  102.09   13.90
   6   3   3  101.29   15.30
   6   3   3  102.79   12.30
  -7  -3  -3   21.80    7.30
  -7  -3  -3   14.20    4.30
  -7  -3  -3   13.30    2.30
   7   3   3   14.40    4.70
   7   3   3   16.50    9.00
   7   3   3   22.40    8.10
   7   3   3   23.90    9.90
  -8  -3  -3  643.14   38.70
  -8  -3  -3  668.23   41.20
   8   3   3  684.93   48.30
   8   3   3  673.03   46.70
   8   3   3  639.04   41.10
   8   3   3  692.43   45.40
  -9  -3  -3  167.68   11.20
  -9  -3  -3  176.48   17.40
  -9  -3  -3  191.08   14.70
   9   3   3  183.38   14.80
   9   3   3  143.59   21.60
   9   3   3  199.18   23.60
 -10  -3  -3  587.74   38.10
 -10  -3  -3  587.64   35.10
  10   3   3  613.14   38.20
  10   3   3  605.04   46.10
  10   3   3  602.44   43.20
 -11  -3  -3  346.47   23.90
 -11  -3  -3  348.67   24.30
  11   3   3  302.57   29.80
  11   3   3  328.07   33.30
 -12  -3  -3   83.99   10.20
 -12  -3  -3   70.49   10.50
  12   3   3  104.39   15.70
  12   3   3   71.79   15.60
 -13  -3  -3    6.50    5.50
 -13  -3  -3    7.40    7.10
  13   3   3   22.60   10.80
  13   3   3    6.70   11.50
  13   3   3   16.40    6.10
  14  -4  -3  108.09   15.40
  14  -4  -3  125.99   15.70
 -14   4   3   77.49   16.30
 -14   4   3   93.39   17.80
  13  -4  -3    7.00    9.30
  13  -4  -3    4.40   10.70
  13  -4  -3    3.80    9.00
 -13   4   3    8.60   10.10
 -13   4   3    9.60   16.10
  12  -4  -3   40.10    6.00
  12  -4  -3   43.90   12.10
  12  -4  -3   47.50   12.60
  12  -4  -3   36.80   11.70
  12  -4  -3   57.39   15.10
 -12   4   3   62.09   14.10
  11  -4  -3  132.89   10.50
  11  -4  -3  117.89   16.30
  11  -4  -3  123.99   17.00
  11  -4  -3  108.89   17.50
  11  -4  -3  128.39   17.30
  11  -4  -3  142.19   19.70
 -11   4   3  107.69   14.20
 -11   4   3   89.89   19.10
  10  -4  -3  378.16   31.00
  10  -4  -3  392.96   29.50
  10  -4  -3  354.76   30.50
  10  -4  -3  380.66   23.80
  10  -4  -3  358.76   29.50
  10  -4  -3  411.06   30.20
 -10   4   3  355.66   27.30
 -10   4   3  388.26   30.50
   9  -4  -3   12.30    8.50
   9  -4  -3   26.60    9.30
   9  -4  -3   16.30    8.50
   9  -4  -3   32.80    8.90
   9  -4  -3   19.90    8.70
  -9   4   3   16.80    8.90
   8  -4  -3  681.13   42.20
   8  -4  -3  628.94   38.40
   8  -4  -3  643.34   42.80
   8  -4  -3  607.64   43.60
   8  -4  -3  623.94   42.00
   8  -4  -3  690.03   46.60
  -8   4   3  661.73   43.00
   7  -4  -3    2.70    5.90
   7  -4  -3   -2.60    7.10
   7  -4  -3    1.50    2.20
   7  -4  -3    3.60    5.60
   7  -4  -3   -7.50    5.50
   7  -4  -3    8.00    7.50
   7  -4  -3   -3.20    6.00
  -7   4   3    1.80    6.20
   6  -4  -3   13.50   10.80
   6  -4  -3   14.00    6.60
   6  -4  -3    8.60    6.80
   6  -4  -3   12.50    6.40
   6  -4  -3    5.70    5.20
   6  -4  -3   12.10    6.30
   6  -4  -3    8.20    2.30
  -6   4   3    0.40    5.50
   5  -4  -3   19.80   14.00
   5  -4  -3    4.20    4.10
   5  -4  -3    8.00    5.80
   5  -4  -3   -0.90    5.80
   5  -4  -3    8.90    6.40
   5  -4  -3    5.80    5.20
  -5   4   3    5.00    6.20
   4  -4  -3  513.05   33.50
   4  -4  -3  568.34   34.60
   4  -4  -3  476.85   32.60
   3  -4  -3  152.58   21.90
   3  -4  -3  186.58   14.80
   3  -4  -3  204.48   14.20
   3  -4  -3  172.28   15.70
   3  -4  -3  186.58   14.80
  -3   4   3  210.98   16.30
   2  -4  -3  362.86   32.60
   2  -4  -3  357.06   27.60
   2  -4  -3  389.86   26.00
  -2   4   3  430.06   26.00
   1  -4  -3  503.35   34.20
   1  -4  -3  569.84   41.30
  -1   4   3  538.65   33.70
   0  -4  -3 1794.32  111.89
  -1  -4  -3   20.80    7.10
   1   4   3   23.80    6.20
  -2  -4  -3 1233.08   86.79
  -2  -4  -3 1440.06   81.19
  -3  -4  -3 1227.88   74.39
  -3  -4  -3 1188.38   80.99
   3   4   3 1247.98   71.49
  -4  -4  -3  585.44   36.30
   4   4   3  626.54   41.50
   4   4   3  578.64   36.10
   4   4   3  613.54   40.60
  -5  -4  -3  143.19   11.60
  -5  -4  -3  158.88   14.10
   5   4   3  172.68   18.30
   5   4   3  149.59   18.50
   5   4   3  127.59   15.10
   5   4   3  157.98   11.80
   5   4   3  112.39   19.30
  -6  -4  -3  170.78   14.50
  -6  -4  -3  181.28   13.60
  -6  -4  -3  188.18   17.10
   6   4   3  193.28   21.70
   6   4   3  162.18   21.20
   6   4   3  190.58   21.10
   6   4   3  146.89   17.80
   6   4   3  171.58   13.50
  -7  -4  -3   23.30    5.60
  -7  -4  -3   24.80    3.00
  -7  -4  -3   35.30    8.70
   7   4   3   19.00    9.40
   7   4   3   36.40    6.30
   7   4   3   25.30   11.90
   7   4   3   29.70   11.40
  -8  -4  -3  204.88   18.30
  -8  -4  -3  223.48   16.30
  -8  -4  -3  178.78   12.30
   8   4   3  208.88   16.20
   8   4   3  239.58   26.70
   8   4   3  211.78   24.70
   8   4   3  173.58   21.10
  -9  -4  -3  296.27   18.40
  -9  -4  -3  292.17   24.30
  -9  -4  -3  339.77   22.30
   9   4   3  305.27   32.50
   9   4   3  275.67   26.80
   9   4   3  290.87   30.00
   9   4   3  315.47   21.90
 -10  -4  -3   25.90    9.00
 -10  -4  -3   16.50    6.40
 -10  -4  -3   12.40    2.80
  10   4   3   10.50    9.90
  10   4   3   12.50    6.40
  10   4   3    6.60   14.10
  10   4   3   21.40   13.70
 -11  -4  -3  357.56   26.60
 -11  -4  -3  393.96   26.40
  11   4   3  317.77   32.40
  11   4   3  411.36   31.50
  11   4   3  359.56   36.60
 -12  -4  -3    8.90    8.20
 -12  -4  -3   11.60    6.80
  12   4   3   21.90   10.90
  12   4   3    1.20   11.30
  14  -5  -3   21.40   10.70
  14  -5  -3   15.00   11.00
  14  -5  -3   14.70   11.90
 -14   5   3   17.40   14.10
 -14   5   3    7.00   12.80
  13  -5  -3   12.10   11.10
  13  -5  -3   -3.50    9.30
  13  -5  -3   11.90   10.90
 -13   5   3    8.10   12.30
 -13   5   3   16.10   13.20
  12  -5  -3   47.90   15.30
  12  -5  -3   41.70   12.90
  12  -5  -3   20.90   12.10
  12  -5  -3   57.29   14.50
 -12   5   3   30.40   12.80
 -12   5   3   44.90   14.50
  11  -5  -3    7.70   10.10
  11  -5  -3   18.60   11.10
  11  -5  -3    8.80    9.10
  11  -5  -3   -3.80    8.90
 -11   5   3    8.60   10.10
 -11   5   3    3.30   11.30
  10  -5  -3  270.07   24.10
  10  -5  -3  231.38   24.00
  10  -5  -3  220.78   23.20
  10  -5  -3  253.67   16.70
  10  -5  -3  256.97   23.10
 -10   5   3  267.17   25.30
 -10   5   3  261.67   33.50
   9  -5  -3  726.13   43.50
   9  -5  -3  720.63   49.99
   9  -5  -3  736.93   43.10
   9  -5  -3  699.33   50.29
   9  -5  -3  797.92   49.20
  -9   5   3  736.23   48.30
  -9   5   3  712.13   49.70
   8  -5  -3  824.62   52.99
   8  -5  -3  855.21   55.29
   8  -5  -3  823.02   54.19
   8  -5  -3  838.82   53.49
   8  -5  -3  774.92   49.30
   8  -5  -3  845.42   54.39
  -8   5   3  863.31   53.19
  -8   5   3  855.71   54.59
   7  -5  -3 1065.09   64.99
   7  -5  -3 1023.30   65.29
   7  -5  -3 1081.79   66.49
   7  -5  -3 1052.09   67.29
  -7   5   3 1069.19   66.49
   6  -5  -3  116.59   13.50
   6  -5  -3  130.99   14.20
   6  -5  -3   93.79   20.40
   6  -5  -3  138.09   13.00
   6  -5  -3  120.59   11.80
   6  -5  -3  159.68   18.50
  -6   5   3  144.69   16.00
   5  -5  -3 1187.28   73.09
   5  -5  -3 1262.67   73.29
   5  -5  -3 1268.97   74.19
   5  -5  -3 1135.19   73.69
  -5   5   3 1247.78   74.99
   4  -5  -3  213.88   17.70
   4  -5  -3  177.68   27.30
   4  -5  -3  194.68   16.10
   4  -5  -3  213.68   15.60
   4  -5  -3  171.98   15.60
   4  -5  -3  161.48   16.90
  -4   5   3  197.68   17.60
   3  -5  -3  118.79   14.30
   3  -5  -3   91.79   11.00
   3  -5  -3   93.69   21.10
   3  -5  -3  105.89   11.40
   3  -5  -3   95.59    6.20
  -3   5   3  121.59   12.30
   2  -5  -3 1104.29   73.19
   2  -5  -3 1046.90   66.19
   1  -5  -3 1514.15   96.09
   1  -5  -3 1445.56   88.89
   0  -5  -3  647.64   51.39
   0   5   3  699.23   43.00
  -1  -5  -3   69.49   18.90
  -1  -5  -3   30.90    9.00
   1   5   3   38.80    8.20
  -2  -5  -3  255.07   21.50
  -2  -5  -3  215.58   28.50
   2   5   3  246.78   16.30
   2   5   3  265.17   19.90
   2   5   3  250.17   24.90
  -3  -5  -3  331.27   33.10
  -3  -5  -3  335.57   24.60
   3   5   3  302.47   26.40
   3   5   3  316.07   23.00
   3   5   3  264.77   31.00
   3   5   3  295.57   19.70
  -4  -5  -3   77.89    7.80
   4   5   3  102.39   16.40
   4   5   3   68.59   10.90
   4   5   3   75.79   13.90
   4   5   3   92.19    8.70
   4   5   3  109.69   19.40
  -5  -5  -3    3.00   10.70
  -5  -5  -3    8.90    6.90
  -5  -5  -3    8.70    4.30
  -5  -5  -3    7.30    2.30
   5   5   3   16.60    4.80
   5   5   3   13.80   11.10
   5   5   3    7.20    9.70
   5   5   3    5.90    7.30
  -6  -5  -3  208.18   20.40
  -6  -5  -3  229.88   13.80
  -6  -5  -3  238.88   18.90
  -6  -5  -3  234.78   17.90
   6   5   3  170.28   23.70
   6   5   3  178.38   20.70
   6   5   3  184.18   23.40
   6   5   3  229.78   16.40
  -7  -5  -3   84.39    6.60
   7   5   3  106.29   19.00
   7   5   3   89.89   14.90
  -8  -5  -3   20.40    6.70
  -8  -5  -3   15.40    8.80
   8   5   3   10.30    5.90
   8   5   3    5.40   12.10
   8   5   3    4.70   10.10
   8   5   3   11.30   13.10
  -9  -5  -3    2.20    2.50
  -9  -5  -3   15.10    9.20
  -9  -5  -3    2.10    5.70
   9   5   3   11.00    6.50
   9   5   3    6.70   12.20
   9   5   3   -5.50   12.90
   9   5   3    3.10    9.70
 -10  -5  -3  166.08   11.10
 -10  -5  -3  148.79   18.50
 -10  -5  -3  194.88   16.40
  10   5   3  158.58   15.80
  10   5   3  189.68   21.60
 -11  -5  -3   41.20    9.30
 -11  -5  -3   30.20    9.00
 -11  -5  -3   26.20   10.20
 -11  -5  -3   38.90    4.10
  11   5   3   24.20   13.50
  11   5   3   51.69    8.60
  11   5   3   35.90   10.90
 -12  -5  -3   -4.60    6.40
 -12  -5  -3    3.80    8.30
  12   5   3    2.00    5.80
  12   5   3    3.40    9.30
  12   5   3   11.00   11.30
  14  -6  -3   12.90   11.70
  14  -6  -3   13.70   12.40
  14  -6  -3   12.10   10.60
 -14   6   3    1.00   12.40
 -14   6   3    0.20   11.00
  13  -6  -3   73.69   14.60
  13  -6  -3   65.29   15.00
 -13   6   3   81.69   16.80
 -13   6   3   50.59   16.90
  12  -6  -3   40.90   12.30
  12  -6  -3   42.00   13.70
  12  -6  -3   24.40   12.00
 -12   6   3   54.69   15.80
 -12   6   3   12.90   14.40
  11  -6  -3   96.69   16.70
  11  -6  -3   89.29   14.80
  11  -6  -3   66.59   16.60
  11  -6  -3   92.19   15.70
 -11   6   3   70.89   16.70
 -11   6   3  108.89    7.50
 -11   6   3   76.69   16.70
  10  -6  -3    3.50   10.10
  10  -6  -3   13.60   10.80
  10  -6  -3   -0.90    9.00
  10  -6  -3    2.20   10.10
 -10   6   3   16.40   12.40
 -10   6   3    3.70   11.60
 -10   6   3    3.30    2.60
   9  -6  -3  912.61   60.29
   9  -6  -3  936.21   53.59
   9  -6  -3  966.30   60.19
   9  -6  -3  964.90   59.39
   9  -6  -3  906.71   61.79
  -9   6   3  840.22   53.29
  -9   6   3  963.80   61.99
  -9   6   3  862.91   60.89
   8  -6  -3  391.96   23.30
   8  -6  -3  394.06   31.40
   8  -6  -3  362.36   30.00
   8  -6  -3  370.66   28.80
  -8   6   3  413.96   32.40
  -8   6   3  418.46   31.80
  -8   6   3  357.36   23.10
   7  -6  -3 1619.44   94.59
   7  -6  -3 1583.34   94.89
   7  -6  -3 1533.55   89.39
   7  -6  -3 1554.44   96.29
   7  -6  -3 1487.35  101.19
   7  -6  -3 1484.25   92.99
  -7   6   3 1502.45   95.29
  -7   6   3 1600.74   95.79
   6  -6  -3  339.37   25.80
   6  -6  -3  317.77   25.70
   6  -6  -3  330.77   36.80
   6  -6  -3  338.67   24.70
   6  -6  -3  321.27   23.60
   6  -6  -3  325.27   26.80
  -6   6   3  341.97   26.80
  -6   6   3  369.76   29.30
   5  -6  -3   61.59   10.40
   5  -6  -3   71.39   11.40
   5  -6  -3  106.29   24.40
   5  -6  -3   68.29   12.00
   5  -6  -3   63.59    9.10
  -5   6   3   43.50   10.00
   4  -6  -3  636.64   45.00
   4  -6  -3  644.64   43.30
   4  -6  -3  708.23   43.30
   4  -6  -3  613.44   53.29
  -4   6   3  730.93   43.70
   3  -6  -3 1029.70   58.39
   3  -6  -3  890.21   54.49
   3  -6  -3  850.01   60.09
   3  -6  -3  923.01   59.19
   3  -6  -3  985.80   69.09
  -3   6   3 1030.90   58.99
   2  -6  -3  180.18   15.60
   2  -6  -3  207.08   18.50
   2  -6  -3  218.78   29.50
  -2   6   3  191.38   17.00
   1  -6  -3 2869.91  156.38
   1  -6  -3 2464.75  166.38
   0  -6  -3  112.59   13.70
   0   6   3  117.89   13.20
  -1  -6  -3  176.58   27.60
  -1  -6  -3  162.48   18.50
   1   6   3  160.08   16.90
   1   6   3  147.69   11.40
  -2  -6  -3  811.32   55.49
  -2  -6  -3  899.51   66.39
   2   6   3  858.01   50.49
   2   6   3  845.72   53.89
  -3  -6  -3  147.89   17.60
  -3  -6  -3   99.99   26.30
  -3  -6  -3  159.28   18.50
   3   6   3  150.68   11.50
   3   6   3  142.79   19.10
   3   6   3  153.18   15.90
   3   6   3  131.59   16.20
  -4  -6  -3  726.23   51.99
  -4  -6  -3  747.33   45.90
  -4  -6  -3  819.32   48.10
   4   6   3  804.52   47.50
   4   6   3  800.12   54.99
   4   6   3  822.72   51.09
  -5  -6  -3  414.86   27.80
  -5  -6  -3  414.16   31.60
   5   6   3  439.46   35.80
   5   6   3  405.26   31.20
   5   6   3  438.86   27.30
   5   6   3  363.56   34.70
  -6  -6  -3   85.99   12.50
  -6  -6  -3   78.09    9.20
  -6  -6  -3   45.80   11.80
   6   6   3   65.29    8.50
   6   6   3   67.09   17.30
  -7  -6  -3  130.79    9.90
  -7  -6  -3  161.48   14.70
   7   6   3  163.78   19.00
   7   6   3  164.08   24.10
   7   6   3  151.98   14.40
  -8  -6  -3   76.99    6.40
  -8  -6  -3   68.09   10.80
   8   6   3   43.10   15.80
   8   6   3   68.29    9.50
   8   6   3   70.79   14.10
  -9  -6  -3   42.50   11.80
  -9  -6  -3   70.69   10.50
   9   6   3   42.20   15.50
   9   6   3   57.19   17.20
   9   6   3   59.99    9.50
 -10  -6  -3   -0.90    7.00
 -10  -6  -3    2.10    2.50
 -10  -6  -3    2.70    9.40
  10   6   3    5.90    9.50
  10   6   3   -1.50    6.20
  10   6   3    0.30   14.10
 -11  -6  -3   21.90    9.00
 -11  -6  -3   14.20    9.80
  11   6   3   14.90   13.40
  11   6   3   34.40   10.20
  11   6   3   20.60    6.90
  13  -7  -3   75.49   17.20
  13  -7  -3   52.49   13.80
 -13   7   3   55.49   14.70
  12  -7  -3    5.10   10.70
  12  -7  -3    3.40   11.70
  12  -7  -3   -7.20   11.80
  12  -7  -3   -2.30    9.80
 -12   7   3   24.70   13.80
 -12   7   3    3.10    2.40
 -12   7   3   -2.30   13.60
  11  -7  -3   57.59   14.30
  11  -7  -3   48.80   14.40
  11  -7  -3   54.89   12.90
  11  -7  -3   61.49   14.50
 -11   7   3   59.99   15.80
 -11   7   3   44.80   16.40
  10  -7  -3   99.79   16.10
  10  -7  -3   72.19   13.90
  10  -7  -3   88.99   17.30
  10  -7  -3  108.89   17.00
 -10   7   3   96.99    7.90
 -10   7   3  126.19   19.90
 -10   7   3   93.29   17.20
   9  -7  -3   51.39   12.60
   9  -7  -3   83.49   16.50
   9  -7  -3   46.10   11.70
   9  -7  -3   58.59    5.60
   9  -7  -3   56.99   25.20
  -9   7   3   37.90   15.30
  -9   7   3   41.10   12.60
  -9   7   3   46.10    5.00
   8  -7  -3  872.51   57.09
   8  -7  -3  916.71   65.59
   8  -7  -3  901.01   51.59
   8  -7  -3  918.81   59.19
   8  -7  -3  857.21   58.49
   8  -7  -3  818.12   59.89
  -8   7   3  880.91   58.99
  -8   7   3  866.61   61.49
   7  -7  -3  622.24   41.10
   7  -7  -3  689.23   44.60
   7  -7  -3  591.34   45.50
  -7   7   3  643.14   37.20
  -7   7   3  585.94   43.60
   6  -7  -3    0.90   10.20
   6  -7  -3   14.30   18.30
   6  -7  -3    5.60    8.60
   6  -7  -3    4.10    9.10
   6  -7  -3    5.40    6.40
  -6   7   3    5.80    2.70
  -6   7   3    8.60    9.70
  -6   7   3    2.50    8.00
   5  -7  -3  514.75   37.70
   5  -7  -3  524.75   35.70
   5  -7  -3  522.25   36.10
   5  -7  -3  534.65   38.80
  -5   7   3  495.45   34.40
  -5   7   3  481.65   35.30
   4  -7  -3  152.18   17.10
   4  -7  -3  184.28   21.30
   4  -7  -3  157.88   30.80
   4  -7  -3  157.38   16.60
  -4   7   3  170.98   20.30
  -4   7   3  174.78   17.10
   3  -7  -3  695.93   45.30
   3  -7  -3  807.92   62.09
   3  -7  -3  823.72   48.70
   3  -7  -3  728.43   50.09
  -3   7   3  773.32   48.90
   2  -7  -3 1052.09   78.99
   2  -7  -3 1015.00   64.29
   2  -7  -3 1069.19   67.69
  -2   7   3 1089.19   65.39
   1  -7  -3 1238.98   73.79
   1  -7  -3 1305.47   77.89
   1  -7  -3 1101.39   71.09
   1  -7  -3 1301.67   88.39
  -1   7   3 1283.27   75.39
   0  -7  -3  286.77   37.80
   0  -7  -3  204.28   13.50
  -1  -7  -3 1026.40   73.49
  -1  -7  -3  918.91   61.79
   1   7   3  850.11   58.59
   1   7   3  965.80   55.39
  -2  -7  -3 1186.48   69.19
  -2  -7  -3 1207.38   76.99
  -2  -7  -3 1283.67   89.79
   2   7   3 1176.78   74.29
   2   7   3 1069.89   78.09
   2   7   3 1236.08   70.29
  -3  -7  -3  261.17   19.50
  -3  -7  -3  309.87   27.00
   3   7   3  301.37   23.50
   3   7   3  251.67   18.80
   3   7   3  269.77   23.70
   3   7   3  280.97   29.30
  -4  -7  -3  354.06   30.90
  -4  -7  -3  351.76   22.30
  -4  -7  -3  353.96   30.80
  -4  -7  -3  361.66   30.00
   4   7   3  309.67   34.20
   4   7   3  370.66   24.40
   4   7   3  387.76   33.20
   4   7   3  416.76   28.90
  -5  -7  -3  718.43   47.90
  -5  -7  -3  684.93   40.10
  -5  -7  -3  695.73   42.80
  -5  -7  -3  609.14   46.00
   5   7   3  711.93   45.90
   5   7   3  660.63   41.80
   5   7   3  579.64   55.79
  -6  -7  -3    2.60    3.00
  -6  -7  -3  -10.80   15.50
  -6  -7  -3   15.90   11.10
  -6  -7  -3    0.10    5.80
   6   7   3    5.90    5.70
   6   7   3   17.50   15.10
   6   7   3    2.50   14.60
   6   7   3   -3.40    9.00
  -7  -7  -3  381.96   28.60
   7   7   3  416.26   27.70
   7   7   3  339.37   38.30
   7   7   3  468.65   32.30
   7   7   3  331.27   37.20
  -8  -7  -3   30.20    8.70
  -8  -7  -3   -4.20   17.90
   8   7   3   34.00    8.00
   8   7   3   35.20   11.30
   8   7   3   24.60   15.70
  -9  -7  -3   -1.10   10.50
  -9  -7  -3    8.40    7.40
  -9  -7  -3    7.90    3.10
   9   7   3    7.80   15.90
   9   7   3    0.70   14.30
   9   7   3    2.80    9.20
   9   7   3    5.40    6.60
  10   7   3  268.57   32.00
 -11  -7  -3    7.20    9.90
 -11  -7  -3    5.80   14.40
  11   7   3   -4.30    5.60
  11   7   3   21.00   12.80
  13  -8  -3  101.49   25.90
  13  -8  -3   86.59   25.50
 -13   8   3   72.59   17.60
 -13   8   3   62.59   12.90
  12  -8  -3    0.30   11.00
  12  -8  -3   20.90   13.20
  12  -8  -3   56.69   17.60
 -12   8   3   15.00   11.70
  11  -8  -3    1.50   11.30
  11  -8  -3   -5.70   11.30
  11  -8  -3    6.40   13.40
 -11   8   3   -0.40    2.60
 -11   8   3    8.90   11.50
  10  -8  -3   17.60   13.00
  10  -8  -3    1.60    3.30
  10  -8  -3   -1.70   10.50
  10  -8  -3    5.30   13.80
 -10   8   3    0.60   11.40
 -10   8   3   -5.40   12.20
 -10   8   3    1.40    2.60
   9  -8  -3  368.26   34.90
   9  -8  -3  377.16   34.10
   9  -8  -3  393.96   33.20
   9  -8  -3  296.37   37.30
   9  -8  -3  380.56   23.10
  -9   8   3  371.26   33.80
  -9   8   3  348.27   32.60
   8  -8  -3   21.30   14.20
   8  -8  -3   12.60   12.50
   8  -8  -3   -5.20   11.30
  -8   8   3   14.80   10.00
  -8   8   3   12.10    3.20
   7  -8  -3   23.50   13.10
   7  -8  -3   16.00   21.50
   7  -8  -3   41.10   15.40
   7  -8  -3   19.00   11.40
   7  -8  -3   23.10   12.80
  -7   8   3   18.00    9.40
  -7   8   3   25.10    9.30
   6  -8  -3  109.99   15.00
   6  -8  -3  118.19   19.50
   6  -8  -3  110.19   17.00
   6  -8  -3  166.18   22.20
   6  -8  -3  160.58   32.10
  -6   8   3  133.79    9.40
  -6   8   3  111.79   14.30
  -6   8   3  138.19   16.90
   5  -8  -3  793.22   58.79
   5  -8  -3  886.71   59.09
   5  -8  -3  817.32   56.09
   5  -8  -3  882.91   56.19
  -5   8   3  908.01   54.59
  -5   8   3  890.31   55.59
  -5   8   3  799.52   49.80
   4  -8  -3   56.49    5.00
   4  -8  -3   65.69   27.00
   4  -8  -3   47.40   12.00
   4  -8  -3   47.80   10.70
  -4   8   3   63.69    9.90
  -4   8   3   40.90    5.00
  -4   8   3   45.20    9.70
   3  -8  -3   28.90    9.80
   3  -8  -3   45.90    9.70
   3  -8  -3   29.60    3.80
   3  -8  -3   36.70    3.80
   3  -8  -3   21.80   21.40
  -3   8   3   29.50    4.10
  -3   8   3   41.20    9.90
  -3   8   3   39.20    8.80
   2  -8  -3  418.46   45.10
   2  -8  -3  361.46   31.50
   2  -8  -3  354.86   23.20
   2  -8  -3  395.66   23.70
   2  -8  -3  396.86   27.60
  -2   8   3  399.46   29.20
   1  -8  -3  149.59   10.80
   1  -8  -3  171.38   21.20
   1  -8  -3  203.88   37.00
   0  -8  -3  462.65   28.30
   0  -8  -3  463.15   33.50
   0   8   3  480.15   29.20
  -1  -8  -3  676.33   46.80
  -1  -8  -3  654.33   58.89
  -1  -8  -3  634.04   42.80
  -1  -8  -3  569.44   37.10
   1   8   3  644.14   38.40
   1   8   3  639.24   43.40
  -2  -8  -3   13.20   10.00
  -2  -8  -3   -0.80    2.80
  -2  -8  -3    7.70    9.60
  -2  -8  -3    2.30    4.40
   2   8   3    1.80   16.20
   2   8   3   15.70    9.90
   2   8   3    2.30    2.60
   2   8   3    5.40    4.60
  -3  -8  -3  495.05   44.60
  -3  -8  -3  457.75   28.10
   3   8   3  419.26   35.00
   3   8   3  480.65   33.40
   3   8   3  501.35   29.90
   3   8   3  388.06   39.90
  -4  -8  -3   48.50    8.20
  -4  -8  -3   13.20   12.20
  -4  -8  -3   33.80    4.50
   4   8   3   20.40   16.60
   4   8   3   32.00    9.80
   4   8   3    9.50   12.30
   4   8   3   37.60    7.40
  -5  -8  -3  540.65   44.30
  -5  -8  -3  602.84   39.00
   5   8   3  597.94   37.80
   5   8   3  623.84   47.60
  -6  -8  -3  263.07   22.60
  -6  -8  -3  243.08   26.50
  -6  -8  -3  242.78   27.40
  -6  -8  -3  318.67   18.70
   6   8   3  279.47   32.00
   6   8   3  303.97   21.80
  -7  -8  -3   43.60    9.60
   7   8   3   46.30   16.40
   7   8   3   54.19   12.20
   7   8   3   41.00    8.40
   7   8   3   26.00   17.90
  -8  -8  -3    5.00    3.00
  -8  -8  -3    0.10    7.00
  -8  -8  -3   -1.40   11.00
   8   8   3   -5.30    8.50
   8   8   3  -11.10   13.80
   8   8   3   -4.10    6.00
   8   8   3  -16.10   12.30
  -9  -8  -3  269.57   16.40
   9   8   3  218.78   19.60
   9   8   3  256.87   23.40
 -10  -8  -3  149.09   10.20
  10   8   3  170.58   17.60
  10   8   3  135.79   13.60
  12  -9  -3   13.10   13.50
  12  -9  -3    8.40   11.20
  12  -9  -3   23.90   16.40
 -12   9   3   12.80   10.90
 -12   9   3   17.00   11.00
  11  -9  -3   12.30   16.20
  11  -9  -3    9.60   13.10
  11  -9  -3   28.50   13.20
 -11   9   3   21.60    3.70
 -11   9   3    1.90   10.10
 -11   9   3   17.40   13.40
  10  -9  -3  151.88   24.70
  10  -9  -3  111.99   23.50
  10  -9  -3  107.79   20.50
  10  -9  -3  174.48   11.80
 -10   9   3  167.28   21.00
 -10   9   3  123.89   17.10
 -10   9   3  165.98   11.20
   9  -9  -3    8.60   13.10
   9  -9  -3    7.70    4.10
   9  -9  -3    9.50   15.80
   9  -9  -3    8.70   17.70
   9  -9  -3    6.10   13.40
  -9   9   3   20.20   10.90
  -9   9   3   10.80    9.90
  -9   9   3    5.00    3.30
   8  -9  -3  786.42   62.59
   8  -9  -3  715.43   53.49
  -8   9   3  636.64   47.80
  -8   9   3  602.64   45.90
  -8   9   3  688.93   40.10
   7  -9  -3   -3.60   12.40
   7  -9  -3   19.80    9.20
   7  -9  -3    2.50   11.20
   7  -9  -3   28.60   16.20
  -7   9   3   10.30    3.50
  -7   9   3   15.60    9.70
  -7   9   3   11.10    9.60
   6  -9  -3   73.49   28.20
   6  -9  -3   69.59   13.60
   6  -9  -3   63.69   17.90
   6  -9  -3   79.59   15.80
  -6   9   3   70.69   13.40
  -6   9   3   79.49   12.90
  -6   9   3   72.99    7.20
   5  -9  -3   91.69    7.10
   5  -9  -3   97.19   16.00
   5  -9  -3  115.99   29.80
   5  -9  -3   82.29   17.40
   5  -9  -3   70.99   13.70
  -5   9   3   66.39   13.70
  -5   9   3   82.79   12.30
   4  -9  -3  221.58   39.30
   4  -9  -3  214.28   24.60
   4  -9  -3  176.58   13.10
   4  -9  -3  208.68   20.90
  -4   9   3  219.48   19.90
  -4   9   3  197.38   13.40
  -4   9   3  194.68   20.70
   3  -9  -3   31.90   11.30
   3  -9  -3   40.80   24.10
   3  -9  -3   28.50    4.10
   3  -9  -3   40.20   10.10
  -3   9   3   23.70    4.00
  -3   9   3   44.60   10.60
   2  -9  -3  215.78   15.70
   2  -9  -3  210.08   24.40
[truncated: 1,964,081 more chars]
