# Supplementary material for: Reduction of Rare‐Earth Stannole Sandwich Complexes to Tin‐Based Radical Ligands and Tin–Tin Bonds
Source: Angew Chem Int Ed Engl. 2025 Sep 14;64(45):e202516323. doi: 10.1002/anie.202516323 (PMC12582010; doi:10.1002/anie.202516323)
Supplement: Supplementary file 2 — Supporting Information [file ANIE-64-e202516323-s001.zip › 1Gd.cif]

data_try001
_audit_creation_date               2024-09-30
_audit_creation_method
;
Olex2 1.5
(compiled 2024.02.16 svn.r378c4104 for OlexSys, GUI svn.r6928)
;
_shelx_SHELXL_version_number       '2019/2'
_audit_contact_author_address      ?
_audit_contact_author_email        ?
_audit_contact_author_name         ''
_audit_contact_author_phone        ?
_publ_contact_author_id_orcid      ?
_publ_section_references
;
Dolomanov, O.V., Bourhis, L.J., Gildea, R.J, Howard, J.A.K. & Puschmann, H.
 (2009), J. Appl. Cryst. 42, 339-341.

Sheldrick, G.M. (2015). Acta Cryst. C71, 3-8.
;
_chemical_name_common              ?
_chemical_name_systematic          ?
_chemical_formula_moiety           'C58 H106 Gd2 Si4 Sn2, C7 H8'
_chemical_formula_sum              'C65 H114 Gd2 Si4 Sn2'
_chemical_formula_weight           1559.80
_chemical_melting_point            ?
loop_
  _atom_type_symbol
  _atom_type_description
  _atom_type_scat_dispersion_real
  _atom_type_scat_dispersion_imag
  _atom_type_scat_source
 'C' 'C' 0.0137 0.0067 'International Tables Vol C Tables 4.2.6.8 and 6.1.1.4'
 'H' 'H' 0.0000 0.0000 'International Tables Vol C Tables 4.2.6.8 and 6.1.1.4'
 'Gd' 'Gd' -3.4578 11.1283
 'International Tables Vol C Tables 4.2.6.8 and 6.1.1.4'
 'Si' 'Si' 0.2153 0.2529 'International Tables Vol C Tables 4.2.6.8 and 6.1.1.4'
 'Sn' 'Sn' 0.1164 4.3256 'International Tables Vol C Tables 4.2.6.8 and 6.1.1.4'

_shelx_space_group_comment
;
The symmetry employed for this shelxl refinement is uniquely defined
by the following loop, which should always be used as a source of
symmetry information in preference to the above space-group names.
They are only intended as comments.
;
_space_group_crystal_system        'triclinic'
_space_group_IT_number             2
_space_group_name_H-M_alt          'P -1'
_space_group_name_Hall             '-P 1'
loop_
  _space_group_symop_operation_xyz
 'x, y, z'
 '-x, -y, -z'

_cell_length_a                     11.9707(6)
_cell_length_b                     12.2044(6)
_cell_length_c                     24.5523(12)
_cell_angle_alpha                  97.051(2)
_cell_angle_beta                   97.145(2)
_cell_angle_gamma                  99.707(2)
_cell_volume                       3470.1(3)
_cell_formula_units_Z              2
_cell_measurement_reflns_used      9279
_cell_measurement_temperature      100.00
_cell_measurement_theta_max        54.88
_cell_measurement_theta_min        5.25
_shelx_estimated_absorpt_T_max     0.598
_shelx_estimated_absorpt_T_min     0.278
_exptl_absorpt_coefficient_mu      14.321
_exptl_absorpt_correction_T_max    0.7508
_exptl_absorpt_correction_T_min    0.3614
_exptl_absorpt_correction_type     multi-scan
_exptl_absorpt_process_details
;
SADABS-2016/2 (Bruker,2016/2) was used for absorption correction.
wR2(int) was 0.1521 before and 0.0796 after correction.
The Ratio of minimum to maximum transmission is 0.4814.
The \l/2 correction factor is Not present.
;
_exptl_absorpt_special_details     ?
_exptl_crystal_colour              'clear light green'
_exptl_crystal_colour_lustre       clear
_exptl_crystal_colour_modifier     light
_exptl_crystal_colour_primary      green
_exptl_crystal_density_diffrn      1.493
_exptl_crystal_density_meas        ?
_exptl_crystal_density_method      ?
_exptl_crystal_description         plate
_exptl_crystal_F_000               1576
_exptl_crystal_size_max            0.12
_exptl_crystal_size_mid            0.08
_exptl_crystal_size_min            0.04
_exptl_transmission_factor_max     ?
_exptl_transmission_factor_min     ?
_diffrn_reflns_av_R_equivalents    0.0413
_diffrn_reflns_av_unetI/netI       0.0250
_diffrn_reflns_Laue_measured_fraction_full  0.987
_diffrn_reflns_Laue_measured_fraction_max  0.982
_diffrn_reflns_limit_h_max         14
_diffrn_reflns_limit_h_min         -14
_diffrn_reflns_limit_k_max         14
_diffrn_reflns_limit_k_min         -14
_diffrn_reflns_limit_l_max         29
_diffrn_reflns_limit_l_min         -29
_diffrn_reflns_number              146756
_diffrn_reflns_point_group_measured_fraction_full  0.987
_diffrn_reflns_point_group_measured_fraction_max  0.982
_diffrn_reflns_theta_full          53.594
_diffrn_reflns_theta_max           55.214
_diffrn_reflns_theta_min           1.595
_diffrn_ambient_temperature        100.00
_diffrn_detector_area_resol_mean   ?
_diffrn_measured_fraction_theta_full  0.987
_diffrn_measured_fraction_theta_max  0.982
_diffrn_measurement_device_type    'Bruker APEX-II CCD'
_diffrn_measurement_method         '\f and \w scans'
_diffrn_radiation_type             GaK\a
_diffrn_radiation_wavelength       1.34139
_diffrn_source                     ?
_reflns_Friedel_coverage           0.000
_reflns_Friedel_fraction_full      .
_reflns_Friedel_fraction_max       .
_reflns_number_gt                  12945
_reflns_number_total               13087
_reflns_special_details
;
 Reflections were merged by SHELXL according to the crystal
 class for the calculation of statistics and refinement.
 
 _reflns_Friedel_fraction is defined as the number of unique
 Friedel pairs measured divided by the number that would be
 possible theoretically, ignoring centric projections and
 systematic absences.
;
_reflns_threshold_expression       'I > 2\s(I)'
_computing_cell_refinement         'SAINT V8.40B (?, 2016)'
_computing_data_collection         ?
_computing_data_reduction          'SAINT V8.40B (?, 2016)'
_computing_molecular_graphics      'Olex2 1.5 (Dolomanov et al., 2009)'
_computing_publication_material    'Olex2 1.5 (Dolomanov et al., 2009)'
_computing_structure_refinement    'SHELXL 2019/2 (Sheldrick, 2015)'
_computing_structure_solution      'SHELXT 2018/2 (Sheldrick, 2018)'
_refine_diff_density_max           0.756
_refine_diff_density_min           -1.526
_refine_diff_density_rms           0.114
_refine_ls_extinction_coef         .
_refine_ls_extinction_method       none
_refine_ls_goodness_of_fit_ref     1.076
_refine_ls_hydrogen_treatment      constr
_refine_ls_matrix_type             full
_refine_ls_number_parameters       693
_refine_ls_number_reflns           13087
_refine_ls_number_restraints       0
_refine_ls_R_factor_all            0.0272
_refine_ls_R_factor_gt             0.0269
_refine_ls_restrained_S_all        1.076
_refine_ls_shift/su_max            0.002
_refine_ls_shift/su_mean           0.000
_refine_ls_structure_factor_coef   Fsqd
_refine_ls_weighting_details      
 'w=1/[\s^2^(Fo^2^)+(0.0450P)^2^+3.6698P] where P=(Fo^2^+2Fc^2^)/3'
_refine_ls_weighting_scheme        calc
_refine_ls_wR_factor_gt            0.0712
_refine_ls_wR_factor_ref           0.0714
_refine_special_details            ?
_olex2_refinement_description
;
1. Others
 Fixed Uiso: H00D(0.041) H00E(0.041) H00F(0.041) H01S(0.044) H01T(0.044)
 H01U(0.044) H01M(0.051) H01N(0.051) H01O(0.051) H14(0.064) H26(0.064)
 H27(0.064) H00T(0.075) H00U(0.075) H00V(0.075) H7(0.047) HR(0.047) HS(0.047)
 H10(0.05) HX(0.05) HY(0.05) H00H(0.034) H00I(0.034) H00J(0.034) H(0.043)
 H01Y(0.043) HA(0.043) H01A(0.041) H01B(0.041) H01C(0.041) H12(0.077)
 H22(0.077) H23(0.077) H16(0.059) H30(0.059) H31(0.059) H15(0.061) H28(0.061)
 H29(0.061) H00A(0.041) H00B(0.041) H00C(0.041) H1(0.046) HF(0.046) HG(0.046)
 H3(0.051) HJ(0.051) HK(0.051) H00K(0.023) H00P(0.025) H01D(0.042) H01E(0.042)
 H01F(0.042) H01P(0.042) H01Q(0.042) H01R(0.042) H8(0.049) HT(0.049) HU(0.049)
 H00W(0.043) H00X(0.043) H00Y(0.043) H2(0.055) HH(0.055) HI(0.055) H4(0.052)
 HL(0.052) HM(0.052) H13(0.047) H24(0.047) H25(0.047) H01(0.055) HD(0.055)
 HE(0.055) H6(0.051) HP(0.051) HQ(0.051) H00Q(0.029) H00G(0.028) H00L(0.051)
 H00M(0.051) H00N(0.051) H01Z(0.057) HB(0.057) HC(0.057) H9(0.063) HV(0.063)
 HW(0.063) H01J(0.046) H01K(0.046) H01L(0.046) H01V(0.052) H01W(0.052)
 H01X(0.052) H00O(0.045) H00R(0.045) H00S(0.045) H5(0.058) HN(0.058) HO(0.058)
 H01G(0.049) H01H(0.049) H01I(0.049) H11(0.055) H21(0.055) HZ(0.055) H20(0.078)
 H020(0.085) H19(0.067) H18(0.056) H17(0.047) H02A(0.092) H02B(0.092)
 H02C(0.092)
 Fixed X: H00D(0.988374) H00E(1.08343) H00F(0.969269) H01S(0.990387)
 H01T(1.080923) H01U(0.967236) H01M(0.860035) H01N(0.989371) H01O(0.958022)
 H14(1.154768) H26(1.165792) H27(1.151686) H00T(0.963518) H00U(0.949506)
 H00V(0.842872) H7(0.872974) HR(0.859218) HS(0.758239) H10(1.10364)
 HX(1.070637) HY(1.094557) H00H(0.765594) H00I(0.840018) H00J(0.890895)
 H(0.520932) H01Y(0.519394) HA(0.409432) H01A(0.366161) H01B(0.461282)
 H01C(0.463967) H12(0.561932) H22(0.570592) H23(0.680248) H16(0.692769)
 H30(0.573649) H31(0.591791) H15(0.366655) H28(0.370521) H29(0.358078)
 H00A(0.661805) H00B(0.570316) H00C(0.541804) H1(0.326834) HF(0.333954)
 HG(0.319209) H3(0.524864) HJ(0.525254) HK(0.63976) H00K(0.753489)
 H00P(0.50293) H01D(0.66189) H01E(0.572569) H01F(0.706274) H01P(0.802917)
 H01Q(0.728845) H01R(0.750836) H8(0.546954) HT(0.52515) HU(0.458261)
 H00W(0.654362) H00X(0.752807) H00Y(0.781694) H2(0.584) HH(0.628336)
 HI(0.530807) H4(0.855908) HL(0.829848) HM(0.776134) H13(0.403668)
 H24(0.304741) H25(0.435566) H01(0.321902) HD(0.240618) HE(0.346414)
 H6(0.400119) HP(0.27282) HQ(0.347406) H00Q(0.940116) H00G(0.730241)
 H00L(0.760803) H00M(0.655773) H00N(0.645725) H01Z(0.599519) HB(0.605411)
 HC(0.682733) H9(0.858595) HV(0.791719) HW(0.895147) H01J(0.787845)
 H01K(0.788495) H01L(0.714217) H01V(1.064471) H01W(0.995583) H01X(0.996129)
 H00O(0.811984) H00R(0.889952) H00S(0.948614) H5(1.13967) HN(1.240358)
 HO(1.14991) H01G(1.117473) H01H(1.192829) H01I(1.061035) H11(1.062273)
 H21(1.091626) HZ(1.19033) H20(0.07999) H020(0.031127) H19(0.174133)
 H18(0.36198) H17(0.411781) H02A(0.361132) H02B(0.228961) H02C(0.28123)
 Fixed Y: H00D(0.980362) H00E(0.907243) H00F(0.89526) H01S(0.729955)
 H01T(0.681165) H01U(0.599621) H01M(1.111213) H01N(1.167534) H01O(1.119084)
 H14(0.983626) H26(1.049662) H27(0.915662) H00T(0.899018) H00U(1.027888)
 H00V(0.931413) H7(0.411124) HR(0.302093) HS(0.372751) H10(0.511118)
 HX(0.381069) HY(0.474852) H00H(0.41554) H00I(0.318942) H00J(0.431582)
 H(0.589467) H01Y(0.457591) HA(0.508124) H01A(0.346307) H01B(0.279233)
 H01C(0.320697) H12(0.881603) H22(0.966782) H23(0.916379) H16(0.856986)
 H30(0.89472) H31(0.770854) H15(0.695324) H28(0.825985) H29(0.738666)
 H00A(0.488402) H00B(0.412113) H00C(0.524957) H1(0.42222) HF(0.31273)
 HG(0.30309) H3(0.192852) HJ(0.199057) HK(0.246612) H00K(0.901196)
 H00P(0.627543) H01D(1.071442) H01E(0.954888) H01F(0.955257) H01P(1.035618)
 H01Q(1.080671) H01R(1.146614) H8(1.13853) HT(1.069221) HU(1.02156)
 H00W(0.52342) H00X(0.531936) H00Y(0.587369) H2(0.72236) HH(0.608315)
 HI(0.609225) H4(0.777796) HL(0.712933) HM(0.822061) H13(0.908998)
 H24(0.806593) H25(0.804071) H01(0.765927) HD(0.797157) HE(0.888997)
 H6(0.614149) HP(0.635235) HQ(0.602803) H00Q(0.359336) H00G(0.445135)
 H00L(0.216109) H00M(0.130597) H00N(0.258957) H01Z(0.274645) HB(0.143816)
 HC(0.230481) H9(0.176733) HV(0.08292) HW(0.175713) H01J(0.57528) H01K(0.70718)
 H01L(0.621564) H01V(0.683555) H01W(0.738718) H01X(0.606722) H00O(0.740467)
 H00R(0.819726) H00S(0.762485) H5(0.432995) HN(0.537032) HO(0.54724)
 H01G(0.720789) H01H(0.706625) H01I(0.716469) H11(0.54203) H21(0.431986)
 HZ(0.540033) H20(0.005938) H020(0.043936) H19(0.081379) H18(0.085668)
 H17(0.049621) H02A(-0.015784) H02B(-0.063157) H02C(0.067214)
 Fixed Z: H00D(0.429996) H00E(0.4459) H00F(0.474098) H01S(0.487328)
 H01T(0.453001) H01U(0.461908) H01M(0.330561) H01N(0.32732) H01O(0.382317)
 H14(0.365858) H26(0.313778) H27(0.305481) H00T(0.217585) H00U(0.224571)
 H00V(0.227681) H7(0.439817) HR(0.394319) HS(0.395852) H10(0.340727)
 HX(0.346921) HY(0.400721) H00H(0.27101) H00I(0.275997) H00J(0.25331)
 H(0.054853) H01Y(0.052513) HA(0.066302) H01A(0.133923) H01B(0.157219)
 H01C(0.097957) H12(0.226585) H22(0.181999) H23(0.20356) H16(0.083586)
 H30(0.065229) H31(0.043365) H15(0.08869) H28(0.108528) H29(0.151978)
 H00A(0.342887) H00B(0.371353) H00C(0.350575) H1(0.271432) HF(0.300534)
 HG(0.234339) H3(0.233488) HJ(0.299001) HK(0.275456) H00K(0.484507)
 H00P(0.43244) H01D(0.335722) H01E(0.321421) H01F(0.337858) H01P(0.434945)
 H01Q(0.479817) H01R(0.42855) H8(0.40786) HT(0.458012) HU(0.396892)
 H00W(0.472103) H00X(0.523731) H00Y(0.470144) H2(0.57545) HH(0.584316)
 HI(0.533576) H4(0.532127) HL(0.583302) HM(0.574348) H13(0.330817)
 H24(0.300994) H25(0.294213) H01(0.443078) HD(0.39274) HE(0.425792)
 H6(0.325861) HP(0.329846) HQ(0.38214) H00Q(0.167798) H00G(0.04403)
 H00L(0.174945) H00M(0.137133) H00N(0.154367) H01Z(0.049723) HB(0.039602)
 HC(0.009346) H9(0.044259) HV(0.074718) HW(0.109121) H01J(-0.010718)
 H01K(0.002073) H01L(0.03406) H01V(0.063634) H01W(0.01745) H01X(0.008039)
 H00O(0.121468) H00R(0.088046) H00S(0.136552) H5(0.114753) HN(0.140451)
 HO(0.088406) H01G(0.143116) H01H(0.199506) H01I(0.198761) H11(0.244695)
 H21(0.211266) HZ(0.23267) H20(0.145041) H020(0.0549) H19(-0.000114)
 H18(0.034529) H17(0.123537) H02A(0.206423) H02B(0.208632) H02C(0.228706)
;
_atom_sites_solution_hydrogens     geom
_atom_sites_solution_primary       ?
_atom_sites_solution_secondary     ?
loop_
  _atom_site_label
  _atom_site_type_symbol
  _atom_site_fract_x
  _atom_site_fract_y
  _atom_site_fract_z
  _atom_site_U_iso_or_equiv
  _atom_site_adp_type
  _atom_site_occupancy
  _atom_site_site_symmetry_order
  _atom_site_calc_flag
  _atom_site_refinement_flags_posn
  _atom_site_refinement_flags_adp
  _atom_site_refinement_flags_occupancy
  _atom_site_disorder_assembly
  _atom_site_disorder_group
 Gd1 Gd 0.71920(2) 0.72609(2) 0.37481(2) 0.01716(5) Uani 1 1 d . . . . .
 Gd2 Gd 0.75033(2) 0.51707(2) 0.17407(2) 0.01837(5) Uani 1 1 d . . . . .
 Sn1 Sn 0.87544(2) 0.68523(2) 0.28122(2) 0.01537(5) Uani 1 1 d . . . . .
 Sn2 Sn 0.60155(2) 0.64743(2) 0.24927(2) 0.01542(5) Uani 1 1 d . . . . .
 Si1 Si 0.96964(7) 0.96723(6) 0.31290(3) 0.02424(16) Uani 1 1 d . . . . .
 Si2 Si 0.90697(6) 0.46740(6) 0.35252(3) 0.02085(15) Uani 1 1 d . . . . .
 Si3 Si 0.55291(7) 0.77983(7) 0.13677(3) 0.02401(16) Uani 1 1 d . . . . .
 Si4 Si 0.51440(6) 0.37897(6) 0.27254(3) 0.02121(15) Uani 1 1 d . . . . .
 C1 C 0.9055(2) 0.8386(2) 0.33924(11) 0.0203(5) Uani 1 1 d . . . . .
 C2 C 0.9422(2) 0.8147(2) 0.39338(11) 0.0205(5) Uani 1 1 d . . . . .
 C3 C 0.9365(2) 0.7018(2) 0.40266(11) 0.0198(5) Uani 1 1 d . . . . .
 C4 C 0.8880(2) 0.6144(2) 0.35766(11) 0.0201(5) Uani 1 1 d . . . . .
 C5 C 1.0010(3) 0.9076(2) 0.43997(13) 0.0276(6) Uani 1 1 d . . . . .
 H00D H 0.988374 0.980362 0.429996 0.041 Uiso 1 1 calc R U . . .
 H00E H 1.083430 0.907243 0.445900 0.041 Uiso 1 1 calc R U . . .
 H00F H 0.969269 0.895260 0.474098 0.041 Uiso 1 1 calc R U . . .
 C6 C 0.9994(3) 0.6758(3) 0.45597(13) 0.0290(6) Uani 1 1 d . . . . .
 H01S H 0.990387 0.729955 0.487328 0.044 Uiso 1 1 calc R U . . .
 H01T H 1.080923 0.681165 0.453001 0.044 Uiso 1 1 calc R U . . .
 H01U H 0.967236 0.599621 0.461908 0.044 Uiso 1 1 calc R U . . .
 C7 C 0.9408(3) 1.1081(2) 0.34173(16) 0.0338(7) Uani 1 1 d . . . . .
 H01M H 0.860035 1.111213 0.330561 0.051 Uiso 1 1 calc R U . . .
 H01N H 0.989371 1.167534 0.327320 0.051 Uiso 1 1 calc R U . . .
 H01O H 0.958022 1.119084 0.382317 0.051 Uiso 1 1 calc R U . . .
 C8 C 1.1296(3) 0.9806(3) 0.32608(18) 0.0425(9) Uani 1 1 d . . . . .
 H14 H 1.154768 0.983626 0.365858 0.064 Uiso 1 1 calc R U . . .
 H26 H 1.165792 1.049662 0.313778 0.064 Uiso 1 1 calc R U . . .
 H27 H 1.151686 0.915662 0.305481 0.064 Uiso 1 1 calc R U . . .
 C9 C 0.9263(4) 0.9549(3) 0.23667(16) 0.0499(10) Uani 1 1 d . . . . .
 H00T H 0.963518 0.899018 0.217585 0.075 Uiso 1 1 calc R U . . .
 H00U H 0.949506 1.027888 0.224571 0.075 Uiso 1 1 calc R U . . .
 H00V H 0.842872 0.931413 0.227681 0.075 Uiso 1 1 calc R U . . .
 C10 C 0.8415(3) 0.3776(3) 0.40148(13) 0.0314(7) Uani 1 1 d . . . . .
 H7 H 0.872974 0.411124 0.439817 0.047 Uiso 1 1 calc R U . . .
 HR H 0.859218 0.302093 0.394319 0.047 Uiso 1 1 calc R U . . .
 HS H 0.758239 0.372751 0.395852 0.047 Uiso 1 1 calc R U . . .
 C11 C 1.0625(3) 0.4574(3) 0.36126(15) 0.0336(7) Uani 1 1 d . . . . .
 H10 H 1.103640 0.511118 0.340727 0.050 Uiso 1 1 calc R U . . .
 HX H 1.070637 0.381069 0.346921 0.050 Uiso 1 1 calc R U . . .
 HY H 1.094557 0.474852 0.400721 0.050 Uiso 1 1 calc R U . . .
 C12 C 0.8432(2) 0.4003(2) 0.27942(12) 0.0227(6) Uani 1 1 d . . . . .
 H00H H 0.765594 0.415540 0.271010 0.034 Uiso 1 1 calc R U . . .
 H00I H 0.840018 0.318942 0.275997 0.034 Uiso 1 1 calc R U . . .
 H00J H 0.890895 0.431582 0.253310 0.034 Uiso 1 1 calc R U . . .
 C13 C 0.5902(2) 0.6505(2) 0.16103(11) 0.0204(5) Uani 1 1 d . . . . .
 C14 C 0.5403(2) 0.5408(2) 0.13240(11) 0.0208(5) Uani 1 1 d . . . . .
 C15 C 0.5226(2) 0.4493(2) 0.16319(11) 0.0200(5) Uani 1 1 d . . . . .
 C16 C 0.5609(2) 0.4683(2) 0.22136(11) 0.0193(5) Uani 1 1 d . . . . .
 C17 C 0.4934(3) 0.5224(3) 0.07111(12) 0.0287(6) Uani 1 1 d . . . . .
 H H 0.520932 0.589467 0.054853 0.043 Uiso 1 1 calc R U . . .
 H01Y H 0.519394 0.457591 0.052513 0.043 Uiso 1 1 calc R U . . .
 HA H 0.409432 0.508124 0.066302 0.043 Uiso 1 1 calc R U . . .
 C18 C 0.4468(3) 0.3391(3) 0.13563(13) 0.0275(6) Uani 1 1 d . . . . .
 H01A H 0.366161 0.346307 0.133923 0.041 Uiso 1 1 calc R U . . .
 H01B H 0.461282 0.279233 0.157219 0.041 Uiso 1 1 calc R U . . .
 H01C H 0.463967 0.320697 0.097957 0.041 Uiso 1 1 calc R U . . .
 C19 C 0.5966(4) 0.9004(3) 0.19400(16) 0.0514(11) Uani 1 1 d . . . . .
 H12 H 0.561932 0.881603 0.226585 0.077 Uiso 1 1 calc R U . . .
 H22 H 0.570592 0.966782 0.181999 0.077 Uiso 1 1 calc R U . . .
 H23 H 0.680248 0.916379 0.203560 0.077 Uiso 1 1 calc R U . . .
 C20 C 0.6095(3) 0.8318(3) 0.07484(15) 0.0391(8) Uani 1 1 d . . . . .
 H16 H 0.692769 0.856986 0.083586 0.059 Uiso 1 1 calc R U . . .
 H30 H 0.573649 0.894720 0.065229 0.059 Uiso 1 1 calc R U . . .
 H31 H 0.591791 0.770854 0.043365 0.059 Uiso 1 1 calc R U . . .
 C21 C 0.3930(3) 0.7573(3) 0.11942(17) 0.0404(8) Uani 1 1 d . . . . .
 H15 H 0.366655 0.695324 0.088690 0.061 Uiso 1 1 calc R U . . .
 H28 H 0.370521 0.825985 0.108528 0.061 Uiso 1 1 calc R U . . .
 H29 H 0.358078 0.738666 0.151978 0.061 Uiso 1 1 calc R U . . .
 C22 C 0.5800(3) 0.4610(3) 0.34279(12) 0.0272(6) Uani 1 1 d . . . . .
 H00A H 0.661805 0.488402 0.342887 0.041 Uiso 1 1 calc R U . . .
 H00B H 0.570316 0.412113 0.371353 0.041 Uiso 1 1 calc R U . . .
 H00C H 0.541804 0.524957 0.350575 0.041 Uiso 1 1 calc R U . . .
 C23 C 0.3545(3) 0.3509(3) 0.26933(14) 0.0310(7) Uani 1 1 d . . . . .
 H1 H 0.326834 0.422220 0.271432 0.046 Uiso 1 1 calc R U . . .
 HF H 0.333954 0.312730 0.300534 0.046 Uiso 1 1 calc R U . . .
 HG H 0.319209 0.303090 0.234339 0.046 Uiso 1 1 calc R U . . .
 C24 C 0.5560(3) 0.2375(3) 0.26979(15) 0.0343(7) Uani 1 1 d . . . . .
 H3 H 0.524864 0.192852 0.233488 0.051 Uiso 1 1 calc R U . . .
 HJ H 0.525254 0.199057 0.299001 0.051 Uiso 1 1 calc R U . . .
 HK H 0.639760 0.246612 0.275456 0.051 Uiso 1 1 calc R U . . .
 C25 C 0.6087(2) 0.8827(2) 0.42263(11) 0.0184(5) Uani 1 1 d . . . . .
 C26 C 0.6857(2) 0.8532(2) 0.46519(11) 0.0191(5) Uani 1 1 d . . . . .
 H00K H 0.753489 0.901196 0.484507 0.023 Uiso 1 1 calc R U . . .
 C27 C 0.6466(2) 0.7427(2) 0.47437(11) 0.0198(5) Uani 1 1 d . . . . .
 C28 C 0.5466(2) 0.7014(2) 0.43630(11) 0.0212(5) Uani 1 1 d . . . . .
 H00P H 0.502930 0.627543 0.432440 0.025 Uiso 1 1 calc R U . . .
 C29 C 0.5194(2) 0.7857(2) 0.40411(11) 0.0207(5) Uani 1 1 d . . . . .
 C30 C 0.6436(3) 0.9950(3) 0.34472(13) 0.0282(6) Uani 1 1 d . . . . .
 H01D H 0.661890 1.071442 0.335722 0.042 Uiso 1 1 calc R U . . .
 H01E H 0.572569 0.954888 0.321421 0.042 Uiso 1 1 calc R U . . .
 H01F H 0.706274 0.955257 0.337858 0.042 Uiso 1 1 calc R U . . .
 C31 C 0.7376(3) 1.0723(2) 0.44044(13) 0.0277(6) Uani 1 1 d . . . . .
 H01P H 0.802917 1.035618 0.434945 0.042 Uiso 1 1 calc R U . . .
 H01Q H 0.728845 1.080671 0.479817 0.042 Uiso 1 1 calc R U . . .
 H01R H 0.750836 1.146614 0.428550 0.042 Uiso 1 1 calc R U . . .
 C32 C 0.5308(3) 1.0631(3) 0.41831(14) 0.0325(7) Uani 1 1 d . . . . .
 H8 H 0.546954 1.138530 0.407860 0.049 Uiso 1 1 calc R U . . .
 HT H 0.525150 1.069221 0.458012 0.049 Uiso 1 1 calc R U . . .
 HU H 0.458261 1.021560 0.396892 0.049 Uiso 1 1 calc R U . . .
 C33 C 0.6282(3) 1.0005(2) 0.40603(12) 0.0231(6) Uani 1 1 d . . . . .
 C34 C 0.7232(3) 0.5711(2) 0.49412(13) 0.0284(6) Uani 1 1 d . . . . .
 H00W H 0.654362 0.523420 0.472103 0.043 Uiso 1 1 calc R U . . .
 H00X H 0.752807 0.531936 0.523731 0.043 Uiso 1 1 calc R U . . .
 H00Y H 0.781694 0.587369 0.470144 0.043 Uiso 1 1 calc R U . . .
 C35 C 0.6007(3) 0.6527(3) 0.55661(14) 0.0367(8) Uani 1 1 d . . . . .
 H2 H 0.584000 0.722360 0.575450 0.055 Uiso 1 1 calc R U . . .
 HH H 0.628336 0.608315 0.584316 0.055 Uiso 1 1 calc R U . . .
 HI H 0.530807 0.609225 0.533576 0.055 Uiso 1 1 calc R U . . .
 C36 C 0.7981(3) 0.7551(3) 0.55556(13) 0.0349(7) Uani 1 1 d . . . . .
 H4 H 0.855908 0.777796 0.532127 0.052 Uiso 1 1 calc R U . . .
 HL H 0.829848 0.712933 0.583302 0.052 Uiso 1 1 calc R U . . .
 HM H 0.776134 0.822061 0.574348 0.052 Uiso 1 1 calc R U . . .
 C37 C 0.6932(3) 0.6813(2) 0.51973(12) 0.0253(6) Uani 1 1 d . . . . .
 C38 C 0.3842(3) 0.8274(3) 0.31966(13) 0.0313(7) Uani 1 1 d . . . . .
 H13 H 0.403668 0.908998 0.330817 0.047 Uiso 1 1 calc R U . . .
 H24 H 0.304741 0.806593 0.300994 0.047 Uiso 1 1 calc R U . . .
 H25 H 0.435566 0.804071 0.294213 0.047 Uiso 1 1 calc R U . . .
 C39 C 0.3195(3) 0.8089(3) 0.41189(15) 0.0364(7) Uani 1 1 d . . . . .
 H01 H 0.321902 0.765927 0.443078 0.055 Uiso 1 1 calc R U . . .
 HD H 0.240618 0.797157 0.392740 0.055 Uiso 1 1 calc R U . . .
 HE H 0.346414 0.888997 0.425792 0.055 Uiso 1 1 calc R U . . .
 C40 C 0.3502(3) 0.6440(3) 0.35035(14) 0.0342(7) Uani 1 1 d . . . . .
 H6 H 0.400119 0.614149 0.325861 0.051 Uiso 1 1 calc R U . . .
 HP H 0.272820 0.635235 0.329846 0.051 Uiso 1 1 calc R U . . .
 HQ H 0.347406 0.602803 0.382140 0.051 Uiso 1 1 calc R U . . .
 C41 C 0.3976(3) 0.7689(3) 0.37101(13) 0.0269(6) Uani 1 1 d . . . . .
 C42 C 0.9089(3) 0.4007(3) 0.14128(12) 0.0245(6) Uani 1 1 d . . . . .
 H00Q H 0.940116 0.359336 0.167798 0.029 Uiso 1 1 calc R U . . .
 C43 C 0.8099(3) 0.3593(2) 0.10266(12) 0.0237(6) Uani 1 1 d . . . . .
 C44 C 0.7924(3) 0.4482(2) 0.07261(12) 0.0236(6) Uani 1 1 d . . . . .
 H00G H 0.730241 0.445135 0.044030 0.028 Uiso 1 1 calc R U . . .
 C45 C 0.8821(2) 0.5432(2) 0.09157(11) 0.0221(6) Uani 1 1 d . . . . .
 C46 C 0.9564(2) 0.5126(2) 0.13558(12) 0.0245(6) Uani 1 1 d . . . . .
 C47 C 0.6978(3) 0.2084(3) 0.14434(14) 0.0342(7) Uani 1 1 d . . . . .
 H00L H 0.760803 0.216109 0.174945 0.051 Uiso 1 1 calc R U . . .
 H00M H 0.655773 0.130597 0.137133 0.051 Uiso 1 1 calc R U . . .
 H00N H 0.645725 0.258957 0.154367 0.051 Uiso 1 1 calc R U . . .
 C48 C 0.6498(3) 0.2202(3) 0.04339(14) 0.0377(8) Uani 1 1 d . . . . .
 H01Z H 0.599519 0.274645 0.049723 0.057 Uiso 1 1 calc R U . . .
 HB H 0.605411 0.143816 0.039602 0.057 Uiso 1 1 calc R U . . .
 HC H 0.682733 0.230481 0.009346 0.057 Uiso 1 1 calc R U . . .
 C49 C 0.8305(3) 0.1616(3) 0.07891(17) 0.0421(9) Uani 1 1 d . . . . .
 H9 H 0.858595 0.176733 0.044259 0.063 Uiso 1 1 calc R U . . .
 HV H 0.791719 0.082920 0.074718 0.063 Uiso 1 1 calc R U . . .
 HW H 0.895147 0.175713 0.109121 0.063 Uiso 1 1 calc R U . . .
 C50 C 0.7459(3) 0.2386(2) 0.09238(13) 0.0282(6) Uani 1 1 d . . . . .
 C51 C 0.7854(3) 0.6374(3) 0.01822(13) 0.0305(7) Uani 1 1 d . . . . .
 H01J H 0.787845 0.575280 -0.010718 0.046 Uiso 1 1 calc R U . . .
 H01K H 0.788495 0.707180 0.002073 0.046 Uiso 1 1 calc R U . . .
 H01L H 0.714217 0.621564 0.034060 0.046 Uiso 1 1 calc R U . . .
 C52 C 0.9959(3) 0.6717(3) 0.03572(15) 0.0349(7) Uani 1 1 d . . . . .
 H01V H 1.064471 0.683555 0.063634 0.052 Uiso 1 1 calc R U . . .
 H01W H 0.995583 0.738718 0.017450 0.052 Uiso 1 1 calc R U . . .
 H01X H 0.996129 0.606722 0.008039 0.052 Uiso 1 1 calc R U . . .
 C53 C 0.8844(3) 0.7524(3) 0.10635(14) 0.0302(7) Uani 1 1 d . . . . .
 H00O H 0.811984 0.740467 0.121468 0.045 Uiso 1 1 calc R U . . .
 H00R H 0.889952 0.819726 0.088046 0.045 Uiso 1 1 calc R U . . .
 H00S H 0.948614 0.762485 0.136552 0.045 Uiso 1 1 calc R U . . .
 C54 C 0.8883(3) 0.6501(3) 0.06404(12) 0.0265(6) Uani 1 1 d . . . . .
 C55 C 1.1602(3) 0.5151(3) 0.12296(16) 0.0388(8) Uani 1 1 d . . . . .
 H5 H 1.139670 0.432995 0.114753 0.058 Uiso 1 1 calc R U . . .
 HN H 1.240358 0.537032 0.140451 0.058 Uiso 1 1 calc R U . . .
 HO H 1.149910 0.547240 0.088406 0.058 Uiso 1 1 calc R U . . .
 C56 C 1.1164(3) 0.6873(3) 0.17739(15) 0.0330(7) Uani 1 1 d . . . . .
 H01G H 1.117473 0.720789 0.143116 0.049 Uiso 1 1 calc R U . . .
 H01H H 1.192829 0.706625 0.199506 0.049 Uiso 1 1 calc R U . . .
 H01I H 1.061035 0.716469 0.198761 0.049 Uiso 1 1 calc R U . . .
 C57 C 1.1089(3) 0.5143(3) 0.21788(15) 0.0366(7) Uani 1 1 d . . . . .
 H11 H 1.062273 0.542030 0.244695 0.055 Uiso 1 1 calc R U . . .
 H21 H 1.091626 0.431986 0.211266 0.055 Uiso 1 1 calc R U . . .
 HZ H 1.190330 0.540033 0.232670 0.055 Uiso 1 1 calc R U . . .
 C58 C 1.0817(3) 0.5597(3) 0.16304(14) 0.0292(7) Uani 1 1 d . . . . .
 C59 C 0.2529(3) 0.0256(3) 0.14427(15) 0.0404(8) Uani 1 1 d . . . . .
 C60 C 0.1382(4) 0.0228(5) 0.1227(2) 0.0650(13) Uani 1 1 d . . . . .
 H20 H 0.079990 0.005938 0.145041 0.078 Uiso 1 1 calc R U . . .
 C61 C 0.1088(5) 0.0446(5) 0.0691(2) 0.0705(15) Uani 1 1 d . . . . .
 H020 H 0.031127 0.043936 0.054900 0.085 Uiso 1 1 calc R U . . .
 C62 C 0.1936(5) 0.0672(3) 0.03675(18) 0.0557(11) Uani 1 1 d . . . . .
 H19 H 0.174133 0.081379 -0.000114 0.067 Uiso 1 1 calc R U . . .
 C63 C 0.3041(4) 0.0694(3) 0.05709(17) 0.0465(9) Uani 1 1 d . . . . .
 H18 H 0.361980 0.085668 0.034529 0.056 Uiso 1 1 calc R U . . .
 C64 C 0.3336(3) 0.0484(3) 0.11015(16) 0.0389(8) Uani 1 1 d . . . . .
 H17 H 0.411781 0.049621 0.123537 0.047 Uiso 1 1 calc R U . . .
 C65 C 0.2837(5) 0.0014(4) 0.20199(18) 0.0615(12) Uani 1 1 d . . . . .
 H02A H 0.361132 -0.015784 0.206423 0.092 Uiso 1 1 calc R U . . .
 H02B H 0.228961 -0.063157 0.208632 0.092 Uiso 1 1 calc R U . . .
 H02C H 0.281230 0.067214 0.228706 0.092 Uiso 1 1 calc R U . . .

loop_
  _atom_site_aniso_label
  _atom_site_aniso_U_11
  _atom_site_aniso_U_22
  _atom_site_aniso_U_33
  _atom_site_aniso_U_23
  _atom_site_aniso_U_13
  _atom_site_aniso_U_12
 Gd1 0.01927(7) 0.01999(8) 0.01197(7) -0.00027(5) 0.00025(5) 0.00644(5)
 Gd2 0.01863(7) 0.01996(8) 0.01471(7) -0.00281(5) 0.00244(5) 0.00241(5)
 Sn1 0.01858(9) 0.01294(8) 0.01407(9) -0.00052(6) 0.00145(6) 0.00400(6)
 Sn2 0.01896(9) 0.01679(9) 0.01093(8) 0.00178(6) 0.00133(6) 0.00535(6)
 Si1 0.0280(4) 0.0140(3) 0.0310(4) 0.0005(3) 0.0090(3) 0.0035(3)
 Si2 0.0249(4) 0.0144(3) 0.0228(4) 0.0018(3) -0.0020(3) 0.0073(3)
 Si3 0.0282(4) 0.0277(4) 0.0191(4) 0.0104(3) 0.0042(3) 0.0081(3)
 Si4 0.0225(4) 0.0217(4) 0.0204(4) 0.0072(3) 0.0037(3) 0.0035(3)
 C1 0.0253(13) 0.0136(12) 0.0203(13) -0.0014(10) 0.0006(11) 0.0038(10)
 C2 0.0195(13) 0.0205(13) 0.0188(13) -0.0028(10) -0.0032(10) 0.0045(10)
 C3 0.0190(12) 0.0206(13) 0.0191(13) -0.0001(10) -0.0016(10) 0.0075(10)
 C4 0.0234(13) 0.0189(13) 0.0171(13) 0.0013(10) -0.0032(10) 0.0073(10)
 C5 0.0293(15) 0.0226(14) 0.0256(15) -0.0078(12) -0.0050(12) 0.0051(12)
 C6 0.0304(15) 0.0303(15) 0.0243(15) 0.0007(12) -0.0079(12) 0.0109(12)
 C7 0.0347(17) 0.0169(14) 0.051(2) 0.0050(13) 0.0138(15) 0.0032(12)
 C8 0.0314(17) 0.0330(18) 0.065(3) 0.0026(17) 0.0182(17) 0.0065(14)
 C9 0.076(3) 0.0361(19) 0.0332(19) 0.0123(15) 0.0081(19) -0.0070(19)
 C10 0.0464(19) 0.0215(14) 0.0301(16) 0.0095(12) 0.0047(14) 0.0140(13)
 C11 0.0311(16) 0.0273(15) 0.0407(18) 0.0033(13) -0.0090(14) 0.0123(13)
 C12 0.0249(14) 0.0158(12) 0.0254(14) -0.0019(10) 0.0009(11) 0.0040(10)
 C13 0.0230(13) 0.0249(14) 0.0133(12) 0.0057(10) 0.0005(10) 0.0036(11)
 C14 0.0189(13) 0.0285(14) 0.0137(13) 0.0020(10) -0.0004(10) 0.0033(11)
 C15 0.0210(13) 0.0213(13) 0.0167(13) 0.0008(10) 0.0011(10) 0.0033(10)
 C16 0.0219(13) 0.0193(13) 0.0157(13) 0.0010(10) 0.0016(10) 0.0029(10)
 C17 0.0311(15) 0.0374(17) 0.0150(13) 0.0030(12) -0.0010(11) 0.0032(13)
 C18 0.0271(14) 0.0263(15) 0.0240(15) -0.0028(12) -0.0002(12) -0.0016(12)
 C19 0.087(3) 0.0268(17) 0.037(2) 0.0027(15) -0.012(2) 0.0177(19)
 C20 0.0455(19) 0.045(2) 0.0381(19) 0.0263(16) 0.0163(16) 0.0189(16)
 C21 0.0302(17) 0.044(2) 0.053(2) 0.0174(17) 0.0091(15) 0.0144(15)
 C22 0.0282(15) 0.0345(16) 0.0206(14) 0.0096(12) 0.0032(11) 0.0073(12)
 C23 0.0259(15) 0.0337(16) 0.0324(17) 0.0073(13) 0.0057(12) 0.0001(12)
 C24 0.0382(17) 0.0243(15) 0.0449(19) 0.0161(14) 0.0113(15) 0.0068(13)
 C25 0.0240(13) 0.0186(13) 0.0151(12) 0.0026(10) 0.0060(10) 0.0090(10)
 C26 0.0239(13) 0.0192(13) 0.0140(12) 0.0014(10) 0.0015(10) 0.0051(10)
 C27 0.0288(14) 0.0187(13) 0.0127(12) 0.0033(10) 0.0041(10) 0.0047(11)
 C28 0.0267(14) 0.0204(13) 0.0163(13) 0.0011(10) 0.0054(11) 0.0032(11)
 C29 0.0214(13) 0.0259(14) 0.0164(13) 0.0026(11) 0.0050(10) 0.0077(11)
 C30 0.0336(16) 0.0322(16) 0.0237(15) 0.0109(12) 0.0077(12) 0.0126(13)
 C31 0.0399(17) 0.0161(13) 0.0283(15) 0.0049(11) 0.0069(13) 0.0060(12)
 C32 0.0421(18) 0.0283(16) 0.0346(17) 0.0060(13) 0.0129(14) 0.0213(14)
 C33 0.0319(15) 0.0215(14) 0.0205(14) 0.0065(11) 0.0068(11) 0.0133(12)
 C34 0.0384(17) 0.0226(14) 0.0236(15) 0.0039(11) -0.0013(12) 0.0082(12)
 C35 0.060(2) 0.0326(17) 0.0228(15) 0.0111(13) 0.0141(15) 0.0113(15)
 C36 0.055(2) 0.0241(15) 0.0220(15) 0.0036(12) -0.0105(14) 0.0076(14)
 C37 0.0408(17) 0.0195(13) 0.0158(13) 0.0036(11) 0.0021(12) 0.0068(12)
 C38 0.0241(14) 0.0488(19) 0.0240(15) 0.0024(13) 0.0023(12) 0.0183(14)
 C39 0.0256(15) 0.052(2) 0.0341(18) 0.0027(15) 0.0104(13) 0.0125(14)
 C40 0.0212(14) 0.0442(19) 0.0324(17) -0.0020(14) -0.0007(12) 0.0017(13)
 C41 0.0209(14) 0.0367(17) 0.0234(15) -0.0003(12) 0.0026(11) 0.0101(12)
 C42 0.0277(14) 0.0253(14) 0.0214(14) -0.0025(11) 0.0064(11) 0.0097(12)
 C43 0.0305(15) 0.0203(14) 0.0198(13) -0.0037(11) 0.0085(11) 0.0050(11)
 C44 0.0277(14) 0.0234(14) 0.0181(13) -0.0030(11) 0.0055(11) 0.0033(11)
 C45 0.0252(14) 0.0213(13) 0.0184(13) -0.0022(10) 0.0088(11) 0.0006(11)
 C46 0.0232(14) 0.0239(14) 0.0247(14) -0.0054(11) 0.0067(11) 0.0040(11)
 C47 0.0406(18) 0.0277(16) 0.0322(17) 0.0011(13) 0.0067(14) 0.0019(13)
 C48 0.047(2) 0.0297(16) 0.0277(16) -0.0070(13) 0.0012(14) -0.0057(14)
 C49 0.052(2) 0.0193(15) 0.053(2) -0.0092(14) 0.0161(18) 0.0056(15)
 C50 0.0333(16) 0.0215(14) 0.0270(15) -0.0052(12) 0.0079(13) 0.0013(12)
 C51 0.0398(17) 0.0291(16) 0.0215(15) 0.0047(12) 0.0043(13) 0.0029(13)
 C52 0.0408(18) 0.0316(17) 0.0330(17) 0.0028(13) 0.0193(15) -0.0003(14)
 C53 0.0339(16) 0.0260(15) 0.0298(16) -0.0011(12) 0.0075(13) 0.0042(12)
 C54 0.0311(15) 0.0252(14) 0.0231(14) 0.0028(12) 0.0095(12) 0.0019(12)
 C55 0.0282(16) 0.0377(18) 0.048(2) -0.0101(15) 0.0131(15) 0.0068(14)
 C56 0.0230(14) 0.0345(17) 0.0370(18) -0.0085(14) 0.0080(13) 0.0002(12)
 C57 0.0231(15) 0.0454(19) 0.0377(18) -0.0037(15) -0.0009(13) 0.0073(14)
 C58 0.0189(14) 0.0348(17) 0.0321(16) -0.0049(13) 0.0065(12) 0.0050(12)
 C59 0.053(2) 0.0305(17) 0.0367(19) 0.0009(14) 0.0112(16) 0.0034(15)
 C60 0.051(3) 0.085(4) 0.058(3) -0.006(2) 0.026(2) 0.009(2)
 C61 0.060(3) 0.092(4) 0.060(3) -0.007(3) -0.004(2) 0.036(3)
 C62 0.089(3) 0.039(2) 0.040(2) 0.0041(17) 0.001(2) 0.022(2)
 C63 0.067(3) 0.0286(17) 0.043(2) 0.0039(15) 0.0173(19) 0.0016(17)
 C64 0.0422(19) 0.0273(16) 0.046(2) 0.0043(14) 0.0122(16) 0.0004(14)
 C65 0.091(4) 0.050(2) 0.041(2) 0.0100(19) 0.014(2) 0.002(2)

_geom_special_details
;
 All esds (except the esd in the dihedral angle between two l.s. planes)
 are estimated using the full covariance matrix.  The cell esds are taken
 into account individually in the estimation of esds in distances, angles
 and torsion angles; correlations between esds in cell parameters are only
 used when they are defined by crystal symmetry.  An approximate (isotropic)
 treatment of cell esds is used for estimating esds involving l.s. planes.
;
loop_
  _geom_bond_atom_site_label_1
  _geom_bond_atom_site_label_2
  _geom_bond_distance
  _geom_bond_site_symmetry_2
  _geom_bond_publ_flag
 Gd1 Sn1 3.1826(2) . ?
 Gd1 Sn2 3.1850(2) . ?
 Gd1 C1 2.714(3) . ?
 Gd1 C2 2.666(3) . ?
 Gd1 C3 2.681(3) . ?
 Gd1 C4 2.668(3) . ?
 Gd1 C25 2.733(3) . ?
 Gd1 C26 2.660(3) . ?
 Gd1 C27 2.690(3) . ?
 Gd1 C28 2.705(3) . ?
 Gd1 C29 2.766(3) . ?
 Gd2 Sn1 3.1676(2) . ?
 Gd2 Sn2 3.1882(2) . ?
 Gd2 C13 2.730(3) . ?
 Gd2 C14 2.670(3) . ?
 Gd2 C15 2.682(3) . ?
 Gd2 C16 2.686(3) . ?
 Gd2 C42 2.697(3) . ?
 Gd2 C43 2.690(3) . ?
 Gd2 C44 2.666(3) . ?
 Gd2 C45 2.734(3) . ?
 Gd2 C46 2.756(3) . ?
 Sn1 Sn2 3.2154(3) . ?
 Sn1 C1 2.158(3) . ?
 Sn1 C4 2.159(3) . ?
 Sn2 C13 2.159(3) . ?
 Sn2 C16 2.162(3) . ?
 Si1 C1 1.854(3) . ?
 Si1 C7 1.881(3) . ?
 Si1 C8 1.877(4) . ?
 Si1 C9 1.860(4) . ?
 Si2 C4 1.838(3) . ?
 Si2 C10 1.878(3) . ?
 Si2 C11 1.874(3) . ?
 Si2 C12 1.887(3) . ?
 Si3 C13 1.857(3) . ?
 Si3 C19 1.861(4) . ?
 Si3 C20 1.877(3) . ?
 Si3 C21 1.875(4) . ?
 Si4 C16 1.839(3) . ?
 Si4 C22 1.889(3) . ?
 Si4 C23 1.877(3) . ?
 Si4 C24 1.871(3) . ?
 C1 C2 1.428(4) . ?
 C3 C2 1.417(4) . ?
 C3 C6 1.522(4) . ?
 C4 C3 1.427(4) . ?
 C5 C2 1.517(4) . ?
 C5 H00D 0.9800 . ?
 C5 H00E 0.9800 . ?
 C5 H00F 0.9800 . ?
 C6 H01S 0.9800 . ?
 C6 H01T 0.9800 . ?
 C6 H01U 0.9800 . ?
 C7 H01M 0.9800 . ?
 C7 H01N 0.9800 . ?
 C7 H01O 0.9800 . ?
 C8 H14 0.9800 . ?
 C8 H26 0.9800 . ?
 C8 H27 0.9800 . ?
 C9 H00T 0.9800 . ?
 C9 H00U 0.9800 . ?
 C9 H00V 0.9800 . ?
 C10 H7 0.9800 . ?
 C10 HR 0.9800 . ?
 C10 HS 0.9800 . ?
 C11 H10 0.9800 . ?
 C11 HX 0.9800 . ?
 C11 HY 0.9800 . ?
 C12 H00H 0.9800 . ?
 C12 H00I 0.9800 . ?
 C12 H00J 0.9800 . ?
 C13 C14 1.427(4) . ?
 C14 C15 1.425(4) . ?
 C14 C17 1.515(4) . ?
 C15 C18 1.517(4) . ?
 C16 C15 1.422(4) . ?
 C17 H 0.9800 . ?
 C17 H01Y 0.9800 . ?
 C17 HA 0.9800 . ?
 C18 H01A 0.9800 . ?
 C18 H01B 0.9800 . ?
 C18 H01C 0.9800 . ?
 C19 H12 0.9800 . ?
 C19 H22 0.9800 . ?
 C19 H23 0.9800 . ?
 C20 H16 0.9800 . ?
 C20 H30 0.9800 . ?
 C20 H31 0.9800 . ?
 C21 H15 0.9800 . ?
 C21 H28 0.9800 . ?
 C21 H29 0.9800 . ?
 C22 H00A 0.9800 . ?
 C22 H00B 0.9800 . ?
 C22 H00C 0.9800 . ?
 C23 H1 0.9800 . ?
 C23 HF 0.9800 . ?
 C23 HG 0.9800 . ?
 C24 H3 0.9800 . ?
 C24 HJ 0.9800 . ?
 C24 HK 0.9800 . ?
 C25 C29 1.439(4) . ?
 C25 C33 1.530(4) . ?
 C26 C25 1.427(4) . ?
 C26 H00K 0.9500 . ?
 C27 C26 1.406(4) . ?
 C27 C28 1.401(4) . ?
 C27 C37 1.518(4) . ?
 C28 H00P 0.9500 . ?
 C28 C29 1.427(4) . ?
 C29 C41 1.547(4) . ?
 C30 H01D 0.9800 . ?
 C30 H01E 0.9800 . ?
 C30 H01F 0.9800 . ?
 C31 H01P 0.9800 . ?
 C31 H01Q 0.9800 . ?
 C31 H01R 0.9800 . ?
 C32 H8 0.9800 . ?
 C32 HT 0.9800 . ?
 C32 HU 0.9800 . ?
 C33 C30 1.534(4) . ?
 C33 C31 1.534(4) . ?
 C33 C32 1.538(4) . ?
 C34 H00W 0.9800 . ?
 C34 H00X 0.9800 . ?
 C34 H00Y 0.9800 . ?
 C35 H2 0.9800 . ?
 C35 HH 0.9800 . ?
 C35 HI 0.9800 . ?
 C36 H4 0.9800 . ?
 C36 HL 0.9800 . ?
 C36 HM 0.9800 . ?
 C37 C34 1.531(4) . ?
 C37 C35 1.538(5) . ?
 C37 C36 1.520(4) . ?
 C38 H13 0.9800 . ?
 C38 H24 0.9800 . ?
 C38 H25 0.9800 . ?
 C39 H01 0.9800 . ?
 C39 HD 0.9800 . ?
 C39 HE 0.9800 . ?
 C40 H6 0.9800 . ?
 C40 HP 0.9800 . ?
 C40 HQ 0.9800 . ?
 C41 C38 1.528(4) . ?
 C41 C39 1.545(4) . ?
 C41 C40 1.533(5) . ?
 C42 H00Q 0.9500 . ?
 C42 C46 1.419(4) . ?
 C43 C42 1.400(4) . ?
 C43 C44 1.414(4) . ?
 C43 C50 1.517(4) . ?
 C44 H00G 0.9500 . ?
 C44 C45 1.427(4) . ?
 C45 C46 1.439(4) . ?
 C45 C54 1.536(4) . ?
 C46 C58 1.548(4) . ?
 C47 H00L 0.9800 . ?
 C47 H00M 0.9800 . ?
 C47 H00N 0.9800 . ?
 C48 H01Z 0.9800 . ?
 C48 HB 0.9800 . ?
 C48 HC 0.9800 . ?
 C49 H9 0.9800 . ?
 C49 HV 0.9800 . ?
 C49 HW 0.9800 . ?
 C50 C47 1.524(4) . ?
 C50 C48 1.524(5) . ?
 C50 C49 1.531(5) . ?
 C51 H01J 0.9800 . ?
 C51 H01K 0.9800 . ?
 C51 H01L 0.9800 . ?
 C52 H01V 0.9800 . ?
 C52 H01W 0.9800 . ?
 C52 H01X 0.9800 . ?
 C53 H00O 0.9800 . ?
 C53 H00R 0.9800 . ?
 C53 H00S 0.9800 . ?
 C54 C51 1.535(4) . ?
 C54 C52 1.537(4) . ?
 C54 C53 1.535(4) . ?
 C55 H5 0.9800 . ?
 C55 HN 0.9800 . ?
 C55 HO 0.9800 . ?
 C56 H01G 0.9800 . ?
 C56 H01H 0.9800 . ?
 C56 H01I 0.9800 . ?
 C57 H11 0.9800 . ?
 C57 H21 0.9800 . ?
 C57 HZ 0.9800 . ?
 C58 C55 1.555(4) . ?
 C58 C56 1.528(4) . ?
 C58 C57 1.536(5) . ?
 C59 C60 1.402(6) . ?
 C59 C65 1.497(6) . ?
 C60 H20 0.9500 . ?
 C60 C61 1.390(8) . ?
 C61 H020 0.9500 . ?
 C62 C61 1.377(8) . ?
 C62 H19 0.9500 . ?
 C63 C62 1.349(7) . ?
 C63 H18 0.9500 . ?
 C64 C59 1.371(5) . ?
 C64 C63 1.373(6) . ?
 C64 H17 0.9500 . ?
 C65 H02A 0.9800 . ?
 C65 H02B 0.9800 . ?
 C65 H02C 0.9800 . ?

loop_
  _geom_angle_atom_site_label_1
  _geom_angle_atom_site_label_2
  _geom_angle_atom_site_label_3
  _geom_angle
  _geom_angle_site_symmetry_1
  _geom_angle_site_symmetry_3
  _geom_angle_publ_flag
 Sn1 Gd1 Sn2 60.657(6) . . ?
 C1 Gd1 Sn1 41.99(5) . . ?
 C1 Gd1 Sn2 89.74(6) . . ?
 C1 Gd1 C25 107.44(8) . . ?
 C1 Gd1 C29 133.65(8) . . ?
 C2 Gd1 Sn1 59.72(6) . . ?
 C2 Gd1 Sn2 117.71(6) . . ?
 C2 Gd1 C1 30.77(8) . . ?
 C2 Gd1 C3 30.73(8) . . ?
 C2 Gd1 C4 54.50(8) . . ?
 C2 Gd1 C25 106.95(8) . . ?
 C2 Gd1 C27 106.34(9) . . ?
 C2 Gd1 C28 136.24(8) . . ?
 C2 Gd1 C29 137.07(8) . . ?
 C3 Gd1 Sn1 59.77(6) . . ?
 C3 Gd1 Sn2 118.31(6) . . ?
 C3 Gd1 C1 54.28(8) . . ?
 C3 Gd1 C25 127.84(8) . . ?
 C3 Gd1 C27 101.41(8) . . ?
 C3 Gd1 C28 127.91(9) . . ?
 C3 Gd1 C29 150.38(8) . . ?
 C4 Gd1 Sn1 42.18(6) . . ?
 C4 Gd1 Sn2 90.68(6) . . ?
 C4 Gd1 C1 62.82(8) . . ?
 C4 Gd1 C3 30.94(8) . . ?
 C4 Gd1 C25 158.78(8) . . ?
 C4 Gd1 C27 119.83(8) . . ?
 C4 Gd1 C28 134.12(9) . . ?
 C4 Gd1 C29 163.41(9) . . ?
 C25 Gd1 Sn1 142.26(6) . . ?
 C25 Gd1 Sn2 108.69(6) . . ?
 C25 Gd1 C29 30.33(8) . . ?
 C26 Gd1 Sn1 148.29(6) . . ?
 C26 Gd1 Sn2 138.82(6) . . ?
 C26 Gd1 C1 106.57(8) . . ?
 C26 Gd1 C2 90.82(8) . . ?
 C26 Gd1 C3 101.49(8) . . ?
 C26 Gd1 C4 130.47(8) . . ?
 C26 Gd1 C25 30.65(8) . . ?
 C26 Gd1 C27 30.47(8) . . ?
 C26 Gd1 C28 49.52(9) . . ?
 C26 Gd1 C29 50.11(8) . . ?
 C27 Gd1 Sn1 160.89(6) . . ?
 C27 Gd1 Sn2 135.75(6) . . ?
 C27 Gd1 C1 131.44(8) . . ?
 C27 Gd1 C25 50.70(8) . . ?
 C27 Gd1 C28 30.10(9) . . ?
 C27 Gd1 C29 50.43(8) . . ?
 C28 Gd1 Sn1 162.19(6) . . ?
 C28 Gd1 Sn2 105.65(6) . . ?
 C28 Gd1 C1 155.44(8) . . ?
 C28 Gd1 C25 49.84(8) . . ?
 C28 Gd1 C29 30.22(8) . . ?
 C29 Gd1 Sn1 148.67(6) . . ?
 C29 Gd1 Sn2 91.25(6) . . ?
 Sn1 Gd2 Sn2 60.781(6) . . ?
 C13 Gd2 Sn1 89.19(6) . . ?
 C13 Gd2 Sn2 41.90(6) . . ?
 C13 Gd2 C45 107.04(8) . . ?
 C13 Gd2 C46 133.19(9) . . ?
 C14 Gd2 Sn1 117.36(6) . . ?
 C14 Gd2 Sn2 59.69(6) . . ?
 C14 Gd2 C13 30.62(8) . . ?
 C14 Gd2 C15 30.89(9) . . ?
 C14 Gd2 C16 54.57(8) . . ?
 C14 Gd2 C42 136.38(9) . . ?
 C14 Gd2 C43 106.55(9) . . ?
 C14 Gd2 C45 106.41(9) . . ?
 C14 Gd2 C46 136.63(9) . . ?
 C15 Gd2 Sn1 118.51(6) . . ?
 C15 Gd2 Sn2 59.53(6) . . ?
 C15 Gd2 C13 54.09(8) . . ?
 C15 Gd2 C16 30.74(8) . . ?
 C15 Gd2 C42 128.58(9) . . ?
 C15 Gd2 C43 101.85(9) . . ?
 C15 Gd2 C45 127.72(8) . . ?
 C15 Gd2 C46 150.70(8) . . ?
 C16 Gd2 Sn1 91.36(6) . . ?
 C16 Gd2 Sn2 42.12(6) . . ?
 C16 Gd2 C13 62.66(8) . . ?
 C16 Gd2 C42 134.79(9) . . ?
 C16 Gd2 C43 120.10(9) . . ?
 C16 Gd2 C45 158.45(8) . . ?
 C16 Gd2 C46 164.04(9) . . ?
 C42 Gd2 Sn1 105.60(6) . . ?
 C42 Gd2 Sn2 162.40(6) . . ?
 C42 Gd2 C13 155.17(9) . . ?
 C42 Gd2 C45 49.79(9) . . ?
 C42 Gd2 C46 30.14(9) . . ?
 C43 Gd2 Sn1 135.72(7) . . ?
 C43 Gd2 Sn2 161.10(6) . . ?
 C43 Gd2 C13 131.58(9) . . ?
 C43 Gd2 C42 30.11(9) . . ?
 C43 Gd2 C45 50.79(8) . . ?
 C43 Gd2 C46 50.50(9) . . ?
 C44 Gd2 Sn1 138.12(6) . . ?
 C44 Gd2 Sn2 148.06(7) . . ?
 C44 Gd2 C13 106.41(9) . . ?
 C44 Gd2 C14 90.61(9) . . ?
 C44 Gd2 C15 101.61(9) . . ?
 C44 Gd2 C16 130.43(9) . . ?
 C44 Gd2 C42 49.53(9) . . ?
 C44 Gd2 C43 30.62(9) . . ?
 C44 Gd2 C45 30.61(8) . . ?
 C44 Gd2 C46 50.15(9) . . ?
 C45 Gd2 Sn1 107.96(6) . . ?
 C45 Gd2 Sn2 141.86(6) . . ?
 C45 Gd2 C46 30.39(9) . . ?
 C46 Gd2 Sn1 90.78(6) . . ?
 C46 Gd2 Sn2 148.39(6) . . ?
 Gd1 Sn1 Sn2 59.708(5) . . ?
 Gd2 Sn1 Gd1 114.829(7) . . ?
 Gd2 Sn1 Sn2 59.926(5) . . ?
 C1 Sn1 Gd1 57.31(8) . . ?
 C1 Sn1 Gd2 154.82(7) . . ?
 C1 Sn1 Sn2 100.12(7) . . ?
 C1 Sn1 C4 81.06(10) . . ?
 C4 Sn1 Gd1 56.06(7) . . ?
 C4 Sn1 Gd2 115.67(7) . . ?
 C4 Sn1 Sn2 100.21(7) . . ?
 Gd1 Sn2 Gd2 114.187(6) . . ?
 Gd1 Sn2 Sn1 59.635(5) . . ?
 Gd2 Sn2 Sn1 59.294(5) . . ?
 C13 Sn2 Gd1 153.38(7) . . ?
 C13 Sn2 Gd2 57.63(7) . . ?
 C13 Sn2 Sn1 99.30(7) . . ?
 C13 Sn2 C16 81.36(10) . . ?
 C16 Sn2 Gd1 116.60(7) . . ?
 C16 Sn2 Gd2 56.42(7) . . ?
 C16 Sn2 Sn1 100.94(7) . . ?
 C1 Si1 C7 120.10(14) . . ?
 C1 Si1 C8 107.81(15) . . ?
 C1 Si1 C9 110.69(15) . . ?
 C8 Si1 C7 105.32(16) . . ?
 C9 Si1 C7 104.71(18) . . ?
 C9 Si1 C8 107.5(2) . . ?
 C4 Si2 C10 118.44(14) . . ?
 C4 Si2 C11 111.29(14) . . ?
 C4 Si2 C12 105.97(12) . . ?
 C10 Si2 C12 107.95(14) . . ?
 C11 Si2 C10 105.65(15) . . ?
 C11 Si2 C12 107.01(14) . . ?
 C13 Si3 C19 109.90(15) . . ?
 C13 Si3 C20 120.69(14) . . ?
 C13 Si3 C21 107.72(15) . . ?
 C19 Si3 C20 105.4(2) . . ?
 C19 Si3 C21 107.0(2) . . ?
 C21 Si3 C20 105.39(17) . . ?
 C16 Si4 C22 105.88(13) . . ?
 C16 Si4 C23 111.97(14) . . ?
 C16 Si4 C24 118.16(14) . . ?
 C23 Si4 C22 108.29(14) . . ?
 C24 Si4 C22 107.03(15) . . ?
 C24 Si4 C23 105.12(15) . . ?
 Sn1 C1 Gd1 80.70(8) . . ?
 Si1 C1 Gd1 146.70(14) . . ?
 Si1 C1 Sn1 115.51(14) . . ?
 C2 C1 Gd1 72.74(16) . . ?
 C2 C1 Sn1 108.80(18) . . ?
 C2 C1 Si1 122.7(2) . . ?
 C1 C2 Gd1 76.50(16) . . ?
 C1 C2 C5 121.4(3) . . ?
 C3 C2 Gd1 75.23(16) . . ?
 C3 C2 C1 119.8(2) . . ?
 C3 C2 C5 118.4(2) . . ?
 C5 C2 Gd1 125.6(2) . . ?
 C2 C3 Gd1 74.04(15) . . ?
 C2 C3 C4 118.4(2) . . ?
 C2 C3 C6 119.9(2) . . ?
 C4 C3 Gd1 74.02(15) . . ?
 C4 C3 C6 120.9(2) . . ?
 C6 C3 Gd1 131.6(2) . . ?
 Sn1 C4 Gd1 81.76(8) . . ?
 Si2 C4 Gd1 136.40(14) . . ?
 Si2 C4 Sn1 116.58(14) . . ?
 C3 C4 Gd1 75.04(15) . . ?
 C3 C4 Sn1 109.20(19) . . ?
 C3 C4 Si2 126.2(2) . . ?
 C2 C5 H00D 109.5 . . ?
 C2 C5 H00E 109.5 . . ?
 C2 C5 H00F 109.5 . . ?
 H00D C5 H00E 109.5 . . ?
 H00D C5 H00F 109.5 . . ?
 H00E C5 H00F 109.5 . . ?
 C3 C6 H01S 109.5 . . ?
 C3 C6 H01T 109.5 . . ?
 C3 C6 H01U 109.5 . . ?
 H01S C6 H01T 109.5 . . ?
 H01S C6 H01U 109.5 . . ?
 H01T C6 H01U 109.5 . . ?
 Si1 C7 H01M 109.5 . . ?
 Si1 C7 H01N 109.5 . . ?
 Si1 C7 H01O 109.5 . . ?
 H01M C7 H01N 109.5 . . ?
 H01M C7 H01O 109.5 . . ?
 H01N C7 H01O 109.5 . . ?
 Si1 C8 H14 109.5 . . ?
 Si1 C8 H26 109.5 . . ?
 Si1 C8 H27 109.5 . . ?
 H14 C8 H26 109.5 . . ?
 H14 C8 H27 109.5 . . ?
 H26 C8 H27 109.5 . . ?
 Si1 C9 H00T 109.5 . . ?
 Si1 C9 H00U 109.5 . . ?
 Si1 C9 H00V 109.5 . . ?
 H00T C9 H00U 109.5 . . ?
 H00T C9 H00V 109.5 . . ?
 H00U C9 H00V 109.5 . . ?
 Si2 C10 H7 109.5 . . ?
 Si2 C10 HR 109.5 . . ?
 Si2 C10 HS 109.5 . . ?
 H7 C10 HR 109.5 . . ?
 H7 C10 HS 109.5 . . ?
 HR C10 HS 109.5 . . ?
 Si2 C11 H10 109.5 . . ?
 Si2 C11 HX 109.5 . . ?
 Si2 C11 HY 109.5 . . ?
 H10 C11 HX 109.5 . . ?
 H10 C11 HY 109.5 . . ?
 HX C11 HY 109.5 . . ?
 Si2 C12 H00H 109.5 . . ?
 Si2 C12 H00I 109.5 . . ?
 Si2 C12 H00J 109.5 . . ?
 H00H C12 H00I 109.5 . . ?
 H00H C12 H00J 109.5 . . ?
 H00I C12 H00J 109.5 . . ?
 Sn2 C13 Gd2 80.47(8) . . ?
 Si3 C13 Gd2 147.37(14) . . ?
 Si3 C13 Sn2 115.74(14) . . ?
 C14 C13 Gd2 72.37(16) . . ?
 C14 C13 Sn2 108.99(18) . . ?
 C14 C13 Si3 122.2(2) . . ?
 C13 C14 Gd2 77.02(15) . . ?
 C13 C14 C17 121.1(3) . . ?
 C15 C14 Gd2 74.99(16) . . ?
 C15 C14 C13 119.3(2) . . ?
 C15 C14 C17 119.2(3) . . ?
 C17 C14 Gd2 124.68(19) . . ?
 C14 C15 Gd2 74.12(16) . . ?
 C14 C15 C18 119.4(2) . . ?
 C16 C15 Gd2 74.80(16) . . ?
 C16 C15 C14 119.1(2) . . ?
 C16 C15 C18 120.6(3) . . ?
 C18 C15 Gd2 130.64(19) . . ?
 Sn2 C16 Gd2 81.46(9) . . ?
 Si4 C16 Gd2 136.42(13) . . ?
 Si4 C16 Sn2 116.48(13) . . ?
 C15 C16 Gd2 74.46(16) . . ?
 C15 C16 Sn2 108.82(19) . . ?
 C15 C16 Si4 127.0(2) . . ?
 C14 C17 H 109.5 . . ?
 C14 C17 H01Y 109.5 . . ?
 C14 C17 HA 109.5 . . ?
 H C17 HA 109.5 . . ?
 H01Y C17 H 109.5 . . ?
 H01Y C17 HA 109.5 . . ?
 C15 C18 H01A 109.5 . . ?
 C15 C18 H01B 109.5 . . ?
 C15 C18 H01C 109.5 . . ?
 H01A C18 H01B 109.5 . . ?
 H01A C18 H01C 109.5 . . ?
 H01B C18 H01C 109.5 . . ?
 Si3 C19 H12 109.5 . . ?
 Si3 C19 H22 109.5 . . ?
 Si3 C19 H23 109.5 . . ?
 H12 C19 H22 109.5 . . ?
 H12 C19 H23 109.5 . . ?
 H22 C19 H23 109.5 . . ?
 Si3 C20 H16 109.5 . . ?
 Si3 C20 H30 109.5 . . ?
 Si3 C20 H31 109.5 . . ?
 H16 C20 H30 109.5 . . ?
 H16 C20 H31 109.5 . . ?
 H30 C20 H31 109.5 . . ?
 Si3 C21 H15 109.5 . . ?
 Si3 C21 H28 109.5 . . ?
 Si3 C21 H29 109.5 . . ?
 H15 C21 H28 109.5 . . ?
 H15 C21 H29 109.5 . . ?
 H28 C21 H29 109.5 . . ?
 Si4 C22 H00A 109.5 . . ?
 Si4 C22 H00B 109.5 . . ?
 Si4 C22 H00C 109.5 . . ?
 H00A C22 H00B 109.5 . . ?
 H00A C22 H00C 109.5 . . ?
 H00B C22 H00C 109.5 . . ?
 Si4 C23 H1 109.5 . . ?
 Si4 C23 HF 109.5 . . ?
 Si4 C23 HG 109.5 . . ?
 H1 C23 HF 109.5 . . ?
 H1 C23 HG 109.5 . . ?
 HF C23 HG 109.5 . . ?
 Si4 C24 H3 109.5 . . ?
 Si4 C24 HJ 109.5 . . ?
 Si4 C24 HK 109.5 . . ?
 H3 C24 HJ 109.5 . . ?
 H3 C24 HK 109.5 . . ?
 HJ C24 HK 109.5 . . ?
 C26 C25 Gd1 71.84(15) . . ?
 C26 C25 C29 106.7(2) . . ?
 C26 C25 C33 121.0(2) . . ?
 C29 C25 Gd1 76.09(15) . . ?
 C29 C25 C33 132.3(2) . . ?
 C33 C25 Gd1 118.45(17) . . ?
 Gd1 C26 H00K 113.6 . . ?
 C25 C26 Gd1 77.51(15) . . ?
 C25 C26 H00K 125.0 . . ?
 C27 C26 Gd1 75.95(15) . . ?
 C27 C26 C25 110.1(2) . . ?
 C27 C26 H00K 125.0 . . ?
 C26 C27 Gd1 73.59(15) . . ?
 C26 C27 C37 128.3(3) . . ?
 C28 C27 Gd1 75.52(16) . . ?
 C28 C27 C26 106.4(2) . . ?
 C28 C27 C37 125.1(3) . . ?
 C37 C27 Gd1 121.02(18) . . ?
 Gd1 C28 H00P 115.5 . . ?
 C27 C28 Gd1 74.37(16) . . ?
 C27 C28 H00P 124.7 . . ?
 C27 C28 C29 110.6(2) . . ?
 C29 C28 Gd1 77.26(16) . . ?
 C29 C28 H00P 124.7 . . ?
 C25 C29 Gd1 73.58(15) . . ?
 C25 C29 C41 133.1(3) . . ?
 C28 C29 Gd1 72.51(15) . . ?
 C28 C29 C25 106.2(2) . . ?
 C28 C29 C41 118.5(3) . . ?
 C41 C29 Gd1 131.41(18) . . ?
 H01D C30 H01E 109.5 . . ?
 H01D C30 H01F 109.5 . . ?
 H01E C30 H01F 109.5 . . ?
 C33 C30 H01D 109.5 . . ?
 C33 C30 H01E 109.5 . . ?
 C33 C30 H01F 109.5 . . ?
 H01P C31 H01Q 109.5 . . ?
 H01P C31 H01R 109.5 . . ?
 H01Q C31 H01R 109.5 . . ?
 C33 C31 H01P 109.5 . . ?
 C33 C31 H01Q 109.5 . . ?
 C33 C31 H01R 109.5 . . ?
 H8 C32 HT 109.5 . . ?
 H8 C32 HU 109.5 . . ?
 HT C32 HU 109.5 . . ?
 C33 C32 H8 109.5 . . ?
 C33 C32 HT 109.5 . . ?
 C33 C32 HU 109.5 . . ?
 C25 C33 C30 110.8(2) . . ?
 C25 C33 C31 110.1(2) . . ?
 C25 C33 C32 111.8(2) . . ?
 C30 C33 C32 110.8(2) . . ?
 C31 C33 C30 107.5(3) . . ?
 C31 C33 C32 105.6(2) . . ?
 H00W C34 H00X 109.5 . . ?
 H00W C34 H00Y 109.5 . . ?
 H00X C34 H00Y 109.5 . . ?
 C37 C34 H00W 109.5 . . ?
 C37 C34 H00X 109.5 . . ?
 C37 C34 H00Y 109.5 . . ?
 H2 C35 HH 109.5 . . ?
 H2 C35 HI 109.5 . . ?
 HH C35 HI 109.5 . . ?
 C37 C35 H2 109.5 . . ?
 C37 C35 HH 109.5 . . ?
 C37 C35 HI 109.5 . . ?
 H4 C36 HL 109.5 . . ?
 H4 C36 HM 109.5 . . ?
 HL C36 HM 109.5 . . ?
 C37 C36 H4 109.5 . . ?
 C37 C36 HL 109.5 . . ?
 C37 C36 HM 109.5 . . ?
 C27 C37 C34 110.1(2) . . ?
 C27 C37 C35 109.1(3) . . ?
 C27 C37 C36 110.3(2) . . ?
 C34 C37 C35 108.1(3) . . ?
 C36 C37 C34 110.4(3) . . ?
 C36 C37 C35 108.7(3) . . ?
 H13 C38 H24 109.5 . . ?
 H13 C38 H25 109.5 . . ?
 H24 C38 H25 109.5 . . ?
 C41 C38 H13 109.5 . . ?
 C41 C38 H24 109.5 . . ?
 C41 C38 H25 109.5 . . ?
 H01 C39 HD 109.5 . . ?
 H01 C39 HE 109.5 . . ?
 HD C39 HE 109.5 . . ?
 C41 C39 H01 109.5 . . ?
 C41 C39 HD 109.5 . . ?
 C41 C39 HE 109.5 . . ?
 H6 C40 HP 109.5 . . ?
 H6 C40 HQ 109.5 . . ?
 HP C40 HQ 109.5 . . ?
 C41 C40 H6 109.5 . . ?
 C41 C40 HP 109.5 . . ?
 C41 C40 HQ 109.5 . . ?
 C38 C41 C29 117.1(3) . . ?
 C38 C41 C39 109.3(3) . . ?
 C38 C41 C40 105.4(3) . . ?
 C39 C41 C29 107.0(2) . . ?
 C40 C41 C29 110.8(2) . . ?
 C40 C41 C39 106.9(3) . . ?
 Gd2 C42 H00Q 115.4 . . ?
 C43 C42 Gd2 74.64(16) . . ?
 C43 C42 H00Q 124.5 . . ?
 C43 C42 C46 111.0(3) . . ?
 C46 C42 Gd2 77.20(16) . . ?
 C46 C42 H00Q 124.5 . . ?
 C42 C43 Gd2 75.24(16) . . ?
 C42 C43 C44 106.0(3) . . ?
 C42 C43 C50 125.0(3) . . ?
 C44 C43 Gd2 73.75(16) . . ?
 C44 C43 C50 128.7(3) . . ?
 C50 C43 Gd2 121.65(19) . . ?
 Gd2 C44 H00G 114.0 . . ?
 C43 C44 Gd2 75.63(16) . . ?
 C43 C44 H00G 125.0 . . ?
 C43 C44 C45 109.9(3) . . ?
 C45 C44 Gd2 77.34(16) . . ?
 C45 C44 H00G 125.0 . . ?
 C44 C45 Gd2 72.05(15) . . ?
 C44 C45 C46 106.7(3) . . ?
 C44 C45 C54 121.2(3) . . ?
 C46 C45 Gd2 75.63(16) . . ?
 C46 C45 C54 132.1(3) . . ?
 C54 C45 Gd2 119.29(18) . . ?
 C42 C46 Gd2 72.66(16) . . ?
 C42 C46 C45 106.3(2) . . ?
 C42 C46 C58 117.6(3) . . ?
 C45 C46 Gd2 73.98(16) . . ?
 C45 C46 C58 133.6(3) . . ?
 C58 C46 Gd2 131.86(19) . . ?
 H00L C47 H00M 109.5 . . ?
 H00L C47 H00N 109.5 . . ?
 H00M C47 H00N 109.5 . . ?
 C50 C47 H00L 109.5 . . ?
 C50 C47 H00M 109.5 . . ?
 C50 C47 H00N 109.5 . . ?
 H01Z C48 HB 109.5 . . ?
 H01Z C48 HC 109.5 . . ?
 HB C48 HC 109.5 . . ?
 C50 C48 H01Z 109.5 . . ?
 C50 C48 HB 109.5 . . ?
 C50 C48 HC 109.5 . . ?
 H9 C49 HV 109.5 . . ?
 H9 C49 HW 109.5 . . ?
 HV C49 HW 109.5 . . ?
 C50 C49 H9 109.5 . . ?
 C50 C49 HV 109.5 . . ?
 C50 C49 HW 109.5 . . ?
 C43 C50 C47 110.1(2) . . ?
 C43 C50 C48 110.9(3) . . ?
 C43 C50 C49 108.4(3) . . ?
 C47 C50 C48 110.3(3) . . ?
 C47 C50 C49 108.5(3) . . ?
 C48 C50 C49 108.6(3) . . ?
 H01J C51 H01K 109.5 . . ?
 H01J C51 H01L 109.5 . . ?
 H01K C51 H01L 109.5 . . ?
 C54 C51 H01J 109.5 . . ?
 C54 C51 H01K 109.5 . . ?
 C54 C51 H01L 109.5 . . ?
 H01V C52 H01W 109.5 . . ?
 H01V C52 H01X 109.5 . . ?
 H01W C52 H01X 109.5 . . ?
 C54 C52 H01V 109.5 . . ?
 C54 C52 H01W 109.5 . . ?
 C54 C52 H01X 109.5 . . ?
 H00O C53 H00R 109.5 . . ?
 H00O C53 H00S 109.5 . . ?
 H00R C53 H00S 109.5 . . ?
 C54 C53 H00O 109.5 . . ?
 C54 C53 H00R 109.5 . . ?
 C54 C53 H00S 109.5 . . ?
 C45 C54 C52 111.7(3) . . ?
 C51 C54 C45 110.2(2) . . ?
 C51 C54 C52 106.2(3) . . ?
 C51 C54 C53 107.3(3) . . ?
 C53 C54 C45 110.9(2) . . ?
 C53 C54 C52 110.3(3) . . ?
 H5 C55 HN 109.5 . . ?
 H5 C55 HO 109.5 . . ?
 HN C55 HO 109.5 . . ?
 C58 C55 H5 109.5 . . ?
 C58 C55 HN 109.5 . . ?
 C58 C55 HO 109.5 . . ?
 H01G C56 H01H 109.5 . . ?
 H01G C56 H01I 109.5 . . ?
 H01H C56 H01I 109.5 . . ?
 C58 C56 H01G 109.5 . . ?
 C58 C56 H01H 109.5 . . ?
 C58 C56 H01I 109.5 . . ?
 H11 C57 H21 109.5 . . ?
 H11 C57 HZ 109.5 . . ?
 HZ C57 H21 109.5 . . ?
 C58 C57 H11 109.5 . . ?
 C58 C57 H21 109.5 . . ?
 C58 C57 HZ 109.5 . . ?
 C46 C58 C55 106.9(3) . . ?
 C56 C58 C46 116.8(3) . . ?
 C56 C58 C55 109.4(3) . . ?
 C56 C58 C57 105.2(3) . . ?
 C57 C58 C46 111.2(3) . . ?
 C57 C58 C55 106.9(3) . . ?
 C60 C59 C65 120.3(4) . . ?
 C64 C59 C60 117.5(4) . . ?
 C64 C59 C65 122.2(4) . . ?
 C59 C60 H20 119.7 . . ?
 C61 C60 C59 120.7(4) . . ?
 C61 C60 H20 119.7 . . ?
 C60 C61 H020 120.4 . . ?
 C62 C61 C60 119.3(5) . . ?
 C62 C61 H020 120.4 . . ?
 C61 C62 H19 119.8 . . ?
 C63 C62 C61 120.4(4) . . ?
 C63 C62 H19 119.8 . . ?
 C62 C63 H18 119.7 . . ?
 C62 C63 C64 120.5(4) . . ?
 C64 C63 H18 119.7 . . ?
 C59 C64 C63 121.6(4) . . ?
 C59 C64 H17 119.2 . . ?
 C63 C64 H17 119.2 . . ?
 C59 C65 H02A 109.5 . . ?
 C59 C65 H02B 109.5 . . ?
 C59 C65 H02C 109.5 . . ?
 H02A C65 H02B 109.5 . . ?
 H02A C65 H02C 109.5 . . ?
 H02B C65 H02C 109.5 . . ?

loop_
  _geom_torsion_atom_site_label_1
  _geom_torsion_atom_site_label_2
  _geom_torsion_atom_site_label_3
  _geom_torsion_atom_site_label_4
  _geom_torsion
  _geom_torsion_site_symmetry_1
  _geom_torsion_site_symmetry_2
  _geom_torsion_site_symmetry_3
  _geom_torsion_site_symmetry_4
  _geom_torsion_publ_flag
 Gd1 C1 C2 C3 63.9(2) . . . . ?
 Gd1 C1 C2 C5 -123.7(3) . . . . ?
 Gd1 C3 C2 C1 -64.6(2) . . . . ?
 Gd1 C3 C2 C5 122.8(3) . . . . ?
 Gd1 C4 C3 C2 -61.3(2) . . . . ?
 Gd1 C4 C3 C6 129.3(3) . . . . ?
 Gd1 C25 C29 C28 65.69(18) . . . . ?
 Gd1 C25 C29 C41 -132.0(3) . . . . ?
 Gd1 C25 C33 C30 34.6(3) . . . . ?
 Gd1 C25 C33 C31 -84.1(2) . . . . ?
 Gd1 C25 C33 C32 158.8(2) . . . . ?
 Gd1 C26 C25 C29 68.73(18) . . . . ?
 Gd1 C26 C25 C33 -112.8(2) . . . . ?
 Gd1 C27 C26 C25 70.79(19) . . . . ?
 Gd1 C27 C28 C29 -69.5(2) . . . . ?
 Gd1 C27 C37 C34 -31.7(3) . . . . ?
 Gd1 C27 C37 C35 -150.3(2) . . . . ?
 Gd1 C27 C37 C36 90.3(3) . . . . ?
 Gd1 C28 C29 C25 -66.43(18) . . . . ?
 Gd1 C28 C29 C41 128.2(2) . . . . ?
 Gd1 C29 C41 C38 -63.0(4) . . . . ?
 Gd1 C29 C41 C39 174.0(2) . . . . ?
 Gd1 C29 C41 C40 57.9(3) . . . . ?
 Gd2 C13 C14 C15 64.3(2) . . . . ?
 Gd2 C13 C14 C17 -122.9(3) . . . . ?
 Gd2 C14 C15 C16 61.9(2) . . . . ?
 Gd2 C14 C15 C18 -128.1(3) . . . . ?
 Gd2 C16 C15 C14 -61.6(2) . . . . ?
 Gd2 C16 C15 C18 128.6(3) . . . . ?
 Gd2 C42 C46 C45 -66.90(19) . . . . ?
 Gd2 C42 C46 C58 128.7(2) . . . . ?
 Gd2 C43 C42 C46 -69.4(2) . . . . ?
 Gd2 C43 C44 C45 70.5(2) . . . . ?
 Gd2 C43 C50 C47 -30.0(3) . . . . ?
 Gd2 C43 C50 C48 92.3(3) . . . . ?
 Gd2 C43 C50 C49 -148.6(2) . . . . ?
 Gd2 C44 C45 C46 68.31(19) . . . . ?
 Gd2 C44 C45 C54 -113.9(2) . . . . ?
 Gd2 C45 C46 C42 65.99(19) . . . . ?
 Gd2 C45 C46 C58 -133.2(3) . . . . ?
 Gd2 C45 C54 C51 -83.3(3) . . . . ?
 Gd2 C45 C54 C52 158.8(2) . . . . ?
 Gd2 C45 C54 C53 35.3(3) . . . . ?
 Gd2 C46 C58 C55 172.0(2) . . . . ?
 Gd2 C46 C58 C56 -65.1(4) . . . . ?
 Gd2 C46 C58 C57 55.7(4) . . . . ?
 Sn1 C1 C2 Gd1 -73.47(13) . . . . ?
 Sn1 C1 C2 C3 -9.6(3) . . . . ?
 Sn1 C1 C2 C5 162.8(2) . . . . ?
 Sn1 C4 C3 Gd1 75.52(12) . . . . ?
 Sn1 C4 C3 C2 14.2(3) . . . . ?
 Sn1 C4 C3 C6 -155.2(2) . . . . ?
 Sn2 C13 C14 Gd2 -72.96(13) . . . . ?
 Sn2 C13 C14 C15 -8.7(3) . . . . ?
 Sn2 C13 C14 C17 164.2(2) . . . . ?
 Sn2 C16 C15 Gd2 75.07(12) . . . . ?
 Sn2 C16 C15 C14 13.5(3) . . . . ?
 Sn2 C16 C15 C18 -156.4(2) . . . . ?
 Si1 C1 C2 Gd1 147.2(2) . . . . ?
 Si1 C1 C2 C3 -148.9(2) . . . . ?
 Si1 C1 C2 C5 23.5(4) . . . . ?
 Si2 C4 C3 Gd1 -137.2(2) . . . . ?
 Si2 C4 C3 C2 161.5(2) . . . . ?
 Si2 C4 C3 C6 -7.8(4) . . . . ?
 Si3 C13 C14 Gd2 147.6(2) . . . . ?
 Si3 C13 C14 C15 -148.1(2) . . . . ?
 Si3 C13 C14 C17 24.7(4) . . . . ?
 Si4 C16 C15 Gd2 -137.1(2) . . . . ?
 Si4 C16 C15 C14 161.4(2) . . . . ?
 Si4 C16 C15 C18 -8.5(4) . . . . ?
 C4 C3 C2 Gd1 61.3(2) . . . . ?
 C4 C3 C2 C1 -3.3(4) . . . . ?
 C4 C3 C2 C5 -175.9(3) . . . . ?
 C6 C3 C2 Gd1 -129.2(3) . . . . ?
 C6 C3 C2 C1 166.2(3) . . . . ?
 C6 C3 C2 C5 -6.4(4) . . . . ?
 C7 Si1 C1 Gd1 38.4(3) . . . . ?
 C7 Si1 C1 Sn1 152.00(16) . . . . ?
 C7 Si1 C1 C2 -71.1(3) . . . . ?
 C8 Si1 C1 Gd1 158.9(2) . . . . ?
 C8 Si1 C1 Sn1 -87.54(19) . . . . ?
 C8 Si1 C1 C2 49.4(3) . . . . ?
 C9 Si1 C1 Gd1 -83.8(3) . . . . ?
 C9 Si1 C1 Sn1 29.8(2) . . . . ?
 C9 Si1 C1 C2 166.7(3) . . . . ?
 C10 Si2 C4 Gd1 -39.9(2) . . . . ?
 C10 Si2 C4 Sn1 -146.99(16) . . . . ?
 C10 Si2 C4 C3 67.8(3) . . . . ?
 C11 Si2 C4 Gd1 -162.65(18) . . . . ?
 C11 Si2 C4 Sn1 90.30(18) . . . . ?
 C11 Si2 C4 C3 -54.9(3) . . . . ?
 C12 Si2 C4 Gd1 81.4(2) . . . . ?
 C12 Si2 C4 Sn1 -25.68(18) . . . . ?
 C12 Si2 C4 C3 -170.9(3) . . . . ?
 C13 C14 C15 Gd2 -65.4(2) . . . . ?
 C13 C14 C15 C16 -3.4(4) . . . . ?
 C13 C14 C15 C18 166.5(3) . . . . ?
 C17 C14 C15 Gd2 121.7(3) . . . . ?
 C17 C14 C15 C16 -176.4(3) . . . . ?
 C17 C14 C15 C18 -6.4(4) . . . . ?
 C19 Si3 C13 Gd2 -88.9(3) . . . . ?
 C19 Si3 C13 Sn2 25.4(2) . . . . ?
 C19 Si3 C13 C14 162.4(3) . . . . ?
 C20 Si3 C13 Gd2 34.0(3) . . . . ?
 C20 Si3 C13 Sn2 148.29(17) . . . . ?
 C20 Si3 C13 C14 -74.7(3) . . . . ?
 C21 Si3 C13 Gd2 154.9(3) . . . . ?
 C21 Si3 C13 Sn2 -90.81(19) . . . . ?
 C21 Si3 C13 C14 46.2(3) . . . . ?
 C22 Si4 C16 Gd2 80.4(2) . . . . ?
 C22 Si4 C16 Sn2 -26.01(18) . . . . ?
 C22 Si4 C16 C15 -171.8(2) . . . . ?
 C23 Si4 C16 Gd2 -161.78(18) . . . . ?
 C23 Si4 C16 Sn2 91.80(17) . . . . ?
 C23 Si4 C16 C15 -54.0(3) . . . . ?
 C24 Si4 C16 Gd2 -39.4(2) . . . . ?
 C24 Si4 C16 Sn2 -145.85(16) . . . . ?
 C24 Si4 C16 C15 68.4(3) . . . . ?
 C25 C29 C41 C38 45.1(4) . . . . ?
 C25 C29 C41 C39 -77.9(4) . . . . ?
 C25 C29 C41 C40 165.9(3) . . . . ?
 C26 C25 C29 Gd1 -65.81(18) . . . . ?
 C26 C25 C29 C28 -0.1(3) . . . . ?
 C26 C25 C29 C41 162.2(3) . . . . ?
 C26 C25 C33 C30 119.6(3) . . . . ?
 C26 C25 C33 C31 0.8(4) . . . . ?
 C26 C25 C33 C32 -116.3(3) . . . . ?
 C26 C27 C28 Gd1 67.67(19) . . . . ?
 C26 C27 C28 C29 -1.9(3) . . . . ?
 C26 C27 C37 C34 -124.9(3) . . . . ?
 C26 C27 C37 C35 116.6(3) . . . . ?
 C26 C27 C37 C36 -2.8(4) . . . . ?
 C27 C26 C25 Gd1 -69.8(2) . . . . ?
 C27 C26 C25 C29 -1.0(3) . . . . ?
 C27 C26 C25 C33 177.4(2) . . . . ?
 C27 C28 C29 Gd1 67.7(2) . . . . ?
 C27 C28 C29 C25 1.2(3) . . . . ?
 C27 C28 C29 C41 -164.2(2) . . . . ?
 C28 C27 C26 Gd1 -69.02(19) . . . . ?
 C28 C27 C26 C25 1.8(3) . . . . ?
 C28 C27 C37 C34 62.0(4) . . . . ?
 C28 C27 C37 C35 -56.5(4) . . . . ?
 C28 C27 C37 C36 -175.9(3) . . . . ?
 C28 C29 C41 C38 -154.3(3) . . . . ?
 C28 C29 C41 C39 82.7(3) . . . . ?
 C28 C29 C41 C40 -33.4(4) . . . . ?
 C29 C25 C33 C30 -62.4(4) . . . . ?
 C29 C25 C33 C31 178.8(3) . . . . ?
 C29 C25 C33 C32 61.7(4) . . . . ?
 C33 C25 C29 Gd1 116.0(3) . . . . ?
 C33 C25 C29 C28 -178.3(3) . . . . ?
 C33 C25 C29 C41 -16.0(5) . . . . ?
 C37 C27 C26 Gd1 116.9(3) . . . . ?
 C37 C27 C26 C25 -172.3(3) . . . . ?
 C37 C27 C28 Gd1 -118.0(3) . . . . ?
 C37 C27 C28 C29 172.5(3) . . . . ?
 C42 C43 C44 Gd2 -68.93(19) . . . . ?
 C42 C43 C44 C45 1.6(3) . . . . ?
 C42 C43 C50 C47 63.7(4) . . . . ?
 C42 C43 C50 C48 -174.0(3) . . . . ?
 C42 C43 C50 C49 -54.8(4) . . . . ?
 C42 C46 C58 C55 81.1(3) . . . . ?
 C42 C46 C58 C56 -156.0(3) . . . . ?
 C42 C46 C58 C57 -35.3(4) . . . . ?
 C43 C42 C46 Gd2 67.8(2) . . . . ?
 C43 C42 C46 C45 0.9(3) . . . . ?
 C43 C42 C46 C58 -163.5(2) . . . . ?
 C43 C44 C45 Gd2 -69.4(2) . . . . ?
 C43 C44 C45 C46 -1.1(3) . . . . ?
 C43 C44 C45 C54 176.7(2) . . . . ?
 C44 C43 C42 Gd2 67.89(19) . . . . ?
 C44 C43 C42 C46 -1.5(3) . . . . ?
 C44 C43 C50 C47 -124.2(3) . . . . ?
 C44 C43 C50 C48 -1.9(4) . . . . ?
 C44 C43 C50 C49 117.2(4) . . . . ?
 C44 C45 C46 Gd2 -65.86(19) . . . . ?
 C44 C45 C46 C42 0.1(3) . . . . ?
 C44 C45 C46 C58 160.9(3) . . . . ?
 C44 C45 C54 C51 2.4(4) . . . . ?
 C44 C45 C54 C52 -115.4(3) . . . . ?
 C44 C45 C54 C53 121.1(3) . . . . ?
 C45 C46 C58 C55 -78.0(4) . . . . ?
 C45 C46 C58 C56 44.9(5) . . . . ?
 C45 C46 C58 C57 165.6(3) . . . . ?
 C46 C45 C54 C51 179.6(3) . . . . ?
 C46 C45 C54 C52 61.8(4) . . . . ?
 C46 C45 C54 C53 -61.7(4) . . . . ?
 C50 C43 C42 Gd2 -118.5(3) . . . . ?
 C50 C43 C42 C46 172.1(3) . . . . ?
 C50 C43 C44 Gd2 117.8(3) . . . . ?
 C50 C43 C44 C45 -171.7(3) . . . . ?
 C54 C45 C46 Gd2 116.7(3) . . . . ?
 C54 C45 C46 C42 -177.3(3) . . . . ?
 C54 C45 C46 C58 -16.6(5) . . . . ?
 C59 C60 C61 C62 1.1(8) . . . . ?
 C59 C64 C63 C62 -0.6(6) . . . . ?
 C63 C62 C61 C60 -0.7(8) . . . . ?
 C63 C64 C59 C60 0.9(6) . . . . ?
 C63 C64 C59 C65 179.4(4) . . . . ?
 C64 C59 C60 C61 -1.1(7) . . . . ?
 C64 C63 C62 C61 0.5(6) . . . . ?
 C65 C59 C60 C61 -179.7(5) . . . . ?

_shelx_res_file
;
TITL try001_a.res in P-1
    try001.res
    created by SHELXL-2019/2 at 19:07:59 on 30-Sep-2024
REM Old TITL try001_b.res in P-1
REM SHELXT solution in P-1: R1 0.114, Rweak 0.009, Alpha 0.068
REM <I/s> 0.000 for 0 systematic absences, Orientation as input
REM Formula found by SHELXT: C72 Gd4 N23 Si4
CELL 1.34139 11.9707 12.2044 24.5523 97.051 97.145 99.707
ZERR 2 0.0006 0.0006 0.0012 0.002 0.002 0.002
LATT 1
SFAC C H Gd Si Sn
DISP C 0.0137 0.0067 57.1
DISP Gd -3.4578 11.1283 85155.2
DISP H -0 0 0.6481
DISP Si 0.2153 0.2529 1947.9
DISP Sn 0.1164 4.3256 33293.6
UNIT 130 228 4 8 4

L.S. 50
PLAN  35
SIZE 0.04 0.08 0.12
TEMP -173.15
CONF
BOND
list 4
MORE -1
BOND $H
fmap 2 53
acta
OMIT -5 -1 16
OMIT -5 6 10
OMIT 5 -4 19
REM <olex2.extras>
REM <HklSrc "%.\\try001.hkl">
REM </olex2.extras>

WGHT    0.045000    3.669800
FVAR       0.24866
GD01  3    0.719202    0.726090    0.374813    11.00000    0.01927    0.01999 =
         0.01197   -0.00027    0.00025    0.00644
GD02  3    0.750332    0.517068    0.174067    11.00000    0.01863    0.01996 =
         0.01471   -0.00281    0.00244    0.00241
SN03  5    0.875436    0.685230    0.281220    11.00000    0.01858    0.01294 =
         0.01407   -0.00052    0.00145    0.00400
SN04  5    0.601550    0.647434    0.249266    11.00000    0.01896    0.01679 =
         0.01093    0.00178    0.00133    0.00535
SI05  4    0.514397    0.378969    0.272539    11.00000    0.02248    0.02169 =
         0.02044    0.00722    0.00371    0.00351
SI06  4    0.906969    0.467398    0.352518    11.00000    0.02494    0.01439 =
         0.02284    0.00182   -0.00196    0.00731
SI07  4    0.552913    0.779826    0.136766    11.00000    0.02821    0.02773 =
         0.01908    0.01041    0.00425    0.00810
SI08  4    0.969636    0.967233    0.312902    11.00000    0.02804    0.01400 =
         0.03098    0.00047    0.00899    0.00347
C009  1    0.560891    0.468314    0.221361    11.00000    0.02191    0.01925 =
         0.01568    0.00101    0.00163    0.00285
C00A  1    0.590200    0.650471    0.161033    11.00000    0.02299    0.02489 =
         0.01328    0.00568    0.00051    0.00363
C00B  1    0.888023    0.614450    0.357659    11.00000    0.02340    0.01892 =
         0.01710    0.00131   -0.00318    0.00730
C00C  1    0.579967    0.460974    0.342788    11.00000    0.02820    0.03447 =
         0.02064    0.00963    0.00322    0.00735
AFIX 137
H00A  2    0.661805    0.488402    0.342887    11.00000   -1.50000
H00B  2    0.570316    0.412113    0.371353    11.00000   -1.50000
H00C  2    0.541804    0.524957    0.350575    11.00000   -1.50000
AFIX   0
C00D  1    0.809913    0.359302    0.102662    11.00000    0.03051    0.02032 =
         0.01979   -0.00373    0.00846    0.00504
C00E  1    0.540303    0.540839    0.132397    11.00000    0.01890    0.02853 =
         0.01366    0.00202   -0.00044    0.00326
C00F  1    0.936464    0.701755    0.402656    11.00000    0.01901    0.02061 =
         0.01909   -0.00006   -0.00162    0.00755
C00G  1    0.792449    0.448210    0.072611    11.00000    0.02772    0.02340 =
         0.01815   -0.00299    0.00554    0.00325
AFIX  43
H00G  2    0.730241    0.445135    0.044030    11.00000   -1.20000
AFIX   0
C00H  1    0.646595    0.742657    0.474371    11.00000    0.02883    0.01866 =
         0.01267    0.00326    0.00413    0.00469
C00I  1    0.522607    0.449309    0.163194    11.00000    0.02096    0.02133 =
         0.01666    0.00078    0.00107    0.00329
C00J  1    0.882072    0.543205    0.091567    11.00000    0.02524    0.02131 =
         0.01843   -0.00223    0.00882    0.00061
C00K  1    0.685694    0.853186    0.465193    11.00000    0.02391    0.01922 =
         0.01395    0.00144    0.00152    0.00512
AFIX  43
H00K  2    0.753489    0.901196    0.484507    11.00000   -1.20000
AFIX   0
C00L  1    1.001020    0.907622    0.439967    11.00000    0.02931    0.02262 =
         0.02561   -0.00775   -0.00496    0.00508
AFIX 137
H00D  2    0.988374    0.980362    0.429996    11.00000   -1.50000
H00E  2    1.083430    0.907243    0.445900    11.00000   -1.50000
H00F  2    0.969269    0.895260    0.474098    11.00000   -1.50000
AFIX   0
C00M  1    0.843206    0.400302    0.279425    11.00000    0.02485    0.01584 =
         0.02537   -0.00186    0.00092    0.00396
AFIX 137
H00H  2    0.765594    0.415540    0.271010    11.00000   -1.50000
H00I  2    0.840018    0.318942    0.275997    11.00000   -1.50000
H00J  2    0.890895    0.431582    0.253310    11.00000   -1.50000
AFIX   0
C00N  1    0.905453    0.838649    0.339237    11.00000    0.02529    0.01365 =
         0.02031   -0.00141    0.00065    0.00376
C00O  1    0.942180    0.814750    0.393383    11.00000    0.01950    0.02046 =
         0.01885   -0.00281   -0.00316    0.00448
C00P  1    0.546600    0.701397    0.436298    11.00000    0.02674    0.02038 =
         0.01634    0.00111    0.00539    0.00316
AFIX  43
H00P  2    0.502930    0.627543    0.432440    11.00000   -1.20000
AFIX   0
C00Q  1    0.908877    0.400699    0.141276    11.00000    0.02769    0.02527 =
         0.02141   -0.00251    0.00639    0.00968
AFIX  43
H00Q  2    0.940116    0.359336    0.167798    11.00000   -1.20000
AFIX   0
C00R  1    0.745940    0.238558    0.092376    11.00000    0.03328    0.02155 =
         0.02696   -0.00517    0.00791    0.00126
C00S  1    0.888340    0.650058    0.064042    11.00000    0.03114    0.02515 =
         0.02308    0.00279    0.00950    0.00186
C00T  1    0.693230    0.681267    0.519735    11.00000    0.04077    0.01947 =
         0.01585    0.00356    0.00215    0.00679
C00U  1    0.608665    0.882722    0.422627    11.00000    0.02403    0.01861 =
         0.01513    0.00259    0.00601    0.00904
C00V  1    0.697759    0.208360    0.144344    11.00000    0.04063    0.02770 =
         0.03216    0.00110    0.00668    0.00185
AFIX 137
H00L  2    0.760803    0.216109    0.174945    11.00000   -1.50000
H00M  2    0.655773    0.130597    0.137133    11.00000   -1.50000
H00N  2    0.645725    0.258957    0.154367    11.00000   -1.50000
AFIX   0
C00W  1    0.884363    0.752438    0.106351    11.00000    0.03389    0.02597 =
         0.02978   -0.00107    0.00748    0.00416
AFIX 137
H00O  2    0.811984    0.740467    0.121468    11.00000   -1.50000
H00R  2    0.889952    0.819726    0.088046    11.00000   -1.50000
H00S  2    0.948614    0.762485    0.136552    11.00000   -1.50000
AFIX   0
C00X  1    0.956388    0.512615    0.135576    11.00000    0.02322    0.02392 =
         0.02468   -0.00539    0.00674    0.00395
C00Y  1    0.926253    0.954934    0.236670    11.00000    0.07600    0.03609 =
         0.03316    0.01230    0.00808   -0.00697
AFIX 137
H00T  2    0.963518    0.899018    0.217585    11.00000   -1.50000
H00U  2    0.949506    1.027888    0.224571    11.00000   -1.50000
H00V  2    0.842872    0.931413    0.227681    11.00000   -1.50000
AFIX   0
C00Z  1    0.723222    0.571085    0.494124    11.00000    0.03840    0.02265 =
         0.02359    0.00390   -0.00130    0.00819
AFIX 137
H00W  2    0.654362    0.523420    0.472103    11.00000   -1.50000
H00X  2    0.752807    0.531936    0.523731    11.00000   -1.50000
H00Y  2    0.781694    0.587369    0.470144    11.00000   -1.50000
AFIX   0
C010  1    0.446793    0.339134    0.135634    11.00000    0.02713    0.02626 =
         0.02400   -0.00277   -0.00019   -0.00157
AFIX 137
H01A  2    0.366161    0.346307    0.133923    11.00000   -1.50000
H01B  2    0.461282    0.279233    0.157219    11.00000   -1.50000
H01C  2    0.463967    0.320697    0.097957    11.00000   -1.50000
AFIX   0
C011  1    0.628203    1.000458    0.406035    11.00000    0.03191    0.02147 =
         0.02052    0.00652    0.00677    0.01326
C012  1    0.519433    0.785704    0.404110    11.00000    0.02145    0.02591 =
         0.01641    0.00259    0.00504    0.00771
C013  1    0.643626    0.995020    0.344723    11.00000    0.03359    0.03218 =
         0.02367    0.01090    0.00769    0.01261
AFIX 137
H01D  2    0.661890    1.071442    0.335722    11.00000   -1.50000
H01E  2    0.572569    0.954888    0.321421    11.00000   -1.50000
H01F  2    0.706274    0.955257    0.337858    11.00000   -1.50000
AFIX   0
C014  1    1.081665    0.559655    0.163036    11.00000    0.01890    0.03479 =
         0.03205   -0.00490    0.00647    0.00504
C015  1    1.116362    0.687335    0.177392    11.00000    0.02301    0.03454 =
         0.03695   -0.00852    0.00795    0.00018
AFIX 137
H01G  2    1.117473    0.720789    0.143116    11.00000   -1.50000
H01H  2    1.192829    0.706625    0.199506    11.00000   -1.50000
H01I  2    1.061035    0.716469    0.198761    11.00000   -1.50000
AFIX   0
C016  1    0.785424    0.637374    0.018224    11.00000    0.03985    0.02915 =
         0.02147    0.00466    0.00429    0.00286
AFIX 137
H01J  2    0.787845    0.575280   -0.010718    11.00000   -1.50000
H01K  2    0.788495    0.707180    0.002073    11.00000   -1.50000
H01L  2    0.714217    0.621564    0.034060    11.00000   -1.50000
AFIX   0
C017  1    0.397559    0.768898    0.371010    11.00000    0.02092    0.03674 =
         0.02337   -0.00030    0.00260    0.01009
C018  1    0.940814    1.108143    0.341728    11.00000    0.03469    0.01689 =
         0.05112    0.00504    0.01376    0.00316
AFIX 137
H01M  2    0.860035    1.111213    0.330561    11.00000   -1.50000
H01N  2    0.989371    1.167534    0.327320    11.00000   -1.50000
H01O  2    0.958022    1.119084    0.382317    11.00000   -1.50000
AFIX   0
C019  1    0.737574    1.072328    0.440443    11.00000    0.03986    0.01605 =
         0.02829    0.00485    0.00686    0.00599
AFIX 137
H01P  2    0.802917    1.035618    0.434945    11.00000   -1.50000
H01Q  2    0.728845    1.080671    0.479817    11.00000   -1.50000
H01R  2    0.750836    1.146614    0.428550    11.00000   -1.50000
AFIX   0
C01A  1    0.999353    0.675813    0.455972    11.00000    0.03038    0.03026 =
         0.02432    0.00072   -0.00792    0.01090
AFIX 137
H01S  2    0.990387    0.729955    0.487328    11.00000   -1.50000
H01T  2    1.080923    0.681165    0.453001    11.00000   -1.50000
H01U  2    0.967236    0.599621    0.461908    11.00000   -1.50000
AFIX   0
C01B  1    0.995878    0.671727    0.035725    11.00000    0.04076    0.03159 =
         0.03303    0.00283    0.01934   -0.00033
AFIX 137
H01V  2    1.064471    0.683555    0.063634    11.00000   -1.50000
H01W  2    0.995583    0.738718    0.017450    11.00000   -1.50000
H01X  2    0.996129    0.606722    0.008039    11.00000   -1.50000
AFIX   0
C01C  1    0.493373    0.522376    0.071107    11.00000    0.03111    0.03742 =
         0.01495    0.00302   -0.00099    0.00318
AFIX 137
H01Y  2    0.519394    0.457591    0.052513    11.00000   -1.50000
H     2    0.520932    0.589467    0.054853    11.00000   -1.50000
HA    2    0.409432    0.508124    0.066302    11.00000   -1.50000
AFIX   0
C01D  1    0.649820    0.220240    0.043388    11.00000    0.04704    0.02971 =
         0.02769   -0.00698    0.00120   -0.00569
AFIX 137
H01Z  2    0.599519    0.274645    0.049723    11.00000   -1.50000
HB    2    0.605411    0.143816    0.039602    11.00000   -1.50000
HC    2    0.682733    0.230481    0.009346    11.00000   -1.50000
AFIX   0
C01E  1    0.319488    0.808901    0.411891    11.00000    0.02560    0.05191 =
         0.03410    0.00275    0.01042    0.01251
AFIX 137
H01   2    0.321902    0.765927    0.443078    11.00000   -1.50000
HD    2    0.240618    0.797157    0.392740    11.00000   -1.50000
HE    2    0.346414    0.888997    0.425792    11.00000   -1.50000
AFIX   0
C01F  1    0.354498    0.350899    0.269327    11.00000    0.02591    0.03370 =
         0.03240    0.00728    0.00574    0.00009
AFIX 137
H1    2    0.326834    0.422220    0.271432    11.00000   -1.50000
HF    2    0.333954    0.312730    0.300534    11.00000   -1.50000
HG    2    0.319209    0.303090    0.234339    11.00000   -1.50000
AFIX   0
C01G  1    0.600702    0.652701    0.556614    11.00000    0.05952    0.03257 =
         0.02285    0.01108    0.01409    0.01134
AFIX 137
H2    2    0.584000    0.722360    0.575450    11.00000   -1.50000
HH    2    0.628336    0.608315    0.584316    11.00000   -1.50000
HI    2    0.530807    0.609225    0.533576    11.00000   -1.50000
AFIX   0
C01H  1    0.556026    0.237529    0.269794    11.00000    0.03821    0.02433 =
         0.04485    0.01610    0.01135    0.00681
AFIX 137
H3    2    0.524864    0.192852    0.233488    11.00000   -1.50000
HJ    2    0.525254    0.199057    0.299001    11.00000   -1.50000
HK    2    0.639760    0.246612    0.275456    11.00000   -1.50000
AFIX   0
C01I  1    0.798093    0.755069    0.555560    11.00000    0.05453    0.02412 =
         0.02205    0.00357   -0.01051    0.00758
AFIX 137
H4    2    0.855908    0.777796    0.532127    11.00000   -1.50000
HL    2    0.829848    0.712933    0.583302    11.00000   -1.50000
HM    2    0.776134    0.822061    0.574348    11.00000   -1.50000
AFIX   0
C01J  1    1.160156    0.515114    0.122957    11.00000    0.02820    0.03765 =
         0.04845   -0.01008    0.01311    0.00681
AFIX 137
H5    2    1.139670    0.432995    0.114753    11.00000   -1.50000
HN    2    1.240358    0.537032    0.140451    11.00000   -1.50000
HO    2    1.149910    0.547240    0.088406    11.00000   -1.50000
AFIX   0
C01K  1    0.350208    0.644014    0.350352    11.00000    0.02125    0.04416 =
         0.03237   -0.00196   -0.00071    0.00173
AFIX 137
H6    2    0.400119    0.614149    0.325861    11.00000   -1.50000
HP    2    0.272820    0.635235    0.329846    11.00000   -1.50000
HQ    2    0.347406    0.602803    0.382140    11.00000   -1.50000
AFIX   0
C01L  1    0.841525    0.377606    0.401481    11.00000    0.04644    0.02154 =
         0.03011    0.00946    0.00470    0.01402
AFIX 137
H7    2    0.872974    0.411124    0.439817    11.00000   -1.50000
HR    2    0.859218    0.302093    0.394319    11.00000   -1.50000
HS    2    0.758239    0.372751    0.395852    11.00000   -1.50000
AFIX   0
C01M  1    0.530803    1.063130    0.418314    11.00000    0.04207    0.02834 =
         0.03464    0.00601    0.01292    0.02128
AFIX 137
H8    2    0.546954    1.138530    0.407860    11.00000   -1.50000
HT    2    0.525150    1.069221    0.458012    11.00000   -1.50000
HU    2    0.458261    1.021560    0.396892    11.00000   -1.50000
AFIX   0
C01N  1    0.830454    0.161554    0.078907    11.00000    0.05216    0.01933 =
         0.05296   -0.00924    0.01609    0.00565
AFIX 137
H9    2    0.858595    0.176733    0.044259    11.00000   -1.50000
HV    2    0.791719    0.082920    0.074718    11.00000   -1.50000
HW    2    0.895147    0.175713    0.109121    11.00000   -1.50000
AFIX   0
C01O  1    1.062495    0.457419    0.361265    11.00000    0.03109    0.02734 =
         0.04067    0.00329   -0.00902    0.01227
AFIX 137
H10   2    1.103640    0.511118    0.340727    11.00000   -1.50000
HX    2    1.070637    0.381069    0.346921    11.00000   -1.50000
HY    2    1.094557    0.474852    0.400721    11.00000   -1.50000
AFIX   0
C01P  1    1.108943    0.514322    0.217882    11.00000    0.02307    0.04537 =
         0.03767   -0.00372   -0.00093    0.00728
AFIX 137
H11   2    1.062273    0.542030    0.244695    11.00000   -1.50000
HZ    2    1.190330    0.540033    0.232670    11.00000   -1.50000
H21   2    1.091626    0.431986    0.211266    11.00000   -1.50000
AFIX   0
C01Q  1    0.596591    0.900422    0.194003    11.00000    0.08677    0.02680 =
         0.03721    0.00270   -0.01177    0.01773
AFIX 137
H12   2    0.561932    0.881603    0.226585    11.00000   -1.50000
H22   2    0.570592    0.966782    0.181999    11.00000   -1.50000
H23   2    0.680248    0.916379    0.203560    11.00000   -1.50000
AFIX   0
C01R  1    0.384185    0.827383    0.319655    11.00000    0.02410    0.04876 =
         0.02403    0.00237    0.00231    0.01827
AFIX 137
H13   2    0.403668    0.908998    0.330817    11.00000   -1.50000
H24   2    0.304741    0.806593    0.300994    11.00000   -1.50000
H25   2    0.435566    0.804071    0.294213    11.00000   -1.50000
AFIX   0

C01S  1    0.333556    0.048359    0.110146    11.00000    0.04219    0.02728 =
         0.04629    0.00435    0.01215    0.00043
AFIX  43
H17   2    0.411781    0.049621    0.123537    11.00000   -1.20000
AFIX   0
C01T  1    0.252896    0.025555    0.144266    11.00000    0.05256    0.03049 =
         0.03665    0.00091    0.01116    0.00336

C01U  1    1.129585    0.980649    0.326079    11.00000    0.03136    0.03302 =
         0.06512    0.00262    0.01821    0.00655
AFIX 137
H14   2    1.154768    0.983626    0.365858    11.00000   -1.50000
H26   2    1.165792    1.049662    0.313778    11.00000   -1.50000
H27   2    1.151686    0.915662    0.305481    11.00000   -1.50000
AFIX   0
C01V  1    0.392958    0.757258    0.119421    11.00000    0.03020    0.04391 =
         0.05297    0.01736    0.00907    0.01439
AFIX 137
H15   2    0.366655    0.695324    0.088690    11.00000   -1.50000
H28   2    0.370521    0.825985    0.108528    11.00000   -1.50000
H29   2    0.358078    0.738666    0.151978    11.00000   -1.50000
AFIX   0
C01W  1    0.609545    0.831805    0.074839    11.00000    0.04552    0.04505 =
         0.03813    0.02635    0.01630    0.01888
AFIX 137
H16   2    0.692769    0.856986    0.083586    11.00000   -1.50000
H30   2    0.573649    0.894720    0.065229    11.00000   -1.50000
H31   2    0.591791    0.770854    0.043365    11.00000   -1.50000
AFIX   0

C01X  1    0.304090    0.069425    0.057091    11.00000    0.06695    0.02863 =
         0.04341    0.00389    0.01727    0.00164
AFIX  43
H18   2    0.361980    0.085668    0.034529    11.00000   -1.20000
AFIX   0
C01Y  1    0.193579    0.067237    0.036746    11.00000    0.08869    0.03911 =
         0.04026    0.00410    0.00107    0.02232
AFIX  43
H19   2    0.174133    0.081379   -0.000114    11.00000   -1.20000
AFIX   0
C01Z  1    0.138214    0.022843    0.122735    11.00000    0.05109    0.08460 =
         0.05849   -0.00553    0.02582    0.00937
AFIX  43
H20   2    0.079990    0.005938    0.145041    11.00000   -1.20000
AFIX   0
C020  1    0.108821    0.044631    0.069093    11.00000    0.06004    0.09150 =
         0.05978   -0.00709   -0.00361    0.03559
AFIX  43
H020  2    0.031127    0.043936    0.054900    11.00000   -1.20000
AFIX   0
C021  1    0.283716    0.001368    0.201991    11.00000    0.09093    0.05030 =
         0.04127    0.01004    0.01440    0.00197
AFIX 137
H02A  2    0.361132   -0.015784    0.206423    11.00000   -1.50000
H02B  2    0.228961   -0.063157    0.208632    11.00000   -1.50000
H02C  2    0.281230    0.067214    0.228706    11.00000   -1.50000
AFIX   0
HKLF 4


REM  try001_a.res in P-1
REM wR2 = 0.0714, GooF = S = 1.076, Restrained GooF = 1.076 for all data
REM R1 = 0.0269 for 12945 Fo > 4sig(Fo) and 0.0272 for all 13087 data
REM 693 parameters refined using 0 restraints

END

WGHT      0.0450      3.6689

REM Highest difference peak  0.756,  deepest hole -1.526,  1-sigma level  0.114
Q1    1   0.5415  0.5342  0.2408  11.00000  0.05    0.76
Q2    1   0.6942  0.6193  0.3814  11.00000  0.05    0.75
Q3    1   0.7841  0.6825  0.3209  11.00000  0.05    0.71
Q4    1   0.9390  0.8000  0.2958  11.00000  0.05    0.70
Q5    1   0.8006  0.8431  0.3996  11.00000  0.05    0.69
Q6    1   0.8096  0.6350  0.1801  11.00000  0.05    0.68
Q7    1   0.6617  0.7668  0.2568  11.00000  0.05    0.67
Q8    1   0.8315  0.6273  0.2008  11.00000  0.05    0.62
Q9    1   0.6284  0.7592  0.2387  11.00000  0.05    0.60
Q10   1   0.7239  0.8427  0.3380  11.00000  0.05    0.60
Q11   1   0.6929  0.5688  0.2221  11.00000  0.05    0.58
Q12   1   0.5769  0.7049  0.1952  11.00000  0.05    0.53
Q13   1   0.8196  0.5734  0.2792  11.00000  0.05    0.53
Q14   1   0.9057  0.5997  0.3243  11.00000  0.05    0.52
Q15   1   0.7412  0.4036  0.2021  11.00000  0.05    0.51
Q16   1   0.6021  0.7499  0.2173  11.00000  0.05    0.51
Q17   1   0.8269  0.7183  0.3344  11.00000  0.05    0.50
Q18   1   0.7489  0.6334  0.1436  11.00000  0.05    0.50
Q19   1   0.6562  0.5876  0.2051  11.00000  0.05    0.50
Q20   1   0.8607  0.7711  0.2455  11.00000  0.05    0.50
Q21   1   0.9770  0.7011  0.2433  11.00000  0.05    0.49
Q22   1   0.7076  0.7848  0.3739  11.00000  0.05    0.49
Q23   1   0.5395  0.6941  0.2981  11.00000  0.05    0.46
Q24   1   0.7107  0.5689  0.4032  11.00000  0.05    0.45
Q25   1   0.7078  0.4176  0.1807  11.00000  0.05    0.45
Q26   1   0.9366  0.6262  0.2411  11.00000  0.05    0.44
Q27   1   0.6969  0.7037  0.4034  11.00000  0.05    0.43
Q28   1   0.5644  0.5347  0.2709  11.00000  0.05    0.43
Q29   1   0.5472  0.4400  0.2424  11.00000  0.05    0.43
Q30   1   0.8838  0.6325  0.3395  11.00000  0.05    0.42
Q31   1   0.8367  1.0001  0.1836  11.00000  0.05    0.42
Q32   1   0.8357  0.4669  0.1411  11.00000  0.05    0.42
Q33   1   0.5420  0.6758  0.2398  11.00000  0.05    0.41
Q34   1   0.7277  0.6522  0.2411  11.00000  0.05    0.41
Q35   1   0.6609  0.8427  0.3794  11.00000  0.05    0.41
;
_shelx_res_checksum                29404
_shelx_hkl_file
;
  -1   0   0  170.28    7.90
  -1   0   0  164.08    6.60
   1   0   0  163.28    7.90
   1   0   0  161.68    6.70
   1   0   0  159.68    6.60
   1   0   0  159.88    7.80
  -2   0   0  369.46   15.20
  -2   0   0  383.96   18.00
   2   0   0  392.46   17.90
   2   0   0  368.96   15.30
   2   0   0  363.86   17.50
   2   0   0  375.86   15.20
  -3   0   0   16.90    1.30
  -3   0   0   17.50    1.00
  -3   0   0   16.90    1.60
  -3   0   0   16.80    1.10
  -3   0   0   17.80    1.30
  -3   0   0   19.30    1.50
   3   0   0   17.30    1.00
   3   0   0   21.00    2.20
   3   0   0   19.40    4.00
   3   0   0   19.70    1.60
   3   0   0   19.70    1.30
   3   0   0   16.20    1.50
   3   0   0   23.30    4.40
   4   0   0  185.28    7.80
   4   0   0  169.88   11.60
   4   0   0  170.88    7.60
   4   0   0  174.78   12.20
   5   0   0  575.94   29.00
   5   0   0  572.24   30.00
   5   0   0  578.34   23.70
   5   0   0  563.74   23.50
   6   0   0 2060.19   82.79
   6   0   0 2116.49   91.39
   6   0   0 1963.20   94.19
   7   0   0  981.00   46.40
   7   0   0  900.71   38.10
   8   0   0 1500.55   71.19
   8   0   0 1412.96   67.99
   8   0   0 1494.95   59.39
   8   0   0 1400.66   58.89
  -9   0   0  162.38    7.50
  -9   0   0  180.28    9.00
  -9   0   0  181.88    9.90
  -9   0   0  157.08    7.80
  -9   0   0  171.48    7.80
  -9   0   0  160.58    7.20
  -9   0   0  164.08    9.20
  -9   0   0  169.38    7.50
  -9   0   0  159.68    8.10
   9   0   0  155.78    7.90
   9   0   0  155.28    7.50
   9   0   0  177.08   10.40
   9   0   0  165.88    7.60
   9   0   0  160.98    8.60
   9   0   0  155.28   18.40
   9   0   0  154.48    8.00
   9   0   0  167.68    8.10
   9   0   0  169.28    8.60
   9   0   0  153.28    8.30
   9   0   0  159.48    8.30
 -10   0   0   21.40    3.40
 -10   0   0   24.50    2.80
 -10   0   0   19.20    3.80
 -10   0   0   29.20    2.30
 -10   0   0   24.50    2.30
 -10   0   0   28.40    3.10
 -10   0   0   29.10    2.50
 -10   0   0   29.70    3.20
  10   0   0   24.40    3.40
  10   0   0   21.80    5.40
  10   0   0   29.70    3.10
  10   0   0   22.10    4.80
  10   0   0   28.30    3.20
  10   0   0   27.60    2.50
  10   0   0   30.10    3.10
  10   0   0   32.50    3.30
  10   0   0   28.50    3.20
  10   0   0   22.00    4.50
 -11   0   0    4.70    1.20
 -11   0   0    3.10    3.30
 -11   0   0    1.40    2.40
 -11   0   0    1.90    3.20
 -11   0   0    4.60    1.50
 -11   0   0    3.10    1.80
 -11   0   0    2.70    1.40
 -11   0   0    1.90    1.70
  11   0   0    2.90    4.20
  11   0   0    2.60    1.60
  11   0   0   -1.50    2.60
  11   0   0    0.10    2.20
  11   0   0    1.70    1.70
  11   0   0    5.20   14.10
  11   0   0    1.50    1.50
  11   0   0  -10.90   15.40
  11   0   0    2.40    2.10
  11   0   0    2.30    1.90
  11   0   0    2.90    1.60
  11   0   0    0.70    3.90
  11   0   0    3.60    3.60
  11   0   0    3.60    2.00
  11   0   0    3.20    2.20
 -12   0   0   26.30    4.30
 -12   0   0   22.80    3.70
 -12   0   0   22.20    2.10
 -12   0   0   23.00    3.20
 -12   0   0   19.00    2.70
 -12   0   0   23.90    2.70
 -12   0   0   20.00    4.40
 -12   0   0   19.60    2.10
  12   0   0   17.60    2.40
  12   0   0   27.20    6.10
  12   0   0   25.90    5.20
  12   0   0   17.10    2.90
  12   0   0   25.60    3.50
  12   0   0   22.90    3.50
  12   0   0   24.80    3.50
  12   0   0   18.80    4.00
 -13   0   0   58.19    4.50
 -13   0   0   67.89    3.70
 -13   0   0   58.29    4.50
  13   0   0   53.99    7.20
  13   0   0   60.39    4.20
  13   0   0   63.19    5.70
  13   0   0   70.69    4.40
 -14   0   0   92.89    4.50
 -14   0   0   90.19    5.40
 -14   0   0   94.29    5.50
 -14   0   0   82.79    8.40
  14   0   0   88.79    5.60
  14   0   0   96.39    5.80
  14   0   0   78.09    7.50
  14   0   0   95.89   11.10
  14   0   0   87.39    5.00
  14   0   0   86.69    5.80
  14   0   0   98.89    5.40
  14   0   0   74.79    8.60
  14   0   0   94.99    6.70
  14  -1   0    5.40    1.90
  14  -1   0   10.20    6.00
  14  -1   0    7.80    2.10
  14  -1   0    4.90    5.00
  14  -1   0    6.80    4.00
  14  -1   0    4.50    2.40
  14  -1   0    6.10    3.00
 -14   1   0    8.40    2.00
 -14   1   0    6.40    2.50
 -14   1   0    6.30    1.30
 -14   1   0    7.20    2.00
 -14   1   0    7.20    2.00
  13  -1   0   64.49    5.10
  13  -1   0   75.29    4.70
  13  -1   0   83.19    8.80
  13  -1   0   66.99    5.60
  13  -1   0   82.49    5.60
  13  -1   0   74.09    7.60
  13  -1   0   80.49    8.50
  13  -1   0   81.99    4.60
 -13   1   0   73.39    4.00
 -13   1   0   77.89    6.60
 -13   1   0   74.49    4.70
 -13   1   0   73.09    6.10
 -13   1   0   64.49    4.80
 -13   1   0   77.29    4.90
  12  -1   0   51.19    4.20
  12  -1   0   61.29    5.10
  12  -1   0   57.89    5.00
  12  -1   0   55.79    4.00
  12  -1   0   55.69    5.10
  12  -1   0   50.89    4.90
  12  -1   0   44.40    6.10
  12  -1   0   53.09    4.60
  12  -1   0   48.40    6.30
  12  -1   0   47.70    6.80
 -12   1   0   51.59    5.40
 -12   1   0   53.39    5.60
 -12   1   0   57.49    4.20
 -12   1   0   43.70    5.60
 -12   1   0   55.89    3.30
 -12   1   0   51.19    4.00
 -12   1   0   58.99    4.10
  11  -1   0  469.35   22.80
  11  -1   0  437.06   19.50
  11  -1   0  436.86   18.50
  11  -1   0  445.66   19.10
  11  -1   0  412.06   18.80
  11  -1   0  430.76   18.50
  11  -1   0  446.86   19.20
  11  -1   0  454.65   21.70
  11  -1   0  433.06   19.30
 -11   1   0  424.06   18.20
 -11   1   0  431.76   18.60
 -11   1   0  439.26   20.10
 -11   1   0  438.36   18.80
 -11   1   0  425.66   20.70
 -11   1   0  422.36   18.00
 -11   1   0  433.76   19.90
  10  -1   0    2.70    3.10
  10  -1   0    6.50    3.90
  10  -1   0    3.80    3.40
  10  -1   0    5.70    1.60
  10  -1   0    7.70    2.00
  10  -1   0    5.40    1.90
  10  -1   0    3.50    1.90
  10  -1   0   -8.30   10.30
  10  -1   0    3.90    2.00
  10  -1   0    9.00    2.40
  10  -1   0   -1.90   10.10
  10  -1   0    4.90    1.40
  10  -1   0    4.90    1.80
 -10   1   0    5.30    2.30
 -10   1   0    6.80    1.30
 -10   1   0    3.20    1.10
 -10   1   0    3.50    2.60
 -10   1   0    3.90    2.90
 -10   1   0    3.70    2.20
 -10   1   0    2.90    1.50
 -10   1   0    4.90    1.30
 -10   1   0    5.60    1.60
   9  -1   0    7.80    8.10
   9  -1   0    3.60    1.50
   9  -1   0    5.20    2.00
   9  -1   0    3.60    1.50
   9  -1   0    5.70    1.30
   9  -1   0    3.70    1.40
   9  -1   0    9.70    2.20
   9  -1   0    7.10    2.30
   9  -1   0    4.70    1.40
   9  -1   0    5.20    1.30
   9  -1   0    4.30    8.10
  -9   1   0    6.90    1.60
  -9   1   0    5.90    1.20
  -9   1   0    8.20    1.60
  -9   1   0    5.40    1.30
  -9   1   0    6.10    1.40
  -9   1   0    6.00    1.20
   8  -1   0   -0.10    0.90
   8  -1   0    0.50    1.30
   8  -1   0    0.60    1.50
   8  -1   0    0.80    1.10
   8  -1   0    1.30    1.30
   8  -1   0    1.10    1.00
   8  -1   0    1.20    1.10
   8  -1   0    1.90    0.80
   8  -1   0   -0.10    2.50
   8  -1   0    0.40    2.10
   8  -1   0   -1.30    1.90
  -8   1   0    0.60    1.40
  -8   1   0    0.10    2.10
  -8   1   0    0.80    0.80
  -8   1   0    2.20    1.00
  -8   1   0    1.10    0.90
  -8   1   0    2.20    1.90
  -8   1   0    1.70    1.20
   7  -1   0  825.02   35.30
   7  -1   0  878.71   43.90
   7  -1   0  878.61   35.60
   7  -1   0  892.51   42.00
   6  -1   0   51.79    8.60
   6  -1   0   50.59    2.50
   6  -1   0   38.20    6.90
   6  -1   0   49.90    3.20
  -6   1   0   46.20    2.80
  -6   1   0   45.60    2.10
  -6   1   0   53.29    2.60
   5  -1   0  429.76   23.00
   5  -1   0  417.26   17.50
   5  -1   0  405.66   21.60
   5  -1   0  444.36   17.80
   4  -1   0    2.40    2.50
   4  -1   0    4.40    0.60
   4  -1   0    7.50    3.30
   4  -1   0    5.70    0.60
   4  -1   0    6.00    0.60
  -4   1   0    5.60    0.80
  -4   1   0    5.50    0.70
  -4   1   0    4.10    0.50
   3  -1   0 2400.16   96.29
   3  -1   0 2250.87   95.19
   2  -1   0   21.10    2.70
   2  -1   0   19.60    1.30
   2  -1   0   21.40    1.20
   2  -1   0   21.50    1.20
   2  -1   0   23.10    3.30
  -2   1   0   21.00    1.20
  -1  -1   0 2738.83  116.89
   1   1   0 2883.11  117.59
   1   1   0 2982.50  117.79
  -2  -1   0  397.66   16.20
  -2  -1   0  424.96   20.40
   2   1   0  375.56   20.20
   2   1   0  383.76   16.40
  -3  -1   0  112.39    5.20
  -3  -1   0  109.39    9.60
   3   1   0  116.99    5.40
   3   1   0  113.89    5.20
   3   1   0  110.99    9.50
   3   1   0  110.79    9.60
   4   1   0  229.58   15.70
   4   1   0  235.48   16.20
   4   1   0  237.28   10.20
   4   1   0  236.18   10.40
  -5  -1   0   19.10    1.60
  -5  -1   0   18.30    1.90
  -5  -1   0   15.60    1.70
  -5  -1   0   17.00    1.80
   5   1   0   14.60    2.00
   5   1   0   13.50    1.70
   5   1   0   19.50    6.80
   5   1   0   14.80    1.80
   6   1   0 3789.92  162.28
   6   1   0 3787.72  161.28
   7   1   0  385.56   17.30
   7   1   0  394.76   27.60
   7   1   0  418.36   17.70
   7   1   0  411.16   28.20
   8   1   0 2309.57   98.99
   8   1   0 2318.57  110.59
   8   1   0 2558.34   99.49
   8   1   0 2639.14  114.39
  -9  -1   0    1.70    0.80
  -9  -1   0    2.00    1.30
  -9  -1   0    1.40    1.40
  -9  -1   0    2.80    1.60
  -9  -1   0    1.50    1.40
  -9  -1   0    0.70    2.20
  -9  -1   0    3.90    2.90
  -9  -1   0    2.00    1.00
  -9  -1   0    4.50    1.60
   9   1   0    3.50    1.80
   9   1   0    2.60    1.60
   9   1   0    0.60    1.10
   9   1   0    2.30    1.40
   9   1   0    3.00    2.00
   9   1   0    4.70    3.90
   9   1   0    3.90    1.70
   9   1   0   -1.90    9.60
   9   1   0    2.00    1.50
   9   1   0    2.20    3.20
   9   1   0    7.00    2.60
   9   1   0    2.80    3.00
 -10  -1   0   30.20    4.60
 -10  -1   0   35.50    3.00
 -10  -1   0   29.60    2.80
 -10  -1   0   26.80    2.40
 -10  -1   0   31.00    4.80
 -10  -1   0   26.40    3.10
 -10  -1   0   32.90    4.30
  10   1   0   32.50    4.20
  10   1   0   33.70    3.30
  10   1   0   37.20    5.80
  10   1   0   31.60    3.40
  10   1   0   34.60    3.90
  10   1   0   29.40    5.10
  10   1   0   33.80    6.00
  10   1   0   25.20    2.60
  10   1   0   34.80    3.50
  10   1   0   26.60   14.80
  10   1   0   30.80    2.80
  10   1   0   27.50    3.60
  10   1   0   30.40    3.50
 -11  -1   0  196.28    8.90
 -11  -1   0  183.78   11.80
 -11  -1   0  191.58    8.90
 -11  -1   0  189.98   11.00
 -11  -1   0  204.18    9.80
 -11  -1   0  186.28    9.40
 -11  -1   0  191.68    8.50
 -11  -1   0  181.38   11.10
  11   1   0  176.48   12.10
  11   1   0  185.88    9.50
  11   1   0  206.88   10.20
  11   1   0  183.98    9.00
  11   1   0  179.78   13.30
  11   1   0  176.98   10.20
  11   1   0  196.98    9.00
  11   1   0  200.18    9.90
  11   1   0  198.78    9.90
  11   1   0  199.58   26.70
  11   1   0  174.78    9.60
  11   1   0  187.58   12.60
 -12  -1   0  180.38   11.50
 -12  -1   0  192.88    9.80
 -12  -1   0  200.38    9.10
 -12  -1   0  180.18   11.30
 -12  -1   0  197.58    9.60
 -12  -1   0  204.98    8.90
  12   1   0  199.08   10.40
  12   1   0  189.68   10.50
  12   1   0  177.98   13.70
  12   1   0  205.58   10.20
  12   1   0  212.18    9.50
  12   1   0  174.48   12.40
  12   1   0  213.08   10.40
  12   1   0  202.88    9.40
  12   1   0  208.88    9.90
 -13  -1   0  120.89    7.30
 -13  -1   0  148.79    6.60
 -13  -1   0  144.09    6.50
 -13  -1   0  131.69    7.20
  13   1   0  144.49    7.20
  13   1   0  131.89    8.30
  13   1   0  120.99    6.80
 -14  -1   0  404.66   17.40
 -14  -1   0  389.66   16.90
 -14  -1   0  412.26   16.40
  14   1   0  364.46   17.80
  14   1   0  390.86   17.60
  14   1   0  406.16   16.70
  14   1   0  362.86   19.30
  14  -2   0   25.50    3.40
  14  -2   0   29.30    5.10
  14  -2   0   28.80    5.30
  14  -2   0   26.10    3.40
  14  -2   0   29.50    2.80
  14  -2   0   28.80    4.80
  14  -2   0   29.70    3.40
 -14   2   0   30.50    2.30
 -14   2   0   25.60    3.40
 -14   2   0   34.80    3.30
 -14   2   0   31.30    2.60
 -14   2   0   29.50    3.10
  13  -2   0   62.19    4.90
  13  -2   0   54.09    5.10
  13  -2   0   56.69    6.80
  13  -2   0   58.29    3.90
  13  -2   0   59.39    5.10
  13  -2   0   53.29    8.80
  13  -2   0   57.49    7.30
  13  -2   0   53.59    4.40
  13  -2   0   57.69    4.10
  13  -2   0   52.79    4.50
 -13   2   0   53.39    4.10
 -13   2   0   61.59    5.50
 -13   2   0   60.49    4.00
 -13   2   0   52.89    4.10
 -13   2   0   52.89    5.60
 -13   2   0   55.39    3.30
  12  -2   0  986.90   40.50
  12  -2   0  985.10   40.40
  12  -2   0  984.70   43.50
  12  -2   0 1009.40   42.80
 -12   2   0  945.81   41.10
 -12   2   0  910.51   41.60
  11  -2   0  208.38   10.10
  11  -2   0  196.18    9.30
  11  -2   0  208.58   10.20
  11  -2   0  213.58   16.20
  11  -2   0  209.18   13.00
  11  -2   0  194.28    9.30
  11  -2   0  186.18    9.90
  11  -2   0  205.38    9.90
 -11   2   0  209.88   11.50
 -11   2   0  208.38   12.30
 -11   2   0  184.98    8.70
 -11   2   0  213.08    9.50
 -11   2   0  217.48   10.90
  10  -2   0  729.43   30.50
  10  -2   0  676.73   39.80
  10  -2   0  768.32   30.60
  10  -2   0  749.53   30.80
  10  -2   0  746.83   39.90
 -10   2   0  706.83   29.90
 -10   2   0  744.13   30.00
 -10   2   0  758.72   30.50
   9  -2   0   47.20    5.00
   9  -2   0   45.10    3.40
   9  -2   0   36.20    3.10
   9  -2   0   40.90    3.40
   9  -2   0   39.90    2.80
   9  -2   0   39.80   10.80
   9  -2   0   41.30    2.80
   9  -2   0   45.40    3.40
   9  -2   0   38.40    3.10
   9  -2   0   46.70    3.70
   9  -2   0   36.20    2.90
   9  -2   0   41.40    3.40
   9  -2   0   46.00    9.90
  -9   2   0   46.40    2.50
  -9   2   0   43.00    4.20
  -9   2   0   39.00    2.40
  -9   2   0   38.90    2.90
  -9   2   0   43.10    3.20
   8  -2   0  113.69    5.30
   8  -2   0   93.99   12.10
   8  -2   0  109.39    5.60
   8  -2   0  120.89    5.50
   8  -2   0  120.39    6.10
   8  -2   0  110.39   13.30
   8  -2   0  127.49    5.50
  -8   2   0  125.19    5.80
  -8   2   0  108.29    5.50
  -8   2   0  124.49    5.20
  -8   2   0  108.09    5.20
   7  -2   0    3.70    4.60
   7  -2   0    9.30    5.40
   7  -2   0    7.00    1.30
   7  -2   0    8.20    1.50
   7  -2   0    9.00    2.40
   7  -2   0    5.40    1.20
   7  -2   0    7.80    2.50
   7  -2   0    7.70    1.40
   7  -2   0    6.50    0.90
  -7   2   0    6.60    1.80
  -7   2   0    6.00    1.10
  -7   2   0    5.30    1.40
  -7   2   0    6.40    1.00
  -7   2   0    5.60    1.00
  -7   2   0    5.70    0.90
  -7   2   0    7.40    2.00
   6  -2   0    7.90    1.50
   6  -2   0   10.30    1.00
   6  -2   0    7.70    1.30
   6  -2   0   15.10    3.90
   6  -2   0   14.50    2.60
   6  -2   0   11.30    2.20
   6  -2   0    8.60    4.30
   6  -2   0   11.00    1.00
  -6   2   0   10.00    1.20
  -6   2   0   13.80    2.20
  -6   2   0   12.20    1.90
  -6   2   0   12.20    1.50
  -6   2   0   10.10    1.00
  -6   2   0    7.00    1.70
   5  -2   0  113.89    5.30
   5  -2   0   99.69    8.70
   5  -2   0  123.79   10.10
   5  -2   0  109.79    5.30
   4  -2   0  844.52   35.30
   4  -2   0  868.21   39.50
   4  -2   0  911.51   35.40
   4  -2   0  868.01   38.90
   3  -2   0  629.94   28.20
   3  -2   0  606.44   28.20
   3  -2   0  575.14   24.60
   3  -2   0  623.54   24.70
   2  -2   0  351.26   14.10
   2  -2   0  320.57   14.20
   2  -2   0  364.16   17.40
   2  -2   0  337.77   18.30
   1  -2   0   75.09    6.70
   1  -2   0   74.29    3.60
  -1   2   0   72.79    4.00
  -1   2   0   75.79    9.00
   0  -2   0   12.30    0.90
   0  -2   0   11.90    1.30
   0  -2   0   11.30    3.30
   0   2   0   19.70    5.50
   0   2   0   12.10    1.40
   0   2   0   10.50    1.00
   0   2   0   11.90    1.60
  -1  -2   0 3405.46  137.59
   1   2   0 3268.67  139.09
  -2  -2   0  347.27   19.50
  -2  -2   0  360.36   14.90
   2   2   0  345.77   20.60
   2   2   0  365.06   15.10
  -3  -2   0   11.60    0.70
  -3  -2   0   12.30    1.60
  -3  -2   0   11.90    1.10
  -3  -2   0   12.20    1.20
  -3  -2   0   12.20    1.50
   3   2   0    3.70    4.30
   3   2   0   11.10    5.80
   3   2   0    8.90    1.40
   3   2   0   13.70    1.40
  -4  -2   0  520.85   21.90
  -4  -2   0  537.45   29.30
   4   2   0  522.75   22.10
   4   2   0  532.35   30.10
  -5  -2   0  143.09    6.10
  -5  -2   0  122.69    5.60
  -5  -2   0  131.29    6.20
  -5  -2   0  104.29   14.70
   5   2   0  118.79    6.40
   5   2   0  126.09   14.20
   5   2   0  135.79   15.50
   5   2   0  134.79    7.20
   5   2   0  122.89    6.60
  -6  -2   0  309.07   14.10
  -6  -2   0  323.97   14.60
   6   2   0  344.37   26.20
   6   2   0  317.77   24.40
   6   2   0  299.47   15.20
   6   2   0  315.07   14.10
   6   2   0  314.67   15.30
   6   2   0  332.37   14.40
   7   2   0 2811.22  115.39
   7   2   0 2821.92  134.89
  -8  -2   0  716.43   31.20
  -8  -2   0  772.12   30.90
   8   2   0  729.93   31.50
  -9  -2   0  128.59    6.00
  -9  -2   0  129.19    7.10
  -9  -2   0  129.09    6.60
  -9  -2   0  121.49    5.80
   9   2   0  120.09    6.90
   9   2   0  145.49    6.60
   9   2   0  129.99    6.40
   9   2   0  110.99   20.80
   9   2   0  120.59    7.90
 -10  -2   0  194.18    9.70
 -10  -2   0  195.38    9.30
 -10  -2   0  196.38    9.30
 -10  -2   0  196.38   11.70
 -10  -2   0  201.28   10.70
 -10  -2   0  200.38    8.80
 -10  -2   0  200.18   11.50
 -10  -2   0  196.98   10.00
  10   2   0  200.08   10.60
  10   2   0  188.68   12.70
  10   2   0  183.48   10.10
  10   2   0  196.18    9.20
  10   2   0  185.88    9.90
  10   2   0  206.48   10.00
  10   2   0  201.38    9.30
  10   2   0  218.98   11.20
  10   2   0  195.28   12.40
  10   2   0  189.68   16.80
  10   2   0  208.38   28.10
  10   2   0  196.48   10.10
  10   2   0  178.38    9.60
 -11  -2   0   26.90    4.50
 -11  -2   0   24.30    5.10
 -11  -2   0   27.00    4.80
 -11  -2   0   24.90    2.80
 -11  -2   0   32.30    3.10
 -11  -2   0   31.40    2.80
 -11  -2   0   25.00    3.10
 -11  -2   0   28.90    4.00
  11   2   0   23.80    5.20
  11   2   0   23.90    5.50
  11   2   0   23.30    4.70
  11   2   0   23.10    3.30
  11   2   0   22.00    2.60
  11   2   0   25.10    3.10
  11   2   0   18.10    5.80
  11   2   0   29.10    3.70
  11   2   0   28.20    2.80
  11   2   0   24.80    3.70
  11   2   0   30.90    3.80
 -12  -2   0  365.86   16.80
 -12  -2   0  374.56   15.60
 -12  -2   0  357.86   15.90
 -12  -2   0  381.46   16.40
 -12  -2   0  380.36   16.00
 -12  -2   0  334.57   20.80
 -12  -2   0  363.06   18.60
 -12  -2   0  383.66   17.00
  12   2   0  379.06   17.00
  12   2   0  376.26   17.20
  12   2   0  380.46   17.20
  12   2   0  355.36   16.00
  12   2   0  326.47   22.10
  12   2   0  371.06   16.70
  12   2   0  396.46   16.30
  12   2   0  341.87   19.30
  12   2   0  362.56   17.30
  12   2   0  346.27   20.00
 -13  -2   0   20.30    4.00
 -13  -2   0   18.80    2.10
 -13  -2   0   21.50    2.90
 -13  -2   0   19.70    3.10
 -13  -2   0   18.90    3.00
 -13  -2   0   17.30    2.20
 -13  -2   0   17.20    2.40
  13   2   0   21.90    6.10
  13   2   0   24.10    5.30
  13   2   0   17.30    2.80
  13   2   0   19.60    2.30
  13   2   0   20.20    5.50
  13   2   0   18.70    2.90
  13   2   0   18.00    3.70
  13   2   0   24.20    3.60
  13   2   0   23.10    2.90
  14  -3   0  165.78    8.80
  14  -3   0  178.08    8.60
  14  -3   0  150.08    8.60
  14  -3   0  166.18    7.60
  14  -3   0  148.29   10.30
 -14   3   0  164.78    8.10
 -14   3   0  168.28    8.00
 -14   3   0  178.38    7.40
  13  -3   0   53.29    4.20
  13  -3   0   47.50    3.50
  13  -3   0   52.79    4.90
  13  -3   0   52.99    4.30
  13  -3   0   38.00    6.00
  13  -3   0   52.99    3.80
  13  -3   0   48.00    8.40
  13  -3   0   39.70    4.00
  13  -3   0   38.50    4.00
 -13   3   0   43.90    5.00
 -13   3   0   51.89    3.90
 -13   3   0   45.20    3.70
 -13   3   0   50.89    3.00
 -13   3   0   46.00    4.70
 -13   3   0   49.20    3.60
  12  -3   0 1180.98   47.60
 -12   3   0 1123.49   47.80
  11  -3   0  282.67   13.20
  11  -3   0  273.47   13.20
  11  -3   0  287.07   12.60
  11  -3   0  291.27   13.30
  11  -3   0  273.87   15.00
  11  -3   0  283.67   16.00
  11  -3   0  285.57   12.50
  11  -3   0  301.27   13.30
 -11   3   0  270.97   14.10
 -11   3   0  303.17   12.80
 -11   3   0  289.17   12.10
 -11   3   0  279.77   13.90
 -11   3   0  302.67   12.70
 -11   3   0  283.27   13.80
  10  -3   0 1476.15   61.39
   9  -3   0   35.50    2.60
   9  -3   0   32.40    2.90
   9  -3   0   34.80    3.30
   9  -3   0   32.40    2.40
   9  -3   0   41.00    3.30
   9  -3   0   39.40    2.60
   9  -3   0   23.70   11.50
   9  -3   0   37.00    2.90
   9  -3   0   31.30    3.00
  -9   3   0   36.10    2.80
  -9   3   0   31.70    2.50
   8  -3   0  132.39    5.70
   8  -3   0  144.29    7.90
   8  -3   0  132.19    6.50
   8  -3   0  122.59    6.00
   8  -3   0  136.69    6.10
   8  -3   0  122.19    8.00
   8  -3   0  134.69    6.50
   8  -3   0  134.69   13.30
   8  -3   0  120.59    6.60
   8  -3   0  126.89    6.40
   8  -3   0  126.69    5.90
   8  -3   0  128.79   15.70
  -8   3   0  144.89    7.00
  -8   3   0  134.19    6.00
  -8   3   0  131.19    5.60
  -8   3   0  136.99    6.30
   7  -3   0  212.88    9.80
   7  -3   0  178.78   14.70
   7  -3   0  197.28    8.30
   7  -3   0  182.18    8.80
   7  -3   0  194.08    8.80
   7  -3   0  198.58    9.90
   7  -3   0  180.58    8.20
  -7   3   0  194.88    8.30
  -7   3   0  187.68    8.00
   6  -3   0 2133.09   89.89
   6  -3   0 2344.67   96.79
   6  -3   0 2145.69   96.99
   6  -3   0 2316.17   89.89
   5  -3   0   22.40    6.20
   5  -3   0   16.90    1.90
   5  -3   0   20.60    1.50
   5  -3   0   19.90    5.20
   5  -3   0   18.30    2.40
   5  -3   0   18.90    2.40
   5  -3   0   16.20    2.40
   5  -3   0   17.90    1.20
   5  -3   0   17.90    1.90
  -5   3   0   16.60    1.80
  -5   3   0   18.30    2.20
  -5   3   0   19.80    1.50
  -5   3   0   17.30    1.60
  -5   3   0   20.20    1.30
  -5   3   0   16.70    2.00
   4  -3   0 2564.64  100.79
   4  -3   0 2314.57  102.09
   4  -3   0 2268.37   95.49
   3  -3   0  170.38    7.30
   3  -3   0  156.98    7.50
   3  -3   0  168.88   11.70
   3  -3   0  161.38   13.30
   2  -3   0   61.19    3.70
   2  -3   0   68.59    7.60
   2  -3   0   64.69    3.40
   2  -3   0   64.89    9.90
  -2   3   0   59.89    3.60
  -2   3   0   81.89   10.80
   1  -3   0   45.00    2.80
   1  -3   0   46.80    7.00
   1  -3   0   44.50    3.20
   1  -3   0   52.49    9.50
   1  -3   0   51.89    2.20
  -1   3   0   45.20    9.70
  -1   3   0   48.70    2.40
  -1   3   0   45.30    3.40
   0   3   0 1191.68   56.39
  -1  -3   0  162.58   11.60
  -1  -3   0  154.88    7.10
   1   3   0  166.78    7.20
   1   3   0  142.69   13.10
  -2  -3   0 1272.07   56.79
   2   3   0 1274.97   59.29
   2   3   0 1194.78   50.49
  -3  -3   0   10.10    5.50
  -3  -3   0    6.70    1.20
  -3  -3   0    7.00    1.40
  -3  -3   0    6.30    0.70
  -3  -3   0    7.30    1.60
  -3  -3   0    6.00    1.30
  -3  -3   0    7.70    1.10
  -3  -3   0    7.00    0.90
   3   3   0    9.70    2.30
   3   3   0    9.70    2.20
   3   3   0    4.40    1.20
   3   3   0    3.70    1.80
   3   3   0    7.40    1.10
   3   3   0    4.50    1.10
   3   3   0    5.80    0.60
   3   3   0    7.60    1.70
   3   3   0    5.50    1.70
  -4  -3   0 1118.39   54.29
  -4  -3   0 1074.29   45.30
   4   3   0 1121.29   45.70
   4   3   0 1145.29   56.79
  -5  -3   0   78.69    4.10
  -5  -3   0   65.99    3.60
  -5  -3   0   71.49   12.70
  -5  -3   0   77.89    4.50
  -5  -3   0   74.89    4.40
  -5  -3   0   76.59    4.60
  -5  -3   0   78.39    4.10
   5   3   0   81.79    5.60
   5   3   0   65.49    4.50
   5   3   0   58.49   15.00
   5   3   0   66.79    4.10
   5   3   0   74.39   14.00
   5   3   0   69.79    4.30
   5   3   0   82.69    5.30
   5   3   0   70.39    4.80
   5   3   0   79.09    6.20
  -6  -3   0  333.67   14.80
  -6  -3   0  332.77   15.10
   6   3   0  332.07   27.20
   7   3   0 1008.70   57.19
   7   3   0  944.21   40.70
  -8  -3   0   75.29    4.00
  -8  -3   0   79.19    4.70
  -8  -3   0   78.19    4.00
  -8  -3   0   79.49    4.90
  -8  -3   0   76.89    5.30
   8   3   0   71.89    6.10
   8   3   0   56.09   16.50
   8   3   0   72.69    5.00
   8   3   0   67.69    4.80
  -9  -3   0   59.79    3.60
  -9  -3   0   66.79    5.20
  -9  -3   0   64.89    4.50
  -9  -3   0   66.89    4.50
  -9  -3   0   62.99    4.90
  -9  -3   0   66.09    3.80
  -9  -3   0   73.69    7.30
  -9  -3   0   63.19    5.10
  -9  -3   0   71.69    5.10
   9   3   0   65.39    5.50
   9   3   0   58.09    4.70
   9   3   0   60.99    5.80
   9   3   0   68.19    4.30
   9   3   0   75.79    7.50
   9   3   0   79.09    8.20
   9   3   0   51.19   26.00
   9   3   0   64.79    7.50
   9   3   0   68.69    5.00
 -10  -3   0   95.59    6.20
 -10  -3   0   95.19    5.70
 -10  -3   0   94.19    5.80
 -10  -3   0   96.59    6.50
 -10  -3   0   96.79    6.70
 -10  -3   0   99.59    5.20
 -10  -3   0   93.69    8.30
 -10  -3   0   90.99    8.30
  10   3   0   92.39    6.30
  10   3   0   68.49   23.00
  10   3   0  102.29    7.70
  10   3   0   89.09   10.40
  10   3   0   94.79    9.00
  10   3   0   98.69    5.60
  10   3   0   81.79    6.70
  10   3   0   94.29    5.60
  10   3   0   98.19    6.30
  10   3   0   97.09    6.40
  10   3   0   96.99    6.70
 -11  -3   0   13.40    2.40
 -11  -3   0    8.50    2.30
 -11  -3   0    6.60    3.60
 -11  -3   0    8.30    2.50
 -11  -3   0   11.80    2.90
 -11  -3   0    1.60    3.90
 -11  -3   0    7.30    4.40
 -11  -3   0    8.10    3.40
  11   3   0    6.10    3.10
  11   3   0   12.20   22.00
  11   3   0    6.90    5.30
  11   3   0   13.90    3.80
  11   3   0    9.00    2.50
  11   3   0    7.20    4.90
  11   3   0    8.50    4.40
  11   3   0   13.10    2.50
 -12  -3   0  116.59    5.90
 -12  -3   0  121.09    7.10
 -12  -3   0  112.29    6.20
 -12  -3   0  107.19    9.00
 -12  -3   0  103.89    6.70
 -12  -3   0  112.29    7.20
 -12  -3   0  115.29    6.30
 -12  -3   0  104.89    9.10
  12   3   0  112.69    7.70
  12   3   0  116.39   10.00
  12   3   0  110.89   10.80
  12   3   0  117.09    7.80
  12   3   0  114.39    6.20
  12   3   0  109.79    7.00
  12   3   0  111.19    6.80
  12   3   0   99.19    6.90
  12   3   0  111.59   11.40
 -13  -3   0  428.16   17.10
 -13  -3   0  420.76   17.30
 -13  -3   0  392.46   17.70
 -13  -3   0  364.46   20.60
  13   3   0  387.86   20.50
  13   3   0  390.26   19.40
  13   3   0  434.36   17.90
  13   3   0  402.36   18.60
  13   3   0  370.96   18.50
  14  -4   0   24.20    4.80
  14  -4   0   19.50    2.90
  14  -4   0   18.80    4.10
  14  -4   0   24.00    2.50
  14  -4   0   19.40    4.50
  14  -4   0   20.10    3.40
  14  -4   0   27.50    3.00
 -14   4   0   26.60    2.20
 -14   4   0   22.30    3.20
 -14   4   0   23.80    2.10
 -14   4   0   25.70    2.90
  13  -4   0  240.68   11.30
  13  -4   0  213.78   13.40
  13  -4   0  223.68   10.80
  13  -4   0  236.98   10.70
  13  -4   0  228.38   13.10
  13  -4   0  235.18   11.50
  13  -4   0  243.78   11.20
  13  -4   0  241.58   10.30
 -13   4   0  244.38   10.70
 -13   4   0  222.58   11.30
 -13   4   0  238.68   10.00
 -13   4   0  231.78   10.70
 -13   4   0  228.88   10.30
  12  -4   0    5.70    1.90
  12  -4   0    6.20    3.90
  12  -4   0    4.90    3.70
  12  -4   0    4.90    3.20
  12  -4   0    2.40    3.70
  12  -4   0    8.70    2.50
  12  -4   0    3.60    1.90
  12  -4   0    6.70    2.50
  12  -4   0    5.80    3.40
 -12   4   0    5.30    2.50
 -12   4   0    5.70    1.70
 -12   4   0    3.00    2.40
 -12   4   0    7.70    1.60
 -12   4   0    4.90    3.00
 -12   4   0    6.20    1.30
 -12   4   0    2.50    2.30
 -12   4   0    7.30    1.70
  11  -4   0 1461.05   60.89
  10  -4   0  372.36   16.00
  10  -4   0  375.56   18.30
  10  -4   0  356.46   15.50
  10  -4   0  353.96   15.90
  10  -4   0  374.16   16.90
  10  -4   0  351.76   17.50
  10  -4   0  341.87   15.90
  10  -4   0  349.96   17.50
  10  -4   0  371.66   16.70
  10  -4   0  362.26   17.60
 -10   4   0  388.16   16.30
 -10   4   0  340.17   15.00
 -10   4   0  344.77   16.20
 -10   4   0  369.76   15.30
 -10   4   0  376.36   15.70
 -10   4   0  379.36   15.60
 -10   4   0  368.06   16.90
   9  -4   0   42.20    3.30
   9  -4   0   43.90    3.70
   9  -4   0   43.30    4.80
   9  -4   0   40.60    5.60
   9  -4   0   66.59    9.70
   9  -4   0   36.10   16.30
   9  -4   0   49.00    2.90
   9  -4   0   47.90    3.00
   9  -4   0   43.60    4.90
   9  -4   0   46.00    3.40
   9  -4   0   47.90    3.70
   9  -4   0   43.40    2.80
   9  -4   0   47.00    3.60
   9  -4   0   44.60    2.90
   9  -4   0   46.20    3.30
  -9   4   0   47.70    3.20
  -9   4   0   52.99    3.90
  -9   4   0   48.80    4.50
  -9   4   0   47.60    2.90
  -9   4   0   45.30    3.60
  -9   4   0   46.60    2.90
  -9   4   0   51.19    4.10
   8  -4   0  609.54   25.70
   8  -4   0  599.94   25.90
   8  -4   0  610.94   32.70
   8  -4   0  606.34   36.60
   8  -4   0  643.74   25.60
   7  -4   0   10.10    2.00
   7  -4   0    9.40    2.20
   7  -4   0   12.40    2.50
   7  -4   0    9.60    1.10
   7  -4   0    9.10    1.50
   7  -4   0   11.30    2.80
   7  -4   0    8.10    9.40
   7  -4   0   11.60    6.00
   7  -4   0    9.70    1.70
   7  -4   0    8.10    2.00
   7  -4   0   10.90    1.30
  -7   4   0    7.50    1.00
  -7   4   0    8.90    1.20
  -7   4   0   10.10    2.00
  -7   4   0   11.20    1.80
  -7   4   0    9.20    1.60
  -7   4   0    8.20    1.10
  -7   4   0    9.50    1.50
   6  -4   0 1341.37   57.39
   6  -4   0 1421.36   64.19
   6  -4   0 1410.46   67.59
   6  -4   0 1470.05   57.19
   5  -4   0 2123.49   96.29
   5  -4   0 2023.30   86.79
   5  -4   0 2328.57   93.99
   4  -4   0 2454.25  108.09
   4  -4   0 2565.64  105.59
   4  -4   0 2331.67   98.49
   3  -4   0 1333.17   63.49
   3  -4   0 1315.57   53.79
   3  -4   0 1340.07   60.99
   3  -4   0 1294.87   53.49
   2  -4   0 1754.92   77.59
  -2   4   0 1781.32   82.39
  -2   4   0 1718.43   71.09
   1  -4   0 2496.55  110.59
  -1   4   0 2690.33  116.49
   0  -4   0 1385.56   62.49
   0   4   0 1370.96   66.59
  -1  -4   0 1310.47   58.19
   1   4   0 1274.57   62.19
   1   4   0 1190.48   51.19
  -2  -4   0 1438.36   65.99
   2   4   0 1467.25   70.09
   2   4   0 1413.46   58.69
  -3  -4   0  426.26   18.10
  -3  -4   0  415.06   26.30
   3   4   0  405.06   29.10
   3   4   0  430.16   18.60
  -4  -4   0 1303.87   54.09
  -4  -4   0 1293.37   64.19
   4   4   0 1339.67   54.59
   4   4   0 1363.26   68.49
  -5  -4   0  183.28    8.00
  -5  -4   0  169.48    7.80
  -5  -4   0  161.58    7.90
  -5  -4   0  158.78    8.50
  -5  -4   0  180.18    8.50
  -5  -4   0  169.68    7.40
  -5  -4   0  181.48   20.10
  -5  -4   0  167.78    8.40
  -5  -4   0  155.38    7.50
  -5  -4   0  172.08    8.00
  -5  -4   0  155.68    9.10
   5   4   0  162.88    8.30
   5   4   0  168.18   10.20
   5   4   0  206.28   21.90
   5   4   0  169.18    7.70
   5   4   0  173.68    8.10
   5   4   0  169.38    8.10
   5   4   0  153.58    9.80
   5   4   0  155.28    9.00
  -6  -4   0   13.00    1.90
  -6  -4   0   11.40    1.90
  -6  -4   0    9.50    1.40
  -6  -4   0    7.50    1.80
  -6  -4   0    7.30    1.80
  -6  -4   0   10.30    1.80
   6   4   0   16.50   10.40
   6   4   0    9.70    1.90
   6   4   0    9.80    1.70
   6   4   0   12.20    3.00
   6   4   0   10.90    1.90
  -7  -4   0  483.45   20.20
  -7  -4   0  430.16   19.20
  -7  -4   0  424.16   18.60
  -7  -4   0  436.56   20.20
  -7  -4   0  428.36   19.70
   7   4   0  419.06   19.60
   7   4   0  457.35   20.70
   7   4   0  446.76   19.20
   7   4   0  469.75   22.60
   7   4   0  465.35   38.30
   7   4   0  439.46   18.90
   7   4   0  470.25   20.20
  -8  -4   0   53.59    4.20
  -8  -4   0   49.30    3.40
  -8  -4   0   58.59    4.70
  -8  -4   0   48.80    4.30
  -8  -4   0   44.40    4.30
  -8  -4   0   53.79    4.10
  -8  -4   0   56.29    3.40
  -8  -4   0   51.89    4.00
   8   4   0   60.59    7.40
   8   4   0   42.90    4.20
   8   4   0   51.39    6.50
   8   4   0   51.19    6.10
   8   4   0   52.09    5.10
   8   4   0   50.19    4.30
   8   4   0   40.90   18.70
   8   4   0   55.59    3.80
   8   4   0   63.89    8.10
  -9  -4   0   44.60    4.10
  -9  -4   0   38.20    4.30
  -9  -4   0   46.20    4.00
  -9  -4   0   52.09    6.90
  -9  -4   0   40.60    3.10
  -9  -4   0   41.30    3.30
  -9  -4   0   47.20    6.00
  -9  -4   0   41.20    4.20
  -9  -4   0   43.60    4.50
  -9  -4   0   39.30    4.60
   9   4   0   40.40   18.00
   9   4   0   39.80    4.00
   9   4   0   44.30    4.90
   9   4   0   46.20    3.80
   9   4   0   53.29    6.70
   9   4   0   41.20    4.30
   9   4   0   42.40    4.20
   9   4   0   55.29    6.20
   9   4   0   53.29    8.40
   9   4   0   52.89    7.90
 -10  -4   0  563.84   25.00
 -10  -4   0  588.24   28.10
 -10  -4   0  609.54   25.70
 -10  -4   0  638.84   25.20
  10   4   0  642.34   53.79
  10   4   0  561.04   26.30
  10   4   0  549.54   30.10
  10   4   0  575.14   28.50
  10   4   0  576.34   29.50
  10   4   0  612.34   26.10
 -11  -4   0   15.00    4.50
 -11  -4   0    9.70    2.70
 -11  -4   0   10.90    4.60
 -11  -4   0    8.40    3.00
 -11  -4   0   11.60    2.50
 -11  -4   0    5.20    1.90
 -11  -4   0    6.80    2.20
  11   4   0   13.30    5.00
  11   4   0   17.80    6.10
  11   4   0    6.20    2.40
  11   4   0   11.90    3.50
  11   4   0   13.20    3.40
  11   4   0   11.50    2.60
  11   4   0    6.50    2.00
  11   4   0    8.80    2.50
  11   4   0    4.60    2.50
 -12  -4   0   -0.50    3.40
 -12  -4   0    2.50    2.40
 -12  -4   0    1.00    2.30
 -12  -4   0   -0.10    1.50
 -12  -4   0   -2.60    1.80
 -12  -4   0    3.50    2.30
 -12  -4   0    3.20    1.90
  12   4   0    3.30    2.10
  12   4   0    3.30    5.30
  12   4   0   -3.00    3.00
  12   4   0    0.80    1.70
  12   4   0   -0.20    2.80
  12   4   0    1.80    4.10
  12   4   0    2.20    2.20
  12   4   0    1.60    2.30
  12   4   0   -3.30    5.10
 -13  -4   0    4.90    2.50
  13   4   0    3.90    5.50
  13   4   0    4.00    3.10
  13   4   0    3.30    2.70
  14  -5   0   11.90    1.70
  14  -5   0   10.20    2.50
  14  -5   0   13.60    2.40
  14  -5   0    6.50    4.00
  14  -5   0    6.00    4.10
  14  -5   0    6.20    2.80
  14  -5   0   11.30    2.20
 -14   5   0   13.10    1.40
 -14   5   0    8.70    1.90
 -14   5   0   16.50    2.80
  13  -5   0    1.80    1.30
  13  -5   0    0.80    3.30
  13  -5   0    0.30    1.80
  13  -5   0    2.50    1.90
  13  -5   0    0.60    2.10
  13  -5   0    1.00    3.20
  13  -5   0    2.00    1.50
  13  -5   0   -1.80    2.30
 -13   5   0    0.40    2.00
 -13   5   0    1.90    1.30
 -13   5   0    3.20    1.60
 -13   5   0    4.10    1.20
 -13   5   0    3.00    1.60
  12  -5   0  358.16   15.80
  12  -5   0  369.56   15.90
  12  -5   0  339.87   16.60
  12  -5   0  337.17   15.60
  12  -5   0  362.46   15.00
  12  -5   0  364.36   17.60
  12  -5   0  360.26   15.30
  12  -5   0  360.76   18.20
  12  -5   0  361.76   16.10
 -12   5   0  341.57   15.20
 -12   5   0  361.76   15.30
 -12   5   0  330.07   15.80
 -12   5   0  351.66   15.90
 -12   5   0  346.87   14.80
 -12   5   0  341.07   14.80
  11  -5   0  196.18    9.60
  11  -5   0  188.58   11.00
  11  -5   0  187.68    9.20
  11  -5   0  189.08    8.80
  11  -5   0  180.58   10.80
  11  -5   0  196.18    9.50
  11  -5   0  193.78    9.40
  11  -5   0  181.48    8.90
  11  -5   0  188.68    9.30
  11  -5   0  189.58    8.50
  11  -5   0  182.48   11.40
 -11   5   0  191.78    9.50
 -11   5   0  187.48    8.10
 -11   5   0  180.08    9.40
 -11   5   0  187.98    9.40
 -11   5   0  192.28    8.70
 -11   5   0  187.68    8.40
 -11   5   0  175.98   10.00
 -11   5   0  205.48    8.90
  10  -5   0   42.50    4.10
  10  -5   0   41.70    3.10
  10  -5   0   43.10    3.50
  10  -5   0   42.80    3.40
  10  -5   0   40.00    2.90
  10  -5   0   46.50    4.00
  10  -5   0   44.50    3.50
  10  -5   0   44.50    3.80
  10  -5   0   41.90    5.40
  10  -5   0   40.90    3.30
  10  -5   0   43.60    4.90
  10  -5   0   41.20    5.60
  10  -5   0   45.10    5.20
 -10   5   0   42.10    3.90
 -10   5   0   50.19    3.90
 -10   5   0   46.00    3.10
 -10   5   0   42.30    2.90
 -10   5   0   42.10    2.50
 -10   5   0   47.80    3.20
 -10   5   0   43.80    3.20
 -10   5   0   47.00    4.10
   9  -5   0  223.28   11.00
   9  -5   0  237.98   12.10
   9  -5   0  224.18   10.60
   9  -5   0  220.88   10.50
   9  -5   0  238.28   10.90
   9  -5   0  230.88   10.40
   9  -5   0  266.77   17.60
   9  -5   0  241.78   12.20
   9  -5   0  223.58   10.60
   9  -5   0  240.78   10.90
   9  -5   0  256.97   10.50
   9  -5   0  242.88   10.30
   9  -5   0  230.38   12.60
   9  -5   0  242.68   21.20
   9  -5   0  241.18   12.60
   9  -5   0  236.78   11.30
   9  -5   0  233.38   11.00
  -9   5   0  242.68   10.90
  -9   5   0  236.28   10.20
  -9   5   0  245.08   11.60
  -9   5   0  234.08   10.90
  -9   5   0  249.68   10.40
  -9   5   0  252.17   10.50
   8  -5   0  393.86   17.50
   8  -5   0  379.76   16.60
   8  -5   0  421.06   17.00
   8  -5   0  378.96   16.90
   8  -5   0  415.16   25.00
   8  -5   0  409.76   17.10
   8  -5   0  388.06   17.50
   8  -5   0  397.26   30.10
   8  -5   0  376.86   16.60
   8  -5   0  426.36   17.10
   8  -5   0  408.86   17.10
   7  -5   0   30.30    2.80
   7  -5   0   11.50   13.80
   7  -5   0   26.30    2.20
   7  -5   0   26.00    1.90
   7  -5   0   25.00    7.60
   7  -5   0   25.50    2.10
   7  -5   0   27.00    3.30
   7  -5   0   32.20    3.40
   7  -5   0   28.90    5.00
   7  -5   0   26.80    2.50
   7  -5   0   23.30    2.70
   7  -5   0   30.80    3.70
   7  -5   0   28.20    2.50
   7  -5   0   27.90    2.40
  -7   5   0   29.40    3.10
  -7   5   0   28.70    3.00
  -7   5   0   24.50    1.90
  -7   5   0   28.00    2.00
  -7   5   0   28.80    2.60
  -7   5   0   27.20    1.80
   6  -5   0  129.79    7.10
   6  -5   0  125.09    6.20
   6  -5   0  129.79    6.90
   6  -5   0  157.18   14.30
   6  -5   0  133.59    6.50
   6  -5   0  133.39    6.70
   6  -5   0  128.99    5.90
   6  -5   0  135.49    7.00
   6  -5   0  143.39    7.30
   6  -5   0  136.39   18.60
   6  -5   0  122.79    7.40
  -6   5   0  138.69    6.50
  -6   5   0  124.09    5.90
  -6   5   0  131.59    6.10
  -6   5   0  136.79    5.80
  -6   5   0  137.99    6.30
  -6   5   0  124.59    5.70
  -6   5   0  143.69    6.30
   5  -5   0 1687.33   72.29
   5  -5   0 1834.02   72.19
   5  -5   0 1772.12   84.69
   5  -5   0 1830.82   81.59
   4  -5   0  112.29    5.60
   4  -5   0  107.79    5.60
   4  -5   0  101.89    5.50
  -4   5   0  104.09    4.70
   3  -5   0 2664.83  119.19
   3  -5   0 2603.64  106.19
   3  -5   0 2621.74  115.39
   2  -5   0 1482.85   62.89
   2  -5   0 1563.94   76.69
   2  -5   0 1520.15   70.59
   2  -5   0 1477.65   62.39
  -2   5   0 1620.54   77.89
  -2   5   0 1601.64   63.19
   1  -5   0  133.39    6.60
   1  -5   0  140.59   13.00
   1  -5   0  122.99    6.10
  -1   5   0  168.48   22.00
  -1   5   0  133.19    7.30
   0  -5   0 1707.13   75.39
   0   5   0 1606.14   83.69
   0   5   0 1595.84   67.49
  -1  -5   0  719.43   38.10
  -1  -5   0  725.73   29.40
   1   5   0  696.03   42.40
   1   5   0  673.23   29.80
  -2  -5   0  322.47   23.20
  -2  -5   0  337.37   14.90
   2   5   0  325.87   15.50
   2   5   0  359.46   15.50
   2   5   0  326.37   27.30
  -3  -5   0 2244.78  103.59
   3   5   0 2216.48   93.19
   3   5   0 2439.66  110.19
  -4  -5   0 1185.58   48.00
  -4  -5   0 1128.69   60.19
   4   5   0 1134.69   64.59
   4   5   0 1166.78   48.60
  -5  -5   0   22.10    2.50
  -5  -5   0   27.70    3.20
   5   5   0   24.60    2.50
   5   5   0   29.20    3.40
   5   5   0   14.70   11.70
   6   5   0 1073.49   45.10
   6   5   0 1016.70   64.19
   7   5   0 1324.07   78.09
   7   5   0 1287.07   55.09
  -8  -5   0  496.95   21.90
  -8  -5   0  534.15   24.60
  -8  -5   0  471.25   21.10
  -8  -5   0  481.55   21.10
  -8  -5   0  461.05   22.20
  -8  -5   0  490.15   22.60
  -8  -5   0  512.75   22.70
   8   5   0  524.05   23.10
   8   5   0  536.05   47.30
   8   5   0  517.65   26.30
   8   5   0  517.65   24.00
   8   5   0  527.15   25.80
   8   5   0  504.55   21.50
  -9  -5   0  217.18   12.10
  -9  -5   0  234.18   11.10
  -9  -5   0  219.48   10.60
  -9  -5   0  240.88   11.60
  -9  -5   0  240.28   12.20
  -9  -5   0  218.78   10.60
  -9  -5   0  251.17   14.50
  -9  -5   0  242.18   14.10
  -9  -5   0  222.88   11.30
   9   5   0  257.27   12.60
   9   5   0  218.78   38.10
   9   5   0  236.48   11.90
   9   5   0  235.78   11.10
   9   5   0  215.98   12.10
   9   5   0  250.97   13.90
   9   5   0  256.07   16.70
   9   5   0  226.38   11.80
 -10  -5   0  260.17   11.40
 -10  -5   0  248.68   11.80
 -10  -5   0  240.88   15.00
 -10  -5   0  272.67   12.50
 -10  -5   0  261.67   15.80
  10   5   0  233.98   17.50
  10   5   0  240.88   17.50
  10   5   0  229.78   13.30
  10   5   0  301.87   41.10
 -11  -5   0   54.29    4.40
 -11  -5   0   48.00    4.00
 -11  -5   0   43.80    5.00
 -11  -5   0   54.69    7.50
 -11  -5   0   49.70    4.40
  11   5   0   48.00    4.80
  11   5   0   51.99    5.30
  11   5   0   63.09   10.50
  11   5   0   50.69    4.30
  11   5   0   63.79    6.30
  11   5   0   64.49    9.80
  11   5   0   46.30    4.70
  11   5   0   46.40    4.40
 -12  -5   0  108.29    6.30
 -12  -5   0  103.89    5.60
 -12  -5   0  105.99    6.40
 -12  -5   0   98.79    5.70
 -12  -5   0  111.09    6.80
 -12  -5   0   92.39    6.50
  12   5   0   93.69   12.10
  12   5   0   98.29    6.00
  12   5   0   98.69    7.60
  12   5   0   97.29    7.20
  12   5   0   87.99   12.10
  12   5   0   90.39    8.90
  12   5   0  105.89    6.50
  14  -6   0  101.59    5.80
  14  -6   0  105.49    5.80
  14  -6   0  108.49    6.20
  14  -6   0  106.29    5.10
  14  -6   0   96.79    7.70
  14  -6   0  109.79    6.50
  14  -6   0   90.59    7.60
 -14   6   0  107.89    4.90
 -14   6   0   98.49    5.40
 -14   6   0   97.19    6.20
 -14   6   0  103.99    5.30
 -14   6   0  113.99    5.60
  13  -6   0  116.39    8.40
  13  -6   0  116.19    6.30
  13  -6   0  111.89    6.50
  13  -6   0  115.79    5.60
  13  -6   0  129.69    7.30
  13  -6   0  118.29    6.50
  13  -6   0  122.29    8.60
 -13   6   0  112.09    6.70
 -13   6   0  109.39    5.90
 -13   6   0  112.09    5.90
 -13   6   0  113.79    5.30
  12  -6   0    5.10    2.20
  12  -6   0    3.50    2.10
  12  -6   0    1.90    2.60
  12  -6   0    2.50    3.30
  12  -6   0    5.50    3.50
  12  -6   0    4.30    2.00
  12  -6   0    5.90    3.40
  12  -6   0    3.20    1.40
  12  -6   0    5.40    2.10
 -12   6   0    5.30    1.20
 -12   6   0    4.90    1.20
 -12   6   0    4.50    2.00
 -12   6   0    2.70    2.00
 -12   6   0    2.60    1.60
  11  -6   0  297.17   12.30
  11  -6   0  302.17   12.80
  11  -6   0  287.67   14.90
  11  -6   0  271.27   13.60
  11  -6   0  304.17   13.60
  11  -6   0  277.67   13.10
  11  -6   0  298.17   13.20
  11  -6   0  270.87   12.60
  11  -6   0  278.97   12.60
  11  -6   0  306.87   14.80
  11  -6   0  298.47   15.00
 -11   6   0  298.17   13.30
 -11   6   0  279.07   12.60
 -11   6   0  281.27   12.00
 -11   6   0  277.77   12.10
 -11   6   0  304.07   12.70
 -11   6   0  270.67   13.20
 -11   6   0  284.17   13.20
 -11   6   0  287.37   13.80
  10  -6   0   17.90    2.20
  10  -6   0   11.90    2.60
  10  -6   0   25.20    4.30
  10  -6   0   17.50    2.30
  10  -6   0   17.20    2.40
  10  -6   0   17.70    2.90
  10  -6   0   15.50    1.70
  10  -6   0   20.40    4.50
  10  -6   0   16.00    2.20
  10  -6   0   13.50    3.40
  10  -6   0   20.00    2.20
 -10   6   0   16.80    2.60
 -10   6   0   15.80    1.60
 -10   6   0   17.50    2.30
 -10   6   0   14.50    2.40
 -10   6   0   17.80    2.20
 -10   6   0   15.70    1.80
 -10   6   0   16.40    2.30
 -10   6   0   18.50    2.70
 -10   6   0   12.20    2.70
   9  -6   0   85.79    5.90
   9  -6   0   87.59    4.80
   9  -6   0   99.79    4.90
   9  -6   0   89.19    4.90
   9  -6   0   89.49    5.20
   9  -6   0   89.49    7.20
   9  -6   0   96.19   14.10
   9  -6   0   91.49    6.60
   9  -6   0   96.49    5.40
   9  -6   0  102.49   11.90
   9  -6   0   94.39    6.40
   9  -6   0   87.39    5.10
   9  -6   0   90.49    4.50
   9  -6   0   88.29    5.10
   9  -6   0   91.29    5.10
   9  -6   0   84.69    6.00
   9  -6   0   95.69    7.10
  -9   6   0   94.79    4.80
  -9   6   0   95.39    5.30
  -9   6   0   98.79    5.50
  -9   6   0   95.29    6.00
  -9   6   0   90.79    4.90
  -9   6   0   94.89    4.70
  -9   6   0   90.39    4.30
  -9   6   0   94.79    4.40
  -9   6   0   99.69    5.50
   8  -6   0  387.36   17.80
   8  -6   0  412.86   18.80
   8  -6   0  425.56   17.30
   8  -6   0  383.26   16.90
   8  -6   0  376.16   26.10
   8  -6   0  424.86   17.50
   8  -6   0  410.26   18.70
   8  -6   0  383.66   17.10
   8  -6   0  410.46   17.40
   8  -6   0  396.76   16.90
   8  -6   0  384.66   31.80
  -8   6   0  415.16   16.90
  -8   6   0  379.96   16.40
  -8   6   0  413.86   17.10
   7  -6   0   40.10    3.40
   7  -6   0   38.50    4.50
   7  -6   0   43.30    4.00
   7  -6   0   39.40    3.00
   7  -6   0   45.00    4.20
   7  -6   0   39.90    2.40
   7  -6   0   40.20    4.00
   7  -6   0   31.40   15.40
   7  -6   0   38.10    2.60
   7  -6   0   40.50    3.30
   7  -6   0   40.50   10.30
   7  -6   0   36.10    3.40
   7  -6   0   41.60    2.80
   7  -6   0   39.00    3.10
   7  -6   0   49.20    3.70
  -7   6   0   43.70    2.90
  -7   6   0   43.00    3.20
  -7   6   0   45.60    3.10
  -7   6   0   40.70    2.20
  -7   6   0   44.50    2.40
  -7   6   0   41.60    2.60
  -7   6   0   41.60    3.40
   6  -6   0  208.58   10.90
   6  -6   0  242.38   10.30
   6  -6   0  199.78   31.40
   6  -6   0  226.38    9.80
   6  -6   0  220.18   10.00
   6  -6   0  246.08   10.60
   6  -6   0  223.58   26.20
   6  -6   0  202.38   11.80
  -6   6   0  226.78    9.40
  -6   6   0  240.48    9.70
   5  -6   0   49.50   11.40
   5  -6   0   53.19    4.40
   5  -6   0   56.99    3.00
  -5   6   0   56.09    2.50
  -5   6   0   52.69    2.60
  -5   6   0   57.79    2.80
   4  -6   0 1332.07   56.19
   4  -6   0 1387.26   68.49
   4  -6   0 1374.86   56.49
   4  -6   0 1402.16   72.29
   3  -6   0 1017.10   52.49
   3  -6   0 1062.39   59.09
   3  -6   0 1047.60   42.50
   3  -6   0 1009.90   41.90
  -3   6   0 1006.30   59.39
  -3   6   0  959.30   42.40
   2  -6   0    4.90    6.00
   2  -6   0    3.10    1.40
   2  -6   0    5.50    0.80
   2  -6   0    5.90    1.40
   2  -6   0    8.20    1.90
   2  -6   0    3.40    1.30
   2  -6   0    4.30    1.10
  -2   6   0    6.90    1.30
  -2   6   0    7.20    1.20
  -2   6   0    4.50    1.10
  -2   6   0    7.60    1.50
  -2   6   0    5.40    1.40
  -2   6   0    4.20    1.40
  -2   6   0    5.20    1.50
  -2   6   0    7.30    2.70
  -2   6   0    6.00   13.30
  -2   6   0    2.30    1.60
   1  -6   0  387.56   16.60
   1  -6   0  371.26   25.10
  -1   6   0  377.06   32.30
  -1   6   0  368.26   17.40
   0  -6   0 1257.57   50.19
   0  -6   0 1245.48   60.69
   0   6   0 1191.78   66.39
   0   6   0 1179.18   50.79
  -1  -6   0 1146.79   47.40
  -1  -6   0 1178.78   58.69
   1   6   0 1119.09   64.19
   1   6   0 1144.99   48.10
  -2  -6   0   94.69    4.70
  -2  -6   0   81.49    4.40
   2   6   0   92.59    4.80
   2   6   0   87.19    4.40
  -3  -6   0 1741.23   71.29
  -3  -6   0 1714.03   84.59
   3   6   0 1780.82   91.69
   3   6   0 1740.03   72.09
  -4  -6   0   33.10    2.30
  -4  -6   0   37.00    2.50
  -4  -6   0   36.80    3.00
  -4  -6   0   35.70    2.80
  -4  -6   0   32.10   13.30
  -4  -6   0   34.10    4.00
   4   6   0   37.50    3.70
   4   6   0   22.90   14.00
   4   6   0   34.30    4.80
   4   6   0   30.70    2.90
  -5  -6   0  255.57   12.60
  -5  -6   0  264.87   12.40
  -5  -6   0  294.97   13.40
  -5  -6   0  262.87   11.60
  -5  -6   0  286.37   12.20
   5   6   0  228.18   32.40
   5   6   0  277.67   12.60
   5   6   0  254.47   12.80
   5   6   0  276.27   14.30
   5   6   0  251.57   12.40
   6   6   0 1570.34   65.99
   6   6   0 1557.64   90.19
  -7  -6   0   51.89    4.30
  -7  -6   0   57.59    5.10
  -7  -6   0   51.59    4.60
  -7  -6   0   58.09    3.70
  -7  -6   0   68.69    4.40
  -7  -6   0   62.19    3.70
   7   6   0   54.29    4.50
   7   6   0   56.29    5.00
   7   6   0   54.09    6.80
   7   6   0   47.40   22.10
  -8  -6   0  623.84   29.50
  -8  -6   0  652.53   31.30
  -8  -6   0  712.63   29.90
   8   6   0  681.73   29.90
   8   6   0  706.33   40.00
   8   6   0  696.83   28.50
   8   6   0  767.92   60.19
   8   6   0  632.94   31.20
   8   6   0  645.14   33.90
  -9  -6   0  453.65   20.00
  -9  -6   0  446.96   23.00
  -9  -6   0  440.76   23.30
  -9  -6   0  458.45   20.50
  -9  -6   0  484.45   20.30
  -9  -6   0  470.05   20.80
   9   6   0  469.15   26.90
   9   6   0  463.35   23.70
   9   6   0  471.15   53.29
   9   6   0  489.05   20.60
   9   6   0  465.35   21.20
   9   6   0  475.85   22.00
   9   6   0  503.75   21.50
   9   6   0  467.65   26.20
 -10  -6   0   67.59   10.30
 -10  -6   0   81.79    5.90
 -10  -6   0   84.29    5.00
 -10  -6   0   95.19    5.50
  10   6   0   77.59    6.00
  10   6   0   86.59    6.10
  10   6   0   71.99    7.00
 -11  -6   0  239.48   11.00
 -11  -6   0  233.28   11.70
 -11  -6   0  245.08   10.80
 -11  -6   0  237.28   12.00
 -11  -6   0  239.48   11.30
  11   6   0  254.47   13.00
  11   6   0  236.58   12.30
  11   6   0  229.98   11.30
  11   6   0  238.68   13.10
  11   6   0  233.58   15.40
  11   6   0  228.78   18.30
  11   6   0  230.88   18.10
  13  -7   0    0.80    2.50
  13  -7   0    4.10    3.10
  13  -7   0    4.30    3.30
  13  -7   0    0.70    1.90
  13  -7   0    1.50    2.10
  13  -7   0    0.70    1.80
  13  -7   0    0.50    1.30
  13  -7   0    3.80    3.70
  13  -7   0    4.30    2.20
 -13   7   0    1.90    1.10
 -13   7   0    1.20    2.50
 -13   7   0    2.30    2.10
 -13   7   0    0.70    1.50
 -13   7   0    2.10    1.60
  12  -7   0  757.42   34.70
  12  -7   0  814.22   33.00
  12  -7   0  781.62   34.90
  12  -7   0  801.02   33.00
  12  -7   0  787.72   33.50
  12  -7   0  842.72   34.10
  12  -7   0  743.43   34.80
 -12   7   0  798.82   32.70
 -12   7   0  802.92   32.20
  11  -7   0  105.69    6.40
  11  -7   0  109.49    8.00
  11  -7   0  111.89    7.60
  11  -7   0  110.59    5.30
  11  -7   0  114.99    7.20
  11  -7   0  114.59    6.30
  11  -7   0  113.39    6.30
  11  -7   0  110.49    6.00
  11  -7   0  113.89    8.40
  11  -7   0  107.79    8.00
 -11   7   0   95.99    6.60
 -11   7   0  113.59    6.50
 -11   7   0  106.89    5.70
 -11   7   0  105.39    5.60
 -11   7   0  108.19    5.10
 -11   7   0  104.29    6.30
  10  -7   0  327.37   14.60
  10  -7   0  335.47   16.30
  10  -7   0  329.07   16.00
  10  -7   0  312.97   14.40
  10  -7   0  332.37   14.40
  10  -7   0  324.87   13.80
  10  -7   0  326.37   15.50
  10  -7   0  312.67   15.60
  10  -7   0  327.77   15.00
  10  -7   0  321.37   14.70
 -10   7   0  325.17   14.60
 -10   7   0  340.97   14.20
 -10   7   0  320.57   13.60
 -10   7   0  334.27   14.20
 -10   7   0  330.77   15.10
 -10   7   0  348.57   14.90
 -10   7   0  313.07   13.60
   9  -7   0  397.06   19.00
   9  -7   0  383.76   17.90
   9  -7   0  410.06   17.60
   9  -7   0  393.86   18.20
   9  -7   0  413.76   17.50
   9  -7   0  410.46   25.80
   9  -7   0  392.36   17.10
   9  -7   0  415.36   17.80
   9  -7   0  427.46   19.60
   9  -7   0  408.76   18.20
   9  -7   0  432.66   19.20
   9  -7   0  400.26   18.60
  -9   7   0  432.86   18.30
  -9   7   0  416.36   17.80
  -9   7   0  443.16   18.10
  -9   7   0  393.86   17.00
  -9   7   0  424.26   17.00
  -9   7   0  429.46   17.90
   8  -7   0  106.09    5.00
   8  -7   0  102.19    6.10
   8  -7   0  116.39   16.60
   8  -7   0  105.69    7.00
   8  -7   0  105.09    7.10
   8  -7   0  111.29    7.20
   8  -7   0  105.59    5.70
   8  -7   0  117.79    6.50
   8  -7   0  104.79    5.60
   8  -7   0  106.59    7.60
   8  -7   0  112.89    6.40
   8  -7   0  104.79    5.90
   8  -7   0  102.79    5.70
   8  -7   0  105.79    6.40
   8  -7   0   98.59    7.30
  -8   7   0  106.09    4.90
  -8   7   0  103.89    6.00
  -8   7   0  109.09    5.00
  -8   7   0  114.89    5.90
  -8   7   0  107.29    5.30
  -8   7   0  105.19    5.30
  -8   7   0  109.19    5.40
  -8   7   0  112.59    4.80
  -8   7   0  110.19    5.20
   7  -7   0   -1.50    9.60
   7  -7   0    4.40    2.30
   7  -7   0    2.30    0.90
   7  -7   0    2.40    2.40
   7  -7   0    2.20    1.70
   7  -7   0    1.40    2.00
   7  -7   0    0.80    1.30
   7  -7   0    0.70    2.10
   7  -7   0    0.30    2.10
   7  -7   0    1.90    1.40
   7  -7   0    2.20    2.30
   7  -7   0    1.80    1.50
   7  -7   0    2.20    1.00
   7  -7   0    4.50    1.40
   7  -7   0   11.00   16.60
   7  -7   0   -0.20    1.50
   7  -7   0    2.40    1.30
  -7   7   0    0.80    1.40
  -7   7   0    1.30    1.00
  -7   7   0    1.60    0.70
  -7   7   0    1.70    1.10
  -7   7   0    1.30    0.80
  -7   7   0    1.70    0.80
  -7   7   0    1.60    1.10
  -7   7   0    0.70    1.40
  -7   7   0    0.40    1.40
  -7   7   0    0.80    1.00
   6  -7   0  202.28    9.00
   6  -7   0  198.38   23.60
   6  -7   0  219.58   10.10
   6  -7   0  202.68    9.80
   6  -7   0  198.48   10.60
   6  -7   0  212.48   28.30
   6  -7   0  195.98    9.30
   6  -7   0  187.28    9.00
   6  -7   0  199.28    9.60
   6  -7   0  217.28   10.50
   6  -7   0  220.58   10.60
   6  -7   0  195.18   10.30
   6  -7   0  213.38   10.30
   6  -7   0  196.88    8.60
   6  -7   0  219.18   10.70
   6  -7   0  198.28    9.10
   6  -7   0  190.18    9.20
  -6   7   0  202.58    8.40
  -6   7   0  204.18    8.70
  -6   7   0  196.28    8.70
  -6   7   0  200.28    9.00
  -6   7   0  209.58    9.20
  -6   7   0  189.18    9.70
   5  -7   0  588.14   44.40
   5  -7   0  638.34   28.20
   5  -7   0  634.74   27.80
   5  -7   0  714.03   49.10
   4  -7   0    3.00    1.20
   4  -7   0    3.90    1.00
   4  -7   0    2.90    1.40
   4  -7   0    3.30    1.20
   4  -7   0    3.20    2.00
   4  -7   0    3.70    1.30
   4  -7   0    4.40    1.80
   4  -7   0    4.20    0.70
   4  -7   0    0.90    7.10
   4  -7   0    2.70    1.40
   4  -7   0    3.10    1.60
  -4   7   0    3.10    1.20
  -4   7   0    3.90    1.20
  -4   7   0    4.50    1.20
  -4   7   0    5.80    1.20
  -4   7   0    4.30    1.50
  -4   7   0    5.00    1.40
  -4   7   0    3.90    1.40
  -4   7   0    6.70    1.90
  -4   7   0    6.50    1.20
   3  -7   0  276.27   12.00
   3  -7   0  247.28   22.50
  -3   7   0  294.67   11.90
  -3   7   0  290.87   12.20
  -3   7   0  312.87   12.80
  -3   7   0  277.27   12.70
   2  -7   0   17.90    2.00
   2  -7   0   18.50    2.10
   2  -7   0   23.10    2.90
   2  -7   0   17.60    1.50
   2  -7   0   14.70    8.10
   2  -7   0   21.40    2.70
   2  -7   0   20.00    2.40
   2  -7   0   19.20    2.40
   2  -7   0   22.00    2.40
  -2   7   0   18.80    1.90
  -2   7   0   24.10    2.90
  -2   7   0   22.40    2.00
  -2   7   0   25.10    2.60
  -2   7   0   15.30    3.30
  -2   7   0   33.00   17.30
  -2   7   0   22.60    2.30
  -2   7   0   17.80    2.00
  -2   7   0   24.10    3.10
  -2   7   0   25.10    2.80
   1  -7   0 1594.44   75.69
   1  -7   0 1574.24   63.39
  -1   7   0 1422.16   87.79
   0  -7   0  525.85   21.90
   0  -7   0  473.45   21.90
   0  -7   0  531.75   34.40
   0   7   0  492.85   22.00
   0   7   0  486.75   40.60
   0   7   0  495.65   22.80
   0   7   0  495.75   22.60
  -1  -7   0   16.90    1.60
  -1  -7   0   15.40    1.80
  -1  -7   0   14.80    2.00
  -1  -7   0   13.20    2.20
  -1  -7   0   15.00    2.40
  -1  -7   0   12.70    2.20
  -1  -7   0   19.40    3.10
  -1  -7   0   16.70    1.50
  -1  -7   0   12.80    1.50
  -1  -7   0   26.10   10.30
  -1  -7   0   17.30    1.70
  -1  -7   0   13.60    2.60
   1   7   0   18.10    2.20
   1   7   0   13.60    2.50
   1   7   0   13.70    2.80
   1   7   0   17.20    2.20
   1   7   0   15.90    2.90
   1   7   0   21.10    3.90
   1   7   0   15.80    2.20
   1   7   0   18.30    3.90
   1   7   0    9.00   13.10
   1   7   0   19.10    3.30
  -2  -7   0  501.25   36.50
  -2  -7   0  523.25   23.30
   2   7   0  568.94   44.20
   2   7   0  527.45   24.00
   2   7   0  549.95   24.30
   2   7   0  516.05   22.40
  -3  -7   0   23.40    2.60
  -3  -7   0   26.60   12.80
  -3  -7   0   32.20    2.20
  -3  -7   0   28.20    2.10
  -3  -7   0   31.00    2.50
  -3  -7   0   28.60    3.60
   3   7   0   26.00   16.50
   3   7   0   33.40    4.40
   3   7   0   26.20    2.80
   3   7   0   23.00    3.00
   3   7   0   23.90    3.30
   3   7   0   28.50    4.50
  -4  -7   0   -3.30   21.60
  -4  -7   0    9.20    4.90
  -4  -7   0    9.00    1.90
  -4  -7   0   14.60    2.00
  -4  -7   0   10.30    1.80
  -4  -7   0   13.70    1.80
  -4  -7   0   10.50    1.40
  -4  -7   0   11.20    2.00
  -4  -7   0    9.60    1.80
  -4  -7   0   12.60    1.60
  -4  -7   0   13.20    1.70
   4   7   0   12.70    3.70
   4   7   0   19.20    4.70
   4   7   0   15.30    3.30
   4   7   0    8.20    3.90
   4   7   0   14.30    2.80
   4   7   0    7.60    2.40
   4   7   0   -4.40   14.20
   4   7   0   14.90    2.60
   4   7   0   11.30    2.20
   4   7   0    9.10    2.00
   4   7   0   12.50    3.00
   4   7   0    9.40    1.90
   5   7   0  918.81   43.00
   5   7   0 1027.90   68.79
   5   7   0 1047.20   47.00
   5   7   0  979.30   42.80
  -6  -7   0  151.58    7.40
  -6  -7   0  139.99    7.80
  -6  -7   0  144.79    7.80
  -6  -7   0  160.68    7.70
  -6  -7   0  159.88   10.50
  -6  -7   0  160.78    9.20
  -6  -7   0  152.88    7.30
  -6  -7   0  151.98    8.00
  -6  -7   0  146.29    8.20
  -6  -7   0  163.78    8.40
   6   7   0  163.88    9.30
   6   7   0  150.08    9.50
   6   7   0  176.08   12.60
   6   7   0  149.29    8.30
   6   7   0  152.98    8.30
   6   7   0  161.38   14.70
   6   7   0  158.58   14.30
   6   7   0  152.38    8.00
   6   7   0  168.48   11.10
   6   7   0  155.78   10.90
   6   7   0  150.88   10.50
   6   7   0  162.88    9.30
   6   7   0  171.78   34.40
  -7  -7   0  428.56   19.10
  -7  -7   0  458.75   21.10
  -7  -7   0  423.66   19.50
  -7  -7   0  465.25   19.40
  -7  -7   0  459.05   19.80
  -7  -7   0  482.75   22.60
   7   7   0  479.65   22.80
   7   7   0  439.66   22.50
   7   7   0  420.96   20.10
   7   7   0  457.45   19.80
   7   7   0  433.46   22.60
   7   7   0  460.25   49.70
  -8  -7   0   65.99    7.80
  -8  -7   0   84.59    5.80
  -8  -7   0   80.29    5.00
  -8  -7   0   78.29    5.50
  -8  -7   0   76.49    4.60
  -8  -7   0   69.69    6.40
  -8  -7   0   82.79    4.70
  -8  -7   0   80.99    5.30
   8   7   0   70.39    5.30
   8   7   0   65.29    7.90
   8   7   0   59.29   10.10
   8   7   0   80.59    5.50
   8   7   0   66.89    8.00
   8   7   0   60.99   10.20
   8   7   0   79.09    5.90
   8   7   0   80.49    7.10
   8   7   0   92.79   33.30
   8   7   0   64.79    6.60
  -9  -7   0  397.66   17.30
  -9  -7   0  415.56   17.20
  -9  -7   0  400.96   17.80
  -9  -7   0  428.66   17.60
  -9  -7   0  367.96   20.30
   9   7   0  360.16   18.80
   9   7   0  405.46   18.30
   9   7   0  404.46   18.20
   9   7   0  409.76   17.70
   9   7   0  350.86   24.20
   9   7   0  354.36   24.50
 -10  -7   0   74.79    7.80
 -10  -7   0   67.99    4.70
 -10  -7   0   73.79    5.60
 -10  -7   0   74.29    5.40
 -10  -7   0   80.29    4.60
 -10  -7   0   82.29    5.10
  10   7   0   74.19    6.90
  10   7   0   57.09   10.60
  10   7   0   72.79    5.30
  10   7   0   72.49    6.50
  10   7   0   66.69    5.50
  10   7   0   76.09    6.90
  10   7   0   77.39    7.80
  10   7   0   65.39   11.20
  10   7   0   67.29    5.10
 -11  -7   0  158.68    8.00
 -11  -7   0  163.78    8.40
  11   7   0  150.78    8.60
  11   7   0  160.68    8.20
  11   7   0  158.68    8.70
  13  -8   0  180.58   10.90
  13  -8   0  189.38    9.20
  13  -8   0  200.48   10.20
  13  -8   0  214.98   16.00
  13  -8   0  203.28    8.90
 -13   8   0  187.58   10.20
 -13   8   0  201.18    8.80
 -13   8   0  207.18    9.00
 -13   8   0  198.98    9.10
 -13   8   0  194.68   10.80
  12  -8   0  932.81   37.70
  12  -8   0  896.41   39.80
  12  -8   0  919.01   38.20
  12  -8   0  953.10   38.70
  12  -8   0  890.41   40.60
  12  -8   0  975.40   38.30
  12  -8   0  896.01   40.20
  12  -8   0  949.90   39.40
  11  -8   0  186.08    8.90
  11  -8   0  192.78    9.60
  11  -8   0  175.18    8.20
  11  -8   0  181.18    8.90
  11  -8   0  181.08   10.90
  11  -8   0  174.78    9.80
  11  -8   0  170.88   10.80
  11  -8   0  174.58   11.30
  11  -8   0  184.28    9.50
  11  -8   0  181.38    8.90
 -11   8   0  180.08    9.40
 -11   8   0  177.28    8.30
 -11   8   0  187.58    8.60
 -11   8   0  179.68    8.00
 -11   8   0  173.38    8.80
 -11   8   0  186.68    8.50
  10  -8   0  166.58    9.10
  10  -8   0  147.89   10.20
  10  -8   0  150.98    9.70
  10  -8   0  168.38    7.50
  10  -8   0  154.08    8.60
  10  -8   0  168.78    8.20
  10  -8   0  144.49    9.80
  10  -8   0  169.38    8.20
  10  -8   0  160.58   10.00
  10  -8   0  168.78    8.10
 -10   8   0  161.28    8.60
 -10   8   0  157.58    8.30
 -10   8   0  171.88    7.60
 -10   8   0  171.88    8.10
 -10   8   0  175.38    7.90
 -10   8   0  163.78    7.30
   9  -8   0  804.82   34.70
   9  -8   0  793.42   32.50
   9  -8   0  810.82   35.90
   9  -8   0  731.23   33.10
   9  -8   0  796.32   32.80
   9  -8   0  808.32   33.40
   9  -8   0  791.42   34.00
   9  -8   0  822.32   34.70
   9  -8   0  787.82   41.70
  -9   8   0  782.52   32.40
  -9   8   0  810.52   33.40
  -9   8   0  818.82   33.20
   8  -8   0   74.89    5.60
   8  -8   0   89.69    4.50
   8  -8   0   83.19    4.90
   8  -8   0   91.69    5.60
   8  -8   0   90.09    5.70
   8  -8   0   74.39    7.00
   8  -8   0   76.99    6.60
   8  -8   0   72.99    6.40
   8  -8   0   82.79    6.70
   8  -8   0   75.29    5.20
   8  -8   0   85.79    4.90
   8  -8   0   85.89    5.00
  -8   8   0   90.19    5.50
  -8   8   0   79.99    4.20
  -8   8   0   90.49    4.40
  -8   8   0   82.59    4.60
   7  -8   0  179.98    8.60
   7  -8   0  186.98   10.30
   7  -8   0  193.28   10.30
   7  -8   0  171.48    8.20
   7  -8   0  175.08    9.40
   7  -8   0  169.68    8.70
   7  -8   0  186.78    9.60
   7  -8   0  190.08   10.90
   7  -8   0  199.88   10.60
   7  -8   0  181.28    8.60
   7  -8   0  181.08    9.40
   7  -8   0  190.78    9.00
  -7   8   0  195.28    8.30
  -7   8   0  199.88    9.70
  -7   8   0  172.98    8.20
  -7   8   0  184.48    8.60
  -7   8   0  201.38    9.30
  -7   8   0  192.38    8.80
  -7   8   0  189.18    8.90
  -7   8   0  178.98    8.90
  -7   8   0  194.98    8.60
  -6   8   0  856.31   35.00
   5  -8   0  260.07   11.10
   5  -8   0  261.47   10.90
   5  -8   0  261.97   11.90
   5  -8   0  264.87   11.10
   5  -8   0  228.68   11.80
   5  -8   0  246.58   10.80
   5  -8   0  248.88   27.70
   5  -8   0  223.68   12.60
  -5   8   0  251.37   11.60
  -5   8   0  251.27   11.10
  -5   8   0  236.28   10.90
  -5   8   0  271.37   12.30
  -5   8   0  239.68   10.90
  -5   8   0  246.28   11.30
  -5   8   0  253.07   11.50
   4  -8   0 2383.36  112.99
   4  -8   0 2374.96   96.99
   3  -8   0    6.30    1.20
   3  -8   0    6.00    1.10
   3  -8   0    4.40    1.80
   3  -8   0    7.40    1.30
   3  -8   0    5.20    3.40
   3  -8   0    8.20    1.70
   3  -8   0    5.50    2.00
   3  -8   0    8.20    1.10
   3  -8   0    6.50    1.80
   3  -8   0    4.90    2.10
   3  -8   0    5.60    2.00
   3  -8   0   12.50   13.60
   3  -8   0    7.60    1.70
   3  -8   0    9.60    1.60
  -3   8   0    5.30    2.10
  -3   8   0    6.50    1.90
  -3   8   0    7.00    1.30
  -3   8   0    6.40    1.80
  -3   8   0    4.80    1.80
  -3   8   0    8.20    1.70
  -3   8   0    7.80    1.50
   2  -8   0   71.49    4.20
   2  -8   0   61.79    4.00
   2  -8   0   53.99    4.40
   2  -8   0   63.29    3.20
   2  -8   0   82.89   15.60
   2  -8   0   62.69    3.30
   2  -8   0   59.39    4.80
   2  -8   0   68.99    3.70
   2  -8   0   69.19    3.80
   2  -8   0   58.69    3.30
  -2   8   0   61.69    5.10
  -2   8   0   59.29    3.80
  -2   8   0   64.89    3.60
  -2   8   0   54.69    4.70
  -2   8   0   59.09    4.50
  -2   8   0   68.09    3.80
  -2   8   0   64.49    4.40
  -2   8   0   52.99    4.60
  -2   8   0   65.79    4.20
   1  -8   0  564.44   36.90
   1  -8   0  506.25   21.20
   1  -8   0  543.25   23.10
  -1   8   0  466.25   44.50
   0  -8   0  135.69    6.70
   0  -8   0  131.19    6.70
   0  -8   0  138.79    5.90
   0  -8   0  121.69    5.60
   0  -8   0  155.48   21.20
   0  -8   0  124.99    6.00
   0  -8   0  128.79    5.90
   0  -8   0  118.59    7.10
   0  -8   0  123.69    5.90
   0  -8   0  122.09    7.50
   0  -8   0  135.59    6.10
   0   8   0  139.49    8.90
   0   8   0  121.89    8.70
   0   8   0  140.79    6.70
   0   8   0  133.49    7.60
   0   8   0  120.09    7.00
   0   8   0  124.99    6.20
   0   8   0  122.09    7.80
   0   8   0  159.88   30.00
  -1  -8   0  383.36   16.90
  -1  -8   0  376.96   18.70
  -1  -8   0  408.06   17.10
   1   8   0  401.26   17.70
   1   8   0  401.76   19.30
   1   8   0  406.16   17.80
   1   8   0  443.66   18.10
   1   8   0  406.06   18.30
   1   8   0  424.76   19.00
   1   8   0  404.06   17.50
   1   8   0  434.86   20.60
   1   8   0  422.46   19.10
   1   8   0  458.05   43.10
  -2  -8   0  471.75   21.90
  -2  -8   0  480.05   37.90
  -2  -8   0  457.35   19.90
  -2  -8   0  480.85   20.30
  -2  -8   0  494.95   21.70
   2   8   0  452.25   20.40
   2   8   0  446.76   22.90
   2   8   0  406.76   44.60
   2   8   0  533.65   23.00
   2   8   0  524.05   21.00
   2   8   0  473.95   20.50
   2   8   0  522.65   22.30
  -3  -8   0  493.05   22.10
  -3  -8   0  493.95   40.70
  -3  -8   0  470.85   20.40
  -3  -8   0  501.95   22.30
  -3  -8   0  475.15   20.40
   3   8   0  481.25   21.50
   3   8   0  457.35   23.00
   3   8   0  485.25   20.50
   3   8   0  425.96   46.00
   3   8   0  475.25   22.70
   3   8   0  517.45   27.40
   3   8   0  482.25   22.20
   3   8   0  427.26   20.20
   3   8   0  463.35   21.00
  -4  -8   0   67.19    4.00
  -4  -8   0   64.69    4.60
  -4  -8   0   73.49    4.00
  -4  -8   0   59.89    4.10
  -4  -8   0   70.79    4.60
  -4  -8   0   67.49    6.50
  -4  -8   0   66.99    3.70
  -4  -8   0   68.49    4.40
  -4  -8   0   76.19    4.30
  -4  -8   0   73.09    5.70
  -4  -8   0   67.59    4.50
   4   8   0   56.99    6.40
   4   8   0   61.19    5.60
   4   8   0   63.09    7.50
   4   8   0   66.59    7.60
   4   8   0   65.39    4.80
   4   8   0   58.49   10.00
   4   8   0   60.19    9.20
   4   8   0   64.29    8.20
   4   8   0   71.29    6.20
   4   8   0   68.69    5.70
   4   8   0   63.39    4.60
   4   8   0   87.79   26.30
  -5  -8   0  130.09    6.90
  -5  -8   0  136.29    6.40
  -5  -8   0  131.19    7.20
  -5  -8   0  130.29    6.70
  -5  -8   0  133.89    7.80
  -5  -8   0  138.79    7.30
  -5  -8   0  145.49    6.60
  -5  -8   0  144.29    7.10
  -5  -8   0  140.89    9.50
  -5  -8   0  116.39   10.00
   5   8   0  133.59   12.10
   5   8   0  121.69   10.30
   5   8   0  146.69   10.70
   5   8   0  125.99    8.10
   5   8   0  134.09    8.10
   5   8   0  138.39   15.00
   5   8   0  124.59    7.30
   5   8   0  117.09    8.40
   5   8   0   96.29   29.00
   5   8   0  128.19   13.80
   5   8   0  130.29    8.90
  -6  -8   0    6.20    3.30
  -6  -8   0    3.30    1.90
  -6  -8   0    7.30    2.90
  -6  -8   0    1.70    1.80
  -6  -8   0   -0.20    1.60
  -6  -8   0    3.30    1.50
  -6  -8   0    4.00    1.70
  -6  -8   0    2.20    1.80
  -6  -8   0    2.80    1.40
   6   8   0    2.10    5.70
   6   8   0    2.50    1.90
   6   8   0    2.30    2.90
   6   8   0    0.90    7.10
   6   8   0    4.30    2.80
   6   8   0    5.50    2.20
   6   8   0   34.00   25.00
   6   8   0    0.70    2.90
   6   8   0   -3.10    4.00
   6   8   0    4.30    7.10
   6   8   0    6.60    4.80
  -7  -8   0  398.06   19.20
  -7  -8   0  432.66   18.10
  -7  -8   0  423.76   19.70
  -7  -8   0  434.26   20.80
  -7  -8   0  380.96   18.20
  -7  -8   0  405.66   17.50
  -7  -8   0  401.66   17.90
  -7  -8   0  394.46   17.50
   7   8   0  332.17   53.19
   7   8   0  387.06   18.50
   7   8   0  400.96   21.50
   7   8   0  410.66   19.40
   7   8   0  412.26   26.50
   7   8   0  416.16   25.60
   7   8   0  416.36   18.30
  -8  -8   0    5.50    2.80
  -8  -8   0    4.40    1.70
  -8  -8   0    2.60    3.50
  -8  -8   0    3.10    2.10
  -8  -8   0    5.80    1.70
  -8  -8   0    2.50    3.30
  -8  -8   0    7.30    2.00
   8   8   0   -1.10    6.50
   8   8   0    5.90    2.20
   8   8   0    3.90    2.30
   8   8   0    3.80    2.90
   8   8   0    8.70    3.60
   8   8   0   -0.30    6.80
  -9  -8   0   53.09    3.60
  -9  -8   0   51.89    3.90
  -9  -8   0   43.40    3.60
  -9  -8   0   38.40    4.10
   9   8   0   52.89    6.30
   9   8   0   39.30    3.90
   9   8   0   31.40    9.20
   9   8   0   49.99    4.50
   9   8   0   35.40    4.70
 -10  -8   0   21.90    3.10
 -10  -8   0   22.30    2.30
 -10  -8   0   24.40    2.50
 -10  -8   0   27.40    3.40
  10   8   0   19.60    3.60
  10   8   0   21.10    3.70
  10   8   0   18.60    3.20
  10   8   0   25.20    4.50
  10   8   0   12.70   10.20
  10   8   0   21.70    3.30
  10   8   0   11.40    7.90
  12  -9   0   84.29    5.90
  12  -9   0   70.19    6.50
  12  -9   0   78.59    4.80
  12  -9   0   64.79    5.30
  12  -9   0   72.69    4.60
 -12   9   0   70.69    5.50
 -12   9   0   66.19    6.10
 -12   9   0   80.29    4.60
 -12   9   0   74.69    4.70
 -12   9   0   67.79    6.30
  11  -9   0  294.17   13.50
  11  -9   0  298.07   13.00
  11  -9   0  276.87   14.70
  11  -9   0  292.27   13.20
  11  -9   0  309.07   14.20
  11  -9   0  293.57   13.00
  11  -9   0  287.27   14.40
 -11   9   0  303.57   13.10
 -11   9   0  304.17   13.20
 -11   9   0  284.07   12.80
 -11   9   0  288.87   13.90
 -11   9   0  279.87   13.30
 -11   9   0  281.77   15.80
 -11   9   0  285.57   12.80
  10  -9   0   -1.10    2.20
  10  -9   0    1.20    3.20
  10  -9   0    0.80    2.40
  10  -9   0    3.70    2.30
  10  -9   0    1.80    1.80
  10  -9   0    1.60    2.10
 -10   9   0    1.30    1.60
 -10   9   0    0.60    1.60
 -10   9   0    2.90    2.90
 -10   9   0    1.20    1.80
 -10   9   0    0.20    2.10
 -10   9   0    1.90    2.00
 -10   9   0    1.30    1.80
 -10   9   0    3.00    2.00
   9  -9   0  355.06   15.30
   9  -9   0  325.37   16.50
   9  -9   0  353.16   16.60
   9  -9   0  353.16   15.30
   9  -9   0  334.17   25.60
   9  -9   0  379.66   16.30
   9  -9   0  337.07   15.60
   9  -9   0  326.17   17.10
   9  -9   0  322.07   16.90
   9  -9   0  352.76   15.40
  -9   9   0  365.06   15.20
  -9   9   0  367.16   15.40
  -9   9   0  353.76   15.80
  -9   9   0  361.66   15.70
  -9   9   0  343.77   16.30
  -9   9   0  347.97   16.80
  -9   9   0  351.76   15.10
   8  -9   0  186.88    8.20
   8  -9   0  168.68    9.00
   8  -9   0  138.29   25.60
   8  -9   0  183.58    9.50
   8  -9   0  161.98    8.10
   8  -9   0  171.98    8.20
  -8   9   0  159.88    8.50
  -8   9   0  166.58   10.00
  -8   9   0  171.08   12.00
  -8   9   0  166.58    8.10
  -8   9   0  171.68    8.10
  -8   9   0  171.18   10.60
  -8   9   0  165.78    8.80
   7  -9   0  338.67   14.60
   7  -9   0  337.77   15.90
   7  -9   0  333.37   16.40
   7  -9   0  340.57   14.70
   7  -9   0  331.87   14.90
   7  -9   0  339.27   15.50
   7  -9   0  350.56   14.90
   7  -9   0  340.27   16.40
   7  -9   0  336.37   16.10
  -7   9   0  343.07   16.40
  -7   9   0  350.46   15.90
  -7   9   0  356.16   15.10
  -7   9   0  336.87   15.50
  -7   9   0  343.97   14.80
  -7   9   0  333.77   15.60
  -7   9   0  314.07   15.70
   6  -9   0  386.66   40.10
   6  -9   0  449.56   21.90
   6  -9   0  482.55   19.80
  -6   9   0  466.45   20.50
  -6   9   0  460.55   20.60
  -6   9   0  492.25   20.30
   5  -9   0 1371.36   77.19
   5  -9   0 1388.56   57.99
   4  -9   0  982.50   41.50
   4  -9   0  971.50   57.69
   3  -9   0  430.86   19.00
   3  -9   0  451.95   19.20
   3  -9   0  428.26   20.50
   3  -9   0  495.65   20.40
   3  -9   0  504.15   35.60
  -3   9   0  442.36   19.10
  -3   9   0  484.25   20.50
   2  -9   0   19.90    3.00
   2  -9   0   20.60    1.90
   2  -9   0   19.10    1.70
   2  -9   0   20.30    2.70
   2  -9   0   24.80    2.80
   2  -9   0   21.50    1.80
   2  -9   0   34.50   13.10
   2  -9   0   18.70    1.80
   2  -9   0   15.90    2.60
   2  -9   0   14.60    3.00
  -2   9   0   21.20    2.70
  -2   9   0   18.10    3.00
  -2   9   0   16.10    2.10
  -2   9   0   15.70    3.10
  -2   9   0   15.80    2.50
  -2   9   0   12.40    3.40
  -2   9   0   21.60    2.10
   1  -9   0  175.28    9.50
   1  -9   0  191.78    9.70
   1  -9   0  192.28   10.10
   1  -9   0  205.28   23.80
   1  -9   0  176.48    8.30
   1  -9   0  182.48    8.20
   1  -9   0  179.58    8.10
   1  -9   0  172.38    9.00
   1  -9   0  185.08    8.20
   1  -9   0  183.78    8.50
   1  -9   0  180.38    8.00
   1  -9   0  183.08   10.10
   1  -9   0  189.38    9.70
   1  -9   0  191.98    9.90
   1  -9   0  175.38    9.20
  -1   9   0  184.58    9.30
  -1   9   0  194.28    8.90
  -1   9   0  188.48    9.70
  -1   9   0  173.68    8.70
  -1   9   0  193.78    8.80
  -1   9   0  182.38    9.70
  -1   9   0  197.58   11.00
  -1   9   0  188.18    8.50
  -1   9   0  194.78    9.30
   0  -9   0   44.50    2.70
   0  -9   0   36.10    4.10
   0  -9   0   43.90    2.80
   0  -9   0   45.40    3.60
   0  -9   0   40.60    3.60
   0  -9   0   39.40    2.40
   0  -9   0   34.90    4.00
   0  -9   0   43.50    2.50
   0  -9   0   43.60    2.50
   0  -9   0   41.90   15.70
   0  -9   0   37.60    2.20
   0  -9   0   44.60    2.80
   0  -9   0   35.80    3.50
   0   9   0   37.60    3.20
   0   9   0   41.50    4.90
   0   9   0   38.20    4.00
   0   9   0   51.59    5.50
   0   9   0   46.50    3.80
   0   9   0   41.80    5.50
   0   9   0   38.40    3.40
   0   9   0   42.30    4.60
  -1  -9   0  350.16   14.80
  -1  -9   0  329.57   14.70
  -1  -9   0  355.56   16.20
  -1  -9   0  366.76   15.80
  -1  -9   0  371.96   16.70
  -1  -9   0  364.56   15.90
  -1  -9   0  304.07   32.90
  -1  -9   0  328.87   17.00
   1   9   0  346.47   17.00
   1   9   0  334.27   15.30
   1   9   0  380.86   17.30
   1   9   0  346.17   48.70
   1   9   0  375.36   17.60
   1   9   0  347.57   15.90
   1   9   0  370.96   15.90
  -2  -9   0 2437.16   99.39
  -2  -9   0 2455.75  121.49
   2   9   0 2321.17  133.59
   2   9   0 2402.76  100.69
  -3  -9   0   45.80    3.00
  -3  -9   0   40.40    5.70
  -3  -9   0   42.60    3.20
  -3  -9   0   48.10    3.20
  -3  -9   0   42.10    3.40
  -3  -9   0   52.99    3.20
  -3  -9   0   48.50    3.00
  -3  -9   0   43.30   23.90
   3   9   0   39.30    3.70
   3   9   0   37.50    4.90
   3   9   0   47.10    5.10
   3   9   0   54.29    4.40
   3   9   0   50.69    3.90
   3   9   0   73.39   30.10
   3   9   0   52.39    7.30
  -4  -9   0  757.82   33.50
  -4  -9   0  748.93   34.20
   4   9   0  839.02   36.30
   4   9   0  784.02   35.10
   4   9   0  757.42   33.20
   4   9   0  798.72   32.50
   4   9   0  785.62   33.50
   4   9   0  722.03   36.90
   4   9   0  745.93   39.80
   4   9   0  724.93   34.40
   4   9   0  914.01   73.49
   4   9   0  755.12   32.40
   4   9   0  756.82   31.90
   4   9   0  797.32   39.10
  -5  -9   0    8.80    2.10
  -5  -9   0    8.20    2.00
  -5  -9   0    7.60    1.70
  -5  -9   0    8.30    2.90
  -5  -9   0    6.90    1.90
  -5  -9   0    8.70    2.10
  -5  -9   0    9.40    1.70
  -5  -9   0    8.20    1.60
  -5  -9   0   11.10    3.30
   5   9   0   11.40    3.10
   5   9   0   19.70    8.00
   5   9   0    8.90    3.30
   5   9   0   14.60    6.40
   5   9   0   10.90    2.50
   5   9   0   10.10    4.60
   5   9   0  -11.40   29.60
   5   9   0    3.00    3.10
   5   9   0    7.40    2.10
   5   9   0    4.10    4.90
   5   9   0    3.80    7.20
  -6  -9   0  139.59    7.40
  -6  -9   0  162.98    9.70
  -6  -9   0  142.49    7.60
  -6  -9   0  164.48    7.90
  -6  -9   0  154.48    7.20
  -6  -9   0  156.18   10.30
  -6  -9   0  164.58    9.40
  -6  -9   0  151.08    7.40
  -6  -9   0  140.39    7.90
   6   9   0  156.38    9.30
   6   9   0  159.68   16.60
   6   9   0  149.88   13.80
   6   9   0  166.18   17.40
   6   9   0  169.78   14.80
   6   9   0  144.29    9.60
   6   9   0  151.68   41.90
   6   9   0  136.99   11.90
   6   9   0  149.39    8.30
   6   9   0  163.28   12.00
   6   9   0  144.39    8.20
  -7  -9   0   72.49    4.50
  -7  -9   0   62.29    6.50
  -7  -9   0   69.79    4.90
  -7  -9   0   58.09    6.70
  -7  -9   0   69.89    4.80
  -7  -9   0   72.99    4.30
  -7  -9   0   69.69    4.10
  -7  -9   0   71.09    5.90
   7   9   0   68.29    8.10
   7   9   0   57.89    5.90
   7   9   0   61.39    7.00
   7   9   0   61.19    6.40
   7   9   0   56.29   10.50
   7   9   0   62.39   11.60
   7   9   0   71.99    5.40
   7   9   0   62.79    5.10
  -8  -9   0  118.79    7.00
  -8  -9   0  141.19    6.90
  -8  -9   0  128.79    6.60
  -8  -9   0  132.59    6.40
  -8  -9   0  135.29    7.30
   8   9   0  133.79    7.50
   8   9   0  140.79    9.70
   8   9   0  121.29    7.40
  -9  -9   0   83.59    5.00
  -9  -9   0   99.79    5.00
  12 -10   0   34.90    4.10
  12 -10   0   27.40    2.90
  12 -10   0   29.90    4.00
  12 -10   0   31.00    2.90
  12 -10   0   24.10    2.40
  12 -10   0   25.50    3.10
  12 -10   0   28.00    2.60
 -12  10   0   24.90    2.70
 -12  10   0   27.00    5.60
 -12  10   0   26.80    4.00
 -12  10   0   30.80    4.40
 -12  10   0   26.50    2.60
 -12  10   0   23.90    4.00
 -12  10   0   24.00    3.50
 -12  10   0   32.80    3.70
  11 -10   0   89.09    5.00
  11 -10   0   88.39    6.30
  11 -10   0   83.19    6.70
  11 -10   0   78.29    6.80
  11 -10   0   90.39    5.90
  11 -10   0   83.89    5.00
  11 -10   0   82.49    5.40
  11 -10   0   92.89    5.00
 -11  10   0   80.59    6.10
 -11  10   0   75.99    6.40
 -11  10   0   92.89    5.90
 -11  10   0   77.39    7.30
 -11  10   0   81.49    5.00
 -11  10   0   77.99    5.60
  10 -10   0    4.60    1.80
  10 -10   0    2.60    1.70
  10 -10   0    2.50    2.90
  10 -10   0    2.50    2.00
  10 -10   0    5.60    2.50
  10 -10   0    7.10    2.30
  10 -10   0    3.30    1.70
  10 -10   0    6.10    3.00
 -10  10   0    6.00    2.50
 -10  10   0    3.90    2.10
 -10  10   0    3.10    2.80
 -10  10   0    5.00    1.90
 -10  10   0    6.10    2.20
 -10  10   0    0.90    3.30
 -10  10   0    1.90    1.90
 -10  10   0    0.20    3.40
   9 -10   0  131.29    7.70
   9 -10   0  118.19    7.20
   9 -10   0  121.49    6.70
   9 -10   0  143.89    7.10
   9 -10   0  130.89    7.90
  -9  10   0  122.39    7.30
  -9  10   0  124.39    6.80
  -9  10   0  126.49    7.20
  -9  10   0  127.19    8.10
  -9  10   0  128.29    7.10
  -9  10   0  117.49    7.80
  -9  10   0  115.39    6.70
  -9  10   0  124.39    7.90
  -9  10   0  136.29    8.90
   8 -10   0   -3.70   22.20
   8 -10   0   37.00    3.70
   8 -10   0   34.40    3.10
   8 -10   0   28.70    2.80
   8 -10   0   31.70    4.10
   8 -10   0   33.50    3.70
   8 -10   0   36.40    3.20
   8 -10   0   34.80    4.00
   8 -10   0   39.10    4.80
   8 -10   0   38.10    4.60
  -8  10   0   36.50    4.30
  -8  10   0   28.10    3.00
  -8  10   0   34.30    4.40
  -8  10   0   34.00    4.10
  -8  10   0   30.40    4.70
  -8  10   0   37.80    3.40
  -8  10   0   33.40    3.40
  -8  10   0   32.60    4.10
  -8  10   0   33.70    4.00
  -8  10   0   29.60    3.90
   7 -10   0  256.87   11.60
   7 -10   0  249.88   13.00
   7 -10   0  257.37   13.50
   7 -10   0  250.07   13.40
   7 -10   0  266.77   12.70
   7 -10   0  251.07   12.00
   7 -10   0  264.37   11.90
   7 -10   0  262.17   11.90
   7 -10   0  272.37   11.60
  -7  10   0  270.87   13.20
  -7  10   0  259.07   11.70
  -7  10   0  259.97   11.80
  -7  10   0  266.47   12.50
  -7  10   0  271.37   12.90
  -7  10   0  281.47   12.40
  -7  10   0  266.77   13.80
  -7  10   0  271.07   13.20
  -7  10   0  249.38   12.90
  -7  10   0  288.67   12.30
   6 -10   0    8.30    3.60
   6 -10   0    7.20    2.20
   6 -10   0   11.00    2.40
   6 -10   0   12.80    1.80
   6 -10   0    7.50    1.70
   6 -10   0    9.30    1.60
   6 -10   0   12.80    2.00
   6 -10   0   10.20    3.40
   6 -10   0    9.20    1.90
   6 -10   0    8.40   16.80
   6 -10   0   15.00    3.20
  -6  10   0   12.50    3.60
  -6  10   0    7.50    2.60
  -6  10   0    9.20    1.90
  -6  10   0    8.50    1.80
  -6  10   0   11.40    2.20
   5 -10   0 1563.54   64.99
   5 -10   0 1546.45   85.29
   4 -10   0    4.80    1.60
   4 -10   0    7.30    1.70
   4 -10   0    1.30   12.30
   4 -10   0    4.10    1.80
   4 -10   0    8.70    2.30
   4 -10   0    2.60    2.60
   4 -10   0    5.40    1.50
   4 -10   0    4.80    1.60
   4 -10   0   12.70    3.80
  -4  10   0    9.80    3.40
  -4  10   0    6.20    1.80
  -4  10   0    8.90    2.70
  -4  10   0    2.60    2.00
  -4  10   0    1.10    2.20
  -4  10   0   11.00    2.80
   3 -10   0  608.14   28.00
   3 -10   0  626.94   44.70
   3 -10   0  687.13   28.50
   3 -10   0  634.14   26.50
  -3  10   0  657.33   27.50
  -3  10   0  634.24   27.80
   2 -10   0   65.59    4.20
   2 -10   0   72.59    3.70
   2 -10   0   74.09    3.80
   2 -10   0   71.99    4.00
   2 -10   0   73.09    3.80
   2 -10   0   60.19   16.50
  -2  10   0   60.99    5.10
  -2  10   0   71.79    4.50
   1 -10   0   52.09   19.20
   1 -10   0   22.80    3.00
   1 -10   0   27.80    2.20
   1 -10   0   23.20    2.20
   1 -10   0   25.10    2.40
   1 -10   0   24.80    2.40
   1 -10   0   28.60    3.60
   1 -10   0   29.20    2.40
   1 -10   0   29.60    3.50
   1 -10   0   23.90    3.70
   1 -10   0   25.80    2.10
   1 -10   0   25.40    3.50
   1 -10   0   27.10    3.20
  -1  10   0   25.50    3.50
  -1  10   0   25.90    2.90
  -1  10   0   26.00    3.80
  -1  10   0   27.60    3.30
  -1  10   0   30.10    4.00
  -1  10   0   23.00    2.80
  -1  10   0   28.40    2.70
  -1  10   0   20.90    4.70
  -1  10   0   30.60    3.20
  -1  10   0   28.20    4.20
   0 -10   0   26.00    2.30
   0 -10   0   33.30    3.40
   0 -10   0   34.40   17.70
   0 -10   0   36.40    4.50
   0 -10   0   25.80    2.30
   0 -10   0   29.00    2.10
   0 -10   0   34.30    4.20
   0 -10   0   31.70    3.40
   0 -10   0   34.30    4.10
   0 -10   0   28.40    4.30
   0 -10   0   27.30    2.60
   0 -10   0   28.10    2.40
   0 -10   0   24.20    3.30
   0  10   0   26.90    5.30
   0  10   0   30.10    4.20
   0  10   0   36.60    4.60
   0  10   0   36.40    3.70
   0  10   0   24.10    3.10
   0  10   0   25.60    3.60
   0  10   0   33.70    3.40
   0  10   0   30.50    3.00
  -1 -10   0  883.51   37.60
  -1 -10   0  912.81   38.30
  -1 -10   0  967.50   66.49
  -1 -10   0  916.01   39.40
  -1 -10   0  882.61   36.90
   1  10   0  908.21   39.50
   1  10   0  910.31   37.90
   1  10   0  943.91   41.00
   1  10   0  873.81   39.50
  -2 -10   0  498.55   21.40
  -2 -10   0  460.95   21.60
  -2 -10   0  483.95   22.60
  -2 -10   0  513.65   20.50
  -2 -10   0  525.75   20.60
  -2 -10   0  470.25   20.20
  -2 -10   0  460.05   22.30
   2  10   0  456.25   24.90
   2  10   0  536.45   20.90
   2  10   0  459.05   22.80
   2  10   0  525.15   21.40
   2  10   0  461.05   21.50
   2  10   0  503.15   23.30
  -3 -10   0 1391.96   57.69
   3  10   0 1392.76   59.69
   3  10   0 1430.16   57.69
  -4 -10   0  299.87   13.80
  -4 -10   0  298.27   15.70
  -4 -10   0  332.87   13.90
  -4 -10   0  339.67   13.50
  -4 -10   0  328.67   13.90
  -4 -10   0  312.87   13.50
   4  10   0  305.37   13.70
   4  10   0  423.06   62.89
   4  10   0  307.87   14.50
   4  10   0  322.07   14.30
   4  10   0  296.67   19.40
   4  10   0  309.07   17.00
  -5 -10   0   26.90    2.80
  -5 -10   0   21.20    2.30
  -5 -10   0   17.90    3.60
  -5 -10   0   24.10    2.30
  -5 -10   0   23.40    2.90
  -5 -10   0   21.00    4.10
  -5 -10   0   22.60    2.10
  -5 -10   0   24.30    2.90
   5  10   0   28.30    8.90
   5  10   0   26.30    4.70
   5  10   0   24.70    2.90
   5  10   0   24.50    3.10
   5  10   0   24.70    3.70
   5  10   0   19.90    6.80
   5  10   0   21.60    8.70
   5  10   0   22.80    6.10
   5  10   0   27.60    4.00
   5  10   0   26.20    5.50
   5  10   0   22.50   39.90
  -6 -10   0   43.70    3.20
  -6 -10   0   45.70    3.70
  -6 -10   0   46.00    3.20
  -6 -10   0   43.40    3.40
  -6 -10   0   40.60    3.30
  -6 -10   0   50.39    5.50
   6  10   0   48.80   10.20
   6  10   0   44.10    4.90
   6  10   0   39.70    3.90
   6  10   0   50.49   10.70
   6  10   0   38.60    6.00
   6  10   0   38.90    5.60
   6  10   0   46.60    5.00
  -7 -10   0   64.19    3.70
  -7 -10   0   61.99    4.10
  -7 -10   0   54.69    4.10
  -7 -10   0   55.19    3.80
  -7 -10   0   66.59    4.30
   7  10   0   61.19    5.00
   7  10   0   72.79    6.90
   7  10   0   47.30    6.60
   7  10   0   55.99    5.40
  -8 -10   0  240.88   11.80
  -8 -10   0  256.67   11.50
  -8 -10   0  280.87   11.50
  -8 -10   0  285.67   12.30
   8  10   0  254.27   12.30
  11 -11   0    0.80    2.60
  11 -11   0    3.40    4.00
  11 -11   0   -0.40    1.90
  11 -11   0   -0.40    1.40
  11 -11   0    1.60    1.80
 -11  11   0    1.20    3.50
 -11  11   0   -0.90    1.50
 -11  11   0    2.90    1.70
 -11  11   0    1.30    2.50
 -11  11   0    0.50    2.10
 -11  11   0    0.30    2.50
 -11  11   0   -0.20    1.80
 -11  11   0    2.10    2.20
  10 -11   0  262.77   12.70
  10 -11   0  299.47   13.60
  10 -11   0  287.27   14.60
  10 -11   0  298.37   13.50
  10 -11   0  286.57   12.50
  10 -11   0  297.07   12.60
  10 -11   0  270.87   14.10
  10 -11   0  300.67   12.90
 -10  11   0  309.67   13.30
 -10  11   0  262.37   14.50
 -10  11   0  305.67   13.60
 -10  11   0  292.07   12.60
 -10  11   0  272.07   13.80
 -10  11   0  266.97   13.90
   9 -11   0   41.60    3.40
   9 -11   0   47.00    4.10
   9 -11   0   38.30    3.20
   9 -11   0   49.90    5.80
   9 -11   0   39.60    3.50
   9 -11   0   36.60    4.60
   9 -11   0   39.10    4.20
   9 -11   0   39.50    3.70
  -9  11   0   41.20    4.70
  -9  11   0   39.70    3.90
  -9  11   0   43.50    3.60
  -9  11   0   43.80    3.70
  -9  11   0   46.70    8.10
  -9  11   0   44.80    4.20
  -9  11   0   48.00    4.50
   8 -11   0  101.39    6.10
   8 -11   0  106.09    7.60
   8 -11   0  105.49    5.20
   8 -11   0   98.39    5.50
   8 -11   0   93.89    6.20
   8 -11   0  106.49    5.60
   8 -11   0   89.19    5.20
   8 -11   0  104.79    7.50
  -8  11   0  105.39    6.40
  -8  11   0   96.79    5.60
  -8  11   0   98.69    7.00
  -8  11   0  102.19    6.70
  -8  11   0   91.09    7.70
  -8  11   0   96.09    7.10
  -8  11   0   94.29    5.40
  -8  11   0   95.69    5.90
  -8  11   0   99.79    6.00
   7 -11   0   12.30    1.70
   7 -11   0   14.60    4.40
   7 -11   0    3.90   22.90
   7 -11   0   14.40    2.70
   7 -11   0    8.80    3.10
   7 -11   0   12.10    2.40
   7 -11   0    7.90    3.10
   7 -11   0    6.40    3.00
   7 -11   0   10.60    1.90
   7 -11   0    9.50    1.70
   7 -11   0    8.90    1.90
  -7  11   0    4.60    3.40
  -7  11   0    7.70    2.60
  -7  11   0    7.30    2.10
  -7  11   0    6.50    3.00
  -7  11   0    9.70    1.90
  -7  11   0    9.30    2.10
  -7  11   0    6.70    2.90
  -7  11   0   11.40    2.90
  -7  11   0    6.40    3.00
   6 -11   0  125.29    6.40
   6 -11   0  144.59    8.10
   6 -11   0  139.79    6.60
   6 -11   0  145.29    6.80
   6 -11   0  137.69   27.50
   6 -11   0  135.89    7.00
   6 -11   0  116.69    9.10
   6 -11   0  144.99    7.00
   6 -11   0  131.99    7.40
  -6  11   0  137.49    8.20
  -6  11   0  124.89    7.10
  -6  11   0  147.09    9.40
  -6  11   0  148.39    8.40
  -6  11   0  145.39    8.00
  -6  11   0  133.39    7.10
  -6  11   0  137.09    6.90
   5 -11   0  445.66   18.80
   5 -11   0  417.56   20.00
   5 -11   0  477.85   21.00
   5 -11   0  437.66   18.60
   5 -11   0  426.96   20.40
   5 -11   0  462.65   20.00
   5 -11   0  436.76   19.90
   5 -11   0  446.26   18.40
   5 -11   0  440.16   41.30
   5 -11   0  447.36   21.20
   5 -11   0  455.05   19.10
  -5  11   0  431.66   20.10
  -5  11   0  454.95   19.70
  -5  11   0  426.76   20.50
  -5  11   0  433.56   19.00
  -5  11   0  437.96   19.70
  -5  11   0  404.26   20.90
   4 -11   0   63.09    4.90
   4 -11   0   60.49   19.60
   4 -11   0   62.99    6.20
   4 -11   0   68.89    3.80
   4 -11   0   73.49    4.20
   4 -11   0   67.69    4.50
  -4  11   0   77.59    4.50
  -4  11   0   79.59    4.80
  -4  11   0   66.39    5.40
  -4  11   0   63.69    4.70
  -4  11   0   67.29    4.70
   3 -11   0   17.50    1.80
   3 -11   0   20.60    2.10
   3 -11   0   16.20    1.70
   3 -11   0   18.20    2.10
   3 -11   0   18.30    3.10
   3 -11   0    9.20   16.80
   3 -11   0   18.90    2.70
   3 -11   0   17.30    3.90
   3 -11   0   16.10    2.80
   3 -11   0   17.20    3.30
   3 -11   0   16.40    1.80
   3 -11   0   18.40    2.30
   3 -11   0   20.60    3.90
   3 -11   0   14.10    2.60
   3 -11   0   18.80    2.80
  -3  11   0   18.10    2.70
  -3  11   0   20.10    2.70
  -3  11   0   20.70    3.20
  -3  11   0   13.50    3.30
  -3  11   0   13.20    4.30
  -3  11   0   13.80    3.50
  -3  11   0   16.80    2.30
  -3  11   0   13.90    2.90
  -3  11   0   16.80    2.50
  -3  11   0   15.30    3.70
   2 -11   0    4.90    1.50
   2 -11   0   -3.30    2.90
   2 -11   0    1.60    1.10
   2 -11   0    2.00    1.80
   2 -11   0    5.10    2.50
   2 -11   0    1.40    1.70
   2 -11   0    4.00    2.80
   2 -11   0    3.10    2.20
   2 -11   0    2.50    1.30
   2 -11   0    4.60    1.10
   2 -11   0    2.10    1.20
   2 -11   0    4.00    2.20
   2 -11   0    5.60   16.20
   2 -11   0    4.00    1.40
   2 -11   0    2.60    1.90
  -2  11   0    4.50    1.80
  -2  11   0    2.50    2.60
  -2  11   0    1.30    1.80
  -2  11   0    0.70    3.70
  -2  11   0    4.30    2.90
  -2  11   0    2.20    2.00
  -2  11   0    2.30    2.20
  -2  11   0    2.60    2.30
  -2  11   0    1.80    2.80
  -2  11   0    2.60    1.90
   1 -11   0  118.39    8.70
   1 -11   0  114.49    5.80
   1 -11   0  124.29    8.10
   1 -11   0  120.69    6.00
   1 -11   0  131.29    7.70
   1 -11   0  110.49    6.80
   1 -11   0  108.59    6.90
   1 -11   0  130.59    7.10
   1 -11   0  115.19    6.00
   1 -11   0  115.69    5.60
   1 -11   0  108.09    5.80
   1 -11   0  143.79   28.20
   1 -11   0  114.39    5.80
   1 -11   0  126.19    6.90
   1 -11   0  122.99    7.60
  -1  11   0  114.59    7.40
  -1  11   0  123.89    8.10
  -1  11   0  130.49    6.90
  -1  11   0  109.39    6.70
  -1  11   0  116.29    6.30
  -1  11   0  118.79    6.90
  -1  11   0  125.39    8.30
  -1  11   0  127.99    7.30
  -1  11   0  130.29    8.70
  -1  11   0  132.69   10.00
   0 -11   0   47.50    4.30
   0 -11   0   50.09    5.00
   0 -11   0   47.40    4.10
   0 -11   0   47.70    3.10
   0 -11   0   53.39    6.30
   0 -11   0   45.00    3.00
   0 -11   0   45.80    4.10
   0 -11   0   47.30    3.00
   0 -11   0   49.50    5.50
   0 -11   0   54.89    5.00
   0 -11   0   72.39   23.50
   0 -11   0   42.30    4.10
   0  11   0   41.50    7.50
   0  11   0   44.80    4.00
   0  11   0   51.39    4.40
   0  11   0   63.89    8.30
   0  11   0   46.90    5.30
   0  11   0   53.09    6.00
   0  11   0   49.40    4.50
   0  11   0   54.79    4.70
   0  11   0   42.30    3.70
   0  11   0   47.20    5.20
  -1 -11   0  506.55   22.90
  -1 -11   0  518.45   21.60
  -1 -11   0  536.45   24.00
  -1 -11   0  499.75   22.20
  -1 -11   0  492.85   23.50
  -1 -11   0  545.35   22.80
   1  11   0  507.85   28.00
   1  11   0  495.45   25.90
   1  11   0  528.75   22.60
   1  11   0  522.45   23.60
   1  11   0  550.94   24.70
   1  11   0  534.65   22.70
   1  11   0  519.65   24.10
   1  11   0  537.65   22.10
   1  11   0  509.05   22.70
  -2 -11   0  125.19    7.70
  -2 -11   0  151.08    8.90
  -2 -11   0  128.09    6.30
  -2 -11   0  143.39    6.60
  -2 -11   0  139.39    6.80
  -2 -11   0  142.29    7.50
   2  11   0  131.79    7.00
   2  11   0  149.59   12.10
   2  11   0  155.98    9.80
   2  11   0  150.58    7.70
   2  11   0  139.19    7.60
   2  11   0  127.89    7.90
   2  11   0  141.39    9.60
  -3 -11   0  798.62   37.80
  -3 -11   0  851.31   35.30
   3  11   0  882.11   40.60
   3  11   0  862.11   43.30
   3  11   0  909.01   37.10
   3  11   0  860.41   42.10
   3  11   0  885.11   38.50
   3  11   0  884.51   36.40
   3  11   0  893.11   35.70
  -4 -11   0    6.80    1.40
  -4 -11   0    9.70    3.30
  -4 -11   0    3.40    1.50
  -4 -11   0    3.30    1.50
  -4 -11   0    5.10    1.30
  -4 -11   0    3.70    2.50
   4  11   0    2.70    2.50
   4  11   0    6.00    3.80
   4  11   0    4.30    3.00
   4  11   0    9.00    2.40
   4  11   0    9.90    5.50
  -5 -11   0  106.19    5.50
  -5 -11   0  107.89    5.40
  -5 -11   0  103.49    5.10
  -5 -11   0  101.79    5.10
   5  11   0   97.09    6.20
   5  11   0  108.69    8.10
   5  11   0   94.29   11.70
   5  11   0  103.99    7.10
   5  11   0   81.59   11.90
  -6 -11   0   12.10    2.30
  -6 -11   0    7.80    3.00
  -6 -11   0    9.90    1.50
  -6 -11   0   11.40    1.80
  -6 -11   0    8.10    1.50
   6  11   0    8.20    7.90
   6  11   0   10.40    2.40
   6  11   0    3.40    6.70
   6  11   0    8.90    4.10
  -7 -11   0   32.40    2.60
  -7 -11   0   27.10    2.30
  -7 -11   0   33.10    3.10
   7  11   0   21.90    2.80
   7  11   0   29.00    6.40
   7  11   0   24.40    8.40
  10 -12   0  431.86   18.00
  10 -12   0  432.36   17.60
  10 -12   0  411.46   19.00
  10 -12   0  402.96   18.00
  10 -12   0  403.06   20.80
  10 -12   0  416.56   18.10
 -10  12   0  414.86   18.30
 -10  12   0  387.66   18.20
 -10  12   0  429.76   17.50
 -10  12   0  428.66   22.60
 -10  12   0  376.06   18.90
 -10  12   0  396.16   20.30
   9 -12   0  255.17   11.20
   9 -12   0  246.28   12.80
   9 -12   0  254.27   11.70
   9 -12   0  238.78   11.00
   9 -12   0  253.87   10.90
   9 -12   0  257.07   10.80
   9 -12   0  244.18   12.60
   9 -12   0  252.57   11.80
  -9  12   0  247.28   12.10
  -9  12   0  230.58   13.30
  -9  12   0  225.08   11.20
  -9  12   0  234.38   12.40
  -9  12   0  244.18   11.10
  -9  12   0  252.07   12.10
  -9  12   0  264.87   11.60
  -8  12   0  783.52   33.20
  -8  12   0  781.92   34.90
  -8  12   0  780.92   35.30
  -8  12   0  791.22   34.40
  -8  12   0  866.71   33.70
   7 -12   0    3.20    1.40
   7 -12   0    4.40    1.70
   7 -12   0    3.60    1.90
   7 -12   0    4.90    3.00
   7 -12   0    3.30    2.60
   7 -12   0    1.70    1.30
   7 -12   0    5.00    1.70
  -7  12   0    2.60    2.60
  -7  12   0    1.80    2.70
  -7  12   0    2.40    3.60
  -7  12   0    5.30    2.00
  -7  12   0    4.10    2.50
  -7  12   0    6.40    2.20
  -7  12   0    3.00    3.10
  -7  12   0    2.20    1.80
   6 -12   0   28.10    4.20
   6 -12   0   30.80    4.30
   6 -12   0   19.20    2.00
   6 -12   0   26.40    3.70
   6 -12   0   23.80    2.20
   6 -12   0   22.60    2.80
   6 -12   0   24.10    2.50
   6 -12   0   22.50    3.50
   6 -12   0   25.80    2.50
   6 -12   0   21.90    2.40
  -6  12   0   25.10    3.00
  -6  12   0   27.80    4.40
  -6  12   0   24.20    3.60
  -6  12   0   24.80    3.50
  -6  12   0   28.80    5.10
  -6  12   0   20.20    2.50
  -6  12   0   24.50    2.90
  -6  12   0   24.00    3.90
  -6  12   0   21.80    3.40
   5 -12   0  125.19    7.00
   5 -12   0  141.69    7.10
   5 -12   0  131.99    6.60
   5 -12   0  115.89    7.20
   5 -12   0  121.49    8.60
   5 -12   0  140.29    7.80
   5 -12   0  150.08   10.10
   5 -12   0  126.39    6.90
   5 -12   0  121.59   27.10
  -5  12   0  145.99    8.70
  -5  12   0  115.79    7.80
  -5  12   0  119.09    7.00
  -5  12   0  141.79    8.50
  -5  12   0  118.99    7.00
   4 -12   0   14.00    3.00
   4 -12   0   17.20    2.10
   4 -12   0   22.90    3.80
   4 -12   0   12.50    3.70
   4 -12   0   14.60    2.50
   4 -12   0   30.10   20.20
   4 -12   0   22.10    4.10
   4 -12   0   15.50    2.70
   4 -12   0   15.20    1.80
   4 -12   0   15.90    2.00
   4 -12   0   16.40    1.80
   4 -12   0   18.80    3.20
  -4  12   0   20.40    3.70
  -4  12   0   19.00    2.50
  -4  12   0   19.10    2.70
  -4  12   0   22.20    5.00
  -4  12   0   15.80    2.60
  -4  12   0   13.40    3.00
  -4  12   0   23.80    5.60
   3 -12   0  100.59    4.80
   3 -12   0   94.89    6.90
   3 -12   0  100.49    5.20
   3 -12   0   96.59    6.40
   3 -12   0   85.19    6.50
   3 -12   0   93.29    6.90
   3 -12   0  106.19    5.30
   3 -12   0   98.49    5.10
   3 -12   0   94.19    7.40
   3 -12   0   94.49    5.30
   3 -12   0   79.99   32.30
   3 -12   0   91.69    5.90
  -3  12   0   95.89    8.10
  -3  12   0   89.99    5.90
  -3  12   0   92.89    5.50
  -3  12   0   91.09    6.90
  -3  12   0   89.69    7.30
  -3  12   0   82.69    7.20
  -3  12   0  101.89    6.70
  -3  12   0   93.99    6.00
  -3  12   0   93.89    5.90
  -3  12   0   90.19    9.00
   2 -12   0  854.51   38.20
   2 -12   0  873.51   36.40
  -2  12   0  927.81   37.30
  -2  12   0  896.81   40.10
  -2  12   0  897.71   38.60
  -2  12   0  897.11   39.10
   1 -12   0   12.70    2.40
   1 -12   0   10.70    1.40
   1 -12   0    9.30    2.30
   1 -12   0   11.70    1.60
   1 -12   0   10.80    2.50
   1 -12   0    8.90    2.60
   1 -12   0    9.60    2.80
   1 -12   0    5.70    2.60
   1 -12   0   10.80    1.60
   1 -12   0    6.40    3.20
  -1  12   0   10.60    2.50
  -1  12   0   10.80    3.00
  -1  12   0   10.70    3.60
  -1  12   0   10.00    4.80
  -1  12   0   12.20    2.60
  -1  12   0    8.90    2.10
   0 -12   0    5.20    2.10
   0 -12   0    8.50    3.20
   0 -12   0   10.20    2.80
   0 -12   0    7.30    1.40
   0 -12   0    7.30    1.40
   0 -12   0   12.50   29.20
   0 -12   0    8.20    2.80
   0 -12   0   11.10    1.50
   0 -12   0    8.80    2.10
   0 -12   0    6.00    4.50
   0 -12   0    9.20    3.70
   0  12   0    6.70    3.30
   0  12   0    7.10    5.80
   0  12   0    5.10    3.20
   0  12   0    6.20    3.20
   0  12   0    5.20    2.80
   0  12   0    6.50    2.00
   0  12   0    9.70    2.50
   0  12   0    6.60    4.60
   0  12   0    5.50    2.30
   0  12   0    7.40    2.00
   0  12   0    7.50    2.50
  -1 -12   0   -1.30    2.70
  -1 -12   0    0.20    1.50
  -1 -12   0    0.50    1.90
  -1 -12   0    1.70    1.90
  -1 -12   0    3.30    2.40
  -1 -12   0    1.60    1.20
   1  12   0    2.90    3.00
   1  12   0    0.50    2.50
   1  12   0    0.60    5.80
   1  12   0    3.50    4.60
   1  12   0    3.70    3.30
   1  12   0   -0.20    1.80
   1  12   0    1.90    2.10
  -2 -12   0  225.48   11.70
  -2 -12   0  204.38   10.70
  -2 -12   0  208.58   10.50
  -2 -12   0  203.08    9.50
   2  12   0  189.88   10.50
   2  12   0  205.88   12.10
   2  12   0  194.48   10.00
   2  12   0  210.78   14.30
   2  12   0  228.18   17.00
   2  12   0  230.78   16.30
   2  12   0  203.68    9.50
   2  12   0  195.88   11.40
  -3 -12   0   21.30    2.90
  -3 -12   0   19.00    1.90
  -3 -12   0   18.60    2.20
  -3 -12   0   17.90    3.80
   3  12   0   19.60    6.10
   3  12   0   17.70    6.70
   3  12   0   21.70    2.10
   3  12   0   20.60    2.80
   3  12   0    7.50    6.70
   3  12   0   12.70    5.30
   3  12   0   20.40    3.90
   3  12   0   16.90    3.00
  -4 -12   0   26.90    2.00
  -4 -12   0   28.60    4.20
  -4 -12   0   24.20    3.20
  -4 -12   0   25.40    2.20
   4  12   0   36.00    8.20
   4  12   0   27.90    3.00
   4  12   0   28.30    4.70
   4  12   0   23.90    4.00
   4  12   0   23.70    6.00
   4  12   0   28.10    8.40
  -5 -12   0   14.50    1.40
  -5 -12   0   18.50    1.90
  -5 -12   0   17.30    2.60
  -5 -12   0   11.40    3.10
   5  12   0   16.10    7.60
   5  12   0   12.60    3.90
   5  12   0    9.70    6.80
   5  12   0   10.30    5.20
   5  12   0   15.60    2.40
   5  12   0   12.20    3.30
  -6 -12   0   52.59    2.90
  -6 -12   0   54.09    3.90
  -6 -12   0   56.69    3.20
   6  12   0   53.39    4.00
   6  12   0   62.79    5.70
   6  12   0   43.00    5.30
   6  12   0   40.60   11.00
  -9  13   0 1175.58   50.29
  -9  13   0 1210.48   49.99
  -9  13   0 1190.98   50.99
   8 -13   0   18.00    1.80
   8 -13   0   15.00    2.00
   8 -13   0   11.90    3.00
  -8  13   0   10.90    3.00
  -8  13   0   15.00    2.30
  -8  13   0   20.40    2.40
  -8  13   0   10.20    4.40
  -8  13   0   10.80    3.30
   7 -13   0  153.48    7.00
   7 -13   0  158.88    7.40
   7 -13   0  151.08    9.00
   7 -13   0  137.49    8.60
   7 -13   0  152.88    7.20
   7 -13   0  144.89    6.90
   7 -13   0  153.28    7.80
  -7  13   0  154.48    7.50
  -7  13   0  160.78    8.00
  -7  13   0  135.89   10.50
  -7  13   0  146.39    9.10
  -7  13   0  144.19    8.60
   6 -13   0   93.09    5.30
   6 -13   0   91.19    5.00
   6 -13   0   92.89    6.50
   6 -13   0   89.79    5.00
   6 -13   0   94.49    6.90
   6 -13   0   92.69    4.70
   6 -13   0   91.99    4.80
  -6  13   0   82.49    8.40
  -6  13   0   89.79    6.50
  -6  13   0   90.89    6.40
  -6  13   0   83.39    5.50
  -6  13   0   92.59    7.20
  -6  13   0   87.29    5.40
  -6  13   0   90.79    7.50
  -6  13   0   93.09    5.70
   5 -13   0   64.99    3.60
   5 -13   0   55.79    3.70
   5 -13   0   54.39    4.40
   5 -13   0   58.69    3.90
   5 -13   0   63.89    3.70
   5 -13   0   64.89    3.60
   5 -13   0   66.39    4.00
   5 -13   0   57.29    4.10
  -5  13   0   54.29    5.30
  -5  13   0   68.39    6.70
  -5  13   0   63.59    4.40
  -5  13   0   64.19    4.60
  -5  13   0   55.99    4.50
  -5  13   0   67.49    6.70
  -5  13   0   65.89    4.80
  -5  13   0   72.69    5.80
   4 -13   0   99.79    7.30
   4 -13   0  110.29    5.70
   4 -13   0  102.49    5.50
   4 -13   0  104.99    5.50
   4 -13   0  107.09    5.30
   4 -13   0   98.49    7.40
   4 -13   0  108.29    6.30
   4 -13   0   97.19    6.60
   4 -13   0  104.89    5.50
   4 -13   0  108.19    5.10
  -4  13   0   95.79    7.00
  -4  13   0  104.49    5.80
  -4  13   0   96.19    9.40
  -4  13   0   93.39    8.50
  -4  13   0   97.29    6.40
  -4  13   0  107.09    7.10
  -4  13   0   95.09    6.00
  -4  13   0   92.29    7.70
  -4  13   0  108.89    6.30
  -3  13   0  834.62   35.90
  -3  13   0  752.02   36.30
  -3  13   0  842.72   34.40
  -3  13   0  866.61   37.80
   2 -13   0  336.17   16.30
   2 -13   0  337.17   17.00
   2 -13   0  397.16   15.40
   2 -13   0  386.16   15.80
  -2  13   0  356.96   16.30
  -2  13   0  343.87   17.70
  -2  13   0  383.06   15.90
   1 -13   0  273.07   13.90
   1 -13   0  270.97   12.00
   1 -13   0  259.17   11.20
   1 -13   0  273.37   12.90
   1 -13   0  250.27   11.50
   1 -13   0  249.58   11.40
   1 -13   0  243.18   12.20
  -1  13   0  258.47   12.60
  -1  13   0  276.87   14.00
  -1  13   0  233.88   13.00
  -1  13   0  264.17   11.70
  -1  13   0  255.17   12.20
  -1  13   0  257.77   12.10
  -1  13   0  256.37   15.60
  -1  13   0  242.28   22.20
  -1  13   0  256.77   13.20
   0 -13   0   13.30    2.20
   0 -13   0   13.20    2.90
   0 -13   0   10.30    3.50
   0 -13   0   17.00    1.90
   0  13   0   19.80    2.90
   0  13   0   15.90    2.40
   0  13   0   23.60    3.70
   0  13   0   16.30    5.90
   0  13   0   16.10    2.20
   0  13   0   17.80    2.80
   0  13   0    7.90    6.10
  -1 -13   0   13.60    3.60
  -1 -13   0   12.00    2.50
  -1 -13   0   10.80    1.60
  -1 -13   0    8.00    2.20
   1  13   0   13.70    3.70
   1  13   0   12.00    2.00
   1  13   0   11.50    4.90
   1  13   0   12.30    2.30
   1  13   0    6.10    2.50
   1  13   0   18.60    7.20
  -2 -13   0    1.20    1.80
  -2 -13   0    1.70    2.80
   2  13   0    0.90    3.10
   2  13   0    0.30    6.00
   2  13   0    2.20    1.40
   2  13   0    4.40    5.70
   2  13   0    2.50    1.90
   2  13   0    4.70    4.60
   2  13   0    1.30    2.50
  -3 -13   0   71.09    4.70
  -3 -13   0   60.99    6.10
   3  13   0   67.99   10.20
   3  13   0   73.99    6.90
   3  13   0   63.79    5.80
   3  13   0   74.79    8.90
   3  13   0   72.49    4.50
   3  13   0   61.49    9.10
  -4 -13   0   69.29    6.00
   4  13   0   59.79   12.20
   4  13   0   82.99    4.60
   4  13   0   70.19    6.70
   4  13   0   65.89    9.80
   4  13   0   64.49   10.90
   7 -14   0  122.99    7.60
   7 -14   0  144.89    6.40
   7 -14   0  144.09    6.60
   7 -14   0  127.99    6.50
   7 -14   0  147.49    7.00
   7 -14   0  142.39    6.30
  -7  14   0  127.99    7.80
  -7  14   0  129.19    8.50
  -7  14   0  140.59    7.90
  -7  14   0  134.79    6.80
   6 -14   0   48.80    3.00
   6 -14   0   52.79    5.10
   6 -14   0   52.39    4.50
   6 -14   0   52.79    3.50
   6 -14   0   50.99    3.80
  -6  14   0   50.69    4.10
  -6  14   0   50.59    4.80
  -6  14   0   39.50    6.80
  -6  14   0   48.50    6.30
  -6  14   0   40.60    4.80
  -6  14   0   42.60    6.20
   5 -14   0   53.39    3.20
   5 -14   0   57.99    3.40
   5 -14   0   46.90    5.00
   5 -14   0   53.59    3.60
   5 -14   0   54.19    3.40
   5 -14   0   57.79    3.90
   5 -14   0   43.40    5.10
   5 -14   0   55.79    3.60
  -5  14   0   49.90    4.90
  -5  14   0   41.20    6.20
  -5  14   0   48.90    3.90
  -5  14   0   41.70    5.10
   4 -14   0   24.80    3.10
   4 -14   0   29.30    2.60
   4 -14   0   25.40    2.40
   4 -14   0   28.60    3.80
   4 -14   0   26.20    2.40
   4 -14   0   26.80    2.50
   4 -14   0   31.40    2.30
   4 -14   0   26.60    3.80
   4 -14   0   31.60    3.60
  -4  14   0   18.70    5.00
  -4  14   0   28.30    3.80
  -4  14   0   27.70    4.40
  -4  14   0   26.50    2.90
  -4  14   0   23.30    4.40
  -4  14   0   31.30    3.00
  -4  14   0   27.20    3.50
   3 -14   0  648.54   27.60
   3 -14   0  674.13   27.80
   3 -14   0  612.44   29.80
  -3  14   0  609.14   30.30
  -3  14   0  662.83   29.10
  -3  14   0  698.53   28.70
  -3  14   0  652.33   27.50
   2 -14   0   28.20    5.90
   2 -14   0   19.40    1.80
   2 -14   0   15.30    2.00
   2 -14   0   18.80    2.30
  -2  14   0   11.80    3.10
  -2  14   0   18.30    2.40
  -2  14   0   26.30    4.30
   1 -14   0  975.40   44.50
  -1  14   0  976.30   44.10
  -1  14   0  934.71   46.00
  -1  14   0 1063.19   42.70
   0 -14   0    2.40    1.20
   0 -14   0    3.00    2.70
   0 -14   0    2.90    2.10
   0 -14   0    3.20    1.90
   0  14   0    4.30    4.30
   0  14   0    6.40    6.50
   0  14   0    6.70    2.80
   0  14   0    2.50    3.10
  -1 -14   0   19.30    3.60
  -1 -14   0   18.30    2.10
  -1 -14   0   21.50    3.70
   1  14   0   23.10    5.30
   1  14   0   22.30    6.60
   1  14   0   23.20    7.30
   1  14   0   23.90    3.60
   1  14   0   19.60    5.30
   1  14   0   21.60    2.10
  -2 -14   0  355.16   15.10
   2  14   0  301.47   17.80
   2  14   0  316.57   19.40
   2  14   0  334.27   16.30
   2  14  -1  152.68    8.20
   2  14  -1  178.08    9.30
   2  14  -1  165.68    9.80
   2  14  -1  155.48   13.60
   2  14  -1  135.39   14.20
   2  14  -1  150.48   12.10
  -2 -14   1  152.18    9.40
  -2 -14   1  172.08    8.30
   1  14  -1   26.80    2.60
   1  14  -1   23.00    5.50
   1  14  -1   19.10    6.40
   1  14  -1   26.40    3.70
   1  14  -1   24.00   10.80
   1  14  -1   20.90    4.10
   1  14  -1   25.80    2.60
  -1 -14   1   20.70    3.00
  -1 -14   1   25.80    3.60
  -1 -14   1   21.90    3.80
  -1 -14   1   25.20    2.50
   0  14  -1  131.29    6.40
   0  14  -1  116.39    8.40
   0  14  -1  104.39   12.60
   0 -14   1  120.39    6.90
  -1  14  -1   15.10    3.60
  -1  14  -1   14.60    2.20
  -1  14  -1   14.90    4.00
  -1  14  -1   21.30    5.40
   1 -14   1   17.60    2.30
   1 -14   1   15.30    5.60
   1 -14   1   16.40    3.00
  -2  14  -1  937.71   37.00
  -2  14  -1  830.22   39.70
  -2  14  -1  888.21   38.30
  -3  14  -1   10.90    3.60
  -3  14  -1   14.40    2.80
  -3  14  -1   14.80    3.80
  -3  14  -1   18.60    3.60
  -3  14  -1   19.80    2.40
  -3  14  -1   16.70    2.50
  -3  14  -1   14.60    4.80
   3 -14   1   12.70    2.50
   3 -14   1   14.30    2.10
   3 -14   1   10.40    3.70
   3 -14   1   16.60    1.80
   3 -14   1   12.50    3.00
   3 -14   1   12.50    1.50
  -4  14  -1  126.29    6.60
  -4  14  -1  109.49    8.30
  -4  14  -1  137.19    8.00
  -4  14  -1  114.69    6.70
   4 -14   1  134.49    6.20
   4 -14   1  119.19    7.80
   4 -14   1  135.09    5.90
   4 -14   1  131.29    6.30
   4 -14   1  119.69    6.20
   4 -14   1  117.19    7.10
   4 -14   1  128.99    6.30
  -5  14  -1   66.89    6.50
  -5  14  -1   73.59    4.90
  -5  14  -1   72.29    6.90
  -5  14  -1   75.19    5.90
  -5  14  -1   68.79    8.30
  -5  14  -1   84.89    4.80
  -5  14  -1   78.99    5.90
  -5  14  -1   72.09    5.00
   5 -14   1   79.29    4.30
   5 -14   1   73.49    4.10
   5 -14   1   71.29    4.60
   5 -14   1   76.39    4.10
   5 -14   1   74.39    4.30
   5 -14   1   69.59    4.30
   5 -14   1   78.79    5.40
   5 -14   1   79.99    6.10
  -6  14  -1   28.80    4.30
  -6  14  -1   35.60    4.30
  -6  14  -1   27.70    6.90
  -6  14  -1   29.20    5.40
   6 -14   1   37.90    3.80
   6 -14   1   30.10    4.90
   6 -14   1   39.00    6.40
   6 -14   1   36.60    3.00
   6 -14   1   38.00    2.70
  -7  14  -1    4.00    3.10
  -7  14  -1    4.70    4.00
  -7  14  -1    3.70    2.70
  -7  14  -1    8.90    2.50
  -7  14  -1    8.40    1.90
  -7  14  -1    7.80    3.20
  -7  14  -1   10.90    2.20
   7 -14   1    9.30    1.80
   7 -14   1    4.30    2.30
   7 -14   1    5.60    1.50
   7 -14   1    5.00    2.60
   7 -14   1    7.50    1.40
   7 -14   1    8.70    1.40
   7 -14   1    9.10    1.60
   4  13  -1    0.70    1.70
   4  13  -1    1.20    4.20
   4  13  -1   -2.10    5.90
   4  13  -1    2.10    2.50
   4  13  -1    2.30    5.90
  -4 -13   1    0.90    1.50
  -4 -13   1    0.20    2.50
   3  13  -1   57.49    8.90
   3  13  -1   60.19    9.50
   3  13  -1   67.29    6.70
   3  13  -1   71.89    4.70
   3  13  -1   76.39    6.00
   3  13  -1   57.39    7.60
  -3 -13   1   57.99    7.40
   2  13  -1  169.78   14.80
   2  13  -1  163.18   13.80
   2  13  -1  143.09    7.00
   2  13  -1  145.79    7.70
   2  13  -1  152.28    9.70
   2  13  -1  138.89    8.80
   2  13  -1  158.98   11.80
  -2 -13   1  165.08    9.60
  -2 -13   1  135.99    8.00
   1  13  -1  149.99   10.00
   1  13  -1  165.18    9.60
   1  13  -1  168.48    8.30
   1  13  -1  142.79   14.50
   1  13  -1  153.08    8.60
   1  13  -1  147.89   11.90
   1  13  -1  160.28    7.70
  -1 -13   1  160.48    8.60
  -1 -13   1  165.88    8.60
  -1 -13   1  175.18    7.40
  -1 -13   1  165.28    9.90
   0  13  -1   22.90    3.70
   0  13  -1   20.40    5.10
   0  13  -1   24.20    2.50
   0  13  -1   16.70    5.50
   0  13  -1   20.20    3.00
   0 -13   1   18.90    2.00
   0 -13   1   24.00    3.20
   0 -13   1   24.80    2.20
   0 -13   1   18.00    3.10
   0 -13   1   24.50    2.00
  -1  13  -1  110.09    5.70
  -1  13  -1   92.59    7.70
  -1  13  -1   95.09   14.70
  -1  13  -1  105.89    6.00
  -1  13  -1   90.89    6.20
  -1  13  -1  110.19    7.20
  -1  13  -1   86.89    9.40
   1 -13   1   88.59    7.40
   1 -13   1  101.29    5.30
   1 -13   1  100.99    4.90
   1 -13   1   84.19    6.60
   1 -13   1  103.89    5.00
   1 -13   1   89.39    5.80
   1 -13   1   97.19    5.80
  -2  13  -1  245.18   14.90
  -2  13  -1  231.98   12.40
  -2  13  -1  240.78   11.90
  -2  13  -1  246.48   12.10
  -2  13  -1  235.38   12.20
  -2  13  -1  230.68   13.40
  -2  13  -1  244.78   11.10
  -2  13  -1  241.58   11.60
  -2  13  -1  249.28   13.20
   2 -13   1  260.17   13.20
   2 -13   1  228.68   11.60
   2 -13   1  242.18   12.40
   2 -13   1  246.98   10.50
   2 -13   1  255.97   11.70
   2 -13   1  238.48   10.70
   2 -13   1  246.68   11.30
  -3  13  -1  137.29    9.40
  -3  13  -1  149.59    9.00
  -3  13  -1  137.99    8.00
   3 -13   1  158.48    8.10
   3 -13   1  161.48    7.20
   3 -13   1  140.59    8.90
   3 -13   1  144.59    7.30
   3 -13   1  152.78    7.40
   3 -13   1  156.08    6.90
   3 -13   1  153.48    7.10
   3 -13   1  149.99    7.30
  -4  13  -1    4.90    2.00
  -4  13  -1    2.30    2.50
  -4  13  -1    4.00    4.30
  -4  13  -1    2.60    1.80
  -4  13  -1    2.00    3.00
  -4  13  -1    1.50    1.90
  -4  13  -1    4.60    3.10
  -4  13  -1    5.40    3.50
   4 -13   1    5.40    2.80
   4 -13   1    1.60    1.30
   4 -13   1    4.00    1.60
   4 -13   1    1.70    1.70
   4 -13   1    6.50    2.40
   4 -13   1    2.00    1.20
   4 -13   1    2.00    1.30
   4 -13   1    4.60    2.90
   4 -13   1    2.80    1.40
   4 -13   1    1.60    1.40
  -5  13  -1    6.30    2.90
  -5  13  -1    3.00    1.90
  -5  13  -1    3.20    2.00
  -5  13  -1    3.20    3.30
  -5  13  -1    5.30    2.00
  -5  13  -1    8.10    3.50
  -5  13  -1    3.40    2.00
  -5  13  -1    3.80    2.50
   5 -13   1    4.10    1.40
   5 -13   1    9.30    3.00
   5 -13   1    4.90    2.50
   5 -13   1    3.10    1.70
   5 -13   1    5.60    1.50
   5 -13   1    4.20    1.60
   5 -13   1    3.80    1.30
   5 -13   1    7.00    1.60
   5 -13   1    7.40    1.40
   5 -13   1    5.40    1.70
   5 -13   1    6.20    3.00
  -6  13  -1  218.08   12.20
  -6  13  -1  206.68   10.30
  -6  13  -1  197.88   10.90
  -6  13  -1  214.48   10.20
  -6  13  -1  231.18   11.10
  -6  13  -1  213.68   13.10
  -6  13  -1  214.88    9.90
  -6  13  -1  213.28   11.50
   6 -13   1  210.58    9.70
   6 -13   1  205.48    9.40
   6 -13   1  215.68    9.60
   6 -13   1  205.28   10.00
   6 -13   1  214.68   10.90
   6 -13   1  195.98   11.00
   6 -13   1  204.58    9.20
  -7  13  -1   32.40    5.50
  -7  13  -1   32.10    4.00
  -7  13  -1   45.30    3.70
  -7  13  -1   30.50    4.40
   7 -13   1   37.70    3.10
   7 -13   1   31.70    3.90
   7 -13   1   41.40    3.50
   7 -13   1   34.00    4.30
   7 -13   1   40.70    2.80
   7 -13   1   39.80    3.20
   7 -13   1   39.80    2.80
  -8  13  -1  904.01   39.50
  -8  13  -1  908.71   40.10
  -8  13  -1  901.51   37.60
  -8  13  -1  934.31   39.00
  -9  13  -1   21.70    3.70
  -9  13  -1   23.40    4.00
  -9  13  -1   25.70    3.50
  -9  13  -1   32.30    3.10
  -9  13  -1   22.20    4.70
  -9  13  -1   29.30    3.40
   9 -13   1   27.10    2.40
   9 -13   1   27.00    2.90
   9 -13   1   22.50    2.30
   9 -13   1   27.90    2.70
   9 -13   1   25.60    3.50
   9 -13   1   27.10    2.40
   9 -13   1   20.10    3.30
   6  12  -1   58.99    4.40
   6  12  -1   44.30   12.50
   6  12  -1   49.90    9.50
   6  12  -1   53.39    6.20
  -6 -12   1   60.49    3.20
  -6 -12   1   62.99    3.40
   5  12  -1   15.20    3.50
   5  12  -1   19.50    5.70
   5  12  -1   21.60    4.20
   5  12  -1   17.50    7.30
   5  12  -1   22.20    7.90
  -5 -12   1   20.10    2.80
  -5 -12   1   17.10    2.40
  -5 -12   1   12.00    3.40
   4  12  -1   68.29    5.30
   4  12  -1   69.79    7.30
   4  12  -1   84.59    6.70
  -4 -12   1   85.59    5.50
  -4 -12   1   80.39    4.00
  -4 -12   1   79.19    4.20
   3  12  -1  459.05   21.70
   3  12  -1  452.05   21.00
   3  12  -1  419.96   22.30
   3  12  -1  486.85   19.90
   3  12  -1  466.95   25.50
   3  12  -1  437.26   19.10
   3  12  -1  424.36   23.50
   3  12  -1  447.46   33.10
  -3 -12   1  472.25   21.50
  -3 -12   1  435.96   18.80
  -3 -12   1  471.15   19.70
  -3 -12   1  448.16   18.60
   2  12  -1  138.89    6.90
   2  12  -1  139.59    8.90
   2  12  -1  133.39    7.60
  -2 -12   1  142.19    6.80
   1  12  -1  673.53   28.70
   1  12  -1  676.93   30.30
   1  12  -1  642.34   30.20
   1  12  -1  694.33   32.30
   1  12  -1  690.53   34.70
   1  12  -1  663.03   28.90
  -1 -12   1  703.53   29.30
  -1 -12   1  648.94   29.80
  -1 -12   1  704.43   28.10
  -1 -12   1  664.13   28.90
   0  12  -1    4.90    3.00
   0  12  -1   12.90    2.60
   0  12  -1    4.90    5.70
   0  12  -1    8.10    3.30
   0  12  -1   12.40    3.10
   0  12  -1    2.60    4.30
   0  12  -1    6.70    1.90
   0  12  -1   10.50    2.60
   0  12  -1    5.60    4.50
   0  12  -1    6.20    2.30
   0 -12   1    6.80    2.00
   0 -12   1    9.50    1.40
   0 -12   1   10.70    1.50
   0 -12   1    9.10    2.70
   0 -12   1   11.70    1.60
   0 -12   1    2.00   35.10
  -1  12  -1   43.40    6.00
  -1  12  -1   46.40    6.60
  -1  12  -1   42.00    5.40
  -1  12  -1   39.70    3.80
  -1  12  -1   50.99    6.00
  -1  12  -1   40.30    4.60
  -1  12  -1   45.00    4.30
  -1  12  -1   41.60    5.20
  -1  12  -1   45.50    4.40
  -1  12  -1   50.69    3.80
   1 -12   1   42.50    4.20
   1 -12   1   42.40    3.00
   1 -12   1   37.70    2.80
   1 -12   1   45.80    4.10
   1 -12   1   42.40    2.80
   1 -12   1   23.60   24.10
   1 -12   1   50.49    5.30
   1 -12   1   45.90    4.30
   1 -12   1   50.89    5.10
   1 -12   1   46.90    4.70
   1 -12   1   41.10    3.80
  -2  12  -1    2.40    1.90
  -2  12  -1    4.10    2.10
  -2  12  -1    0.10    2.90
  -2  12  -1    0.50    2.00
  -2  12  -1    2.30    2.90
  -2  12  -1   -0.50    2.70
  -2  12  -1    0.00    3.90
  -2  12  -1    1.50    1.80
  -2  12  -1    4.20    2.50
   2 -12   1  -19.00   20.90
   2 -12   1    1.40    1.80
   2 -12   1    1.30    1.50
   2 -12   1    1.30    1.10
   2 -12   1   -0.30    1.90
   2 -12   1    1.60    2.10
   2 -12   1    1.30    1.30
   2 -12   1    1.20    1.80
   2 -12   1   -0.40    1.10
   2 -12   1    0.80    1.20
   2 -12   1    2.60    1.90
   2 -12   1    4.80    2.90
   2 -12   1    1.40    1.30
   2 -12   1    1.30    2.50
   2 -12   1   -4.40    2.90
  -3  12  -1   74.59    4.90
  -3  12  -1   74.59    4.60
  -3  12  -1   56.39    5.60
  -3  12  -1   72.79    5.00
  -3  12  -1   79.59    8.00
  -3  12  -1   61.89    6.30
  -3  12  -1   65.49    4.90
  -3  12  -1   54.49    6.10
   3 -12   1   57.09    5.00
   3 -12   1   62.69    6.20
   3 -12   1   70.79    3.80
   3 -12   1   70.09    4.30
   3 -12   1   72.79    4.00
   3 -12   1   68.59    4.20
   3 -12   1   78.09    8.00
   3 -12   1   63.69    4.10
   3 -12   1   50.09   32.00
   3 -12   1   71.29    5.20
   3 -12   1   71.69    4.80
   3 -12   1   61.99    5.90
   3 -12   1   65.09    4.00
   3 -12   1   63.29    5.30
  -4  12  -1    0.80    1.90
  -4  12  -1    1.60    2.40
  -4  12  -1    2.30    2.90
  -4  12  -1    2.70    1.80
  -4  12  -1    1.60    2.00
  -4  12  -1    0.70    1.80
   4 -12   1    6.70   19.00
   4 -12   1    1.00    1.20
   4 -12   1    2.90    1.80
   4 -12   1    0.70    1.30
   4 -12   1    3.60    2.80
   4 -12   1    3.70    1.60
   4 -12   1    0.40    1.20
   4 -12   1    2.40    1.50
   4 -12   1    1.70    1.60
   4 -12   1    1.60    3.20
  -5  12  -1  923.11   39.90
  -5  12  -1  851.41   38.40
   5 -12   1  896.61   36.90
   5 -12   1  869.11   38.00
   5 -12   1  929.71   39.10
   5 -12   1  912.91   62.19
  -6  12  -1   30.40    2.90
  -6  12  -1   28.40    3.00
  -6  12  -1   23.60    2.90
  -6  12  -1   29.90    3.70
  -6  12  -1   27.80    4.00
  -6  12  -1   20.60    3.30
  -6  12  -1   31.40    5.40
  -6  12  -1   21.30    3.40
   6 -12   1   27.10    2.60
   6 -12   1   27.50    2.50
   6 -12   1   22.70    2.20
   6 -12   1   33.30    4.30
   6 -12   1   26.50    2.30
   6 -12   1   25.90    3.00
  -7  12  -1   30.30    3.10
  -7  12  -1   33.80    3.60
  -7  12  -1   32.80    3.00
  -7  12  -1   25.70    3.90
  -7  12  -1   25.20    3.50
  -7  12  -1   25.80    4.70
  -7  12  -1   25.50    4.00
  -7  12  -1   28.60    3.70
  -7  12  -1   28.10    4.20
   7 -12   1   24.60    2.30
   7 -12   1   29.40    3.40
   7 -12   1   30.60    2.70
   7 -12   1   26.20    2.60
   7 -12   1   25.10    3.80
   7 -12   1   32.70    3.00
   7 -12   1   24.00    3.90
  -8  12  -1   33.30    3.90
  -8  12  -1   39.90    4.00
  -8  12  -1   29.60    4.10
  -8  12  -1   34.10    3.90
  -8  12  -1   34.60    3.00
  -8  12  -1   36.20    3.70
  -8  12  -1   32.60    5.10
  -8  12  -1   32.90    4.20
  -8  12  -1   32.50    3.20
   8 -12   1   38.20    2.80
   8 -12   1   37.30    3.30
   8 -12   1   34.00    3.20
   8 -12   1   35.40    3.00
   8 -12   1   30.80    4.10
   8 -12   1   35.10    4.50
   8 -12   1   35.60    3.80
   8 -12   1   40.00    3.70
  -9  12  -1  250.67   10.90
  -9  12  -1  232.88   12.20
  -9  12  -1  221.88   11.00
  -9  12  -1  238.68   12.50
  -9  12  -1  220.98   11.80
  -9  12  -1  235.88   13.10
  -9  12  -1  248.98   11.80
  -9  12  -1  249.18   11.40
   9 -12   1  243.58   11.50
   9 -12   1  231.48   11.40
   9 -12   1  249.97   10.90
   9 -12   1  238.38   10.50
   9 -12   1  246.78   10.60
   9 -12   1  243.88   12.50
   9 -12   1  241.78   12.40
   9 -12   1  238.78   10.70
 -10  12  -1   21.10    2.30
 -10  12  -1   14.70    3.40
 -10  12  -1   18.30    4.40
 -10  12  -1   19.70    2.40
 -10  12  -1   19.00    3.70
 -10  12  -1   24.70    3.20
 -10  12  -1   21.40    2.90
  10 -12   1   20.30    2.10
  10 -12   1   21.60    3.30
  10 -12   1   25.00    2.80
  10 -12   1   15.90    3.30
  10 -12   1   19.70    4.70
   7  11  -1   10.00    3.90
   7  11  -1    2.00    6.50
   7  11  -1    2.90    3.40
   7  11  -1    4.00    2.10
   7  11  -1    9.70   12.10
  -7 -11   1    7.30    1.90
  -7 -11   1    6.50    1.50
  -7 -11   1    7.60    1.50
  -7 -11   1    7.00    1.50
  -7 -11   1    3.50    2.50
   6  11  -1    6.80    7.60
   6  11  -1   10.70    2.50
   6  11  -1   10.10    3.90
   6  11  -1    5.00    6.70
  -6 -11   1   16.00    2.60
  -6 -11   1   11.70    1.80
  -6 -11   1   13.30    1.70
  -6 -11   1   14.60    1.90
  -6 -11   1   17.00    1.70
   5  11  -1    2.50    2.10
   5  11  -1    4.30    4.00
   5  11  -1    2.90    3.10
   5  11  -1    3.80    2.50
   5  11  -1   -3.00    4.80
   5  11  -1    3.10    6.90
   5  11  -1    2.20   10.00
  -5 -11   1    1.30    2.80
  -5 -11   1    2.20    1.30
  -5 -11   1    1.90    1.40
  -5 -11   1    3.00    1.30
  -5 -11   1    3.70    1.50
  -5 -11   1    3.10    1.50
   4  11  -1  404.66   19.10
   4  11  -1  424.56   18.20
   4  11  -1  363.06   21.60
   4  11  -1  389.26   19.50
   4  11  -1  375.26   23.50
   4  11  -1  362.96   24.40
   4  11  -1  367.26   19.70
   4  11  -1  399.36   17.40
  -4 -11   1  401.96   17.60
  -4 -11   1  376.16   18.60
  -4 -11   1  389.86   16.20
  -4 -11   1  373.46   16.20
  -4 -11   1  370.86   19.30
  -4 -11   1  392.86   16.60
   3  11  -1    8.10    3.90
   3  11  -1    5.80    2.40
   3  11  -1   14.20    5.70
   3  11  -1   15.50    7.40
   3  11  -1    0.60    2.80
   3  11  -1    1.90    2.50
   3  11  -1    6.30    1.70
  -3 -11   1    4.20    1.30
  -3 -11   1    4.40    1.50
  -3 -11   1    5.70    2.10
  -3 -11   1    3.70    1.40
  -3 -11   1    4.90    1.20
   2  11  -1 1355.36   58.39
   2  11  -1 1271.87   56.69
   2  11  -1 1401.76   62.99
  -2 -11   1 1429.06   56.89
  -2 -11   1 1443.56   57.09
   1  11  -1  153.18    8.40
   1  11  -1  136.29    8.90
   1  11  -1  149.39    9.80
   1  11  -1  164.58   12.20
   1  11  -1  152.08    7.50
   1  11  -1  161.28    9.90
   1  11  -1  165.08    8.40
   1  11  -1  134.59    8.20
  -1 -11   1  155.98    8.20
  -1 -11   1  135.79   10.40
  -1 -11   1  147.39    7.20
  -1 -11   1  166.58    8.70
  -1 -11   1  167.68    9.30
  -1 -11   1  154.18    7.00
  -1 -11   1  177.48   33.70
   0  11  -1  280.07   17.00
   0  11  -1  290.47   12.70
   0  11  -1  294.97   13.40
   0  11  -1  266.57   14.50
   0 -11   1  289.57   13.40
   0 -11   1  276.27   13.80
   0 -11   1  276.17   13.10
   0 -11   1  277.17   14.50
   0 -11   1  312.17   12.40
  -1  11  -1    7.20    2.20
  -1  11  -1   10.40    2.40
  -1  11  -1    6.60    2.40
  -1  11  -1    7.70    3.10
  -1  11  -1    7.50    2.70
  -1  11  -1    9.80    3.10
  -1  11  -1   13.90    2.40
  -1  11  -1    6.60    4.10
  -1  11  -1    9.50    1.90
  -1  11  -1    6.30    3.00
   1 -11   1   11.90    3.70
   1 -11   1    8.60    2.20
   1 -11   1    8.20    2.50
   1 -11   1    9.50    1.40
   1 -11   1   -5.10   17.40
   1 -11   1   10.30    2.70
   1 -11   1   11.80    2.30
   1 -11   1   10.40    1.60
   1 -11   1   10.40    1.70
   1 -11   1   10.00    1.40
   1 -11   1   10.30    1.70
   1 -11   1    9.60    2.30
   1 -11   1   11.00    1.60
   1 -11   1    6.40    3.00
   1 -11   1   11.30    2.40
  -2  11  -1   16.50    2.50
  -2  11  -1   10.80    2.30
  -2  11  -1   15.30    3.40
  -2  11  -1   10.80    3.20
  -2  11  -1   17.40    4.60
  -2  11  -1   10.10    3.30
  -2  11  -1   16.80    3.10
  -2  11  -1   12.90    2.00
  -2  11  -1   12.20    2.70
  -2  11  -1   10.10    2.30
   2 -11   1   14.80    2.00
   2 -11   1   11.50    3.10
   2 -11   1   14.20    1.80
   2 -11   1    8.40    2.60
   2 -11   1   13.10    1.50
   2 -11   1   32.00   19.70
   2 -11   1   13.20    2.50
   2 -11   1   10.70    2.50
   2 -11   1   13.30    2.40
   2 -11   1   13.20    3.10
   2 -11   1   12.50    1.60
   2 -11   1   12.00    1.50
   2 -11   1   13.70    1.80
   2 -11   1   18.20    4.20
  -3  11  -1  272.27   13.60
  -3  11  -1  275.17   12.50
  -3  11  -1  296.07   15.20
  -3  11  -1  250.37   12.30
  -3  11  -1  256.87   13.50
  -3  11  -1  268.77   12.10
  -3  11  -1  254.27   13.00
  -3  11  -1  294.47   13.20
   3 -11   1  274.17   11.80
   3 -11   1  281.37   13.80
   3 -11   1  256.77   12.80
   3 -11   1  278.67   11.60
   3 -11   1  279.47   13.20
   3 -11   1  274.57   14.30
   3 -11   1  267.17   11.70
   3 -11   1  265.87   12.20
   3 -11   1  283.47   13.60
   3 -11   1  250.07   12.70
   3 -11   1  297.17   13.20
   3 -11   1  306.67   36.80
   3 -11   1  273.17   12.00
   3 -11   1  262.67   11.90
   3 -11   1  253.97   11.60
  -4  11  -1  617.54   25.80
  -4  11  -1  589.44   25.70
  -4  11  -1  586.24   32.00
  -4  11  -1  570.24   26.80
   4 -11   1  638.84   27.90
   4 -11   1  572.04   26.80
   4 -11   1  620.34   26.70
   4 -11   1  659.23   27.60
   4 -11   1  713.43   48.90
  -5  11  -1  485.55   23.10
  -5  11  -1  490.45   22.00
  -5  11  -1  559.74   22.90
  -5  11  -1  535.15   24.10
  -5  11  -1  508.35   23.20
  -5  11  -1  545.75   23.80
   5 -11   1  492.05   22.80
   5 -11   1  520.95   21.70
   5 -11   1  487.15   44.40
   5 -11   1  494.65   23.80
   5 -11   1  523.15   23.10
   5 -11   1  517.95   21.50
   5 -11   1  544.75   23.30
  -6  11  -1  294.57   14.20
  -6  11  -1  302.37   13.80
  -6  11  -1  295.57   13.20
  -6  11  -1  276.27   13.60
  -6  11  -1  293.37   12.80
  -6  11  -1  276.37   15.00
  -6  11  -1  302.37   13.10
  -6  11  -1  269.47   13.90
  -6  11  -1  305.57   14.80
   6 -11   1  252.37   34.40
   6 -11   1  279.17   14.00
   6 -11   1  292.17   12.90
   6 -11   1  273.27   14.20
   6 -11   1  289.57   13.50
   6 -11   1  304.97   13.50
   6 -11   1  281.87   14.60
   6 -11   1  294.87   13.80
   6 -11   1  306.77   15.60
   6 -11   1  297.57   12.60
   6 -11   1  285.17   12.50
   6 -11   1  290.37   12.90
   6 -11   1  277.27   15.10
   6 -11   1  290.27   12.70
  -7  11  -1  258.57   12.50
  -7  11  -1  248.58   11.10
  -7  11  -1  258.67   12.90
  -7  11  -1  256.17   11.40
  -7  11  -1  245.38   12.10
  -7  11  -1  246.58   11.50
  -7  11  -1  240.08   13.20
  -7  11  -1  250.37   12.00
  -7  11  -1  250.07   11.70
   7 -11   1  239.38   11.10
   7 -11   1  259.57   13.80
   7 -11   1  226.38   36.20
   7 -11   1  245.18   12.80
   7 -11   1  214.48   15.00
   7 -11   1  248.58   11.30
   7 -11   1  244.38   10.90
   7 -11   1  245.28   11.90
   7 -11   1  245.48   10.80
   7 -11   1  236.78   14.00
   7 -11   1  253.47   13.10
  -8  11  -1    6.10    2.10
  -8  11  -1    7.60    1.90
  -8  11  -1    5.00    2.40
  -8  11  -1    9.40    3.60
  -8  11  -1    7.80    2.40
  -8  11  -1   11.40    2.90
  -8  11  -1   10.80    3.20
  -8  11  -1   11.10    3.20
  -8  11  -1    9.50    2.10
   8 -11   1    6.40    3.00
   8 -11   1   11.10    2.10
   8 -11   1    5.60    2.20
   8 -11   1    8.20    1.90
   8 -11   1    7.80    2.10
   8 -11   1    8.20    3.10
   8 -11   1    6.20    1.60
   8 -11   1    7.30    1.70
  -9  11  -1  165.28    8.70
  -9  11  -1  188.88    9.30
  -9  11  -1  172.48    9.00
  -9  11  -1  187.48    8.70
  -9  11  -1  193.38   14.20
  -9  11  -1  166.28    9.60
  -9  11  -1  191.68    9.60
   9 -11   1  180.18    9.60
   9 -11   1  187.78    8.50
   9 -11   1  193.38   10.70
   9 -11   1  185.08    8.70
   9 -11   1  177.78   10.20
   9 -11   1  174.68    8.40
   9 -11   1  189.08    8.70
   9 -11   1  182.58    9.40
 -10  11  -1    5.80    2.90
 -10  11  -1    4.40    1.80
 -10  11  -1    3.00    3.50
 -10  11  -1    5.80    2.50
 -10  11  -1    4.40    2.70
 -10  11  -1    4.00    2.90
 -10  11  -1    5.90    4.00
  10 -11   1    3.90    2.90
  10 -11   1    4.10    1.90
  10 -11   1    4.80    2.90
  10 -11   1    5.80    1.70
 -11  11  -1  119.79    8.60
 -11  11  -1  119.39    6.40
 -11  11  -1  128.59    7.20
 -11  11  -1  122.19    7.30
 -11  11  -1  119.09    6.30
 -11  11  -1  113.59    7.50
 -11  11  -1  133.99    7.00
 -11  11  -1  124.59    7.80
  11 -11   1  115.69    8.40
  11 -11   1  137.39    6.50
  11 -11   1  139.99    7.70
  11 -11   1  129.79    7.10
  11 -11   1  123.49    8.00
   8  10  -1    6.50    3.40
   8  10  -1   11.50    7.50
   8  10  -1    8.20    7.90
   8  10  -1   13.50    3.00
  -8 -10   1    5.80    1.90
  -8 -10   1   11.00    2.00
  -8 -10   1    9.20    2.70
  -8 -10   1    8.10    2.60
  -8 -10   1   11.40    1.80
  -8 -10   1    8.90    1.60
  -8 -10   1    4.50    2.50
   7  10  -1   15.60    8.90
   7  10  -1   17.80    2.90
   7  10  -1   13.60    4.00
   7  10  -1   19.40    4.90
   7  10  -1   18.30    3.30
   7  10  -1   20.90    8.50
   7  10  -1   12.80    2.30
  -7 -10   1   14.30    2.40
  -7 -10   1   16.20    2.00
  -7 -10   1   17.30    2.40
  -7 -10   1   11.90    2.40
  -7 -10   1   19.80    3.60
  -7 -10   1   15.10    2.10
  -7 -10   1   16.90    2.80
  -7 -10   1   18.60    2.00
   6  10  -1    6.80    2.90
   6  10  -1    4.00    2.70
   6  10  -1    4.50    2.40
   6  10  -1    5.90    6.10
   6  10  -1    3.80    7.50
   6  10  -1    2.10    7.50
   6  10  -1    6.10    4.30
   6  10  -1    6.70    3.60
   6  10  -1    6.50    2.00
  -6 -10   1    4.10    1.60
  -6 -10   1    3.80    1.80
  -6 -10   1    8.30    1.80
  -6 -10   1    3.90    2.90
  -6 -10   1    2.00    2.80
  -6 -10   1    6.00    1.50
  -6 -10   1    6.80    1.70
   5  10  -1    6.80    3.00
   5  10  -1   15.50    8.70
   5  10  -1    3.00    2.20
   5  10  -1    6.80    2.90
   5  10  -1    2.20    7.60
   5  10  -1    6.20    4.20
   5  10  -1    7.20    3.60
   5  10  -1    9.20    2.10
   5  10  -1    7.20    5.80
   5  10  -1    2.00    7.10
  -5 -10   1    6.30    2.90
  -5 -10   1    6.80    1.70
  -5 -10   1    5.30    1.70
  -5 -10   1    5.90    1.80
  -5 -10   1    6.20    2.10
  -5 -10   1    7.20    3.60
  -5 -10   1    9.30    1.90
  -5 -10   1    4.10    1.50
  -5 -10   1    4.90    1.40
   4  10  -1  281.67   14.90
   4  10  -1  237.38   13.60
   4  10  -1  265.97   14.70
   4  10  -1  238.38   11.80
   4  10  -1  261.87   12.30
   4  10  -1  261.07   17.20
   4  10  -1  308.77   53.59
   4  10  -1  253.37   16.10
   4  10  -1  291.87   20.70
   4  10  -1  256.07   13.10
  -4 -10   1  248.58   11.10
  -4 -10   1  265.47   11.60
  -4 -10   1  260.87   11.20
  -4 -10   1  240.78   12.20
  -4 -10   1  246.78   11.40
  -4 -10   1  246.18   11.30
   3  10  -1  867.91   76.29
   3  10  -1  704.83   33.30
   3  10  -1  774.02   31.50
   3  10  -1  812.22   31.00
   3  10  -1  711.63   39.10
   3  10  -1  788.02   33.70
   3  10  -1  728.23   35.70
  -3 -10   1  709.33   30.70
  -3 -10   1  700.53   32.40
  -3 -10   1  742.33   31.30
  -2 -10   1 1601.84   91.19
  -2 -10   1 1483.65   64.09
   1  10  -1  172.88    9.30
   1  10  -1  149.09    9.60
   1  10  -1  139.69   13.00
   1  10  -1  168.78    8.60
   1  10  -1  142.49   11.20
   1  10  -1  174.38    8.60
   1  10  -1  164.08    9.80
   1  10  -1  147.59    8.50
   1  10  -1  146.39   10.00
  -1 -10   1  160.08    8.30
  -1 -10   1  160.88    7.10
  -1 -10   1  152.88    9.00
  -1 -10   1  152.18    7.00
  -1 -10   1  164.68    7.10
  -1 -10   1  152.58    8.70
  -1 -10   1  159.78    7.30
  -1 -10   1  173.88    7.50
  -1 -10   1  177.98   29.30
  -1 -10   1  164.78    7.30
   0  10  -1   34.90    4.50
   0  10  -1   36.00    5.60
   0  10  -1   39.80    3.30
   0  10  -1   40.00    4.70
   0  10  -1   44.30    4.80
   0  10  -1   35.30    4.10
   0  10  -1   45.50    4.90
   0  10  -1   45.30    3.70
   0  10  -1   41.40    3.80
   0 -10   1   38.60    3.80
   0 -10   1   34.10    4.20
   0 -10   1   37.60    2.70
   0 -10   1   40.70    2.80
   0 -10   1   42.20    2.70
   0 -10   1   35.60   18.20
   0 -10   1   36.30    4.20
   0 -10   1   45.00    2.80
   0 -10   1   43.60    3.80
   0 -10   1   33.70    4.30
   0 -10   1   37.30    2.40
   0 -10   1   34.50    2.80
   0 -10   1   37.80    3.60
   0 -10   1   45.90    5.40
   0 -10   1   34.20    2.30
  -1  10  -1   97.99    5.60
  -1  10  -1  102.69    8.40
  -1  10  -1   93.39    5.20
  -1  10  -1  107.59    6.30
  -1  10  -1   97.29    6.90
  -1  10  -1   87.79    5.50
  -1  10  -1  102.59    6.80
  -1  10  -1   93.29    6.30
  -1  10  -1  108.29    7.40
  -1  10  -1  100.99    5.70
   1 -10   1   95.89    6.00
   1 -10   1   94.09    4.60
   1 -10   1  103.89    7.00
   1 -10   1   89.09    5.00
   1 -10   1   96.89    7.40
   1 -10   1  105.19    6.00
   1 -10   1  101.69    6.50
   1 -10   1  105.89    6.60
   1 -10   1   85.79    5.70
   1 -10   1  101.49    6.70
   1 -10   1   96.49    4.90
   1 -10   1   91.29    4.80
   1 -10   1   92.09    4.80
   1 -10   1  116.99   23.90
   1 -10   1   87.69    4.90
  -2  10  -1  397.86   18.50
  -2  10  -1  391.46   17.60
  -2  10  -1  394.06   18.50
  -2  10  -1  389.16   18.00
  -2  10  -1  401.86   19.00
  -2  10  -1  400.46   19.70
   2 -10   1  417.56   17.00
   2 -10   1  419.46   19.10
   2 -10   1  417.86   17.20
   2 -10   1  483.65   37.90
   2 -10   1  395.36   18.10
   2 -10   1  408.06   18.90
   2 -10   1  417.16   18.20
   2 -10   1  432.66   17.00
   2 -10   1  403.66   16.80
   2 -10   1  392.06   18.50
   2 -10   1  388.46   18.40
  -3  10  -1   53.49    4.90
  -3  10  -1   56.49    5.00
  -3  10  -1   47.80    3.50
  -3  10  -1   53.09    6.10
  -3  10  -1   51.29    3.80
  -3  10  -1   44.40    3.60
  -3  10  -1   57.59    5.50
   3 -10   1   45.80    5.40
   3 -10   1   45.30    3.30
   3 -10   1   48.50    3.30
   3 -10   1   50.49    4.20
   3 -10   1   49.70    3.00
   3 -10   1   41.90   15.90
   3 -10   1   49.00    3.10
   3 -10   1   62.49    8.50
   3 -10   1   42.80    2.80
   3 -10   1   45.20    2.90
  -4  10  -1 1479.05   61.89
   4 -10   1 1520.05   62.19
   4 -10   1 1464.05   80.39
  -5  10  -1    6.20    1.80
  -5  10  -1    2.10    2.40
  -5  10  -1    1.00    3.00
  -5  10  -1    1.40    2.40
  -5  10  -1    4.90    1.70
  -5  10  -1    2.40    2.10
  -5  10  -1    4.30    3.60
  -5  10  -1    2.20    2.40
  -5  10  -1    5.30    2.30
  -5  10  -1    3.20    1.80
   5 -10   1    7.00    3.20
   5 -10   1    7.30    1.90
   5 -10   1    4.20    1.50
   5 -10   1    2.80    2.60
   5 -10   1    4.20    1.50
   5 -10   1    3.30    3.70
   5 -10   1   11.50   15.00
   5 -10   1    4.30    1.90
   5 -10   1    2.90    1.40
   5 -10   1    4.30    1.60
   5 -10   1    1.90    2.00
   5 -10   1    1.80    2.60
   5 -10   1    5.90    1.90
  -6  10  -1 1279.57   52.69
   6 -10   1 1249.18   53.99
  -7  10  -1   89.39    6.00
  -7  10  -1  103.59    7.80
  -7  10  -1  100.29    6.20
  -7  10  -1   94.19    6.70
  -7  10  -1  105.89    7.10
  -7  10  -1   97.39    6.00
  -7  10  -1  107.99    6.90
  -7  10  -1   94.09    5.40
  -7  10  -1   88.09    5.60
  -7  10  -1   93.49    6.50
   7 -10   1  100.49    5.60
   7 -10   1   90.99    6.20
   7 -10   1  108.79    6.70
   7 -10   1   87.09   27.50
   7 -10   1   97.59    5.20
   7 -10   1  102.99    5.30
   7 -10   1  100.29    6.10
   7 -10   1  101.59    5.50
  -8  10  -1   18.90    3.30
  -8  10  -1   10.80    3.20
  -8  10  -1   13.60    2.50
  -8  10  -1   15.80    4.00
  -8  10  -1   17.60    2.60
  -8  10  -1   13.10    2.20
  -8  10  -1   15.10    2.70
  -8  10  -1   20.20    3.10
  -8  10  -1   15.60    3.50
   8 -10   1   14.00    2.10
   8 -10   1  -26.30   23.20
   8 -10   1   14.80    2.40
   8 -10   1   11.30    3.30
   8 -10   1   13.30    2.00
   8 -10   1   15.90    2.70
   8 -10   1   17.10    2.90
   8 -10   1   18.00    3.60
   8 -10   1   16.50    2.20
   8 -10   1   13.40    2.80
  -9  10  -1   80.89    5.30
  -9  10  -1   76.99    6.30
  -9  10  -1   74.89    6.30
  -9  10  -1   73.99    5.30
  -9  10  -1   80.69    5.00
  -9  10  -1   89.49    5.90
  -9  10  -1   81.89    5.60
  -9  10  -1   84.99    6.50
  -9  10  -1   83.59    7.40
   9 -10   1   84.39    4.90
   9 -10   1   76.29    6.00
   9 -10   1   81.09    5.40
   9 -10   1   86.89    6.70
   9 -10   1   83.29    5.60
   9 -10   1   83.59    5.40
   9 -10   1   81.99    7.00
   9 -10   1   80.49    4.90
 -10  10  -1  133.19    7.60
 -10  10  -1  134.59    7.20
 -10  10  -1  138.89    7.50
 -10  10  -1  116.69    9.00
 -10  10  -1  130.29    9.60
 -10  10  -1  146.79    7.90
 -10  10  -1  132.49    6.90
  10 -10   1  139.89    6.90
  10 -10   1  135.59    7.00
  10 -10   1  143.39    7.80
  10 -10   1  125.99    6.80
 -11  10  -1   29.60    2.80
 -11  10  -1   27.10    3.40
 -11  10  -1   26.40    4.50
 -11  10  -1   25.30    3.20
 -11  10  -1   27.40    3.70
  11 -10   1   34.10    3.20
  11 -10   1   24.60    2.60
  11 -10   1   27.90    3.40
  11 -10   1   31.10    4.20
  11 -10   1   27.70    2.70
  11 -10   1   25.60    4.10
  11 -10   1   26.10    3.60
  11 -10   1   25.70    2.60
 -12  10  -1  434.96   21.40
 -12  10  -1  485.85   20.70
 -12  10  -1  492.35   21.50
 -12  10  -1  472.15   21.70
 -12  10  -1  480.45   20.00
 -12  10  -1  449.16   20.20
 -12  10  -1  488.75   21.20
  12 -10   1  454.15   19.90
  12 -10   1  434.66   21.30
  12 -10   1  490.05   20.00
  12 -10   1  503.65   20.30
  12 -10   1  515.55   21.10
  12 -10   1  478.85   20.30
   9   9  -1   56.39   11.40
   9   9  -1   69.39    7.30
   9   9  -1   69.99    5.40
  -9  -9   1   81.29    5.10
  -9  -9   1   75.49    4.60
  -9  -9   1   65.29    6.90
  -9  -9   1   78.49    4.70
  -9  -9   1   73.69    4.90
  -9  -9   1   84.99    4.40
   8   9  -1    4.00    7.50
   8   9  -1    1.60    1.90
   8   9  -1    3.50    3.30
   8   9  -1    0.40    2.20
   8   9  -1    0.50    2.60
   8   9  -1    0.60    7.40
  -8  -9   1   -0.70    1.40
  -8  -9   1   -0.50    2.40
  -8  -9   1    0.20    1.60
  -8  -9   1    1.70    1.60
  -8  -9   1    2.00    3.00
  -8  -9   1    1.90    1.50
  -8  -9   1   -0.60    1.50
  -8  -9   1    1.10    1.80
  -8  -9   1    3.20    1.90
   7   9  -1  238.08   12.70
   7   9  -1  237.88   19.60
   7   9  -1  226.98   12.90
   7   9  -1  254.87   21.20
   7   9  -1  225.28   14.90
   7   9  -1  231.88   11.70
   7   9  -1  234.98   11.70
  -7  -9   1  232.78   11.00
  -7  -9   1  243.38   10.80
  -7  -9   1  236.78   10.50
  -7  -9   1  251.67   11.30
  -7  -9   1  241.48   13.70
  -7  -9   1  237.68   11.30
  -7  -9   1  223.38   11.40
  -7  -9   1  233.98   12.50
   6   9  -1  187.28   42.50
   6   9  -1  148.99   12.40
   6   9  -1  138.29    8.00
   6   9  -1  142.19    7.80
   6   9  -1  121.89    8.70
   6   9  -1  142.59    9.30
   6   9  -1  128.89   11.00
  -6  -9   1  141.09    6.90
  -6  -9   1  150.28    7.80
  -6  -9   1  134.09    7.00
  -6  -9   1  120.99    9.40
  -6  -9   1  131.79    7.30
  -6  -9   1  147.79    6.80
  -6  -9   1  152.88    7.30
   5   9  -1  170.88    9.10
   5   9  -1  204.18   20.40
   5   9  -1  207.28   43.90
   5   9  -1  172.48   12.40
   5   9  -1  175.58   10.00
   5   9  -1  179.58   17.70
   5   9  -1  157.28   10.80
   5   9  -1  166.18    8.90
   5   9  -1  183.38   22.80
   5   9  -1  166.68   10.00
  -5  -9   1  184.18   11.10
  -5  -9   1  177.98    8.20
  -5  -9   1  171.68    8.50
  -5  -9   1  189.48    8.70
  -5  -9   1  157.98    8.70
  -5  -9   1  182.78    8.20
  -5  -9   1  172.58   10.10
  -5  -9   1  169.48    9.00
  -5  -9   1  170.68    7.90
   4   9  -1   19.30    4.60
   4   9  -1   22.60    3.20
   4   9  -1   26.40    5.50
   4   9  -1   23.60    5.10
   4   9  -1   32.30    4.20
   4   9  -1   -4.20   27.20
   4   9  -1   24.40    2.60
   4   9  -1   30.80    4.70
   4   9  -1   21.20    7.80
   4   9  -1   28.80    3.20
  -4  -9   1   32.40    2.90
  -4  -9   1   24.80    2.40
  -4  -9   1   31.40    2.60
  -4  -9   1   29.70    3.10
  -4  -9   1   22.40    2.60
  -4  -9   1   29.30    3.00
  -4  -9   1   27.70    2.50
  -4  -9   1   29.60    3.40
   3   9  -1 1667.03   69.29
   3   9  -1 1525.65   66.69
   3   9  -1 1733.43  105.19
   2   9  -1    5.90    4.40
   2   9  -1  -22.80   22.90
   2   9  -1    3.50    2.10
   2   9  -1    2.00    1.70
   2   9  -1   -0.10    2.00
   2   9  -1    3.40    3.20
   2   9  -1   -4.10    3.40
   2   9  -1    2.90    1.60
   2   9  -1    8.20    3.20
   2   9  -1    1.30    2.10
   2   9  -1    2.00    5.60
   2   9  -1    0.70    2.40
   2   9  -1    1.50    3.00
  -2  -9   1    0.50    1.40
  -2  -9   1    4.90    2.30
  -2  -9   1    2.20   16.50
  -2  -9   1    4.20    1.20
  -2  -9   1    3.60    1.30
  -2  -9   1    6.50    2.60
  -2  -9   1    1.50    1.50
  -2  -9   1    4.20    2.10
  -2  -9   1    2.50    1.00
  -2  -9   1    1.70    3.20
  -2  -9   1    2.30    1.20
  -2  -9   1    0.40    1.00
   1   9  -1  165.08    8.50
   1   9  -1  155.28    8.00
   1   9  -1  214.28   39.30
   1   9  -1  162.18   11.10
   1   9  -1  173.18    7.70
   1   9  -1  165.38    9.60
   1   9  -1  172.58    8.20
   1   9  -1  160.98    8.20
   1   9  -1  152.78    9.60
   1   9  -1  156.68    9.30
   1   9  -1  173.28    8.30
  -1  -9   1  150.48    7.00
  -1  -9   1  151.48    8.10
  -1  -9   1  170.18    8.90
  -1  -9   1  154.68    7.30
  -1  -9   1  162.68    8.10
  -1  -9   1  151.98    7.30
  -1  -9   1  171.28   10.30
  -1  -9   1  203.48   31.50
  -1  -9   1  146.99    7.00
  -1  -9   1  151.48    8.40
  -1  -9   1  157.38    7.10
  -1  -9   1  159.48    7.20
  -1  -9   1  145.49    7.90
  -1  -9   1  156.28    8.70
   0   9  -1   17.10    2.60
   0   9  -1   21.00    3.50
   0   9  -1   20.60    3.40
   0   9  -1   21.80    2.20
   0   9  -1   26.00    2.70
   0   9  -1   21.50    5.40
   0   9  -1   20.30    2.60
   0   9  -1   18.70   24.40
   0  -9   1   17.60    3.00
   0  -9   1   17.00    1.50
   0  -9   1   21.30    2.00
   0  -9   1   29.00   22.90
   0  -9   1   16.20    2.50
   0  -9   1   23.30    2.80
   0  -9   1   20.30    2.00
   0  -9   1   21.80    1.90
   0  -9   1   18.30    1.60
   0  -9   1   15.60    2.80
   0  -9   1   22.80    2.00
   0  -9   1   21.80    2.00
   0  -9   1   15.50    2.70
   0  -9   1   19.30    2.50
   0  -9   1   18.40    1.80
  -1   9  -1   28.20    2.70
  -1   9  -1   27.40    2.60
   1  -9   1   25.90    1.90
   1  -9   1   30.70    3.10
   1  -9   1   29.00    2.80
   1  -9   1   26.70    4.20
   1  -9   1   26.10    2.00
   1  -9   1   27.30    2.00
   1  -9   1   28.70    2.20
   1  -9   1   20.50    2.60
   1  -9   1   21.40    2.20
   1  -9   1   26.20   14.60
  -2   9  -1  192.68    9.90
  -2   9  -1  192.68    9.50
  -2   9  -1  190.78    9.90
  -2   9  -1  199.68    9.10
  -2   9  -1  193.58    9.00
  -2   9  -1  190.08   10.80
  -2   9  -1  187.58    8.80
  -2   9  -1  209.68    9.60
  -2   9  -1  190.48   10.40
   2  -9   1  197.38    8.80
   2  -9   1  197.48   10.30
   2  -9   1  207.08   10.20
   2  -9   1  197.78    8.50
   2  -9   1  196.08    8.60
   2  -9   1  206.98   10.50
   2  -9   1  182.08    9.40
   2  -9   1  205.28    9.70
   2  -9   1  195.18    8.60
   2  -9   1  200.98   10.00
   2  -9   1  200.98   10.00
   2  -9   1  193.78    8.50
   2  -9   1  200.68    9.90
   2  -9   1  198.88    9.10
   2  -9   1  208.08   26.40
  -3   9  -1  251.67   12.80
  -3   9  -1  253.97   12.60
  -3   9  -1  256.97   12.10
  -3   9  -1  270.57   11.50
  -3   9  -1  265.17   12.00
  -3   9  -1  259.07   11.30
  -3   9  -1  265.17   12.00
  -3   9  -1  267.97   11.50
  -3   9  -1  262.07   12.20
   3  -9   1  266.07   12.20
   3  -9   1  268.27   11.90
   3  -9   1  246.28   12.30
   3  -9   1  261.77   13.20
   3  -9   1  249.68   12.70
   3  -9   1  263.17   12.20
   3  -9   1  282.47   26.70
   3  -9   1  235.18   12.30
   3  -9   1  254.57   12.80
   3  -9   1  249.18   11.20
   3  -9   1  280.07   13.00
   3  -9   1  246.78   11.00
   3  -9   1  260.37   11.10
   3  -9   1  265.07   11.40
   3  -9   1  265.97   11.00
  -4   9  -1  401.76   17.80
  -4   9  -1  389.06   16.70
  -4   9  -1  395.06   17.50
   4  -9   1  406.06   18.10
   4  -9   1  425.46   18.10
   4  -9   1  408.96   34.10
   4  -9   1  373.86   16.80
   4  -9   1  390.46   18.40
   4  -9   1  417.46   16.80
   4  -9   1  367.76   17.00
   5  -9   1 1557.24   67.89
   5  -9   1 1740.63   68.89
   5  -9   1 1670.53   89.39
  -6   9  -1  254.67   12.60
  -6   9  -1  263.97   11.70
  -6   9  -1  261.87   12.60
  -6   9  -1  248.18   12.50
  -6   9  -1  270.87   12.00
  -6   9  -1  262.67   12.20
  -6   9  -1  242.68   12.20
  -6   9  -1  279.17   12.60
  -6   9  -1  278.77   13.40
   6  -9   1  257.97   12.70
   6  -9   1  263.17   11.80
   6  -9   1  238.28   14.10
   6  -9   1  278.97   13.30
   6  -9   1  274.37   11.80
   6  -9   1  282.57   12.80
   6  -9   1  276.27   13.50
   6  -9   1  286.17   11.70
   6  -9   1  198.58   31.30
   6  -9   1  272.87   11.60
   6  -9   1  235.18   13.50
  -7   9  -1    6.20    2.40
  -7   9  -1    7.40    2.30
  -7   9  -1    3.50    1.90
  -7   9  -1    5.80    3.00
  -7   9  -1    7.20    2.30
  -7   9  -1    9.80    2.00
  -7   9  -1    8.50    2.20
   7  -9   1   10.40    2.10
   7  -9   1   14.00    3.30
   7  -9   1    5.70    1.70
   7  -9   1    8.10    1.50
   7  -9   1    6.60    2.30
   7  -9   1    9.60    3.00
   7  -9   1    9.00    2.20
   7  -9   1   28.30   20.10
   7  -9   1   11.40    4.30
   7  -9   1    7.20    2.50
   7  -9   1    9.10    1.80
  -8   9  -1  435.86   20.80
  -8   9  -1  489.85   20.50
  -8   9  -1  498.25   20.40
  -8   9  -1  506.95   20.10
  -8   9  -1  475.75   20.00
  -8   9  -1  485.45   20.70
   8  -9   1  454.25   21.80
   8  -9   1  448.46   21.30
   8  -9   1  497.85   21.50
   8  -9   1  479.15   20.10
   8  -9   1  458.55   20.30
   8  -9   1  437.86   43.60
   8  -9   1  442.66   21.60
   8  -9   1  481.55   20.30
  -9   9  -1  153.88    7.50
  -9   9  -1  145.69    7.50
  -9   9  -1  132.29    7.90
  -9   9  -1  140.49    7.70
  -9   9  -1  146.79    7.20
  -9   9  -1  142.49    7.10
  -9   9  -1  147.39    7.70
  -9   9  -1  148.79    9.00
  -9   9  -1  157.38    8.40
   9  -9   1  149.99    8.30
   9  -9   1  145.59    7.40
   9  -9   1  142.59    7.30
   9  -9   1  147.49    7.80
   9  -9   1  138.59    7.40
   9  -9   1  137.49    8.40
   9  -9   1  144.39    9.30
   9  -9   1  112.99   22.10
   9  -9   1  145.49   10.50
   9  -9   1  163.08    9.50
   9  -9   1  138.39    8.60
   9  -9   1  140.49    8.40
 -10   9  -1  366.26   17.10
 -10   9  -1  380.26   16.30
 -10   9  -1  388.86   16.50
 -10   9  -1  343.17   16.70
 -10   9  -1  382.76   16.00
 -10   9  -1  364.96   17.60
 -10   9  -1  375.36   15.90
  10  -9   1  405.56   17.70
  10  -9   1  364.36   16.40
  10  -9   1  336.87   19.00
  10  -9   1  342.67   17.80
  10  -9   1  403.56   17.30
  10  -9   1  379.96   16.20
  10  -9   1  356.06   16.10
  10  -9   1  363.06   16.50
 -11   9  -1  170.68    8.10
 -11   9  -1  168.88    8.20
 -11   9  -1  171.08    8.70
 -11   9  -1  162.58    8.30
 -11   9  -1  161.08    9.20
 -11   9  -1  181.98    8.60
  11  -9   1  166.98   10.30
  11  -9   1  171.18    8.40
  11  -9   1  185.58    9.50
  11  -9   1  161.58    8.80
  11  -9   1  176.38    8.50
  11  -9   1  182.78    9.80
  11  -9   1  165.98    8.50
 -12   9  -1  685.03   29.70
 -12   9  -1  689.63   28.60
 -12   9  -1  664.43   30.10
  12  -9   1  671.03   30.20
  12  -9   1  715.33   29.30
  12  -9   1  672.43   28.60
  12  -9   1  739.13   30.00
  10   8  -1   10.50    2.90
  10   8  -1   11.60    3.60
  10   8  -1    2.20    7.80
  10   8  -1    9.00    3.60
  10   8  -1    7.30    2.60
  10   8  -1    2.40    7.50
 -10  -8   1   11.90    2.20
 -10  -8   1   12.40    1.90
 -10  -8   1    5.90    3.30
 -10  -8   1   10.30    2.30
 -10  -8   1   15.10    2.60
 -10  -8   1   11.60    2.00
   9   8  -1   22.40    8.50
   9   8  -1   24.50    3.30
   9   8  -1   28.30    4.10
   9   8  -1   27.90    4.70
   9   8  -1   20.70    3.20
   9   8  -1   22.60    9.00
  -9  -8   1   31.40    3.90
  -9  -8   1   29.10    2.70
  -9  -8   1   24.40    2.70
  -9  -8   1   27.60    3.00
  -9  -8   1   20.10    5.30
  -9  -8   1   22.90    2.90
  -9  -8   1   27.40    3.20
  -9  -8   1   18.90    4.50
  -9  -8   1   26.80    3.30
   8   8  -1  286.07   22.70
   8   8  -1  297.07   16.00
   8   8  -1  322.77   15.10
   8   8  -1  328.37   17.50
   8   8  -1  319.37   15.30
   8   8  -1  288.37   22.30
  -8  -8   1  324.57   15.10
  -8  -8   1  320.17   17.30
  -8  -8   1  326.57   14.30
  -8  -8   1  341.67   14.20
  -8  -8   1  324.57   14.70
  -8  -8   1  342.87   14.00
  -8  -8   1  306.27   17.00
  -8  -8   1  324.57   14.60
   7   8  -1   13.10    2.80
   7   8  -1   18.90    3.80
   7   8  -1   21.60    8.90
   7   8  -1   12.80    2.80
   7   8  -1    8.90    3.50
   7   8  -1   18.60    5.50
   7   8  -1    8.50    4.70
   7   8  -1   22.00    8.40
  -7  -8   1   21.60    4.60
  -7  -8   1   13.50    2.00
  -7  -8   1   20.40    2.50
  -7  -8   1   16.90    2.60
  -7  -8   1   15.10    2.00
  -7  -8   1   20.20    3.80
  -7  -8   1   18.10    2.70
  -7  -8   1   14.00    2.70
   6   8  -1 1194.18   67.19
   6   8  -1 1193.48   56.99
   6   8  -1 1213.18   55.09
  -6  -8   1 1198.38   49.90
   5   8  -1  242.48   13.70
   5   8  -1  228.28   10.90
   5   8  -1  213.38   39.40
   5   8  -1  195.48   13.30
   5   8  -1  231.98   11.90
   5   8  -1  205.98   10.90
   5   8  -1  217.78   13.60
  -5  -8   1  212.08    9.70
  -5  -8   1  202.88   10.10
  -5  -8   1  223.28    9.90
  -5  -8   1  228.58   10.00
  -5  -8   1  236.58   10.60
  -5  -8   1  196.48   10.50
   4   8  -1   24.40    6.00
   4   8  -1   28.50    7.80
   4   8  -1   33.30    3.30
   4   8  -1   22.40   21.00
   4   8  -1   34.30    3.50
   4   8  -1   31.20    4.00
   4   8  -1   35.50    4.60
   4   8  -1   27.20    3.20
   4   8  -1   25.20    3.30
   4   8  -1   32.10    5.30
   4   8  -1   27.90    4.70
   4   8  -1   29.90    4.80
   4   8  -1   38.90    4.30
  -4  -8   1   32.40    2.80
  -4  -8   1   29.40    4.40
  -4  -8   1   35.70    3.10
  -4  -8   1   34.70    3.10
  -4  -8   1   36.40    3.40
  -4  -8   1   35.00    2.70
  -4  -8   1   35.50    3.40
  -4  -8   1   33.30    2.60
  -4  -8   1   31.80    2.80
  -4  -8   1   33.20    4.30
   3   8  -1   17.10    3.30
   3   8  -1   10.20    5.00
   3   8  -1   17.20    4.00
   3   8  -1   24.60    2.90
   3   8  -1   23.60    4.80
   3   8  -1   11.30   18.30
   3   8  -1   23.00    3.20
   3   8  -1   17.60    2.50
   3   8  -1   16.30    3.70
   3   8  -1   15.70    3.00
   3   8  -1   19.20    2.40
   3   8  -1   10.60    6.40
  -3  -8   1   15.60    1.60
  -3  -8   1   23.60    2.40
  -3  -8   1   15.10    2.90
  -3  -8   1   17.60    2.20
  -3  -8   1   22.40    2.60
  -3  -8   1   38.50   18.90
  -3  -8   1   20.80    2.30
  -3  -8   1   22.00    2.00
  -3  -8   1   22.30    2.10
  -3  -8   1   24.10    2.80
   2   8  -1  386.36   17.10
   2   8  -1  410.86   20.30
   2   8  -1  360.76   16.90
   2   8  -1  366.76   17.00
   2   8  -1  396.96   17.60
   2   8  -1  394.86   18.90
   2   8  -1  380.86   40.10
   2   8  -1  358.06   17.80
   2   8  -1  368.56   17.10
   2   8  -1  424.56   19.50
   2   8  -1  390.06   18.40
   2   8  -1  375.66   16.60
  -2  -8   1  408.56   18.30
  -2  -8   1  393.66   16.90
  -2  -8   1  393.46   17.70
  -2  -8   1  376.96   16.50
  -2  -8   1  411.96   35.40
   1   8  -1    3.30    1.80
   1   8  -1    2.70    3.40
   1   8  -1    1.30    1.40
   1   8  -1    2.30    1.80
   1   8  -1    1.00    1.70
   1   8  -1   -1.90   16.70
   1   8  -1    2.70    2.50
   1   8  -1    4.10    1.40
   1   8  -1    1.20    2.40
   1   8  -1    2.90    3.30
   1   8  -1    4.90    2.20
  -1  -8   1    2.40    2.00
  -1  -8   1    2.40    1.60
  -1  -8   1    3.40    1.00
  -1  -8   1    2.70    1.00
  -1  -8   1    3.10    1.40
  -1  -8   1    7.50   11.50
  -1  -8   1    2.50    1.80
  -1  -8   1    2.60    1.10
  -1  -8   1    1.80    1.10
  -1  -8   1    2.50    0.90
  -1  -8   1    1.70    1.30
  -1  -8   1    2.80    1.70
  -1  -8   1    3.80    1.10
  -1  -8   1    2.50    1.00
   0   8  -1  210.18   10.10
   0   8  -1  228.18   11.30
   0   8  -1  226.18   10.60
   0   8  -1  224.88   11.00
   0   8  -1  236.58   10.30
   0   8  -1  213.38   12.10
   0   8  -1  194.68   31.10
   0   8  -1  222.88   10.60
   0   8  -1  211.68    9.70
   0   8  -1  232.28   10.10
   0   8  -1  230.98   12.20
   0  -8   1  217.78   10.20
   0  -8   1  257.07   24.20
   0  -8   1  211.58    9.70
   0  -8   1  204.88    9.30
   0  -8   1  202.68   10.20
   0  -8   1  223.08   10.70
   0  -8   1  220.88    9.40
   0  -8   1  231.08   10.80
  -1   8  -1  362.46   14.90
  -1   8  -1  348.47   36.10
   1  -8   1  355.66   29.00
   1  -8   1  332.27   15.00
   1  -8   1  364.86   16.30
   1  -8   1  345.47   14.30
  -2   8  -1  471.05   20.00
  -2   8  -1  454.15   19.20
   2  -8   1  425.26   19.60
   2  -8   1  390.86   31.80
   2  -8   1  447.46   19.80
   2  -8   1  470.95   19.60
  -3   8  -1  416.66   18.00
  -3   8  -1  458.15   18.60
  -3   8  -1  439.76   18.70
   3  -8   1  418.66   17.90
   3  -8   1  411.46   18.10
   3  -8   1  402.16   17.90
   3  -8   1  461.25   19.20
   3  -8   1  420.56   31.60
   3  -8   1  467.35   19.30
   3  -8   1  452.85   19.30
   3  -8   1  418.26   19.30
  -4   8  -1  196.78    9.40
  -4   8  -1  204.58    9.90
  -4   8  -1  177.28    9.00
  -4   8  -1  195.08    8.70
  -4   8  -1  194.38    8.80
  -4   8  -1  208.08    9.40
  -4   8  -1  191.38    9.10
  -4   8  -1  182.58    8.60
  -4   8  -1  204.28    9.40
  -4   8  -1  189.38    9.30
   4  -8   1  210.18    9.60
   4  -8   1  226.38   23.50
   4  -8   1  186.98    9.00
   4  -8   1  173.48   10.10
   4  -8   1  192.88    8.60
  -5   8  -1  499.15   20.40
  -5   8  -1  496.55   20.90
  -5   8  -1  502.45   20.20
   5  -8   1  462.55   20.80
   5  -8   1  479.55   38.70
   5  -8   1  499.65   20.40
   5  -8   1  475.35   20.90
   5  -8   1  447.16   22.00
  -6   8  -1   49.10    3.10
  -6   8  -1   52.59    3.60
  -6   8  -1   51.09    3.50
  -6   8  -1   46.30    3.00
  -6   8  -1   54.89    3.30
  -6   8  -1   42.70    2.90
   6  -8   1   52.59    3.40
   6  -8   1   46.60    3.30
   6  -8   1   19.40   15.30
   6  -8   1   47.00    3.20
   6  -8   1   47.70    3.80
   6  -8   1   50.29    3.40
  -7   8  -1   12.90    2.00
  -7   8  -1   12.60    1.50
  -7   8  -1   11.00    2.00
  -7   8  -1   11.30    2.70
  -7   8  -1   13.80    2.10
  -7   8  -1   13.20    1.90
  -7   8  -1   12.00    2.10
  -7   8  -1   11.70    2.40
  -7   8  -1   12.60    1.70
  -7   8  -1   13.10    1.70
   7  -8   1   16.10   15.10
   7  -8   1   11.60    1.90
   7  -8   1   12.20    2.20
   7  -8   1    9.90    2.10
   7  -8   1   14.00    2.50
   7  -8   1   12.30    3.20
   7  -8   1   10.70    3.10
   7  -8   1   12.20    1.90
   7  -8   1   12.80    1.60
   7  -8   1    8.70    1.50
   7  -8   1   12.30    1.90
   7  -8   1   13.50    3.60
   7  -8   1   11.70    3.10
   7  -8   1   17.00    2.70
   7  -8   1   13.30    3.40
  -8   8  -1  391.66   17.00
  -8   8  -1  426.56   17.70
  -8   8  -1  395.76   18.00
  -8   8  -1  412.36   18.00
  -8   8  -1  439.76   17.60
   8  -8   1  380.86   36.10
   8  -8   1  413.76   17.90
   8  -8   1  415.96   19.40
   8  -8   1  410.26   18.50
   8  -8   1  417.16   19.30
   8  -8   1  392.76   17.70
   8  -8   1  411.26   19.50
   8  -8   1  386.86   18.20
   8  -8   1  418.56   18.80
   8  -8   1  399.06   17.60
   8  -8   1  419.56   19.30
   8  -8   1  431.26   19.60
   8  -8   1  417.76   17.70
  -9   8  -1   10.30    2.30
  -9   8  -1   13.20    2.20
  -9   8  -1   10.20    2.50
  -9   8  -1    9.80    1.50
  -9   8  -1   13.70    2.00
  -9   8  -1   12.00    1.90
  -9   8  -1   10.50    1.70
  -9   8  -1    8.00    2.20
   9  -8   1   13.10    2.20
   9  -8   1   10.00    3.50
   9  -8   1    7.40    2.00
   9  -8   1   12.50    1.70
   9  -8   1    7.20   12.90
   9  -8   1    9.60    3.30
   9  -8   1   10.30    2.70
   9  -8   1   11.50    3.50
   9  -8   1    7.80    2.30
   9  -8   1   12.30    2.70
   9  -8   1    7.50    2.50
   9  -8   1   11.10    2.00
   9  -8   1   10.70    2.40
 -10   8  -1  233.58   11.80
 -10   8  -1  250.07   10.90
 -10   8  -1  240.08   11.90
 -10   8  -1  256.37   11.30
 -10   8  -1  238.88   10.60
 -10   8  -1  262.77   11.20
 -10   8  -1  248.18   11.60
 -10   8  -1  256.67   11.20
  10  -8   1  246.08   13.30
  10  -8   1  243.48   10.80
  10  -8   1  235.98   13.00
  10  -8   1  248.88   12.00
  10  -8   1  238.58   13.40
  10  -8   1  254.17   12.50
  10  -8   1  237.98   13.10
  10  -8   1  261.67   11.40
  10  -8   1  243.38   11.90
  10  -8   1  253.47   11.40
  10  -8   1  235.38   11.40
 -11   8  -1  655.63   27.50
 -11   8  -1  702.93   27.70
 -11   8  -1  690.13   28.00
 -11   8  -1  682.73   28.20
  11  -8   1  677.13   27.60
  11  -8   1  685.73   28.90
  11  -8   1  654.63   28.30
  11  -8   1  686.33   28.20
  11  -8   1  667.73   28.60
  11  -8   1  633.24   30.20
  11  -8   1  671.33   28.20
  11  -8   1  682.83   29.30
  11  -8   1  661.93   30.10
  11  -8   1  656.33   30.00
 -12   8  -1   32.90    4.10
 -12   8  -1   34.90    3.10
 -12   8  -1   36.10    3.20
 -12   8  -1   40.80    3.40
 -12   8  -1   37.10    2.70
  12  -8   1   31.40    4.60
  12  -8   1   31.60    5.40
  12  -8   1   32.20    3.00
  12  -8   1   35.20    3.30
  12  -8   1   38.30    4.40
  12  -8   1   39.80    3.50
  12  -8   1   35.30    4.10
  12  -8   1   27.50    3.60
  12  -8   1   33.70    3.10
  12  -8   1   31.30    4.90
 -13   8  -1  498.15   19.80
 -13   8  -1  473.05   19.90
 -13   8  -1  472.65   20.10
 -13   8  -1  487.85   20.20
 -13   8  -1  474.75   21.60
 -13   8  -1  477.55   21.80
  13  -8   1  514.95   21.60
  13  -8   1  487.25   19.90
  13  -8   1  460.95   23.00
  13  -8   1  477.05   20.20
  13  -8   1  456.05   21.70
  13  -8   1  449.76   21.10
  13  -8   1  456.05   21.70
  11   7  -1   18.40    3.10
  11   7  -1   11.70    2.50
  11   7  -1    9.00    3.40
  11   7  -1    8.80    7.60
  11   7  -1   11.00    2.90
  11   7  -1   15.70    3.60
 -11  -7   1   16.70    3.80
 -11  -7   1    9.60    2.50
 -11  -7   1   11.70    3.30
 -11  -7   1   16.50    4.90
 -11  -7   1   10.80    2.10
 -11  -7   1    9.50    2.10
  10   7  -1  223.98   12.30
  10   7  -1  268.37   14.30
  10   7  -1  252.97   12.10
  10   7  -1  249.58   12.30
  10   7  -1  267.17   12.60
  10   7  -1  224.08   13.30
 -10  -7   1  254.47   12.10
 -10  -7   1  258.87   11.20
 -10  -7   1  223.68   14.40
 -10  -7   1  256.17   11.50
   9   7  -1    3.80    3.00
   9   7  -1   -5.90    6.30
   9   7  -1    1.90    3.00
   9   7  -1    1.10    6.70
   9   7  -1    3.60    4.20
   9   7  -1    1.40    2.20
   9   7  -1    2.50    2.30
   9   7  -1    2.10    2.00
  -9  -7   1    4.60    2.20
  -9  -7   1    3.80    3.90
  -9  -7   1    1.20    1.50
  -9  -7   1    1.40    1.60
  -9  -7   1    5.00    3.70
  -9  -7   1    4.20    2.40
  -9  -7   1    2.70    2.00
   8   7  -1  379.46   18.80
   8   7  -1  420.46   21.40
   8   7  -1  422.86   25.90
   8   7  -1  409.16   21.40
   8   7  -1  442.36   20.10
   8   7  -1  432.06   20.60
   8   7  -1  416.06   25.30
   8   7  -1  426.26   18.50
   8   7  -1  392.26   18.80
   8   7  -1  420.76   50.09
  -8  -7   1  406.76   17.70
  -8  -7   1  417.76   18.40
  -8  -7   1  440.56   21.40
  -8  -7   1  409.06   17.90
  -8  -7   1  387.66   19.50
  -8  -7   1  392.56   17.50
   7   7  -1  274.97   40.80
   7   7  -1  207.78   16.80
   7   7  -1  226.28   13.60
   7   7  -1  213.58   11.00
   7   7  -1  191.08   13.20
   7   7  -1  212.08   13.50
   7   7  -1  233.58   11.20
   7   7  -1  212.78   10.60
   7   7  -1  192.28   11.60
   7   7  -1  210.38   11.90
  -7  -7   1  210.58   13.10
  -7  -7   1  200.08   10.90
  -7  -7   1  228.38   11.00
  -7  -7   1  212.88    9.70
  -7  -7   1  218.88   10.40
  -7  -7   1  229.88    9.90
  -7  -7   1  224.78   10.50
  -7  -7   1  217.58   10.20
  -7  -7   1  197.78   11.50
   6   7  -1  906.01   39.50
   6   7  -1  889.81   40.80
   6   7  -1  984.70   44.70
   6   7  -1  929.71   40.80
   6   7  -1  949.60   67.69
   6   7  -1  845.72   40.60
   6   7  -1  954.50   45.30
   5   7  -1  267.77   12.90
   5   7  -1  241.08   14.10
   5   7  -1  240.98   13.60
   5   7  -1  254.47   11.90
   5   7  -1  243.48   12.00
   5   7  -1  274.47   12.40
  -5  -7   1  257.27   11.50
  -5  -7   1  245.78   11.70
  -5  -7   1  272.07   11.20
  -5  -7   1  239.98   13.90
  -5  -7   1  278.97   12.00
   4   7  -1  704.43   29.50
   4   7  -1  683.93   31.30
   4   7  -1  648.44   31.40
   4   7  -1  727.63   31.80
   4   7  -1  656.73   30.30
   4   7  -1  743.83   34.60
   4   7  -1  620.14   51.59
   4   7  -1  738.63   33.20
   4   7  -1  748.83   35.70
  -4  -7   1  745.03   32.90
  -4  -7   1  714.13   33.80
  -4  -7   1  678.23   29.20
   3   7  -1  548.65   44.50
   3   7  -1  547.85   24.90
   3   7  -1  539.35   25.10
   3   7  -1  533.95   23.20
  -3  -7   1  538.85   39.30
  -3  -7   1  542.25   24.00
   2   7  -1  140.09    8.40
   2   7  -1  144.89   10.00
   2   7  -1  145.19    8.20
   2   7  -1  138.19    8.70
   2   7  -1  144.89    8.20
   2   7  -1  150.38    7.40
   2   7  -1  148.19    6.90
   2   7  -1  147.49    7.80
   2   7  -1  144.89    8.60
   2   7  -1  149.99    7.40
   2   7  -1  147.49   12.00
   2   7  -1  192.38   29.20
  -2  -7   1  186.78   23.40
  -2  -7   1  153.48    6.70
  -2  -7   1  149.79    7.80
  -2  -7   1  145.99    7.70
  -2  -7   1  142.69    7.20
  -2  -7   1  152.18    7.20
  -2  -7   1  149.69    6.60
  -2  -7   1  136.59    7.10
  -2  -7   1  149.99    7.90
  -2  -7   1  144.79    8.50
   1   7  -1  303.77   14.00
   1   7  -1  300.27   32.60
   1   7  -1  312.77   15.30
   1   7  -1  298.37   14.00
  -1  -7   1  305.97   14.30
  -1  -7   1  286.77   26.10
   0   7  -1 2952.50  124.59
   0   7  -1 2955.20  144.49
   0  -7   1 3291.87  137.89
  -1   7  -1   64.89    4.20
  -1   7  -1   63.99    4.10
  -1   7  -1   52.39    4.40
  -1   7  -1   61.99    5.30
  -1   7  -1   82.99   20.00
  -1   7  -1   59.29    3.50
  -1   7  -1   61.99    4.80
   1  -7   1   51.19    4.00
   1  -7   1   52.59    3.60
   1  -7   1   57.69    3.60
   1  -7   1   71.29   13.40
   1  -7   1   61.39    3.00
  -2   7  -1  497.25   22.90
  -2   7  -1  521.45   41.40
   2  -7   1  524.15   33.20
   2  -7   1  509.25   22.10
  -3   7  -1  298.97   11.30
  -3   7  -1  271.17   11.60
   3  -7   1  261.47   11.30
   3  -7   1  258.87   22.70
   3  -7   1  253.67   12.60
   3  -7   1  265.27   11.90
   4  -7   1  278.07   11.90
   4  -7   1  285.77   11.80
   4  -7   1  264.87   24.40
   4  -7   1  268.27   12.30
   4  -7   1  273.67   13.20
  -5   7  -1   25.50    2.00
  -5   7  -1   28.40    2.40
  -5   7  -1   24.30    1.80
  -5   7  -1   24.60    1.50
  -5   7  -1   28.30    2.00
  -5   7  -1   24.30    2.10
  -5   7  -1   32.30    3.00
  -5   7  -1   26.70    2.30
   5  -7   1   32.00    3.00
   5  -7   1   32.50    3.90
   5  -7   1   28.00    2.60
   5  -7   1   29.70    4.00
   5  -7   1   21.60    2.70
   5  -7   1   27.70    2.30
   5  -7   1   18.50    4.20
   5  -7   1   28.00    2.70
   5  -7   1   24.00    2.20
   5  -7   1   24.90   15.10
   5  -7   1   22.50    2.40
   5  -7   1   30.00    3.30
   5  -7   1   27.10    2.30
   5  -7   1   26.90    2.10
  -6   7  -1   44.30    2.90
  -6   7  -1   37.60    2.20
  -6   7  -1   45.80    3.10
  -6   7  -1   38.80    2.10
  -6   7  -1   44.10    2.50
   6  -7   1   44.70    3.60
   6  -7   1   35.10    2.50
   6  -7   1   31.30   13.10
   6  -7   1   42.50    2.90
   6  -7   1   36.40    2.40
   6  -7   1   36.20    3.20
   6  -7   1   35.30    4.30
   6  -7   1   35.70    2.80
   6  -7   1   34.40    3.40
   6  -7   1   45.80    3.40
   6  -7   1   42.60    3.20
  -7   7  -1   97.59    4.70
  -7   7  -1   92.59    4.40
  -7   7  -1   90.29    4.10
  -7   7  -1   91.49    4.30
  -7   7  -1   97.19    5.10
  -7   7  -1   99.39    5.30
   7  -7   1   81.49    4.30
   7  -7   1   99.29    5.40
   7  -7   1   83.39    6.30
   7  -7   1   85.59    4.80
   7  -7   1   81.29    4.60
   7  -7   1   87.39   18.10
   7  -7   1   83.79    4.90
   7  -7   1   89.69    4.90
   7  -7   1   98.29    6.30
  -8   7  -1  584.64   24.10
  -8   7  -1  560.24   23.60
  -8   7  -1  599.54   24.10
   8  -7   1  546.65   24.40
   8  -7   1  563.54   25.70
   8  -7   1  579.54   24.20
   8  -7   1  603.14   39.20
   8  -7   1  589.04   26.00
   8  -7   1  584.74   24.60
   8  -7   1  591.44   25.10
   8  -7   1  607.24   25.30
   8  -7   1  575.04   24.40
  -9   7  -1    3.00    1.50
  -9   7  -1    3.10    2.00
  -9   7  -1    3.70    1.60
  -9   7  -1    2.40    1.00
  -9   7  -1    3.50    1.10
  -9   7  -1    5.40    2.20
  -9   7  -1    5.10    1.80
  -9   7  -1    4.60    2.00
   9  -7   1    5.40    1.90
   9  -7   1    4.60    2.20
   9  -7   1    7.20    2.80
   9  -7   1    7.70    2.30
   9  -7   1    3.10    2.50
   9  -7   1    3.70    1.20
   9  -7   1    2.70    1.60
   9  -7   1    6.10   10.70
   9  -7   1    2.50    1.60
   9  -7   1    8.70    3.10
   9  -7   1    3.00    1.60
   9  -7   1    4.50    1.80
   9  -7   1   15.30   18.70
   9  -7   1    0.70    3.00
   9  -7   1    7.20    2.90
   9  -7   1    3.20    2.20
 -10   7  -1    8.90    1.70
 -10   7  -1    8.50    1.80
 -10   7  -1    8.00    2.50
 -10   7  -1    8.20    2.30
 -10   7  -1    7.70    1.20
 -10   7  -1    6.40    1.70
 -10   7  -1    6.20    2.30
 -10   7  -1    8.60    1.30
  10  -7   1   10.40    3.60
  10  -7   1    8.30    2.00
  10  -7   1    6.70    2.10
  10  -7   1    9.70    2.10
  10  -7   1   12.50    3.60
  10  -7   1    8.00    2.80
  10  -7   1    9.00    2.60
  10  -7   1    5.00    1.90
  10  -7   1    9.30    1.50
  10  -7   1   10.00    2.60
  10  -7   1   10.10    3.40
 -11   7  -1  160.88    7.30
 -11   7  -1  158.48    7.20
 -11   7  -1  155.58    8.40
 -11   7  -1  173.98    7.90
 -11   7  -1  159.78    8.60
 -11   7  -1  168.08    7.90
 -11   7  -1  158.78    8.90
  11  -7   1  159.88    9.30
  11  -7   1  169.18   10.40
  11  -7   1  172.58    8.60
  11  -7   1  173.58   10.30
  11  -7   1  154.88    8.60
  11  -7   1  179.68   10.60
  11  -7   1  166.58    8.20
  11  -7   1  167.08    7.50
  11  -7   1  169.88   10.10
  11  -7   1  163.88    9.00
 -12   7  -1  570.44   23.70
 -12   7  -1  571.84   24.20
 -12   7  -1  570.44   24.00
 -12   7  -1  552.64   26.40
  12  -7   1  591.34   24.50
  12  -7   1  563.44   24.80
  12  -7   1  594.54   25.10
  12  -7   1  561.64   25.40
  12  -7   1  580.64   28.70
  12  -7   1  580.64   23.80
  12  -7   1  583.64   24.40
  12  -7   1  605.64   26.60
  12  -7   1  601.94   26.60
 -13   7  -1   74.29    5.30
 -13   7  -1   76.39    3.90
 -13   7  -1   77.09    4.60
 -13   7  -1   69.29    5.20
 -13   7  -1   76.19    4.40
  13  -7   1   80.59    4.20
  13  -7   1   77.69    5.80
  13  -7   1   74.49    7.20
  13  -7   1   76.69    4.90
  13  -7   1   73.39    6.80
  13  -7   1   77.49    5.00
  13  -7   1   81.59    5.40
  13  -7   1   79.09    5.40
  13  -7   1   74.19    6.90
  12   6  -1   35.90    3.40
  12   6  -1   35.50    3.70
  12   6  -1   37.40    3.60
  12   6  -1   34.40    5.50
  12   6  -1   31.80    9.40
  12   6  -1   33.60    4.50
  12   6  -1   21.00    7.80
  12   6  -1   26.90    4.20
  12   6  -1   41.40    3.80
 -12  -6   1   40.20    3.50
 -12  -6   1   31.30    3.20
 -12  -6   1   32.70    3.90
 -12  -6   1   36.20    4.00
 -12  -6   1   35.40    3.20
 -12  -6   1   29.90    5.00
  11   6  -1   14.90    3.00
  11   6  -1   20.40    3.20
  11   6  -1    9.80    3.40
  11   6  -1   15.40    3.70
  11   6  -1    9.50    7.20
  11   6  -1   13.10    7.70
  11   6  -1   13.20    2.60
 -11  -6   1   15.10    2.20
 -11  -6   1   13.30    2.80
 -11  -6   1   18.40    2.70
 -11  -6   1   14.20    2.40
 -11  -6   1    8.20    4.20
  10   6  -1  300.87   20.70
  10   6  -1  271.87   16.40
  10   6  -1  279.07   20.00
  10   6  -1  278.47   13.90
  10   6  -1  284.07   14.60
  10   6  -1  271.77   14.70
  10   6  -1  270.67   14.00
  10   6  -1  278.27   13.90
  10   6  -1  293.57   13.20
 -10  -6   1  286.47   12.80
 -10  -6   1  272.87   12.50
 -10  -6   1  282.57   13.40
 -10  -6   1  264.17   16.00
 -10  -6   1  258.37   15.80
 -10  -6   1  279.07   13.10
   9   6  -1  121.79    7.50
   9   6  -1  129.19   12.20
   9   6  -1  113.09    6.80
   9   6  -1  109.89    8.20
  -9  -6   1  109.19    6.00
  -9  -6   1  123.79    6.90
  -9  -6   1  103.89    6.90
  -9  -6   1  119.59    6.10
  -9  -6   1  110.19    6.50
   8   6  -1  125.89    7.80
   8   6  -1   90.99   28.00
   8   6  -1  128.29    7.30
   8   6  -1  126.49    8.50
   8   6  -1  134.39   10.00
   8   6  -1  151.18    9.10
   8   6  -1  126.09    7.80
  -8  -6   1  129.59    7.10
  -8  -6   1  124.89    7.20
  -8  -6   1  130.79    8.40
  -8  -6   1  121.79    7.70
  -8  -6   1  126.29    6.60
  -8  -6   1  121.79    6.50
  -8  -6   1  148.59    7.50
  -8  -6   1  145.79    8.70
   7   6  -1 1322.17   56.19
   7   6  -1 1290.57   82.09
   6   6  -1   22.70    4.00
   6   6  -1   20.90    3.40
   6   6  -1   23.30    3.00
   6   6  -1   25.80    2.70
   6   6  -1   14.90   15.80
   6   6  -1   22.70    4.50
   6   6  -1   19.80    3.10
   6   6  -1   17.60    2.80
  -6  -6   1   21.90    2.60
  -6  -6   1   20.90    3.20
  -6  -6   1   16.30    2.50
  -6  -6   1   26.90    2.70
  -6  -6   1   19.60    2.00
  -6  -6   1   17.70    2.00
  -6  -6   1   20.10    2.90
   5   6  -1  699.93   30.30
   4   6  -1 1668.53   88.69
   4   6  -1 1653.23   67.89
  -4  -6   1 1596.64   67.09
  -4  -6   1 1616.24   82.49
   3   6  -1  426.26   34.50
   3   6  -1  351.16   17.20
  -3  -6   1  359.56   16.50
   2   6  -1 1962.60   80.69
  -2  -6   1 1902.21   90.29
  -2  -6   1 1862.61   77.79
   1   6  -1  666.73   29.50
   1   6  -1  742.53   45.80
  -1  -6   1  686.23   28.80
  -1  -6   1  654.33   39.00
   0   6  -1 1215.38   53.19
   0   6  -1 1286.67   69.79
   0  -6   1 1300.97   52.59
   0  -6   1 1343.07   63.89
  -1   6  -1 1735.23   89.59
  -1   6  -1 1725.33   73.49
   1  -6   1 1864.31   72.99
   1  -6   1 1818.12   83.79
  -2   6  -1 2394.66  113.49
  -2   6  -1 2331.57   96.39
   2  -6   1 2377.56  106.59
  -3   6  -1    4.90    1.40
  -3   6  -1    5.00    0.90
  -3   6  -1    5.30    0.80
  -3   6  -1    4.40    1.00
  -3   6  -1    5.50    1.20
  -3   6  -1    3.30    1.00
  -3   6  -1    3.70   14.00
   3  -6   1    4.50    1.10
   3  -6   1    7.30    6.40
   3  -6   1    4.70    1.80
   3  -6   1    4.20    1.30
   3  -6   1    4.60    1.20
   3  -6   1    5.90    1.60
   4  -6   1 1081.49   59.69
   4  -6   1 1039.20   42.30
   4  -6   1  957.90   53.69
   4  -6   1  980.70   42.00
   5  -6   1 1003.70   41.30
   5  -6   1 1004.10   57.89
   5  -6   1 1032.80   54.59
   5  -6   1  935.11   41.20
  -6   6  -1  125.79    5.90
  -6   6  -1  119.59    5.60
  -6   6  -1  124.69    5.20
  -6   6  -1  118.49    5.60
  -6   6  -1  124.99    6.10
  -6   6  -1  128.79    5.40
   6  -6   1  126.69    6.80
   6  -6   1  114.39    5.90
   6  -6   1  121.59    6.40
   6  -6   1  138.29    7.90
   6  -6   1  114.19    6.10
   6  -6   1  131.49    6.90
   6  -6   1  118.69    6.40
   6  -6   1   94.19   19.30
   6  -6   1  122.69    6.10
   6  -6   1  115.19    5.60
   6  -6   1  118.79    7.20
  -7   6  -1   12.90    2.60
  -7   6  -1   18.50    3.20
  -7   6  -1   15.90    1.40
  -7   6  -1   15.70    1.80
  -7   6  -1   17.00    1.60
  -7   6  -1   20.70    2.20
   7  -6   1   16.10    1.50
   7  -6   1   18.00    9.50
   7  -6   1   14.10    2.90
   7  -6   1   17.70    3.60
   7  -6   1   15.40    1.40
   7  -6   1   18.10    2.10
   7  -6   1   19.20    4.10
   7  -6   1   16.00   19.50
   7  -6   1   19.60    2.50
   7  -6   1   15.30    2.10
   7  -6   1   13.50    2.10
   7  -6   1   18.30    2.10
   7  -6   1   17.30    2.00
   7  -6   1   17.30    1.70
   7  -6   1   17.60    2.60
   7  -6   1   17.60    2.90
   8  -6   1 1342.47   52.59
   8  -6   1 1329.47   64.39
   8  -6   1 1244.18   52.79
   8  -6   1 1161.38   68.29
  -9   6  -1   21.60    2.60
  -9   6  -1   21.60    3.10
  -9   6  -1   18.50    2.40
  -9   6  -1   27.80    2.00
  -9   6  -1   23.30    2.10
  -9   6  -1   22.30    2.70
  -9   6  -1   21.30    2.50
   9  -6   1   25.60    3.10
   9  -6   1   22.80    2.70
   9  -6   1   21.80    3.00
   9  -6   1   23.50    1.90
   9  -6   1   25.20   10.40
   9  -6   1   20.10    2.30
   9  -6   1   20.80    3.90
   9  -6   1   22.10    2.40
   9  -6   1   10.70   16.10
   9  -6   1   18.60    3.90
   9  -6   1   21.40    3.00
   9  -6   1   19.80    3.40
   9  -6   1   20.30    2.40
 -10   6  -1   40.40    3.10
 -10   6  -1   45.50    3.90
 -10   6  -1   39.30    3.00
 -10   6  -1   36.10    4.50
 -10   6  -1   38.70    2.60
 -10   6  -1   33.30    3.60
 -10   6  -1   40.90    3.90
 -10   6  -1   39.80    2.50
 -10   6  -1   38.00    2.80
  10  -6   1   40.50    3.80
  10  -6   1   37.20    5.10
  10  -6   1   32.80    3.20
  10  -6   1   38.60    3.30
  10  -6   1   40.30    3.50
  10  -6   1   41.50    5.20
  10  -6   1   42.30    4.30
  10  -6   1   38.70    2.70
  10  -6   1   42.50    3.80
  10  -6   1   42.50    5.50
  10  -6   1   33.60    3.00
 -11   6  -1  306.57   13.20
 -11   6  -1  304.87   13.20
 -11   6  -1  300.47   13.80
 -11   6  -1  283.97   13.50
 -11   6  -1  295.27   13.70
 -11   6  -1  295.37   12.60
 -11   6  -1  293.27   12.50
 -11   6  -1  295.67   14.30
  11  -6   1  290.17   15.30
  11  -6   1  304.57   13.60
  11  -6   1  308.27   15.20
  11  -6   1  319.07   13.30
  11  -6   1  299.47   13.60
  11  -6   1  312.27   12.80
  11  -6   1  301.87   14.00
  11  -6   1  308.77   14.40
  11  -6   1  292.37   15.50
  11  -6   1  296.87   13.10
  11  -6   1  278.57   13.10
 -12   6  -1   97.39    4.70
 -12   6  -1   95.49    4.70
 -12   6  -1  101.79    5.30
 -12   6  -1   91.89    6.60
 -12   6  -1  105.49    6.10
  12  -6   1  101.59    7.80
  12  -6   1  100.69    7.90
  12  -6   1   97.99    4.90
  12  -6   1   98.79    8.10
  12  -6   1   92.59    6.20
  12  -6   1   95.59    5.90
  12  -6   1   95.19    6.50
  12  -6   1   88.99    5.50
  12  -6   1   87.99    5.80
 -13   6  -1   61.99    3.50
 -13   6  -1   63.39    4.20
 -13   6  -1   60.29    3.50
 -13   6  -1   68.19    4.20
 -13   6  -1   67.49    5.00
  13  -6   1   59.99    4.70
  13  -6   1   67.69    3.80
  13  -6   1   69.39    6.70
  13  -6   1   70.89    6.80
  13  -6   1   72.59    5.70
  13  -6   1   69.09    4.80
  13  -6   1   67.39    4.60
 -14   6  -1    8.20    1.80
 -14   6  -1    7.50    1.30
 -14   6  -1    5.50    2.20
 -14   6  -1    7.70    1.80
 -14   6  -1    9.90    1.80
  14  -6   1    4.90    3.30
  14  -6   1    8.10    1.50
  14  -6   1   10.20    2.30
  14  -6   1    3.30    2.00
  14  -6   1    3.90    2.60
  14  -6   1    5.50    3.40
  14  -6   1    7.00    2.20
  12   5  -1    4.30    3.00
  12   5  -1    2.30    2.00
  12   5  -1    9.60    6.40
  12   5  -1   10.50    7.00
  12   5  -1    8.80    4.70
  12   5  -1    7.70    3.10
  12   5  -1    6.80    3.10
  12   5  -1    4.20    2.20
 -12  -5   1    4.50    1.80
 -12  -5   1    3.20    2.50
 -12  -5   1    3.70    2.40
 -12  -5   1    3.50    3.60
 -12  -5   1    3.60    2.00
  11   5  -1    8.00    4.70
  11   5  -1   15.80    3.00
  11   5  -1   10.50    3.50
  11   5  -1   18.50    3.10
  11   5  -1   13.30    3.30
  11   5  -1   13.40    2.90
  11   5  -1   16.30    7.00
  11   5  -1   11.80    2.40
 -11  -5   1   19.70    2.40
 -11  -5   1   11.50    4.70
 -11  -5   1   19.10    3.10
 -11  -5   1   12.00    4.80
 -11  -5   1   14.50    2.70
 -11  -5   1   18.20    3.40
 -11  -5   1   17.70    2.80
  10   5  -1  296.27   16.30
  10   5  -1  331.97   17.00
  10   5  -1  302.97   20.10
  10   5  -1  311.47   16.30
  10   5  -1  324.07   14.40
  10   5  -1  302.97   15.10
  10   5  -1  312.57   41.50
  10   5  -1  300.37   14.90
  10   5  -1  325.87   18.10
 -10  -5   1  295.87   17.20
 -10  -5   1  304.67   17.10
 -10  -5   1  317.97   14.90
 -10  -5   1  288.87   14.80
 -10  -5   1  322.67   14.10
 -10  -5   1  280.17   14.10
 -10  -5   1  292.17   13.50
 -10  -5   1  304.17   13.60
   9   5  -1  126.69   10.90
   9   5  -1  183.48   31.20
   9   5  -1  134.39    7.60
   9   5  -1  158.78    8.50
  -9  -5   1  146.39    7.20
  -9  -5   1  158.38    7.30
  -9  -5   1  156.28    9.00
  -9  -5   1  129.79    8.00
  -9  -5   1  136.79   10.80
  -9  -5   1  143.89    7.80
  -9  -5   1  155.28    8.10
   8   5  -1  124.79    7.40
   8   5  -1   76.89   24.50
   8   5  -1  131.29    7.00
   8   5  -1  114.69    7.30
   8   5  -1  124.99    7.60
   8   5  -1  110.09    7.90
   8   5  -1  108.99    6.50
  -8  -5   1  115.99    6.10
  -8  -5   1  115.89    7.20
  -8  -5   1  128.49    6.20
  -8  -5   1  122.99    6.90
  -8  -5   1  117.09    9.50
  -8  -5   1  126.29    6.90
  -8  -5   1  128.89    7.60
  -8  -5   1  112.39    7.60
  -8  -5   1  117.29    6.80
  -8  -5   1  127.19    7.30
   7   5  -1  144.39    7.90
   7   5  -1  147.39    7.60
   7   5  -1  156.98    7.30
   7   5  -1  145.39   26.30
   7   5  -1  134.09    7.80
  -7  -5   1  142.69    7.90
  -7  -5   1  142.49    8.00
  -7  -5   1  143.69    7.30
  -7  -5   1  130.29    7.40
  -7  -5   1  153.88    7.50
  -7  -5   1  131.49    6.70
   6   5  -1  564.34   24.30
   6   5  -1  511.75   22.30
   6   5  -1  598.44   43.40
   6   5  -1  524.65   24.70
   6   5  -1  554.24   26.50
  -6  -5   1  486.95   23.40
   5   5  -1  399.96   18.70
   5   5  -1  379.36   18.40
   5   5  -1  389.56   18.20
   5   5  -1  416.06   34.00
   5   5  -1  392.16   16.90
   5   5  -1  391.86   19.40
  -5  -5   1  377.86   17.20
  -5  -5   1  387.26   17.70
   4   5  -1  678.53   43.90
   4   5  -1  630.34   28.40
  -4  -5   1  706.73   43.40
  -4  -5   1  646.34   28.20
   3   5  -1  591.94   26.00
   3   5  -1  554.54   38.90
  -3  -5   1  591.94   35.70
  -3  -5   1  624.44   25.50
   2   5  -1  230.18   23.00
   2   5  -1  238.78   11.50
  -2  -5   1  214.48   18.70
  -2  -5   1  219.28   10.20
  -2  -5   1  245.58   10.90
   1   5  -1  886.11   37.60
   1   5  -1  876.71   50.49
  -1  -5   1  907.91   37.10
  -1  -5   1  909.21   46.20
   0   5  -1  173.28    7.90
   0   5  -1  166.38   19.20
   0   5  -1  181.98    8.50
   0  -5   1  184.58    7.80
   0  -5   1  172.78    8.40
   0  -5   1  179.88   15.70
  -1   5  -1 2130.79   97.69
  -1   5  -1 1981.70   82.79
   1  -5   1 2012.30   90.59
  -2   5  -1  371.26   16.80
  -2   5  -1  353.46   28.90
   2  -5   1  409.16   24.80
   2  -5   1  367.76   16.20
  -3   5  -1 1141.79   58.89
  -3   5  -1 1092.09   46.90
   3  -5   1 1134.19   56.49
   3  -5   1 1118.39   46.70
   3  -5   1 1190.28   60.69
   3  -5   1 1178.78   47.20
   4  -5   1 3815.52  159.68
   4  -5   1 3566.44  148.89
   4  -5   1 3741.13  162.08
  -5   5  -1   70.69    3.60
  -5   5  -1   68.79    3.80
  -5   5  -1   69.99    3.10
  -5   5  -1   65.99    3.70
   5  -5   1   74.69    3.30
   5  -5   1   92.79   15.50
   5  -5   1   66.99    4.00
   5  -5   1   64.99    4.00
  -6   5  -1  128.99    5.90
   6  -5   1  126.89   18.40
   6  -5   1  124.09   14.30
   6  -5   1  131.29    5.90
   6  -5   1  143.49    6.60
   7  -5   1 1214.78   65.09
   7  -5   1 1164.48   50.99
   7  -5   1 1261.67   60.59
   7  -5   1 1305.67   50.69
   8  -5   1  541.85   22.20
   8  -5   1  545.65   31.90
   8  -5   1  541.55   22.40
   8  -5   1  536.45   22.00
   8  -5   1  529.95   37.80
   8  -5   1  510.45   21.70
   8  -5   1  497.45   22.00
   8  -5   1  514.05   22.80
  -9   5  -1   98.09    4.70
  -9   5  -1   97.29    5.00
  -9   5  -1   87.59    4.80
  -9   5  -1  103.19    6.90
  -9   5  -1   92.69    4.40
  -9   5  -1  102.99    5.50
  -9   5  -1   91.89    4.90
  -9   5  -1   97.39    6.30
  -9   5  -1   93.49    5.00
   9  -5   1  102.59    4.80
   9  -5   1  102.09    6.00
   9  -5   1   87.99    5.30
   9  -5   1  104.19    7.40
   9  -5   1   94.29    5.40
   9  -5   1   98.99    5.50
   9  -5   1  103.69    6.90
   9  -5   1  101.99    7.40
   9  -5   1   81.39   13.00
   9  -5   1   91.79    4.90
   9  -5   1   98.99    5.20
   9  -5   1  104.79    5.60
   9  -5   1   83.19    7.00
   9  -5   1  102.69    5.30
   9  -5   1  107.29    6.80
 -10   5  -1  875.21   35.60
 -10   5  -1  915.31   36.20
  10  -5   1  850.51   36.10
 -11   5  -1   96.79    5.20
 -11   5  -1   96.89    6.70
 -11   5  -1  101.19    8.20
 -11   5  -1  101.89    5.30
 -11   5  -1   96.39    6.10
 -11   5  -1   95.79    4.60
 -11   5  -1   96.99    5.90
 -11   5  -1   89.59    4.90
  11  -5   1  102.29    8.10
  11  -5   1  101.09    8.00
  11  -5   1  101.99    7.80
  11  -5   1   96.99    6.10
  11  -5   1   91.19    5.70
  11  -5   1   92.69    6.00
  11  -5   1   95.69    5.30
  11  -5   1   90.79    5.40
  11  -5   1   94.59    4.90
  11  -5   1  102.99    5.90
 -12   5  -1  263.17   11.00
 -12   5  -1  256.87   11.20
 -12   5  -1  256.67   12.30
 -12   5  -1  260.57   11.60
 -12   5  -1  266.67   11.60
  12  -5   1  255.17   11.80
  12  -5   1  228.08   16.00
  12  -5   1  265.87   12.20
  12  -5   1  268.37   11.70
  12  -5   1  258.67   12.50
  12  -5   1  259.67   12.20
  12  -5   1  257.37   11.30
  12  -5   1  254.17   12.10
  12  -5   1  258.87   14.00
  12  -5   1  265.97   14.50
 -13   5  -1  188.68    9.60
 -13   5  -1  183.18    8.90
 -13   5  -1  190.88    8.20
 -13   5  -1  193.48    8.50
 -13   5  -1  192.88    8.90
  13  -5   1  190.48    9.00
  13  -5   1  192.88   11.20
  13  -5   1  184.48    8.90
  13  -5   1  180.88   11.40
  13  -5   1  186.98    9.40
  13  -5   1  190.28    9.40
  13  -5   1  192.28    8.50
  13  -5   1  190.68    9.80
 -14   5  -1  153.48    6.50
 -14   5  -1  132.59    7.00
 -14   5  -1  130.49    8.60
  14  -5   1  135.49    8.00
  14  -5   1  150.88    7.20
  14  -5   1  151.28    6.70
  14  -5   1  148.09    7.50
  13   4  -1  124.79   12.70
  13   4  -1  153.88    8.90
  13   4  -1  138.49   10.80
  13   4  -1  130.79    7.80
  13   4  -1  148.09    8.40
  13   4  -1  149.79    7.60
 -13  -4   1  155.78    7.20
 -13  -4   1  138.99    7.90
 -13  -4   1  159.88    7.60
  12   4  -1   69.79    4.90
  12   4  -1   74.89    5.80
  12   4  -1   79.99    5.70
  12   4  -1   70.89    8.70
  12   4  -1   67.29    9.60
  12   4  -1   63.29    6.40
  12   4  -1   85.59    6.80
  12   4  -1   68.19    9.30
  12   4  -1   68.99    5.40
  12   4  -1   78.99    6.10
 -12  -4   1   75.99    4.70
 -12  -4   1   75.19    7.80
 -12  -4   1   76.79    5.20
 -12  -4   1   74.79    5.90
 -12  -4   1   72.49    5.00
 -12  -4   1   84.29    6.20
  11   4  -1  197.28   14.00
  11   4  -1  233.28   11.50
  11   4  -1  188.78   14.90
  11   4  -1  227.88   11.50
  11   4  -1  225.48   11.60
  11   4  -1  192.28   11.50
  11   4  -1  193.98   16.10
  11   4  -1  219.48   10.40
  11   4  -1  220.48   10.70
  11   4  -1  218.18   12.10
 -11  -4   1  229.08   10.70
 -11  -4   1  202.28   13.60
 -11  -4   1  221.08   10.00
 -11  -4   1  201.88   11.00
 -11  -4   1  209.48   13.60
 -11  -4   1  207.58   11.00
 -11  -4   1  233.38   11.60
  10   4  -1  405.56   17.50
  10   4  -1  401.56   22.10
  10   4  -1  404.36   18.50
  10   4  -1  380.06   17.20
  10   4  -1  385.16   21.00
  10   4  -1  396.76   18.80
  10   4  -1  412.76   19.50
  10   4  -1  420.76   43.90
  10   4  -1  366.66   22.40
  10   4  -1  397.86   18.40
  10   4  -1  409.56   18.40
 -10  -4   1  388.76   20.30
 -10  -4   1  386.76   18.20
 -10  -4   1  391.96   17.90
 -10  -4   1  372.46   16.80
 -10  -4   1  399.06   20.40
 -10  -4   1  397.26   16.90
 -10  -4   1  385.86   17.40
 -10  -4   1  394.96   17.70
   9   4  -1   20.50    3.10
   9   4  -1   20.70    3.10
   9   4  -1   10.20    5.00
   9   4  -1   26.80    4.70
   9   4  -1   52.49   20.50
   9   4  -1   15.20    3.40
   9   4  -1   21.80    3.20
  -9  -4   1   17.10    2.10
  -9  -4   1   19.60    2.10
  -9  -4   1   16.70    2.90
  -9  -4   1   21.00    2.90
  -9  -4   1   23.60    3.50
  -9  -4   1   11.70    4.20
   8   4  -1   71.89    6.00
   8   4  -1   84.29    4.90
   8   4  -1   86.29    5.60
   8   4  -1   82.69    5.40
   8   4  -1   84.19    5.60
   8   4  -1   79.39    5.20
   8   4  -1   68.79    7.60
   8   4  -1   66.89    8.60
  -8  -4   1   71.89    5.00
  -8  -4   1   81.39    5.20
  -8  -4   1   77.59    4.30
  -8  -4   1   86.39    5.70
  -8  -4   1   86.59    5.50
  -8  -4   1   69.89    5.60
  -8  -4   1   86.49    5.30
  -8  -4   1   75.39    7.40
  -8  -4   1   84.59    5.50
   7   4  -1  987.70   40.00
   7   4  -1  974.50   59.09
  -7  -4   1  859.31   39.30
   6   4  -1   23.20    2.70
   6   4  -1   26.80    3.10
   6   4  -1   27.80    2.70
   6   4  -1   29.10    2.40
   6   4  -1   18.70   11.60
   6   4  -1   28.20    2.60
   6   4  -1   29.00    3.80
   6   4  -1   28.80    3.50
   6   4  -1   23.50    4.20
   6   4  -1   24.60    4.60
   6   4  -1   27.80    4.10
   6   4  -1   28.40    3.00
  -6  -4   1   28.70    2.80
  -6  -4   1   26.30    2.50
  -6  -4   1   28.20    2.80
  -6  -4   1   24.90    3.60
  -6  -4   1   26.00    3.10
  -6  -4   1   27.90    3.30
  -6  -4   1   25.60    2.10
   5   4  -1  115.09    6.20
   5   4  -1  111.79    7.00
   5   4  -1  125.99    7.80
   5   4  -1   97.89   17.40
   5   4  -1  138.79    6.70
   5   4  -1  121.29    5.90
  -5  -4   1  117.69    5.60
  -5  -4   1   91.89   15.80
  -5  -4   1  121.19    6.00
  -5  -4   1  128.19    6.30
  -5  -4   1  112.39    6.10
  -5  -4   1  134.89    6.90
   4   4  -1  137.99   19.20
   4   4  -1  111.19    5.60
   4   4  -1  111.19    5.70
   4   4  -1  123.89    6.70
  -4  -4   1  112.49    5.60
  -4  -4   1  106.89    6.00
  -4  -4   1  105.79    6.00
  -4  -4   1  129.59   16.20
   3   4  -1 1317.17   55.09
   3   4  -1 1362.56   67.39
  -3  -4   1 1351.16   54.69
  -3  -4   1 1346.57   63.59
   2   4  -1   65.69    3.90
   2   4  -1   62.89    3.70
   2   4  -1   53.49    3.20
   2   4  -1   56.99    3.20
  -2  -4   1   55.79    3.10
  -2  -4   1   65.09    3.80
  -2  -4   1   60.99    3.10
  -2  -4   1   60.09    3.50
   1   4  -1  588.14   25.30
   1   4  -1  593.54   35.20
  -1  -4   1  600.94   24.80
  -1  -4   1  604.44   31.70
   0   4  -1  838.02   35.00
   0   4  -1  891.61   46.00
   0  -4   1  831.42   41.00
   0  -4   1  827.22   34.50
  -1   4  -1   18.00    2.60
  -1   4  -1   18.30    1.50
  -1   4  -1   21.50    1.50
  -1   4  -1   20.50    2.50
  -1   4  -1   19.50    1.90
  -1   4  -1   21.00    2.00
  -1   4  -1   11.20    7.80
  -1   4  -1   18.00    2.20
  -1   4  -1   18.40    1.70
   1  -4   1   20.50    1.20
   1  -4   1   19.50    1.80
   1  -4   1   20.70    1.90
   1  -4   1   19.80    1.70
   1  -4   1   18.40    2.00
   1  -4   1   16.00    5.30
  -2   4  -1   17.10    8.40
  -2   4  -1   15.10    1.10
  -2   4  -1   15.10    2.30
  -2   4  -1   13.60    0.90
   2  -4   1    4.60    7.30
   2  -4   1   13.90    1.10
   2  -4   1   13.10    2.10
   2  -4   1   13.00    5.40
   2  -4   1   17.40    2.00
   2  -4   1   16.40    0.90
  -3   4  -1 1778.72   79.19
  -3   4  -1 1742.23   71.49
   3  -4   1 1820.62   71.89
   3  -4   1 1774.62   79.39
   3  -4   1 1734.83   81.49
   4  -4   1 1866.41   76.59
   4  -4   1 1920.71   86.69
   5  -4   1 1431.66   64.59
   5  -4   1 1381.36   67.09
   5  -4   1 1486.45   56.79
   5  -4   1 1298.27   56.99
  -6   4  -1   23.00    1.70
  -6   4  -1   26.50    2.60
  -6   4  -1   27.90    2.40
  -6   4  -1   28.20    2.30
  -6   4  -1   25.20    1.80
   6  -4   1   28.40    3.30
   6  -4   1   26.10    2.60
   6  -4   1   21.90    1.90
   6  -4   1   27.50    9.80
   6  -4   1   39.70    8.50
   6  -4   1   27.60    2.90
   6  -4   1   25.90    1.60
   6  -4   1   27.40    2.90
   6  -4   1   27.60    2.10
   6  -4   1   25.80    2.80
   6  -4   1   22.10    2.40
   7  -4   1  292.37   20.80
   7  -4   1  293.07   12.50
   7  -4   1  285.87   12.20
   7  -4   1  267.67   24.50
   7  -4   1  303.87   13.00
  -8   4  -1  218.08    9.60
  -8   4  -1  224.28    9.30
  -8   4  -1  226.68    9.90
   8  -4   1  226.48   11.50
   8  -4   1  213.38   10.00
   8  -4   1  211.88    9.40
   8  -4   1  214.58    9.40
   8  -4   1  219.78    9.80
   8  -4   1  205.58   10.20
   8  -4   1  224.28    9.90
   8  -4   1  224.08   12.30
   8  -4   1  180.48   22.40
   8  -4   1  202.08    9.30
   8  -4   1  200.08   17.80
  -9   4  -1  739.43   28.80
  -9   4  -1  666.03   28.20
   9  -4   1  718.53   29.10
   9  -4   1  717.43   38.30
   9  -4   1  672.53   28.60
   9  -4   1  716.83   29.10
   9  -4   1  644.54   42.70
   9  -4   1  660.13   29.40
   9  -4   1  719.53   30.80
 -10   4  -1  941.81   37.70
  10  -4   1  958.40   48.70
  10  -4   1  873.21   39.70
  10  -4   1  915.51   37.80
 -11   4  -1  330.67   15.20
 -11   4  -1  333.67   15.10
 -11   4  -1  330.97   14.30
 -11   4  -1  311.97   15.70
 -11   4  -1  327.67   14.00
 -11   4  -1  332.17   14.30
 -11   4  -1  320.17   13.70
 -11   4  -1  331.37   14.90
  11  -4   1  328.77   14.80
  11  -4   1  321.97   14.20
  11  -4   1  348.57   14.90
  11  -4   1  328.17   14.60
  11  -4   1  337.97   16.50
  11  -4   1  339.97   16.70
  11  -4   1  317.37   14.00
  11  -4   1  327.97   17.20
  11  -4   1  341.27   16.60
  11  -4   1  314.97   14.70
  11  -4   1  320.47   14.60
 -13   4  -1   81.29    4.80
 -13   4  -1   71.99    4.70
 -13   4  -1   77.09    4.00
 -13   4  -1   70.79    5.50
 -13   4  -1   73.19    5.60
 -13   4  -1   75.29    4.30
  13  -4   1   76.69    5.90
  13  -4   1   82.89    5.60
  13  -4   1   84.69    5.30
  13  -4   1   74.49    7.70
  13  -4   1   84.59    4.50
  13  -4   1   81.59    4.80
  13  -4   1   67.59    7.30
  13  -4   1   73.69    4.90
 -14   4  -1   83.39    4.10
 -14   4  -1   82.19    4.80
 -14   4  -1   89.39    4.80
 -14   4  -1   73.69    5.50
 -14   4  -1   77.89    4.30
  14  -4   1   75.19    6.20
  14  -4   1   87.09    5.30
  14  -4   1   67.89    6.90
  14  -4   1   79.29    5.50
  14  -4   1   81.09    4.80
  13   3  -1   45.10    4.40
  13   3  -1   38.20    4.50
  13   3  -1   33.60    6.70
  13   3  -1   46.70    3.80
  13   3  -1   46.00    4.70
  13   3  -1   54.09    5.20
 -13  -3   1   38.80    4.70
 -13  -3   1   52.99    4.80
 -13  -3   1   41.50    3.90
 -13  -3   1   47.30    3.70
 -13  -3   1   38.70    5.40
 -13  -3   1   50.99    5.00
  12   3  -1   36.60    4.50
  12   3  -1   44.70    4.30
  12   3  -1   31.90    7.10
  12   3  -1   41.90    4.50
  12   3  -1   41.60    4.50
  12   3  -1   39.60    4.40
  12   3  -1   34.20    3.20
  12   3  -1   33.80    6.20
  12   3  -1   39.90    9.80
  12   3  -1   44.60    4.20
 -12  -3   1   39.20    4.70
 -12  -3   1   32.90    5.60
 -12  -3   1   45.00    3.90
 -12  -3   1   39.80    3.40
 -12  -3   1   42.70    4.50
 -12  -3   1   36.80    5.30
 -12  -3   1   35.70    3.40
  11   3  -1  528.85   46.10
  11   3  -1  509.55   22.90
  11   3  -1  458.75   25.60
  11   3  -1  493.25   21.80
  11   3  -1  447.06   24.20
  11   3  -1  456.35   24.70
  11   3  -1  517.15   21.00
 -11  -3   1  466.55   23.60
 -11  -3   1  447.36   23.40
 -11  -3   1  499.75   20.40
 -11  -3   1  456.95   21.40
 -11  -3   1  504.65   20.90
 -11  -3   1  525.65   21.90
 -11  -3   1  506.95   21.00
 -11  -3   1  444.86   23.80
  10   3  -1  246.38   14.80
  10   3  -1  192.08   30.00
  10   3  -1  239.28   11.00
  10   3  -1  248.08   13.00
  10   3  -1  243.08   12.00
  10   3  -1  221.88   11.80
  10   3  -1  245.58   11.00
  10   3  -1  260.97   16.50
  10   3  -1  244.58   12.40
  10   3  -1  219.58   11.90
  10   3  -1  222.08   11.70
 -10  -3   1  261.17   14.00
 -10  -3   1  235.28   11.30
 -10  -3   1  243.78   11.30
 -10  -3   1  235.58   11.90
 -10  -3   1  239.38   11.60
 -10  -3   1  249.48   13.90
 -10  -3   1  235.68   10.60
 -10  -3   1  222.48   10.40
 -10  -3   1  239.08   12.50
   9   3  -1   47.60    4.70
   9   3  -1   61.49    4.90
   9   3  -1   60.99    4.00
  -9  -3   1   56.29    4.40
  -9  -3   1   60.79    5.10
  -9  -3   1   63.09    4.60
  -9  -3   1   58.19    3.60
  -9  -3   1   58.59    3.70
   8   3  -1 1726.43   71.69
   8   3  -1 1753.52   90.69
   7   3  -1  167.58   22.80
   7   3  -1  158.18    8.90
  -7  -3   1  177.88    8.60
  -7  -3   1  177.78    8.80
  -7  -3   1  167.08    7.70
  -7  -3   1  189.88    9.50
   6   3  -1  623.84   39.60
   6   3  -1  612.94   26.50
   5   3  -1    4.10    1.90
   5   3  -1    4.90    1.30
   5   3  -1    3.20    0.90
   5   3  -1    3.00    1.30
   5   3  -1    8.40    2.90
   5   3  -1    4.80    2.40
   5   3  -1    6.60    6.60
   5   3  -1    6.50    2.20
   5   3  -1    4.70    1.30
  -5  -3   1    2.90    1.50
  -5  -3   1    4.60    0.80
  -5  -3   1    5.00    1.30
  -5  -3   1    2.80    1.40
  -5  -3   1    6.80    1.70
  -5  -3   1    2.60    1.20
  -5  -3   1    2.10    1.20
  -5  -3   1    3.60    1.20
  -5  -3   1   -2.50    8.10
  -5  -3   1    4.60    1.90
  -5  -3   1    3.90    0.90
   4   3  -1  229.98   20.50
   4   3  -1  268.77   20.40
   4   3  -1  243.28   11.10
   4   3  -1  221.18   10.80
  -4  -3   1  244.28   10.70
  -4  -3   1  254.97   18.40
   3   3  -1 1047.30   43.60
   3   3  -1 1049.20   52.79
  -3  -3   1 1080.79   43.30
  -3  -3   1 1068.19   50.29
   2   3  -1  124.49    5.50
   2   3  -1   99.49   11.40
   2   3  -1  113.99    5.20
  -2  -3   1   97.99    9.70
   1   3  -1  629.34   27.40
   1   3  -1  673.63   36.50
  -1  -3   1  660.23   32.20
  -1  -3   1  662.83   26.80
   0   3  -1   16.90    2.00
   0   3  -1   12.90    6.50
   0   3  -1   18.70    1.70
   0   3  -1   16.70    2.20
   0   3  -1   17.30    1.70
   0   3  -1   20.00    2.50
   0   3  -1   16.20    1.40
   0  -3   1   20.50    1.90
   0  -3   1   17.60    1.70
   0  -3   1   17.50    5.20
   0  -3   1   18.60    1.10
   0  -3   1   20.30    1.90
   0  -3   1   18.50    1.20
   0  -3   1   19.80    1.50
  -1   3  -1 2101.29   96.09
   1  -3   1 2225.98   92.79
  -2   3  -1   25.50    6.40
  -2   3  -1   27.60    1.30
  -2   3  -1   26.90    2.10
  -2   3  -1   25.80    1.50
  -2   3  -1   26.30    1.90
  -2   3  -1   27.40    1.50
   2  -3   1   27.90    2.10
   2  -3   1   26.30    1.30
   2  -3   1   27.90    1.50
   2  -3   1   28.30    1.60
   2  -3   1   27.80    1.90
   2  -3   1   37.70    6.50
   2  -3   1   28.10    1.50
   2  -3   1   27.80    2.20
   2  -3   1   29.00    2.00
   2  -3   1   27.60    2.00
   2  -3   1   28.80    1.70
   2  -3   1   28.10    2.00
   3  -3   1  256.97   11.70
   3  -3   1  257.07   17.80
   3  -3   1  280.47   11.60
   3  -3   1  293.97   16.90
  -4   3  -1    1.90    0.90
  -4   3  -1    1.30    0.90
  -4   3  -1    1.30    0.70
  -4   3  -1    2.00    0.50
  -4   3  -1    1.30    0.90
   4  -3   1    1.80    1.10
   4  -3   1    1.80    0.70
   4  -3   1    2.20    1.30
   4  -3   1    2.60    1.00
   4  -3   1    3.50    1.10
   4  -3   1    2.10    0.70
   4  -3   1    3.50    1.10
   4  -3   1    0.50    4.20
   4  -3   1    5.80    4.10
   4  -3   1    2.00    0.40
   4  -3   1    2.40    0.80
   4  -3   1    1.50    1.10
   5  -3   1 2200.28   92.19
   5  -3   1 2095.19   92.29
   5  -3   1 2071.79   85.29
  -6   3  -1   55.89    3.00
   6  -3   1   53.79    3.50
   6  -3   1   56.49    2.70
   6  -3   1   57.49    9.20
   6  -3   1   52.49    3.40
   6  -3   1   50.49    9.30
  -7   3  -1  166.48    6.90
  -7   3  -1  156.78    6.50
  -7   3  -1  151.78    7.10
   7  -3   1  158.58   14.60
   7  -3   1  147.89    6.80
   7  -3   1  148.09    7.50
   7  -3   1  167.28    6.90
  -8   3  -1  264.67   11.80
  -8   3  -1  248.08   10.40
   8  -3   1  222.88   18.80
   8  -3   1  229.48   10.50
   8  -3   1  253.37   10.90
   8  -3   1  237.28   10.80
   8  -3   1  266.97   12.40
   8  -3   1  253.17   11.10
   8  -3   1  236.08   11.10
   8  -3   1  211.68   21.30
   8  -3   1  227.58   11.00
   8  -3   1  234.88   10.40
   8  -3   1  249.48   10.20
  -9   3  -1   36.00    2.80
  -9   3  -1   36.30    3.60
  -9   3  -1   33.20    2.10
  -9   3  -1   33.10    4.10
  -9   3  -1   35.00    2.60
  -9   3  -1   35.80    2.70
  -9   3  -1   36.00    4.00
  -9   3  -1   36.80    2.70
   9  -3   1   30.50    2.90
   9  -3   1   44.90    4.90
   9  -3   1   34.60    3.10
   9  -3   1   38.70    4.70
   9  -3   1   32.60    4.30
   9  -3   1   35.60    3.30
   9  -3   1   35.60    5.20
   9  -3   1   24.50   13.40
   9  -3   1   43.00   10.40
   9  -3   1   36.10    3.40
   9  -3   1   35.60    2.50
   9  -3   1   36.20    3.10
   9  -3   1   31.40    2.60
   9  -3   1   37.00    3.20
   9  -3   1   32.50    2.90
   9  -3   1   35.40    3.50
 -10   3  -1   58.29    3.70
 -10   3  -1   63.09    3.70
 -10   3  -1   58.39    3.10
 -10   3  -1   64.99    3.90
 -10   3  -1   55.09    5.10
 -10   3  -1   57.89    4.60
 -10   3  -1   60.89    3.70
  10  -3   1   51.69    4.20
  10  -3   1   56.79    4.20
  10  -3   1   50.49    5.90
  10  -3   1   47.30    6.50
  10  -3   1   51.59    3.50
  10  -3   1   46.10   15.80
  10  -3   1   58.39    4.50
  10  -3   1   49.10    5.70
  10  -3   1   54.29   12.10
  10  -3   1   53.39    4.20
  10  -3   1   59.19    3.80
  10  -3   1   64.19    4.30
  11  -3   1 1371.66   56.29
 -12   3  -1  130.99    8.40
 -12   3  -1  157.78    7.40
 -12   3  -1  143.89    7.00
 -12   3  -1  144.09    7.30
 -12   3  -1  136.39    9.10
 -12   3  -1  138.59    8.20
 -12   3  -1  154.18    6.60
 -12   3  -1  136.29    8.00
  12  -3   1  142.49    7.90
  12  -3   1  139.79   10.00
  12  -3   1  150.18    7.80
  12  -3   1  131.09    9.70
  12  -3   1  132.39   10.60
  12  -3   1  140.99    7.80
  12  -3   1  152.08    8.40
  12  -3   1  145.99    8.10
  12  -3   1  156.78    9.60
  12  -3   1  150.18    7.60
 -13   3  -1  203.88    9.40
 -13   3  -1  198.88    8.60
 -13   3  -1  192.78    9.00
 -13   3  -1  189.28   10.20
 -13   3  -1  183.78   10.40
 -13   3  -1  192.18    9.30
  13  -3   1  187.48   12.20
  13  -3   1  198.28    9.70
  13  -3   1  195.48   12.60
  13  -3   1  193.58   10.00
  13  -3   1  205.58    9.90
  13  -3   1  208.08    9.20
  13  -3   1  196.38   10.00
  13  -3   1  193.58    9.90
  13  -3   1  201.98    9.00
 -14   3  -1   33.10    3.00
 -14   3  -1   35.10    2.50
 -14   3  -1   37.50    3.40
 -14   3  -1   33.70    3.20
  14  -3   1   26.80    5.00
  14  -3   1   28.00    5.50
  14  -3   1   30.50    3.40
  14  -3   1   34.70    4.70
  14  -3   1   31.70    3.60
  14  -3   1   34.40    2.80
  13   2  -1  394.26   16.40
  13   2  -1  367.46   16.10
  13   2  -1  339.77   19.40
  13   2  -1  395.46   17.10
  13   2  -1  348.47   17.20
  13   2  -1  355.06   17.20
 -13  -2   1  387.06   15.70
 -13  -2   1  371.06   15.90
 -13  -2   1  361.56   16.80
 -13  -2   1  359.26   16.40
  12   2  -1   22.90    5.40
  12   2  -1   38.90    3.50
  12   2  -1   33.10    4.00
  12   2  -1   34.40    4.20
  12   2  -1   34.40    3.80
  12   2  -1   30.50    6.70
  12   2  -1   28.00    6.00
  12   2  -1   32.80    3.20
  12   2  -1   31.00    4.10
  12   2  -1   29.70    4.10
 -12  -2   1   35.50    3.10
 -12  -2   1   34.70    3.00
 -12  -2   1   37.30    4.00
 -12  -2   1   29.20    4.30
 -12  -2   1   29.10    4.60
 -12  -2   1   34.00    3.40
  11   2  -1   76.79    8.20
  11   2  -1   63.49    4.50
  11   2  -1   64.29    4.40
  11   2  -1   78.19    5.80
  11   2  -1   51.79   21.10
  11   2  -1   59.39    5.10
  11   2  -1   71.09    8.60
  11   2  -1   82.29    9.70
  11   2  -1   65.89    5.00
  11   2  -1   66.09    6.00
  11   2  -1   58.09    5.10
  11   2  -1   76.39    6.70
 -11  -2   1   64.59    4.60
 -11  -2   1   64.59    4.50
 -11  -2   1   62.69    5.30
 -11  -2   1   75.59    7.70
 -11  -2   1   66.39    4.00
 -11  -2   1   68.79    5.00
 -11  -2   1   74.79    8.00
  10   2  -1   33.80    3.60
  10   2  -1   22.50    5.90
  10   2  -1   33.30    3.80
  10   2  -1   26.40    3.70
  10   2  -1   63.29   18.40
  10   2  -1   25.60    2.80
  10   2  -1   23.90    3.20
  10   2  -1   32.00    3.00
 -10  -2   1   23.80    4.20
 -10  -2   1   35.00    3.30
 -10  -2   1   36.30    2.80
 -10  -2   1   31.60    3.00
 -10  -2   1   28.00    3.40
 -10  -2   1   38.60    4.00
 -10  -2   1   34.40    4.10
 -10  -2   1   22.60    4.60
   9   2  -1  525.65   22.50
   9   2  -1  529.95   22.90
   9   2  -1  539.15   25.60
   9   2  -1  535.75   22.40
   9   2  -1  574.94   40.50
   9   2  -1  558.84   26.70
   9   2  -1  516.45   25.30
  -9  -2   1  569.34   24.60
  -9  -2   1  521.35   22.00
  -9  -2   1  512.85   22.00
  -9  -2   1  526.95   22.80
   8   2  -1 1119.19   47.30
   8   2  -1 1168.48   62.79
   7   2  -1  922.91   50.89
   7   2  -1  882.01   37.50
   7   2  -1  926.11   50.39
   7   2  -1  903.31   37.90
   6   2  -1 2285.07   97.59
   6   2  -1 2533.35  110.29
   6   2  -1 2344.57  108.19
   6   2  -1 2526.65   97.89
   5   2  -1 1377.56   56.49
   5   2  -1 1381.36   65.89
   5   2  -1 1389.36   66.29
   5   2  -1 1404.96   56.59
   4   2  -1   25.70    1.90
   4   2  -1   26.40    7.00
   4   2  -1   23.40    7.60
   4   2  -1   25.10    1.70
  -4  -2   1   25.30    7.00
  -4  -2   1   26.70    1.70
  -4  -2   1   28.80    2.20
  -4  -2   1   23.90    2.10
   3   2  -1  303.47   13.00
   3   2  -1  289.07   18.90
  -3  -2   1  304.77   18.00
  -3  -2   1  306.77   12.80
   2   2  -1  910.51   37.80
   2   2  -1  985.80   44.20
   2   2  -1  906.21   37.70
   2   2  -1  915.61   43.80
  -2  -2   1  950.20   42.30
   1   2  -1   19.60    5.80
   1   2  -1    8.20    1.60
   1   2  -1   10.50    1.00
  -1  -2   1    9.60    1.00
  -1  -2   1   11.00    1.00
  -1  -2   1    7.80    1.10
  -1  -2   1    8.10    1.00
  -1  -2   1    7.90    3.40
   0   2  -1 4020.00  164.38
   0  -2   1 3881.31  161.48
  -1   2  -1   14.50    4.90
  -1   2  -1   13.90    1.80
  -1   2  -1   14.00    1.00
  -1   2  -1   12.90    1.00
  -1   2  -1   14.20    1.50
   1  -2   1    9.90    4.80
   1  -2   1   14.70    1.10
   1  -2   1   18.30    4.50
   1  -2   1   14.60    1.10
   1  -2   1   13.60    1.40
   1  -2   1   12.20    0.80
   1  -2   1   14.80    1.60
   1  -2   1   15.60    1.70
   1  -2   1   11.70    0.80
   1  -2   1   12.50    1.20
  -2   2  -1 3553.24  148.39
   2  -2   1 3628.14  149.39
   2  -2   1 3722.53  149.09
   3  -2   1   91.89    4.20
   3  -2   1   98.79    4.50
   3  -2   1   95.29    8.00
   3  -2   1   93.89    4.30
   3  -2   1   91.59    7.50
  -4   2  -1    6.40    1.30
  -4   2  -1    6.80    1.00
  -4   2  -1    5.70    1.20
  -4   2  -1    6.90    0.80
  -4   2  -1    7.80    1.00
   4  -2   1    8.00    0.90
   4  -2   1    8.80    1.40
   4  -2   1   10.00    1.80
   4  -2   1    9.30    1.50
   4  -2   1    8.70    1.00
   4  -2   1    8.60    0.90
   4  -2   1    6.40    3.70
   4  -2   1    5.60    3.20
   4  -2   1    8.20    0.80
   5  -2   1   84.09    3.60
   5  -2   1   76.79    4.20
   5  -2   1   80.79    3.80
   5  -2   1   70.49    9.40
   5  -2   1   76.59    8.00
  -6   2  -1   33.00    1.80
  -6   2  -1   38.80    3.20
  -6   2  -1   36.80    2.60
  -6   2  -1   32.70    2.20
  -6   2  -1   31.50    2.40
  -6   2  -1   38.50    3.00
   6  -2   1   31.20    1.80
   6  -2   1   38.70    7.50
   6  -2   1   32.20    1.90
   6  -2   1   30.90    2.40
   6  -2   1   30.80    6.20
   6  -2   1   35.10    3.40
   6  -2   1   33.70    2.70
   7  -2   1  678.73   35.20
   7  -2   1  592.54   26.30
   7  -2   1  620.94   33.10
   7  -2   1  672.83   26.70
  -8   2  -1  214.88    9.50
  -8   2  -1  210.58    8.90
   8  -2   1  205.08    9.80
   8  -2   1  196.88   17.90
   8  -2   1  172.88   21.20
   8  -2   1  194.08   10.00
   8  -2   1  202.68    9.10
   8  -2   1  202.08    9.10
   8  -2   1  228.98    9.80
   8  -2   1  225.28    9.90
   8  -2   1  223.98    9.60
  -9   2  -1   25.20    1.80
  -9   2  -1   21.90    2.40
  -9   2  -1   21.90    1.80
  -9   2  -1   30.20    2.40
  -9   2  -1   24.90    2.60
  -9   2  -1   28.10    1.90
   9  -2   1   25.40    2.30
   9  -2   1   23.70    2.20
   9  -2   1   42.70   11.70
   9  -2   1   19.80    2.50
   9  -2   1   24.60    2.20
   9  -2   1   20.90    2.70
 -10   2  -1   33.20    3.70
 -10   2  -1   30.00    2.90
 -10   2  -1   40.30    4.50
 -10   2  -1   35.70    2.30
 -10   2  -1   41.00    4.90
 -10   2  -1   36.20    3.00
 -10   2  -1   34.20    2.90
 -10   2  -1   36.20    2.30
  10  -2   1   41.70    5.40
  10  -2   1   16.70   14.50
  10  -2   1   43.60    5.20
  10  -2   1   30.50    3.30
  10  -2   1   41.50    3.90
  10  -2   1   42.60    5.40
  10  -2   1   29.40   11.30
  10  -2   1   29.30    4.00
  10  -2   1   32.70    3.00
  10  -2   1   42.60    3.60
  10  -2   1   28.30    3.60
  10  -2   1   36.50    3.70
 -11   2  -1  488.95   21.90
 -11   2  -1  482.05   22.30
 -11   2  -1  505.65   20.70
 -11   2  -1  470.85   20.00
 -11   2  -1  471.05   21.60
  11  -2   1  499.25   24.00
  11  -2   1  499.45   23.30
  11  -2   1  465.25   29.50
  11  -2   1  497.05   20.50
  11  -2   1  462.15   20.20
  11  -2   1  508.15   23.70
  11  -2   1  479.75   21.00
  11  -2   1  477.55   21.10
  11  -2   1  486.15   20.40
 -12   2  -1   50.89    3.20
 -12   2  -1   58.19    4.10
 -12   2  -1   47.20    4.00
 -12   2  -1   54.69    6.20
 -12   2  -1   62.89    5.80
 -12   2  -1   56.69    5.20
 -12   2  -1   53.79    4.00
  12  -2   1   66.69    7.60
  12  -2   1   46.80    3.90
  12  -2   1   46.30    6.10
  12  -2   1   64.99    8.00
  12  -2   1   51.19    6.80
  12  -2   1   53.49    5.10
  12  -2   1   56.79    4.70
  12  -2   1   53.29    3.90
  12  -2   1   64.99    5.20
 -13   2  -1   50.09    5.00
 -13   2  -1   52.39    3.80
 -13   2  -1   52.99    4.00
 -13   2  -1   46.30    3.90
 -13   2  -1   51.49    3.10
  13  -2   1   49.80    4.30
  13  -2   1   55.79    7.60
  13  -2   1   55.99    4.50
  13  -2   1   49.70    3.60
  13  -2   1   53.99    4.50
  13  -2   1   48.90    3.80
  13  -2   1   44.40    4.10
  13  -2   1   47.90    6.30
  13  -2   1   49.20    4.50
  13  -2   1   41.00    5.90
 -14   2  -1    5.90    1.80
 -14   2  -1    5.80    2.20
 -14   2  -1    3.10    1.80
 -14   2  -1    3.70    2.40
 -14   2  -1    6.00    1.30
 -14   2  -1    5.50    1.90
  14  -2   1    7.80    1.80
  14  -2   1    6.00    3.10
  14  -2   1    8.30    3.10
  14  -2   1    5.80    2.70
  14  -2   1    4.30    2.70
  14  -2   1    9.60    5.60
  14  -2   1    5.80    3.80
  14  -2   1    5.70    2.70
  14   1  -1    8.70    1.80
  14   1  -1    3.50    4.20
  14   1  -1   13.30    2.50
  14   1  -1    2.30    4.20
  14   1  -1    5.50    3.10
  14   1  -1    4.50    2.30
  14   1  -1    5.30    3.80
  14   1  -1   12.00    2.30
 -14  -1   1   11.00    1.60
 -14  -1   1   14.10    3.00
 -14  -1   1    7.40    2.10
 -14  -1   1    9.10    2.30
  13   1  -1   83.79    6.80
  13   1  -1  101.59    6.40
  13   1  -1   95.19    5.70
  13   1  -1   82.19    8.60
  13   1  -1   83.29    9.10
  13   1  -1   90.79    6.60
  13   1  -1  103.99    6.20
  13   1  -1   93.69    5.30
 -13  -1   1   91.49    6.00
 -13  -1   1   99.89    5.80
 -13  -1   1   82.09    7.10
 -13  -1   1   99.99    5.00
 -13  -1   1   90.79    5.20
 -13  -1   1   99.09    4.90
 -13  -1   1  105.59    6.10
  12   1  -1   57.19    4.40
  12   1  -1   46.40    7.50
  12   1  -1   56.09    4.20
  12   1  -1   60.19    4.70
  12   1  -1   54.09    4.10
  12   1  -1   50.89    5.20
  12   1  -1   53.09    5.30
  12   1  -1   47.00    6.80
  12   1  -1   57.69    5.00
 -12  -1   1   54.69    3.40
 -12  -1   1   48.40    5.90
 -12  -1   1   55.09    4.10
 -12  -1   1   60.89    4.80
 -12  -1   1   47.80    4.30
 -12  -1   1   54.09    3.90
  11   1  -1  136.19    7.70
  11   1  -1  124.49    6.50
  11   1  -1  128.89    7.40
  11   1  -1  133.19    7.40
  11   1  -1   98.89   21.50
  11   1  -1  126.29   10.10
  11   1  -1  121.09   11.00
  11   1  -1  122.89    7.20
  11   1  -1  118.89    7.00
  11   1  -1  115.29    7.20
  11   1  -1  103.39   22.50
  11   1  -1  123.79    6.50
  11   1  -1  124.89    9.80
  11   1  -1  123.29    7.80
 -11  -1   1  120.89    8.90
 -11  -1   1  123.09    6.00
 -11  -1   1  112.99    8.30
 -11  -1   1  125.09    6.80
 -11  -1   1  123.29    6.40
 -11  -1   1  120.09    9.50
 -11  -1   1  127.19    6.40
 -11  -1   1  135.39    7.20
  10   1  -1  182.48    8.50
  10   1  -1  184.58    9.70
  10   1  -1  172.78    9.40
  10   1  -1  164.28    9.10
  10   1  -1  168.08   11.30
  10   1  -1  163.18    8.60
  10   1  -1  163.58    8.80
  10   1  -1  179.98    9.10
  10   1  -1  187.58   12.60
  10   1  -1  166.38    8.20
  10   1  -1  174.08   11.60
  10   1  -1  163.98   23.60
 -10  -1   1  162.78   10.40
 -10  -1   1  172.88    8.30
 -10  -1   1  172.68    7.80
 -10  -1   1  177.58    8.50
 -10  -1   1  181.38    9.00
 -10  -1   1  173.58    8.70
 -10  -1   1  176.98   10.10
   9   1  -1  298.17   12.70
   9   1  -1  261.57   12.80
   9   1  -1  303.37   26.60
   9   1  -1  280.47   12.30
   9   1  -1  293.17   13.40
   9   1  -1  268.77   12.20
   9   1  -1  309.47   15.30
   9   1  -1  282.47   13.30
   9   1  -1  269.87   12.40
  -9  -1   1  266.37   12.30
  -9  -1   1  287.37   12.90
  -9  -1   1  260.57   11.80
  -9  -1   1  287.17   12.50
  -9  -1   1  297.97   12.40
  -9  -1   1  271.37   11.70
   8   1  -1  107.59   15.60
   8   1  -1  136.59    7.30
   8   1  -1  143.39    9.30
   8   1  -1  136.19    7.40
   8   1  -1  120.69   17.50
   8   1  -1  146.29    6.50
  -8  -1   1  132.69    6.60
  -8  -1   1  139.49    7.00
  -8  -1   1  139.79    6.10
   7   1  -1 2997.00  130.49
   7   1  -1 3338.77  130.89
   7   1  -1 3323.87  140.29
   7   1  -1 3373.26  142.69
   6   1  -1   24.30    7.60
  -6  -1   1   35.00    2.00
  -6  -1   1   34.50    2.50
   5   1  -1  361.06   15.20
   5   1  -1  346.87   15.40
   5   1  -1  384.06   22.50
   5   1  -1  364.66   21.70
   4   1  -1  118.79    5.70
   4   1  -1  122.09    5.80
   4   1  -1  111.39   10.20
   4   1  -1  134.99   10.80
   4   1  -1  128.99    6.10
  -4  -1   1  126.09    6.20
   3   1  -1 1145.59   49.00
   3   1  -1 1068.49   44.00
   3   1  -1 1071.59   48.70
   3   1  -1 1077.99   43.90
   2   1  -1   25.40    4.60
   2   1  -1   21.70    1.20
   2   1  -1   33.10    5.20
   2   1  -1   24.00    2.10
   2   1  -1   21.80    1.50
  -2  -1   1   26.70    2.60
  -2  -1   1   20.00    1.60
  -2  -1   1   20.80    1.50
  -2  -1   1   18.70    3.60
  -2  -1   1   19.70    2.30
   1   1  -1 5435.86  220.18
  -2   1  -1   58.69    5.00
  -2   1  -1   56.59    2.60
   2  -1   1   49.60    2.50
   2  -1   1   58.39    2.80
   2  -1   1   51.49    5.30
   3  -1   1  408.36   19.80
   3  -1   1  419.36   16.90
   3  -1   1  432.86   21.00
   3  -1   1  390.36   16.80
  -4   1  -1   50.69    2.20
  -4   1  -1   52.19    2.30
  -4   1  -1   46.30    2.40
  -4   1  -1   43.30    1.90
   4  -1   1   42.70    2.30
   4  -1   1   44.00    2.70
   4  -1   1   43.30    2.50
   4  -1   1   48.50    6.20
   4  -1   1   60.79    7.90
   5  -1   1  405.76   22.40
   5  -1   1  403.66   17.60
   5  -1   1  445.06   17.90
   5  -1   1  449.06   24.30
   6  -1   1 3417.16  145.29
  -7   1  -1  153.58    6.40
  -7   1  -1  165.58    7.30
  -7   1  -1  161.88    6.80
  -7   1  -1  167.68    6.80
   7  -1   1  147.79    7.30
   7  -1   1  151.38    7.70
   7  -1   1  147.39   14.30
   7  -1   1  132.69   14.70
   8  -1   1 2149.88   86.99
   8  -1   1 2235.78   98.79
   8  -1   1 2109.19   95.39
   8  -1   1 2108.09   86.59
  -9   1  -1    2.30    1.90
  -9   1  -1    1.60    1.00
  -9   1  -1    1.00    1.30
  -9   1  -1    2.40    1.20
  -9   1  -1    2.30    1.00
  -9   1  -1    1.80    1.20
  -9   1  -1    3.70    3.80
  -9   1  -1    1.70    0.90
  -9   1  -1    3.20    2.60
   9  -1   1    1.60    1.20
   9  -1   1    1.40    1.50
   9  -1   1    1.20    1.30
   9  -1   1    2.30    1.80
   9  -1   1    1.40    1.20
   9  -1   1   -1.10    2.70
   9  -1   1   -2.40   10.00
   9  -1   1    1.10    1.50
   9  -1   1    3.80    1.60
   9  -1   1    7.70    8.60
   9  -1   1    2.80    1.90
   9  -1   1    0.70    2.90
   9  -1   1   -0.20    2.30
   9  -1   1    1.70    1.40
   9  -1   1    1.10    1.10
 -10   1  -1   13.20    1.50
 -10   1  -1   14.00    2.10
 -10   1  -1   20.90    3.90
 -10   1  -1   18.50    2.10
 -10   1  -1   16.90    2.90
 -10   1  -1   15.70    2.00
 -10   1  -1   15.40    1.60
 -10   1  -1   11.90    3.10
 -10   1  -1   13.30    2.50
 -10   1  -1   15.90    1.70
  10  -1   1   15.70    2.50
  10  -1   1   17.50    2.10
  10  -1   1   13.80    2.10
  10  -1   1   17.60    4.00
  10  -1   1   11.80    2.20
  10  -1   1   19.70    2.50
  10  -1   1   19.50    4.40
  10  -1   1   17.80    4.70
  10  -1   1   22.50    4.30
 -11   1  -1    3.30    1.70
 -11   1  -1    1.10    2.80
 -11   1  -1    1.90    1.10
 -11   1  -1    3.90    3.20
 -11   1  -1    2.40    1.60
 -11   1  -1    2.40    1.80
 -11   1  -1    2.30    2.40
 -11   1  -1    3.20    1.20
 -11   1  -1    2.00    1.20
  11  -1   1    2.50    1.50
  11  -1   1    3.80    2.20
  11  -1   1    1.50    3.20
  11  -1   1    2.80    2.20
  11  -1   1    3.10    2.60
  11  -1   1    0.30    3.60
  11  -1   1    1.30    1.80
  11  -1   1    2.60    4.00
  11  -1   1    5.00    1.90
  11  -1   1   16.70   15.40
  11  -1   1    9.80   16.60
  11  -1   1    2.00    2.10
  11  -1   1    1.80    1.50
  11  -1   1    2.10    2.00
 -12   1  -1  135.19    8.80
 -12   1  -1  123.49    7.00
 -12   1  -1  138.89    8.80
 -12   1  -1  135.29    8.40
 -12   1  -1  133.59    6.90
 -12   1  -1  135.09    6.50
 -12   1  -1  136.39    9.20
  12  -1   1  151.28   10.40
  12  -1   1  137.29   10.00
  12  -1   1  135.59    7.90
  12  -1   1  137.29   10.90
  12  -1   1  143.79   10.20
  12  -1   1  120.79    7.50
 -13   1  -1    0.40    1.20
 -13   1  -1    0.80    2.50
 -13   1  -1    1.80    1.80
 -13   1  -1    3.00    3.00
 -13   1  -1    1.50    1.70
 -13   1  -1    0.80    1.80
  13  -1   1    3.40    2.60
  13  -1   1   -0.80    4.10
  13  -1   1    0.60    1.90
  13  -1   1    1.80    1.60
  13  -1   1    3.90    2.80
  13  -1   1    1.70    2.10
  13  -1   1    2.30    1.70
  13  -1   1   -2.80    3.70
  13  -1   1    4.50    3.50
  13  -1   1    3.40    1.80
 -14   1  -1  357.56   16.60
 -14   1  -1  392.46   15.90
  14  -1   1  398.16   17.40
  14  -1   1  351.46   17.00
  14  -1   1  396.76   16.50
  14  -1   1  390.96   17.30
  14  -1   1  385.36   18.40
  14   0  -1    2.80    2.20
  14   0  -1    5.90    2.30
  14   0  -1    3.50    6.20
  14   0  -1    2.00    2.00
  14   0  -1    1.30    3.20
  14   0  -1    1.00    2.90
  14   0  -1    4.90    4.50
  14   0  -1    3.90    1.80
 -14   0   1    3.70    1.90
 -14   0   1    2.90    2.00
 -14   0   1    3.80    1.30
 -14   0   1    3.60    2.60
  13   0  -1    8.10    4.00
  13   0  -1   19.10    2.40
  13   0  -1   13.40    3.20
  13   0  -1    9.00    4.30
  13   0  -1   14.10    2.10
  13   0  -1    8.10    4.70
  13   0  -1   18.40    2.80
  13   0  -1   12.00    2.90
 -13   0   1   14.00    4.10
 -13   0   1   12.70    2.40
 -13   0   1   10.10    3.10
 -13   0   1   15.00    2.40
  12   0  -1  128.99    7.90
  12   0  -1  157.98   12.00
  12   0  -1  141.89    7.90
  12   0  -1  137.29    9.30
  12   0  -1  133.69    8.60
  12   0  -1  144.69   10.60
  12   0  -1  147.79   10.80
  12   0  -1  148.39    9.40
 -12   0   1  141.69    7.30
 -12   0   1  141.09    6.70
 -12   0   1  130.09    6.60
 -12   0   1  135.99    6.70
 -12   0   1  136.49    7.50
 -12   0   1  141.59    8.80
 -12   0   1  141.09    9.30
 -12   0   1  146.49    8.20
 -12   0   1  133.79    9.80
  11   0  -1  268.37   12.80
  11   0  -1  280.67   12.30
  11   0  -1  284.87   13.00
  11   0  -1  296.17   13.60
  11   0  -1  268.77   13.10
  11   0  -1  262.97   12.90
  11   0  -1  283.97   15.80
  11   0  -1  293.07   15.60
  11   0  -1  279.47   12.40
  11   0  -1  281.07   13.40
 -11   0   1  265.17   11.80
 -11   0   1  268.57   14.80
 -11   0   1  264.87   12.10
 -11   0   1  274.17   12.70
 -11   0   1  277.87   12.60
 -11   0   1  276.57   12.10
 -11   0   1  285.97   14.00
 -11   0   1  288.47   14.40
  10   0  -1   86.89    7.90
  10   0  -1   90.29    4.90
  10   0  -1   95.59    8.90
  10   0  -1   81.09    4.70
  10   0  -1   82.79    5.30
  10   0  -1   93.79    6.00
  10   0  -1   91.89   16.40
  10   0  -1   78.29    7.30
  10   0  -1   70.09   11.90
  10   0  -1   78.09    5.20
  10   0  -1   97.09    8.10
  10   0  -1   89.39    5.70
  10   0  -1   80.99    5.20
  10   0  -1   95.39    6.50
  10   0  -1   83.59    4.70
 -10   0   1   84.39    4.60
 -10   0   1   85.89    5.50
 -10   0   1   85.69    4.90
 -10   0   1   82.69    4.60
 -10   0   1   85.69    7.30
 -10   0   1   88.49    6.40
 -10   0   1   86.69    4.30
 -10   0   1   93.49    7.20
 -10   0   1   89.39    5.10
   9   0  -1    7.00    2.20
   9   0  -1   11.90    9.20
   9   0  -1    7.20    1.60
   9   0  -1    9.60    2.00
   9   0  -1    9.90    1.80
   9   0  -1    8.90    2.00
  -9   0   1   12.30    1.70
  -9   0   1   11.60    1.30
  -9   0   1   10.30    1.60
  -9   0   1    8.40    1.80
  -9   0   1    8.20    1.60
   8   0  -1  332.37   23.50
   8   0  -1  331.37   15.40
   8   0  -1  326.37   16.20
   8   0  -1  323.87   13.70
   8   0  -1  286.57   13.60
   8   0  -1  290.07   12.90
   8   0  -1  296.07   13.00
   8   0  -1  324.07   15.40
   8   0  -1  299.97   13.90
  -8   0   1  288.37   13.00
  -8   0   1  298.37   13.10
  -8   0   1  299.37   13.00
  -8   0   1  296.67   12.50
   7   0  -1  550.54   30.00
   7   0  -1  603.74   32.50
   7   0  -1  555.44   23.50
   7   0  -1  549.95   23.20
   6   0  -1  331.27   20.10
   6   0  -1  353.56   14.60
   5   0  -1  420.66   17.70
   5   0  -1  421.36   17.50
   5   0  -1  414.56   22.10
   5   0  -1  439.46   23.40
   4   0  -1   49.50    5.80
   4   0  -1   55.99    2.80
   4   0  -1   51.19    2.80
   4   0  -1   48.40    2.60
   4   0  -1   58.19    6.50
   4   0  -1   50.59    2.40
  -4   0   1   52.09    3.40
  -4   0   1   52.89    2.30
  -4   0   1   46.70    2.60
   3   0  -1 2897.71  118.79
   3   0  -1 2888.81  118.39
   2   0  -1   18.60    1.30
   2   0  -1   17.40    1.10
   2   0  -1   17.40    1.20
   2   0  -1   19.30    0.80
   2   0  -1   15.40    2.60
   2   0  -1   21.60    2.80
  -2   0   1   20.30    1.40
  -2   0   1   20.50    1.50
  -2   0   1   17.20    1.10
   0   0  -1  172.28    7.60
   0   0   1  173.58    7.80
  -2   0  -1   26.40    4.50
  -2   0  -1   32.00    1.90
   2   0   1   32.70    2.00
   2   0   1   36.40    5.20
   2   0   1   32.10    1.80
   2   0   1   34.20    1.60
   2   0   1   34.00    1.60
  -3   0  -1   78.19    7.70
  -3   0  -1   77.49    3.70
   3   0   1   70.79    3.60
   3   0   1   80.29    3.80
   3   0   1   78.69    7.00
  -4   0  -1   56.59    2.70
  -4   0  -1   50.29    2.30
  -4   0  -1   51.69    2.60
  -4   0  -1   52.29    2.70
  -4   0  -1   56.69    3.10
  -4   0  -1   53.99    2.50
   4   0   1   50.39    2.50
   4   0   1   48.30    2.80
   4   0   1   58.99    8.10
   4   0   1   50.49    3.10
   4   0   1   49.80    3.00
   4   0   1   54.19    3.90
   4   0   1   60.49    7.00
   4   0   1   55.59    3.70
   5   0   1 2998.30  128.19
   5   0   1 3079.49  129.59
   6   0   1  847.22   42.60
   6   0   1  861.61   35.20
   6   0   1  808.12   34.90
   6   0   1  915.51   44.60
   7   0   1 2191.48   98.59
   7   0   1 2085.19   89.49
   7   0   1 2330.17  101.59
   7   0   1 2296.97   89.99
  -8   0  -1  617.14   26.50
   8   0   1  668.53   27.40
   8   0   1  653.73   39.10
   8   0   1  655.13   26.80
   8   0   1  632.54   27.00
   8   0   1  642.34   38.10
   9   0   1  905.91   38.20
   9   0   1  895.11   51.59
   9   0   1  919.31   37.40
 -10   0  -1  126.79    6.10
 -10   0  -1  122.99    9.20
 -10   0  -1  129.39    6.50
 -10   0  -1  127.29    8.40
 -10   0  -1  133.99    8.00
 -10   0  -1  128.39    6.80
 -10   0  -1  123.09    5.80
 -10   0  -1  121.79    6.10
 -10   0  -1  129.99    6.90
  10   0   1  127.19    7.10
  10   0   1  133.89   21.00
  10   0   1  112.59    6.80
  10   0   1  131.89   10.30
  10   0   1  125.69    6.30
  10   0   1  120.69    6.30
  10   0   1  123.39    9.20
  10   0   1  122.99    6.90
  10   0   1  126.29    7.40
  10   0   1  122.19    9.50
  10   0   1  126.89    8.00
  10   0   1  131.09    7.60
 -11   0  -1   19.00    4.30
 -11   0  -1   19.30    2.70
 -11   0  -1   18.10    2.50
 -11   0  -1   21.10    1.90
 -11   0  -1   20.20    3.60
 -11   0  -1   20.70    2.10
 -11   0  -1   19.40    2.00
 -11   0  -1   19.10    2.50
  11   0   1   12.60   16.70
  11   0   1   22.10    5.80
  11   0   1   20.30    2.90
  11   0   1   24.90    2.60
  11   0   1   16.50    2.20
  11   0   1   22.40    3.80
  11   0   1   21.70    3.30
  11   0   1   19.30    3.00
  11   0   1   18.00    4.60
  11   0   1   20.60    2.60
  11   0   1   19.80    5.00
  11   0   1   18.70    2.70
  11   0   1   25.20    3.20
 -12   0  -1   83.49    4.30
 -12   0  -1   85.89    5.00
 -12   0  -1   76.69    4.30
 -12   0  -1   79.19    5.20
 -12   0  -1   72.29    6.40
  12   0   1   83.69    4.90
  12   0   1   78.59    5.90
  12   0   1   70.79    5.80
  12   0   1   85.69    5.00
 -13   0  -1  122.69    6.60
 -13   0  -1  112.29    6.30
 -13   0  -1  120.29    5.60
 -13   0  -1  100.39    7.60
 -13   0  -1  111.99    6.50
  13   0   1  126.79    6.30
  13   0   1  107.79    7.10
  13   0   1  101.39    9.00
  13   0   1  119.49    7.40
  13   0   1  113.79    5.90
  13   0   1  110.79    7.00
  13   0   1   97.29    9.90
  13   0   1  122.99    6.90
 -14   0  -1  427.16   19.80
 -14   0  -1  451.15   19.60
 -14   0  -1  483.85   19.10
  14   0   1  422.36   20.10
  14   0   1  467.15   19.40
  14   0   1  499.25   19.70
  14   0   1  477.05   20.60
  14  -1  -1   10.80    1.80
  14  -1  -1   11.00    2.50
  14  -1  -1   10.80    4.40
  14  -1  -1    8.60    4.00
  14  -1  -1    8.90    2.30
  14  -1  -1    8.70    2.10
  14  -1  -1   11.80    3.20
 -14   1   1    8.00    2.80
 -14   1   1   12.50    2.10
 -14   1   1   12.00    2.00
 -14   1   1    8.80    2.00
 -14   1   1   11.50    1.50
  13  -1  -1  154.28    8.30
  13  -1  -1  156.58    7.40
  13  -1  -1  137.89   14.00
  13  -1  -1  154.98    7.50
  13  -1  -1  166.88    8.70
  13  -1  -1  132.99    8.40
  13  -1  -1  146.09    8.30
  13  -1  -1  146.59   10.40
  13  -1  -1  157.48    8.20
 -13   1   1  154.68    6.80
 -13   1   1  149.49    7.60
 -13   1   1  160.28    7.80
 -13   1   1  140.29    7.60
 -13   1   1  139.19    8.70
 -13   1   1  136.29    9.20
  12  -1  -1  842.62   34.80
  12  -1  -1  896.71   35.60
  12  -1  -1  858.51   38.80
  12  -1  -1  862.01   37.90
  12  -1  -1  789.32   35.40
 -12   1   1  849.12   34.30
 -12   1   1  817.32   37.00
 -12   1   1  851.91   35.10
 -12   1   1  831.72   36.40
  11  -1  -1  139.19   12.90
  11  -1  -1  140.09    7.70
  11  -1  -1  148.19    7.10
  11  -1  -1  135.99    8.20
  11  -1  -1  154.78    7.90
  11  -1  -1  139.99    7.90
  11  -1  -1  148.49    7.20
  11  -1  -1  158.38    8.20
  11  -1  -1  134.19   11.00
  11  -1  -1  146.59    7.50
  11  -1  -1  128.09   10.00
 -11   1   1  140.29    9.50
 -11   1   1  148.09    6.90
 -11   1   1  150.38    6.80
 -11   1   1  137.89    7.20
 -11   1   1  130.39    8.70
 -11   1   1  159.38    7.50
 -11   1   1  143.19    8.70
 -11   1   1  144.89    6.60
 -11   1   1  151.18   10.50
  10  -1  -1 1106.49   52.89
  10  -1  -1 1087.19   43.20
  10  -1  -1 1029.90   43.40
  10  -1  -1 1065.69   49.99
  10  -1  -1 1028.40   42.80
 -10   1   1 1063.99   43.20
 -10   1   1 1025.60   42.60
   9  -1  -1   11.30    1.90
   9  -1  -1    7.60    1.40
   9  -1  -1    7.20    3.60
   9  -1  -1    8.20    2.10
   9  -1  -1   12.00    2.10
   9  -1  -1   11.50    2.10
   9  -1  -1   12.70    2.00
   9  -1  -1   12.60    7.90
   9  -1  -1    8.50    1.80
   9  -1  -1   13.00    7.50
   9  -1  -1   11.50    1.60
   9  -1  -1   11.00    1.60
   9  -1  -1    7.00    3.00
   9  -1  -1   10.70    1.80
   9  -1  -1   10.70    3.20
  -9   1   1   11.40    1.60
  -9   1   1   12.50    1.90
  -9   1   1    8.20    2.10
  -9   1   1    9.10    2.70
  -9   1   1   10.10    1.70
  -9   1   1    9.40    1.90
  -9   1   1    8.00    3.00
   8  -1  -1   21.80    1.90
   8  -1  -1   17.30    2.20
   8  -1  -1   19.40    1.80
   8  -1  -1   18.30    1.90
   8  -1  -1   16.40    2.10
   8  -1  -1   21.30    6.30
   8  -1  -1   10.30    6.00
   8  -1  -1   18.40    1.70
   8  -1  -1   23.70    2.70
   8  -1  -1   19.60    1.80
  -8   1   1   18.00    1.90
  -8   1   1   19.40    2.20
  -8   1   1   21.10    1.80
  -8   1   1   22.60    4.50
  -8   1   1   16.50    1.70
   7  -1  -1    9.30    1.30
   7  -1  -1    7.30    1.10
   7  -1  -1   10.60    2.60
   7  -1  -1    9.50    1.10
   7  -1  -1   11.10    4.90
   7  -1  -1   12.20    3.00
   7  -1  -1    8.80    2.40
  -7   1   1    7.70    1.10
  -7   1   1    7.40    1.00
  -7   1   1   10.10    1.60
  -7   1   1    8.00    1.10
  -7   1   1    8.10    0.80
  -7   1   1    7.70    1.30
  -7   1   1   11.30    2.10
  -7   1   1    7.70    1.10
  -7   1   1    8.30    0.90
   6  -1  -1  764.22   37.30
   6  -1  -1  749.03   31.20
   6  -1  -1  794.42   31.50
   6  -1  -1  770.02   35.70
   5  -1  -1    7.90    2.00
   5  -1  -1    5.80    0.60
   5  -1  -1    4.70    0.70
   5  -1  -1    7.20    2.00
   5  -1  -1    4.30    2.80
  -5   1   1    5.00    0.90
  -5   1   1    7.40    1.30
  -5   1   1    4.70    0.70
  -5   1   1    4.70    0.90
  -5   1   1    7.60    1.20
  -5   1   1    5.70    0.80
   4  -1  -1 7510.35  302.97
   3  -1  -1  389.06   17.60
   3  -1  -1  372.36   16.90
   3  -1  -1  393.96   15.30
   3  -1  -1  349.37   15.20
   2  -1  -1   24.60    2.50
   2  -1  -1   22.10    2.60
   2  -1  -1   24.60    1.20
   2  -1  -1   23.30    1.30
  -2   1   1   21.70    1.20
   1  -1  -1  382.76   15.50
   1  -1  -1  364.66   16.70
   1  -1  -1  400.76   17.50
  -1  -1  -1  411.36   19.70
   1   1   1  398.56   16.50
   1   1   1  398.56   19.70
  -2  -1  -1  117.39    9.00
  -2  -1  -1  110.69    5.00
   2   1   1  103.39    9.90
   2   1   1  105.19    5.00
   2   1   1  123.39    9.20
   2   1   1  111.59    5.30
   3   1   1  158.18    7.70
   3   1   1  149.09    7.00
   3   1   1  172.68   12.30
  -4  -1  -1  108.29    4.80
  -4  -1  -1  106.59   11.50
  -4  -1  -1  103.89    4.60
  -4  -1  -1  103.09    5.20
   4   1   1  107.89   11.80
   4   1   1   93.49   10.60
   4   1   1  104.19    5.40
   4   1   1  119.69    5.20
   5   1   1  620.24   25.60
   5   1   1  583.94   33.60
   5   1   1  611.34   33.60
   5   1   1  626.44   25.80
  -6  -1  -1  266.57   11.20
   6   1   1  242.38   20.80
   7   1   1 3979.60  177.48
   7   1   1 4232.48  179.88
   7   1   1 4202.58  166.58
  -8  -1  -1  279.67   11.50
  -8  -1  -1  285.37   11.80
  -8  -1  -1  248.08   11.50
  -8  -1  -1  262.67   11.00
  -8  -1  -1  253.27   11.10
   8   1   1  238.88   24.00
   8   1   1  292.07   11.60
   8   1   1  246.68   11.90
   8   1   1  265.07   11.50
   8   1   1  256.27   12.60
  -9  -1  -1  511.45   20.90
  -9  -1  -1  471.65   20.20
  -9  -1  -1  480.95   20.50
   9   1   1  442.56   35.60
   9   1   1  507.05   21.70
   9   1   1  466.95   20.50
   9   1   1  499.15   21.90
   9   1   1  515.45   21.10
 -10  -1  -1   58.99    3.40
 -10  -1  -1   52.49    5.80
 -10  -1  -1   56.99    4.30
 -10  -1  -1   50.09    4.00
 -10  -1  -1   52.79    6.70
 -10  -1  -1   59.09    4.30
 -10  -1  -1   49.60    5.50
 -10  -1  -1   54.59    3.60
 -10  -1  -1   55.99    3.70
  10   1   1   56.09    7.20
  10   1   1   48.60    5.00
  10   1   1   50.29    3.70
  10   1   1   57.39    4.50
  10   1   1   49.00    4.50
  10   1   1   64.99    5.50
  10   1   1   53.99    4.20
  10   1   1   52.49    3.80
  10   1   1   58.59    8.20
  10   1   1   55.09    4.50
  10   1   1   50.79    6.70
  10   1   1   52.29   16.40
  10   1   1   49.00    4.40
 -11  -1  -1   52.59    3.30
 -11  -1  -1   48.20    3.50
 -11  -1  -1   52.29    6.10
 -11  -1  -1   43.00    5.20
 -11  -1  -1   50.79    4.20
 -11  -1  -1   57.29    4.60
 -11  -1  -1   53.69    3.60
 -11  -1  -1   47.20    5.70
  11   1   1   56.39    7.10
  11   1   1   48.80    3.80
  11   1   1   53.29    4.90
  11   1   1   58.99    8.30
  11   1   1   56.29    5.00
  11   1   1   61.79    5.80
  11   1   1   49.10    6.70
  11   1   1   52.29    4.20
  11   1   1   36.50   19.30
  11   1   1   55.09    4.80
  11   1   1   50.09    4.50
  11   1   1   53.19    3.90
  11   1   1   47.40    4.40
 -12  -1  -1   42.00    4.10
 -12  -1  -1   37.80    2.90
 -12  -1  -1   31.80    4.60
 -12  -1  -1   38.60    3.10
 -12  -1  -1   27.70    4.60
 -12  -1  -1   39.10    3.10
 -12  -1  -1   38.00    3.40
 -12  -1  -1   40.20    4.00
  12   1   1   30.00    3.90
  12   1   1   36.30    4.00
  12   1   1   40.40    4.00
  12   1   1   33.40    3.10
  12   1   1   35.60    4.30
  12   1   1   26.40    6.20
  12   1   1   43.20    4.20
  12   1   1   37.90    3.20
 -13  -1  -1  584.44   24.90
 -13  -1  -1  608.34   25.10
 -13  -1  -1  559.04   26.80
 -13  -1  -1  616.94   25.60
  13   1   1  636.14   26.10
  13   1   1  565.64   27.90
  14  -2  -1    5.30    3.80
  14  -2  -1    9.60    2.10
  14  -2  -1    8.10    4.30
  14  -2  -1   11.90    2.30
  14  -2  -1   11.00    1.70
 -14   2   1   13.60    1.50
 -14   2   1   10.80    2.00
 -14   2   1    8.60    2.60
 -14   2   1   13.40    1.90
 -14   2   1   10.80    2.10
  13  -2  -1  589.24   26.10
  13  -2  -1  617.74   30.20
  13  -2  -1  651.63   26.40
  13  -2  -1  619.44   25.50
  13  -2  -1  651.13   25.60
  13  -2  -1  600.14   29.30
  13  -2  -1  598.84   26.20
 -13   2   1  593.04   25.80
 -13   2   1  613.74   25.80
 -13   2   1  558.14   26.70
 -13   2   1  628.24   25.00
  12  -2  -1   80.99    5.70
  12  -2  -1   91.09    8.40
  12  -2  -1   76.49    5.60
  12  -2  -1   71.89    4.70
  12  -2  -1   77.09    4.70
  12  -2  -1   89.59    9.10
  12  -2  -1   79.09    5.70
  12  -2  -1   67.79    5.30
 -12   2   1   86.29    6.70
 -12   2   1   76.49    4.80
 -12   2   1   84.79    4.90
 -12   2   1   74.69    4.10
 -12   2   1   87.49    7.20
 -12   2   1   85.59    6.20
  11  -2  -1 1205.28   49.70
  10  -2  -1  257.27   11.30
  10  -2  -1  254.77   11.70
  10  -2  -1  232.68   10.70
  10  -2  -1  240.18   11.30
  10  -2  -1  237.38   10.70
  10  -2  -1  246.88   13.50
  10  -2  -1  258.47   13.80
 -10   2   1  240.98   12.30
 -10   2   1  255.87   12.70
 -10   2   1  238.68   10.40
 -10   2   1  232.98   11.20
 -10   2   1  224.88   10.80
 -10   2   1  266.97   12.20
 -10   2   1  247.28   10.80
   9  -2  -1  468.95   20.70
   9  -2  -1  487.55   27.40
   9  -2  -1  465.25   20.30
   9  -2  -1  497.15   20.00
   9  -2  -1  456.05   20.30
   9  -2  -1  487.25   27.50
   9  -2  -1  489.85   20.10
  -9   2   1  458.25   19.70
  -9   2   1  501.05   21.20
  -9   2   1  503.65   19.80
   8  -2  -1   62.19    3.70
   8  -2  -1   70.79    9.90
   8  -2  -1   58.89    3.30
   8  -2  -1   57.79    3.40
   8  -2  -1   63.79    3.30
   8  -2  -1   57.49    3.40
   8  -2  -1   57.79    3.30
   8  -2  -1   53.99    3.80
  -8   2   1   61.89    3.40
  -8   2   1   56.79    3.20
  -8   2   1   68.49    3.70
  -8   2   1   61.79    3.10
  -8   2   1   67.69    4.80
   7  -2  -1   57.39    3.30
   7  -2  -1   63.99    4.90
   7  -2  -1   59.89    3.30
   7  -2  -1   69.09    5.20
   7  -2  -1   60.89    4.60
   7  -2  -1   65.59    3.50
   7  -2  -1   51.29    7.90
   7  -2  -1   61.39    3.00
   7  -2  -1   73.29    9.20
   7  -2  -1   55.89    3.60
  -7   2   1   58.29    3.20
  -7   2   1   62.69    4.50
  -7   2   1   60.99    3.60
  -7   2   1   60.49    4.30
  -7   2   1   56.29    3.00
  -7   2   1   62.79    3.40
   6  -2  -1  717.13   30.10
   6  -2  -1  770.22   35.40
   6  -2  -1  717.83   34.40
   6  -2  -1  762.12   30.20
   5  -2  -1 1333.47   55.99
   5  -2  -1 1438.16   56.09
   5  -2  -1 1366.36   59.69
   5  -2  -1 1442.76   60.39
   4  -2  -1 3346.67  132.99
   4  -2  -1 3129.59  133.99
   3  -2  -1  146.89    9.70
   3  -2  -1  132.39    8.30
   3  -2  -1  134.99    6.00
   3  -2  -1  137.59    5.90
   2  -2  -1   62.39    3.40
   2  -2  -1   66.39    3.10
   2  -2  -1   64.79    5.70
   2  -2  -1   65.99    7.20
   1  -2  -1  386.66   19.80
   1  -2  -1  345.27   14.80
   1  -2  -1  347.77   17.60
   1  -2  -1  371.36   15.00
  -1   2   1  359.06   15.10
  -1   2   1  368.06   20.20
   0  -2  -1   81.89    6.70
   0  -2  -1   77.69    3.60
   0   2   1   71.79    3.80
   0   2   1   74.49    7.60
  -1  -2  -1  883.21   39.90
   1   2   1  873.71   41.10
  -2  -2  -1  587.54   29.00
  -2  -2  -1  557.54   23.80
   2   2   1  590.54   30.10
   2   2   1  594.84   24.00
   4   2   1  816.52   33.90
   4   2   1  835.42   43.30
  -5  -2  -1    8.10    1.60
  -5  -2  -1    6.60    1.20
  -5  -2  -1   13.60    7.70
  -5  -2  -1    6.10    1.20
  -5  -2  -1    5.70    0.80
  -5  -2  -1    4.20    1.10
   5   2   1    4.00    2.30
   5   2   1    2.70    2.50
   5   2   1    7.20    2.20
   5   2   1    4.40    5.80
   5   2   1    6.50    1.30
   5   2   1    5.30    1.70
   6   2   1 2203.28  104.39
   6   2   1 2146.59   91.59
   6   2   1 2357.46   91.89
   6   2   1 2353.86  105.19
  -7  -2  -1   86.39    4.40
  -7  -2  -1   79.49    5.70
  -7  -2  -1   82.99    3.80
  -7  -2  -1   76.39    4.40
  -7  -2  -1   70.29    4.70
  -7  -2  -1   81.79    5.50
   7   2   1   77.69    4.60
   7   2   1   69.79    5.00
   7   2   1   77.49    4.20
  -8  -2  -1  757.02   30.90
  -8  -2  -1  739.83   31.30
  -8  -2  -1  797.62   31.00
   8   2   1  722.83   47.60
   8   2   1  685.03   31.80
  -9  -2  -1   53.49    3.70
  -9  -2  -1   55.79    4.10
  -9  -2  -1   46.50    4.10
  -9  -2  -1   51.39    3.90
  -9  -2  -1   58.39    5.70
  -9  -2  -1   54.99    6.20
  -9  -2  -1   47.90    2.80
  -9  -2  -1   47.00    3.60
  -9  -2  -1   49.99    3.20
   9   2   1   49.50    6.10
   9   2   1   52.79    4.30
   9   2   1   61.89    8.00
   9   2   1   52.99    5.30
   9   2   1   51.59    4.70
   9   2   1   47.10    4.10
   9   2   1   47.40   16.90
   9   2   1   45.60    3.90
   9   2   1   47.40    3.40
   9   2   1   47.80    3.60
   9   2   1   43.00    4.00
   9   2   1   55.09    7.00
 -10  -2  -1   19.70    2.40
 -10  -2  -1   18.30    4.20
 -10  -2  -1   16.90    3.70
 -10  -2  -1   15.00    2.60
 -10  -2  -1   19.90    3.80
 -10  -2  -1   17.10    2.30
 -10  -2  -1   16.60    2.60
 -10  -2  -1   19.20    4.50
 -10  -2  -1   17.90    1.90
  10   2   1   18.70    2.30
  10   2   1   22.70   16.10
  10   2   1   18.70    3.10
  10   2   1   23.20    8.30
  10   2   1   16.60    3.70
  10   2   1   15.20    2.10
  10   2   1   15.20    4.70
  10   2   1   19.70    2.80
  10   2   1   15.00    2.60
  10   2   1   16.00    2.70
  10   2   1   15.00    3.20
  10   2   1   14.10    4.40
 -11  -2  -1   85.49    5.90
 -11  -2  -1   88.19    5.00
 -11  -2  -1   73.39    7.60
 -11  -2  -1   82.59    5.00
 -11  -2  -1   83.39    4.60
 -11  -2  -1   84.29    7.40
 -11  -2  -1   84.79    5.60
  11   2   1   50.99   21.50
  11   2   1   81.59    5.10
  11   2   1   86.39    6.50
  11   2   1   76.59    4.90
  11   2   1   86.09    7.30
  11   2   1   85.79    5.90
  11   2   1   83.69    5.80
  11   2   1   83.29    6.10
  11   2   1   80.29    8.20
  11   2   1   78.49    5.90
  11   2   1   80.79    9.70
  11   2   1   79.59    9.10
  11   2   1   86.09    5.60
 -12  -2  -1    1.60    1.70
 -12  -2  -1    3.80    1.70
 -12  -2  -1    5.60    2.40
 -12  -2  -1    2.30    1.50
 -12  -2  -1    5.10    4.10
 -12  -2  -1    3.10    2.10
 -12  -2  -1    4.30    2.40
 -12  -2  -1    2.00    3.10
  12   2   1    6.80    2.90
  12   2   1    2.00    4.50
  12   2   1   -1.40    5.20
  12   2   1    3.00    1.80
  12   2   1    5.50    2.10
  12   2   1    2.40    3.80
  12   2   1    1.00    2.40
  12   2   1    3.20    2.00
  12   2   1    3.10    2.10
 -13  -2  -1  397.96   16.90
 -13  -2  -1  431.76   16.90
 -13  -2  -1  374.06   17.70
 -13  -2  -1  399.86   17.30
  13   2   1  377.36   18.10
  13   2   1  395.06   18.60
  13   2   1  393.86   17.00
  13   2   1  373.36   20.10
  14  -3  -1   10.10    3.10
  14  -3  -1    7.80    2.10
  14  -3  -1   10.20    1.60
  14  -3  -1    7.20    2.50
  14  -3  -1    4.30    3.60
  14  -3  -1    4.50    3.50
 -14   3   1    4.90    1.70
 -14   3   1    8.70    1.30
 -14   3   1    9.50    1.90
 -14   3   1    5.80    2.30
  13  -3  -1  144.59    7.90
  13  -3  -1  152.48    8.20
  13  -3  -1  166.38   13.90
  13  -3  -1  155.68    8.10
  13  -3  -1  150.48    8.10
  13  -3  -1  137.49   10.80
  13  -3  -1  153.88    7.50
  13  -3  -1  158.68    8.50
  13  -3  -1  163.08    7.30
  13  -3  -1  158.78   10.20
 -13   3   1  153.98    8.70
 -13   3   1  143.99    8.70
 -13   3   1  155.58    7.40
 -13   3   1  150.88    7.60
 -13   3   1  156.98    7.60
 -13   3   1  151.88    6.80
  12  -3  -1  620.14   25.90
  12  -3  -1  602.94   28.70
  12  -3  -1  619.84   28.00
  12  -3  -1  578.24   27.90
  12  -3  -1  622.74   26.00
  12  -3  -1  627.34   25.30
 -12   3   1  606.14   25.20
 -12   3   1  599.04   26.10
 -12   3   1  580.14   26.40
 -12   3   1  622.04   25.50
 -12   3   1  598.64   24.70
 -12   3   1  568.04   27.00
 -12   3   1  624.14   26.30
  10  -3  -1   43.20    5.60
  10  -3  -1   44.90    3.50
  10  -3  -1   52.49    4.10
  10  -3  -1   53.59    3.50
  10  -3  -1   53.19    4.40
  10  -3  -1   53.99    6.00
  10  -3  -1   50.19    6.40
  10  -3  -1   61.99    4.30
  10  -3  -1   53.49    3.90
  10  -3  -1   53.69    3.40
  10  -3  -1   48.50    4.00
 -10   3   1   52.59    4.90
 -10   3   1   55.09    3.40
 -10   3   1   54.39    4.30
 -10   3   1   48.70    5.00
 -10   3   1   54.29    3.40
 -10   3   1   57.79    3.70
   9  -3  -1  540.65   22.90
   9  -3  -1  547.75   22.90
   9  -3  -1  538.35   22.30
   9  -3  -1  599.94   26.50
   9  -3  -1  527.75   22.80
   9  -3  -1  512.65   26.80
   8  -3  -1  559.24   22.50
   8  -3  -1  527.05   30.20
   8  -3  -1  559.34   22.70
   8  -3  -1  509.15   22.60
   8  -3  -1  561.54   28.20
   7  -3  -1  331.87   19.40
   7  -3  -1  336.97   14.20
   7  -3  -1  311.97   23.50
  -7   3   1  346.47   13.70
   6  -3  -1  178.78   15.00
   6  -3  -1  182.38    8.50
   6  -3  -1  195.68   13.20
   6  -3  -1  194.88    9.40
   6  -3  -1  204.78    8.30
   6  -3  -1  175.98    8.40
  -6   3   1  184.28    7.80
   5  -3  -1 4786.12  187.98
   5  -3  -1 4363.96  189.48
   4  -3  -1    7.90    1.10
   4  -3  -1    3.50    2.90
   4  -3  -1    9.90    1.10
   4  -3  -1    7.90    0.80
   4  -3  -1   11.90    1.60
   4  -3  -1   11.20    1.70
  -4   3   1    8.80    0.90
  -4   3   1    9.60    0.80
  -4   3   1   11.00    1.20
  -4   3   1   10.30    1.00
   3  -3  -1 1969.40   85.79
   3  -3  -1 2063.29   83.69
   3  -3  -1 1874.01   79.09
   2  -3  -1   76.19    7.70
   2  -3  -1   82.29    4.30
   2  -3  -1   78.79    4.00
   1  -3  -1 1612.14   72.89
  -1   3   1 1820.72   79.79
   0  -3  -1 2706.43  109.59
   0   3   1 2513.15  112.09
  -1  -3  -1  739.83   35.90
   1   3   1  757.62   38.30
   1   3   1  736.23   30.60
  -2  -3  -1  701.23   35.00
  -2  -3  -1  703.53   28.40
   2   3   1  681.23   28.60
   2   3   1  662.83   36.50
  -3  -3  -1 4101.99  170.18
   3   3   1 3963.40  172.08
  -4  -3  -1  922.81   46.80
  -4  -3  -1  876.21   37.20
   4   3   1  916.11   48.50
   4   3   1  910.21   37.50
  -5  -3  -1   14.00    2.10
  -5  -3  -1   21.90    9.90
  -5  -3  -1   22.00    2.10
   5   3   1   16.30    2.70
   5   3   1   14.50    1.90
   5   3   1   18.40    2.00
   5   3   1   10.50    7.90
  -6  -3  -1   95.69    5.40
  -6  -3  -1   98.99    5.10
  -6  -3  -1   83.69    4.40
  -6  -3  -1  102.99    6.70
  -6  -3  -1   96.49    4.90
  -6  -3  -1   98.99    5.60
   6   3   1   88.89    4.80
   6   3   1   97.19    5.50
   6   3   1  114.59   18.70
   6   3   1  101.29    6.70
   6   3   1   94.79    6.20
   6   3   1  105.49    7.70
   6   3   1   87.99    5.10
  -7  -3  -1  382.96   16.00
  -7  -3  -1  344.67   15.60
  -7  -3  -1  371.06   16.40
  -7  -3  -1  346.37   15.00
   7   3   1  344.47   16.80
   7   3   1  359.96   31.60
   7   3   1  370.46   15.60
  -8  -3  -1   22.90    2.70
  -8  -3  -1   24.20    3.90
  -8  -3  -1   22.60    3.00
  -8  -3  -1   21.40    2.80
  -8  -3  -1   25.20    2.10
  -8  -3  -1   27.30    2.60
  -8  -3  -1   20.70    2.50
  -8  -3  -1   28.60    3.20
  -8  -3  -1   24.50    2.60
  -8  -3  -1   23.30    3.10
  -8  -3  -1   24.90    2.30
   8   3   1   22.30    3.00
   8   3   1   29.40    4.30
   8   3   1   21.00    2.70
   8   3   1   19.90    2.30
   8   3   1   21.50    4.90
   8   3   1   25.10    4.70
   8   3   1   23.70    2.90
   8   3   1   28.10    3.60
   8   3   1   43.10   15.60
   8   3   1   22.00    4.20
  -9  -3  -1    9.80    2.20
  -9  -3  -1   11.40    2.60
  -9  -3  -1    9.90    1.50
  -9  -3  -1   11.30    2.30
  -9  -3  -1   14.00    3.60
  -9  -3  -1   10.30    2.10
  -9  -3  -1   13.60    2.40
  -9  -3  -1    7.40    2.20
  -9  -3  -1   17.50    4.20
   9   3   1   13.70    2.90
   9   3   1   10.00    3.50
   9   3   1   11.40    2.00
   9   3   1    8.20    2.20
   9   3   1   10.60    2.30
   9   3   1    9.90    2.30
   9   3   1   18.00    5.30
   9   3   1   22.00   15.10
   9   3   1   15.80    4.20
 -10  -3  -1  259.57   12.10
 -10  -3  -1  278.27   13.50
 -10  -3  -1  235.28   14.50
 -10  -3  -1  255.17   12.50
 -10  -3  -1  250.27   12.00
 -10  -3  -1  273.57   11.60
 -10  -3  -1  275.17   13.00
 -10  -3  -1  240.68   14.40
  10   3   1  261.27   13.40
  10   3   1  244.98   15.80
  10   3   1  279.47   13.00
  10   3   1  275.37   12.90
  10   3   1  262.07   12.00
  10   3   1  273.47   35.30
  10   3   1  267.57   13.00
  10   3   1  281.37   13.10
  10   3   1  268.97   12.10
  10   3   1  242.38   15.10
 -11  -3  -1  237.08   13.60
 -11  -3  -1  230.48   14.20
 -11  -3  -1  224.28   13.50
 -11  -3  -1  227.48   11.80
 -11  -3  -1  238.98   10.80
 -11  -3  -1  222.08   11.60
 -11  -3  -1  234.18   10.90
  11   3   1  218.68   11.70
  11   3   1  236.88   15.90
  11   3   1  256.77   15.50
  11   3   1  252.67   12.90
  11   3   1  224.48   12.50
  11   3   1  231.18   10.90
 -12  -3  -1    1.10    2.20
 -12  -3  -1    1.50    1.50
 -12  -3  -1    2.30    3.30
 -12  -3  -1    1.20    2.40
 -12  -3  -1    3.80    1.80
 -12  -3  -1    0.60    2.10
 -12  -3  -1    3.80    1.90
 -12  -3  -1    2.70    3.90
  12   3   1   -0.90    2.40
  12   3   1    2.60    4.60
  12   3   1    2.50    4.00
  12   3   1    2.90    2.10
  12   3   1    1.40    1.80
  12   3   1   -2.50    4.80
  12   3   1    1.20    3.00
  12   3   1    3.80    2.10
  12   3   1    3.50    2.20
 -13  -3  -1   18.60    4.30
 -13  -3  -1   23.80    2.40
 -13  -3  -1   20.80    3.20
 -13  -3  -1   20.10    3.10
 -13  -3  -1   14.30    3.30
 -13  -3  -1   22.30    2.30
  13   3   1   23.70    3.10
  13   3   1   20.80    2.70
  13   3   1   15.00    6.00
  13   3   1   11.70    3.60
  13   3   1   20.20    5.70
  13   3   1   20.80    4.80
  13   3   1   22.70    3.00
  14  -4  -1  100.89    5.50
  14  -4  -1   88.69    8.00
  14  -4  -1  105.39    5.40
  14  -4  -1   95.89    5.90
 -14   4   1  109.69    4.80
 -14   4   1   99.19    6.20
 -14   4   1   97.19    5.10
 -14   4   1   97.59    5.40
  13  -4  -1   34.90    3.10
  13  -4  -1   36.90    5.60
  13  -4  -1   35.70    3.80
  13  -4  -1   38.70    3.50
  13  -4  -1   37.50    3.60
  13  -4  -1   32.30    5.40
  13  -4  -1   40.70    2.90
  13  -4  -1   31.60    3.50
  13  -4  -1   39.00    3.80
 -13   4   1   35.70    2.40
 -13   4   1   29.00    4.60
 -13   4   1   34.30    3.90
 -13   4   1   36.00    3.10
 -13   4   1   36.10    3.00
 -13   4   1   38.30    3.20
  12  -4  -1  760.72   32.50
  12  -4  -1  767.52   33.70
  12  -4  -1  779.22   34.50
  12  -4  -1  774.02   31.50
  12  -4  -1  769.72   31.90
 -12   4   1  746.73   30.80
 -12   4   1  707.23   32.10
 -12   4   1  797.12   31.50
 -12   4   1  720.73   32.80
 -12   4   1  758.42   32.00
  11  -4  -1   10.80    2.10
  11  -4  -1    8.80    1.60
  11  -4  -1    7.70    2.40
  11  -4  -1   14.70    2.50
  11  -4  -1    8.00    3.30
  11  -4  -1   12.40    2.20
  11  -4  -1    6.70    3.20
  11  -4  -1    9.10    2.00
  11  -4  -1   11.30    1.90
  11  -4  -1   10.90    4.20
  11  -4  -1    8.70    1.80
  11  -4  -1   10.20    3.90
 -11   4   1    9.40    1.70
 -11   4   1   10.00    3.10
 -11   4   1    6.20    2.30
 -11   4   1   11.00    2.40
 -11   4   1    8.30    1.70
 -11   4   1    8.40    2.60
 -11   4   1   12.40    2.00
  10  -4  -1  102.99    7.00
  10  -4  -1   91.89    6.90
  10  -4  -1   87.79    5.40
  10  -4  -1   93.69    7.80
  10  -4  -1   87.99    5.80
  10  -4  -1   94.19    7.10
  10  -4  -1   94.49    5.40
  10  -4  -1   90.29    5.30
  10  -4  -1   94.99    7.10
  10  -4  -1   91.59    5.50
 -10   4   1   94.89    6.50
 -10   4   1   89.69    5.70
 -10   4   1   92.79    4.70
 -10   4   1   99.49    5.70
 -10   4   1   87.49    5.80
 -10   4   1   92.89    5.00
 -10   4   1   89.89    4.70
   9  -4  -1  220.08   10.30
   9  -4  -1  214.18   10.20
   9  -4  -1  225.98   10.30
   9  -4  -1  222.28    9.70
   9  -4  -1  227.78   11.60
   9  -4  -1  230.48    9.80
   9  -4  -1  212.48   12.20
   9  -4  -1  209.68    9.70
   9  -4  -1  225.78   10.20
   9  -4  -1  228.98   10.40
   9  -4  -1  209.28   11.50
  -9   4   1  235.18   10.30
  -9   4   1  225.68   10.60
  -9   4   1  228.48    9.70
  -9   4   1  211.48   10.80
  -9   4   1  217.88   10.20
  -9   4   1  231.08    9.60
   8  -4  -1  246.68   20.00
   8  -4  -1  276.27   11.90
   8  -4  -1  280.87   12.40
   8  -4  -1  273.17   17.20
   8  -4  -1  283.47   12.00
   8  -4  -1  285.77   12.00
   8  -4  -1  277.27   11.90
   8  -4  -1  269.27   12.50
  -8   4   1  288.77   11.80
  -8   4   1  301.17   12.40
   7  -4  -1  509.65   22.00
   7  -4  -1  525.85   21.70
   7  -4  -1  517.65   30.70
   7  -4  -1  549.85   27.60
   6  -4  -1  288.77   13.20
   6  -4  -1  325.77   22.20
   6  -4  -1  312.27   18.60
   6  -4  -1  309.87   12.80
   6  -4  -1  287.07   13.10
   5  -4  -1 1657.63   69.39
   5  -4  -1 1735.83   75.19
   5  -4  -1 1742.33   69.09
   5  -4  -1 1729.33   78.49
   4  -4  -1 2275.37   95.09
   4  -4  -1 2336.27  104.19
   4  -4  -1 2475.75  101.59
   3  -4  -1 1065.69   51.89
   3  -4  -1 1028.00   49.10
   3  -4  -1 1010.20   42.30
   3  -4  -1 1054.89   42.60
   2  -4  -1  583.14   24.60
   2  -4  -1  624.84   30.70
   2  -4  -1  577.24   24.20
   2  -4  -1  583.04   34.10
  -2   4   1  578.64   24.90
  -2   4   1  566.94   35.60
   1  -4  -1   97.39    5.10
   1  -4  -1   89.29    9.60
  -1   4   1  100.69    5.80
  -1   4   1  112.29    4.90
  -1   4   1  101.89    5.60
  -1   4   1  115.49   16.10
   0  -4  -1 1655.43   73.19
   0   4   1 1641.44   77.29
  -1  -4  -1 1262.87   57.39
   1   4   1 1219.88   60.99
  -2  -4  -1   18.40    6.20
  -2  -4  -1   23.20    1.90
  -2  -4  -1   27.90    1.80
  -2  -4  -1   31.40    2.20
   2   4   1   12.30    7.80
   2   4   1   29.90    2.60
   2   4   1   25.20    1.60
   2   4   1   25.60    2.00
  -3  -4  -1 2706.13  118.59
   3   4   1 2697.93  122.29
  -4  -4  -1    5.20    1.00
  -4  -4  -1    5.80    1.60
  -4  -4  -1    3.90    0.70
  -4  -4  -1    6.10    7.90
  -4  -4  -1    5.80    1.20
  -4  -4  -1    4.50    1.20
  -4  -4  -1    6.10    1.40
  -4  -4  -1    3.70    0.90
   4   4   1    7.10    1.60
   4   4   1    6.20    8.00
   4   4   1    3.90    1.50
   4   4   1    4.60    0.60
   4   4   1    4.80    1.30
   4   4   1    9.00    2.30
   4   4   1    4.20    0.60
  -5  -4  -1  884.31   49.99
  -5  -4  -1  885.81   37.30
   5   4   1  894.41   52.69
   5   4   1  904.71   37.80
  -6  -4  -1  725.53   32.10
   6   4   1  739.73   49.00
   6   4   1  806.32   32.70
   6   4   1  739.63   33.50
  -7  -4  -1   54.89    3.70
  -7  -4  -1   50.59    3.90
  -7  -4  -1   46.40    3.70
  -7  -4  -1   54.49    4.00
  -7  -4  -1   46.30    5.70
  -7  -4  -1   52.69    4.00
  -7  -4  -1   49.20    3.70
  -7  -4  -1   47.60    3.10
  -7  -4  -1   44.30    4.30
  -7  -4  -1   51.79    3.10
   7   4   1   47.70    3.60
   7   4   1   39.00    5.70
   7   4   1   76.99   18.20
   7   4   1   40.80    5.30
   7   4   1   50.69    3.80
   7   4   1   43.30    6.40
   7   4   1   49.40    4.00
   7   4   1   47.10    3.90
   7   4   1   45.30    3.40
   7   4   1   45.90    4.50
  -8  -4  -1  432.46   19.70
  -8  -4  -1  457.45   20.20
  -8  -4  -1  414.06   18.60
  -8  -4  -1  426.16   19.10
  -8  -4  -1  444.26   18.70
  -8  -4  -1  442.76   19.90
  -8  -4  -1  449.26   19.50
   8   4   1  452.75   20.30
   8   4   1  443.66   19.00
   8   4   1  446.36   23.00
   8   4   1  443.16   22.50
   8   4   1  422.36   19.70
   8   4   1  474.55   21.30
   8   4   1  470.15   21.90
   8   4   1  508.85   42.70
  -9  -4  -1  479.65   24.10
  -9  -4  -1  480.25   22.30
  -9  -4  -1  539.85   23.20
  -9  -4  -1  505.95   21.40
  -9  -4  -1  493.55   24.50
  -9  -4  -1  509.05   21.90
  -9  -4  -1  523.45   21.50
   9   4   1  509.35   21.80
   9   4   1  511.75   28.40
   9   4   1  505.85   23.10
   9   4   1  561.64   47.20
   9   4   1  532.55   24.20
   9   4   1  509.95   24.90
   9   4   1  526.65   26.00
 -10  -4  -1    9.40    2.80
 -10  -4  -1    6.00    1.80
 -10  -4  -1    7.60    2.50
 -10  -4  -1   12.50    4.30
 -10  -4  -1    5.70    2.20
 -10  -4  -1    6.40    2.20
 -10  -4  -1    8.50    4.20
  10   4   1   10.10    5.20
  10   4   1    8.50    3.20
  10   4   1    8.00    2.30
  10   4   1    6.20    3.00
  10   4   1   10.80    2.50
  10   4   1   10.10    4.60
  10   4   1    7.00    5.80
  10   4   1   13.00    5.50
  10   4   1    7.90    2.20
  10   4   1    6.40    2.50
  10   4   1    9.30    2.10
 -11  -4  -1  561.74   27.10
 -11  -4  -1  498.55   25.90
 -11  -4  -1  551.44   23.10
 -11  -4  -1  571.34   23.50
 -11  -4  -1  551.44   23.70
 -11  -4  -1  515.45   26.30
  11   4   1  538.85   28.70
  11   4   1  567.14   25.00
  11   4   1  541.75   24.80
  11   4   1  535.45   23.40
  11   4   1  549.35   24.70
  11   4   1  553.14   24.40
  11   4   1  577.34   28.30
  11   4   1  577.54   23.90
  11   4   1  557.84   27.00
 -12  -4  -1  215.98    9.40
 -12  -4  -1  214.58    9.80
 -12  -4  -1  185.18   10.00
  12   4   1  182.58   10.90
  12   4   1  191.58    9.60
  12   4   1  218.48   10.30
  14  -5  -1   72.89    5.00
  14  -5  -1   62.99    7.20
  14  -5  -1   65.49    5.60
  14  -5  -1   76.29    4.20
  14  -5  -1   78.49    4.70
  14  -5  -1   73.89    4.90
 -14   5   1   69.59    4.40
 -14   5   1   76.79    5.60
 -14   5   1   77.79    3.80
  13  -5  -1    4.70    1.90
  13  -5  -1    3.80    2.00
  13  -5  -1    6.00    3.60
  13  -5  -1    3.60    1.60
  13  -5  -1    2.20    2.60
  13  -5  -1    4.40    3.40
  13  -5  -1    0.60    2.10
  13  -5  -1    3.80    1.40
 -13   5   1    3.30    1.60
 -13   5   1    3.10    2.10
 -13   5   1    2.80    1.10
 -13   5   1    2.40    1.30
  12  -5  -1   72.19    4.50
  12  -5  -1   68.89    4.50
  12  -5  -1   74.99    5.70
  12  -5  -1   54.19    7.40
  12  -5  -1   60.09    7.10
  12  -5  -1   70.39    4.80
  12  -5  -1   59.49    5.40
  12  -5  -1   69.29    3.90
  12  -5  -1   70.99    6.80
 -12   5   1   58.19    5.40
 -12   5   1   65.29    3.70
 -12   5   1   63.99    4.80
 -12   5   1   64.79    5.00
 -12   5   1   65.59    4.80
 -12   5   1   64.19    5.10
 -12   5   1   71.99    4.20
  11  -5  -1  205.78   10.20
  11  -5  -1  202.08    9.90
  11  -5  -1  202.38    9.90
  11  -5  -1  199.78   11.40
  11  -5  -1  204.38   11.40
  11  -5  -1  214.28   11.60
  11  -5  -1  206.68    9.60
  11  -5  -1  213.78    9.50
  11  -5  -1  208.08    9.90
  11  -5  -1  210.28   12.10
  11  -5  -1  203.38   10.00
  11  -5  -1  213.28    9.10
 -11   5   1  208.98    9.40
 -11   5   1  194.78   10.00
 -11   5   1  201.58   10.00
 -11   5   1  196.18    9.40
 -11   5   1  207.18    9.30
 -11   5   1  200.38   10.70
 -11   5   1  208.48    9.90
  10  -5  -1   15.60    2.10
  10  -5  -1   14.20    3.60
  10  -5  -1   10.70    1.90
  10  -5  -1   11.20    1.60
  10  -5  -1   18.00    3.60
  10  -5  -1   16.50    1.70
  10  -5  -1   10.50    2.00
  10  -5  -1   14.30    2.60
  10  -5  -1   14.40    2.40
  10  -5  -1   14.80    2.50
  10  -5  -1   13.80    1.90
  10  -5  -1   14.30    3.30
 -10   5   1   12.50    1.70
 -10   5   1   17.30    2.30
 -10   5   1   11.50    1.70
 -10   5   1   14.90    2.40
 -10   5   1   12.20    2.90
 -10   5   1   13.10    1.60
 -10   5   1   18.50    2.50
   9  -5  -1   68.39    4.00
   9  -5  -1   77.19    5.80
   9  -5  -1   66.19    4.30
   9  -5  -1   68.29    4.00
   9  -5  -1   80.39    5.90
   9  -5  -1   69.89    4.80
   9  -5  -1   71.29    4.20
   9  -5  -1   65.59    4.20
   9  -5  -1   71.79    4.70
   9  -5  -1   78.39    4.60
   9  -5  -1   72.49    3.80
   9  -5  -1   73.09    3.90
   9  -5  -1   70.39    3.90
   9  -5  -1   74.89    6.30
  -9   5   1   79.69    4.00
  -9   5   1   66.39    3.90
  -9   5   1   76.79    4.50
  -9   5   1   75.59    3.70
  -9   5   1   71.99    4.70
  -9   5   1   82.19    5.30
   8  -5  -1  112.99    5.50
   8  -5  -1   92.79    5.30
   8  -5  -1   93.99    5.10
   8  -5  -1  100.79    4.90
   8  -5  -1   92.49    5.70
   8  -5  -1  101.39    4.80
   8  -5  -1   95.89   10.60
   8  -5  -1   96.99    5.00
   8  -5  -1  111.39    5.20
  -8   5   1  105.99    5.00
  -8   5   1  106.99    4.70
  -8   5   1  112.19    5.50
   7  -5  -1  373.36   15.60
   7  -5  -1  393.56   26.80
   7  -5  -1  357.66   15.30
   7  -5  -1  354.46   15.90
   7  -5  -1  361.26   29.30
   7  -5  -1  370.06   15.70
   6  -5  -1  221.98    9.80
   6  -5  -1  212.68   21.00
   6  -5  -1  217.38    9.30
   6  -5  -1  229.38   16.50
   6  -5  -1  212.28   10.10
   6  -5  -1  209.58   10.20
  -6   5   1  225.28    9.40
  -6   5   1  211.78    9.00
   5  -5  -1  405.06   16.70
   5  -5  -1  405.46   24.60
   5  -5  -1  364.06   16.90
   5  -5  -1  390.86   28.00
   4  -5  -1 2027.60   90.59
   4  -5  -1 1908.81   78.09
   4  -5  -1 1890.41   77.89
   4  -5  -1 1891.11   87.09
   3  -5  -1   17.90    1.30
   3  -5  -1   17.20    1.60
   3  -5  -1   25.50    2.80
   3  -5  -1   21.70    1.40
   3  -5  -1   21.20    1.90
   3  -5  -1   16.20    2.30
   3  -5  -1   20.50    1.20
   3  -5  -1   13.00    6.40
   3  -5  -1   39.90   12.20
  -3   5   1   19.00    1.30
  -3   5   1   18.30    1.10
  -3   5   1   19.10    1.60
   2  -5  -1    9.10    5.70
   2  -5  -1   12.20    1.40
   2  -5  -1   15.30    1.80
   2  -5  -1   11.70    1.00
   2  -5  -1   11.80    2.00
   2  -5  -1   14.30    1.60
   2  -5  -1   13.00    1.60
  -2   5   1   14.40    1.90
  -2   5   1   11.70    1.30
  -2   5   1   13.70    1.60
  -2   5   1   13.20    1.40
  -2   5   1   10.20    1.60
  -2   5   1   14.20    2.70
  -2   5   1   13.20   10.60
  -2   5   1   13.10    1.80
  -2   5   1   12.90    1.60
   1  -5  -1 1815.92   79.39
  -1   5   1 1746.83   71.89
  -1   5   1 1718.93   84.79
   0  -5  -1   18.50    1.10
   0  -5  -1   19.50    1.40
   0  -5  -1   18.60    2.30
   0  -5  -1   17.10    1.30
   0  -5  -1   19.90    6.90
   0   5   1   14.10    1.90
   0   5   1   11.70    8.70
   0   5   1   16.40    2.70
   0   5   1   17.70    1.90
  -1  -5  -1  520.25   30.10
  -1  -5  -1  511.25   21.60
   1   5   1  518.65   34.90
   1   5   1  500.25   22.20
  -2  -5  -1 1407.46   66.09
  -2  -5  -1 1386.56   55.99
   2   5   1 1326.47   56.49
   2   5   1 1368.86   70.79
  -3  -5  -1  269.67   11.50
  -3  -5  -1  245.28   12.00
   3   5   1  275.57   13.10
   3   5   1  252.97   14.10
  -4  -5  -1 1002.10   42.90
  -4  -5  -1 1057.89   55.19
   4   5   1 1098.49   60.79
   4   5   1 1024.70   43.60
  -5  -5  -1  935.81   41.30
  -5  -5  -1  898.61   68.09
   5   5   1  977.70   40.80
   5   5   1  992.60   59.39
  -6  -5  -1  380.16   18.20
  -6  -5  -1  412.26   18.00
  -6  -5  -1  404.46   19.20
  -6  -5  -1  391.76   16.80
  -6  -5  -1  393.86   17.20
   6   5   1  391.16   18.00
   6   5   1  372.06   20.00
   6   5   1  373.76   20.50
   6   5   1  418.56   17.60
   6   5   1  395.26   16.80
   6   5   1  386.26   17.10
   7   5   1 1545.35   64.69
   7   5   1 1519.55   88.59
  -8  -5  -1   41.90    4.20
  -8  -5  -1   41.40    3.90
  -8  -5  -1   53.69    4.50
  -8  -5  -1   42.70    5.80
  -8  -5  -1   53.19    3.40
  -8  -5  -1   48.50    3.40
  -8  -5  -1   48.60    4.10
  -8  -5  -1   52.79    4.60
  -8  -5  -1   50.99    4.50
  -8  -5  -1   42.00    4.80
   8   5   1   41.30    3.70
   8   5   1   50.29    4.60
   8   5   1   37.80    4.60
   8   5   1   45.70    4.30
   8   5   1   78.69   23.90
   8   5   1   39.30    7.00
   8   5   1   44.40    7.40
  -9  -5  -1  383.36   17.50
  -9  -5  -1  348.77   19.40
  -9  -5  -1  342.47   16.90
  -9  -5  -1  373.96   16.10
  -9  -5  -1  381.16   17.80
  -9  -5  -1  375.56   16.10
  -9  -5  -1  389.66   16.70
  -9  -5  -1  380.86   16.50
   9   5   1  403.26   17.90
   9   5   1  384.56   17.40
   9   5   1  338.77   20.80
   9   5   1  455.75   46.60
   9   5   1  384.86   17.30
   9   5   1  372.66   16.40
   9   5   1  339.07   19.30
   9   5   1  353.66   17.80
 -10  -5  -1  338.37   17.80
 -10  -5  -1  326.07   14.90
 -10  -5  -1  304.67   14.40
 -10  -5  -1  317.17   15.90
 -10  -5  -1  323.47   14.50
 -10  -5  -1  349.07   18.30
 -10  -5  -1  321.37   15.60
  10   5   1  326.17   15.80
  10   5   1  366.16   21.00
  10   5   1  331.07   16.50
  10   5   1  328.47   16.00
  10   5   1  370.46   21.50
  10   5   1  370.56   24.30
  10   5   1  362.96   17.10
  10   5   1  306.37   16.10
  10   5   1  337.17   15.00
 -11  -5  -1  516.75   23.10
  11   5   1  546.65   22.40
  11   5   1  504.55   27.70
  11   5   1  494.75   28.20
  11   5   1  496.65   23.70
  11   5   1  484.05   25.30
  11   5   1  547.45   23.00
  11   5   1  563.74   24.10
 -12  -5  -1   21.80    4.80
 -12  -5  -1   32.40    3.30
  12   5   1   27.40    4.00
  12   5   1   13.70    6.60
  12   5   1   21.90    3.90
  12   5   1   17.00    9.90
  12   5   1   24.90    3.30
  12   5   1   22.80    5.00
  14  -6  -1    0.70    2.00
  14  -6  -1    1.90    2.40
  14  -6  -1    2.90    3.40
  14  -6  -1    1.00    1.90
  14  -6  -1   -0.60    3.00
  14  -6  -1    0.90    1.30
  14  -6  -1    0.50    1.90
 -14   6   1    1.10    1.10
 -14   6   1    1.10    1.40
 -14   6   1    0.40    1.50
 -14   6   1    0.90    1.90
 -14   6   1    1.40    1.50
  13  -6  -1  342.77   14.40
  13  -6  -1  327.47   13.70
  13  -6  -1  302.57   14.90
  13  -6  -1  333.97   14.50
 -13   6   1  319.37   14.10
 -13   6   1  319.07   13.50
  12  -6  -1  319.47   16.40
  12  -6  -1  335.17   14.30
  12  -6  -1  332.47   16.20
  12  -6  -1  327.97   16.00
  12  -6  -1  324.97   15.00
  12  -6  -1  330.77   14.60
  12  -6  -1  342.97   14.60
  12  -6  -1  316.17   14.80
  12  -6  -1  322.57   13.70
 -12   6   1  301.17   13.50
 -12   6   1  313.27   14.30
 -12   6   1  314.37   13.50
 -12   6   1  331.27   14.70
 -12   6   1  324.57   14.10
  11  -6  -1   44.30    5.80
  11  -6  -1   46.70    5.80
  11  -6  -1   47.20    4.70
  11  -6  -1   47.30    3.80
  11  -6  -1   53.39    4.20
  11  -6  -1   55.19    4.50
  11  -6  -1   48.80    3.30
  11  -6  -1   50.59    4.00
  11  -6  -1   46.50    5.40
  11  -6  -1   44.50    3.30
  11  -6  -1   48.50    3.10
 -11   6   1   49.70    3.40
 -11   6   1   48.10    3.30
 -11   6   1   48.80    4.00
 -11   6   1   41.90    4.10
 -11   6   1   47.70    2.80
 -11   6   1   40.50    4.60
 -11   6   1   40.30    2.80
  10  -6  -1  147.89    7.30
  10  -6  -1  172.38    9.50
  10  -6  -1  138.79    8.30
  10  -6  -1  158.68    7.80
  10  -6  -1  166.38    7.60
  10  -6  -1  154.08    9.60
  10  -6  -1  157.78    7.10
  10  -6  -1  158.68    8.50
  10  -6  -1  154.98    8.20
  10  -6  -1  162.38    7.90
 -10   6   1  166.18    8.00
 -10   6   1  161.88    8.00
 -10   6   1  151.48    6.90
 -10   6   1  151.78    8.40
 -10   6   1  159.98    7.30
 -10   6   1  156.58    7.40
 -10   6   1  146.89    7.70
   9  -6  -1  594.94   25.00
   9  -6  -1  589.54   25.10
   9  -6  -1  590.04   25.30
   9  -6  -1  571.54   24.90
   9  -6  -1  580.74   25.70
   9  -6  -1  594.04   26.60
  -9   6   1  629.94   25.60
  -9   6   1  622.94   25.00
  -9   6   1  592.34   24.50
   8  -6  -1   56.29    4.20
   8  -6  -1   60.89    3.70
   8  -6  -1   55.29    5.60
   8  -6  -1   50.79    4.80
   8  -6  -1   58.79    5.00
   8  -6  -1   57.39    3.50
   8  -6  -1   49.80    3.60
   8  -6  -1   57.19    3.90
   8  -6  -1   57.49    5.10
   8  -6  -1   55.89    4.30
   8  -6  -1   56.09    4.10
   8  -6  -1   56.39    3.10
   8  -6  -1   62.59   14.50
   8  -6  -1   51.69    3.30
   8  -6  -1   58.29    9.80
  -8   6   1   56.99    3.20
  -8   6   1   61.39    3.90
  -8   6   1   59.29    3.10
  -8   6   1   59.49    3.60
  -8   6   1   57.99    2.90
  -8   6   1   61.49    4.40
   7  -6  -1  756.02   33.70
   7  -6  -1  860.31   34.60
   7  -6  -1  825.22   33.40
   7  -6  -1  787.22   46.00
   7  -6  -1  799.12   42.10
   6  -6  -1 1145.49   46.90
   6  -6  -1 1019.10   67.79
   6  -6  -1 1111.59   46.00
   6  -6  -1 1119.69   59.89
   5  -6  -1  737.03   30.30
   5  -6  -1  696.63   44.80
   5  -6  -1  755.42   42.20
   5  -6  -1  686.33   30.30
   4  -6  -1  163.58   17.50
   4  -6  -1  165.38   22.90
   4  -6  -1  154.08    7.20
   4  -6  -1  161.98    7.50
   4  -6  -1  157.68    8.30
   4  -6  -1  155.48    8.20
   4  -6  -1  150.78    7.30
  -4   6   1  151.08    6.90
  -4   6   1  172.58    6.80
   3  -6  -1   36.10    2.60
   3  -6  -1   32.30    2.40
   3  -6  -1   32.20    1.90
   3  -6  -1   25.90    9.10
   3  -6  -1   38.40    1.90
   3  -6  -1   29.30   15.20
   3  -6  -1   36.20    2.20
   3  -6  -1   37.00    3.30
   3  -6  -1   33.00    3.70
  -3   6   1   32.60    2.30
  -3   6   1   39.20    2.60
   2  -6  -1   14.50    1.30
   2  -6  -1   16.30    2.10
   2  -6  -1   26.40   16.40
   2  -6  -1   16.90    3.00
   2  -6  -1   14.70    1.20
   2  -6  -1   16.10    2.30
   2  -6  -1   19.00    2.20
   2  -6  -1   15.90    1.80
   2  -6  -1   16.60    1.80
   2  -6  -1   18.70    7.20
   2  -6  -1   18.00    2.10
  -2   6   1   18.00    3.20
  -2   6   1   14.30    1.80
  -2   6   1   13.30    2.40
  -2   6   1   15.80    1.90
  -2   6   1   11.00   13.30
  -2   6   1   15.20    1.80
  -2   6   1   16.50    2.30
  -2   6   1   19.00    2.10
  -2   6   1   17.40    1.80
  -2   6   1   12.50    1.80
   1  -6  -1  166.88    8.10
   1  -6  -1  162.18    7.30
   1  -6  -1  154.68   15.90
  -1   6   1  177.58   25.00
  -1   6   1  148.89    8.80
  -1   6   1  160.88    7.60
   0  -6  -1   50.19    3.00
   0  -6  -1   58.99    2.80
   0  -6  -1   50.79    4.00
   0  -6  -1   65.39   11.60
   0  -6  -1   54.79    2.80
   0   6   1   55.69    4.90
   0   6   1   57.99    3.40
   0   6   1   44.40   15.00
   0   6   1   60.79    3.40
   0   6   1   48.90    3.70
  -1  -6  -1   99.69    5.00
  -1  -6  -1   94.39    5.50
  -1  -6  -1   95.69    5.50
  -1  -6  -1   98.39    6.10
  -1  -6  -1  100.19    5.70
  -1  -6  -1   98.19    5.40
  -1  -6  -1  107.79   15.60
   1   6   1   86.19    5.20
   1   6   1   98.99    6.50
   1   6   1   91.79    6.10
   1   6   1   92.19    5.00
   1   6   1   95.49    5.60
   1   6   1  102.49    7.20
   1   6   1  122.39   21.20
   1   6   1  105.99    6.00
   1   6   1  100.49    6.30
   1   6   1   93.29    4.80
  -2  -6  -1  771.72   43.50
  -2  -6  -1  788.12   32.00
   2   6   1  730.63   48.60
   2   6   1  723.73   32.60
  -3  -6  -1  690.13   42.40
   3   6   1  717.13   48.90
  -4  -6  -1   86.19    5.00
  -4  -6  -1   97.59    6.30
  -4  -6  -1   94.59    7.20
  -4  -6  -1  104.69    7.20
  -4  -6  -1   89.09    5.10
  -4  -6  -1  127.49   21.10
  -4  -6  -1   88.49    4.60
  -4  -6  -1   95.49    6.00
  -4  -6  -1   90.69    4.70
  -4  -6  -1   84.19    5.20
  -4  -6  -1   93.69    5.10
  -4  -6  -1   93.59    5.20
   4   6   1   92.59    4.50
   4   6   1  102.49    5.40
   4   6   1   91.99    5.20
   4   6   1   98.99    5.70
   4   6   1  121.49   24.20
   4   6   1   97.99    6.70
   4   6   1   96.59    6.70
   4   6   1  105.09    8.70
   4   6   1  106.59    7.40
   4   6   1  105.19    9.30
   4   6   1   88.59    5.70
   4   6   1  101.79    7.60
  -5  -6  -1  666.43   30.30
   5   6   1  679.73   30.90
   5   6   1  691.53   51.39
   5   6   1  733.13   33.70
   5   6   1  725.43   31.30
   5   6   1  672.83   30.00
   5   6   1  723.53   33.00
  -6  -6  -1  154.68    8.00
  -6  -6  -1  150.58    8.30
  -6  -6  -1  162.98    7.50
  -6  -6  -1  169.38    7.90
  -6  -6  -1  155.78    8.60
  -6  -6  -1  178.48    8.30
  -6  -6  -1  160.78    7.60
   6   6   1  158.38    8.50
   6   6   1  161.18   10.50
   6   6   1  154.98    9.00
   6   6   1  173.08    8.80
   6   6   1  171.48    8.00
   6   6   1  151.18   30.40
  -7  -6  -1  805.52   35.20
  -7  -6  -1  788.42   34.90
   7   6   1  824.22   38.40
   7   6   1  839.62   39.30
   7   6   1  875.51   63.59
   7   6   1  803.12   36.50
  -8  -6  -1  156.58    9.40
  -8  -6  -1  171.98    8.00
  -8  -6  -1  152.68    8.90
  -8  -6  -1  167.58    9.70
  -8  -6  -1  164.98    8.30
  -8  -6  -1  153.88   10.80
  -8  -6  -1  174.68    8.80
  -8  -6  -1  157.38    8.40
  -8  -6  -1  156.28    9.20
  -8  -6  -1  160.28    7.90
   8   6   1  159.18    8.80
   8   6   1  151.58    9.50
   8   6   1  233.38   38.40
   8   6   1  174.68   14.00
   8   6   1  174.78   14.00
   8   6   1  179.88   11.50
   8   6   1  181.08   11.80
   8   6   1  160.28    8.30
   8   6   1  164.18    9.80
   8   6   1  157.28    9.00
  -9  -6  -1   13.10    4.50
  -9  -6  -1   14.50    2.80
  -9  -6  -1   12.70    4.50
  -9  -6  -1   18.40    2.70
  -9  -6  -1   13.80    2.10
  -9  -6  -1   17.60    2.30
  -9  -6  -1   19.40    3.30
  -9  -6  -1   14.70    2.60
  -9  -6  -1   16.70    4.80
   9   6   1   18.90    5.40
   9   6   1   23.00    4.00
   9   6   1   12.80    3.40
   9   6   1   17.20    3.00
   9   6   1   20.10    3.00
   9   6   1   12.50    6.50
   9   6   1   15.40    2.60
   9   6   1  -17.70   24.90
   9   6   1   16.40    4.70
   9   6   1   11.70    6.40
 -10  -6  -1  354.16   19.90
 -10  -6  -1  366.16   16.60
 -10  -6  -1  403.06   17.90
 -10  -6  -1  398.86   16.60
 -10  -6  -1  398.36   17.20
 -10  -6  -1  396.46   16.90
 -10  -6  -1  340.67   21.40
 -10  -6  -1  384.76   17.60
  10   6   1  389.86   17.10
  10   6   1  344.77   18.40
  10   6   1  346.87   19.60
  10   6   1  392.76   17.70
  10   6   1  405.66   17.90
  10   6   1  412.06   18.80
  10   6   1  392.66   18.70
  10   6   1  387.96   23.80
  10   6   1  381.06   30.40
 -11  -6  -1   35.50    3.60
 -11  -6  -1   33.40    3.30
 -11  -6  -1   27.80    3.20
 -11  -6  -1   30.20    3.60
 -11  -6  -1   23.50    4.90
 -11  -6  -1   36.70    3.30
  11   6   1   37.00    3.70
  11   6   1   27.90    4.20
  11   6   1   29.10    5.90
  11   6   1   20.60    7.60
  11   6   1   30.40    4.40
  11   6   1   32.70    3.30
  11   6   1   21.10    8.00
  11   6   1   36.60    5.00
  13  -7  -1  528.15   23.30
  13  -7  -1  545.95   22.80
  13  -7  -1  542.85   23.50
  13  -7  -1  556.84   22.30
  13  -7  -1  509.45   24.80
  13  -7  -1  508.85   24.70
  13  -7  -1  557.34   23.00
 -13   7   1  520.45   23.20
 -13   7   1  560.54   22.50
 -13   7   1  531.95   22.20
 -13   7   1  582.34   22.70
  12  -7  -1   30.70    3.10
  12  -7  -1   40.30    5.20
  12  -7  -1   36.60    5.10
  12  -7  -1   39.30    4.00
  12  -7  -1   29.30    3.80
  12  -7  -1   28.60    3.10
  12  -7  -1   36.50    2.70
  12  -7  -1   31.50    3.70
  12  -7  -1   37.10    4.70
 -12   7   1   35.80    2.40
 -12   7   1   33.60    3.00
 -12   7   1   30.20    2.90
 -12   7   1   31.20    3.00
  11  -7  -1  806.42   33.70
  11  -7  -1  821.82   33.90
  11  -7  -1  822.62   35.80
  11  -7  -1  806.52   35.70
  11  -7  -1  856.81   34.50
  11  -7  -1  821.92   33.80
  11  -7  -1  783.62   35.40
 -11   7   1  780.02   33.90
 -11   7   1  819.82   33.10
 -11   7   1  836.52   33.60
  10  -7  -1   69.19    4.70
  10  -7  -1   71.89    5.50
  10  -7  -1   71.29    4.00
  10  -7  -1   79.59    4.90
  10  -7  -1   67.19    5.00
  10  -7  -1   77.99    6.60
  10  -7  -1   86.39    7.00
  10  -7  -1   83.69    5.70
  10  -7  -1   77.39    4.80
  10  -7  -1   79.49    5.80
 -10   7   1   77.79    5.40
 -10   7   1   85.29    5.10
 -10   7   1   80.69    5.00
 -10   7   1   68.99    3.80
 -10   7   1   83.79    4.50
 -10   7   1   77.29    4.30
 -10   7   1   75.59    4.30
   9  -7  -1  265.57   12.90
   9  -7  -1  279.77   12.00
   9  -7  -1  299.27   13.50
   9  -7  -1  272.57   12.70
   9  -7  -1  271.17   12.90
   9  -7  -1  281.07   12.40
   9  -7  -1  279.07   12.60
   9  -7  -1  274.27   14.20
   9  -7  -1  282.17   13.90
   9  -7  -1  284.07   14.10
   9  -7  -1  266.67   13.70
  -9   7   1  272.77   11.70
  -9   7   1  296.07   12.30
  -9   7   1  281.27   12.20
  -9   7   1  276.07   12.60
  -9   7   1  302.17   12.80
  -9   7   1  284.17   12.00
  -9   7   1  277.27   13.00
   8  -7  -1  632.14   26.90
   8  -7  -1  643.24   27.40
   8  -7  -1  608.34   26.60
   8  -7  -1  621.84   36.10
   8  -7  -1  679.03   28.50
   8  -7  -1  631.44   27.10
   8  -7  -1  674.33   28.30
  -8   7   1  651.43   26.50
  -8   7   1  685.93   26.60
  -8   7   1  602.44   26.10
   7  -7  -1 1232.18   69.69
   7  -7  -1 1438.36   68.19
   7  -7  -1 1238.48   54.79
   7  -7  -1 1414.16   54.89
   6  -7  -1  365.56   15.90
   6  -7  -1  372.36   15.40
   6  -7  -1  373.96   15.90
   6  -7  -1  335.27   30.00
   6  -7  -1  359.36   15.60
   6  -7  -1  353.26   17.00
   6  -7  -1  382.86   17.00
   6  -7  -1  320.77   34.50
   6  -7  -1  392.96   16.70
   6  -7  -1  339.27   16.10
   6  -7  -1  369.36   15.70
   6  -7  -1  400.96   17.20
   6  -7  -1  398.06   17.20
   6  -7  -1  344.17   15.90
  -6   7   1  375.26   15.30
   5  -7  -1  687.83   29.10
   5  -7  -1  707.93   48.20
   5  -7  -1  647.84   43.10
   5  -7  -1  655.73   29.10
   4  -7  -1  858.01   37.90
   4  -7  -1  847.82   57.69
   4  -7  -1  935.31   37.70
   4  -7  -1  920.91   50.79
   3  -7  -1  606.14   25.80
   3  -7  -1  598.04   36.60
   2  -7  -1    5.60    1.50
   2  -7  -1    2.30    0.60
   2  -7  -1    6.40    2.00
   2  -7  -1    2.90    1.10
   2  -7  -1    3.10    1.10
   2  -7  -1    4.20    1.90
   2  -7  -1    3.50    0.80
   2  -7  -1    7.50    6.80
  -2   7   1    5.50    1.80
  -2   7   1    2.20    1.80
  -2   7   1    1.20    1.00
  -2   7   1    2.60    1.10
  -2   7   1    4.70    1.20
  -2   7   1    2.90    2.50
  -2   7   1    3.20    1.50
  -2   7   1    3.20    1.50
  -2   7   1    2.20    1.50
   1  -7  -1 1608.54   62.69
   1  -7  -1 1592.14   75.19
  -1   7   1 1451.55   63.49
  -1   7   1 1426.46   82.59
   0  -7  -1    0.50    7.30
   0  -7  -1   10.10    1.30
   0  -7  -1   12.30    1.10
   0   7   1   14.70    1.90
   0   7   1   13.10    1.90
   0   7   1   21.40   14.50
  -1  -7  -1   10.70    2.70
  -1  -7  -1    7.70    1.30
  -1  -7  -1    8.10    1.20
  -1  -7  -1   14.20   10.10
  -1  -7  -1    9.70    2.00
  -1  -7  -1    9.20    2.00
  -1  -7  -1    8.40    2.10
  -1  -7  -1    6.60    1.50
   1   7   1    5.30    1.60
   1   7   1    6.40    2.40
   1   7   1    7.80    1.70
   1   7   1    9.20    3.20
   1   7   1    5.40    2.00
   1   7   1    7.10    2.40
   1   7   1    6.30    1.80
   1   7   1    7.20    2.40
   1   7   1    9.60    2.70
   1   7   1   24.60   14.50
   1   7   1   11.20    3.70
  -2  -7  -1 1441.36   72.19
  -2  -7  -1 1387.76   56.99
   2   7   1 1362.06   79.29
   2   7   1 1335.67   57.89
  -3  -7  -1  315.27   14.90
  -3  -7  -1  291.47   13.00
  -3  -7  -1  296.17   13.10
  -3  -7  -1  312.87   14.50
  -3  -7  -1  273.97   28.40
  -3  -7  -1  305.47   13.10
  -3  -7  -1  280.57   12.60
  -3  -7  -1  301.77   14.20
   3   7   1  326.07   40.70
   3   7   1  285.47   13.80
   3   7   1  284.67   12.80
   3   7   1  294.77   14.50
   3   7   1  269.77   12.90
   3   7   1  326.67   15.30
   3   7   1  326.57   16.60
   3   7   1  287.27   14.20
  -4  -7  -1   12.70    3.10
  -4  -7  -1    9.60    1.50
  -4  -7  -1   15.00   15.10
  -4  -7  -1    9.80    1.90
  -4  -7  -1   10.90    2.50
  -4  -7  -1    9.60    1.70
  -4  -7  -1    8.20    1.80
  -4  -7  -1   11.60    1.80
  -4  -7  -1   10.90    1.70
  -4  -7  -1   11.00    1.60
  -4  -7  -1    6.60    1.80
  -4  -7  -1   10.20    3.00
  -4  -7  -1    7.00    1.30
   4   7   1    6.00    1.60
   4   7   1    8.30    3.50
   4   7   1    5.10    1.60
   4   7   1    5.00    3.40
   4   7   1   10.70    2.50
   4   7   1   17.80    5.50
   4   7   1    6.10    1.80
   4   7   1    7.80    1.80
   4   7   1    9.00    2.40
   4   7   1   22.40   17.80
   4   7   1    8.60    2.40
   4   7   1   10.00    2.90
   4   7   1   17.60    5.90
   4   7   1    6.10    2.40
  -5  -7  -1  232.68   12.80
  -5  -7  -1  233.08   10.50
  -5  -7  -1  216.58   10.60
  -5  -7  -1  209.48   10.70
  -5  -7  -1  212.88    9.90
  -5  -7  -1  210.28   10.50
  -5  -7  -1  224.88   10.10
  -5  -7  -1  208.38   10.30
  -5  -7  -1  226.08   11.60
  -5  -7  -1  219.58    9.80
   5   7   1  227.78   10.40
   5   7   1  215.58   12.40
   5   7   1  226.58   11.40
   5   7   1  237.68   13.40
   5   7   1  236.88   11.90
   5   7   1  236.48   16.40
   5   7   1  211.98   10.70
   5   7   1  248.58   14.50
   5   7   1  244.18   15.90
   5   7   1  229.38   13.10
   5   7   1  213.98   10.60
   5   7   1  222.18   11.50
  -6  -7  -1   35.90    3.60
  -6  -7  -1   40.30    3.10
  -6  -7  -1   40.40    3.40
  -6  -7  -1   38.80    3.00
  -6  -7  -1   32.20    3.70
  -6  -7  -1   36.60    3.40
   6   7   1   41.70    5.00
   6   7   1   25.70   23.30
   6   7   1   36.50    6.30
   6   7   1   36.70    4.40
   6   7   1   33.20    3.60
   6   7   1   38.40    4.90
   6   7   1   48.20    3.90
  -7  -7  -1  228.78   12.00
  -7  -7  -1  230.98   10.40
  -7  -7  -1  239.98   12.50
  -7  -7  -1  224.08   13.60
  -7  -7  -1  227.08   11.00
  -7  -7  -1  212.58   11.20
  -7  -7  -1  214.88   10.80
  -7  -7  -1  235.48   10.60
  -7  -7  -1  218.88   10.20
   7   7   1  212.08   12.40
   7   7   1  251.77   14.50
   7   7   1  226.78   12.10
   7   7   1  240.58   17.60
   7   7   1  221.98   11.20
   7   7   1  239.48   11.00
   7   7   1  218.58   22.60
   7   7   1  225.38   11.40
   7   7   1  241.88   13.80
   7   7   1  288.27   44.60
   7   7   1  215.58   12.20
  -8  -7  -1  194.28   10.50
  -8  -7  -1  199.18   12.40
  -8  -7  -1  203.38   10.00
  -8  -7  -1  207.58   11.60
  -8  -7  -1  214.28   10.30
  -8  -7  -1  192.18   11.00
  -8  -7  -1  201.48   12.80
  -8  -7  -1  199.88    9.40
  -8  -7  -1  211.48    9.80
  -8  -7  -1  206.98    9.60
   8   7   1  197.18   10.60
   8   7   1  194.18   11.70
   8   7   1  216.08   12.80
   8   7   1  216.18   16.90
   8   7   1  203.08   10.20
   8   7   1  222.08   17.00
   8   7   1  215.58   11.50
  -9  -7  -1   34.90    3.20
  -9  -7  -1   29.40    5.20
  -9  -7  -1   31.20    2.90
  -9  -7  -1   37.40    3.70
  -9  -7  -1   35.50    5.60
  -9  -7  -1   39.00    4.20
  -9  -7  -1   42.90    3.70
   9   7   1   37.80    8.70
   9   7   1   34.10    8.60
   9   7   1   39.30    3.70
   9   7   1   33.10    4.60
   9   7   1   34.50    3.70
   9   7   1   34.30    4.80
   9   7   1   36.30    4.30
   9   7   1   36.40    5.50
 -10  -7  -1    7.30    2.00
 -10  -7  -1    8.50    2.40
 -10  -7  -1    4.70    1.70
 -10  -7  -1    7.80    2.00
 -10  -7  -1    4.20    3.40
  10   7   1    4.80    7.30
  10   7   1    7.10    2.80
  10   7   1    6.00    3.40
  10   7   1    6.60    2.20
  10   7   1    5.40    3.00
  10   7   1   10.70    3.40
  10   7   1    2.80    5.50
  10   7   1    2.90    7.00
 -11  -7  -1   54.29    4.50
 -11  -7  -1   59.09    4.40
 -11  -7  -1   55.69    3.90
 -11  -7  -1   58.59    3.70
 -11  -7  -1   52.29    4.00
  11   7   1   52.89    5.80
  11   7   1   43.30    4.40
  11   7   1   55.99    4.30
  11   7   1   55.69    5.40
  11   7   1   50.19    5.30
  11   7   1   49.60    9.90
  13  -8  -1  272.47   13.00
  13  -8  -1  277.37   13.90
  13  -8  -1  267.37   12.10
  13  -8  -1  280.87   11.80
  13  -8  -1  256.07   13.60
 -13   8   1  288.37   14.30
 -13   8   1  271.57   11.70
 -13   8   1  277.67   11.90
 -13   8   1  250.77   13.00
 -13   8   1  275.27   12.00
  12  -8  -1  255.57   12.30
  12  -8  -1  248.28   10.80
  12  -8  -1  228.08   14.10
  12  -8  -1  224.68   12.90
  12  -8  -1  239.38   11.10
  12  -8  -1  252.37   11.20
  12  -8  -1  234.68   11.70
  12  -8  -1  267.47   11.40
 -12   8   1  249.58   10.80
 -12   8   1  242.68   10.60
 -12   8   1  250.07   11.00
 -12   8   1  246.78   11.90
  11  -8  -1  333.47   15.40
  11  -8  -1  344.27   14.90
  11  -8  -1  328.47   14.80
  11  -8  -1  365.96   15.70
  11  -8  -1  330.87   14.90
  11  -8  -1  339.87   14.30
  11  -8  -1  307.57   16.50
  11  -8  -1  315.57   16.70
  11  -8  -1  325.87   17.30
  11  -8  -1  353.36   16.00
 -11   8   1  355.16   15.10
 -11   8   1  323.87   14.60
 -11   8   1  325.57   15.30
 -11   8   1  364.76   14.70
 -11   8   1  332.67   14.20
 -11   8   1  330.27   14.30
  10  -8  -1  283.97   12.60
  10  -8  -1  284.67   12.50
  10  -8  -1  278.37   14.80
  10  -8  -1  279.77   13.00
  10  -8  -1  272.77   11.90
  10  -8  -1  274.77   12.60
  10  -8  -1  276.37   14.40
  10  -8  -1  299.97   14.60
  10  -8  -1  281.17   13.50
  10  -8  -1  261.07   13.10
  10  -8  -1  276.37   14.00
 -10   8   1  262.87   12.80
 -10   8   1  286.47   12.30
 -10   8   1  277.87   12.00
 -10   8   1  274.77   12.60
 -10   8   1  289.37   12.80
 -10   8   1  294.07   13.10
 -10   8   1  257.17   11.80
 -10   8   1  280.77   12.30
   9  -8  -1   20.50    2.60
   9  -8  -1   28.90    4.10
   9  -8  -1   24.90    3.10
   9  -8  -1   16.30    2.80
   9  -8  -1   26.50    2.70
   9  -8  -1   17.30    2.90
   9  -8  -1   22.10    2.50
   9  -8  -1   27.70    4.60
   9  -8  -1   19.70    3.90
   9  -8  -1   18.90    1.90
  -9   8   1   22.30    3.90
  -9   8   1   24.00    2.80
  -9   8   1   20.90    1.90
  -9   8   1   21.40    2.10
  -9   8   1   17.60    2.20
  -9   8   1   18.60    2.50
   8  -8  -1  693.13   42.20
   8  -8  -1  686.83   29.70
   8  -8  -1  723.43   29.40
   8  -8  -1  575.44   44.20
   8  -8  -1  716.03   30.50
  -8   8   1  673.73   28.90
  -8   8   1  672.73   28.20
  -8   8   1  713.73   28.60
   7  -8  -1  191.88   10.50
   7  -8  -1  180.98   11.10
   7  -8  -1  192.68    8.60
   7  -8  -1  196.88    9.90
   7  -8  -1  194.38    8.90
   7  -8  -1  200.58    9.90
   7  -8  -1  191.18   10.70
   7  -8  -1  186.68    9.10
   7  -8  -1  188.48   10.40
   7  -8  -1  184.28   10.70
   7  -8  -1  191.58    9.10
   7  -8  -1  184.78   25.70
   7  -8  -1  197.78    8.90
   7  -8  -1  177.28   10.40
   7  -8  -1  206.28    9.70
  -7   8   1  189.78    8.60
  -7   8   1  201.98    9.20
  -7   8   1  198.38   10.00
  -7   8   1  192.58    9.10
  -7   8   1  197.48    8.80
  -7   8   1  193.08    9.20
  -7   8   1  199.68    8.90
  -7   8   1  198.98    8.60
  -7   8   1  203.38    9.60
   6  -8  -1   28.20    4.40
   6  -8  -1   37.60    4.20
   6  -8  -1   24.60    3.50
   6  -8  -1   18.30   14.50
   6  -8  -1   26.20    2.80
   6  -8  -1   26.50    3.10
   6  -8  -1   30.40    2.60
   6  -8  -1   32.30    3.60
   6  -8  -1   33.30    2.70
   6  -8  -1   28.70    2.60
   6  -8  -1   31.40    4.00
   6  -8  -1   37.60    4.20
   6  -8  -1   33.10    3.50
  -6   8   1   29.30    3.00
  -6   8   1   29.10    2.70
  -6   8   1   33.00    2.60
  -6   8   1   29.50    3.10
  -6   8   1   31.90    3.40
  -6   8   1   36.20    4.00
  -6   8   1   24.90    2.60
  -6   8   1   27.80    2.70
  -6   8   1   27.30    2.50
   5  -8  -1 3173.08  129.99
   5  -8  -1 3238.08  148.49
   4  -8  -1   22.70    3.60
   4  -8  -1   33.30    2.80
   4  -8  -1   26.00    4.30
   4  -8  -1   26.70    3.00
   4  -8  -1   23.70    3.60
   4  -8  -1   30.90    2.70
   4  -8  -1   29.80    3.00
   4  -8  -1   26.20    2.80
   4  -8  -1   27.20    2.00
   4  -8  -1   23.80    2.40
   4  -8  -1   24.40    3.10
   4  -8  -1   28.90    2.90
   4  -8  -1   49.40   11.80
   4  -8  -1   31.00    2.30
  -4   8   1   28.70    4.10
  -4   8   1   34.30    3.30
  -4   8   1   30.50    3.10
  -4   8   1   30.60    2.90
  -4   8   1   28.20    2.40
  -4   8   1   28.70    2.40
  -4   8   1   26.90    3.30
   3  -8  -1  919.21   38.40
   3  -8  -1  884.91   51.19
   2  -8  -1  595.84   25.30
   2  -8  -1  550.74   37.00
   1  -8  -1  155.28    7.50
   1  -8  -1  130.69    8.10
   1  -8  -1  133.99    7.70
   1  -8  -1  132.09    7.90
   1  -8  -1  158.58    6.60
   1  -8  -1  144.69    6.60
   1  -8  -1  150.48    7.00
   1  -8  -1  156.68    6.70
  -1   8   1  133.09    8.30
  -1   8   1  151.98    8.00
  -1   8   1  155.28    8.00
  -1   8   1  147.39    6.90
  -1   8   1  153.98    7.50
   0  -8  -1   49.90   15.20
   0  -8  -1   75.59    3.90
   0  -8  -1   81.39    3.70
   0  -8  -1   76.99    3.90
   0  -8  -1   70.09    5.70
   0   8   1   84.39    4.70
   0   8   1   71.49   24.20
   0   8   1   80.79    4.40
   0   8   1   62.69    6.80
   0   8   1   85.99    4.80
   0   8   1   75.79    4.70
  -1  -8  -1 2263.37  105.69
  -1  -8  -1 2129.29   88.29
   1   8   1 2107.29   89.49
   1   8   1 2172.68  115.89
  -2  -8  -1  496.65   21.10
  -2  -8  -1  494.05   20.80
  -2  -8  -1  490.45   22.90
   2   8   1  467.35   23.50
   2   8   1  509.35   22.90
   2   8   1  541.25   23.50
   2   8   1  485.95   26.50
   2   8   1  501.85   21.40
   2   8   1  509.15   22.60
   2   8   1  516.55   21.30
   2   8   1  528.35   24.90
  -3  -8  -1  306.87   12.50
  -3  -8  -1  282.87   14.70
  -3  -8  -1  272.27   12.80
  -3  -8  -1  290.87   34.70
  -3  -8  -1  277.67   12.70
  -3  -8  -1  277.67   12.30
  -3  -8  -1  305.17   13.10
   3   8   1  276.27   13.90
   3   8   1  310.77   14.00
   3   8   1  315.97   17.50
   3   8   1  276.67   14.50
   3   8   1  334.27   45.20
   3   8   1  269.27   12.90
   3   8   1  312.27   15.60
   3   8   1  273.07   15.70
   3   8   1  309.47   13.10
  -4  -8  -1  343.17   14.20
  -4  -8  -1  311.87   14.50
  -4  -8  -1  338.27   14.50
  -4  -8  -1  327.57   14.90
  -4  -8  -1  314.57   13.90
  -4  -8  -1  329.67   16.60
  -4  -8  -1  342.17   15.90
  -4  -8  -1  308.87   14.60
  -4  -8  -1  303.37   14.40
   4   8   1  302.47   15.60
   4   8   1  365.36   20.90
   4   8   1  315.97   17.40
   4   8   1  335.27   15.60
   4   8   1  258.77   41.40
   4   8   1  330.27   16.20
   4   8   1  359.26   19.20
   4   8   1  348.07   16.70
   4   8   1  338.17   17.40
   4   8   1  324.67   14.80
   4   8   1  336.17   14.70
  -5  -8  -1  185.68   11.10
  -5  -8  -1  182.58    8.30
  -5  -8  -1  174.88    8.00
  -5  -8  -1  179.78   12.00
  -5  -8  -1  165.48    8.70
  -5  -8  -1  167.78    8.90
  -5  -8  -1  164.98    8.80
  -5  -8  -1  182.08    8.30
  -5  -8  -1  183.08    8.70
  -5  -8  -1  178.58    8.60
   5   8   1  174.08    9.10
   5   8   1  170.58   12.00
   5   8   1  169.88   10.60
   5   8   1  176.78    9.80
   5   8   1  200.98   16.60
   5   8   1  158.88   37.70
   5   8   1  189.78   12.30
   5   8   1  165.18   10.10
  -6  -8  -1   27.00    2.90
  -6  -8  -1   18.60    2.80
  -6  -8  -1   22.20    2.80
  -6  -8  -1   23.00    2.30
   6   8   1   21.80    5.70
   6   8   1   20.30    3.00
   6   8   1   18.80    3.80
   6   8   1    4.60   24.20
   6   8   1   27.00    7.30
   6   8   1   16.90    4.00
  -7  -8  -1   31.90    4.70
  -7  -8  -1   42.00    3.70
  -7  -8  -1   43.70    4.00
  -7  -8  -1   44.70    3.40
  -7  -8  -1   47.00    3.60
  -7  -8  -1   40.50    5.20
  -7  -8  -1   42.70    3.30
  -7  -8  -1   41.10    4.10
  -7  -8  -1   35.80    5.30
   7   8   1   36.00    6.60
   7   8   1   40.20    4.60
   7   8   1   44.90    4.00
   7   8   1   51.59    7.60
   7   8   1   33.60    8.60
   7   8   1   46.10    5.80
   7   8   1   40.40   36.80
   7   8   1   46.80    5.40
   7   8   1   38.40    9.50
  -8  -8  -1    2.30    2.60
  -8  -8  -1    4.00    3.40
  -8  -8  -1    5.50    2.00
  -8  -8  -1    4.80    1.70
  -8  -8  -1    5.30    3.50
  -8  -8  -1    5.00    2.00
  -8  -8  -1    3.70    1.70
  -8  -8  -1    6.30    2.10
  -8  -8  -1    4.50    1.90
   8   8   1    5.50    2.30
   8   8   1    5.20    3.10
   8   8   1    1.90    2.70
   8   8   1   -1.60    6.30
   8   8   1    4.90    2.10
   8   8   1    5.10    6.90
  -9  -8  -1    4.90    1.80
  -9  -8  -1    6.40    3.60
  -9  -8  -1    3.50    2.00
  -9  -8  -1    6.90    2.20
  -9  -8  -1    5.80    1.70
  -9  -8  -1    3.60    1.90
   9   8   1    6.30    2.30
   9   8   1    6.80    7.30
   9   8   1    8.90    3.20
   9   8   1    2.40    3.10
   9   8   1    2.30    6.90
 -10  -8  -1  251.57   12.60
 -10  -8  -1  219.68   11.20
 -10  -8  -1  240.78   10.60
 -10  -8  -1  229.78   10.60
  10   8   1  221.98   11.90
  10   8   1  221.48   11.60
  10   8   1  243.88   11.10
  10   8   1  247.98   11.80
  12  -9  -1   80.99    6.80
  12  -9  -1   78.39    4.70
  12  -9  -1   84.99    4.90
  12  -9  -1   83.49    6.30
  12  -9  -1   76.39    5.50
  12  -9  -1   84.69    5.90
 -12   9   1   79.99    5.00
 -12   9   1   81.79    6.80
 -12   9   1   81.59    5.80
 -12   9   1   85.29    5.20
 -12   9   1   74.29    4.70
 -12   9   1   75.89    4.80
  11  -9  -1   19.50    2.50
  11  -9  -1   16.60    2.40
  11  -9  -1   17.60    2.30
  11  -9  -1   17.80    2.90
  11  -9  -1   15.70    3.30
  11  -9  -1   17.60    3.00
  11  -9  -1   15.30    3.50
  11  -9  -1   13.50    3.50
 -11   9   1   20.10    3.20
 -11   9   1   17.10    2.70
 -11   9   1   17.60    2.20
 -11   9   1   18.90    5.10
 -11   9   1   21.30    2.40
 -11   9   1   18.60    2.40
 -11   9   1   21.60    3.10
  10  -9  -1   56.59    4.80
  10  -9  -1   47.50    3.90
  10  -9  -1   51.89    5.90
  10  -9  -1   58.49    4.80
  10  -9  -1   48.00    4.60
  10  -9  -1   56.89    4.00
 -10   9   1   58.19    5.90
 -10   9   1   50.99    3.80
 -10   9   1   48.80    4.40
 -10   9   1   52.29    3.90
 -10   9   1   45.40    4.30
 -10   9   1   52.99    4.90
 -10   9   1   53.59    4.30
 -10   9   1   54.19    4.10
   9  -9  -1  183.48    8.60
   9  -9  -1  153.58    7.90
   9  -9  -1  161.48    8.90
   9  -9  -1  170.08    9.30
   9  -9  -1  173.78    8.10
   9  -9  -1  161.68    8.10
  -9   9   1  182.68    9.20
  -9   9   1  150.68    8.20
  -9   9   1  149.09    7.80
  -9   9   1  157.78    7.90
  -9   9   1  174.38    9.80
  -9   9   1  155.38    8.40
  -9   9   1  166.88    8.70
  -9   9   1  177.58    8.20
   8  -9  -1    9.50    3.10
   8  -9  -1    4.40    2.10
   8  -9  -1    5.00    2.10
   8  -9  -1    5.80    1.60
   8  -9  -1    6.20    1.80
   8  -9  -1    9.70   16.10
   8  -9  -1    4.60    2.90
   8  -9  -1    7.20    2.30
   8  -9  -1    7.10    2.50
   8  -9  -1    7.40    1.80
   8  -9  -1    7.30    3.10
   8  -9  -1    6.50    1.80
  -8   9   1    7.60    1.90
  -8   9   1    6.80    2.20
  -8   9   1    6.80    2.30
  -8   9   1    4.80    4.00
  -8   9   1    7.40    1.80
  -8   9   1    9.30    2.70
  -8   9   1    8.20    2.10
  -8   9   1    5.50    1.90
   7  -9  -1    5.80    1.60
   7  -9  -1    8.10    2.20
   7  -9  -1   16.20   17.60
   7  -9  -1    0.60    3.30
   7  -9  -1    5.90    2.70
   7  -9  -1    5.30    1.70
   7  -9  -1    4.50    1.50
   7  -9  -1    6.10    1.90
   7  -9  -1   10.30    3.20
   7  -9  -1    7.70    1.70
   7  -9  -1    8.20    3.00
   7  -9  -1    5.20    2.20
  -7   9   1    5.70    1.80
  -7   9   1    9.20    2.50
  -7   9   1    5.70    2.50
  -7   9   1    5.40    2.50
  -7   9   1    7.20    2.20
  -7   9   1    6.40    1.90
  -7   9   1   10.20    3.20
  -7   9   1    6.40    2.00
   6  -9  -1  674.83   30.30
   6  -9  -1  631.94   29.00
  -6   9   1  717.13   28.70
   5  -9  -1  968.90   58.59
   5  -9  -1 1004.80   40.50
  -5   9   1  873.71   39.20
   4  -9  -1 1460.05   59.69
   4  -9  -1 1396.66   75.69
   3  -9  -1   37.60    4.50
   3  -9  -1   44.20    3.60
   3  -9  -1   37.00    3.70
   3  -9  -1   38.00    4.30
   3  -9  -1   41.00    2.60
   3  -9  -1   42.00    2.60
   3  -9  -1   35.60    2.80
   3  -9  -1   37.60    2.70
   3  -9  -1   57.29   15.20
   3  -9  -1   44.50    2.50
   3  -9  -1   48.30    3.20
  -3   9   1   37.30    3.70
  -3   9   1   39.00    4.10
  -3   9   1   34.20    4.30
  -3   9   1   36.20    4.40
  -3   9   1   47.50    3.80
  -3   9   1   34.00    4.00
  -3   9   1   37.80    3.10
   2  -9  -1   61.79    4.40
   2  -9  -1   65.69    4.00
   2  -9  -1   63.79    5.50
   2  -9  -1   65.19    4.50
   2  -9  -1   71.19    4.90
   2  -9  -1   63.39    5.30
   2  -9  -1   64.59    5.00
   2  -9  -1   63.09    3.80
   2  -9  -1   69.29   16.20
   2  -9  -1   64.09    3.40
   2  -9  -1   67.99    3.60
   2  -9  -1   63.89    3.60
   2  -9  -1   70.29    4.80
   2  -9  -1   65.79    3.50
  -2   9   1   66.29    5.20
  -2   9   1   73.19    4.90
  -2   9   1   63.29    4.20
  -2   9   1   72.49    5.30
  -2   9   1   71.19    4.20
  -2   9   1   68.59    4.10
  -2   9   1   78.29    6.40
  -2   9   1   65.19    3.90
  -2   9   1   72.59    5.80
  -2   9   1   73.89    4.80
  -2   9   1   62.99    5.40
   1  -9  -1   25.40    3.90
   1  -9  -1   30.00    3.60
   1  -9  -1   26.80    2.00
   1  -9  -1   21.00    2.20
   1  -9  -1   28.40    3.20
   1  -9  -1   30.60    3.30
   1  -9  -1   21.70    2.10
   1  -9  -1   28.40    2.20
   1  -9  -1   23.60    2.00
   1  -9  -1   31.10    3.60
   1  -9  -1   28.50    2.10
   1  -9  -1   18.10   12.00
  -1   9   1   20.90    3.00
  -1   9   1   29.80    3.60
  -1   9   1   27.60    2.70
  -1   9   1   22.60    2.70
  -1   9   1   29.40    3.60
  -1   9   1   29.40    3.70
  -1   9   1   27.00    2.80
   0  -9  -1  401.16   34.80
   0  -9  -1  385.36   18.40
   0  -9  -1  401.46   17.90
   0  -9  -1  369.56   16.70
   0  -9  -1  378.56   16.30
   0  -9  -1  367.36   18.60
   0  -9  -1  405.96   17.50
   0   9   1  409.16   18.50
   0   9   1  417.06   17.30
   0   9   1  402.66   18.40
   0   9   1  388.86   16.80
   0   9   1  388.96   17.50
   0   9   1  415.86   17.80
  -1  -9  -1 1053.49   43.80
   1   9   1 1037.10   45.10
  -2  -9  -1  550.54   22.60
  -2  -9  -1  551.74   22.90
  -2  -9  -1  492.65   44.20
  -2  -9  -1  516.15   21.70
  -2  -9  -1  507.85   21.50
  -2  -9  -1  492.85   24.00
   2   9   1  493.95   56.19
   2   9   1  489.55   22.00
   2   9   1  567.54   24.50
   2   9   1  499.25   22.80
  -3  -9  -1 1908.11  103.89
   3   9   1 1962.90  116.79
   3   9   1 1808.52   79.29
  -4  -9  -1   44.40    3.20
  -4  -9  -1   38.50    3.00
  -4  -9  -1   34.10    3.30
  -4  -9  -1   37.10    3.20
  -4  -9  -1   35.50    3.80
  -4  -9  -1   37.20    2.80
   4   9   1   38.20    3.60
   4   9   1    5.10   29.70
   4   9   1   44.90    3.80
   4   9   1   44.60    4.90
   4   9   1   48.10    5.80
   4   9   1   45.40    5.70
  -5  -9  -1  133.19    6.10
  -5  -9  -1  135.39    6.50
  -5  -9  -1  119.59    8.10
  -5  -9  -1  120.99    6.10
  -5  -9  -1  125.29    6.80
  -5  -9  -1  122.79    6.60
  -5  -9  -1  119.79    8.20
  -5  -9  -1  110.49    8.50
   5   9   1  110.29   14.00
   5   9   1  111.19    8.80
   5   9   1  116.19    7.80
   5   9   1  125.89    6.90
   5   9   1  112.99   12.00
   5   9   1  122.59    7.10
   5   9   1  131.19   10.20
   5   9   1  125.19   10.50
   5   9   1  103.89   40.00
   5   9   1  112.69   14.70
  -6  -9  -1   40.90    5.70
  -6  -9  -1   39.30    4.70
  -6  -9  -1   41.00    3.70
  -6  -9  -1   43.50    5.20
  -6  -9  -1   47.90    3.80
  -6  -9  -1   42.30    3.50
  -6  -9  -1   41.60    3.30
  -6  -9  -1   42.50    3.40
  -6  -9  -1   45.10    3.20
   6   9   1   37.70    5.00
   6   9   1   43.30    6.80
   6   9   1   40.60    8.10
   6   9   1   39.30    9.60
   6   9   1   44.50    5.10
   6   9   1   35.80    9.10
   6   9   1   42.80    3.90
   6   9   1   43.40    4.10
   6   9   1   35.00    5.20
   6   9   1   45.00    9.80
  -7  -9  -1  218.78    9.60
  -7  -9  -1  216.78    9.80
  -7  -9  -1  230.68   10.10
  -7  -9  -1  213.58   10.00
  -7  -9  -1  194.18   10.20
   7   9   1  217.68   12.10
   7   9   1  206.88   10.60
  -8  -9  -1    2.70    1.50
  -8  -9  -1    2.10    1.60
  -8  -9  -1    0.60    1.60
  -8  -9  -1    1.80    1.70
  -8  -9  -1    2.40    3.10
  -8  -9  -1    2.10    3.00
  -8  -9  -1    1.00    1.60
  -8  -9  -1    4.40    1.90
   8   9   1   -0.70    7.00
   8   9   1    2.40    2.90
   8   9   1    2.30    2.60
   8   9   1    0.30    2.00
   8   9   1    3.20    7.00
  -9  -9  -1  504.15   21.30
  -9  -9  -1  521.05   22.00
  -9  -9  -1  493.05   21.10
  -9  -9  -1  493.35   20.60
   9   9   1  505.35   24.50
   9   9   1  451.95   21.70
   9   9   1  475.15   21.10
  12 -10  -1    7.50    1.70
  12 -10  -1    7.70    1.70
  12 -10  -1    9.80    3.00
  12 -10  -1   10.90    2.40
  12 -10  -1    8.80    2.50
  12 -10  -1    6.90    2.10
  12 -10  -1   10.40    1.90
 -12  10   1    6.60    2.50
 -12  10   1    7.00    3.50
 -12  10   1    7.50    2.20
 -12  10   1    7.60    3.20
 -12  10   1    5.10    1.80
 -12  10   1    7.10    2.60
 -12  10   1    7.80    1.80
  11 -10  -1   14.00    2.00
  11 -10  -1   19.10    2.20
  11 -10  -1   21.10    2.40
  11 -10  -1   14.30    3.30
  11 -10  -1   16.70    2.60
  11 -10  -1   15.40    3.60
  11 -10  -1   16.70    3.00
  11 -10  -1   17.50    2.80
 -11  10   1   17.50    3.90
 -11  10   1   12.80    2.80
 -11  10   1   14.20    3.30
 -11  10   1   18.60    2.90
 -11  10   1   10.20    3.10
 -11  10   1   16.10    2.20
 -11  10   1   21.30    2.90
  10 -10  -1   74.49    5.40
  10 -10  -1   67.89    6.60
  10 -10  -1   70.69    4.40
  10 -10  -1   74.79    4.60
  10 -10  -1   73.39    4.40
  10 -10  -1   62.59    5.50
  10 -10  -1   77.89    5.00
  10 -10  -1   72.69    6.30
 -10  10   1   67.99    4.70
 -10  10   1   69.59    5.00
 -10  10   1   74.79    8.00
 -10  10   1   75.89    6.60
 -10  10   1   66.09    4.40
 -10  10   1   64.49    5.20
 -10  10   1   74.39    5.20
 -10  10   1   70.79    5.90
 -10  10   1   69.89    8.30
   9 -10  -1   49.40    4.90
   9 -10  -1   49.60    4.20
   9 -10  -1   60.79    4.20
   9 -10  -1   56.19    3.90
   9 -10  -1   49.00    5.90
   9 -10  -1   55.29    4.70
   9 -10  -1   57.39    3.80
  -9  10   1   57.29    4.60
  -9  10   1   50.79    5.60
  -9  10   1   53.69    6.30
  -9  10   1   48.80    5.20
  -9  10   1   50.19    5.10
  -9  10   1   49.20    4.50
  -9  10   1   65.29    5.50
  -9  10   1   53.09    4.10
  -9  10   1   57.19    4.70
  -9  10   1   58.09    4.80
   8 -10  -1  280.67   14.00
   8 -10  -1  247.48   13.00
   8 -10  -1  280.97   14.20
   8 -10  -1  271.77   12.30
   8 -10  -1  271.27   13.00
   8 -10  -1  268.07   12.00
   8 -10  -1  279.67   13.70
   8 -10  -1  271.47   12.30
   8 -10  -1  272.17   12.00
  -8  10   1  277.17   13.50
  -8  10   1  262.67   12.00
  -8  10   1  276.07   12.80
  -8  10   1  286.77   12.90
  -8  10   1  279.07   13.40
  -8  10   1  266.37   13.40
  -8  10   1  251.37   12.10
  -8  10   1  276.07   14.20
  -8  10   1  277.07   12.70
  -8  10   1  292.77   13.60
   7 -10  -1    4.90    2.90
   7 -10  -1   -0.40    1.40
   7 -10  -1    0.90    1.90
   7 -10  -1   -0.10    1.70
   7 -10  -1    0.20    1.40
   7 -10  -1    1.20    2.60
   7 -10  -1    0.60    1.60
   7 -10  -1   11.60   21.00
   7 -10  -1    6.00    3.10
   7 -10  -1    0.30    1.40
   7 -10  -1    0.00    3.40
   7 -10  -1    3.10    1.40
   7 -10  -1    0.20    1.80
  -7  10   1    0.30    2.40
  -7  10   1    0.90    2.10
  -7  10   1    1.40    2.30
  -7  10   1    1.80    2.60
  -7  10   1    0.20    1.50
  -7  10   1    1.30    1.90
  -7  10   1   -2.00    1.80
  -7  10   1    0.50    1.50
  -7  10   1   -0.80    3.00
  -7  10   1    1.70    2.30
   6 -10  -1  204.58    8.90
   6 -10  -1  203.48    9.30
   6 -10  -1  205.68    9.20
   6 -10  -1  188.58   11.50
   6 -10  -1  201.08    8.90
   6 -10  -1  193.88   11.70
   6 -10  -1  197.38    9.80
   6 -10  -1  188.58    9.60
   6 -10  -1  207.88   10.40
   6 -10  -1  185.18    9.80
   6 -10  -1  181.88   29.40
   6 -10  -1  210.08   11.10
  -6  10   1  194.18    9.20
  -6  10   1  214.68   10.50
  -6  10   1  187.98    9.50
  -6  10   1  212.08    9.50
  -6  10   1  200.68   10.00
  -6  10   1  195.08    9.10
  -6  10   1  201.38   11.10
  -6  10   1  190.88   10.10
   5 -10  -1    2.00    2.80
   5 -10  -1    1.60    1.40
   5 -10  -1    1.40    2.90
   5 -10  -1    0.90    1.40
   5 -10  -1    0.60    1.50
   5 -10  -1    3.20    2.50
   5 -10  -1    1.30    1.90
   5 -10  -1    2.50    1.80
   5 -10  -1  -11.00   13.20
   5 -10  -1   -0.70    1.00
   5 -10  -1    3.10    1.40
   5 -10  -1    0.60    1.50
   5 -10  -1    1.10    1.20
   5 -10  -1    0.50    2.40
  -5  10   1    0.40    2.00
  -5  10   1    1.70    1.50
  -5  10   1    2.40    1.60
  -5  10   1    1.30    2.40
  -5  10   1    3.00    1.90
  -5  10   1    0.50    1.60
  -5  10   1    3.10    2.70
  -5  10   1    1.20    2.00
  -5  10   1    1.20    2.90
   4 -10  -1  480.05   22.00
   4 -10  -1  422.66   41.10
   4 -10  -1  483.05   21.40
   4 -10  -1  487.35   22.00
   4 -10  -1  498.45   22.70
  -4  10   1  469.65   20.50
  -4  10   1  493.95   21.40
  -4  10   1  507.15   22.30
  -4  10   1  448.16   21.30
   3 -10  -1   11.10    2.20
   3 -10  -1   16.50    1.60
   3 -10  -1   14.30    2.00
   3 -10  -1   16.10    1.90
   3 -10  -1   19.30   13.50
   3 -10  -1   15.80    2.20
   3 -10  -1   12.50    1.70
   3 -10  -1   10.80    2.30
   3 -10  -1   11.10    2.80
   3 -10  -1   16.80    1.80
  -3  10   1   18.80    2.40
  -3  10   1   13.00    2.20
  -3  10   1   15.20    2.80
  -3  10   1   16.50    2.30
  -3  10   1   17.30    3.20
   2 -10  -1   13.50    1.50
   2 -10  -1   13.70    3.00
   2 -10  -1    6.50   12.80
   2 -10  -1   12.10    2.40
   2 -10  -1   14.40    1.60
   2 -10  -1   16.80    2.50
   2 -10  -1   14.80    1.70
   2 -10  -1   12.80    1.80
   2 -10  -1   17.30    2.00
   2 -10  -1   19.80    3.60
   2 -10  -1   11.80    2.50
  -2  10   1   17.80    2.40
  -2  10   1    9.60    3.90
  -2  10   1   17.30    2.90
  -2  10   1   12.50    2.60
  -2  10   1   11.30    2.90
  -2  10   1   13.10    2.00
  -2  10   1    8.80    2.90
  -2  10   1   16.40    2.30
   1 -10  -1   10.90    2.20
   1 -10  -1   10.70    1.60
   1 -10  -1    8.00    1.60
   1 -10  -1   11.40    3.70
   1 -10  -1   13.10    2.50
   1 -10  -1    6.30    2.00
   1 -10  -1    8.40    2.50
   1 -10  -1    8.40    1.40
   1 -10  -1    8.80    2.10
   1 -10  -1    8.90    1.30
   1 -10  -1   13.90    3.20
   1 -10  -1    9.80    2.70
   1 -10  -1    7.80    1.40
   1 -10  -1    7.20    1.40
   1 -10  -1   -5.70   13.70
  -1  10   1   10.80    3.10
  -1  10   1   12.30    4.00
  -1  10   1    8.90    2.50
  -1  10   1    5.00    2.00
  -1  10   1    9.90    2.20
  -1  10   1    8.20    1.80
  -1  10   1    7.20    1.90
  -1  10   1   11.80    3.00
  -1  10   1   11.40    2.50
   0 -10  -1   70.59    5.90
   0 -10  -1   81.29    5.30
   0 -10  -1   78.99    4.20
   0 -10  -1   71.79    5.00
   0 -10  -1   75.39    6.10
   0 -10  -1   77.09    5.30
   0 -10  -1   83.49    4.00
   0 -10  -1   95.49   22.50
   0 -10  -1   82.69    4.30
   0 -10  -1   72.29    5.80
   0 -10  -1   80.69    4.20
   0  10   1   69.49    5.70
   0  10   1   75.29    6.50
   0  10   1   74.39    6.30
   0  10   1   84.69    6.20
   0  10   1   84.99    5.40
   0  10   1   84.19    5.20
  -1 -10  -1  135.89    8.10
  -1 -10  -1  150.68    6.90
  -1 -10  -1  144.39    8.90
  -1 -10  -1  131.99   11.00
  -1 -10  -1  134.29    6.30
  -1 -10  -1  209.48   30.40
  -1 -10  -1  140.69    7.80
  -1 -10  -1  135.89    6.40
  -1 -10  -1  147.79    6.60
  -1 -10  -1  154.68    8.00
  -1 -10  -1  136.79    7.50
  -1 -10  -1  144.19    6.60
  -1 -10  -1  152.28    6.70
   1  10   1  160.18    8.10
   1  10   1  145.99    7.80
   1  10   1  144.49    7.30
   1  10   1  124.99   12.70
   1  10   1  150.28    9.40
   1  10   1  126.99   10.70
  -2 -10  -1 1611.44   67.69
  -2 -10  -1 1504.75   91.99
   2  10   1 1664.53   73.89
  -3 -10  -1  328.27   13.60
  -3 -10  -1  306.77   13.30
  -3 -10  -1  317.87   13.30
  -3 -10  -1  283.37   15.60
  -3 -10  -1  331.97   13.80
   3  10   1  328.57   14.00
   3  10   1  294.17   14.20
   3  10   1  306.87   16.80
  -4 -10  -1  162.48    8.10
  -4 -10  -1  188.88   10.50
  -4 -10  -1  164.78    8.20
  -4 -10  -1  162.28    7.80
  -4 -10  -1  174.38   10.20
  -4 -10  -1  176.38    8.20
  -4 -10  -1  165.38    7.80
   4  10   1  192.48   12.10
   4  10   1  170.18    8.30
   4  10   1  186.08   14.30
   4  10   1  198.98   17.20
   4  10   1  171.68   11.30
   4  10   1  168.38    8.90
   4  10   1  169.28    9.90
  -5 -10  -1   12.90    1.80
  -5 -10  -1   11.80    1.90
  -5 -10  -1    8.80    3.40
  -5 -10  -1   13.90    2.00
  -5 -10  -1   14.60    2.00
  -5 -10  -1    7.90    3.00
  -5 -10  -1   12.40    2.50
  -5 -10  -1   13.20    1.80
   5  10   1   10.80    3.30
   5  10   1   10.90    4.70
   5  10   1    9.30    6.00
   5  10   1   19.60    9.70
   5  10   1    2.80    7.10
   5  10   1   16.60    2.70
   5  10   1   15.70    4.10
   5  10   1    7.80    7.40
  -6 -10  -1   72.69    3.90
  -6 -10  -1   69.29    4.00
  -6 -10  -1   65.69    4.30
  -6 -10  -1   72.29    5.20
   6  10   1   52.49   12.90
   6  10   1   49.10   10.40
   6  10   1   55.69    6.80
   6  10   1   70.89    5.10
   6  10   1   57.69    6.40
  -7 -10  -1   43.00    3.20
  -7 -10  -1   31.60    3.20
  -7 -10  -1   36.70    3.00
  -7 -10  -1   42.10    3.70
  -7 -10  -1   38.20    2.90
   7  10   1   36.50    6.10
   7  10   1   44.20    5.90
   7  10   1   32.10    3.90
   7  10   1   32.30    3.50
  -8 -10  -1  190.28    8.60
  -8 -10  -1  201.18    8.60
  -8 -10  -1  189.58    8.60
  -8 -10  -1  173.58    9.00
  -8 -10  -1  183.08    9.00
   8  10   1  160.78   18.30
   8  10   1  162.98   16.10
   8  10   1  170.88    9.30
   8  10   1  191.98    9.10
  11 -11  -1  399.46   16.70
  11 -11  -1  400.86   16.70
  11 -11  -1  354.86   17.50
  11 -11  -1  355.46   18.00
 -11  11   1  374.86   20.70
 -11  11   1  373.36   16.50
 -11  11   1  351.76   15.70
 -11  11   1  372.66   16.70
 -11  11   1  348.07   17.70
  10 -11  -1    3.40    2.10
  10 -11  -1    5.50    1.70
  10 -11  -1    5.20    1.60
  10 -11  -1    6.10    3.00
  10 -11  -1    4.50    2.10
  10 -11  -1    5.00    3.00
  10 -11  -1    4.70    1.70
  10 -11  -1    7.80    2.10
 -10  11   1    3.90    3.40
 -10  11   1    4.20    2.60
 -10  11   1    5.90    2.20
 -10  11   1    7.10    1.80
 -10  11   1    5.90    2.80
 -10  11   1    4.10    2.30
 -10  11   1    7.20    2.10
  -9  11   1 1079.19   44.20
   8 -11  -1   46.40    3.40
   8 -11  -1   44.80    3.20
   8 -11  -1   47.60    5.50
   8 -11  -1   50.19    3.70
   8 -11  -1   49.70    5.90
   8 -11  -1   43.60    4.20
   8 -11  -1   43.10    3.70
   8 -11  -1   47.00    4.20
  -8  11   1   49.20    4.70
  -8  11   1   47.10    3.70
  -8  11   1   52.79    4.70
  -8  11   1   50.79    4.10
  -8  11   1   51.09    5.40
  -8  11   1   44.80    3.80
  -8  11   1   39.80    5.20
  -8  11   1   48.20    5.50
  -8  11   1   53.39    4.20
   7 -11  -1   39.30    3.30
   7 -11  -1   40.00    3.90
   7 -11  -1   39.00    3.00
   7 -11  -1   34.20    4.60
   7 -11  -1   74.09   26.50
   7 -11  -1   41.40    3.40
   7 -11  -1   40.60    4.60
   7 -11  -1   44.10    3.20
   7 -11  -1   37.50    3.40
   7 -11  -1   45.30    3.90
   7 -11  -1   41.20    5.50
  -7  11   1   34.20    4.30
  -7  11   1   32.30    4.80
  -7  11   1   42.40    3.50
  -7  11   1   40.20    3.60
  -7  11   1   47.00    4.50
  -7  11   1   40.20    4.50
  -7  11   1   34.90    4.60
  -7  11   1   45.70    3.80
  -7  11   1   32.00    4.00
   6 -11  -1   -0.20    1.60
   6 -11  -1    4.00    2.70
   6 -11  -1    0.60    1.90
   6 -11  -1    1.70    1.30
   6 -11  -1    1.30    2.40
   6 -11  -1    0.40    1.30
   6 -11  -1    1.90    1.80
   6 -11  -1    2.40    3.00
   6 -11  -1    1.80    3.20
   6 -11  -1    1.20    1.30
   6 -11  -1    1.50    1.50
   6 -11  -1    0.70    1.70
   6 -11  -1    0.50   17.40
   6 -11  -1    2.30    1.50
  -6  11   1   -1.30    2.60
  -6  11   1    1.70    1.90
  -6  11   1    4.00    2.30
  -6  11   1    0.00    2.50
  -6  11   1    0.80    2.10
  -6  11   1    1.90    1.60
  -6  11   1    1.80    3.30
  -6  11   1    0.40    1.70
  -6  11   1   -0.70    1.70
  -6  11   1    1.20    2.40
   5 -11  -1    2.10    1.50
   5 -11  -1    1.40    1.20
   5 -11  -1    8.50    3.40
   5 -11  -1    2.10    1.50
   5 -11  -1    3.70    2.00
   5 -11  -1    6.20    3.40
   5 -11  -1    2.40    2.00
   5 -11  -1    3.00    1.60
   5 -11  -1   16.00   16.40
   5 -11  -1    3.00    1.30
   5 -11  -1    2.20    1.70
   5 -11  -1    4.80    2.60
  -5  11   1    3.10    2.70
  -5  11   1    6.70    2.50
  -5  11   1    3.10    2.40
  -5  11   1    2.90    2.30
  -5  11   1    2.90    3.00
  -5  11   1    3.50    1.90
  -5  11   1    6.80    2.80
  -5  11   1    9.10    3.80
  -5  11   1    5.40    1.80
  -5  11   1    6.20    2.10
   4 -11  -1   67.79    4.30
   4 -11  -1   60.19    4.10
   4 -11  -1   65.69    3.80
   4 -11  -1   69.29    4.00
   4 -11  -1   70.49    5.90
   4 -11  -1   65.39    4.40
   4 -11  -1   59.79    4.70
   4 -11  -1   65.69    5.10
   4 -11  -1   70.19    3.80
   4 -11  -1   78.89    6.70
   4 -11  -1   69.69    5.40
   4 -11  -1   63.99   19.80
  -4  11   1   59.29    5.30
  -4  11   1   67.59    4.30
  -4  11   1   70.99    6.10
  -4  11   1   64.09    7.30
  -4  11   1   70.89    5.50
  -4  11   1   70.39    4.60
  -4  11   1   63.99    4.60
  -4  11   1   61.79    4.50
  -4  11   1   65.49    5.80
   3 -11  -1  233.28   10.40
   3 -11  -1  238.88   30.40
   3 -11  -1  227.88    9.70
   3 -11  -1  226.68    9.80
   3 -11  -1  222.88    9.90
   3 -11  -1  227.58    9.70
   3 -11  -1  209.08   11.00
   3 -11  -1  228.18   10.00
   3 -11  -1  203.48   11.50
   3 -11  -1  242.48   10.30
   3 -11  -1  222.88   12.50
   3 -11  -1  201.18   11.00
  -3  11   1  226.68   11.30
  -3  11   1  208.28   11.00
  -3  11   1  230.68   10.60
  -3  11   1  216.48   10.20
  -3  11   1  220.58   10.50
  -3  11   1  201.98   13.00
  -3  11   1  232.48   10.70
  -3  11   1  200.18   11.60
   2 -11  -1  323.07   14.30
   2 -11  -1  349.37   16.30
   2 -11  -1  354.76   17.00
   2 -11  -1  346.87   15.70
   2 -11  -1  347.57   36.00
   2 -11  -1  321.17   14.80
   2 -11  -1  354.36   16.90
   2 -11  -1  332.07   14.60
   2 -11  -1  348.07   15.80
   2 -11  -1  362.26   14.80
   2 -11  -1  328.67   16.30
   2 -11  -1  328.47   14.60
   2 -11  -1  329.07   14.50
   2 -11  -1  328.87   15.60
  -2  11   1  338.17   17.60
  -2  11   1  339.37   14.90
  -2  11   1  349.07   15.30
  -2  11   1  352.66   15.90
  -2  11   1  347.27   15.40
  -2  11   1  344.47   17.20
  -2  11   1  346.57   18.10
  -2  11   1  332.07   16.40
  -2  11   1  331.77   16.00
   1 -11  -1  261.37   35.60
   1 -11  -1  195.78    8.80
   1 -11  -1  175.78    8.70
   1 -11  -1  181.68    9.80
   1 -11  -1  203.38    9.70
   1 -11  -1  207.28   11.10
   1 -11  -1  193.68   11.50
   1 -11  -1  191.38   10.50
   1 -11  -1  187.08    8.40
   1 -11  -1  188.78    9.80
   1 -11  -1  178.78    9.60
   1 -11  -1  178.18    8.50
   1 -11  -1  204.38   10.40
   1 -11  -1  177.68    8.50
   1 -11  -1  176.98    8.60
  -1  11   1  188.98    9.40
  -1  11   1  195.68   12.80
  -1  11   1  196.88    9.70
  -1  11   1  182.38   10.20
  -1  11   1  191.88   10.00
  -1  11   1  191.68   10.80
  -1  11   1  201.88   11.60
  -1  11   1  192.18    9.00
   0 -11  -1   13.00    1.70
   0 -11  -1    9.80    2.90
   0 -11  -1   31.00   20.50
   0 -11  -1   21.50    4.30
   0 -11  -1   14.20    1.70
   0 -11  -1   15.20    2.70
   0 -11  -1   13.70    1.60
   0 -11  -1   15.30    3.00
   0 -11  -1   10.20    2.40
   0 -11  -1   12.40    2.50
   0 -11  -1   12.50    3.40
   0 -11  -1   11.80    2.30
   0  11   1   18.80    3.00
   0  11   1   12.50    3.60
   0  11   1   14.70    3.20
   0  11   1   10.80    3.50
   0  11   1   12.90    2.10
   0  11   1   16.40    2.60
   0  11   1   16.20    2.70
   0  11   1   16.50    3.70
   0  11   1    7.20    5.60
   0  11   1   14.10    2.80
   0  11   1   11.90    5.30
  -1 -11  -1   60.19    4.60
  -1 -11  -1   58.19    3.90
  -1 -11  -1   52.29    4.60
  -1 -11  -1   54.09    4.50
  -1 -11  -1   65.09    5.20
  -1 -11  -1   55.79    6.90
  -1 -11  -1   59.59    3.50
  -1 -11  -1   61.59    4.30
  -1 -11  -1   59.89   25.50
  -1 -11  -1   62.49    5.60
   1  11   1   63.29    9.40
   1  11   1   63.09    7.80
   1  11   1   53.29    4.10
   1  11   1   49.80    4.30
   1  11   1   55.99    5.40
   1  11   1   49.60    5.40
   1  11   1   59.39    6.50
   1  11   1   63.89    6.50
   1  11   1   61.39    6.50
  -2 -11  -1  630.94   26.50
  -2 -11  -1  605.44   26.30
  -2 -11  -1  563.24   24.90
  -2 -11  -1  618.54   27.50
  -2 -11  -1  574.14   25.10
   2  11   1  603.64   26.20
   2  11   1  646.14   30.30
   2  11   1  612.14   28.00
   2  11   1  583.54   27.80
   2  11   1  605.04   26.70
   2  11   1  645.14   26.20
   2  11   1  663.53   33.00
   2  11   1  626.84   25.70
  -3 -11  -1   40.40    2.60
  -3 -11  -1   41.60    3.10
  -3 -11  -1   34.10    2.70
  -3 -11  -1   42.00    2.60
   3  11   1   34.20    4.80
   3  11   1   39.30    4.30
   3  11   1   50.39    4.30
  -4 -11  -1   57.99    3.30
  -4 -11  -1   59.59    5.90
  -4 -11  -1   61.29    3.80
  -4 -11  -1   55.79    3.50
  -4 -11  -1   58.99    4.60
   4  11   1   54.89    5.40
   4  11   1   57.69    4.70
   4  11   1   53.49   10.30
   4  11   1   50.49    7.80
   4  11   1   51.49    9.30
   4  11   1   53.89    6.40
   4  11   1   60.39    6.30
  -5 -11  -1    3.00    1.20
  -5 -11  -1    3.40    2.90
  -5 -11  -1    2.90    1.20
  -5 -11  -1    1.60    1.40
  -5 -11  -1    3.90    2.00
  -5 -11  -1    2.50    1.30
   5  11   1    7.20    2.20
   5  11   1   -3.30    8.70
   5  11   1    0.50    3.60
   5  11   1   -0.70    6.90
   5  11   1    1.90    3.00
   5  11   1    2.90    2.50
  -6 -11  -1   26.10    2.50
  -6 -11  -1   32.50    2.40
  -6 -11  -1   24.60    5.10
  -6 -11  -1   31.40    3.30
   6  11   1   28.40    8.10
   6  11   1   32.10    9.30
   6  11   1   28.80    3.20
   6  11   1   32.90    5.30
  -7 -11  -1    4.50    1.30
  -7 -11  -1    2.70    1.60
  -7 -11  -1    4.50    1.10
  -7 -11  -1    0.70    2.30
   7  11   1    4.50    2.90
   7  11   1   11.20    7.40
   7  11   1    5.00    5.30
   7  11   1    4.60    6.50
   7  11   1    4.90    2.00
  10 -12  -1  584.84   26.20
  10 -12  -1  623.64   25.30
  10 -12  -1  591.54   26.60
  10 -12  -1  602.94   25.00
  10 -12  -1  610.94   24.70
 -10  12   1  571.34   25.50
 -10  12   1  589.84   29.20
 -10  12   1  555.14   26.90
 -10  12   1  602.54   25.50
   9 -12  -1  812.72   33.90
  -9  12   1  778.82   33.90
  -9  12   1  798.72   33.60
  -9  12   1  759.22   32.30
  -9  12   1  756.92   34.30
   8 -12  -1  415.36   17.30
   8 -12  -1  414.26   17.30
   8 -12  -1  413.26   17.50
   8 -12  -1  417.46   19.10
   8 -12  -1  429.46   19.40
   8 -12  -1  408.06   18.20
   8 -12  -1  418.16   17.70
  -8  12   1  403.26   17.60
  -8  12   1  417.36   19.50
  -8  12   1  416.86   18.60
  -8  12   1  394.86   18.50
  -8  12   1  377.56   17.70
  -8  12   1  403.46   20.00
  -8  12   1  430.46   18.70
  -8  12   1  406.06   19.10
   7 -12  -1  258.47   11.10
   7 -12  -1  253.67   11.30
   7 -12  -1  263.97   12.00
   7 -12  -1  266.17   11.10
   7 -12  -1  236.58   12.70
   7 -12  -1  271.07   11.60
   7 -12  -1  241.08   13.20
  -7  12   1  277.47   12.10
  -7  12   1  255.07   12.50
  -7  12   1  239.68   13.50
  -7  12   1  233.08   14.10
  -7  12   1  233.98   12.90
  -7  12   1  260.87   11.50
   6 -12  -1   30.90    3.30
   6 -12  -1   34.30    2.70
   6 -12  -1   35.70    4.70
   6 -12  -1   37.20    3.00
   6 -12  -1   34.90    4.10
   6 -12  -1   33.20    3.10
   6 -12  -1   33.60    3.10
   6 -12  -1   34.30    4.60
   6 -12  -1   30.10    2.70
  -6  12   1   30.60    4.30
  -6  12   1   32.40    5.50
  -6  12   1   27.80    3.60
  -6  12   1   30.20    3.90
  -6  12   1   39.60    4.10
  -6  12   1   25.70    3.00
  -6  12   1   36.10    4.90
  -6  12   1   29.70    3.10
  -6  12   1   33.50    3.10
   5 -12  -1   14.50    2.80
   5 -12  -1   17.00    2.20
   5 -12  -1   15.80   20.10
   5 -12  -1   21.90    4.20
   5 -12  -1   13.80    3.60
   5 -12  -1   19.70    2.50
  -5  12   1   16.70    3.60
  -5  12   1   16.20    3.90
  -5  12   1   16.00    3.80
  -5  12   1   14.50    4.50
  -5  12   1   18.20    2.70
  -5  12   1   14.40    3.90
  -5  12   1   17.00    3.20
  -5  12   1   16.30    3.50
  -5  12   1   10.40    3.10
   4 -12  -1   21.20    3.80
   4 -12  -1   14.50    3.40
   4 -12  -1   20.40    1.90
   4 -12  -1   24.10    2.20
   4 -12  -1   19.80    2.20
   4 -12  -1   22.50   17.00
   4 -12  -1   22.80    2.20
   4 -12  -1   15.60    2.80
   4 -12  -1   15.90    3.10
   4 -12  -1   23.30    2.40
  -4  12   1   18.30    2.50
  -4  12   1   17.30    2.60
  -4  12   1   14.10    3.70
  -4  12   1   19.70    2.80
  -4  12   1   16.30    3.10
  -4  12   1   13.10    3.60
  -4  12   1   23.70    3.20
  -4  12   1   17.10    3.80
  -4  12   1   22.40    3.40
  -4  12   1   13.40    4.60
   3 -12  -1  867.61   41.00
  -3  12   1  849.72   39.10
  -3  12   1  841.62   39.90
  -3  12   1  951.40   37.30
  -3  12   1  966.10   42.00
   2 -12  -1  103.69    5.40
   2 -12  -1  102.59    5.40
   2 -12  -1   99.19   10.00
   2 -12  -1  102.19    5.60
   2 -12  -1  114.89    5.70
   2 -12  -1  118.69    9.00
   2 -12  -1   94.89   33.40
   2 -12  -1  114.99    7.40
   2 -12  -1  102.29    5.20
  -2  12   1  112.09    6.40
  -2  12   1  113.89    8.80
  -2  12   1  118.09    8.10
  -2  12   1   95.39    6.30
  -2  12   1  100.19    6.60
  -2  12   1  104.79    5.90
   1 -12  -1  559.24   24.50
   1 -12  -1  592.74   27.50
   1 -12  -1  548.95   27.90
   1 -12  -1  673.93   59.69
   1 -12  -1  566.64   23.80
   1 -12  -1  598.44   25.40
   1 -12  -1  608.14   23.80
  -1  12   1  563.14   26.00
  -1  12   1  576.84   25.00
  -1  12   1  542.75   27.40
  -1  12   1  573.64   24.50
  -1  12   1  580.64   24.80
  -1  12   1  548.75   29.10
  -1  12   1  535.65   26.40
   0 -12  -1   12.90    3.50
   0 -12  -1   20.10    1.90
   0 -12  -1   18.80    1.90
   0 -12  -1   28.10    5.20
   0 -12  -1   17.00    2.70
   0 -12  -1   19.10    2.10
   0 -12  -1   16.60    3.10
   0 -12  -1   15.90   27.50
   0 -12  -1   17.10    3.40
   0  12   1   10.50    6.10
   0  12   1   20.10    3.00
   0  12   1    9.80    3.60
   0  12   1   19.10    3.50
   0  12   1   17.70    2.40
   0  12   1   13.00    5.20
   0  12   1   22.70    2.90
   0  12   1   19.50    3.10
   0  12   1   16.00    3.90
   0  12   1   14.70    3.90
  -1 -12  -1    9.60    1.70
  -1 -12  -1    7.10    3.30
  -1 -12  -1    4.80    2.30
  -1 -12  -1    4.40    2.50
  -1 -12  -1    5.20    1.40
  -1 -12  -1    8.50    2.10
  -1 -12  -1    7.80    7.90
  -1 -12  -1    3.20    3.10
  -1 -12  -1   37.00   48.90
   1  12   1    3.40    2.20
   1  12   1    5.00    2.90
   1  12   1    8.10    3.20
   1  12   1    6.70    3.50
   1  12   1    8.10    5.00
   1  12   1    4.80    6.10
   1  12   1    7.50    2.00
  -2 -12  -1    3.10    2.10
  -2 -12  -1    2.00    2.90
  -2 -12  -1    4.50    2.30
  -2 -12  -1    3.40    1.40
   2  12   1    4.60    3.50
   2  12   1    2.90    2.90
   2  12   1    1.70    6.10
   2  12   1    4.00    2.50
   2  12   1    8.80    2.30
   2  12   1    6.10    4.90
   2  12   1    4.40    1.70
   2  12   1    6.70    6.10
  -3 -12  -1    1.20    1.20
  -3 -12  -1    1.50    1.90
  -3 -12  -1    0.70    1.60
  -3 -12  -1    3.60    2.90
   3  12   1    1.80    1.40
   3  12   1    6.30    6.50
   3  12   1   -0.20    2.10
   3  12   1   15.70   11.70
   3  12   1    2.40    5.30
   3  12   1    2.50    2.80
   3  12   1    4.60    2.00
  -4 -12  -1    8.80    1.40
  -4 -12  -1   10.60    2.40
   4  12   1    6.30    3.70
   4  12   1    8.00    6.60
   4  12   1    3.90    1.90
   4  12   1   -2.00    6.40
   4  12   1    8.50    3.10
   4  12   1    6.30    5.10
  -5 -12  -1  160.58    6.80
   5  12   1  140.89   10.00
   5  12   1  159.18    7.90
  -6 -12  -1    0.00    2.20
   6  12   1   -0.10    5.80
   6  12   1    4.60    3.30
   6  12   1    4.30    1.80
   9 -13  -1   48.90    3.10
   9 -13  -1   41.30    2.90
   9 -13  -1   46.90    3.30
   9 -13  -1   44.20    3.40
   9 -13  -1   42.20    3.60
  -9  13   1   52.49    6.80
  -9  13   1   49.40    3.60
  -9  13   1   56.19    4.90
  -9  13   1   49.10    5.30
  -9  13   1   40.40    4.30
  -8  13   1 1031.10   44.40
  -8  13   1 1002.30   43.50
   7 -13  -1   14.90    2.00
   7 -13  -1   20.50    2.20
   7 -13  -1   15.10    1.80
   7 -13  -1   19.10    1.90
   7 -13  -1   12.80    3.20
   7 -13  -1    9.50    2.80
  -7  13   1   16.50    2.30
  -7  13   1   19.20    3.50
  -7  13   1    9.90    3.30
  -7  13   1   11.70    3.10
  -7  13   1    7.40    4.20
   6 -13  -1  118.29    8.00
   6 -13  -1  122.79    7.50
   6 -13  -1  115.79    7.80
   6 -13  -1  128.49    6.20
   6 -13  -1  116.89    6.60
   6 -13  -1  125.79    6.60
   6 -13  -1  128.49    6.10
   6 -13  -1  119.99    5.80
   6 -13  -1  114.69    5.80
  -6  13   1  129.89    6.50
  -6  13   1  118.59    7.60
  -6  13   1  121.39    7.50
  -6  13   1  121.69    8.20
  -6  13   1  111.49    9.60
  -6  13   1  121.09    6.70
  -6  13   1  104.89    8.40
  -6  13   1  111.39    6.50
   5 -13  -1  122.09    5.90
   5 -13  -1  129.29    6.10
   5 -13  -1  135.89    7.20
   5 -13  -1  126.09    6.60
   5 -13  -1  118.39    7.50
   5 -13  -1  117.69    8.20
   5 -13  -1  124.99    6.30
   5 -13  -1  121.09    6.30
   5 -13  -1  121.89    8.10
   5 -13  -1  117.19    6.30
   5 -13  -1  131.39    6.00
  -5  13   1  122.49   10.10
  -5  13   1  116.69    7.60
  -5  13   1  122.99    7.10
  -5  13   1  131.49    6.70
  -5  13   1  127.39    7.00
  -5  13   1  124.79    9.10
  -5  13   1  118.49    6.70
  -5  13   1  118.89    8.40
  -5  13   1  122.49    7.80
   4 -13  -1  379.46   19.20
   4 -13  -1  424.56   16.70
   4 -13  -1  405.96   17.20
   4 -13  -1  412.86   17.30
   4 -13  -1  416.16   17.00
   4 -13  -1  382.66   18.00
   4 -13  -1  393.96   18.60
  -4  13   1  376.86   17.40
  -4  13   1  367.26   23.30
  -4  13   1  408.66   18.60
  -4  13   1  406.66   17.90
[truncated: 3,935,514 more chars]
