# Supplementary material for: Reduction of Rare‐Earth Stannole Sandwich Complexes to Tin‐Based Radical Ligands and Tin–Tin Bonds
Source: Angew Chem Int Ed Engl. 2025 Sep 14;64(45):e202516323. doi: 10.1002/anie.202516323 (PMC12582010; doi:10.1002/anie.202516323)
Supplement: Supplementary file 2 — Supporting Information [file ANIE-64-e202516323-s001.zip › 1Y.cif]

data_test01(1)
_audit_creation_date               2024-09-30
_audit_creation_method
;
Olex2 1.5
(compiled 2024.02.16 svn.r378c4104 for OlexSys, GUI svn.r6928)
;
_shelx_SHELXL_version_number       '2019/2'
_audit_contact_author_address      ?
_audit_contact_author_email        ?
_audit_contact_author_name         ''
_audit_contact_author_phone        ?
_publ_contact_author_id_orcid      ?
_publ_section_references
;
Dolomanov, O.V., Bourhis, L.J., Gildea, R.J, Howard, J.A.K. & Puschmann, H.
 (2009), J. Appl. Cryst. 42, 339-341.

Sheldrick, G.M. (2015). Acta Cryst. C71, 3-8.
;
_chemical_name_common              ?
_chemical_name_systematic          ?
_chemical_formula_moiety           'C58 H106 Si4 Sn2 Y2, C7 H8'
_chemical_formula_sum              'C65 H114 Si4 Sn2 Y2'
_chemical_formula_weight           1423.12
_chemical_melting_point            ?
loop_
  _atom_type_symbol
  _atom_type_description
  _atom_type_scat_dispersion_real
  _atom_type_scat_dispersion_imag
  _atom_type_scat_source
 'C' 'C' 0.0137 0.0067 'International Tables Vol C Tables 4.2.6.8 and 6.1.1.4'
 'H' 'H' 0.0000 0.0000 'International Tables Vol C Tables 4.2.6.8 and 6.1.1.4'
 'Si' 'Si' 0.2153 0.2529 'International Tables Vol C Tables 4.2.6.8 and 6.1.1.4'
 'Sn' 'Sn' 0.1164 4.3256 'International Tables Vol C Tables 4.2.6.8 and 6.1.1.4'
 'Y' 'Y' -0.4654 1.5873 'International Tables Vol C Tables 4.2.6.8 and 6.1.1.4'

_shelx_space_group_comment
;
The symmetry employed for this shelxl refinement is uniquely defined
by the following loop, which should always be used as a source of
symmetry information in preference to the above space-group names.
They are only intended as comments.
;
_space_group_crystal_system        'triclinic'
_space_group_IT_number             2
_space_group_name_H-M_alt          'P -1'
_space_group_name_Hall             '-P 1'
loop_
  _space_group_symop_operation_xyz
 'x, y, z'
 '-x, -y, -z'

_cell_length_a                     11.9834(4)
_cell_length_b                     12.2122(5)
_cell_length_c                     24.6054(9)
_cell_angle_alpha                  97.080(2)
_cell_angle_beta                   97.076(2)
_cell_angle_gamma                  99.770(2)
_cell_volume                       3483.1(2)
_cell_formula_units_Z              2
_cell_measurement_reflns_used      9862
_cell_measurement_temperature      100.00
_cell_measurement_theta_max        55.01
_cell_measurement_theta_min        3.18
_shelx_estimated_absorpt_T_max     0.891
_shelx_estimated_absorpt_T_min     0.798
_exptl_absorpt_coefficient_mu      5.905
_exptl_absorpt_correction_T_max    0.7508
_exptl_absorpt_correction_T_min    0.6414
_exptl_absorpt_correction_type     multi-scan
_exptl_absorpt_process_details
;
SADABS-2016/2 (Bruker,2016/2) was used for absorption correction.
wR2(int) was 0.1324 before and 0.0696 after correction.
The Ratio of minimum to maximum transmission is 0.8543.
The \l/2 correction factor is Not present.
;
_exptl_absorpt_special_details     ?
_exptl_crystal_colour              'clear light blue'
_exptl_crystal_colour_lustre       clear
_exptl_crystal_colour_modifier     light
_exptl_crystal_colour_primary      blue
_exptl_crystal_density_diffrn      1.357
_exptl_crystal_density_meas        ?
_exptl_crystal_density_method      ?
_exptl_crystal_description         block
_exptl_crystal_F_000               1476
_exptl_crystal_size_max            0.04
_exptl_crystal_size_mid            0.03
_exptl_crystal_size_min            0.02
_exptl_transmission_factor_max     ?
_exptl_transmission_factor_min     ?
_diffrn_reflns_av_R_equivalents    0.0842
_diffrn_reflns_av_unetI/netI       0.0533
_diffrn_reflns_Laue_measured_fraction_full  0.996
_diffrn_reflns_Laue_measured_fraction_max  0.992
_diffrn_reflns_limit_h_max         14
_diffrn_reflns_limit_h_min         -14
_diffrn_reflns_limit_k_max         14
_diffrn_reflns_limit_k_min         -14
_diffrn_reflns_limit_l_max         30
_diffrn_reflns_limit_l_min         -30
_diffrn_reflns_number              74490
_diffrn_reflns_point_group_measured_fraction_full  0.996
_diffrn_reflns_point_group_measured_fraction_max  0.992
_diffrn_reflns_theta_full          53.594
_diffrn_reflns_theta_max           55.028
_diffrn_reflns_theta_min           3.292
_diffrn_ambient_temperature        100.00
_diffrn_detector_area_resol_mean   ?
_diffrn_measured_fraction_theta_full  0.996
_diffrn_measured_fraction_theta_max  0.992
_diffrn_measurement_device_type    'Bruker APEX-II CCD'
_diffrn_measurement_method         '\f and \w scans'
_diffrn_radiation_type             GaK\a
_diffrn_radiation_wavelength       1.34139
_diffrn_source                     ?
_reflns_Friedel_coverage           0.000
_reflns_Friedel_fraction_full      .
_reflns_Friedel_fraction_max       .
_reflns_number_gt                  10293
_reflns_number_total               13195
_reflns_special_details
;
 Reflections were merged by SHELXL according to the crystal
 class for the calculation of statistics and refinement.
 
 _reflns_Friedel_fraction is defined as the number of unique
 Friedel pairs measured divided by the number that would be
 possible theoretically, ignoring centric projections and
 systematic absences.
;
_reflns_threshold_expression       'I > 2\s(I)'
_computing_cell_refinement         'SAINT V8.40B (?, 2016)'
_computing_data_collection         ?
_computing_data_reduction          'SAINT V8.40B (?, 2016)'
_computing_molecular_graphics      'Olex2 1.5 (Dolomanov et al., 2009)'
_computing_publication_material    'Olex2 1.5 (Dolomanov et al., 2009)'
_computing_structure_refinement    'SHELXL 2019/2 (Sheldrick, 2015)'
_computing_structure_solution      'SHELXT 2018/2 (Sheldrick, 2018)'
_refine_diff_density_max           1.012
_refine_diff_density_min           -0.718
_refine_diff_density_rms           0.093
_refine_ls_extinction_coef         .
_refine_ls_extinction_method       none
_refine_ls_goodness_of_fit_ref     1.031
_refine_ls_hydrogen_treatment      constr
_refine_ls_matrix_type             full
_refine_ls_number_parameters       693
_refine_ls_number_reflns           13195
_refine_ls_number_restraints       0
_refine_ls_R_factor_all            0.0501
_refine_ls_R_factor_gt             0.0326
_refine_ls_restrained_S_all        1.031
_refine_ls_shift/su_max            0.003
_refine_ls_shift/su_mean           0.000
_refine_ls_structure_factor_coef   Fsqd
_refine_ls_weighting_details      
 'w=1/[\s^2^(Fo^2^)+(0.0295P)^2^+0.6658P] where P=(Fo^2^+2Fc^2^)/3'
_refine_ls_weighting_scheme        calc
_refine_ls_wR_factor_gt            0.0681
_refine_ls_wR_factor_ref           0.0735
_refine_special_details            ?
_olex2_refinement_description
;
1. Fixed Uiso
 At 1.2 times of:
  All C(H) groups
 At 1.5 times of:
  All C(H,H,H) groups
2.a Aromatic/amide H refined with riding coordinates:
 C00A(H00A), C00I(H00I), C00L(H00L), C00W(H00W), C01P(H18), C01X(H19),
 C01Y(H20), C01Z(H21), C021(H021)
2.b Idealised Me refined as rotating group:
 C00K(H00B,H00C,H00D), C00S(H00E,H00F,H00G), C00T(H00H,H00J,H00K), C00X(H00M,
 H00N,H00O), C00Y(H00P,H00Q,H00R), C00Z(H00S,H00T,H00U), C010(H01A,H01B,H01C),
 C011(H01D,H01E,H01F), C013(H01G,H01H,H01I), C016(H01J,H01K,H01L), C017(H01M,
 H01N,H01O), C018(H01P,H01Q,H01R), C019(H01S,H01T,H01U), C01A(H01V,H01W,H01X),
 C01B(H01Y,H,HA), C01C(H01Z,HB,HC), C01D(H01,HD,HE), C01E(H1,HF,HG), C01F(H2,HH,
 HI), C01G(H3,HJ,HK), C01H(H4,HL,HM), C01I(H5,HN,HO), C01J(H6,HP,HQ), C01K(H7,
 HR,HS), C01L(H8,HT,HU), C01M(H9,HV,HW), C01O(H10,HX,HY), C01Q(H11,HZ,H22),
 C01R(H12,H23,H24), C01S(H13,H25,H26), C01T(H14,H27,H28), C01U(H15,H29,H30),
 C01V(H16,H31,H32), C01W(H17,H33,H34), C020(H02A,H02B,H02C)
;
_atom_sites_solution_hydrogens     geom
_atom_sites_solution_primary       ?
_atom_sites_solution_secondary     ?
loop_
  _atom_site_label
  _atom_site_type_symbol
  _atom_site_fract_x
  _atom_site_fract_y
  _atom_site_fract_z
  _atom_site_U_iso_or_equiv
  _atom_site_adp_type
  _atom_site_occupancy
  _atom_site_site_symmetry_order
  _atom_site_calc_flag
  _atom_site_refinement_flags_posn
  _atom_site_refinement_flags_adp
  _atom_site_refinement_flags_occupancy
  _atom_site_disorder_assembly
  _atom_site_disorder_group
 Sn1 Sn 0.12525(2) 0.31664(2) 0.71900(2) 0.01743(6) Uani 1 1 d . . . . .
 Sn2 Sn 0.39837(2) 0.35425(2) 0.74986(2) 0.01771(6) Uani 1 1 d . . . . .
 Y1 Y 0.27733(3) 0.26948(3) 0.62600(2) 0.01966(8) Uani 1 1 d . . . . .
 Y2 Y 0.25217(3) 0.47909(3) 0.82688(2) 0.02118(8) Uani 1 1 d . . . . .
 Si1 Si 0.09357(8) 0.53223(8) 0.64648(4) 0.0234(2) Uani 1 1 d . . . . .
 Si2 Si 0.02946(9) 0.03329(8) 0.68822(4) 0.0259(2) Uani 1 1 d . . . . .
 Si3 Si 0.48685(8) 0.62572(8) 0.73010(4) 0.0246(2) Uani 1 1 d . . . . .
 Si4 Si 0.44671(9) 0.21745(9) 0.86094(4) 0.0255(2) Uani 1 1 d . . . . .
 C1 C 0.1149(3) 0.3850(3) 0.64180(14) 0.0208(7) Uani 1 1 d . . . . .
 C2 C 0.0645(3) 0.2975(3) 0.59760(14) 0.0217(7) Uani 1 1 d . . . . .
 C3 C 0.0571(3) 0.1839(3) 0.60743(14) 0.0223(7) Uani 1 1 d . . . . .
 C4 C 0.0947(3) 0.1615(3) 0.66152(14) 0.0221(7) Uani 1 1 d . . . . .
 C5 C 0.0000(3) 0.3214(3) 0.54467(15) 0.0295(8) Uani 1 1 d . . . . .
 H00P H 0.031485 0.397164 0.537936 0.044 Uiso 1 1 calc R U . . .
 H00Q H -0.081220 0.316204 0.548322 0.044 Uiso 1 1 calc R U . . .
 H00R H 0.007930 0.266331 0.513567 0.044 Uiso 1 1 calc R U . . .
 C6 C -0.0023(3) 0.0902(3) 0.56155(16) 0.0292(8) Uani 1 1 d . . . . .
 H00H H 0.031113 0.099906 0.527646 0.044 Uiso 1 1 calc R U . . .
 H00J H -0.084078 0.092559 0.554828 0.044 Uiso 1 1 calc R U . . .
 H00K H 0.007802 0.017636 0.572524 0.044 Uiso 1 1 calc R U . . .
 C7 C 0.1559(4) 0.6212(3) 0.59682(17) 0.0351(9) Uani 1 1 d . . . . .
 H2 H 0.238741 0.623970 0.600569 0.053 Uiso 1 1 calc R U . . .
 HH H 0.140732 0.697423 0.605017 0.053 Uiso 1 1 calc R U . . .
 HI H 0.120840 0.588754 0.558885 0.053 Uiso 1 1 calc R U . . .
 C8 C -0.0628(3) 0.5388(3) 0.63814(18) 0.0332(9) Uani 1 1 d . . . . .
 H01V H -0.096577 0.514311 0.599284 0.050 Uiso 1 1 calc R U . . .
 H01W H -0.072116 0.616147 0.649375 0.050 Uiso 1 1 calc R U . . .
 H01X H -0.101298 0.489372 0.661386 0.050 Uiso 1 1 calc R U . . .
 C9 C 0.1565(3) 0.6026(3) 0.71890(16) 0.0270(8) Uani 1 1 d . . . . .
 H00B H 0.110284 0.570608 0.745349 0.040 Uiso 1 1 calc R U . . .
 H00C H 0.156750 0.683357 0.721715 0.040 Uiso 1 1 calc R U . . .
 H00D H 0.235100 0.590282 0.727271 0.040 Uiso 1 1 calc R U . . .
 C10 C 0.0721(5) 0.0478(4) 0.76450(19) 0.0510(12) Uani 1 1 d . . . . .
 H01P H 0.155760 0.066777 0.773347 0.076 Uiso 1 1 calc R U . . .
 H01Q H 0.044421 -0.023260 0.777403 0.076 Uiso 1 1 calc R U . . .
 H01R H 0.038676 0.107543 0.782894 0.076 Uiso 1 1 calc R U . . .
 C11 C -0.1305(4) 0.0202(4) 0.6750(2) 0.0412(10) Uani 1 1 d . . . . .
 H15 H -0.152357 0.085888 0.695034 0.062 Uiso 1 1 calc R U . . .
 H29 H -0.166997 -0.048053 0.687764 0.062 Uiso 1 1 calc R U . . .
 H30 H -0.155620 0.016060 0.635202 0.062 Uiso 1 1 calc R U . . .
 C12 C 0.0576(4) -0.1081(3) 0.65997(18) 0.0352(9) Uani 1 1 d . . . . .
 H01J H 0.040246 -0.119721 0.619471 0.053 Uiso 1 1 calc R U . . .
 H01K H 0.009013 -0.166951 0.674649 0.053 Uiso 1 1 calc R U . . .
 H01L H 0.138278 -0.111230 0.671062 0.053 Uiso 1 1 calc R U . . .
 C13 C 0.4376(3) 0.5326(3) 0.77962(14) 0.0212(7) Uani 1 1 d . . . . .
 C14 C 0.4763(3) 0.5500(3) 0.83768(14) 0.0212(7) Uani 1 1 d . . . . .
 C15 C 0.4592(3) 0.4568(3) 0.86753(14) 0.0241(8) Uani 1 1 d . . . . .
 C16 C 0.4089(3) 0.3480(3) 0.83813(14) 0.0225(7) Uani 1 1 d . . . . .
 C17 C 0.5535(3) 0.6581(3) 0.86618(16) 0.0305(9) Uani 1 1 d . . . . .
 H01G H 0.542715 0.718791 0.844617 0.046 Uiso 1 1 calc R U . . .
 H01H H 0.633475 0.648605 0.869041 0.046 Uiso 1 1 calc R U . . .
 H01I H 0.534223 0.676881 0.903343 0.046 Uiso 1 1 calc R U . . .
 C18 C 0.5068(3) 0.4736(3) 0.92842(15) 0.0303(9) Uani 1 1 d . . . . .
 H01D H 0.482993 0.539237 0.947399 0.045 Uiso 1 1 calc R U . . .
 H01E H 0.590556 0.485594 0.932857 0.045 Uiso 1 1 calc R U . . .
 H01F H 0.477603 0.406768 0.944461 0.045 Uiso 1 1 calc R U . . .
 C19 C 0.4232(3) 0.5482(3) 0.65926(15) 0.0309(9) Uani 1 1 d . . . . .
 H00M H 0.462621 0.485647 0.650332 0.046 Uiso 1 1 calc R U . . .
 H00N H 0.432264 0.599533 0.631824 0.046 Uiso 1 1 calc R U . . .
 H00O H 0.341664 0.518891 0.658713 0.046 Uiso 1 1 calc R U . . .
 C20 C 0.4481(4) 0.7681(3) 0.73489(19) 0.0363(9) Uani 1 1 d . . . . .
 H1 H 0.364566 0.760389 0.728749 0.054 Uiso 1 1 calc R U . . .
 HF H 0.480685 0.808341 0.706706 0.054 Uiso 1 1 calc R U . . .
 HG H 0.478648 0.810330 0.771728 0.054 Uiso 1 1 calc R U . . .
 C21 C 0.6471(3) 0.6509(4) 0.73401(18) 0.0354(9) Uani 1 1 d . . . . .
 H5 H 0.682393 0.699052 0.768810 0.053 Uiso 1 1 calc R U . . .
 HN H 0.669177 0.687815 0.702738 0.053 Uiso 1 1 calc R U . . .
 HO H 0.673231 0.578903 0.732504 0.053 Uiso 1 1 calc R U . . .
 C22 C 0.3902(4) 0.1636(4) 0.92269(18) 0.0398(10) Uani 1 1 d . . . . .
 H11 H 0.408601 0.223770 0.954469 0.060 Uiso 1 1 calc R U . . .
 H22 H 0.307001 0.138987 0.914118 0.060 Uiso 1 1 calc R U . . .
 HZ H 0.425685 0.100161 0.931603 0.060 Uiso 1 1 calc R U . . .
 C23 C 0.6065(4) 0.2403(4) 0.8777(2) 0.0424(11) Uani 1 1 d . . . . .
 H16 H 0.640866 0.259049 0.845065 0.064 Uiso 1 1 calc R U . . .
 H31 H 0.629189 0.171588 0.888349 0.064 Uiso 1 1 calc R U . . .
 H32 H 0.633095 0.302116 0.908358 0.064 Uiso 1 1 calc R U . . .
 C24 C 0.4025(5) 0.0972(4) 0.80281(19) 0.0482(12) Uani 1 1 d . . . . .
 H8 H 0.322040 0.092467 0.787621 0.072 Uiso 1 1 calc R U . . .
 HT H 0.412201 0.027070 0.816721 0.072 Uiso 1 1 calc R U . . .
 HU H 0.450276 0.109224 0.773694 0.072 Uiso 1 1 calc R U . . .
 C25 C 0.4479(3) 0.3003(3) 0.56604(14) 0.0224(7) Uani 1 1 d . . . . .
 H00L H 0.490187 0.374857 0.570683 0.027 Uiso 1 1 calc R U . . .
 C26 C 0.3490(3) 0.2590(3) 0.52777(14) 0.0216(7) Uani 1 1 d . . . . .
 C27 C 0.3102(3) 0.1478(3) 0.53564(14) 0.0210(7) Uani 1 1 d . . . . .
 H00A H 0.243027 0.099874 0.515811 0.025 Uiso 1 1 calc R U . . .
 C28 C 0.3871(3) 0.1176(3) 0.57796(13) 0.0201(7) Uani 1 1 d . . . . .
 C29 C 0.4768(3) 0.2153(3) 0.59728(14) 0.0241(8) Uani 1 1 d . . . . .
 C30 C 0.2767(4) 0.4323(3) 0.50566(16) 0.0297(8) Uani 1 1 d . . . . .
 H00E H 0.214775 0.418322 0.527936 0.045 Uiso 1 1 calc R U . . .
 H00F H 0.252663 0.472715 0.475560 0.045 Uiso 1 1 calc R U . . .
 H00G H 0.344971 0.477730 0.529102 0.045 Uiso 1 1 calc R U . . .
 C31 C 0.1988(4) 0.2466(3) 0.44569(16) 0.0368(10) Uani 1 1 d . . . . .
 H01M H 0.219253 0.177915 0.427899 0.055 Uiso 1 1 calc R U . . .
 H01N H 0.168957 0.287961 0.417233 0.055 Uiso 1 1 calc R U . . .
 H01O H 0.140130 0.226763 0.469076 0.055 Uiso 1 1 calc R U . . .
 C32 C 0.3968(4) 0.3446(4) 0.44478(17) 0.0386(10) Uani 1 1 d . . . . .
 H3 H 0.465568 0.391152 0.467296 0.058 Uiso 1 1 calc R U . . .
 HJ H 0.368982 0.384681 0.415315 0.058 Uiso 1 1 calc R U . . .
 HK H 0.415374 0.273854 0.428297 0.058 Uiso 1 1 calc R U . . .
 C33 C 0.3044(3) 0.3197(3) 0.48115(14) 0.0267(8) Uani 1 1 d . . . . .
 C34 C 0.3538(3) 0.0010(3) 0.65444(15) 0.0298(8) Uani 1 1 d . . . . .
 H00S H 0.423504 0.043638 0.677839 0.045 Uiso 1 1 calc R U . . .
 H00T H 0.339273 -0.075910 0.663064 0.045 Uiso 1 1 calc R U . . .
 H00U H 0.288836 0.037067 0.661450 0.045 Uiso 1 1 calc R U . . .
 C35 C 0.4669(4) -0.0631(3) 0.58076(17) 0.0332(9) Uani 1 1 d . . . . .
 H13 H 0.475798 -0.064542 0.541632 0.050 Uiso 1 1 calc R U . . .
 H25 H 0.449033 -0.140221 0.588824 0.050 Uiso 1 1 calc R U . . .
 H26 H 0.538216 -0.023692 0.603940 0.050 Uiso 1 1 calc R U . . .
 C36 C 0.2600(3) -0.0734(3) 0.55845(16) 0.0297(8) Uani 1 1 d . . . . .
 H01 H 0.194712 -0.036849 0.564052 0.045 Uiso 1 1 calc R U . . .
 HD H 0.246669 -0.147894 0.569995 0.045 Uiso 1 1 calc R U . . .
 HE H 0.269037 -0.081024 0.519194 0.045 Uiso 1 1 calc R U . . .
 C37 C 0.3692(3) -0.0018(3) 0.59309(15) 0.0257(8) Uani 1 1 d . . . . .
 C38 C 0.6763(3) 0.1926(4) 0.58820(17) 0.0373(10) Uani 1 1 d . . . . .
 H12 H 0.648228 0.113058 0.573525 0.056 Uiso 1 1 calc R U . . .
 H23 H 0.755044 0.202707 0.607125 0.056 Uiso 1 1 calc R U . . .
 H24 H 0.674578 0.237134 0.557685 0.056 Uiso 1 1 calc R U . . .
 C39 C 0.6123(3) 0.1723(4) 0.68079(16) 0.0337(9) Uani 1 1 d . . . . .
 H01S H 0.564682 0.198010 0.707524 0.051 Uiso 1 1 calc R U . . .
 H01T H 0.692764 0.189263 0.697958 0.051 Uiso 1 1 calc R U . . .
 H01U H 0.588548 0.091010 0.669372 0.051 Uiso 1 1 calc R U . . .
 C40 C 0.6454(3) 0.3565(4) 0.65093(17) 0.0351(9) Uani 1 1 d . . . . .
 H10 H 0.646073 0.398475 0.619463 0.053 Uiso 1 1 calc R U . . .
 HX H 0.723486 0.365408 0.670419 0.053 Uiso 1 1 calc R U . . .
 HY H 0.596689 0.385388 0.676336 0.053 Uiso 1 1 calc R U . . .
 C41 C 0.5984(3) 0.2324(3) 0.63006(15) 0.0280(8) Uani 1 1 d . . . . .
 C42 C 0.0970(3) 0.5968(3) 0.85765(15) 0.0255(8) Uani 1 1 d . . . . .
 H00W H 0.067117 0.637892 0.830757 0.031 Uiso 1 1 calc R U . . .
 C43 C 0.1949(3) 0.6384(3) 0.89649(15) 0.0259(8) Uani 1 1 d . . . . .
 C44 C 0.2112(3) 0.5495(3) 0.92651(15) 0.0261(8) Uani 1 1 d . . . . .
 H00I H 0.273017 0.552409 0.955159 0.031 Uiso 1 1 calc R U . . .
 C45 C 0.1215(3) 0.4546(3) 0.90752(14) 0.0239(8) Uani 1 1 d . . . . .
 C46 C 0.0479(3) 0.4853(3) 0.86338(15) 0.0259(8) Uani 1 1 d . . . . .
 C47 C 0.3049(4) 0.7946(3) 0.85654(17) 0.0347(9) Uani 1 1 d . . . . .
 H H 0.345560 0.872762 0.864757 0.052 Uiso 1 1 calc R U . . .
 H01Y H 0.357913 0.745785 0.845774 0.052 Uiso 1 1 calc R U . . .
 HA H 0.241824 0.787351 0.826130 0.052 Uiso 1 1 calc R U . . .
 C48 C 0.3529(4) 0.7793(4) 0.95712(18) 0.0427(11) Uani 1 1 d . . . . .
 H7 H 0.319828 0.764414 0.990578 0.064 Uiso 1 1 calc R U . . .
 HR H 0.393814 0.857339 0.962345 0.064 Uiso 1 1 calc R U . . .
 HS H 0.406312 0.728559 0.950052 0.064 Uiso 1 1 calc R U . . .
 C49 C 0.1696(4) 0.8348(4) 0.9220(2) 0.0453(11) Uani 1 1 d . . . . .
 H17 H 0.109320 0.826255 0.890147 0.068 Uiso 1 1 calc R U . . .
 H33 H 0.208407 0.913514 0.930795 0.068 Uiso 1 1 calc R U . . .
 H34 H 0.135411 0.811839 0.953974 0.068 Uiso 1 1 calc R U . . .
 C50 C 0.2572(3) 0.7601(3) 0.90780(15) 0.0283(8) Uani 1 1 d . . . . .
 C51 C -0.1547(3) 0.4839(4) 0.87708(19) 0.0408(11) Uani 1 1 d . . . . .
 H14 H -0.144220 0.450633 0.911200 0.061 Uiso 1 1 calc R U . . .
 H27 H -0.235172 0.463449 0.860118 0.061 Uiso 1 1 calc R U . . .
 H28 H -0.132770 0.565811 0.885778 0.061 Uiso 1 1 calc R U . . .
 C52 C -0.1051(3) 0.4840(4) 0.78216(17) 0.0365(10) Uani 1 1 d . . . . .
 H9 H -0.089131 0.566337 0.789087 0.055 Uiso 1 1 calc R U . . .
 HV H -0.186073 0.457179 0.767099 0.055 Uiso 1 1 calc R U . . .
 HW H -0.057475 0.457813 0.755504 0.055 Uiso 1 1 calc R U . . .
 C53 C -0.1138(3) 0.3105(3) 0.82226(17) 0.0337(9) Uani 1 1 d . . . . .
 H4 H -0.063675 0.281255 0.797765 0.051 Uiso 1 1 calc R U . . .
 HL H -0.193233 0.291039 0.803734 0.051 Uiso 1 1 calc R U . . .
 HM H -0.107213 0.277378 0.856550 0.051 Uiso 1 1 calc R U . . .
 C54 C -0.0781(3) 0.4388(3) 0.83595(16) 0.0291(9) Uani 1 1 d . . . . .
 C55 C 0.0070(4) 0.3279(4) 0.96442(17) 0.0368(10) Uani 1 1 d . . . . .
 H6 H 0.006219 0.393855 0.991354 0.055 Uiso 1 1 calc R U . . .
 HP H 0.008399 0.262223 0.983515 0.055 Uiso 1 1 calc R U . . .
 HQ H -0.061735 0.314143 0.936638 0.055 Uiso 1 1 calc R U . . .
 C56 C 0.2161(4) 0.3611(3) 0.98184(16) 0.0328(9) Uani 1 1 d . . . . .
 H01Z H 0.287570 0.372260 0.965967 0.049 Uiso 1 1 calc R U . . .
 HB H 0.209715 0.292814 0.999284 0.049 Uiso 1 1 calc R U . . .
 HC H 0.216116 0.425846 1.009665 0.049 Uiso 1 1 calc R U . . .
 C57 C 0.1171(3) 0.2446(3) 0.89413(16) 0.0315(9) Uani 1 1 d . . . . .
 H01A H 0.052394 0.233503 0.864211 0.047 Uiso 1 1 calc R U . . .
 H01B H 0.111779 0.178350 0.913141 0.047 Uiso 1 1 calc R U . . .
 H01C H 0.188979 0.255519 0.878609 0.047 Uiso 1 1 calc R U . . .
 C58 C 0.1141(3) 0.3492(3) 0.93576(15) 0.0283(8) Uani 1 1 d . . . . .
 C59 C 0.7488(4) 0.9737(4) 0.85695(18) 0.0413(10) Uani 1 1 d . . . . .
 C60 C 0.6679(4) 0.9528(4) 0.89067(19) 0.0432(11) Uani 1 1 d . . . . .
 H18 H 0.590298 0.953134 0.877057 0.052 Uiso 1 1 calc R U . . .
 C61 C 0.6950(5) 0.9314(4) 0.9433(2) 0.0500(12) Uani 1 1 d . . . . .
 H19 H 0.636362 0.916575 0.965604 0.060 Uiso 1 1 calc R U . . .
 C62 C 0.8057(5) 0.9312(4) 0.9641(2) 0.0535(13) Uani 1 1 d . . . . .
 H20 H 0.823748 0.916663 1.000892 0.064 Uiso 1 1 calc R U . . .
 C63 C 0.8903(5) 0.9516(5) 0.9329(2) 0.0693(16) Uani 1 1 d . . . . .
 H021 H 0.967328 0.951004 0.947488 0.083 Uiso 1 1 calc R U . . .
 C64 C 0.8629(5) 0.9734(5) 0.8789(2) 0.0668(16) Uani 1 1 d . . . . .
 H21 H 0.921847 0.988271 0.856855 0.080 Uiso 1 1 calc R U . . .
 C65 C 0.7205(5) 0.9967(5) 0.7992(2) 0.0629(14) Uani 1 1 d . . . . .
 H02A H 0.724099 0.930593 0.772983 0.094 Uiso 1 1 calc R U . . .
 H02B H 0.775745 1.061126 0.792792 0.094 Uiso 1 1 calc R U . . .
 H02C H 0.643203 1.013667 0.793868 0.094 Uiso 1 1 calc R U . . .

loop_
  _atom_site_aniso_label
  _atom_site_aniso_U_11
  _atom_site_aniso_U_22
  _atom_site_aniso_U_33
  _atom_site_aniso_U_23
  _atom_site_aniso_U_13
  _atom_site_aniso_U_12
 Sn1 0.01982(12) 0.01674(12) 0.01545(11) -0.00017(8) 0.00245(9) 0.00464(9)
 Sn2 0.02025(12) 0.02008(12) 0.01325(11) 0.00138(8) 0.00221(8) 0.00602(9)
 Y1 0.02078(16) 0.02459(16) 0.01381(14) -0.00003(12) 0.00169(11) 0.00757(12)
 Y2 0.02008(16) 0.02433(17) 0.01707(15) -0.00345(12) 0.00371(12) 0.00244(12)
 Si1 0.0257(5) 0.0199(5) 0.0247(5) 0.0026(4) 0.0002(4) 0.0077(4)
 Si2 0.0293(5) 0.0179(5) 0.0313(5) 0.0009(4) 0.0090(4) 0.0048(4)
 Si3 0.0235(5) 0.0276(5) 0.0243(5) 0.0085(4) 0.0046(4) 0.0052(4)
 Si4 0.0290(5) 0.0297(5) 0.0208(5) 0.0100(4) 0.0052(4) 0.0080(4)
 C1 0.0228(18) 0.0211(18) 0.0173(16) 0.0036(14) -0.0025(14) 0.0044(14)
 C2 0.0204(18) 0.0240(19) 0.0216(17) 0.0038(14) 0.0006(14) 0.0085(15)
 C3 0.0225(18) 0.0207(18) 0.0219(17) -0.0036(14) 0.0000(14) 0.0063(14)
 C4 0.0250(18) 0.0169(17) 0.0245(18) -0.0008(14) 0.0046(15) 0.0059(14)
 C5 0.032(2) 0.033(2) 0.0209(18) 0.0005(15) -0.0069(16) 0.0104(17)
 C6 0.031(2) 0.0230(19) 0.029(2) -0.0048(16) -0.0021(16) 0.0061(16)
 C7 0.048(3) 0.025(2) 0.036(2) 0.0083(17) 0.0062(19) 0.0147(19)
 C8 0.028(2) 0.027(2) 0.045(2) 0.0077(18) -0.0018(18) 0.0110(17)
 C9 0.0269(19) 0.0198(18) 0.033(2) -0.0050(15) 0.0061(16) 0.0053(15)
 C10 0.068(3) 0.040(3) 0.042(3) 0.013(2) 0.008(2) -0.004(2)
 C11 0.033(2) 0.032(2) 0.061(3) 0.006(2) 0.020(2) 0.0053(18)
 C12 0.041(2) 0.022(2) 0.046(2) 0.0067(17) 0.014(2) 0.0077(17)
 C13 0.0221(18) 0.0244(18) 0.0171(16) 0.0009(14) 0.0050(14) 0.0043(15)
 C14 0.0208(18) 0.0217(18) 0.0200(17) 0.0015(14) 0.0031(14) 0.0019(14)
 C15 0.0196(18) 0.031(2) 0.0205(18) 0.0024(15) 0.0015(14) 0.0021(15)
 C16 0.0221(18) 0.030(2) 0.0161(16) 0.0081(14) 0.0007(14) 0.0052(15)
 C17 0.031(2) 0.031(2) 0.0255(19) 0.0008(16) 0.0017(16) 0.0000(17)
 C18 0.030(2) 0.040(2) 0.0194(18) 0.0060(16) 0.0030(16) 0.0026(17)
 C19 0.033(2) 0.043(2) 0.0208(18) 0.0135(17) 0.0069(16) 0.0089(18)
 C20 0.035(2) 0.033(2) 0.046(2) 0.0199(19) 0.0135(19) 0.0048(18)
 C21 0.029(2) 0.039(2) 0.039(2) 0.0070(18) 0.0085(18) 0.0045(18)
 C22 0.049(3) 0.043(3) 0.038(2) 0.024(2) 0.016(2) 0.018(2)
 C23 0.034(2) 0.044(3) 0.055(3) 0.017(2) 0.011(2) 0.013(2)
 C24 0.076(3) 0.031(2) 0.039(2) 0.0092(19) -0.002(2) 0.017(2)
 C25 0.0250(19) 0.0215(18) 0.0202(17) 0.0005(14) 0.0059(15) 0.0024(15)
 C26 0.0297(19) 0.0223(18) 0.0154(16) 0.0043(14) 0.0087(14) 0.0073(15)
 C27 0.0229(18) 0.0229(18) 0.0170(16) 0.0009(14) 0.0027(14) 0.0058(15)
 C28 0.0266(19) 0.0219(18) 0.0140(16) 0.0022(13) 0.0055(14) 0.0089(15)
 C29 0.0220(18) 0.032(2) 0.0184(17) -0.0021(15) 0.0057(14) 0.0087(16)
 C30 0.039(2) 0.024(2) 0.0269(19) 0.0065(16) -0.0008(17) 0.0091(17)
 C31 0.056(3) 0.028(2) 0.0226(19) 0.0046(16) -0.0114(18) 0.0083(19)
 C32 0.059(3) 0.036(2) 0.026(2) 0.0158(18) 0.012(2) 0.012(2)
 C33 0.040(2) 0.0227(19) 0.0192(17) 0.0070(14) 0.0034(16) 0.0093(17)
 C34 0.033(2) 0.035(2) 0.0266(19) 0.0123(16) 0.0082(16) 0.0131(18)
 C35 0.044(2) 0.028(2) 0.034(2) 0.0046(17) 0.0109(18) 0.0219(18)
 C36 0.042(2) 0.0177(18) 0.030(2) 0.0053(15) 0.0066(17) 0.0047(17)
 C37 0.034(2) 0.0244(19) 0.0225(18) 0.0045(15) 0.0058(16) 0.0128(16)
 C38 0.024(2) 0.055(3) 0.033(2) -0.0032(19) 0.0094(17) 0.0124(19)
 C39 0.026(2) 0.048(2) 0.029(2) -0.0006(18) 0.0027(16) 0.0160(18)
 C40 0.024(2) 0.045(2) 0.033(2) 0.0003(18) 0.0027(17) 0.0019(18)
 C41 0.0205(19) 0.038(2) 0.0257(19) -0.0014(16) 0.0054(15) 0.0082(16)
 C42 0.028(2) 0.027(2) 0.0221(18) -0.0015(15) 0.0089(15) 0.0084(16)
 C43 0.032(2) 0.0238(19) 0.0222(18) -0.0032(15) 0.0114(16) 0.0060(16)
 C44 0.028(2) 0.029(2) 0.0212(18) -0.0008(15) 0.0082(15) 0.0051(16)
 C45 0.0277(19) 0.0276(19) 0.0173(17) 0.0004(14) 0.0101(15) 0.0049(15)
 C46 0.0217(18) 0.032(2) 0.0237(18) -0.0038(15) 0.0099(15) 0.0050(16)
 C47 0.041(2) 0.029(2) 0.033(2) 0.0069(17) 0.0090(18) 0.0009(18)
 C48 0.055(3) 0.030(2) 0.033(2) -0.0070(18) 0.002(2) -0.008(2)
 C49 0.052(3) 0.028(2) 0.052(3) -0.009(2) 0.013(2) 0.006(2)
 C50 0.034(2) 0.0217(19) 0.0263(19) -0.0036(15) 0.0080(16) 0.0007(16)
 C51 0.028(2) 0.045(3) 0.048(3) -0.008(2) 0.016(2) 0.0060(19)
 C52 0.025(2) 0.040(2) 0.041(2) -0.0043(19) 0.0011(18) 0.0053(18)
 C53 0.024(2) 0.038(2) 0.036(2) -0.0051(18) 0.0082(17) 0.0013(17)
 C54 0.0195(18) 0.032(2) 0.033(2) -0.0047(17) 0.0072(16) 0.0031(16)
 C55 0.043(2) 0.036(2) 0.032(2) 0.0037(18) 0.0186(19) -0.0010(19)
 C56 0.042(2) 0.031(2) 0.0247(19) 0.0059(16) 0.0076(17) 0.0003(18)
 C57 0.034(2) 0.030(2) 0.031(2) 0.0024(17) 0.0080(17) 0.0065(17)
 C58 0.033(2) 0.028(2) 0.0216(18) -0.0007(15) 0.0056(16) 0.0022(17)
 C59 0.050(3) 0.034(2) 0.041(2) 0.0046(19) 0.013(2) 0.007(2)
 C60 0.046(3) 0.038(2) 0.047(3) 0.005(2) 0.016(2) 0.004(2)
 C61 0.070(4) 0.034(3) 0.045(3) 0.007(2) 0.023(3) -0.003(2)
 C62 0.080(4) 0.043(3) 0.041(3) 0.007(2) 0.007(3) 0.025(3)
 C63 0.064(4) 0.091(4) 0.053(3) 0.002(3) 0.001(3) 0.028(3)
 C64 0.053(3) 0.095(4) 0.052(3) -0.002(3) 0.024(3) 0.012(3)
 C65 0.080(4) 0.059(3) 0.043(3) 0.005(2) 0.009(3) -0.005(3)

_geom_special_details
;
 All esds (except the esd in the dihedral angle between two l.s. planes)
 are estimated using the full covariance matrix.  The cell esds are taken
 into account individually in the estimation of esds in distances, angles
 and torsion angles; correlations between esds in cell parameters are only
 used when they are defined by crystal symmetry.  An approximate (isotropic)
 treatment of cell esds is used for estimating esds involving l.s. planes.
;
loop_
  _geom_bond_atom_site_label_1
  _geom_bond_atom_site_label_2
  _geom_bond_distance
  _geom_bond_site_symmetry_2
  _geom_bond_publ_flag
 Sn1 Y1 3.1541(4) . ?
 Sn1 Y2 3.1587(4) . ?
 Sn1 C1 2.165(3) . ?
 Sn1 C4 2.168(3) . ?
 Sn2 Y1 3.1761(4) . ?
 Sn2 Y2 3.1619(3) . ?
 Sn2 C13 2.162(3) . ?
 Sn2 C16 2.172(3) . ?
 Y1 C1 2.629(3) . ?
 Y1 C2 2.651(3) . ?
 Y1 C3 2.629(4) . ?
 Y1 C4 2.659(4) . ?
 Y1 C25 2.667(3) . ?
 Y1 C26 2.659(3) . ?
 Y1 C27 2.628(3) . ?
 Y1 C28 2.690(3) . ?
 Y1 C29 2.736(3) . ?
 Y2 C13 2.655(3) . ?
 Y2 C14 2.649(3) . ?
 Y2 C15 2.630(3) . ?
 Y2 C16 2.677(3) . ?
 Y2 C42 2.661(3) . ?
 Y2 C43 2.667(3) . ?
 Y2 C44 2.628(3) . ?
 Y2 C45 2.689(3) . ?
 Y2 C46 2.719(3) . ?
 Si1 C1 1.850(3) . ?
 Si1 C7 1.873(4) . ?
 Si1 C8 1.876(4) . ?
 Si1 C9 1.885(4) . ?
 Si2 C4 1.860(4) . ?
 Si2 C10 1.862(5) . ?
 Si2 C11 1.881(4) . ?
 Si2 C12 1.881(4) . ?
 Si3 C13 1.849(4) . ?
 Si3 C19 1.881(4) . ?
 Si3 C20 1.869(4) . ?
 Si3 C21 1.881(4) . ?
 Si4 C16 1.861(4) . ?
 Si4 C22 1.883(4) . ?
 Si4 C23 1.874(4) . ?
 Si4 C24 1.875(5) . ?
 C1 C2 1.422(5) . ?
 C2 C5 1.517(5) . ?
 C3 C2 1.428(5) . ?
 C3 C6 1.515(5) . ?
 C4 C3 1.426(5) . ?
 C5 H00P 0.9800 . ?
 C5 H00Q 0.9800 . ?
 C5 H00R 0.9800 . ?
 C6 H00H 0.9800 . ?
 C6 H00J 0.9800 . ?
 C6 H00K 0.9800 . ?
 C7 H2 0.9800 . ?
 C7 HH 0.9800 . ?
 C7 HI 0.9800 . ?
 C8 H01V 0.9800 . ?
 C8 H01W 0.9800 . ?
 C8 H01X 0.9800 . ?
 C9 H00B 0.9800 . ?
 C9 H00C 0.9800 . ?
 C9 H00D 0.9800 . ?
 C10 H01P 0.9800 . ?
 C10 H01Q 0.9800 . ?
 C10 H01R 0.9800 . ?
 C11 H15 0.9800 . ?
 C11 H29 0.9800 . ?
 C11 H30 0.9800 . ?
 C12 H01J 0.9800 . ?
 C12 H01K 0.9800 . ?
 C12 H01L 0.9800 . ?
 C13 C14 1.425(5) . ?
 C14 C15 1.428(5) . ?
 C14 C17 1.512(5) . ?
 C15 C18 1.512(5) . ?
 C16 C15 1.427(5) . ?
 C17 H01G 0.9800 . ?
 C17 H01H 0.9800 . ?
 C17 H01I 0.9800 . ?
 C18 H01D 0.9800 . ?
 C18 H01E 0.9800 . ?
 C18 H01F 0.9800 . ?
 C19 H00M 0.9800 . ?
 C19 H00N 0.9800 . ?
 C19 H00O 0.9800 . ?
 C20 H1 0.9800 . ?
 C20 HF 0.9800 . ?
 C20 HG 0.9800 . ?
 C21 H5 0.9800 . ?
 C21 HN 0.9800 . ?
 C21 HO 0.9800 . ?
 C22 H11 0.9800 . ?
 C22 H22 0.9800 . ?
 C22 HZ 0.9800 . ?
 C23 H16 0.9800 . ?
 C23 H31 0.9800 . ?
 C23 H32 0.9800 . ?
 C24 H8 0.9800 . ?
 C24 HT 0.9800 . ?
 C24 HU 0.9800 . ?
 C25 H00L 0.9500 . ?
 C25 C26 1.396(5) . ?
 C25 C29 1.429(5) . ?
 C26 C33 1.531(5) . ?
 C27 C26 1.403(5) . ?
 C27 H00A 0.9500 . ?
 C27 C28 1.429(5) . ?
 C28 C29 1.450(5) . ?
 C28 C37 1.536(5) . ?
 C29 C41 1.544(5) . ?
 C30 H00E 0.9800 . ?
 C30 H00F 0.9800 . ?
 C30 H00G 0.9800 . ?
 C31 H01M 0.9800 . ?
 C31 H01N 0.9800 . ?
 C31 H01O 0.9800 . ?
 C32 H3 0.9800 . ?
 C32 HJ 0.9800 . ?
 C32 HK 0.9800 . ?
 C33 C30 1.539(5) . ?
 C33 C31 1.521(6) . ?
 C33 C32 1.522(6) . ?
 C34 H00S 0.9800 . ?
 C34 H00T 0.9800 . ?
 C34 H00U 0.9800 . ?
 C35 H13 0.9800 . ?
 C35 H25 0.9800 . ?
 C35 H26 0.9800 . ?
 C36 H01 0.9800 . ?
 C36 HD 0.9800 . ?
 C36 HE 0.9800 . ?
 C37 C34 1.540(5) . ?
 C37 C35 1.534(5) . ?
 C37 C36 1.534(6) . ?
 C38 H12 0.9800 . ?
 C38 H23 0.9800 . ?
 C38 H24 0.9800 . ?
 C39 H01S 0.9800 . ?
 C39 H01T 0.9800 . ?
 C39 H01U 0.9800 . ?
 C40 H10 0.9800 . ?
 C40 HX 0.9800 . ?
 C40 HY 0.9800 . ?
 C41 C38 1.561(5) . ?
 C41 C39 1.530(6) . ?
 C41 C40 1.525(6) . ?
 C42 H00W 0.9500 . ?
 C43 C42 1.396(5) . ?
 C43 C50 1.521(5) . ?
 C44 C43 1.414(5) . ?
 C44 H00I 0.9500 . ?
 C44 C45 1.428(5) . ?
 C45 C46 1.440(5) . ?
 C45 C58 1.531(5) . ?
 C46 C42 1.420(5) . ?
 C46 C54 1.556(5) . ?
 C47 H 0.9800 . ?
 C47 H01Y 0.9800 . ?
 C47 HA 0.9800 . ?
 C48 H7 0.9800 . ?
 C48 HR 0.9800 . ?
 C48 HS 0.9800 . ?
 C49 H17 0.9800 . ?
 C49 H33 0.9800 . ?
 C49 H34 0.9800 . ?
 C50 C47 1.524(6) . ?
 C50 C48 1.529(6) . ?
 C50 C49 1.547(5) . ?
 C51 H14 0.9800 . ?
 C51 H27 0.9800 . ?
 C51 H28 0.9800 . ?
 C52 H9 0.9800 . ?
 C52 HV 0.9800 . ?
 C52 HW 0.9800 . ?
 C53 H4 0.9800 . ?
 C53 HL 0.9800 . ?
 C53 HM 0.9800 . ?
 C54 C51 1.560(5) . ?
 C54 C52 1.515(6) . ?
 C54 C53 1.536(6) . ?
 C55 H6 0.9800 . ?
 C55 HP 0.9800 . ?
 C55 HQ 0.9800 . ?
 C56 H01Z 0.9800 . ?
 C56 HB 0.9800 . ?
 C56 HC 0.9800 . ?
 C57 H01A 0.9800 . ?
 C57 H01B 0.9800 . ?
 C57 H01C 0.9800 . ?
 C58 C55 1.538(5) . ?
 C58 C56 1.536(6) . ?
 C58 C57 1.544(5) . ?
 C59 C60 1.363(6) . ?
 C59 C64 1.408(7) . ?
 C59 C65 1.492(7) . ?
 C60 H18 0.9500 . ?
 C60 C61 1.364(7) . ?
 C61 H19 0.9500 . ?
 C61 C62 1.362(7) . ?
 C62 H20 0.9500 . ?
 C62 C63 1.354(8) . ?
 C63 H021 0.9500 . ?
 C64 C63 1.397(8) . ?
 C64 H21 0.9500 . ?
 C65 H02A 0.9800 . ?
 C65 H02B 0.9800 . ?
 C65 H02C 0.9800 . ?

loop_
  _geom_angle_atom_site_label_1
  _geom_angle_atom_site_label_2
  _geom_angle_atom_site_label_3
  _geom_angle
  _geom_angle_site_symmetry_1
  _geom_angle_site_symmetry_3
  _geom_angle_publ_flag
 Y1 Sn1 Y2 115.754(11) . . ?
 C1 Sn1 Y1 55.56(9) . . ?
 C1 Sn1 Y2 117.52(9) . . ?
 C1 Sn1 C4 80.71(13) . . ?
 C4 Sn1 Y1 56.34(9) . . ?
 C4 Sn1 Y2 153.10(9) . . ?
 Y2 Sn2 Y1 115.035(10) . . ?
 C13 Sn2 Y1 119.01(9) . . ?
 C13 Sn2 Y2 56.10(9) . . ?
 C13 Sn2 C16 81.07(13) . . ?
 C16 Sn2 Y1 151.06(10) . . ?
 C16 Sn2 Y2 56.68(9) . . ?
 Sn1 Y1 Sn2 60.898(8) . . ?
 C1 Y1 Sn1 42.78(7) . . ?
 C1 Y1 Sn2 90.70(7) . . ?
 C1 Y1 C2 31.24(10) . . ?
 C1 Y1 C4 64.10(11) . . ?
 C1 Y1 C25 130.98(11) . . ?
 C1 Y1 C26 117.57(10) . . ?
 C1 Y1 C28 159.28(10) . . ?
 C1 Y1 C29 160.47(11) . . ?
 C2 Y1 Sn1 60.51(7) . . ?
 C2 Y1 Sn2 118.89(7) . . ?
 C2 Y1 C4 55.30(11) . . ?
 C2 Y1 C25 126.46(11) . . ?
 C2 Y1 C26 100.18(11) . . ?
 C2 Y1 C28 128.21(10) . . ?
 C2 Y1 C29 150.25(10) . . ?
 C3 Y1 Sn1 60.66(7) . . ?
 C3 Y1 Sn2 119.08(8) . . ?
 C3 Y1 C1 55.49(10) . . ?
 C3 Y1 C2 31.38(11) . . ?
 C3 Y1 C4 31.28(11) . . ?
 C3 Y1 C25 136.82(11) . . ?
 C3 Y1 C26 106.54(11) . . ?
 C3 Y1 C28 107.75(10) . . ?
 C3 Y1 C29 138.49(10) . . ?
 C4 Y1 Sn1 42.74(7) . . ?
 C4 Y1 Sn2 90.80(8) . . ?
 C4 Y1 C25 157.68(10) . . ?
 C4 Y1 C26 132.80(11) . . ?
 C4 Y1 C28 108.88(10) . . ?
 C4 Y1 C29 135.38(11) . . ?
 C25 Y1 Sn1 159.43(8) . . ?
 C25 Y1 Sn2 104.01(8) . . ?
 C25 Y1 C28 50.67(11) . . ?
 C25 Y1 C29 30.64(11) . . ?
 C26 Y1 Sn1 159.82(8) . . ?
 C26 Y1 Sn2 134.38(8) . . ?
 C26 Y1 C25 30.39(11) . . ?
 C26 Y1 C28 51.33(10) . . ?
 C26 Y1 C29 51.06(11) . . ?
 C27 Y1 Sn1 150.21(8) . . ?
 C27 Y1 Sn2 139.58(7) . . ?
 C27 Y1 C1 129.63(10) . . ?
 C27 Y1 C2 100.97(10) . . ?
 C27 Y1 C3 91.14(11) . . ?
 C27 Y1 C4 107.96(11) . . ?
 C27 Y1 C25 50.25(11) . . ?
 C27 Y1 C26 30.78(11) . . ?
 C27 Y1 C28 31.15(10) . . ?
 C27 Y1 C29 51.04(10) . . ?
 C28 Y1 Sn1 144.43(7) . . ?
 C28 Y1 Sn2 109.30(7) . . ?
 C28 Y1 C29 30.98(11) . . ?
 C29 Y1 Sn1 148.87(7) . . ?
 C29 Y1 Sn2 90.40(7) . . ?
 Sn1 Y2 Sn2 61.001(8) . . ?
 C13 Y2 Sn1 91.60(7) . . ?
 C13 Y2 Sn2 42.54(7) . . ?
 C13 Y2 C16 63.77(11) . . ?
 C13 Y2 C42 132.09(11) . . ?
 C13 Y2 C43 118.05(11) . . ?
 C13 Y2 C45 159.03(11) . . ?
 C13 Y2 C46 161.60(11) . . ?
 C14 Y2 Sn1 119.38(7) . . ?
 C14 Y2 Sn2 60.35(7) . . ?
 C14 Y2 C13 31.17(10) . . ?
 C14 Y2 C16 55.11(11) . . ?
 C14 Y2 C42 127.06(11) . . ?
 C14 Y2 C43 100.46(11) . . ?
 C14 Y2 C45 127.95(11) . . ?
 C14 Y2 C46 150.41(10) . . ?
 C15 Y2 Sn1 118.55(8) . . ?
 C15 Y2 Sn2 60.64(7) . . ?
 C15 Y2 C13 55.42(11) . . ?
 C15 Y2 C14 31.39(11) . . ?
 C15 Y2 C16 31.19(11) . . ?
 C15 Y2 C42 136.69(11) . . ?
 C15 Y2 C43 106.51(11) . . ?
 C15 Y2 C45 107.08(11) . . ?
 C15 Y2 C46 137.76(11) . . ?
 C16 Y2 Sn1 89.90(8) . . ?
 C16 Y2 Sn2 42.66(7) . . ?
 C16 Y2 C45 108.18(11) . . ?
 C16 Y2 C46 134.57(11) . . ?
 C42 Y2 Sn1 104.46(8) . . ?
 C42 Y2 Sn2 160.09(8) . . ?
 C42 Y2 C16 156.99(11) . . ?
 C42 Y2 C43 30.37(11) . . ?
 C42 Y2 C45 50.55(11) . . ?
 C42 Y2 C46 30.59(12) . . ?
 C43 Y2 Sn1 134.83(8) . . ?
 C43 Y2 Sn2 160.02(8) . . ?
 C43 Y2 C16 132.66(11) . . ?
 C43 Y2 C45 51.56(11) . . ?
 C43 Y2 C46 51.18(11) . . ?
 C44 Y2 Sn1 138.62(9) . . ?
 C44 Y2 Sn2 149.76(8) . . ?
 C44 Y2 C13 129.77(11) . . ?
 C44 Y2 C14 100.99(11) . . ?
 C44 Y2 C15 90.80(11) . . ?
 C44 Y2 C16 107.55(11) . . ?
 C44 Y2 C42 50.10(11) . . ?
 C44 Y2 C43 30.96(12) . . ?
 C44 Y2 C45 31.12(11) . . ?
 C44 Y2 C46 50.91(11) . . ?
 C45 Y2 Sn1 108.16(8) . . ?
 C45 Y2 Sn2 143.72(8) . . ?
 C45 Y2 C46 30.88(11) . . ?
 C46 Y2 Sn1 90.03(8) . . ?
 C46 Y2 Sn2 148.64(8) . . ?
 C1 Si1 C7 118.38(16) . . ?
 C1 Si1 C8 110.92(17) . . ?
 C1 Si1 C9 106.71(16) . . ?
 C7 Si1 C8 105.68(19) . . ?
 C7 Si1 C9 107.96(19) . . ?
 C8 Si1 C9 106.64(17) . . ?
 C4 Si2 C10 110.32(19) . . ?
 C4 Si2 C11 107.94(18) . . ?
 C4 Si2 C12 120.11(17) . . ?
 C10 Si2 C11 107.3(2) . . ?
 C10 Si2 C12 105.2(2) . . ?
 C11 Si2 C12 105.3(2) . . ?
 C13 Si3 C19 105.91(17) . . ?
 C13 Si3 C20 118.37(17) . . ?
 C13 Si3 C21 111.58(18) . . ?
 C19 Si3 C21 107.70(18) . . ?
 C20 Si3 C19 107.38(19) . . ?
 C20 Si3 C21 105.45(19) . . ?
 C16 Si4 C22 120.27(17) . . ?
 C16 Si4 C23 107.66(19) . . ?
 C16 Si4 C24 110.20(18) . . ?
 C23 Si4 C22 105.6(2) . . ?
 C23 Si4 C24 106.9(2) . . ?
 C24 Si4 C22 105.4(2) . . ?
 Sn1 C1 Y1 81.65(10) . . ?
 Si1 C1 Sn1 115.72(16) . . ?
 Si1 C1 Y1 138.93(18) . . ?
 C2 C1 Sn1 109.3(2) . . ?
 C2 C1 Y1 75.22(18) . . ?
 C2 C1 Si1 125.4(2) . . ?
 C1 C2 Y1 73.54(19) . . ?
 C1 C2 C3 118.4(3) . . ?
 C1 C2 C5 121.6(3) . . ?
 C3 C2 Y1 73.47(19) . . ?
 C3 C2 C5 119.1(3) . . ?
 C5 C2 Y1 133.3(2) . . ?
 C2 C3 Y1 75.2(2) . . ?
 C2 C3 C6 118.8(3) . . ?
 C4 C3 Y1 75.5(2) . . ?
 C4 C3 C2 119.4(3) . . ?
 C4 C3 C6 121.4(3) . . ?
 C6 C3 Y1 125.9(2) . . ?
 Sn1 C4 Y1 80.92(11) . . ?
 Si2 C4 Sn1 115.70(17) . . ?
 Si2 C4 Y1 146.64(16) . . ?
 C3 C4 Sn1 108.9(2) . . ?
 C3 C4 Y1 73.2(2) . . ?
 C3 C4 Si2 122.0(3) . . ?
 C2 C5 H00P 109.5 . . ?
 C2 C5 H00Q 109.5 . . ?
 C2 C5 H00R 109.5 . . ?
 H00P C5 H00Q 109.5 . . ?
 H00P C5 H00R 109.5 . . ?
 H00Q C5 H00R 109.5 . . ?
 C3 C6 H00H 109.5 . . ?
 C3 C6 H00J 109.5 . . ?
 C3 C6 H00K 109.5 . . ?
 H00H C6 H00J 109.5 . . ?
 H00H C6 H00K 109.5 . . ?
 H00J C6 H00K 109.5 . . ?
 Si1 C7 H2 109.5 . . ?
 Si1 C7 HH 109.5 . . ?
 Si1 C7 HI 109.5 . . ?
 H2 C7 HH 109.5 . . ?
 H2 C7 HI 109.5 . . ?
 HH C7 HI 109.5 . . ?
 Si1 C8 H01V 109.5 . . ?
 Si1 C8 H01W 109.5 . . ?
 Si1 C8 H01X 109.5 . . ?
 H01V C8 H01W 109.5 . . ?
 H01V C8 H01X 109.5 . . ?
 H01W C8 H01X 109.5 . . ?
 Si1 C9 H00B 109.5 . . ?
 Si1 C9 H00C 109.5 . . ?
 Si1 C9 H00D 109.5 . . ?
 H00B C9 H00C 109.5 . . ?
 H00B C9 H00D 109.5 . . ?
 H00C C9 H00D 109.5 . . ?
 Si2 C10 H01P 109.5 . . ?
 Si2 C10 H01Q 109.5 . . ?
 Si2 C10 H01R 109.5 . . ?
 H01P C10 H01Q 109.5 . . ?
 H01P C10 H01R 109.5 . . ?
 H01Q C10 H01R 109.5 . . ?
 Si2 C11 H15 109.5 . . ?
 Si2 C11 H29 109.5 . . ?
 Si2 C11 H30 109.5 . . ?
 H15 C11 H29 109.5 . . ?
 H15 C11 H30 109.5 . . ?
 H29 C11 H30 109.5 . . ?
 Si2 C12 H01J 109.5 . . ?
 Si2 C12 H01K 109.5 . . ?
 Si2 C12 H01L 109.5 . . ?
 H01J C12 H01K 109.5 . . ?
 H01J C12 H01L 109.5 . . ?
 H01K C12 H01L 109.5 . . ?
 Sn2 C13 Y2 81.36(11) . . ?
 Si3 C13 Sn2 116.68(16) . . ?
 Si3 C13 Y2 138.18(17) . . ?
 C14 C13 Sn2 109.2(2) . . ?
 C14 C13 Y2 74.19(19) . . ?
 C14 C13 Si3 125.7(3) . . ?
 C13 C14 Y2 74.6(2) . . ?
 C13 C14 C15 118.9(3) . . ?
 C13 C14 C17 121.3(3) . . ?
 C15 C14 Y2 73.58(19) . . ?
 C15 C14 C17 118.8(3) . . ?
 C17 C14 Y2 132.3(2) . . ?
 C14 C15 Y2 75.03(19) . . ?
 C14 C15 C18 119.0(3) . . ?
 C16 C15 Y2 76.2(2) . . ?
 C16 C15 C14 119.3(3) . . ?
 C16 C15 C18 121.4(3) . . ?
 C18 C15 Y2 125.2(2) . . ?
 Sn2 C16 Y2 80.66(10) . . ?
 Si4 C16 Sn2 115.50(17) . . ?
 Si4 C16 Y2 147.65(18) . . ?
 C15 C16 Sn2 108.9(2) . . ?
 C15 C16 Y2 72.56(19) . . ?
 C15 C16 Si4 122.1(3) . . ?
 C14 C17 H01G 109.5 . . ?
 C14 C17 H01H 109.5 . . ?
 C14 C17 H01I 109.5 . . ?
 H01G C17 H01H 109.5 . . ?
 H01G C17 H01I 109.5 . . ?
 H01H C17 H01I 109.5 . . ?
 C15 C18 H01D 109.5 . . ?
 C15 C18 H01E 109.5 . . ?
 C15 C18 H01F 109.5 . . ?
 H01D C18 H01E 109.5 . . ?
 H01D C18 H01F 109.5 . . ?
 H01E C18 H01F 109.5 . . ?
 Si3 C19 H00M 109.5 . . ?
 Si3 C19 H00N 109.5 . . ?
 Si3 C19 H00O 109.5 . . ?
 H00M C19 H00N 109.5 . . ?
 H00M C19 H00O 109.5 . . ?
 H00N C19 H00O 109.5 . . ?
 Si3 C20 H1 109.5 . . ?
 Si3 C20 HF 109.5 . . ?
 Si3 C20 HG 109.5 . . ?
 H1 C20 HF 109.5 . . ?
 H1 C20 HG 109.5 . . ?
 HF C20 HG 109.5 . . ?
 Si3 C21 H5 109.5 . . ?
 Si3 C21 HN 109.5 . . ?
 Si3 C21 HO 109.5 . . ?
 H5 C21 HN 109.5 . . ?
 H5 C21 HO 109.5 . . ?
 HN C21 HO 109.5 . . ?
 Si4 C22 H11 109.5 . . ?
 Si4 C22 H22 109.5 . . ?
 Si4 C22 HZ 109.5 . . ?
 H11 C22 H22 109.5 . . ?
 H11 C22 HZ 109.5 . . ?
 HZ C22 H22 109.5 . . ?
 Si4 C23 H16 109.5 . . ?
 Si4 C23 H31 109.5 . . ?
 Si4 C23 H32 109.5 . . ?
 H16 C23 H31 109.5 . . ?
 H16 C23 H32 109.5 . . ?
 H31 C23 H32 109.5 . . ?
 Si4 C24 H8 109.5 . . ?
 Si4 C24 HT 109.5 . . ?
 Si4 C24 HU 109.5 . . ?
 H8 C24 HT 109.5 . . ?
 H8 C24 HU 109.5 . . ?
 HT C24 HU 109.5 . . ?
 Y1 C25 H00L 115.4 . . ?
 C26 C25 Y1 74.48(19) . . ?
 C26 C25 H00L 124.6 . . ?
 C26 C25 C29 110.8(3) . . ?
 C29 C25 Y1 77.35(19) . . ?
 C29 C25 H00L 124.6 . . ?
 C25 C26 Y1 75.13(19) . . ?
 C25 C26 C27 106.9(3) . . ?
 C25 C26 C33 125.1(3) . . ?
 C27 C26 Y1 73.40(18) . . ?
 C27 C26 C33 127.5(3) . . ?
 C33 C26 Y1 123.8(2) . . ?
 Y1 C27 H00A 114.3 . . ?
 C26 C27 Y1 75.82(18) . . ?
 C26 C27 H00A 125.1 . . ?
 C26 C27 C28 109.8(3) . . ?
 C28 C27 Y1 76.82(18) . . ?
 C28 C27 H00A 125.1 . . ?
 C27 C28 Y1 72.03(17) . . ?
 C27 C28 C29 106.9(3) . . ?
 C27 C28 C37 121.0(3) . . ?
 C29 C28 Y1 76.26(17) . . ?
 C29 C28 C37 132.0(3) . . ?
 C37 C28 Y1 119.3(2) . . ?
 C25 C29 Y1 72.01(18) . . ?
 C25 C29 C28 105.6(3) . . ?
 C25 C29 C41 118.8(3) . . ?
 C28 C29 Y1 72.76(18) . . ?
 C28 C29 C41 133.6(3) . . ?
 C41 C29 Y1 132.0(2) . . ?
 H00E C30 H00F 109.5 . . ?
 H00E C30 H00G 109.5 . . ?
 H00F C30 H00G 109.5 . . ?
 C33 C30 H00E 109.5 . . ?
 C33 C30 H00F 109.5 . . ?
 C33 C30 H00G 109.5 . . ?
 H01M C31 H01N 109.5 . . ?
 H01M C31 H01O 109.5 . . ?
 H01N C31 H01O 109.5 . . ?
 C33 C31 H01M 109.5 . . ?
 C33 C31 H01N 109.5 . . ?
 C33 C31 H01O 109.5 . . ?
 H3 C32 HJ 109.5 . . ?
 H3 C32 HK 109.5 . . ?
 HJ C32 HK 109.5 . . ?
 C33 C32 H3 109.5 . . ?
 C33 C32 HJ 109.5 . . ?
 C33 C32 HK 109.5 . . ?
 C26 C33 C30 110.0(3) . . ?
 C31 C33 C26 110.4(3) . . ?
 C31 C33 C30 110.4(3) . . ?
 C31 C33 C32 108.8(3) . . ?
 C32 C33 C26 109.3(3) . . ?
 C32 C33 C30 107.9(3) . . ?
 H00S C34 H00T 109.5 . . ?
 H00S C34 H00U 109.5 . . ?
 H00T C34 H00U 109.5 . . ?
 C37 C34 H00S 109.5 . . ?
 C37 C34 H00T 109.5 . . ?
 C37 C34 H00U 109.5 . . ?
 H13 C35 H25 109.5 . . ?
 H13 C35 H26 109.5 . . ?
 H25 C35 H26 109.5 . . ?
 C37 C35 H13 109.5 . . ?
 C37 C35 H25 109.5 . . ?
 C37 C35 H26 109.5 . . ?
 H01 C36 HD 109.5 . . ?
 H01 C36 HE 109.5 . . ?
 HD C36 HE 109.5 . . ?
 C37 C36 H01 109.5 . . ?
 C37 C36 HD 109.5 . . ?
 C37 C36 HE 109.5 . . ?
 C28 C37 C34 110.4(3) . . ?
 C35 C37 C28 112.7(3) . . ?
 C35 C37 C34 110.1(3) . . ?
 C35 C37 C36 106.0(3) . . ?
 C36 C37 C28 110.0(3) . . ?
 C36 C37 C34 107.4(3) . . ?
 H12 C38 H23 109.5 . . ?
 H12 C38 H24 109.5 . . ?
 H23 C38 H24 109.5 . . ?
 C41 C38 H12 109.5 . . ?
 C41 C38 H23 109.5 . . ?
 C41 C38 H24 109.5 . . ?
 H01S C39 H01T 109.5 . . ?
 H01S C39 H01U 109.5 . . ?
 H01T C39 H01U 109.5 . . ?
 C41 C39 H01S 109.5 . . ?
 C41 C39 H01T 109.5 . . ?
 C41 C39 H01U 109.5 . . ?
 H10 C40 HX 109.5 . . ?
 H10 C40 HY 109.5 . . ?
 HX C40 HY 109.5 . . ?
 C41 C40 H10 109.5 . . ?
 C41 C40 HX 109.5 . . ?
 C41 C40 HY 109.5 . . ?
 C29 C41 C38 106.5(3) . . ?
 C39 C41 C29 117.0(3) . . ?
 C39 C41 C38 109.1(3) . . ?
 C40 C41 C29 111.0(3) . . ?
 C40 C41 C38 107.0(3) . . ?
 C40 C41 C39 105.8(3) . . ?
 Y2 C42 H00W 115.4 . . ?
 C43 C42 Y2 75.06(19) . . ?
 C43 C42 H00W 124.3 . . ?
 C43 C42 C46 111.5(3) . . ?
 C46 C42 Y2 76.96(19) . . ?
 C46 C42 H00W 124.3 . . ?
 C42 C43 Y2 74.57(19) . . ?
 C42 C43 C44 105.7(3) . . ?
 C42 C43 C50 124.9(3) . . ?
 C44 C43 Y2 73.01(18) . . ?
 C44 C43 C50 128.8(3) . . ?
 C50 C43 Y2 124.0(2) . . ?
 Y2 C44 H00I 114.2 . . ?
 C43 C44 Y2 76.03(19) . . ?
 C43 C44 H00I 124.9 . . ?
 C43 C44 C45 110.1(3) . . ?
 C45 C44 Y2 76.79(19) . . ?
 C45 C44 H00I 124.9 . . ?
 C44 C45 Y2 72.09(19) . . ?
 C44 C45 C46 106.6(3) . . ?
 C44 C45 C58 120.9(3) . . ?
 C46 C45 Y2 75.69(19) . . ?
 C46 C45 C58 132.4(3) . . ?
 C58 C45 Y2 119.9(2) . . ?
 C42 C46 Y2 72.46(19) . . ?
 C42 C46 C45 106.0(3) . . ?
 C42 C46 C54 117.9(3) . . ?
 C45 C46 Y2 73.43(19) . . ?
 C45 C46 C54 133.5(3) . . ?
 C54 C46 Y2 132.6(2) . . ?
 H C47 HA 109.5 . . ?
 H01Y C47 H 109.5 . . ?
 H01Y C47 HA 109.5 . . ?
 C50 C47 H 109.5 . . ?
 C50 C47 H01Y 109.5 . . ?
 C50 C47 HA 109.5 . . ?
 H7 C48 HR 109.5 . . ?
 H7 C48 HS 109.5 . . ?
 HR C48 HS 109.5 . . ?
 C50 C48 H7 109.5 . . ?
 C50 C48 HR 109.5 . . ?
 C50 C48 HS 109.5 . . ?
 H17 C49 H33 109.5 . . ?
 H17 C49 H34 109.5 . . ?
 H33 C49 H34 109.5 . . ?
 C50 C49 H17 109.5 . . ?
 C50 C49 H33 109.5 . . ?
 C50 C49 H34 109.5 . . ?
 C43 C50 C47 110.6(3) . . ?
 C43 C50 C48 111.2(3) . . ?
 C43 C50 C49 108.0(3) . . ?
 C47 C50 C48 110.5(3) . . ?
 C47 C50 C49 108.1(3) . . ?
 C48 C50 C49 108.3(3) . . ?
 H14 C51 H27 109.5 . . ?
 H14 C51 H28 109.5 . . ?
 H27 C51 H28 109.5 . . ?
 C54 C51 H14 109.5 . . ?
 C54 C51 H27 109.5 . . ?
 C54 C51 H28 109.5 . . ?
 H9 C52 HV 109.5 . . ?
 H9 C52 HW 109.5 . . ?
 HV C52 HW 109.5 . . ?
 C54 C52 H9 109.5 . . ?
 C54 C52 HV 109.5 . . ?
 C54 C52 HW 109.5 . . ?
 H4 C53 HL 109.5 . . ?
 H4 C53 HM 109.5 . . ?
 HL C53 HM 109.5 . . ?
 C54 C53 H4 109.5 . . ?
 C54 C53 HL 109.5 . . ?
 C54 C53 HM 109.5 . . ?
 C46 C54 C51 106.1(3) . . ?
 C52 C54 C46 111.4(3) . . ?
 C52 C54 C51 107.5(3) . . ?
 C52 C54 C53 106.0(3) . . ?
 C53 C54 C46 116.5(3) . . ?
 C53 C54 C51 109.0(3) . . ?
 H6 C55 HP 109.5 . . ?
 H6 C55 HQ 109.5 . . ?
 HP C55 HQ 109.5 . . ?
 C58 C55 H6 109.5 . . ?
 C58 C55 HP 109.5 . . ?
 C58 C55 HQ 109.5 . . ?
 H01Z C56 HB 109.5 . . ?
 H01Z C56 HC 109.5 . . ?
 HB C56 HC 109.5 . . ?
 C58 C56 H01Z 109.5 . . ?
 C58 C56 HB 109.5 . . ?
 C58 C56 HC 109.5 . . ?
 H01A C57 H01B 109.5 . . ?
 H01A C57 H01C 109.5 . . ?
 H01B C57 H01C 109.5 . . ?
 C58 C57 H01A 109.5 . . ?
 C58 C57 H01B 109.5 . . ?
 C58 C57 H01C 109.5 . . ?
 C45 C58 C55 112.6(3) . . ?
 C45 C58 C56 110.9(3) . . ?
 C45 C58 C57 111.1(3) . . ?
 C55 C58 C57 109.7(3) . . ?
 C56 C58 C55 105.3(3) . . ?
 C56 C58 C57 107.0(3) . . ?
 C60 C59 C64 117.1(5) . . ?
 C60 C59 C65 122.7(5) . . ?
 C64 C59 C65 120.2(5) . . ?
 C59 C60 H18 119.0 . . ?
 C59 C60 C61 122.1(5) . . ?
 C61 C60 H18 119.0 . . ?
 C60 C61 H19 119.9 . . ?
 C62 C61 C60 120.2(5) . . ?
 C62 C61 H19 119.9 . . ?
 C61 C62 H20 119.6 . . ?
 C63 C62 C61 120.7(5) . . ?
 C63 C62 H20 119.6 . . ?
 C62 C63 H021 120.4 . . ?
 C62 C63 C64 119.2(5) . . ?
 C64 C63 H021 120.4 . . ?
 C59 C64 H21 119.7 . . ?
 C63 C64 C59 120.7(5) . . ?
 C63 C64 H21 119.7 . . ?
 C59 C65 H02A 109.5 . . ?
 C59 C65 H02B 109.5 . . ?
 C59 C65 H02C 109.5 . . ?
 H02A C65 H02B 109.5 . . ?
 H02A C65 H02C 109.5 . . ?
 H02B C65 H02C 109.5 . . ?

loop_
  _geom_torsion_atom_site_label_1
  _geom_torsion_atom_site_label_2
  _geom_torsion_atom_site_label_3
  _geom_torsion_atom_site_label_4
  _geom_torsion
  _geom_torsion_site_symmetry_1
  _geom_torsion_site_symmetry_2
  _geom_torsion_site_symmetry_3
  _geom_torsion_site_symmetry_4
  _geom_torsion_publ_flag
 Sn1 C1 C2 Y1 -75.44(15) . . . . ?
 Sn1 C1 C2 C3 -15.3(4) . . . . ?
 Sn1 C1 C2 C5 153.4(3) . . . . ?
 Sn1 C4 C3 Y1 73.90(16) . . . . ?
 Sn1 C4 C3 C2 10.6(4) . . . . ?
 Sn1 C4 C3 C6 -162.7(3) . . . . ?
 Sn2 C13 C14 Y2 -74.71(15) . . . . ?
 Sn2 C13 C14 C15 -13.8(4) . . . . ?
 Sn2 C13 C14 C17 154.8(3) . . . . ?
 Sn2 C16 C15 Y2 73.31(15) . . . . ?
 Sn2 C16 C15 C14 9.6(4) . . . . ?
 Sn2 C16 C15 C18 -163.6(3) . . . . ?
 Y1 C1 C2 C3 60.2(3) . . . . ?
 Y1 C1 C2 C5 -131.1(3) . . . . ?
 Y1 C3 C2 C1 -60.2(3) . . . . ?
 Y1 C3 C2 C5 130.8(3) . . . . ?
 Y1 C4 C3 C2 -63.3(3) . . . . ?
 Y1 C4 C3 C6 123.4(3) . . . . ?
 Y1 C25 C26 C27 -67.1(2) . . . . ?
 Y1 C25 C26 C33 121.1(3) . . . . ?
 Y1 C25 C29 C28 65.6(2) . . . . ?
 Y1 C25 C29 C41 -128.6(3) . . . . ?
 Y1 C26 C33 C30 34.1(4) . . . . ?
 Y1 C26 C33 C31 -88.0(3) . . . . ?
 Y1 C26 C33 C32 152.4(3) . . . . ?
 Y1 C27 C26 C25 68.3(2) . . . . ?
 Y1 C27 C26 C33 -120.2(3) . . . . ?
 Y1 C27 C28 C29 -68.9(2) . . . . ?
 Y1 C27 C28 C37 113.9(3) . . . . ?
 Y1 C28 C29 C25 -65.0(2) . . . . ?
 Y1 C28 C29 C41 132.2(4) . . . . ?
 Y1 C28 C37 C34 -34.7(4) . . . . ?
 Y1 C28 C37 C35 -158.3(2) . . . . ?
 Y1 C28 C37 C36 83.6(3) . . . . ?
 Y1 C29 C41 C38 -174.9(3) . . . . ?
 Y1 C29 C41 C39 62.8(4) . . . . ?
 Y1 C29 C41 C40 -58.7(4) . . . . ?
 Y2 C13 C14 C15 60.9(3) . . . . ?
 Y2 C13 C14 C17 -130.5(3) . . . . ?
 Y2 C14 C15 C16 64.4(3) . . . . ?
 Y2 C14 C15 C18 -122.3(3) . . . . ?
 Y2 C16 C15 C14 -63.8(3) . . . . ?
 Y2 C16 C15 C18 123.1(3) . . . . ?
 Y2 C43 C42 C46 69.2(2) . . . . ?
 Y2 C43 C50 C47 31.5(4) . . . . ?
 Y2 C43 C50 C48 -91.6(3) . . . . ?
 Y2 C43 C50 C49 149.7(3) . . . . ?
 Y2 C44 C43 C42 68.0(2) . . . . ?
 Y2 C44 C43 C50 -120.3(3) . . . . ?
 Y2 C44 C45 C46 -68.4(2) . . . . ?
 Y2 C44 C45 C58 114.6(3) . . . . ?
 Y2 C45 C46 C42 -65.6(2) . . . . ?
 Y2 C45 C46 C54 133.7(4) . . . . ?
 Y2 C45 C58 C55 -159.4(2) . . . . ?
 Y2 C45 C58 C56 82.9(3) . . . . ?
 Y2 C45 C58 C57 -35.9(4) . . . . ?
 Y2 C46 C42 C43 -67.9(2) . . . . ?
 Y2 C46 C54 C51 -173.4(3) . . . . ?
 Y2 C46 C54 C52 -56.7(4) . . . . ?
 Y2 C46 C54 C53 65.0(5) . . . . ?
 Si1 C1 C2 Y1 140.3(3) . . . . ?
 Si1 C1 C2 C3 -159.6(3) . . . . ?
 Si1 C1 C2 C5 9.1(5) . . . . ?
 Si2 C4 C3 Y1 -147.2(2) . . . . ?
 Si2 C4 C3 C2 149.6(3) . . . . ?
 Si2 C4 C3 C6 -23.7(4) . . . . ?
 Si3 C13 C14 Y2 138.6(3) . . . . ?
 Si3 C13 C14 C15 -160.5(3) . . . . ?
 Si3 C13 C14 C17 8.1(5) . . . . ?
 Si4 C16 C15 Y2 -148.0(2) . . . . ?
 Si4 C16 C15 C14 148.2(3) . . . . ?
 Si4 C16 C15 C18 -24.9(5) . . . . ?
 C4 C3 C2 Y1 63.5(3) . . . . ?
 C4 C3 C2 C1 3.2(5) . . . . ?
 C4 C3 C2 C5 -165.7(3) . . . . ?
 C6 C3 C2 Y1 -123.1(3) . . . . ?
 C6 C3 C2 C1 176.7(3) . . . . ?
 C6 C3 C2 C5 7.7(5) . . . . ?
 C7 Si1 C1 Sn1 148.88(19) . . . . ?
 C7 Si1 C1 Y1 41.0(3) . . . . ?
 C7 Si1 C1 C2 -68.8(4) . . . . ?
 C8 Si1 C1 Sn1 -88.8(2) . . . . ?
 C8 Si1 C1 Y1 163.3(2) . . . . ?
 C8 Si1 C1 C2 53.6(4) . . . . ?
 C9 Si1 C1 Sn1 27.0(2) . . . . ?
 C9 Si1 C1 Y1 -80.9(3) . . . . ?
 C9 Si1 C1 C2 169.3(3) . . . . ?
 C10 Si2 C4 Sn1 -29.5(3) . . . . ?
 C10 Si2 C4 Y1 84.8(4) . . . . ?
 C10 Si2 C4 C3 -165.9(3) . . . . ?
 C11 Si2 C4 Sn1 87.4(2) . . . . ?
 C11 Si2 C4 Y1 -158.2(3) . . . . ?
 C11 Si2 C4 C3 -49.0(3) . . . . ?
 C12 Si2 C4 Sn1 -152.09(19) . . . . ?
 C12 Si2 C4 Y1 -37.7(4) . . . . ?
 C12 Si2 C4 C3 71.5(3) . . . . ?
 C13 C14 C15 Y2 -61.4(3) . . . . ?
 C13 C14 C15 C16 3.0(5) . . . . ?
 C13 C14 C15 C18 176.3(3) . . . . ?
 C17 C14 C15 Y2 129.7(3) . . . . ?
 C17 C14 C15 C16 -165.9(3) . . . . ?
 C17 C14 C15 C18 7.4(5) . . . . ?
 C19 Si3 C13 Sn2 26.9(2) . . . . ?
 C19 Si3 C13 Y2 -81.2(3) . . . . ?
 C19 Si3 C13 C14 171.3(3) . . . . ?
 C20 Si3 C13 Sn2 147.32(19) . . . . ?
 C20 Si3 C13 Y2 39.3(3) . . . . ?
 C20 Si3 C13 C14 -68.2(3) . . . . ?
 C21 Si3 C13 Sn2 -90.1(2) . . . . ?
 C21 Si3 C13 Y2 161.9(2) . . . . ?
 C21 Si3 C13 C14 54.4(3) . . . . ?
 C22 Si4 C16 Sn2 -148.9(2) . . . . ?
 C22 Si4 C16 Y2 -34.3(4) . . . . ?
 C22 Si4 C16 C15 74.9(4) . . . . ?
 C23 Si4 C16 Sn2 90.2(2) . . . . ?
 C23 Si4 C16 Y2 -155.2(3) . . . . ?
 C23 Si4 C16 C15 -46.0(3) . . . . ?
 C24 Si4 C16 Sn2 -26.1(3) . . . . ?
 C24 Si4 C16 Y2 88.6(4) . . . . ?
 C24 Si4 C16 C15 -162.3(3) . . . . ?
 C25 C26 C33 C30 -61.2(4) . . . . ?
 C25 C26 C33 C31 176.7(3) . . . . ?
 C25 C26 C33 C32 57.1(4) . . . . ?
 C25 C29 C41 C38 -83.7(4) . . . . ?
 C25 C29 C41 C39 154.0(3) . . . . ?
 C25 C29 C41 C40 32.5(4) . . . . ?
 C26 C25 C29 Y1 -67.7(2) . . . . ?
 C26 C25 C29 C28 -2.2(4) . . . . ?
 C26 C25 C29 C41 163.6(3) . . . . ?
 C26 C27 C28 Y1 69.4(2) . . . . ?
 C26 C27 C28 C29 0.5(4) . . . . ?
 C26 C27 C28 C37 -176.7(3) . . . . ?
 C27 C26 C33 C30 128.6(4) . . . . ?
 C27 C26 C33 C31 6.6(5) . . . . ?
 C27 C26 C33 C32 -113.1(4) . . . . ?
 C27 C28 C29 Y1 66.0(2) . . . . ?
 C27 C28 C29 C25 1.0(3) . . . . ?
 C27 C28 C29 C41 -161.8(3) . . . . ?
 C27 C28 C37 C34 -120.4(3) . . . . ?
 C27 C28 C37 C35 116.0(4) . . . . ?
 C27 C28 C37 C36 -2.0(4) . . . . ?
 C28 C27 C26 Y1 -70.1(2) . . . . ?
 C28 C27 C26 C25 -1.8(4) . . . . ?
 C28 C27 C26 C33 169.7(3) . . . . ?
 C28 C29 C41 C38 77.3(5) . . . . ?
 C28 C29 C41 C39 -45.0(5) . . . . ?
 C28 C29 C41 C40 -166.5(4) . . . . ?
 C29 C25 C26 Y1 69.6(2) . . . . ?
 C29 C25 C26 C27 2.5(4) . . . . ?
 C29 C25 C26 C33 -169.3(3) . . . . ?
 C29 C28 C37 C34 63.2(5) . . . . ?
 C29 C28 C37 C35 -60.4(5) . . . . ?
 C29 C28 C37 C36 -178.4(3) . . . . ?
 C37 C28 C29 Y1 -117.2(3) . . . . ?
 C37 C28 C29 C25 177.8(3) . . . . ?
 C37 C28 C29 C41 15.0(6) . . . . ?
 C42 C43 C50 C47 -63.0(5) . . . . ?
 C42 C43 C50 C48 173.8(3) . . . . ?
 C42 C43 C50 C49 55.1(5) . . . . ?
 C42 C46 C54 C51 -82.0(4) . . . . ?
 C42 C46 C54 C52 34.6(4) . . . . ?
 C42 C46 C54 C53 156.4(3) . . . . ?
 C43 C44 C45 Y2 69.5(2) . . . . ?
 C43 C44 C45 C46 1.1(4) . . . . ?
 C43 C44 C45 C58 -175.8(3) . . . . ?
 C44 C43 C42 Y2 -66.9(2) . . . . ?
 C44 C43 C42 C46 2.3(4) . . . . ?
 C44 C43 C50 C47 126.7(4) . . . . ?
 C44 C43 C50 C48 3.5(5) . . . . ?
 C44 C43 C50 C49 -115.2(4) . . . . ?
 C44 C45 C46 Y2 66.0(2) . . . . ?
 C44 C45 C46 C42 0.3(3) . . . . ?
 C44 C45 C46 C54 -160.3(3) . . . . ?
 C44 C45 C58 C55 114.6(4) . . . . ?
 C44 C45 C58 C56 -3.1(4) . . . . ?
 C44 C45 C58 C57 -121.9(4) . . . . ?
 C45 C44 C43 Y2 -70.0(2) . . . . ?
 C45 C44 C43 C42 -2.0(4) . . . . ?
 C45 C44 C43 C50 169.7(3) . . . . ?
 C45 C46 C42 Y2 66.3(2) . . . . ?
 C45 C46 C42 C43 -1.6(4) . . . . ?
 C45 C46 C54 C51 76.8(5) . . . . ?
 C45 C46 C54 C52 -166.5(3) . . . . ?
 C45 C46 C54 C53 -44.7(5) . . . . ?
 C46 C45 C58 C55 -61.4(5) . . . . ?
 C46 C45 C58 C56 -179.1(3) . . . . ?
 C46 C45 C58 C57 62.1(5) . . . . ?
 C50 C43 C42 Y2 121.0(3) . . . . ?
 C50 C43 C42 C46 -169.9(3) . . . . ?
 C54 C46 C42 Y2 -129.5(3) . . . . ?
 C54 C46 C42 C43 162.6(3) . . . . ?
 C58 C45 C46 Y2 -117.6(4) . . . . ?
 C58 C45 C46 C42 176.7(3) . . . . ?
 C58 C45 C46 C54 16.1(6) . . . . ?
 C59 C60 C61 C62 0.5(7) . . . . ?
 C59 C64 C63 C62 -0.4(9) . . . . ?
 C60 C59 C64 C63 0.5(8) . . . . ?
 C60 C61 C62 C63 -0.4(8) . . . . ?
 C61 C62 C63 C64 0.3(9) . . . . ?
 C64 C59 C60 C61 -0.6(7) . . . . ?
 C65 C59 C60 C61 179.8(4) . . . . ?
 C65 C59 C64 C63 -179.8(5) . . . . ?

_shelx_res_file
;
TITL test01_a.res in P-1
    test01(1).res
    created by SHELXL-2019/2 at 19:08:43 on 30-Sep-2024
REM Old TITL test01 in P-1
REM SHELXT solution in P-1: R1 0.081, Rweak 0.005, Alpha 0.045
REM <I/s> 0.000 for 0 systematic absences, Orientation as input
REM Formula found by SHELXT: C65 Si4 Y2 Sn2
CELL 1.34139 11.9834 12.2122 24.6054 97.08 97.076 99.77
ZERR 2 0.0004 0.0005 0.0009 0.002 0.002 0.002
LATT 1
SFAC C H Si Sn Y
DISP C 0.0137 0.0067 57.1
DISP H 0 0 0.6
DISP Si 0.2153 0.2529 1947.9
DISP Sn 0.1164 4.3256 33293.6
DISP Y -0.4654 1.5873 12343.5
UNIT 130 228 8 4 4

L.S. 4 0 0
PLAN  35
SIZE 0.02 0.03 0.04
TEMP -173.15
CONF
FREE Sn02 Sn01
BOND
list 4
MORE -1
BOND $H
fmap 2 53
acta
OMIT 0 0 1
REM <olex2.extras>
REM <HklSrc "%.\\test01%20(2).hkl">
REM </olex2.extras>

WGHT    0.029500    0.665800
FVAR       0.31940
SN01  4    0.125246    0.316645    0.719004    11.00000    0.01982    0.01674 =
         0.01545   -0.00017    0.00245    0.00464
SN02  4    0.398370    0.354249    0.749862    11.00000    0.02025    0.02008 =
         0.01325    0.00138    0.00221    0.00602
Y003  5    0.277326    0.269481    0.626000    11.00000    0.02078    0.02459 =
         0.01381   -0.00003    0.00169    0.00757
Y004  5    0.252166    0.479090    0.826881    11.00000    0.02008    0.02433 =
         0.01707   -0.00345    0.00371    0.00244
SI05  3    0.093567    0.532228    0.646484    11.00000    0.02568    0.01991 =
         0.02467    0.00258    0.00019    0.00772
SI06  3    0.486846    0.625715    0.730097    11.00000    0.02349    0.02756 =
         0.02431    0.00853    0.00460    0.00524
SI07  3    0.446710    0.217452    0.860942    11.00000    0.02896    0.02973 =
         0.02085    0.00999    0.00522    0.00801
SI08  3    0.029460    0.033289    0.688221    11.00000    0.02928    0.01789 =
         0.03126    0.00093    0.00903    0.00477
C009  1    0.437567    0.532605    0.779621    11.00000    0.02215    0.02438 =
         0.01713    0.00093    0.00499    0.00428
C00A  1    0.310249    0.147831    0.535636    11.00000    0.02294    0.02295 =
         0.01702    0.00091    0.00275    0.00579
AFIX  43
H00A  2    0.243027    0.099874    0.515811    11.00000   -1.20000
AFIX   0
C00B  1    0.408881    0.347975    0.838129    11.00000    0.02207    0.03005 =
         0.01615    0.00809    0.00071    0.00520
C00C  1    0.114896    0.384998    0.641801    11.00000    0.02283    0.02107 =
         0.01728    0.00356   -0.00249    0.00436
C00D  1    0.094700    0.161519    0.661520    11.00000    0.02498    0.01688 =
         0.02452   -0.00081    0.00462    0.00595
C00E  1    0.476347    0.549991    0.837682    11.00000    0.02075    0.02167 =
         0.01996    0.00154    0.00308    0.00189
C00F  1    0.057148    0.183890    0.607428    11.00000    0.02247    0.02070 =
         0.02193   -0.00359    0.00002    0.00626
C00G  1    0.387103    0.117628    0.577963    11.00000    0.02665    0.02187 =
         0.01398    0.00215    0.00552    0.00892
C00H  1    0.064486    0.297533    0.597598    11.00000    0.02039    0.02400 =
         0.02160    0.00377    0.00064    0.00845
C00I  1    0.211238    0.549466    0.926508    11.00000    0.02769    0.02949 =
         0.02119   -0.00076    0.00817    0.00514
AFIX  43
H00I  2    0.273017    0.552409    0.955159    11.00000   -1.20000
AFIX   0
C00J  1    0.459235    0.456819    0.867526    11.00000    0.01961    0.03054 =
         0.02051    0.00239    0.00149    0.00206
C00K  1    0.156475    0.602560    0.718895    11.00000    0.02693    0.01976 =
         0.03266   -0.00502    0.00614    0.00529
AFIX 137
H00B  2    0.110284    0.570608    0.745349    11.00000   -1.50000
H00C  2    0.156750    0.683357    0.721715    11.00000   -1.50000
H00D  2    0.235100    0.590282    0.727271    11.00000   -1.50000
AFIX   0
C00L  1    0.447868    0.300306    0.566039    11.00000    0.02498    0.02151 =
         0.02015    0.00055    0.00594    0.00241
AFIX  43
H00L  2    0.490187    0.374857    0.570683    11.00000   -1.20000
AFIX   0
C00M  1    0.349041    0.259007    0.527767    11.00000    0.02971    0.02229 =
         0.01541    0.00429    0.00870    0.00734
C00N  1    0.194855    0.638427    0.896491    11.00000    0.03208    0.02380 =
         0.02220   -0.00316    0.01135    0.00595
C00O  1    0.121476    0.454573    0.907517    11.00000    0.02769    0.02762 =
         0.01732    0.00044    0.01010    0.00494
C00P  1    0.304436    0.319652    0.481150    11.00000    0.04023    0.02268 =
         0.01915    0.00704    0.00342    0.00933
C00Q  1    0.369156   -0.001792    0.593091    11.00000    0.03366    0.02442 =
         0.02247    0.00453    0.00582    0.01276
C00R  1    0.476768    0.215294    0.597284    11.00000    0.02200    0.03224 =
         0.01842   -0.00211    0.00570    0.00872
C00S  1    0.276692    0.432335    0.505662    11.00000    0.03868    0.02401 =
         0.02689    0.00650   -0.00082    0.00911
AFIX 137
H00E  2    0.214775    0.418322    0.527936    11.00000   -1.50000
H00F  2    0.252663    0.472715    0.475560    11.00000   -1.50000
H00G  2    0.344971    0.477730    0.529102    11.00000   -1.50000
AFIX   0
C00T  1   -0.002251    0.090224    0.561554    11.00000    0.03146    0.02300 =
         0.02948   -0.00481   -0.00211    0.00605
AFIX 137
H00H  2    0.031113    0.099906    0.527646    11.00000   -1.50000
H00J  2   -0.084078    0.092559    0.554828    11.00000   -1.50000
H00K  2    0.007802    0.017636    0.572524    11.00000   -1.50000
AFIX   0
C00U  1    0.114105    0.349197    0.935759    11.00000    0.03349    0.02774 =
         0.02156   -0.00071    0.00559    0.00216
C00V  1    0.047916    0.485314    0.863382    11.00000    0.02174    0.03204 =
         0.02365   -0.00377    0.00993    0.00502
C00W  1    0.097049    0.596811    0.857645    11.00000    0.02848    0.02699 =
         0.02212   -0.00149    0.00892    0.00842
AFIX  43
H00W  2    0.067117    0.637892    0.830757    11.00000   -1.20000
AFIX   0
C00X  1    0.423233    0.548162    0.659261    11.00000    0.03306    0.04263 =
         0.02078    0.01345    0.00689    0.00886
AFIX 137
H00M  2    0.462621    0.485647    0.650332    11.00000   -1.50000
H00N  2    0.432264    0.599533    0.631824    11.00000   -1.50000
H00O  2    0.341664    0.518891    0.658713    11.00000   -1.50000
AFIX   0
C00Y  1   -0.000039    0.321422    0.544673    11.00000    0.03210    0.03327 =
         0.02093    0.00051   -0.00686    0.01042
AFIX 137
H00P  2    0.031485    0.397164    0.537936    11.00000   -1.50000
H00Q  2   -0.081220    0.316204    0.548322    11.00000   -1.50000
H00R  2    0.007930    0.266331    0.513567    11.00000   -1.50000
AFIX   0
C00Z  1    0.353796    0.001005    0.654438    11.00000    0.03277    0.03539 =
         0.02661    0.01232    0.00819    0.01313
AFIX 137
H00S  2    0.423504    0.043638    0.677839    11.00000   -1.50000
H00T  2    0.339273   -0.075910    0.663064    11.00000   -1.50000
H00U  2    0.288836    0.037067    0.661450    11.00000   -1.50000
AFIX   0
C010  1    0.117087    0.244587    0.894128    11.00000    0.03420    0.03029 =
         0.03052    0.00239    0.00803    0.00645
AFIX 137
H01A  2    0.052394    0.233503    0.864211    11.00000   -1.50000
H01B  2    0.111779    0.178350    0.913141    11.00000   -1.50000
H01C  2    0.188979    0.255519    0.878609    11.00000   -1.50000
AFIX   0
C011  1    0.506778    0.473579    0.928415    11.00000    0.03049    0.03971 =
         0.01938    0.00603    0.00303    0.00256
AFIX 137
H01D  2    0.482993    0.539237    0.947399    11.00000   -1.50000
H01E  2    0.590556    0.485594    0.932857    11.00000   -1.50000
H01F  2    0.477603    0.406768    0.944461    11.00000   -1.50000
AFIX   0
C012  1    0.598370    0.232401    0.630057    11.00000    0.02048    0.03762 =
         0.02572   -0.00138    0.00543    0.00817
C013  1    0.553475    0.658075    0.866177    11.00000    0.03145    0.03087 =
         0.02548    0.00078    0.00168    0.00002
AFIX 137
H01G  2    0.542715    0.718791    0.844617    11.00000   -1.50000
H01H  2    0.633475    0.648605    0.869041    11.00000   -1.50000
H01I  2    0.534223    0.676881    0.903343    11.00000   -1.50000
AFIX   0
C014  1    0.257166    0.760111    0.907804    11.00000    0.03433    0.02167 =
         0.02634   -0.00363    0.00801    0.00068
C015  1   -0.078079    0.438827    0.835951    11.00000    0.01946    0.03223 =
         0.03340   -0.00470    0.00721    0.00306
C016  1    0.057621   -0.108080    0.659968    11.00000    0.04050    0.02194 =
         0.04618    0.00674    0.01414    0.00771
AFIX 137
H01J  2    0.040246   -0.119721    0.619471    11.00000   -1.50000
H01K  2    0.009013   -0.166951    0.674649    11.00000   -1.50000
H01L  2    0.138278   -0.111230    0.671062    11.00000   -1.50000
AFIX   0
C017  1    0.198804    0.246577    0.445687    11.00000    0.05573    0.02795 =
         0.02262    0.00456   -0.01142    0.00831
AFIX 137
H01M  2    0.219253    0.177915    0.427899    11.00000   -1.50000
H01N  2    0.168957    0.287961    0.417233    11.00000   -1.50000
H01O  2    0.140130    0.226763    0.469076    11.00000   -1.50000
AFIX   0
C018  1    0.072132    0.047806    0.764498    11.00000    0.06797    0.03962 =
         0.04203    0.01279    0.00811   -0.00410
AFIX 137
H01P  2    0.155760    0.066777    0.773347    11.00000   -1.50000
H01Q  2    0.044421   -0.023260    0.777403    11.00000   -1.50000
H01R  2    0.038676    0.107543    0.782894    11.00000   -1.50000
AFIX   0
C019  1    0.612348    0.172265    0.680788    11.00000    0.02591    0.04781 =
         0.02857   -0.00059    0.00268    0.01598
AFIX 137
H01S  2    0.564682    0.198010    0.707524    11.00000   -1.50000
H01T  2    0.692764    0.189263    0.697958    11.00000   -1.50000
H01U  2    0.588548    0.091010    0.669372    11.00000   -1.50000
AFIX   0
C01A  1   -0.062772    0.538799    0.638135    11.00000    0.02806    0.02744 =
         0.04496    0.00771   -0.00178    0.01097
AFIX 137
H01V  2   -0.096577    0.514311    0.599284    11.00000   -1.50000
H01W  2   -0.072116    0.616147    0.649375    11.00000   -1.50000
H01X  2   -0.101298    0.489372    0.661386    11.00000   -1.50000
AFIX   0
C01B  1    0.304871    0.794577    0.856543    11.00000    0.04140    0.02944 =
         0.03280    0.00688    0.00901    0.00089
AFIX 137
H01Y  2    0.357913    0.745785    0.845774    11.00000   -1.50000
H     2    0.345560    0.872762    0.864757    11.00000   -1.50000
HA    2    0.241824    0.787351    0.826130    11.00000   -1.50000
AFIX   0
C01C  1    0.216103    0.361107    0.981837    11.00000    0.04160    0.03099 =
         0.02468    0.00586    0.00756    0.00025
AFIX 137
H01Z  2    0.287570    0.372260    0.965967    11.00000   -1.50000
HB    2    0.209715    0.292814    0.999284    11.00000   -1.50000
HC    2    0.216116    0.425846    1.009665    11.00000   -1.50000
AFIX   0
C01D  1    0.260039   -0.073352    0.558455    11.00000    0.04154    0.01773 =
         0.03028    0.00534    0.00657    0.00466
AFIX 137
H01   2    0.194712   -0.036849    0.564052    11.00000   -1.50000
HD    2    0.246669   -0.147894    0.569995    11.00000   -1.50000
HE    2    0.269037   -0.081024    0.519194    11.00000   -1.50000
AFIX   0
C01E  1    0.448077    0.768123    0.734890    11.00000    0.03461    0.03336 =
         0.04593    0.01989    0.01348    0.00476
AFIX 137
H1    2    0.364566    0.760389    0.728749    11.00000   -1.50000
HF    2    0.480685    0.808341    0.706706    11.00000   -1.50000
HG    2    0.478648    0.810330    0.771728    11.00000   -1.50000
AFIX   0
C01F  1    0.155900    0.621199    0.596818    11.00000    0.04840    0.02480 =
         0.03596    0.00831    0.00620    0.01471
AFIX 137
H2    2    0.238741    0.623970    0.600569    11.00000   -1.50000
HH    2    0.140732    0.697423    0.605017    11.00000   -1.50000
HI    2    0.120840    0.588754    0.558885    11.00000   -1.50000
AFIX   0
C01G  1    0.396812    0.344551    0.444777    11.00000    0.05870    0.03647 =
         0.02588    0.01582    0.01184    0.01180
AFIX 137
H3    2    0.465568    0.391152    0.467296    11.00000   -1.50000
HJ    2    0.368982    0.384681    0.415315    11.00000   -1.50000
HK    2    0.415374    0.273854    0.428297    11.00000   -1.50000
AFIX   0
C01H  1   -0.113780    0.310516    0.822261    11.00000    0.02438    0.03782 =
         0.03569   -0.00511    0.00821    0.00130
AFIX 137
H4    2   -0.063675    0.281255    0.797765    11.00000   -1.50000
HL    2   -0.193233    0.291039    0.803734    11.00000   -1.50000
HM    2   -0.107213    0.277378    0.856550    11.00000   -1.50000
AFIX   0
C01I  1    0.647104    0.650886    0.734005    11.00000    0.02920    0.03878 =
         0.03880    0.00697    0.00845    0.00450
AFIX 137
H5    2    0.682393    0.699052    0.768810    11.00000   -1.50000
HN    2    0.669177    0.687815    0.702738    11.00000   -1.50000
HO    2    0.673231    0.578903    0.732504    11.00000   -1.50000
AFIX   0
C01J  1    0.007034    0.327924    0.964416    11.00000    0.04311    0.03555 =
         0.03173    0.00367    0.01862   -0.00102
AFIX 137
H6    2    0.006219    0.393855    0.991354    11.00000   -1.50000
HP    2    0.008399    0.262223    0.983515    11.00000   -1.50000
HQ    2   -0.061735    0.314143    0.936638    11.00000   -1.50000
AFIX   0
C01K  1    0.352874    0.779332    0.957123    11.00000    0.05504    0.03049 =
         0.03255   -0.00698    0.00198   -0.00801
AFIX 137
H7    2    0.319828    0.764414    0.990578    11.00000   -1.50000
HR    2    0.393814    0.857339    0.962345    11.00000   -1.50000
HS    2    0.406312    0.728559    0.950052    11.00000   -1.50000
AFIX   0
C01L  1    0.402536    0.097207    0.802808    11.00000    0.07581    0.03062 =
         0.03886    0.00919   -0.00215    0.01678
AFIX 137
H8    2    0.322040    0.092467    0.787621    11.00000   -1.50000
HT    2    0.412201    0.027070    0.816721    11.00000   -1.50000
HU    2    0.450276    0.109224    0.773694    11.00000   -1.50000
AFIX   0
C01M  1   -0.105074    0.484032    0.782159    11.00000    0.02458    0.04047 =
         0.04057   -0.00425    0.00114    0.00526
AFIX 137
H9    2   -0.089131    0.566337    0.789087    11.00000   -1.50000
HV    2   -0.186073    0.457179    0.767099    11.00000   -1.50000
HW    2   -0.057475    0.457813    0.755504    11.00000   -1.50000
AFIX   0

C01N  1    0.748782    0.973668    0.856947    11.00000    0.05028    0.03382 =
         0.04097    0.00463    0.01322    0.00712
C01O  1    0.645351    0.356503    0.650934    11.00000    0.02379    0.04482 =
         0.03323    0.00033    0.00270    0.00195
AFIX 137
H10   2    0.646073    0.398475    0.619463    11.00000   -1.50000
HX    2    0.723486    0.365408    0.670419    11.00000   -1.50000
HY    2    0.596689    0.385388    0.676336    11.00000   -1.50000
AFIX   0

C01P  1    0.667928    0.952784    0.890665    11.00000    0.04553    0.03813 =
         0.04668    0.00513    0.01570    0.00416
AFIX  43
H18   2    0.590298    0.953134    0.877057    11.00000   -1.20000
AFIX   0

C01Q  1    0.390226    0.163640    0.922686    11.00000    0.04878    0.04320 =
         0.03772    0.02388    0.01619    0.01781
AFIX 137
H11   2    0.408601    0.223770    0.954469    11.00000   -1.50000
HZ    2    0.425685    0.100161    0.931603    11.00000   -1.50000
H22   2    0.307001    0.138987    0.914118    11.00000   -1.50000
AFIX   0
C01R  1    0.676306    0.192624    0.588204    11.00000    0.02401    0.05521 =
         0.03314   -0.00323    0.00939    0.01242
AFIX 137
H12   2    0.648228    0.113058    0.573525    11.00000   -1.50000
H23   2    0.755044    0.202707    0.607125    11.00000   -1.50000
H24   2    0.674578    0.237134    0.557685    11.00000   -1.50000
AFIX   0
C01S  1    0.466872   -0.063096    0.580758    11.00000    0.04419    0.02769 =
         0.03440    0.00465    0.01093    0.02186
AFIX 137
H13   2    0.475798   -0.064542    0.541632    11.00000   -1.50000
H25   2    0.449033   -0.140221    0.588824    11.00000   -1.50000
H26   2    0.538216   -0.023692    0.603940    11.00000   -1.50000
AFIX   0
C01T  1   -0.154677    0.483864    0.877083    11.00000    0.02770    0.04529 =
         0.04769   -0.00827    0.01570    0.00599
AFIX 137
H14   2   -0.144220    0.450633    0.911200    11.00000   -1.50000
H27   2   -0.235172    0.463449    0.860118    11.00000   -1.50000
H28   2   -0.132770    0.565811    0.885778    11.00000   -1.50000
AFIX   0
C01U  1   -0.130535    0.020233    0.674969    11.00000    0.03318    0.03200 =
         0.06117    0.00611    0.01980    0.00525
AFIX 137
H15   2   -0.152357    0.085888    0.695034    11.00000   -1.50000
H29   2   -0.166997   -0.048053    0.687764    11.00000   -1.50000
H30   2   -0.155620    0.016060    0.635202    11.00000   -1.50000
AFIX   0
C01V  1    0.606523    0.240273    0.877674    11.00000    0.03369    0.04388 =
         0.05513    0.01685    0.01099    0.01264
AFIX 137
H16   2    0.640866    0.259049    0.845065    11.00000   -1.50000
H31   2    0.629189    0.171588    0.888349    11.00000   -1.50000
H32   2    0.633095    0.302116    0.908358    11.00000   -1.50000
AFIX   0
C01W  1    0.169552    0.834767    0.921978    11.00000    0.05219    0.02834 =
         0.05222   -0.00933    0.01325    0.00592
AFIX 137
H17   2    0.109320    0.826255    0.890147    11.00000   -1.50000
H33   2    0.208407    0.913514    0.930795    11.00000   -1.50000
H34   2    0.135411    0.811839    0.953974    11.00000   -1.50000
AFIX   0

C01X  1    0.694966    0.931400    0.943329    11.00000    0.06968    0.03429 =
         0.04547    0.00660    0.02306   -0.00271
AFIX  43
H19   2    0.636362    0.916575    0.965604    11.00000   -1.20000
AFIX   0
C01Y  1    0.805698    0.931226    0.964099    11.00000    0.08015    0.04327 =
         0.04126    0.00659    0.00654    0.02510
AFIX  43
H20   2    0.823748    0.916663    1.000892    11.00000   -1.20000
AFIX   0
C01Z  1    0.862893    0.973425    0.878935    11.00000    0.05348    0.09521 =
         0.05188   -0.00161    0.02414    0.01183
AFIX  43
H21   2    0.921847    0.988271    0.856855    11.00000   -1.20000
AFIX   0
C020  1    0.720534    0.996743    0.799193    11.00000    0.07986    0.05891 =
         0.04289    0.00525    0.00883   -0.00451
AFIX 137
H02A  2    0.724099    0.930593    0.772983    11.00000   -1.50000
H02B  2    0.775745    1.061126    0.792792    11.00000   -1.50000
H02C  2    0.643203    1.013667    0.793868    11.00000   -1.50000
AFIX   0
C021  1    0.890292    0.951577    0.932882    11.00000    0.06431    0.09114 =
         0.05297    0.00174    0.00116    0.02812
AFIX  43
H021  2    0.967328    0.951004    0.947488    11.00000   -1.20000
AFIX   0
HKLF 4


REM  test01_a.res in P-1
REM wR2 = 0.0735, GooF = S = 1.031, Restrained GooF = 1.031 for all data
REM R1 = 0.0326 for 10293 Fo > 4sig(Fo) and 0.0501 for all 13195 data
REM 693 parameters refined using 0 restraints

END

WGHT      0.0294      0.7347

REM Highest difference peak  1.012,  deepest hole -0.718,  1-sigma level  0.093
Q1    1   0.2752  0.1994  0.6387  11.00000  0.05    1.01
Q2    1   0.2386  0.4021  0.8420  11.00000  0.05    0.84
Q3    1   0.2562  0.5458  0.8435  11.00000  0.05    0.72
Q4    1   0.3423  0.2996  0.7552  11.00000  0.05    0.65
Q5    1   0.3345  0.3381  0.7406  11.00000  0.05    0.55
Q6    1   0.4002  0.4129  0.7586  11.00000  0.05    0.48
Q7    1   0.1317  0.3809  0.7384  11.00000  0.05    0.45
Q8    1  -0.1728  0.3439  0.9374  11.00000  0.05    0.44
Q9    1   0.1306  0.4008  0.7028  11.00000  0.05    0.44
Q10   1   0.0666  0.3432  0.7598  11.00000  0.05    0.44
Q11   1   0.0196  0.2384  0.6004  11.00000  0.05    0.43
Q12   1   0.4317  0.2886  0.8434  11.00000  0.05    0.42
Q13   1   0.8361  0.8803  0.8624  11.00000  0.05    0.42
Q14   1   0.5229  0.5134  0.8595  11.00000  0.05    0.41
Q15   1  -0.0564  0.2002  0.8623  11.00000  0.05    0.40
Q16   1   0.2030  0.3584  0.7169  11.00000  0.05    0.39
Q17   1   0.0682  0.0387  0.7212  11.00000  0.05    0.39
Q18   1   0.3454  0.4462  0.7690  11.00000  0.05    0.37
Q19   1   0.3157  0.4224  0.7813  11.00000  0.05    0.37
Q20   1   0.4767  0.7033  0.7361  11.00000  0.05    0.37
Q21   1   0.5166  0.4006  0.8386  11.00000  0.05    0.37
Q22   1   0.0219  0.3375  0.7387  11.00000  0.05    0.36
Q23   1   0.3657  0.3413  0.7042  11.00000  0.05    0.36
Q24   1   0.0463  0.2979  0.7172  11.00000  0.05    0.36
Q25   1   0.4227  0.3184  0.7025  11.00000  0.05    0.36
Q26   1   0.0931  0.2202  0.7177  11.00000  0.05    0.35
Q27   1   0.1963  0.2266  0.6281  11.00000  0.05    0.35
Q28   1   0.1930  0.1672  0.6639  11.00000  0.05    0.35
Q29   1   0.3996  0.1668  0.8804  11.00000  0.05    0.34
Q30   1   0.7748  0.9202  0.8441  11.00000  0.05    0.34
Q31   1   0.2447  0.3673  0.8048  11.00000  0.05    0.33
Q32   1   0.1884  0.5234  0.8610  11.00000  0.05    0.33
Q33   1   0.1254  0.1030  0.6634  11.00000  0.05    0.33
Q34   1   0.1631  0.5612  0.8389  11.00000  0.05    0.33
Q35   1   0.0434  0.7243  0.7609  11.00000  0.05    0.33
;
_shelx_res_checksum                71452
_shelx_hkl_file
;
   1   0   0  160.68   14.80
   2   0   0   26.00   12.10
   3   0   0   11.20   11.00
   3   0   0   14.40    6.00
   3   0   0  -21.00   14.90
   4   0   0 1258.67   60.49
   4   0   0 1312.77   59.89
   4   0   0 1389.66   69.79
   4   0   0 1342.37   66.09
   5   0   0  481.95   37.40
   5   0   0  395.06   28.30
   5   0   0  448.96   27.10
   5   0   0  469.45   35.90
   5   0   0  444.46   22.70
   5   0   0  464.75   32.40
   6   0   0 2019.30   95.29
   6   0   0 2070.49  105.19
   6   0   0 2129.89  106.79
   6   0   0 1879.71  100.09
   6   0   0 2082.49   96.29
   7   0   0  865.41   51.39
   7   0   0  976.70   57.59
   7   0   0  894.61   61.49
   7   0   0  991.70   64.19
   7   0   0  986.60   50.29
   7   0   0  901.81   56.09
  -8   0   0 1691.63   85.59
   8   0   0 1799.72   95.19
   8   0   0 1931.51   97.59
   8   0   0 1777.02   89.39
   8   0   0 1805.22   88.79
   8   0   0 1784.52  101.39
   8   0   0 1859.11  104.89
  -9   0   0   80.79   14.40
   9   0   0  154.78   37.50
   9   0   0  101.59   29.60
   9   0   0   76.89   22.60
   9   0   0  123.89   21.70
   9   0   0  106.99   20.10
   9   0   0  102.19   30.00
 -10   0   0   70.59   16.20
  10   0   0   39.00   31.70
  10   0   0   92.09   37.40
  10   0   0   56.79   18.20
  10   0   0   51.19   18.90
  10   0   0   44.50   23.20
  10   0   0   45.10   20.90
 -11   0   0   19.70   14.20
 -11   0   0   60.09  105.69
  11   0   0   21.10   36.50
  11   0   0   50.69   21.80
  11   0   0   32.70   20.70
  11   0   0   34.30   16.40
  11   0   0   72.19   25.00
  11   0   0    9.50   29.20
 -12   0   0   73.19   15.80
 -12   0   0  -21.00   93.59
  12   0   0   35.50   36.90
  12   0   0   30.70   21.60
  12   0   0   22.60   27.90
  12   0   0   39.10   19.20
 -13   0   0  114.19   19.00
 -13   0   0  -86.79   77.99
  13   0   0   81.79   25.30
  13   0   0   70.99   20.10
  13   0   0  109.99   41.60
 -14   0   0  149.39   20.10
  14   0   0   97.19   41.50
  14   0   0  136.49   24.60
  14  -1   0   47.80   37.70
  14  -1   0   30.60   22.70
  14  -1   0   67.49   32.60
 -14   1   0   60.89   15.60
  13  -1   0   64.69   24.20
  13  -1   0   64.79   20.20
  13  -1   0   35.60   24.30
  13  -1   0    7.90   35.10
 -13   1   0   51.99   99.19
 -13   1   0   18.60   14.30
  12  -1   0   25.70   32.10
  12  -1   0  138.69   44.00
  12  -1   0   18.70   21.90
  12  -1   0   36.30   19.50
  12  -1   0   59.09   25.80
  12  -1   0   68.49   24.30
 -12   1   0   55.19   14.80
 -12   1   0    7.40   99.99
  11  -1   0  356.66   54.19
  11  -1   0  411.26   52.29
  11  -1   0  467.75   38.70
  11  -1   0  475.05   43.60
  11  -1   0  506.55   49.50
  11  -1   0  460.65   44.70
 -11   1   0  282.37  126.39
 -11   1   0  484.05   34.70
  10  -1   0   15.30   15.10
  10  -1   0    3.40   17.90
  10  -1   0    4.50   26.20
  10  -1   0   19.70   16.60
  10  -1   0  -25.20   20.00
  10  -1   0    1.20   29.40
 -10   1   0    5.40   12.80
   9  -1   0   32.30   22.70
   9  -1   0   71.09   33.00
   9  -1   0  102.89   25.60
   9  -1   0   32.80   15.40
   9  -1   0   22.50   14.80
   9  -1   0   90.89   19.80
  -9   1   0   23.60   11.80
   8  -1   0   -2.00   13.60
   8  -1   0  -17.40   19.50
   8  -1   0   19.40   19.50
   8  -1   0    2.00    9.90
   8  -1   0   20.40   19.30
  -8   1   0   11.10    9.60
   7  -1   0 1330.87   76.09
   7  -1   0 1167.78   70.49
   7  -1   0 1160.88   60.99
   7  -1   0 1198.88   68.09
   7  -1   0 1190.48   62.69
   6  -1   0   69.99   21.10
   6  -1   0   69.09   17.20
   6  -1   0   55.79   12.00
   6  -1   0   86.09   15.90
   6  -1   0   88.29   10.00
   6  -1   0   94.49   22.00
   5  -1   0  390.26   26.80
   5  -1   0  343.87   32.90
   5  -1   0  387.56   30.90
   5  -1   0  423.06   23.80
   5  -1   0  379.26   33.40
   4  -1   0   68.39   10.00
   4  -1   0   47.40   14.50
   4  -1   0   80.39   16.30
   2  -1   0   66.49    9.60
   2   1   0   45.40   24.70
   3   1   0   49.80   20.80
   4   1   0   14.40   12.90
   4   1   0   57.89   21.50
   4   1   0   39.00   24.30
   5   1   0    2.10   18.70
   5   1   0    8.30    8.80
   5   1   0    4.80   11.00
   5   1   0   -4.00   11.30
   5   1   0    7.10   20.90
   6   1   0 3162.38  146.39
   6   1   0 3255.97  146.79
   6   1   0 3164.88  150.48
   6   1   0 3347.06  147.39
   6   1   0 3140.09  156.78
  -7  -1   0  549.95   35.20
   7   1   0  646.74   38.60
   7   1   0  642.24   40.10
   7   1   0  759.52   53.89
   7   1   0  734.03   50.09
   7   1   0  601.84   42.60
   7   1   0  609.64   49.70
  -8  -1   0 2079.79  104.59
   8   1   0 2262.87  107.89
   8   1   0 2099.49  123.29
   8   1   0 2325.77  117.59
   8   1   0 2269.27  122.09
   8   1   0 2256.87  107.79
   8   1   0 2320.27  113.09
  -9  -1   0    0.80   11.80
   9   1   0   11.90   26.50
   9   1   0   14.10   14.80
   9   1   0    5.80   31.90
   9   1   0   -0.90   21.30
   9   1   0   -4.40   16.70
   9   1   0   13.70   18.80
   9   1   0   -6.60   14.10
 -10  -1   0  148.09   20.00
 -10  -1   0  141.19  102.09
  10   1   0  120.19   26.40
  10   1   0  132.79   24.50
  10   1   0  139.09   39.80
  10   1   0   74.79   32.30
  10   1   0   94.99   37.90
  10   1   0  143.79   24.90
 -11  -1   0  126.69   20.20
 -11  -1   0   89.69  110.39
  11   1   0  126.79   25.90
  11   1   0  162.48   24.20
  11   1   0  130.19   24.70
  11   1   0  166.48   44.10
 -12  -1   0  108.69  107.79
 -12  -1   0   77.79   17.80
  12   1   0   36.20   36.40
  12   1   0   78.39   23.30
  12   1   0   89.09   18.80
  13   1   0   93.39   19.90
  13   1   0   39.40   39.00
 -14  -1   0  449.46   34.80
  14   1   0  399.16   60.29
  14   1   0  500.95   40.40
  14  -2   0   48.60   19.70
  14  -2   0  -28.20   32.30
  14  -2   0    0.70   19.70
  14  -2   0   57.49   44.60
 -14   2   0   32.20   14.10
  13  -2   0   -1.50   31.50
  13  -2   0   40.60   19.40
  13  -2   0   43.00   25.20
  13  -2   0   25.60   23.40
  13  -2   0   53.59   24.70
 -13   2   0  -21.70   92.39
 -13   2   0   32.20   14.00
  12  -2   0  919.11   61.69
  12  -2   0  858.11   65.79
  12  -2   0  786.72   72.69
  12  -2   0  915.41   55.89
  12  -2   0  829.72   59.69
 -12   2   0  805.32   51.89
  11  -2   0   86.19   23.00
  11  -2   0   50.19   28.40
  11  -2   0  147.39   32.80
  11  -2   0  129.59   24.30
  11  -2   0   96.09   38.30
  11  -2   0  129.89   22.70
 -11   2   0  128.29   17.80
 -11   2   0  162.28  114.89
  10  -2   0  571.64   62.59
  10  -2   0  604.24   42.00
  10  -2   0  572.44   52.39
  10  -2   0  665.83   45.50
  10  -2   0  631.24   47.50
  10  -2   0  598.94   56.39
   9  -2   0    9.20   13.80
   9  -2   0   14.00   23.60
   9  -2   0  -15.90   22.60
   9  -2   0   -4.90   17.30
   9  -2   0    3.80   16.40
   9  -2   0    0.70   13.00
  -9   2   0    2.30   10.20
   8  -2   0  471.25   41.80
   8  -2   0  441.56   32.10
   8  -2   0  449.46   35.10
   8  -2   0  458.05   47.10
   8  -2   0  511.55   42.10
   8  -2   0  436.66   31.40
  -8   2   0  399.66   28.90
   7  -2   0  156.68   23.40
   7  -2   0  136.09   27.30
   7  -2   0   68.29   18.90
   7  -2   0  108.19   12.80
   6  -2   0  -26.80   17.30
   6  -2   0   -6.10    8.90
   6  -2   0    9.80   12.60
   6  -2   0    2.00   11.00
   6  -2   0   -7.10   14.70
   5  -2   0   73.99   15.30
   5  -2   0  102.69   19.70
   5  -2   0   48.20   12.50
   5  -2   0   77.79   13.40
   5  -2   0   62.09   20.50
   4  -2   0 1451.25   71.19
   4  -2   0 1301.67   67.49
   4  -2   0 1464.85   73.89
   3  -2   0  815.22   46.20
   3  -2   0  915.11   48.50
   2  -2   0  590.14   34.10
   1  -2   0   78.09   13.50
   0  -2   0   49.60   12.10
  -2  -2   0  454.65   26.30
   2   2   0  465.35   43.70
   3   2   0  219.58   30.40
   4   2   0  444.86   42.30
   5   2   0   12.20   13.60
   5   2   0   23.10   11.90
   5   2   0   24.60   29.10
   5   2   0   16.20   10.30
   5   2   0   -4.60   20.40
   6   2   0  146.49   16.90
   6   2   0  157.48   19.40
   6   2   0   91.59   25.20
   6   2   0  153.28   27.40
   6   2   0  115.09   15.20
  -7  -2   0 3192.88  149.88
   7   2   0 3142.59  155.88
   7   2   0 3083.79  154.58
   7   2   0 3365.86  151.48
   7   2   0 3357.56  164.88
   7   2   0 3462.35  159.68
   7   2   0 3379.16  151.98
  -8  -2   0  541.45   35.20
   8   2   0  559.84   55.19
   8   2   0  574.84   53.09
   8   2   0  564.64   44.90
   8   2   0  529.15   38.40
   8   2   0  524.55   40.80
   8   2   0  521.05   52.59
   8   2   0  564.74   39.70
  -9  -2   0   53.09   90.39
  -9  -2   0   37.90   15.30
   9   2   0    3.00   20.20
   9   2   0   45.20   28.00
   9   2   0   33.90   30.10
   9   2   0   41.00   17.80
   9   2   0   65.79   22.10
 -10  -2   0   11.80   14.80
 -10  -2   0   -0.60   90.59
  10   2   0   14.00   22.40
  10   2   0   20.70   29.60
  10   2   0   -6.30   18.80
  10   2   0   10.50   19.40
  10   2   0   16.00   34.10
 -11  -2   0  -11.30   88.09
 -11  -2   0   74.99   17.90
  11   2   0  106.99   41.50
 -12  -2   0  134.79   21.00
 -12  -2   0  111.19   95.69
  12   2   0  125.89   22.60
 -13  -2   0   19.20   16.30
  13   2   0   29.40   19.10
  13   2   0    6.70   34.00
  14  -3   0   36.10   19.30
  14  -3   0   52.79   38.80
  14  -3   0   32.50   23.80
  14  -3   0   78.49   25.90
  14  -3   0   50.89   24.50
 -14   3   0   84.89   15.50
  13  -3   0   45.90   24.00
  13  -3   0   25.50   17.10
  13  -3   0    0.80   31.10
  13  -3   0  -24.90   19.00
  13  -3   0   25.10   21.60
 -13   3   0    2.10   11.80
 -13   3   0   16.80  102.99
  12  -3   0  895.11   69.79
  12  -3   0  881.91   82.19
  12  -3   0 1069.49   60.19
  12  -3   0 1066.29   64.39
  12  -3   0  891.61   64.49
 -12   3   0  873.61   62.99
  11  -3   0  497.45   53.09
  11  -3   0  317.07   53.19
  11  -3   0  367.56   38.50
  11  -3   0  292.07   39.60
  11  -3   0  346.27   35.20
  11  -3   0  358.86   38.20
 -11   3   0  397.76   29.00
 -11   3   0  157.18  117.09
  10  -3   0 1167.18   60.69
  10  -3   0  930.81   68.59
  10  -3   0 1283.07   88.49
  10  -3   0 1048.30   65.79
  10  -3   0 1042.10   62.19
  10  -3   0 1018.20   74.09
 -10   3   0 1055.79   56.29
   9  -3   0   37.90   17.60
   9  -3   0   38.20   21.60
   9  -3   0   59.59   25.80
   9  -3   0   36.20   14.70
   9  -3   0   25.00   14.00
   9  -3   0   50.99   31.20
  -9   3   0   55.69   11.40
   8  -3   0  942.91   61.59
   8  -3   0  875.21   50.29
   8  -3   0  882.91   48.30
   8  -3   0  917.21   52.19
   8  -3   0 1035.60   69.39
   8  -3   0  968.10   53.99
   7  -3   0  105.79   17.30
   7  -3   0  138.59   29.10
   7  -3   0  137.69   16.20
   7  -3   0  167.68   26.50
   7  -3   0  134.69   16.90
   6  -3   0 2052.69   96.79
   6  -3   0 2056.59  107.39
   6  -3   0 2006.20   95.29
   6  -3   0 1911.51   96.59
   6  -3   0 2035.50  102.79
   5  -3   0    1.70   17.60
   5  -3   0    7.20   12.40
   5  -3   0   34.00   13.90
   5  -3   0   14.30   15.90
   5  -3   0   15.90   11.90
   4  -3   0 2445.36  117.59
   4  -3   0 2615.14  120.99
   4  -3   0 2553.34  114.19
   4  -3   0 2280.37  112.59
   3  -3   0   92.89   17.10
   3  -3   0   51.09   15.30
   2  -3   0  414.66   29.80
   1  -3   0    5.80   11.40
   0   3   0 2569.24  154.88
  -1  -3   0   54.69   18.20
  -1  -3   0   69.99   14.10
   1   3   0   43.30   37.50
  -2  -3   0 1774.42   84.29
   2   3   0 1813.92   96.49
   3   3   0   -0.50   21.80
   4   3   0 2085.89  109.79
  -5  -3   0  250.17   23.80
   5   3   0  263.77   22.40
   5   3   0  213.08   22.40
   5   3   0  283.77   35.20
  -6  -3   0  383.16   28.60
  -6  -3   0  354.26   25.90
   6   3   0  412.46   43.10
   6   3   0  384.26   43.80
   6   3   0  389.46   29.30
   6   3   0  354.86   37.60
   6   3   0  445.36   48.00
   6   3   0  400.96   29.10
  -7  -3   0  881.51   47.30
  -7  -3   0  790.72   48.00
   7   3   0  814.42   49.70
   7   3   0  959.00   62.99
   7   3   0  954.80   65.79
   7   3   0  955.00   51.89
   7   3   0  880.91   57.29
  -8  -3   0  122.59   18.60
  -8  -3   0  285.77   91.09
   8   3   0  199.38   24.80
   8   3   0  151.68   27.70
   8   3   0  137.59   30.10
  -9  -3   0  -28.40   77.19
  -9  -3   0   -0.90   13.60
   9   3   0   11.80   25.10
   9   3   0    1.60   27.00
   9   3   0  -18.00   26.30
   9   3   0    8.40   16.80
 -10  -3   0   95.99   86.59
 -10  -3   0   80.59   19.00
  10   3   0   73.99   27.10
  10   3   0   26.70   33.90
  10   3   0   97.99   37.40
 -11  -3   0   64.19   91.39
 -11  -3   0  180.78   22.90
  11   3   0  206.08   49.70
  11   3   0  135.99   38.40
 -12  -3   0    7.60   76.79
 -12  -3   0   45.20   18.30
  12   3   0   42.50   18.30
  12   3   0   21.90   37.20
  13   3   0  222.08   32.10
  13   3   0  283.17   53.19
  14  -4   0   -7.60   21.60
  14  -4   0   17.30   29.50
  14  -4   0   20.90   32.50
  14  -4   0   30.50   24.70
  14  -4   0   29.70   24.60
 -14   4   0   37.10   12.50
  13  -4   0  193.58   31.30
  13  -4   0  135.19   41.60
  13  -4   0  206.98   36.40
  13  -4   0  188.58   24.20
  13  -4   0  167.38   30.10
  13  -4   0  160.48   36.30
 -13   4   0  230.38   23.20
 -13   4   0  183.38  113.79
  12  -4   0    5.60   15.60
  12  -4   0    0.80   23.40
  12  -4   0   32.20   27.60
  12  -4   0    5.10   29.90
  12  -4   0   12.70   20.70
  12  -4   0    3.40   18.90
 -12   4   0   10.90   94.09
 -12   4   0    5.80   11.80
  11  -4   0 1780.32  105.99
  11  -4   0 1688.93  100.79
  11  -4   0 1838.32   94.99
  11  -4   0 1799.22   97.59
  11  -4   0 1831.92   91.59
  11  -4   0 1726.03  116.99
 -11   4   0 1741.83   86.19
  10  -4   0  219.18   29.00
  10  -4   0  271.27   29.10
  10  -4   0  234.08   36.80
  10  -4   0  251.07   25.30
  10  -4   0  248.88   44.50
  10  -4   0  185.88   29.50
 -10   4   0  240.38   22.80
   9  -4   0  -20.50   13.50
   9  -4   0   -7.30   27.00
   9  -4   0    3.70   12.10
   9  -4   0    2.80   18.20
   9  -4   0    4.20   17.60
   9  -4   0    0.50   21.60
   8  -4   0  338.57   44.20
   8  -4   0  282.77   36.20
   8  -4   0  359.06   46.00
   8  -4   0  291.67   30.70
   8  -4   0  233.18   26.40
   8  -4   0  286.47   25.80
   7  -4   0   67.69   14.90
   7  -4   0   81.59   13.60
   7  -4   0   59.89   25.40
   7  -4   0   50.79   10.80
   7  -4   0   89.19   23.60
   7  -4   0   28.00   14.30
   7  -4   0  107.59   18.40
   7  -4   0   59.79   11.90
   6  -4   0  835.32   48.00
   6  -4   0  797.92   51.79
   6  -4   0  735.03   42.40
   6  -4   0  829.82   44.30
   6  -4   0  741.73   45.10
   6  -4   0  769.52   41.50
   6  -4   0  833.32   56.19
   5  -4   0 3259.47  146.59
   5  -4   0 2973.50  145.99
   5  -4   0 3422.46  152.98
   5  -4   0 3256.17  156.88
   5  -4   0 3224.48  146.19
   5  -4   0 3160.08  147.39
   4  -4   0 2054.99   95.09
   4  -4   0 1992.90   94.19
   4  -4   0 2098.09  103.69
   4  -4   0 2072.89   99.19
   4  -4   0 1899.11   94.69
   4  -4   0 2011.50   99.19
   3  -4   0 2438.66  119.29
   2  -4   0 1035.60   54.19
   2  -4   0 1066.39   57.29
  -1   4   0 4079.29  242.18
   0  -4   0  572.84   40.40
   0  -4   0  668.33   40.30
   0   4   0  631.04   63.99
  -1  -4   0 1417.06   69.59
  -1  -4   0 1307.37   74.19
   1   4   0 1368.16   90.99
  -2  -4   0 1075.09   58.59
  -2  -4   0 1145.89   67.29
  -2  -4   0 1105.19   68.19
  -2  -4   0 1143.79   58.29
   2   4   0 1175.08   75.19
  -3  -4   0 1086.09   53.99
  -3  -4   0 1066.89   81.89
  -3  -4   0  973.50   54.79
  -4  -4   0 1512.85  110.89
  -4  -4   0 1448.56   73.89
   4   4   0 1500.35   87.29
  -5  -4   0   90.19   16.20
  -5  -4   0   50.39   51.69
   5   4   0   97.19   14.00
   5   4   0   95.39   25.60
   5   4   0   82.09   27.20
  -6  -4   0    3.40   12.10
  -6  -4   0    7.30   11.10
  -6  -4   0  -15.30   52.29
   6   4   0    5.00   10.90
   6   4   0  -16.40   33.40
   6   4   0   26.60   25.00
   6   4   0   -9.20   19.90
  -7  -4   0  518.75   34.00
  -7  -4   0  439.46   34.70
  -7  -4   0  558.14   93.99
   7   4   0  536.55   59.19
   7   4   0  511.95   53.29
   7   4   0  462.25   46.10
  -8  -4   0  144.39   74.79
  -8  -4   0  113.69   18.20
   8   4   0   82.59   29.00
   8   4   0  134.99   35.60
  -9  -4   0   20.50   14.70
  -9  -4   0  -15.80   77.29
   9   4   0   52.59   32.00
   9   4   0   47.20   26.90
   9   4   0   58.19   31.10
 -10  -4   0  976.70   66.19
 -10  -4   0  841.02  137.49
  10   4   0 1103.49   69.39
  10   4   0 1150.18   85.59
  10   4   0  897.31   83.79
 -11  -4   0   11.50   16.40
 -11  -4   0   -2.10   72.79
  11   4   0  -24.50   28.80
  11   4   0   10.10   23.60
  11   4   0   15.30   35.40
 -12  -4   0    6.80   16.60
  12   4   0   -5.50   15.10
  12   4   0   -9.70   33.80
  14  -5   0   14.80   17.20
  14  -5   0    9.80   23.30
  14  -5   0    7.50   27.60
  14  -5   0   10.70   30.00
  14  -5   0    2.00   46.20
  13  -5   0   24.20   32.30
  13  -5   0   -9.70   14.70
  13  -5   0   74.69   31.10
  13  -5   0  -19.40   21.00
  13  -5   0   -5.90   24.20
  13  -5   0  -17.50   19.60
 -13   5   0  -66.99   93.89
 -13   5   0   -5.10   10.20
  12  -5   0  536.05   55.09
  12  -5   0  496.05   48.40
  12  -5   0  520.25   55.39
  12  -5   0  484.75   62.79
  12  -5   0  558.64   40.70
  12  -5   0  575.34   47.20
 -12   5   0  563.94   35.10
  11  -5   0  278.27   36.10
  11  -5   0  333.07   31.70
  11  -5   0  292.37   53.19
  11  -5   0  277.07   45.20
  11  -5   0  321.37   32.90
  11  -5   0  309.17   36.70
 -11   5   0  267.57   23.60
 -11   5   0  240.38  200.48
  10  -5   0   56.59   35.80
  10  -5   0   85.59   19.30
  10  -5   0   87.59   16.30
  10  -5   0   70.39   21.20
  10  -5   0  116.79   25.50
  10  -5   0  102.39   31.20
   9  -5   0  154.38   23.60
   9  -5   0  239.18   36.90
   9  -5   0  237.98   22.70
   9  -5   0  187.08   25.90
   9  -5   0  188.28   22.50
   8  -5   0  492.45   36.10
   8  -5   0  484.75   37.50
   8  -5   0  559.34   52.89
   8  -5   0  494.35   29.20
   8  -5   0  472.45   38.70
   8  -5   0  501.55   32.00
   8  -5   0  470.95   33.10
   8  -5   0  439.76   35.00
   7  -5   0   53.09   21.40
   7  -5   0   83.29   19.30
   7  -5   0   75.59   13.10
   7  -5   0   58.89   11.90
   7  -5   0   90.89   15.40
   7  -5   0   98.59   16.20
   7  -5   0   55.99   24.90
   7  -5   0   92.09   18.00
   6  -5   0   64.59   22.60
   6  -5   0   84.09   14.70
   6  -5   0   75.19   20.50
   6  -5   0   83.29   27.20
   6  -5   0   86.29   19.40
   6  -5   0   86.29   14.50
   6  -5   0  115.19   16.20
  -6   5   0   83.49   25.50
   5  -5   0 1896.21   89.89
   5  -5   0 1705.53   89.79
   5  -5   0 1919.21   95.29
   5  -5   0 1907.51   95.69
   5  -5   0 1865.01  100.49
   5  -5   0 1842.22   89.09
   5  -5   0 1952.70   90.69
   4  -5   0  350.76   29.80
   4  -5   0  392.46   33.50
   4  -5   0  399.06   29.60
   4  -5   0  360.76   26.60
   4  -5   0  410.46   28.50
   4  -5   0  415.56   37.80
   4  -5   0  425.36   35.60
   3  -5   0 3627.14  164.38
   3  -5   0 3473.35  161.68
   3  -5   0 3522.15  160.48
   3  -5   0 3373.46  159.88
   3  -5   0 3645.74  169.88
   3  -5   0 3662.63  166.68
   2  -5   0 1339.77   73.19
   2  -5   0 1424.26   72.19
   2  -5   0 1259.57   66.49
   1  -5   0  977.30   53.79
   1  -5   0  855.41   52.69
   1  -5   0  861.41   54.59
   1  -5   0  958.60   49.60
  -1   5   0  819.32   90.39
   0  -5   0  902.91   56.19
   0  -5   0  901.21   54.39
   0  -5   0  843.22   52.19
   0   5   0  760.22   84.79
  -1  -5   0  728.53   54.19
  -1  -5   0  598.54   42.10
  -1  -5   0  637.84   41.20
   1   5   0  632.74   69.39
  -2  -5   0    9.60   14.90
  -2  -5   0    0.00   27.40
  -2  -5   0    8.90   14.50
  -2  -5   0   -7.90   11.30
  -3  -5   0 3352.06  162.58
  -3  -5   0 3265.07  153.38
  -3  -5   0 3263.17  154.58
  -3  -5   0 3303.97  150.38
   3   5   0 3435.96  168.48
  -4  -5   0  539.45   37.20
  -4  -5   0  486.45   61.09
  -4  -5   0  523.55   31.50
   4   5   0  462.05   51.39
   4   5   0  584.14   48.80
  -5  -5   0    4.20   10.20
  -5  -5   0   35.90   10.40
  -5  -5   0   -8.50   12.20
  -5  -5   0   17.40   42.10
   5   5   0   22.10   21.50
   5   5   0   12.00   25.00
  -6  -5   0  626.34   42.80
  -6  -5   0  524.25   80.29
  -6  -5   0  526.95   35.40
   6   5   0  533.35   48.50
   6   5   0  443.06   66.99
   6   5   0  612.84   57.29
  -7  -5   0 1561.44   74.79
  -7  -5   0 1318.47  135.69
  -7  -5   0 1478.95   77.99
   7   5   0 1390.16   94.69
   7   5   0 1487.15   87.39
   7   5   0 1437.96  106.09
  -8  -5   0  331.17   29.70
  -8  -5   0  334.07   81.99
   8   5   0  265.47   42.50
   8   5   0  268.27   37.70
  -9  -5   0  360.76   33.40
  -9  -5   0  423.96   46.20
  -9  -5   0  189.08   78.59
   9   5   0  352.66   42.60
   9   5   0  296.37   48.60
 -10  -5   0  283.07   31.80
  10   5   0  263.77   37.30
  10   5   0  237.88   48.80
 -11  -5   0  133.29   23.00
  11   5   0  157.18   47.30
  11   5   0   80.89   50.69
  11   5   0  187.28   31.30
 -12  -5   0  126.99   28.20
  12   5   0   81.79   41.60
  12   5   0  131.59   28.40
  12   5   0   90.69   19.60
  14  -6   0    0.90   30.90
  14  -6   0   23.70   16.80
  14  -6   0    9.20   22.10
  14  -6   0   11.00   24.70
  14  -6   0   38.30   22.20
  13  -6   0   91.19   24.00
  13  -6   0  179.98   29.90
  13  -6   0   95.09   19.90
  13  -6   0   96.89   36.70
  13  -6   0   76.99   30.10
  13  -6   0  143.59   34.00
  12  -6   0   35.30   25.00
  12  -6   0   17.10   24.00
  12  -6   0   25.60   22.50
  12  -6   0   -3.50   14.60
  12  -6   0   33.10   20.20
  12  -6   0   24.20   31.50
 -12   6   0    8.10   99.69
  11  -6   0  196.08   35.10
  11  -6   0  228.38   31.90
  11  -6   0  246.28   30.20
  11  -6   0  194.98   23.70
  11  -6   0  216.58   46.40
  11  -6   0  156.18   27.80
 -11   6   0   89.69  111.09
  10  -6   0   82.19   28.60
  10  -6   0  113.49   23.90
  10  -6   0   67.99   22.40
  10  -6   0  109.29   25.30
  10  -6   0   94.49   16.90
  10  -6   0   83.69   35.40
 -10   6   0  152.58  114.39
   9  -6   0  208.88   25.60
   9  -6   0  174.88   25.70
   9  -6   0  273.97   29.30
   9  -6   0  228.78   43.20
   9  -6   0  203.28   26.70
   9  -6   0  195.28   20.70
   8  -6   0  609.24   50.99
   8  -6   0  532.65   35.50
   8  -6   0  543.95   37.60
   8  -6   0  541.05   55.69
   8  -6   0  503.85   38.20
   8  -6   0  607.04   45.00
   8  -6   0  572.04   34.70
   8  -6   0  553.64   42.20
   8  -6   0  597.04   39.40
   7  -6   0   36.20   12.90
   7  -6   0   42.30   11.90
   7  -6   0   21.50   11.90
   7  -6   0   74.89   18.30
   7  -6   0   60.19   20.50
   7  -6   0   22.70   24.00
   7  -6   0   33.10   15.40
   7  -6   0   55.19   14.30
   7  -6   0   74.29   23.10
   6  -6   0  298.97   29.20
   6  -6   0  332.07   39.60
   6  -6   0  383.86   37.40
   6  -6   0  348.97   33.20
   6  -6   0  330.67   35.80
   6  -6   0  346.47   28.30
   6  -6   0  266.97   26.50
   6  -6   0  410.06   30.30
   5  -6   0  161.28   20.60
   5  -6   0   95.49   20.70
   5  -6   0  110.99   17.40
   5  -6   0  148.09   18.50
   5  -6   0  131.49   29.00
   5  -6   0   95.59   21.10
   5  -6   0  163.48   18.60
   4  -6   0 2516.85  128.49
   4  -6   0 2487.65  116.49
   4  -6   0 2472.25  118.49
   4  -6   0 2577.64  117.19
   4  -6   0 2489.15  120.19
   4  -6   0 2415.06  126.69
   4  -6   0 2559.24  124.69
   3  -6   0 1189.08   68.39
   3  -6   0 1147.39   61.99
   3  -6   0 1162.88   61.69
   3  -6   0 1086.59   56.89
   3  -6   0 1142.99   66.39
   3  -6   0 1107.49   60.19
   2  -6   0   24.60   10.60
   2  -6   0    0.80   13.70
   2  -6   0   20.80   17.30
   2  -6   0   19.90   19.70
   2  -6   0   -4.20   13.80
   2  -6   0   15.90   11.90
  -2   6   0   40.10   25.90
   1  -6   0  112.19   21.60
   1  -6   0  115.39   25.60
   1  -6   0   97.69   17.30
   1  -6   0  152.38   18.70
  -1   6   0  135.39   57.69
   0  -6   0 1631.94   85.19
   0  -6   0 1608.84   89.69
   0  -6   0 1599.74   82.69
   0  -6   0 1559.04   79.39
   0   6   0 1697.33  114.39
  -1  -6   0  641.64   60.19
  -1  -6   0  687.23   40.80
  -1  -6   0  668.93   44.30
  -1  -6   0  734.83   46.80
   1   6   0  645.64   70.69
  -2  -6   0  362.16   26.50
  -2  -6   0  328.87   31.30
  -2  -6   0  248.28   39.10
  -2  -6   0  295.27   30.90
   2   6   0  330.97   43.60
  -3  -6   0 1484.25   77.29
  -3  -6   0 1437.66   75.79
  -3  -6   0 1462.35   72.09
   3   6   0 1466.45   92.99
   3   6   0 1479.85   80.69
  -4  -6   0  251.17   29.50
  -4  -6   0  235.68   22.30
  -4  -6   0  323.97   23.20
   4   6   0  248.58   30.60
   4   6   0  312.57   41.80
  -5  -6   0   44.80   12.30
  -5  -6   0  -23.10   45.50
  -5  -6   0   44.10   16.30
  -5  -6   0   22.30   11.30
   5   6   0   57.69   25.00
   5   6   0    8.30   28.30
  -6  -6   0 1001.50   61.39
  -6  -6   0 1112.89   56.69
   6   6   0 1071.39   78.79
   6   6   0 1063.99  107.09
   6   6   0 1040.80   70.59
  -7  -6   0  -16.60   15.70
  -7  -6   0    0.20   13.10
   7   6   0   12.80   27.60
   7   6   0   49.99   44.50
   7   6   0  -10.90   25.20
  -8  -6   0  463.65   34.10
  -8  -6   0  344.97   40.70
   8   6   0  506.15   52.89
   8   6   0  307.47   47.00
  -9  -6   0  472.55   49.80
  -9  -6   0  530.95   43.90
   9   6   0  400.06   54.69
   9   6   0  504.25   55.29
 -10  -6   0  -11.10   15.90
 -10  -6   0    5.80   22.20
  10   6   0   -9.60   33.70
  10   6   0   31.90   32.10
  10   6   0    8.50   26.00
 -11  -6   0  371.26   36.40
  11   6   0  409.36   53.99
  11   6   0  384.16   40.50
  13  -7   0   30.00   26.50
  13  -7   0   10.20   18.90
  13  -7   0   30.80   16.30
  13  -7   0   77.49   35.40
  13  -7   0    5.70   22.10
  13  -7   0   31.50   29.70
  12  -7   0  395.46   42.40
  12  -7   0  415.06   35.10
  12  -7   0  473.95   43.30
  12  -7   0  367.36   55.09
  12  -7   0  455.95   42.50
  12  -7   0  465.05   52.59
 -12   7   0  376.96  183.08
  11  -7   0  142.09   29.50
  11  -7   0  176.48   37.80
  11  -7   0  119.89   27.70
  11  -7   0  166.18   23.40
  11  -7   0  236.38   30.40
 -11   7   0  147.49  110.59
  10  -7   0   67.39   26.50
  10  -7   0  109.79   17.40
  10  -7   0  141.09   25.00
  10  -7   0  123.09   24.70
  10  -7   0  110.99   24.70
  10  -7   0   96.69   38.00
 -10   7   0  -13.10   89.79
   9  -7   0  681.23   45.00
   9  -7   0  776.12   49.70
   9  -7   0  718.93   44.40
   9  -7   0  773.22   48.80
   9  -7   0  816.12   61.89
   9  -7   0  679.83   52.79
   9  -7   0  700.63   42.40
   9  -7   0  726.33   51.49
   9  -7   0  847.62   71.79
  -9   7   0  590.84  128.39
   8  -7   0    4.00   17.90
   8  -7   0    7.30   29.00
   8  -7   0   18.30   13.20
   8  -7   0   19.20   11.90
   8  -7   0   -3.50   12.40
   8  -7   0   11.80   18.40
   8  -7   0    2.90   14.80
   8  -7   0   -1.60   14.50
   8  -7   0   27.60   21.80
   7  -7   0   24.20   14.00
   7  -7   0   38.90   26.60
   7  -7   0   21.70   15.10
   7  -7   0   13.40   13.60
   7  -7   0   29.30   15.10
   7  -7   0   39.30   12.10
   7  -7   0   -2.50   15.20
   7  -7   0   54.79   23.20
   7  -7   0   51.19   22.40
   7  -7   0    8.80   11.80
   6  -7   0   48.30   21.70
   6  -7   0   48.00   13.50
   6  -7   0   68.39   17.60
   6  -7   0   47.00   16.50
   6  -7   0   43.70   13.60
   6  -7   0   37.60   26.30
   6  -7   0   90.49   24.20
   6  -7   0   81.59   16.80
   5  -7   0  685.13   45.50
   5  -7   0  719.03   52.39
   5  -7   0  750.52   57.59
   5  -7   0  725.13   42.90
   5  -7   0  691.53   48.70
   5  -7   0  706.73   45.20
   4  -7   0   60.09   17.10
   4  -7   0   45.40   18.80
   4  -7   0   83.49   15.20
   4  -7   0   70.59   18.80
   4  -7   0   58.69   22.60
   4  -7   0   50.69   24.70
   4  -7   0   96.89   14.90
  -4   7   0   24.40   42.80
   3  -7   0  375.46   26.60
   3  -7   0  342.77   40.60
   3  -7   0  338.17   32.80
   3  -7   0  290.37   34.60
   3  -7   0  345.07   31.80
   3  -7   0  407.66   26.90
   3  -7   0  364.56   30.70
  -3   7   0  434.26   50.29
   2  -7   0   22.80   21.60
   2  -7   0   26.70   11.20
   2  -7   0   26.00   11.20
   2  -7   0    7.80   18.10
   2  -7   0   27.60   15.50
   2  -7   0   32.90   20.60
   2  -7   0    2.00   12.10
  -2   7   0   20.30   55.99
   1  -7   0 2342.37  120.29
   1  -7   0 2417.26  114.89
   1  -7   0 2627.94  127.69
   1  -7   0 2395.66  113.29
   1  -7   0 2556.44  124.39
  -1   7   0 2558.44  152.48
   0  -7   0 1012.30   61.49
   0  -7   0  969.50   74.79
   0   7   0  903.71   85.79
  -1  -7   0   51.39   20.90
  -1  -7   0   34.00   34.00
  -1  -7   0   38.70   18.90
  -1  -7   0   65.89   18.80
   1   7   0   25.10   35.60
  -2  -7   0  831.42   64.29
  -2  -7   0  843.82   51.99
  -2  -7   0  802.92   46.10
  -2  -7   0  830.52   50.99
  -2  -7   0  714.13   40.40
  -2  -7   0  691.83   72.39
   2   7   0  850.41   71.59
   2   7   0  749.62   53.29
  -3  -7   0  154.28   18.80
  -3  -7   0  129.09   18.20
  -3  -7   0  144.99   23.40
  -3  -7   0  210.48   30.30
   3   7   0  130.79   26.60
   3   7   0  175.68   37.20
  -4  -7   0   19.30   11.30
  -4  -7   0   26.60   20.60
  -4  -7   0   15.70   16.40
  -4  -7   0   18.80   11.60
   4   7   0   35.10   23.60
   4   7   0   31.00   30.50
  -5  -7   0  663.23   52.69
  -5  -7   0  545.65   36.50
  -5  -7   0  617.14   45.20
  -5  -7   0  561.44   36.50
   5   7   0  640.44   65.49
   5   7   0  607.54   53.79
  -6  -7   0  179.28   26.70
  -6  -7   0  199.28   21.50
  -6  -7   0  214.28   35.30
   6   7   0  179.48   34.90
   6   7   0  270.27   69.89
   6   7   0  242.68   45.90
  -7  -7   0  255.87   30.90
  -7  -7   0  257.87   37.60
  -7  -7   0  182.68   22.30
   7   7   0  120.49   34.00
   7   7   0  165.28   57.09
   7   7   0  138.19   45.80
  -8  -7   0   56.89   18.20
  -8  -7   0   69.89   27.80
   8   7   0   74.19   31.90
   8   7   0   49.00   36.00
  -9  -7   0  267.57   30.60
  -9  -7   0  188.08   32.80
   9   7   0  206.78   47.20
   9   7   0  269.07   39.00
 -10  -7   0  295.47   32.00
 -10  -7   0  233.88   31.50
  10   7   0  327.97   48.50
  10   7   0  218.28   36.10
  10   7   0  149.59   43.30
 -11  -7   0  104.19   20.20
  11   7   0   46.20   31.30
  11   7   0   86.09   29.40
  11   7   0   44.40   38.40
  13  -8   0   73.59   26.80
  13  -8   0  104.69   18.70
  13  -8   0   42.30   23.70
  13  -8   0  121.09   30.60
  12  -8   0  866.71   51.19
  12  -8   0  763.12   58.79
  12  -8   0  791.72   68.69
  12  -8   0  868.11   76.19
  12  -8   0  944.41   58.69
  11  -8   0  106.09   22.30
  11  -8   0   30.10   32.90
  11  -8   0   76.09   17.20
  11  -8   0   49.80   22.10
  11  -8   0   22.10   21.30
  11  -8   0   67.99   28.20
 -11   8   0   40.60  101.39
  10  -8   0    7.50   19.10
  10  -8   0   40.10   25.50
  10  -8   0   37.30   17.90
  10  -8   0   32.70   21.10
  10  -8   0   15.20   14.60
  10  -8   0  -16.40   30.80
 -10   8   0   83.89   90.99
   9  -8   0  925.31   56.29
   9  -8   0  943.11   67.99
   9  -8   0  906.11   51.99
   9  -8   0  908.11   63.99
   9  -8   0  901.91   59.89
   9  -8   0  874.31   54.89
   9  -8   0  929.71   55.09
   9  -8   0  917.71   76.89
   9  -8   0  912.11   51.89
  -9   8   0  737.93  136.99
   8  -8   0  -14.40   21.50
   8  -8   0    3.40   13.30
   8  -8   0   17.50   14.40
   8  -8   0  -15.20   18.40
   8  -8   0    6.10   16.60
   8  -8   0   -5.80   13.60
   8  -8   0   41.20   31.50
   8  -8   0   19.20   17.90
   8  -8   0   26.20   15.90
  -8   8   0    0.70   74.89
   7  -8   0  116.59   21.00
   7  -8   0  144.59   23.80
   7  -8   0  143.19   44.30
   7  -8   0  136.89   21.20
   7  -8   0  146.79   27.60
   7  -8   0  134.49   29.90
   7  -8   0  112.89   20.00
   7  -8   0  142.39   21.90
   7  -8   0  139.49   17.70
   7  -8   0  168.78   18.40
  -7   8   0  175.48   76.29
   6  -8   0  335.77   40.10
   6  -8   0  414.86   31.40
   6  -8   0  312.27   34.00
   6  -8   0  416.56   49.99
   6  -8   0  403.96   45.90
   6  -8   0  381.96   36.30
   6  -8   0  393.76   36.00
   6  -8   0  338.17   32.90
   6  -8   0  380.46   27.60
   6  -8   0  353.36   27.00
  -6   8   0  354.76   78.09
   5  -8   0  469.95   39.20
   5  -8   0  511.45   40.00
   5  -8   0  508.65   51.59
   5  -8   0  473.85   35.50
   5  -8   0  530.95   53.59
   5  -8   0  504.25   41.70
   5  -8   0  517.55   34.10
  -5   8   0  454.95   74.59
   4  -8   0 1872.11   97.39
   4  -8   0 1879.41  107.29
   4  -8   0 1789.72   87.89
   4  -8   0 1882.41   91.19
   4  -8   0 1946.41   95.19
   4  -8   0 1936.81   98.09
   4  -8   0 1831.02   96.09
   4  -8   0 1953.90  104.19
  -4   8   0 1754.42  117.09
   3  -8   0   -7.20   14.40
   3  -8   0  -11.50   10.40
   3  -8   0   -5.70   18.10
   3  -8   0   -0.80   21.80
   3  -8   0  -13.00   18.10
   3  -8   0   13.50   14.80
   3  -8   0  -20.20   10.50
   3  -8   0   -2.80   13.50
  -3   8   0  -48.50   57.49
   2  -8   0   33.10   25.60
   2  -8   0    2.60    9.70
   2  -8   0   12.00    9.70
   2  -8   0    7.40   16.30
   2  -8   0   19.90   20.80
   2  -8   0   12.90   16.30
   2  -8   0   -2.70   20.90
   2  -8   0    5.00   11.90
  -2   8   0    1.10   53.89
   1  -8   0 1057.19   55.29
   1  -8   0 1206.28   68.89
   1  -8   0 1195.88   79.09
   1  -8   0 1060.79   57.29
   1  -8   0 1047.20   65.09
   1  -8   0 1153.58   62.99
   1  -8   0 1146.39   70.39
  -1   8   0 1059.69   97.99
   0  -8   0   29.00   17.50
   0  -8   0   53.99   21.80
   0  -8   0   31.80   20.70
   0  -8   0   51.59   47.30
   0  -8   0   20.90    9.10
   0  -8   0   18.20   19.00
   0  -8   0    4.80   14.90
   0   8   0    5.40   39.70
  -1  -8   0  363.46   35.10
  -1  -8   0  418.86   55.79
  -1  -8   0  357.46   32.40
  -1  -8   0  432.96   41.60
  -1  -8   0  390.76   37.80
  -1  -8   0  338.27   42.80
   1   8   0  317.47   51.09
   1   8   0  343.27   38.00
  -2  -8   0  426.76   34.80
  -2  -8   0  462.65   35.90
  -2  -8   0  447.36   41.90
  -2  -8   0  520.75   48.30
  -2  -8   0  444.36   41.40
   2   8   0  450.25   44.40
   2   8   0  412.86   55.59
  -3  -8   0  687.93   42.40
  -3  -8   0  636.34   55.19
  -3  -8   0  608.44   49.00
   3   8   0  578.54   51.19
   3   8   0  730.03   68.09
  -4  -8   0  103.79   17.30
  -4  -8   0   69.49   21.70
  -4  -8   0   75.79   14.20
   4   8   0   72.49   35.30
   4   8   0   86.69   32.90
  -5  -8   0  130.79   31.70
  -5  -8   0  172.18   28.40
  -5  -8   0  162.28   19.40
  -5  -8   0  170.58   21.00
   5   8   0  168.28   42.90
   5   8   0  153.48   69.99
   5   8   0  107.29   31.70
  -6  -8   0   -1.40   13.60
  -6  -8   0   -5.20   24.90
  -6  -8   0   22.30   18.80
   6   8   0  -23.30   34.00
   6   8   0   24.20   59.49
   6   8   0   11.60   29.20
  -7  -8   0  459.45   42.80
  -7  -8   0  528.05   53.69
  -7  -8   0  420.66   35.60
   7   8   0  500.25   61.39
   7   8   0  443.36   50.19
   7   8   0  616.44   85.49
  -8  -8   0   11.30   24.50
  -8  -8   0   70.29   18.00
   8   8   0   29.40   30.90
   8   8   0   41.00   33.90
  -9  -8   0  228.28   24.30
  -9  -8   0  137.69   29.70
   9   8   0  178.48   44.70
   9   8   0  224.68   37.40
 -10  -8   0   48.40   18.80
 -10  -8   0   31.10   21.20
  10   8   0   24.80   33.50
  10   8   0   42.40   30.20
  10   8   0   18.70   29.00
  12  -9   0  128.99   27.40
  12  -9   0  101.39   33.80
  12  -9   0   35.40   33.60
  12  -9   0  109.79   23.20
  11  -9   0  135.99   37.50
  11  -9   0  155.48   19.80
  11  -9   0  223.18   27.70
  11  -9   0  126.89   33.20
  11  -9   0  164.58   29.50
 -11   9   0  152.78  105.19
  10  -9   0   15.40   13.70
  10  -9   0   -4.30   24.80
  10  -9   0   15.40   31.50
  10  -9   0   29.20   20.10
 -10   9   0  -95.79   74.39
   9  -9   0  165.48   29.20
   9  -9   0  223.88   26.80
   9  -9   0  195.78   33.90
   9  -9   0  239.98   27.00
   9  -9   0  195.88   40.30
   9  -9   0  248.88   22.70
   9  -9   0  201.48   26.10
   9  -9   0  175.78   47.00
  -9   9   0   98.89   86.09
   8  -9   0  596.94   42.00
   8  -9   0  583.04   36.80
   8  -9   0  545.25   61.19
   8  -9   0  533.35   44.60
   8  -9   0  542.25   53.09
   8  -9   0  534.75   44.70
   8  -9   0  496.05   52.39
   8  -9   0  600.24   42.90
  -8   9   0  597.14  105.79
   7  -9   0  137.19   25.60
   7  -9   0  135.99   24.10
   7  -9   0  169.48   32.00
   7  -9   0  115.89   36.70
   7  -9   0  110.99   30.20
   7  -9   0  181.58   26.10
   7  -9   0  132.39   22.70
   7  -9   0  141.89   20.70
   7  -9   0  134.69   16.90
  -7   9   0   24.00   62.09
   6  -9   0  353.96   37.20
   6  -9   0  440.06   49.80
   6  -9   0  351.76   49.30
   6  -9   0  319.67   32.30
   6  -9   0  317.47   26.60
   6  -9   0  307.57   37.00
   6  -9   0  406.66   38.50
   6  -9   0  282.87   28.90
   6  -9   0  351.16   38.30
  -6   9   0  372.86   65.09
   5  -9   0 1018.70   64.09
   5  -9   0 1019.30   56.69
   5  -9   0  877.41   72.09
   5  -9   0 1005.20   61.09
   5  -9   0  924.01   68.79
   5  -9   0 1059.49   63.49
   5  -9   0 1029.00   54.59
   5  -9   0  982.80   62.59
   5  -9   0  927.71   51.19
  -5   9   0  893.51  110.09
   4  -9   0  569.74   53.19
   4  -9   0  614.34   57.49
   4  -9   0  563.64   44.10
   4  -9   0  613.84   37.70
   4  -9   0  570.64   35.90
   4  -9   0  582.74   45.70
   4  -9   0  615.74   39.00
   4  -9   0  595.64   47.70
   4  -9   0  621.64   49.10
  -4   9   0  613.14   87.89
   3  -9   0  297.57   38.30
   3  -9   0  304.67   29.80
   3  -9   0  294.67   42.70
   3  -9   0  223.98   28.60
   3  -9   0  284.37   28.10
   3  -9   0  291.57   24.30
   3  -9   0  355.76   37.40
   3  -9   0  276.27   29.90
   3  -9   0  308.97   27.10
  -3   9   0  321.37   72.09
   2  -9   0   82.59   36.60
   2  -9   0  120.99   15.60
   2  -9   0  166.88   29.20
   2  -9   0   63.49   18.60
   2  -9   0  151.58   31.30
   2  -9   0  137.69   27.20
   2  -9   0  104.29   22.40
   2  -9   0  116.39   18.10
  -2   9   0  145.89   56.29
   1  -9   0  115.29   27.20
   1  -9   0  147.29   23.70
   1  -9   0  176.18   24.80
   1  -9   0  114.09   18.30
   1  -9   0  101.59   22.90
   1  -9   0   91.59   65.09
   1  -9   0   86.29   16.60
   1  -9   0   66.69   25.90
  -1   9   0  160.28   50.39
  -1   9   0  135.69   22.90
   0  -9   0   75.69   24.30
   0  -9   0   92.39   22.00
   0  -9   0  128.99   20.10
   0  -9   0  101.49   27.10
   0  -9   0  116.79   28.40
   0  -9   0  125.99   61.59
   0  -9   0  114.49   21.90
   0   9   0   79.99   22.70
   0   9   0  129.19   42.80
  -1  -9   0  446.26   59.69
  -1  -9   0  413.46   36.50
  -1  -9   0  478.75   45.30
  -1  -9   0  489.15   38.80
  -1  -9   0  454.75   48.10
  -1  -9   0  454.55   44.80
   1   9   0  472.85   61.09
   1   9   0  384.36   43.20
  -2  -9   0 1841.22  102.49
  -2  -9   0 1795.82   94.39
  -2  -9   0 1871.31   91.99
  -2  -9   0 1761.62  107.29
  -2  -9   0 1998.40  102.59
   2   9   0 2023.30  101.89
   2   9   0 1690.93  116.39
  -3  -9   0   37.10   27.50
  -3  -9   0   23.90   20.00
  -3  -9   0   70.59   18.20
   3   9   0    6.70   25.20
   3   9   0   80.89   38.90
  -4  -9   0  563.64   41.60
  -4  -9   0  635.94   51.49
  -4  -9   0  551.64   56.39
   4   9   0  542.85  100.79
   4   9   0  642.24   58.99
   4   9   0  621.54   68.59
  -5  -9   0   58.39   17.90
  -5  -9   0   48.60   23.80
  -5  -9   0   41.20   27.70
   5   9   0   71.79   30.40
   5   9   0   33.30   35.30
   5   9   0    8.70   67.29
  -6  -9   0  354.76   44.30
  -6  -9   0  318.57   29.40
  -6  -9   0  283.57   34.60
   6   9   0  311.07   48.30
   6   9   0  381.56   51.09
   6   9   0  305.47   74.39
  -7  -9   0  239.48   36.70
  -7  -9   0  181.38   22.30
  -7  -9   0  195.08   28.40
   7   9   0  126.29   55.89
   7   9   0  174.58   40.80
   7   9   0  206.88   38.30
  -8  -9   0   87.19   29.50
  -8  -9   0  139.89   19.80
   8   9   0  136.29   35.60
   8   9   0  113.79   39.20
  -9  -9   0   77.69   25.10
  -9  -9   0  142.09   20.10
   9   9   0  121.89   33.10
   9   9   0  109.39   34.60
  12 -10   0   32.90   14.70
  12 -10   0   38.40   20.10
  12 -10   0   33.00   23.00
  12 -10   0   24.10   28.90
  12 -10   0   10.30   26.60
  11 -10   0  176.58   19.30
  11 -10   0   81.29   35.00
  11 -10   0  144.49   23.20
  11 -10   0  125.29   26.30
  10 -10   0  -16.30   18.80
  10 -10   0    7.30   16.40
  10 -10   0   -4.30   24.60
  10 -10   0    9.00   31.20
  10 -10   0    0.60   12.50
   9 -10   0  272.67   40.00
   9 -10   0  305.87   39.60
   9 -10   0  352.96   53.09
   9 -10   0  342.67   29.00
   9 -10   0  446.66   40.30
   9 -10   0  313.37   32.50
   9 -10   0  438.86   39.80
   9 -10   0  381.56   35.10
   8 -10   0  126.49   24.00
   8 -10   0   99.99   16.10
   8 -10   0   86.79   37.90
   8 -10   0   72.59   18.10
   8 -10   0  105.29   23.50
   8 -10   0   84.29   29.90
   8 -10   0  115.49   23.20
   7 -10   0  146.19   25.90
   7 -10   0  240.18   40.40
   7 -10   0  129.19   24.20
   7 -10   0  199.68   19.80
   7 -10   0  174.58   25.10
   7 -10   0  199.08   34.00
   7 -10   0  133.29   20.70
   7 -10   0  188.28   45.20
   7 -10   0  235.38   29.80
   6 -10   0  -12.10   18.10
   6 -10   0   13.60   13.80
   6 -10   0   -9.60   11.90
   6 -10   0    0.10   20.30
   6 -10   0    6.20   24.90
   6 -10   0   10.30   20.50
   6 -10   0  -16.80   14.50
   6 -10   0  -25.20   30.10
   6 -10   0  -12.30   17.90
  -6  10   0  -84.89   45.00
   5 -10   0 1345.47   85.59
   5 -10   0 1379.46   75.99
   5 -10   0 1255.07   67.89
   5 -10   0 1208.68   89.29
   5 -10   0 1322.17   76.49
   5 -10   0 1173.68   66.19
   5 -10   0 1217.38   74.89
   5 -10   0 1264.67   76.59
  -5  10   0 1334.77  130.69
   4 -10   0    4.90   15.90
   4 -10   0   30.80   26.00
   4 -10   0   47.90   23.10
   4 -10   0   14.30   20.00
   4 -10   0   15.10   33.00
   4 -10   0    3.00   13.00
   4 -10   0   17.70   20.80
   4 -10   0   33.10   13.30
  -4  10   0  -24.20   60.79
   3 -10   0  311.87   25.00
   3 -10   0  289.57   34.80
   3 -10   0  288.17   31.60
   3 -10   0  303.87   30.70
   3 -10   0  309.57   54.59
   3 -10   0  387.06   47.90
   3 -10   0  232.08   35.40
   3 -10   0  258.47   26.80
  -3  10   0  191.88   62.99
   2 -10   0  331.97   40.50
   2 -10   0  256.77   38.70
   2 -10   0  310.17   35.70
   2 -10   0  363.06   44.30
   2 -10   0  484.95   90.39
   2 -10   0  380.76   37.00
  -2  10   0  370.06   65.39
   1 -10   0   98.49   24.80
   1 -10   0  197.08   34.00
   1 -10   0  136.09   20.10
   1 -10   0  125.49   31.00
   1 -10   0   34.70   82.69
   1 -10   0  139.69   29.70
   1 -10   0  107.59   27.80
  -1  10   0  108.89   24.30
  -1  10   0  143.19   46.40
   0 -10   0  178.88   30.70
   0 -10   0  231.08   27.40
   0 -10   0  163.28   66.59
   0 -10   0  236.08   34.00
   0 -10   0  253.17   26.40
   0 -10   0  273.97   37.90
   0 -10   0  290.17   32.00
   0  10   0  217.38   32.00
   0  10   0  240.28   51.89
  -1 -10   0  553.24   57.09
  -1 -10   0  535.35   42.70
  -1 -10   0  628.24   54.29
  -1 -10   0  591.34   51.59
  -1 -10   0  491.95   45.30
   1  10   0  570.44   69.09
   1  10   0  557.54   49.80
  -2 -10   0  421.86   46.80
  -2 -10   0  387.56   46.90
  -2 -10   0  444.36   40.80
   2  10   0  525.65   49.90
   2  10   0  391.86   56.69
  -3 -10   0  989.10   69.59
  -3 -10   0 1154.88   78.29
  -3 -10   0 1090.99   64.19
   3  10   0  998.90   73.49
   3  10   0 1232.18  138.79
   3  10   0 1078.19   88.19
  -4 -10   0  138.49   33.90
  -4 -10   0  119.19   22.70
  -4 -10   0   89.69   26.80
   4  10   0   66.09   30.20
   4  10   0   40.30   36.20
  -5 -10   0  -24.60   25.30
  -5 -10   0  -24.00   19.90
   5  10   0  -33.20   30.50
   5  10   0  -28.50   27.90
   5  10   0  -29.60   59.09
  -6 -10   0  319.77   40.80
  -6 -10   0  308.07   35.20
   6  10   0  239.88   69.29
   6  10   0  227.88   44.30
   6  10   0  358.76   44.20
  -7 -10   0   46.40   26.90
   7  10   0   68.39   33.00
   7  10   0   55.19   32.40
  -8 -10   0   77.79   26.80
   8  10   0   64.29   32.80
   8  10   0   70.39   31.70
  11 -11   0   32.90   22.90
  11 -11   0   18.90   28.20
  11 -11   0    2.70   22.90
  11 -11   0  -14.90   15.70
  11 -11   0   11.00   13.60
  10 -11   0  146.29   36.30
  10 -11   0  192.58   47.70
  10 -11   0  162.08   27.80
  10 -11   0  213.68   20.80
  10 -11   0  192.18   25.10
   9 -11   0   39.80   33.20
   9 -11   0   72.59   15.10
   9 -11   0   74.59   22.60
   9 -11   0   82.79   19.20
   9 -11   0   44.00   21.00
   9 -11   0   51.39   28.50
   9 -11   0   57.79   18.10
   8 -11   0   77.19   16.00
   8 -11   0   86.49   24.20
   8 -11   0   46.60   23.50
   8 -11   0   37.20   24.80
   8 -11   0   67.09   23.20
   8 -11   0   78.79   29.20
   8 -11   0  112.89   34.70
   8 -11   0   65.89   21.90
   7 -11   0   30.40   23.90
   7 -11   0   -5.70   19.30
   7 -11   0   25.00   18.00
   7 -11   0   34.60   15.30
   7 -11   0   15.00   14.10
   7 -11   0   21.40   21.40
   7 -11   0   -8.60   24.70
   7 -11   0   -8.60   17.20
   7 -11   0   40.40   34.80
   6 -11   0  171.28   36.50
   6 -11   0  128.19   41.10
   6 -11   0  191.58   24.00
   6 -11   0  144.19   27.80
   6 -11   0  175.68   21.60
   6 -11   0  178.38   30.70
   6 -11   0  212.18   32.30
   6 -11   0  205.48   28.70
   6 -11   0  126.89   20.50
  -6  11   0   98.29   53.89
   5 -11   0  823.12   57.79
   5 -11   0  638.94   42.30
   5 -11   0  718.33   72.79
   5 -11   0  697.13   46.90
   5 -11   0  698.93   64.99
   5 -11   0  702.13   54.29
   5 -11   0  690.63   50.69
   5 -11   0  614.64   54.29
  -5  11   0  759.82   96.99
   4 -11   0   87.69   21.60
   4 -11   0   91.99   26.60
   4 -11   0   51.09   23.40
   4 -11   0  120.49   29.00
   4 -11   0   39.20   25.20
   4 -11   0   66.69   55.79
   4 -11   0   65.79   31.00
   3 -11   0   77.19   97.49
   3 -11   0    1.90   22.60
   3 -11   0   90.89   32.80
   3 -11   0  -17.40   20.30
   3 -11   0   -3.20   21.10
  -3  11   0   19.70   45.00
   2 -11   0   30.70   27.50
   2 -11   0   20.40   24.60
   2 -11   0  -18.50  115.39
   2 -11   0   16.10   19.90
   2 -11   0    6.00   22.80
   2 -11   0   -5.10   31.20
  -2  11   0  -29.00   37.50
   1 -11   0  555.74   49.70
   1 -11   0  642.74  112.59
   1 -11   0  572.44   55.09
   1 -11   0  571.04   56.19
   1 -11   0  497.95   62.09
   1 -11   0  579.14   50.29
  -1  11   0  525.65   47.60
  -1  11   0  539.25   65.09
   0 -11   0   48.10   62.19
   0 -11   0   56.19   19.30
   0 -11   0   60.89   18.50
   0 -11   0   62.29   31.70
   0 -11   0   59.89   23.40
   0 -11   0  125.69   41.90
   0 -11   0   99.89   28.40
   0  11   0   85.49   40.40
   0  11   0  102.29   26.50
  -1 -11   0  353.56   40.90
  -1 -11   0  358.36   45.50
  -1 -11   0  336.37   35.40
  -1 -11   0  340.47   36.00
   1  11   0  381.76   38.80
   1  11   0  349.47   53.09
  -2 -11   0  146.99   23.80
  -2 -11   0   85.49   22.70
  -2 -11   0  142.69   32.10
  -2 -11   0  115.19   32.00
   2  11   0   72.19   28.80
   2  11   0  108.59   83.59
   2  11   0   22.10   36.60
  -3 -11   0  625.64   63.49
  -3 -11   0  652.93   57.99
  -3 -11   0  759.12   49.90
   3  11   0  684.73   66.79
   3  11   0  422.06   97.79
   3  11   0  643.34   70.89
  -4 -11   0   24.40   23.00
  -4 -11   0   16.10   19.20
  -4 -11   0   39.60   30.80
   4  11   0   47.30   33.40
   4  11   0  138.89   74.49
   4  11   0    2.70   27.80
  -5 -11   0    6.80   21.50
  -5 -11   0    8.00   26.40
   5  11   0   45.30   30.50
   5  11   0   62.49   77.09
  -6 -11   0   68.69   29.70
  -6 -11   0  103.29   24.80
   6  11   0   20.20   31.80
   6  11   0   80.69   32.70
  -7 -11   0   18.40   26.80
   7  11   0   38.20   32.50
   7  11   0   48.00   47.30
  10 -12   0  207.98   33.50
  10 -12   0  243.38   25.90
  10 -12   0  135.59   39.10
  10 -12   0  169.58   27.30
   9 -12   0  210.48   28.70
   9 -12   0  212.78   22.10
   9 -12   0  188.58   54.29
   9 -12   0  158.88   28.10
   9 -12   0  229.38   32.40
   8 -12   0  636.84   45.00
   8 -12   0  645.24   42.10
   8 -12   0  600.64   49.90
   8 -12   0  621.14   43.70
   8 -12   0  663.13   52.29
   8 -12   0  524.15   64.79
   7 -12   0   -4.20   19.30
   7 -12   0   -0.10   19.00
   7 -12   0  -15.20   17.90
   7 -12   0   -5.40   26.80
   7 -12   0    2.50   13.80
   7 -12   0   -1.90   18.30
   7 -12   0   11.50   21.30
   7 -12   0   13.30   37.50
   6 -12   0  160.08   29.10
   6 -12   0  143.89   59.09
   6 -12   0  197.88   39.70
   6 -12   0  213.98   30.00
   6 -12   0  143.69   27.60
   6 -12   0  145.69   28.40
   6 -12   0  170.88   27.70
   5 -12   0  107.59   28.40
   5 -12   0   92.59   33.50
   5 -12   0  110.79   27.20
   5 -12   0  173.78   84.29
   5 -12   0  207.98   36.50
  -5  12   0  -10.60   55.49
   4 -12   0   53.19   34.90
   4 -12   0  117.29   28.90
   4 -12   0   58.79   23.20
   4 -12   0   12.60  124.99
   4 -12   0  129.39   31.40
   4 -12   0   85.59   31.30
  -4  12   0  133.19   73.19
   3 -12   0  143.09   32.00
   3 -12   0  151.38   36.30
   3 -12   0  143.99   34.10
   3 -12   0  339.17  143.99
   3 -12   0  110.19   24.90
   3 -12   0   84.09   28.90
  -3  12   0   92.69   75.79
   2 -12   0 1361.56   80.59
   2 -12   0  913.81  148.59
   2 -12   0 1257.47   70.39
   2 -12   0 1224.38   73.99
   2 -12   0 1086.79   84.29
   2 -12   0 1120.69   78.99
  -2  12   0 1016.80  127.89
   1 -12   0   68.09   93.09
   1 -12   0   20.10   20.30
   1 -12   0   24.50   26.20
   1 -12   0   37.90   25.40
   1 -12   0   32.40   28.30
   1 -12   0    1.80   17.50
  -1  12   0   32.50   23.10
  -1  12   0  141.09   81.89
  -1  12   0   64.09   54.99
   0 -12   0   43.00   22.00
   0 -12   0  -16.80   26.50
   0 -12   0   16.30   25.00
   0  12   0   12.90   31.90
   0  12   0  -50.79   68.89
   0  12   0   16.00   31.10
  -1 -12   0   -9.30   27.60
  -1 -12   0    2.60   24.60
  -1 -12   0  -17.20   26.80
   1  12   0  -75.29   71.39
   1  12   0   38.30   34.60
   1  12   0   21.90   24.20
  -2 -12   0  133.49   30.60
  -2 -12   0  210.88   37.60
  -2 -12   0  174.98   27.40
  -2 -12   0  158.98   23.20
   2  12   0  176.18   81.39
   2  12   0  203.68   41.70
   2  12   0  193.38   33.20
  -3 -12   0    7.00   17.20
  -3 -12   0   -5.70   23.90
  -3 -12   0    8.60   30.30
  -3 -12   0   11.20   19.30
   3  12   0    0.40   25.90
   3  12   0    5.30   78.59
  -4 -12   0    4.70   28.30
  -4 -12   0    4.20   18.30
  -4 -12   0   29.20   18.40
  -4 -12   0   48.60   24.70
   4  12   0  114.99   80.29
   4  12   0   22.30   27.00
   4  12   0   25.00   28.60
  -5 -12   0   24.80   21.10
  -5 -12   0  -12.10   17.90
  -5 -12   0   18.50   28.70
   5  12   0   -1.10   27.00
   5  12   0  -20.50   27.10
  -6 -12   0   72.69   21.50
  -6 -12   0  123.59   31.40
  -6 -12   0   86.79   22.80
   6  12   0   94.69   30.10
   9 -13   0  874.31  101.59
   9 -13   0 1149.29   76.99
   9 -13   0 1143.49   64.29
   8 -13   0   11.20   17.50
   8 -13   0    5.50   71.79
   8 -13   0  -33.20   23.30
   7 -13   0   21.00   21.90
   7 -13   0   14.10   18.50
   7 -13   0   -4.80   95.69
   6 -13   0    5.20   19.30
   6 -13   0   -0.50   19.00
   6 -13   0  -27.40  121.09
   6 -13   0   35.30   21.70
   5 -13   0  168.68   28.90
   5 -13   0  167.38   29.50
   5 -13   0  163.48   30.00
   5 -13   0  149.09  138.49
  -5  13   0  143.19   64.49
   4 -13   0   25.90   22.40
   4 -13   0   -3.60   22.40
   4 -13   0   75.09   33.00
   4 -13   0    0.60   20.90
   4 -13   0 -132.79  130.29
   4 -13   0  -32.70   25.70
   3 -13   0  867.11  147.19
   3 -13   0 1090.89   79.49
   3 -13   0  775.82   65.79
   3 -13   0  957.90   67.59
   3 -13   0  848.32   60.79
  -3  13   0  742.53  108.79
   2 -13   0  364.96   41.90
   2 -13   0  195.28  112.09
   2 -13   0  277.37   26.60
   2 -13   0  260.47   32.70
  -2  13   0  303.67   82.19
   1 -13   0  262.37   39.70
   1 -13   0  325.97   36.30
   1 -13   0  328.07   41.50
  -1  13   0  312.37   32.70
  -1  13   0  314.77   88.89
   0 -13   0   -7.90   23.10
   0 -13   0   27.70   22.60
   0 -13   0   12.10   29.70
   0  13   0    1.10   21.70
   0  13   0  -45.60   78.29
  -1 -13   0   17.10   23.70
  -1 -13   0   17.80   29.10
  -1 -13   0   16.10   21.10
   1  13   0   52.49   80.19
   1  13   0   11.90   23.40
  -2 -13   0   59.59   23.60
  -2 -13   0    8.80   29.10
  -2 -13   0   32.00   24.00
   2  13   0   46.70   26.50
  -3 -13   0   93.59   26.40
  -3 -13   0  100.89   22.50
  -3 -13   0   55.99   32.60
   3  13   0   39.30   33.90
  -4 -13   0   92.79   24.00
  -4 -13   0   30.40   31.20
   4  13   0  124.19   28.90
   7 -14   0  -28.70  112.39
   7 -14   0   35.60   20.00
   7 -14   0   34.60   22.60
   6 -14   0   11.10  114.19
   6 -14   0   47.20   22.40
   6 -14   0   21.00   23.10
   6 -14   0   37.60   21.20
   5 -14   0   -2.70   19.10
   5 -14   0    8.60   22.10
   5 -14   0  -23.60  116.39
   5 -14   0    2.30   21.40
   4 -14   0    8.90   22.20
   4 -14   0    5.60  117.39
   4 -14   0  -14.80   20.40
   4 -14   0   28.30   24.00
   3 -14   0  477.45   49.70
   3 -14   0  418.36   48.90
   3 -14   0  500.35   46.40
   2 -14   0  113.39   26.70
   2 -14   0   74.79   27.40
   2 -14   0  104.79   31.10
   1 -14   0 1351.56   81.69
   1 -14   0 1240.88   76.69
   0 -14   0   57.19   25.20
   0 -14   0   46.10   30.60
   0 -14   0   11.80   38.00
   0  14   0   22.30   20.40
  -1 -14   0  105.69   27.40
  -1 -14   0  116.09   33.40
  -1 -14   0  146.49   26.60
   1  14   0   53.89   23.30
  -2 -14   0  135.29   33.30
   2  14  -1  360.46   41.20
  -2 -14   1  346.07   32.90
  -2 -14   1  337.97   43.20
  -2 -14   1  408.56   44.50
   1  14  -1   21.20   21.00
  -1 -14   1  -19.50   34.10
  -1 -14   1    3.40   20.70
   0 -14   1   65.59   29.20
   0 -14   1   99.69   28.40
   0 -14   1  143.49   27.50
   1 -14   1   12.60   22.10
   1 -14   1   19.70   24.90
   1 -14   1   24.30   28.00
   2 -14   1  996.30   68.49
   2 -14   1 1069.09   76.59
   2 -14   1 1171.78   74.89
   3 -14   1   -5.70   19.30
   3 -14   1   18.60   98.69
   3 -14   1   -0.80   24.40
   3 -14   1   -8.90   19.80
   4 -14   1   38.10   24.40
   4 -14   1   55.19   24.40
   4 -14   1    6.80   22.10
   5 -14   1    3.10   20.90
   5 -14   1  -21.70   20.60
   5 -14   1  -43.00  124.49
   5 -14   1   10.10   20.70
   6 -14   1   36.60   20.60
   6 -14   1   15.70   20.30
   6 -14   1   15.00  126.89
   6 -14   1   17.60   24.80
   7 -14   1  221.58  127.49
   4  13  -1   11.90   26.80
  -4 -13   1   21.80   29.10
  -4 -13   1   -5.20   20.80
   3  13  -1   96.89   28.90
   3  13  -1  158.68   57.59
  -3 -13   1   94.69   22.40
  -3 -13   1  108.89   28.60
  -3 -13   1   66.29   31.20
   2  13  -1  188.48   31.80
   2  13  -1  129.39   48.00
  -2 -13   1  193.78   34.80
  -2 -13   1  240.88   30.80
  -2 -13   1  223.58   40.80
   1  13  -1  269.07   33.50
   1  13  -1  121.89   81.69
  -1 -13   1  155.98   37.60
  -1 -13   1  221.58   36.80
  -1 -13   1  226.68   31.90
   0  13  -1  144.49  107.89
   0  13  -1   48.10   23.20
   0 -13   1   56.99   24.10
   0 -13   1   16.60   28.00
   0 -13   1   45.80   26.10
  -1  13  -1  186.78   85.69
  -1  13  -1  134.29   26.40
   1 -13   1   91.59   26.60
   1 -13   1  113.49   33.60
   1 -13   1  124.69   30.50
   1 -13   1  137.19   21.60
  -2  13  -1  104.19   78.69
   2 -13   1  334.47   41.50
   2 -13   1  235.98   43.80
   2 -13   1  129.89  119.19
   2 -13   1  317.37   28.00
   2 -13   1  265.77   34.70
   2 -13   1  235.18   37.00
  -3  13  -1  143.79   80.89
   3 -13   1  116.79   30.30
   3 -13   1  132.09   28.60
   3 -13   1  140.09   28.60
   3 -13   1   28.60  134.99
   3 -13   1  188.18   33.10
   3 -13   1  132.19   36.80
  -4  13  -1  -96.79   62.69
   4 -13   1   30.30   32.50
   4 -13   1   13.00   22.40
   4 -13   1  -28.10   20.40
   4 -13   1    9.20   29.10
   4 -13   1 -108.99  145.29
   4 -13   1   30.80   24.60
  -5  13  -1   59.29   55.49
   5 -13   1   27.70   21.80
   5 -13   1 -214.08  128.79
   5 -13   1   26.00   22.20
   5 -13   1   21.60   36.60
   5 -13   1   58.99   24.70
   6 -13   1  390.56   42.50
   6 -13   1  389.96   43.40
   6 -13   1  344.27   38.00
   6 -13   1  364.56   39.00
   7 -13   1  -20.20   19.20
   7 -13   1   -1.10   71.59
   7 -13   1   23.50   19.00
   7 -13   1   20.70   39.40
   8 -13   1  764.72   91.09
   8 -13   1  950.10   63.09
   8 -13   1 1108.39   60.69
   8 -13   1  885.71   78.49
   9 -13   1    8.20   20.70
   9 -13   1   29.30   20.60
   9 -13   1   26.00   47.20
   6  12  -1   -6.20   26.80
   6  12  -1   28.70   29.40
  -6 -12   1   11.00   18.70
  -6 -12   1    5.40   27.80
  -6 -12   1   20.20   19.30
   5  12  -1   21.30   29.30
   5  12  -1   32.50   29.10
  -5 -12   1  -16.50   26.90
  -5 -12   1   31.00   18.90
  -5 -12   1   39.90   23.80
   4  12  -1   11.70   30.20
   4  12  -1   48.30   62.19
   4  12  -1  -19.30   25.60
  -4 -12   1    0.40   17.70
  -4 -12   1   -5.20   27.70
  -4 -12   1   45.80   25.30
  -4 -12   1   19.30   17.70
   3  12  -1  490.55   98.79
   3  12  -1  416.06   57.29
   3  12  -1  454.25   51.89
  -3 -12   1  430.16   36.40
  -3 -12   1  422.36   40.70
  -3 -12   1  476.15   57.79
  -3 -12   1  420.56   49.60
   2  12  -1  149.88   31.10
   2  12  -1  163.58   87.79
   2  12  -1   73.19   39.30
  -2 -12   1   97.49   24.00
  -2 -12   1   72.69   32.40
  -2 -12   1   83.79   29.00
   1  12  -1  621.94   70.79
   1  12  -1  713.43   56.49
   1  12  -1  628.94  112.19
  -1 -12   1  582.84   63.49
  -1 -12   1  530.35   58.39
  -1 -12   1  728.93   67.09
   0  12  -1    0.00   34.80
   0  12  -1  -33.30   21.00
   0 -12   1   26.60   17.50
   0 -12   1    9.50   20.90
   0 -12   1   -2.60   40.90
   0 -12   1    3.30   26.00
   0 -12   1   31.90   30.10
  -1  12  -1  136.49   27.80
  -1  12  -1   91.79   44.30
   1 -12   1  201.58   37.60
   1 -12   1  128.09   33.70
   1 -12   1  103.89   22.80
   1 -12   1  129.39   32.00
   1 -12   1  194.38  109.79
   1 -12   1  104.49   25.90
  -2  12  -1   35.60   41.20
   2 -12   1   83.79   31.40
   2 -12   1   61.69   29.30
   2 -12   1   26.40   24.20
   2 -12   1   61.99   30.40
   2 -12   1    6.10   26.90
   2 -12   1   64.69  127.59
   3 -12   1  111.59   37.50
   3 -12   1  232.18  133.49
   3 -12   1  151.58   26.90
   3 -12   1  128.79   30.80
   3 -12   1  205.38   34.40
   3 -12   1   96.79   32.00
  -4  12  -1  -30.00   64.89
   4 -12   1  -10.50   36.70
   4 -12   1   -9.50   21.30
   4 -12   1   81.39  104.09
   4 -12   1   -0.30   23.10
   4 -12   1   23.70   29.50
   4 -12   1   -2.10   21.10
  -5  12  -1  958.00  123.39
   5 -12   1 1126.79   89.39
   5 -12   1 1322.87   78.49
   5 -12   1 1311.47   76.29
   5 -12   1 1153.68   98.89
   5 -12   1 1477.35   82.09
   5 -12   1 1329.67  115.19
  -6  12  -1   23.50   67.09
   6 -12   1   12.20   21.80
   6 -12   1   47.30   25.00
   6 -12   1    9.90   42.00
   6 -12   1   11.10   20.70
   6 -12   1   20.00   19.80
   6 -12   1   -2.10   19.50
   6 -12   1    5.00   27.00
   7 -12   1   25.50   19.20
   7 -12   1   46.60   19.40
   7 -12   1    3.20   19.70
   7 -12   1   18.00   36.00
   7 -12   1   17.50   20.10
   7 -12   1  -33.90   25.10
   7 -12   1   13.30   22.00
   8 -12   1   16.20   15.40
   8 -12   1   20.30   20.90
   8 -12   1   34.30   35.00
   8 -12   1   35.50   17.50
   8 -12   1   39.60   18.80
   8 -12   1   26.80   22.00
   9 -12   1  231.78   26.10
   9 -12   1  208.28   28.10
   9 -12   1  167.28   31.00
   9 -12   1  213.08   41.30
  10 -12   1    2.30   14.70
  10 -12   1   14.10   20.50
  10 -12   1   29.10   27.80
  10 -12   1   -2.40   20.60
  10 -12   1    7.20   15.20
   7  11  -1   -7.70   27.10
   7  11  -1   29.90   40.10
  -7 -11   1   -6.20   25.20
   6  11  -1   14.10   30.80
   6  11  -1   17.90   31.30
  -6 -11   1   35.70   22.00
  -6 -11   1   32.30   26.70
   5  11  -1  148.79   78.09
   5  11  -1   -1.60   28.40
   5  11  -1    8.80   32.10
  -5 -11   1  -13.60   26.20
  -5 -11   1   14.40   22.20
   4  11  -1  109.19   75.99
   4  11  -1  179.28   36.20
   4  11  -1  173.78   45.50
  -4 -11   1  165.38   25.30
  -4 -11   1  147.39   34.40
  -4 -11   1  138.89   30.40
   3  11  -1  -37.90   32.70
   3  11  -1   -2.90   71.09
  -3 -11   1   20.00   23.80
  -3 -11   1   -1.30   17.40
   2  11  -1 1198.58   75.59
   2  11  -1 1060.89   90.99
  -2 -11   1 1148.39   67.29
  -2 -11   1 1213.88   77.29
  -2 -11   1 1051.89   79.99
  -2 -11   1 1039.10   64.19
   1  11  -1  160.68   31.40
   1  11  -1  171.68   47.20
  -1 -11   1  249.38   31.20
  -1 -11   1  191.08   38.00
  -1 -11   1  196.38   25.00
  -1 -11   1  207.68   38.20
  -1 -11   1  155.78   32.80
  -1 -11   1  193.48   23.80
   0  11  -1   44.90   43.10
   0  11  -1   47.40   24.80
   0 -11   1   25.50   21.20
   0 -11   1  121.39   31.30
   0 -11   1    6.50   37.70
   0 -11   1   65.59   76.39
   0 -11   1   43.00   28.40
   0 -11   1   25.10   20.10
  -1  11  -1   42.10   22.60
  -1  11  -1   -6.90   41.50
   1 -11   1   30.30  106.19
   1 -11   1   29.30   26.20
   1 -11   1   26.10   23.00
   1 -11   1   50.39   27.90
   1 -11   1   -8.10   28.00
   1 -11   1   -3.00   25.10
  -2  11  -1  166.58   56.79
   2 -11   1  198.58   35.10
   2 -11   1  140.79   29.70
   2 -11   1  203.98   37.80
   2 -11   1  -38.40  113.59
   2 -11   1  175.88   29.70
  -3  11  -1  303.77   68.99
   3 -11   1  262.37   36.30
   3 -11   1  269.87   32.40
   3 -11   1  276.17   37.10
   3 -11   1  300.87   49.60
   3 -11   1  243.18   35.90
   3 -11   1  215.88   79.49
  -4  11  -1  376.56   78.79
   4 -11   1  532.55   68.59
   4 -11   1  434.96   41.10
   4 -11   1  493.35   47.50
   4 -11   1  471.75   49.70
   4 -11   1  552.74   50.39
   4 -11   1  479.15   44.00
   4 -11   1  426.16   53.19
   5 -11   1  464.65   54.79
   5 -11   1  475.15   45.70
   5 -11   1  486.85   38.90
   5 -11   1  487.95   47.20
   5 -11   1  452.95   30.80
   5 -11   1  482.45   46.30
   5 -11   1  419.16   42.60
   5 -11   1  424.36   61.09
  -6  11  -1  158.18   61.79
   6 -11   1  138.39   36.90
   6 -11   1  189.78   28.70
   6 -11   1  210.58   30.60
   6 -11   1  185.58   23.90
   6 -11   1  164.58   29.20
   6 -11   1  142.09   41.90
   6 -11   1  247.48   22.30
   7 -11   1  278.77   32.00
   7 -11   1  239.98   27.70
   7 -11   1  247.98   42.20
   7 -11   1  200.88   41.30
   7 -11   1  249.88   25.70
   7 -11   1  199.98   21.80
   7 -11   1  200.08   27.20
   7 -11   1  196.58   30.00
   7 -11   1  236.08   35.90
   8 -11   1   12.70   25.00
   8 -11   1   58.49   28.90
   8 -11   1   48.40   21.80
   8 -11   1    5.80   27.10
   8 -11   1   77.39   36.30
   8 -11   1   39.60   21.90
   8 -11   1   62.99   28.10
   8 -11   1   68.19   15.50
   9 -11   1  276.77   28.70
   9 -11   1  222.98   45.10
   9 -11   1  281.77   31.40
   9 -11   1  247.88   35.40
   9 -11   1  292.67   30.50
   9 -11   1  269.77   30.20
   9 -11   1  292.57   30.40
  10 -11   1   -3.40   19.00
  10 -11   1   18.40   14.40
  10 -11   1   11.50   15.30
  10 -11   1  -27.70   38.90
  10 -11   1    0.10   30.10
  10 -11   1   12.60   24.00
  11 -11   1  202.08   30.20
  11 -11   1  220.28   37.60
  11 -11   1  228.68   22.00
  11 -11   1  201.68   26.50
  11 -11   1  168.08   40.80
   8  10  -1   -3.00   29.10
   8  10  -1    8.30   30.60
  -8 -10   1    5.70   31.50
   7  10  -1   62.79   32.10
   7  10  -1   68.79   33.90
  -7 -10   1   99.69   31.00
  -7 -10   1  114.49   24.50
   6  10  -1    9.20   31.70
   6  10  -1   47.50   30.90
   6  10  -1  -58.39   53.19
  -6 -10   1   10.00   20.70
  -6 -10   1    2.30   25.10
   5  10  -1   56.89   67.49
   5  10  -1   64.79   37.20
   5  10  -1   29.80   30.50
  -5 -10   1  142.39   28.70
  -5 -10   1   97.29   35.80
   4  10  -1  322.37   53.89
   4  10  -1  197.18   36.40
   4  10  -1   75.99   82.09
  -4 -10   1  253.97   41.90
  -4 -10   1  297.67   29.90
  -4 -10   1  261.87   36.80
   3  10  -1  784.42   61.69
   3  10  -1  728.03   76.19
  -3 -10   1  651.83   47.90
  -3 -10   1  613.14   61.99
  -3 -10   1  710.83   57.39
   2  10  -1 1318.07  101.69
   2  10  -1 1303.17   84.49
  -2 -10   1 1421.96   85.19
  -2 -10   1 1327.17   84.89
  -2 -10   1 1544.45   89.49
  -2 -10   1 1347.57   76.59
   1  10  -1   47.50   24.20
   1  10  -1   28.30   42.10
  -1 -10   1  -20.50   45.50
  -1 -10   1  103.99   27.70
  -1 -10   1   22.30   18.20
  -1 -10   1   25.40   17.90
  -1 -10   1   78.29   21.40
  -1 -10   1   39.70   22.40
  -1 -10   1   70.09   30.50
   0  10  -1   91.19   47.70
   0  10  -1   27.70   22.00
   0 -10   1   12.80   23.30
   0 -10   1   28.60   19.00
   0 -10   1   54.29   25.60
   0 -10   1   30.40   21.50
   0 -10   1    7.90   23.40
   0 -10   1   37.70   63.99
   0 -10   1   38.00   15.90
  -1  10  -1  518.55   43.10
  -1  10  -1  429.96   69.99
   1 -10   1  480.55   43.60
   1 -10   1  541.05   42.50
   1 -10   1  538.85   50.79
   1 -10   1  569.74   49.80
   1 -10   1  378.06   44.80
   1 -10   1  450.55   94.59
  -2  10  -1  125.89   57.59
   2 -10   1  121.39   40.30
   2 -10   1  108.69   25.10
   2 -10   1  108.29   59.99
   2 -10   1  178.08   29.00
   2 -10   1  132.09   27.80
   2 -10   1   76.59   28.00
  -3  10  -1  257.37   76.99
   3 -10   1  176.18   26.50
   3 -10   1  225.68   46.80
   3 -10   1  225.88   33.60
   3 -10   1  249.68   28.10
   3 -10   1  246.48   24.90
   3 -10   1  211.58   38.80
   3 -10   1  181.88   42.90
  -4  10  -1  978.10  111.99
   4 -10   1  904.21   49.40
   4 -10   1  884.41   51.09
   4 -10   1  852.41   56.79
   4 -10   1  890.31   49.80
   4 -10   1  813.52   69.59
   4 -10   1  912.01   75.49
   4 -10   1  930.01   60.39
   4 -10   1  983.30   64.49
  -5  10  -1  -40.40   71.09
   5 -10   1    5.90   23.60
   5 -10   1  -10.30   18.70
   5 -10   1   12.00   20.20
   5 -10   1   33.00   33.30
   5 -10   1   -8.90   19.70
   5 -10   1    2.20   14.30
   5 -10   1  -19.20   12.80
   5 -10   1  -17.20   17.30
   5 -10   1  -11.10   11.20
  -6  10  -1  860.91  117.19
   6 -10   1 1017.90   66.09
   6 -10   1  942.91   63.89
   6 -10   1 1081.49   83.39
   6 -10   1 1034.40   58.79
   6 -10   1 1132.89   67.29
   6 -10   1 1000.30   54.89
   6 -10   1 1120.29   68.89
   6 -10   1  963.20   56.19
   6 -10   1 1039.20   76.09
   7 -10   1  146.79   19.20
   7 -10   1  250.07   40.20
   7 -10   1  182.08   32.80
   7 -10   1  218.78   43.20
   7 -10   1  174.88   24.60
   7 -10   1  204.88   27.90
   7 -10   1  199.38   22.70
   7 -10   1  141.59   23.60
   7 -10   1  212.68   29.10
   8 -10   1   93.69   28.90
   8 -10   1  115.69   53.79
   8 -10   1  120.99   39.20
   8 -10   1  114.59   22.80
   8 -10   1   97.09   24.40
   8 -10   1  136.39   23.50
   8 -10   1   98.39   16.00
   8 -10   1  129.99   20.60
   9 -10   1  111.19   29.20
   9 -10   1  138.29   20.70
   9 -10   1  122.59   31.80
   9 -10   1  114.59   20.20
   9 -10   1  136.19   25.50
   9 -10   1  115.79   41.00
   9 -10   1  177.88   27.20
   9 -10   1  137.69   18.10
  10 -10   1    1.60   20.10
  10 -10   1   21.60   27.40
  10 -10   1   -4.10   31.90
  10 -10   1   43.40   14.00
  10 -10   1    0.00   15.60
  11 -10   1   -3.90   16.60
  11 -10   1    2.20   30.10
  11 -10   1    7.10   14.10
  11 -10   1   30.50   22.50
  12 -10   1  527.25   50.19
  12 -10   1  516.95   35.80
  12 -10   1  475.95   41.30
  12 -10   1  450.95   51.59
   9   9  -1  119.59   39.00
   9   9  -1  152.68   33.90
  -9  -9   1  118.19   29.10
  -9  -9   1  178.38   21.40
   8   9  -1   -6.30   28.90
   8   9  -1   41.20   30.40
  -8  -9   1   11.70   15.00
  -8  -9   1  -21.80   22.90
   7   9  -1   91.29   37.30
   7   9  -1   80.19   57.49
   7   9  -1  156.98   35.90
  -7  -9   1  140.59   19.80
  -7  -9   1  160.18   34.10
  -7  -9   1  180.28   27.40
   6   9  -1  331.17   44.00
   6   9  -1  226.68   45.90
   6   9  -1  356.86   77.39
  -6  -9   1  340.47   37.10
  -6  -9   1  261.47   41.10
  -6  -9   1  333.47   28.40
   5   9  -1  172.88   36.30
   5   9  -1  184.38   84.19
  -5  -9   1  215.88   36.30
  -5  -9   1  199.18   23.60
  -5  -9   1  199.38   31.70
   4   9  -1   49.30   30.50
   4   9  -1   65.19   42.40
  -4  -9   1  118.99   33.00
  -4  -9   1   39.10   30.10
  -4  -9   1   60.09   23.30
   3   9  -1 1972.20  126.99
   3   9  -1 1992.40  109.39
  -3  -9   1 2046.40  100.79
  -3  -9   1 2032.20  109.19
  -3  -9   1 2007.40  112.49
   2   9  -1   13.80   23.00
   2   9  -1   21.50   38.40
  -2  -9   1   -7.10   15.60
  -2  -9   1   37.60   22.60
  -2  -9   1   -4.80   16.60
  -2  -9   1   -1.40   17.60
   1   9  -1   12.90   40.20
   1   9  -1   84.89   24.60
  -1  -9   1   41.30   46.90
  -1  -9   1   26.10   19.50
  -1  -9   1   59.89   24.60
  -1  -9   1   87.49   21.60
  -1  -9   1   67.29   22.30
  -1  -9   1   33.50   24.70
   0   9  -1   54.49   21.90
   0  -9   1    7.30   20.60
   0  -9   1   42.60   20.70
   0  -9   1   -5.10   14.10
   0  -9   1   33.40   18.80
   0  -9   1   46.00   60.29
   0  -9   1   25.30   21.10
   0  -9   1    7.40   17.50
  -1   9  -1  225.88   27.80
  -1   9  -1  328.07   66.19
   1  -9   1  331.77   40.70
   1  -9   1  278.97   60.39
   1  -9   1  237.88   27.50
   1  -9   1  201.58   33.20
   1  -9   1  234.28   31.70
   1  -9   1  278.27   30.20
  -2   9  -1  268.47   72.19
   2  -9   1  242.58   33.10
   2  -9   1  263.47   21.30
   2  -9   1  285.07   27.70
   2  -9   1  325.47   31.20
   2  -9   1  290.67   31.20
   2  -9   1  238.58   41.60
   2  -9   1  277.37   34.30
  -3   9  -1  100.09   65.69
   3  -9   1   42.40   19.80
   3  -9   1   28.00   28.10
   3  -9   1   43.60   12.40
   3  -9   1   67.89   26.00
   3  -9   1   29.00   21.60
   3  -9   1   69.09   18.60
   3  -9   1   54.59   12.30
   3  -9   1   61.39   20.70
   3  -9   1   43.50   14.10
  -4   9  -1  129.59   73.19
   4  -9   1  201.38   27.80
   4  -9   1  222.38   21.80
   4  -9   1  222.48   29.80
   4  -9   1  180.58   26.00
   4  -9   1  232.48   42.10
   4  -9   1  197.58   20.20
   4  -9   1  231.88   35.20
   4  -9   1  147.79   24.60
   4  -9   1  231.18   22.70
   5  -9   1 1820.02  110.19
   5  -9   1 1798.02   88.29
   5  -9   1 1804.42  104.49
   5  -9   1 1746.73   95.39
   5  -9   1 1591.04  125.99
   5  -9   1 1852.41   94.99
   5  -9   1 1886.11   96.89
   5  -9   1 1816.42   89.89
   5  -9   1 1765.42   86.19
   6  -9   1  116.49   27.20
   6  -9   1   45.60   19.50
   6  -9   1   40.40   33.70
   6  -9   1   42.10   19.80
   6  -9   1   54.39   17.40
   6  -9   1   84.09   20.90
   6  -9   1   86.99   14.50
   6  -9   1    6.30   23.80
   6  -9   1   78.29   15.20
  -7   9  -1  184.18   72.49
   7  -9   1  156.48   18.90
   7  -9   1  157.28   21.40
   7  -9   1  184.88   33.50
   7  -9   1  116.59   23.90
   7  -9   1  171.68   23.30
   7  -9   1   76.69   26.20
   7  -9   1  174.88   41.90
   7  -9   1  144.79   27.20
   7  -9   1  143.29   22.40
  -8   9  -1  210.08   84.99
   8  -9   1  370.06   55.09
   8  -9   1  380.56   44.50
   8  -9   1  272.17   30.10
   8  -9   1  317.87   32.60
   8  -9   1  243.18   30.00
   8  -9   1  274.77   27.70
   8  -9   1  299.27   31.00
   8  -9   1  218.78   36.70
  -9   9  -1  344.17  103.39
   9  -9   1  452.25   38.80
   9  -9   1  488.45   48.20
   9  -9   1  548.85   35.80
   9  -9   1  404.36   31.60
   9  -9   1  467.25   42.40
   9  -9   1  521.95   40.90
   9  -9   1  354.66   51.19
   9  -9   1  578.04   62.09
 -10   9  -1   53.29   88.19
  10  -9   1   70.99   28.70
  10  -9   1  141.89   39.20
  10  -9   1  155.58   36.10
  10  -9   1  151.18   19.80
 -11   9  -1   93.49   91.99
  11  -9   1  176.18   20.80
  11  -9   1  123.59   33.20
  11  -9   1  204.08   42.40
  11  -9   1  169.28   25.60
  12  -9   1  460.15   34.70
  12  -9   1  427.06   40.90
  12  -9   1  397.66   40.40
  12  -9   1  460.25   50.79
  12  -9   1  389.86   49.80
  10   8  -1   51.19   32.10
  10   8  -1   67.99   39.40
 -10  -8   1   84.89   25.50
 -10  -8   1   58.69   18.50
   9   8  -1   31.90   32.90
   9   8  -1   81.79   32.10
  -9  -8   1   56.49   17.50
  -9  -8   1   18.50   25.20
   8   8  -1   82.69   32.50
   8   8  -1  122.89   38.10
  -8  -8   1  125.49   31.60
  -8  -8   1  124.09   19.60
   7   8  -1   19.90   49.20
   7   8  -1    9.80   29.30
   7   8  -1    4.80   35.00
  -7  -8   1   13.30   19.80
  -7  -8   1   22.50   15.50
  -7  -8   1    6.30   27.20
   6   8  -1 1353.26   86.39
   6   8  -1 1153.88   93.79
   6   8  -1 1297.97  132.29
  -6  -8   1 1463.75   70.19
  -6  -8   1 1340.17   78.99
  -6  -8   1 1251.17   85.89
   5   8  -1  204.58   37.70
   5   8  -1  217.58   43.90
  -5  -8   1  288.07   38.70
  -5  -8   1  199.38   29.40
  -5  -8   1  182.88   20.60
  -5  -8   1  193.68   22.10
   4   8  -1   -4.80   30.00
  -4  -8   1   16.30   18.00
  -4  -8   1    2.30   12.50
  -4  -8   1   42.50   33.90
  -4  -8   1   24.80   12.10
   3   8  -1    7.10   32.40
   3   8  -1   10.40   23.30
  -3  -8   1   -5.80   16.10
  -3  -8   1   -0.10   23.80
  -3  -8   1    9.50   16.70
  -3  -8   1   15.90   14.20
   2   8  -1  645.64   52.29
  -2  -8   1  678.03   66.09
  -2  -8   1  758.32   55.19
  -2  -8   1  658.93   49.60
  -2  -8   1  666.83   43.60
  -2  -8   1  707.93   49.99
  -2  -8   1  655.93   43.00
   1   8  -1   -0.40   39.60
   1   8  -1  -20.60   19.10
  -1  -8   1    7.60   18.80
  -1  -8   1   -4.20   17.70
  -1  -8   1    6.20   14.70
  -1  -8   1   -5.50   18.00
  -1  -8   1    7.50   19.80
  -1  -8   1  -38.40   40.10
   0   8  -1  330.57   59.89
   0  -8   1  225.68   29.30
   0  -8   1  312.67   59.79
   0  -8   1  360.56   39.00
   0  -8   1  281.87   25.80
   0  -8   1  285.47   34.40
   0  -8   1  229.98   25.00
  -1   8  -1  554.84   80.29
   1  -8   1  482.45   44.60
   1  -8   1  414.26   38.70
   1  -8   1  419.66   26.00
   1  -8   1  421.46   37.00
   1  -8   1  456.95   31.30
   1  -8   1  444.46   48.40
   1  -8   1  372.16   35.10
  -2   8  -1  782.92   91.59
   2  -8   1  783.42   48.30
   2  -8   1  729.93   39.50
   2  -8   1  710.13   55.59
   2  -8   1  726.33   50.39
   2  -8   1  732.03   40.60
   2  -8   1  736.83   59.29
   2  -8   1  740.23   51.89
   2  -8   1  770.72   45.00
  -3   8  -1  360.96   77.69
   3  -8   1  402.96   35.90
   3  -8   1  395.46   33.80
   3  -8   1  417.36   39.90
   3  -8   1  432.06   46.80
   3  -8   1  437.96   28.50
   3  -8   1  399.76   37.60
   3  -8   1  363.56   27.60
   3  -8   1  416.76   27.90
   3  -8   1  450.85   43.30
  -4   8  -1  399.76   54.29
   4  -8   1  321.67   34.90
   4  -8   1  362.86   34.00
   4  -8   1  353.76   36.20
   4  -8   1  350.66   27.80
   4  -8   1  382.56   34.50
   4  -8   1  394.06   44.20
   4  -8   1  318.07   24.90
   4  -8   1  297.07   26.10
   4  -8   1  399.76   41.30
  -5   8  -1  406.56   69.89
   5  -8   1  353.66   35.70
   5  -8   1  319.87   26.90
   5  -8   1  383.06   30.30
   5  -8   1  340.67   35.80
   5  -8   1  350.46   34.20
   5  -8   1  307.57   41.60
   5  -8   1  274.17   24.90
   5  -8   1  301.37   37.30
   5  -8   1  369.56   34.60
  -6   8  -1   65.59   55.99
   6  -8   1   69.09   13.60
   6  -8   1   47.70   18.60
   6  -8   1  101.09   16.30
   6  -8   1  134.19   21.10
   6  -8   1   83.69   26.20
   6  -8   1   97.69   20.40
   6  -8   1   96.29   19.30
   6  -8   1  122.29   38.50
   6  -8   1   74.89   30.20
  -7   8  -1  103.99   71.39
   7  -8   1   84.49   27.20
   7  -8   1  115.59   34.20
   7  -8   1  119.09   30.70
   7  -8   1  112.69   19.30
   7  -8   1   62.59   17.60
   7  -8   1   70.09   15.00
   7  -8   1   60.49   19.60
   7  -8   1   78.29   21.00
  -8   8  -1  341.57   94.59
   8  -8   1  516.95   38.30
   8  -8   1  549.45   51.19
   8  -8   1  561.74   51.99
   8  -8   1  519.45   37.00
   8  -8   1  542.35   38.60
   8  -8   1  561.44   43.30
   8  -8   1  556.54   49.10
   8  -8   1  617.24   61.69
  -9   8  -1   56.09   83.59
   9  -8   1   41.60   23.30
   9  -8   1    6.30   32.60
   9  -8   1   68.99   21.30
   9  -8   1   80.89   19.40
   9  -8   1   74.29   26.50
   9  -8   1   33.10   18.40
   9  -8   1   46.40   15.40
 -10   8  -1  147.79   99.89
  10  -8   1  233.98   24.10
  10  -8   1  215.68   45.00
  10  -8   1  163.88   32.80
  10  -8   1  223.98   29.30
  10  -8   1  263.17   27.40
 -11   8  -1  214.18  121.09
  11  -8   1  401.66   37.70
  11  -8   1  293.87   42.10
  11  -8   1  322.07   52.19
  11  -8   1  397.66   33.40
  11  -8   1  427.86   43.90
  12  -8   1    3.90   14.70
  12  -8   1  -19.80   17.50
  12  -8   1   -4.40   21.10
  12  -8   1    0.70   31.50
  12  -8   1   15.30   25.50
  13  -8   1  322.67   42.70
  13  -8   1  415.96   33.80
  13  -8   1  298.47   48.70
  13  -8   1  380.96   51.89
  11   7  -1  101.39   35.30
  11   7  -1   86.99   42.30
  11   7  -1   81.19   28.90
 -11  -7   1   68.29   19.70
  10   7  -1  107.29   41.60
  10   7  -1  220.88   35.30
  10   7  -1  125.19   38.90
 -10  -7   1  122.99   27.60
 -10  -7   1  179.18   23.50
   9   7  -1   49.99   33.10
   9   7  -1   33.20   30.00
  -9  -7   1   52.89   26.80
  -9  -7   1   63.79   18.80
   8   7  -1   75.59   32.10
   8   7  -1  178.88   39.10
  -8  -7   1  146.49   20.70
  -8  -7   1  163.18   33.30
   7   7  -1  169.38   57.89
   7   7  -1  175.98   44.40
   7   7  -1  165.78   34.40
  -7  -7   1  234.68   35.10
  -7  -7   1  191.18   22.20
  -7  -7   1  178.88   28.30
   6   7  -1  316.37   49.20
   6   7  -1  369.86   75.59
   6   7  -1  304.47   39.80
  -6  -7   1  362.16   38.00
   5   7  -1  370.66   39.60
   5   7  -1  210.48   47.20
  -5  -7   1  244.28   24.30
  -5  -7   1  282.37   25.20
  -5  -7   1  263.87   30.60
   4   7  -1  206.98   42.70
   4   7  -1  338.07   36.70
  -4  -7   1  255.67   24.30
  -4  -7   1  330.77   34.90
  -4  -7   1  294.47   23.30
   3   7  -1 1064.79   81.59
   3   7  -1  932.81   61.89
  -3  -7   1  955.60   57.69
  -3  -7   1  959.20   52.79
  -3  -7   1  991.10   61.59
  -3  -7   1  939.21   58.89
   2   7  -1  -16.60   31.30
   2   7  -1    8.50   19.30
  -2  -7   1   -1.30   14.30
  -2  -7   1   -0.80   16.50
  -2  -7   1   -4.40   31.90
  -2  -7   1   -1.70   15.70
  -2  -7   1   -5.30   14.10
  -1  -7   1  452.95   42.00
  -1  -7   1  436.16   37.00
  -1  -7   1  413.06   33.50
  -1  -7   1  425.56   39.30
  -1  -7   1  419.96   53.09
   0   7  -1 3258.37  178.98
   0  -7   1 3148.49  147.19
   0  -7   1 3035.60  166.28
   0  -7   1 3141.69  153.08
   0  -7   1 3167.58  158.78
  -1   7  -1  293.97   64.89
   1  -7   1  231.88   34.30
   1  -7   1  288.47   29.20
   1  -7   1  294.27   24.20
   1  -7   1  300.97   31.50
   1  -7   1  276.17   32.60
  -2   7  -1  236.78   71.09
   2  -7   1  275.57   32.20
   2  -7   1  362.16   32.50
   2  -7   1  309.47   27.50
   2  -7   1  343.07   37.60
   2  -7   1  283.17   22.30
   2  -7   1  290.77   22.30
  -3   7  -1  395.36   46.70
   3  -7   1  287.77   24.30
   3  -7   1  325.67   30.70
   3  -7   1  305.47   35.40
   3  -7   1  333.47   35.40
   3  -7   1  313.37   38.60
   3  -7   1  281.27   31.00
   3  -7   1  300.67   23.60
  -4   7  -1  753.22   81.39
   4  -7   1  803.42   57.39
   4  -7   1  765.42   53.59
   4  -7   1  674.13   40.70
   4  -7   1  785.62   48.70
   4  -7   1  795.72   47.10
   4  -7   1  756.72   42.30
   4  -7   1  674.63   47.30
  -5   7  -1    2.60   42.40
   5  -7   1   39.30   17.20
   5  -7   1   38.40   25.20
   5  -7   1   19.40   11.60
   5  -7   1    5.90   14.90
   5  -7   1   67.59   17.20
   5  -7   1   35.70   22.00
  -6   7  -1  155.88   65.89
   6  -7   1   80.09   15.10
   6  -7   1   40.60   16.00
   6  -7   1   64.79   13.20
   6  -7   1   80.49   16.70
   6  -7   1  109.09   26.60
   6  -7   1   86.39   17.80
   6  -7   1  103.59   30.10
   6  -7   1   53.59   20.70
  -7   7  -1  105.49   73.69
   7  -7   1  169.98   18.40
   7  -7   1  151.38   28.90
   7  -7   1  147.99   28.00
   7  -7   1  178.58   20.80
   7  -7   1  205.08   24.50
   7  -7   1  138.49   17.20
   7  -7   1  166.88   37.80
   7  -7   1  163.78   20.60
   7  -7   1  136.89   20.50
  -8   7  -1  583.64  119.69
   8  -7   1  809.82   50.69
   8  -7   1  878.41   48.80
   8  -7   1  810.52   62.89
   8  -7   1 1009.20   62.39
   8  -7   1  876.11   50.09
   8  -7   1  890.91   72.19
   8  -7   1  853.61   51.99
   8  -7   1  840.62   48.60
   8  -7   1  823.62   54.69
  -9   7  -1   -9.90   86.39
   9  -7   1   -5.40   14.40
   9  -7   1   12.40   17.30
   9  -7   1    0.40   14.70
   9  -7   1   23.60   18.70
   9  -7   1    9.30   18.10
   9  -7   1   -1.80   30.70
   9  -7   1   23.20   22.30
   9  -7   1   11.00   12.90
 -10   7  -1  -14.10   92.59
  10  -7   1   43.90   22.70
  10  -7   1   19.20   17.90
  10  -7   1    6.60   13.80
  10  -7   1   50.19   34.50
  10  -7   1   -0.20   18.80
  10  -7   1   39.70   25.90
 -11   7  -1  154.88  116.89
  11  -7   1   40.70   16.20
  11  -7   1   76.59   25.40
  11  -7   1   20.50   36.40
  11  -7   1  119.69   24.80
  11  -7   1   77.59   29.40
  11  -7   1   81.99   26.10
  12  -7   1  919.81   54.89
  12  -7   1 1030.60   61.49
  12  -7   1  955.70   72.19
  12  -7   1  826.62   63.09
  12  -7   1  940.91   68.39
  12  -7   1  909.51   81.89
  13  -7   1   14.70   32.50
  13  -7   1   -8.40   19.90
  13  -7   1   -0.90   15.80
  13  -7   1   22.70   23.60
  13  -7   1  -37.50   22.70
  12   6  -1  107.39   40.30
  11   6  -1   -3.80   25.50
  11   6  -1  -13.60   27.90
  11   6  -1   15.30   36.60
 -11  -6   1   -2.90   16.20
  10   6  -1  464.05   64.39
  10   6  -1  468.55   50.99
  10   6  -1  339.77   50.99
 -10  -6   1  473.95   38.00
 -10  -6   1  474.15   48.90
   9   6  -1   62.69   29.30
   9   6  -1  -30.60   30.60
  -9  -6   1   18.10   24.30
   8   6  -1  155.98   33.00
  -8  -6   1  145.39   20.40
   7   6  -1  881.41   75.39
   7   6  -1 1129.19   98.29
   7   6  -1  791.62   62.79
  -7  -6   1  820.42   49.30
  -7  -6   1  870.61   55.19
   6   6  -1   27.60   34.20
   6   6  -1    2.00   25.60
   6   6  -1   75.39   53.49
  -6  -6   1    7.30   15.60
  -6  -6   1   24.10   13.20
   5   6  -1  394.16   44.90
   5   6  -1  452.75   56.39
  -5  -6   1  443.16   36.40
  -5  -6   1  390.46   28.60
   4   6  -1 1471.45   83.19
   4   6  -1 1386.16   94.39
  -4  -6   1 1494.95   72.09
  -4  -6   1 1525.05   78.79
   3   6  -1 1527.95   94.29
  -3  -6   1 1361.76   74.59
  -3  -6   1 1323.67   68.79
  -3  -6   1 1454.15   72.99
   2   6  -1 1361.66   95.49
  -2  -6   1 1460.75   70.49
  -2  -6   1 1441.96   75.29
  -2  -6   1 1320.67   89.29
  -2  -6   1 1416.46   74.99
   1   6  -1  483.75   61.69
  -1  -6   1  450.25   33.50
  -1  -6   1  517.15   52.99
  -1  -6   1  488.25   39.00
  -1  -6   1  473.15   37.40
   0   6  -1  664.43   75.59
   0  -6   1  557.34   44.40
   0  -6   1  488.65   38.40
   0  -6   1  520.15   33.20
   0  -6   1  592.44   42.70
   0  -6   1  569.64   36.70
  -1   6  -1 2145.99  141.89
   1  -6   1 2024.00   98.39
   1  -6   1 2070.99  102.49
   1  -6   1 1981.70   99.59
   1  -6   1 2178.58  108.59
   1  -6   1 2171.18  105.89
  -2   6  -1 1699.93   93.79
   2  -6   1 1767.92   94.79
   2  -6   1 1754.82   91.99
   2  -6   1 1860.61   87.19
   2  -6   1 1663.03   88.49
   2  -6   1 1851.31   87.09
  -3   6  -1   49.20   39.60
   3  -6   1   25.50   11.10
   3  -6   1   18.00   17.50
   3  -6   1   11.80   13.70
   3  -6   1   18.60   14.20
   3  -6   1    8.30   13.40
   3  -6   1    3.50    9.40
   3  -6   1   15.00   19.40
   4  -6   1  746.83   52.09
   4  -6   1  808.62   43.60
   4  -6   1  737.93   54.59
   4  -6   1  725.93   45.40
   4  -6   1  753.72   48.70
   4  -6   1  801.82   42.10
   4  -6   1  796.22   47.10
   5  -6   1 1892.91   92.89
   5  -6   1 1682.13   82.99
   5  -6   1 1690.63   96.59
   5  -6   1 1613.84   85.09
   5  -6   1 1746.33   85.29
   5  -6   1 1716.23   84.09
   5  -6   1 1739.13   90.29
   6  -6   1   14.30   13.50
   6  -6   1    0.00    9.20
   6  -6   1   -8.80    8.80
   6  -6   1   -3.30   17.00
   6  -6   1   -9.80   20.10
   6  -6   1    9.50   16.80
   6  -6   1   -5.40   12.90
   6  -6   1    0.50   11.20
   7  -6   1   26.00   14.70
   7  -6   1   38.50   25.70
   7  -6   1   42.30   21.90
   7  -6   1   69.99   14.20
   7  -6   1   31.30   18.70
   7  -6   1   37.40   12.40
   7  -6   1   36.60   11.80
   7  -6   1   69.69   16.00
   8  -6   1 1306.67   66.09
   8  -6   1 1233.18   73.19
   8  -6   1 1226.18   84.49
   8  -6   1 1208.58   61.29
   8  -6   1 1256.07   63.59
   8  -6   1 1181.68   76.49
   8  -6   1 1136.79   64.89
   8  -6   1 1229.38   64.99
   8  -6   1 1262.07   69.39
  -9   6  -1  -59.79   85.19
   9  -6   1   25.20   22.80
   9  -6   1   -1.10   11.50
   9  -6   1   27.20   30.80
   9  -6   1   33.20   18.60
   9  -6   1   -0.20   16.50
   9  -6   1   -6.70   16.30
   9  -6   1   27.50   16.50
 -10   6  -1    8.50   96.59
  10  -6   1   37.50   29.20
  10  -6   1   26.00   16.60
  10  -6   1   26.70   20.40
  10  -6   1    5.50   13.80
  10  -6   1   10.60   19.90
  10  -6   1   -5.90   30.00
 -11   6  -1  382.06  125.59
  11  -6   1  415.86   38.90
  11  -6   1  431.36   44.80
  11  -6   1  451.25   50.59
  11  -6   1  389.16   35.00
  11  -6   1  486.25   64.09
  11  -6   1  362.96   40.50
 -12   6  -1  165.18  114.39
  12  -6   1  142.79   28.90
  12  -6   1  176.78   45.00
  12  -6   1  124.39   32.40
  12  -6   1  140.69   32.00
  12  -6   1  134.59   26.30
  12  -6   1  138.09   22.20
  13  -6   1  132.39   41.00
  13  -6   1  141.29   29.60
  13  -6   1  173.48   22.80
  13  -6   1  148.69   40.70
  13  -6   1  237.58   31.80
  14  -6   1   25.30   21.60
  14  -6   1   23.30   32.50
  14  -6   1   30.00   16.70
  14  -6   1  -26.10   21.60
  14  -6   1   11.80   22.90
  12   5  -1    0.60   21.70
  12   5  -1   29.00   37.00
 -12  -5   1   -8.60   16.50
  11   5  -1   94.49   38.20
  11   5  -1   56.99   36.90
  11   5  -1   52.99   26.20
 -11  -5   1   58.09   18.80
  10   5  -1  346.17   53.19
  10   5  -1  423.36   61.49
  10   5  -1  365.06   40.70
 -10  -5   1  388.26   34.80
 -10  -5   1  388.66   57.89
   9   5  -1  256.77   45.90
   9   5  -1  263.07   38.10
  -9  -5   1  157.78   81.49
  -9  -5   1  319.37   31.00
   8   5  -1  198.28   42.40
   8   5  -1  141.89   32.60
  -8  -5   1  171.68   20.60
  -8  -5   1   91.79   72.49
   7   5  -1   64.19   32.10
   7   5  -1   78.99   42.30
   7   5  -1   84.09   27.60
  -7  -5   1   74.29   16.00
  -7  -5   1   98.29   19.70
  -7  -5   1  165.58   64.19
   6   5  -1  567.44   60.49
   6   5  -1  640.24   52.29
   6   5  -1  538.45   73.89
  -6  -5   1  665.23   38.80
  -6  -5   1  658.63   42.50
   5   5  -1  274.57   31.60
   5   5  -1  230.58   37.60
  -5  -5   1  297.97   28.30
  -5  -5   1  221.28   51.49
  -5  -5   1  219.88   22.40
  -5  -5   1  239.88   19.50
   4   5  -1 1200.08   80.29
  -4  -5   1 1134.09   63.39
  -4  -5   1 1155.78   57.59
  -4  -5   1 1298.87   87.89
   3   5  -1  301.17   45.40
  -3  -5   1  283.37   28.40
  -3  -5   1  213.48   34.50
  -3  -5   1  296.37   22.30
  -3  -5   1  262.57   25.30
   2   5  -1  389.16   53.29
  -2  -5   1  377.66   47.50
  -2  -5   1  304.77   29.80
  -2  -5   1  312.67   30.80
  -2  -5   1  351.36   26.10
   1   5  -1  290.77   51.49
  -1  -5   1  376.36   27.30
  -1  -5   1  274.47   30.10
  -1  -5   1  349.47   32.20
  -1  -5   1  374.36   41.50
   0   5  -1  676.13   74.19
   0  -5   1  572.94   41.20
   0  -5   1  600.64   38.20
   0  -5   1  609.34   43.30
   1  -5   1 1395.26   67.29
   1  -5   1 1382.06   73.09
   1  -5   1 1319.57   70.29
   1  -5   1 1398.96   73.99
  -2   5  -1  151.18   38.00
   2  -5   1  221.38   21.60
   2  -5   1  171.68   20.80
   2  -5   1  198.68   26.30
   2  -5   1  145.09   21.00
   2  -5   1  156.98   18.30
   3  -5   1  645.34   38.70
   3  -5   1  751.42   42.80
   3  -5   1  770.62   49.90
   3  -5   1  749.13   38.50
   3  -5   1  714.53   41.80
   3  -5   1  705.53   43.60
   3  -5   1  645.14   46.90
   5  -5   1    8.00   11.50
   5  -5   1   10.00   14.80
   5  -5   1   10.00   11.70
   5  -5   1   17.60   12.80
   5  -5   1   13.40   14.70
   5  -5   1   12.20   19.30
   5  -5   1   16.30   13.10
   6  -5   1   34.60   12.20
   6  -5   1   -4.60   14.70
   6  -5   1   51.19   12.80
   6  -5   1   48.00   25.10
   6  -5   1   39.80   13.10
   6  -5   1   52.49   20.80
   7  -5   1 1266.07   60.89
   7  -5   1 1236.08   61.49
   7  -5   1 1131.69   58.49
   7  -5   1 1166.08   70.79
   7  -5   1 1096.59   63.39
   7  -5   1 1250.27   67.99
   7  -5   1 1137.99   76.89
   7  -5   1 1153.98   61.89
   8  -5   1  157.58   24.10
   8  -5   1  226.88   21.70
   8  -5   1  162.58   18.40
   8  -5   1  149.49   22.60
   8  -5   1  225.28   23.50
   8  -5   1  215.98   38.70
   8  -5   1  165.48   34.50
   8  -5   1  226.18   39.20
   9  -5   1   67.89   16.90
   9  -5   1  101.89   34.80
   9  -5   1   79.69   17.30
   9  -5   1   75.49   20.40
   9  -5   1   78.39   27.00
 -10   5  -1  476.55  130.39
  10  -5   1  748.03   53.99
  10  -5   1  698.13   54.69
  10  -5   1  582.24   58.59
  10  -5   1  721.53   70.39
  10  -5   1  750.02   46.50
  10  -5   1  832.22   50.79
 -11   5  -1  125.69  125.29
 -11   5  -1  124.19   16.70
  11  -5   1  183.88   47.00
  11  -5   1  220.18   29.70
  11  -5   1  178.08   28.90
  11  -5   1  150.78   31.30
  11  -5   1  125.19   19.80
  11  -5   1  171.28   34.00
 -12   5  -1  102.99  105.89
 -12   5  -1  223.78   22.10
  12  -5   1  206.98   24.40
  12  -5   1  198.28   30.30
  12  -5   1  124.69   32.80
  12  -5   1  173.08   34.90
  12  -5   1  193.08   43.20
  12  -5   1  195.58   31.60
 -13   5  -1  306.27  131.79
 -13   5  -1  260.57   24.20
  13  -5   1  269.97   33.50
  13  -5   1  239.58   30.80
  13  -5   1  266.87   38.50
  13  -5   1  194.38   44.70
  13  -5   1  330.07   32.60
 -14   5  -1  129.59   20.00
  14  -5   1   74.79   38.00
  14  -5   1   74.99   28.50
  14  -5   1  116.79   21.30
  14  -5   1  119.99   30.70
  14  -5   1  100.59   28.90
  13   4  -1  197.68   23.70
  13   4  -1  210.58   45.80
 -13  -4   1  280.97   31.10
  12   4  -1    4.80   36.50
 -12  -4   1  -16.80   15.60
  11   4  -1  354.66   38.10
  11   4  -1  392.76   53.69
  11   4  -1  384.56   55.89
 -11  -4   1  242.38   98.49
 -11  -4   1  416.26   34.90
  10   4  -1  135.19   38.30
  10   4  -1  143.69   41.70
  10   4  -1  184.58   31.50
 -10  -4   1  165.18   22.80
 -10  -4   1  122.79   93.69
   9   4  -1   99.79   29.30
   9   4  -1   62.09   32.20
  -9  -4   1   91.39   18.50
  -9  -4   1   45.60   77.99
   8   4  -1   28.90   25.70
   8   4  -1   -7.90   25.70
  -8  -4   1   58.59   77.19
  -8  -4   1   44.80   15.30
   7   4  -1 1165.38   62.99
   7   4  -1 1161.98   84.19
   7   4  -1 1083.39   70.69
   7   4  -1 1126.09   80.19
  -7  -4   1 1166.38   60.29
  -7  -4   1 1233.38   63.79
  -7  -4   1 1008.50  129.79
   6   4  -1   42.30   27.70
   6   4  -1   82.39   15.40
   6   4  -1  142.09   44.10
   6   4  -1   41.70   23.00
  -6  -4   1   82.49   13.10
  -6  -4   1   95.99   16.90
   5   4  -1  345.07   43.10
   5   4  -1  259.07   22.10
  -5  -4   1  226.28   25.00
   4   4  -1  199.38   35.60
  -4  -4   1  155.98   20.50
  -3  -4   1 2118.19   98.09
  -3  -4   1 2062.69  100.09
   2   4  -1  124.39   34.10
  -2  -4   1  134.49   30.00
  -2  -4   1   86.59   15.40
  -2  -4   1  150.88   29.60
  -2  -4   1   84.99   15.00
   1   4  -1  749.92   75.29
  -1  -4   1  741.83   47.50
  -1  -4   1  611.14   41.20
   0   4  -1 1233.88  100.69
   0  -4   1 1310.27   65.39
   0  -4   1 1211.78   66.09
  -1   4  -1  318.27   33.80
   1  -4   1  312.47   28.10
   2  -4   1   55.29   13.10
   2  -4   1   50.49   18.50
   2  -4   1   70.89   20.20
   3  -4   1 2041.30   99.99
   3  -4   1 2039.90   98.79
   3  -4   1 2038.50  102.99
   3  -4   1 2073.69   98.69
   5  -4   1 1051.99   64.79
   5  -4   1 1088.09   58.79
   5  -4   1 1028.00   59.19
   5  -4   1 1003.60   52.69
   5  -4   1 1010.70   53.59
   5  -4   1 1012.50   53.99
   6  -4   1   10.10   12.40
   6  -4   1   16.30   19.90
   6  -4   1   -3.60   10.10
   6  -4   1    8.40   11.00
   6  -4   1   15.30   18.10
   6  -4   1  -18.20   12.70
   6  -4   1   -6.40    8.70
   7  -4   1  -12.30   12.30
   7  -4   1   -3.70   17.30
   7  -4   1    2.20    6.50
   7  -4   1   -2.20   19.20
   7  -4   1    5.30   12.60
   7  -4   1    5.10   10.40
   7  -4   1   10.00   10.80
   8  -4   1  581.34   40.20
   8  -4   1  608.14   40.30
   8  -4   1  616.74   38.80
   8  -4   1  641.84   42.70
   8  -4   1  599.74   50.99
   8  -4   1  729.13   47.10
   8  -4   1  650.03   57.19
  -9   4  -1  289.97   24.00
   9  -4   1  331.87   31.20
   9  -4   1  323.77   34.60
   9  -4   1  342.37   33.20
   9  -4   1  307.97   29.50
   9  -4   1  400.26   50.59
   9  -4   1  309.27   38.10
 -10   4  -1  896.61   49.30
 -10   4  -1  778.32  142.79
  10  -4   1  909.51   63.59
  10  -4   1  946.51   56.99
  10  -4   1  967.30   68.29
  10  -4   1  903.11   59.89
  10  -4   1  890.91   77.29
  10  -4   1  955.70   55.19
 -11   4  -1  155.38  117.09
 -11   4  -1  180.28   19.20
  11  -4   1  215.88   24.80
  11  -4   1  203.18   28.30
  11  -4   1  217.98   30.90
  11  -4   1  164.28   33.20
  11  -4   1  220.18   48.80
  11  -4   1  164.18   33.50
 -12   4  -1 1463.05   71.39
  12  -4   1 1320.17   89.39
  12  -4   1 1229.78  100.39
  12  -4   1 1313.97   89.99
  12  -4   1 1430.46   76.09
  12  -4   1 1488.55   88.49
  12  -4   1 1390.06   89.69
 -13   4  -1   18.30   12.40
 -13   4  -1  -19.40   96.69
  13  -4   1    4.40   22.00
  13  -4   1   51.89   23.60
  13  -4   1   76.59   26.60
  13  -4   1   14.10   16.10
  13  -4   1    0.40   33.30
 -14   4  -1    5.00   11.50
  14  -4   1   34.80   25.30
  14  -4   1    9.50   20.60
  14  -4   1   42.30   35.70
  14  -4   1    4.30   22.50
  14  -4   1   -0.40   32.40
  13   3  -1   22.70   34.60
  13   3  -1  -12.30   15.50
 -13  -3   1   19.30   16.70
  12   3  -1   20.30   38.40
  12   3  -1   10.70   17.80
 -12  -3   1   -4.70   14.20
 -12  -3   1   10.70   80.99
  11   3  -1  407.86   56.49
  11   3  -1  382.56   38.20
  11   3  -1  321.57   55.39
 -11  -3   1  379.36   34.90
 -11  -3   1  232.18  109.19
  10   3  -1    0.50   23.60
  10   3  -1   31.40   30.50
  10   3  -1   63.99   36.70
 -10  -3   1  -77.19   74.19
 -10  -3   1   49.90   17.80
   9   3  -1   11.70   28.80
   9   3  -1   27.80   17.90
   9   3  -1   27.80   30.40
  -9  -3   1 -108.19   72.89
  -9  -3   1   26.80   15.60
   8   3  -1 1441.56   72.89
   8   3  -1 1406.76   90.09
   8   3  -1 1431.66   76.39
   8   3  -1 1319.47   80.19
  -8  -3   1 1347.47   70.19
   7   3  -1  403.66   46.70
   7   3  -1  371.26   29.10
   7   3  -1  347.37   40.80
   7   3  -1  421.56   35.30
   7   3  -1  422.56   45.20
   7   3  -1  344.27   36.60
  -7  -3   1  319.27   28.60
  -7  -3   1  297.57   26.80
   6   3  -1  267.27   41.90
   6   3  -1  205.78   20.00
   6   3  -1  216.48   23.30
   6   3  -1  224.28   21.40
   6   3  -1  228.68   34.20
   6   3  -1  265.97   33.30
  -6  -3   1  172.28   20.40
  -6  -3   1  221.38   22.00
   5   3  -1   -0.10   10.40
   5   3  -1   -7.00   10.30
   5   3  -1   15.60   24.70
   5   3  -1   -1.50   10.40
  -5  -3   1   19.10   12.00
   4   3  -1   29.90   26.20
   3   3  -1 2028.90  108.69
   2   3  -1  -10.20   28.00
  -2  -3   1    3.20   10.40
  -2  -3   1   -4.40   23.20
   1   3  -1 1114.19   88.99
  -1  -3   1 1140.09   56.99
   0  -3   1   -2.00   11.20
   2  -3   1   13.70   12.70
   3  -3   1  491.15   33.40
   3  -3   1  489.35   32.90
   4  -3   1   15.80   14.00
   4  -3   1   12.80   12.00
   4  -3   1   23.90   14.50
   4  -3   1   16.20    8.80
   4  -3   1   14.70   18.00
   5  -3   1 2984.30  137.59
   5  -3   1 2953.20  146.89
   5  -3   1 2975.90  139.39
   5  -3   1 3063.69  142.69
   6  -3   1   25.10   17.30
   6  -3   1   25.10   12.90
   6  -3   1   43.30   21.80
   6  -3   1   54.69   14.50
   6  -3   1   25.80   10.90
   7  -3   1  573.44   38.30
   7  -3   1  682.53   40.90
   7  -3   1  764.92   55.19
   7  -3   1  617.24   37.30
   7  -3   1  618.74   39.00
   7  -3   1  658.23   47.50
   8  -3   1  237.98   31.00
   8  -3   1  238.58   24.80
   8  -3   1  239.08   38.30
   8  -3   1  249.97   22.20
   8  -3   1  263.97   25.90
   8  -3   1  249.68   28.30
   8  -3   1  282.97   27.90
  -9   3  -1   69.39   13.50
   9  -3   1   68.29   16.50
   9  -3   1   92.89   28.20
   9  -3   1   85.59   23.70
   9  -3   1   56.19   15.40
   9  -3   1   58.59   31.80
   9  -3   1   61.59   21.30
 -10   3  -1  145.99   17.60
  10  -3   1  135.09   38.30
  10  -3   1  143.09   21.30
  10  -3   1  105.49   29.20
  10  -3   1  123.69   26.40
  10  -3   1  121.39   27.80
  10  -3   1  154.88   25.70
 -11   3  -1 1028.40   57.49
 -11   3  -1  845.52  162.58
  11  -3   1 1057.89   63.49
  11  -3   1 1095.49   88.39
  11  -3   1 1172.68   76.79
  11  -3   1 1109.59   77.59
  11  -3   1 1109.59   68.99
  11  -3   1 1232.48   68.89
 -12   3  -1  237.48   24.00
 -12   3  -1  108.99  102.29
  12  -3   1  263.27   51.29
  12  -3   1  204.68   36.90
  12  -3   1  239.78   27.80
  12  -3   1  176.48   31.70
  12  -3   1  133.19   35.90
  12  -3   1  169.18   29.60
 -13   3  -1   46.40   14.30
 -13   3  -1   -6.50   98.69
  13  -3   1   30.50   17.50
  13  -3   1   88.29   39.40
  13  -3   1   53.09   25.30
  13  -3   1   36.90   24.90
  13  -3   1   17.40   23.30
 -14   3  -1  108.59   16.50
  14  -3   1   88.39   33.50
  14  -3   1   91.39   25.90
  14  -3   1  112.89   32.30
  14  -3   1   74.59   41.30
  13   2  -1  320.47   31.60
 -13  -2   1  360.66   33.70
  12   2  -1   48.00   38.40
  12   2  -1   47.10   18.20
 -12  -2   1  -53.29   82.09
 -12  -2   1   68.89   17.80
  11   2  -1   34.20   34.80
  11   2  -1   17.80   19.50
  11   2  -1  -12.30   31.00
 -11  -2   1 -110.99   78.59
 -11  -2   1   -8.40   14.40
  10   2  -1   24.10   30.40
  10   2  -1   45.30   22.50
  10   2  -1  120.39   35.80
  10   2  -1   33.70   34.30
  10   2  -1   62.49   21.00
 -10  -2   1   92.49   17.90
 -10  -2   1   -8.10   91.99
   9   2  -1  185.68   39.50
   9   2  -1  199.98   37.20
   9   2  -1  286.47   28.90
   9   2  -1  215.88   25.10
   9   2  -1  138.79   30.90
   9   2  -1  186.58   28.80
   9   2  -1  253.07   31.70
  -9  -2   1  220.98   25.40
   8   2  -1 1257.97   64.29
   8   2  -1 1209.78   80.69
   8   2  -1 1287.57   64.99
   8   2  -1 1322.37   81.19
   8   2  -1 1217.68   69.39
   8   2  -1 1050.89   69.39
  -8  -2   1 1158.28   61.79
   7   2  -1  567.34   33.70
   7   2  -1  512.75   33.40
   7   2  -1  411.16   47.00
   7   2  -1  478.15   35.80
   7   2  -1  530.85   47.30
   7   2  -1  507.25   36.90
  -7  -2   1  489.25   32.40
  -7  -2   1  483.35   36.20
   6   2  -1 2550.74  126.29
   6   2  -1 2505.75  119.39
   6   2  -1 2636.24  129.29
   6   2  -1 2465.35  115.69
   6   2  -1 2484.25  115.29
  -6  -2   1 2389.06  115.69
   5   2  -1  874.31   45.50
   5   2  -1  933.01   60.59
   5   2  -1  862.31   45.60
   5   2  -1  911.81   49.20
   4   2  -1  225.98   30.50
   4   2  -1  230.48   21.40
   3   2  -1   94.09   27.90
   2   2  -1  411.46   44.80
  -2  -2   1  381.66   23.50
  -1  -2   1  109.19   13.00
   0   2  -1 4685.03  232.48
   1  -2   1   13.50   10.80
   3  -2   1  133.59   15.70
   3  -2   1  188.18   20.10
   4  -2   1   83.19   16.30
   4  -2   1  117.19   21.20
   4  -2   1  118.89   15.70
   5  -2   1  170.78   18.00
   5  -2   1  169.78   17.60
   5  -2   1  180.78   22.80
   5  -2   1  220.48   19.60
   6  -2   1   21.40   13.60
   6  -2   1    8.20   10.40
   6  -2   1    6.70    9.80
   6  -2   1   27.70   17.70
   6  -2   1   12.80   21.10
   7  -2   1  984.70   53.79
   7  -2   1 1030.00   66.89
   7  -2   1  993.20   61.69
   7  -2   1 1036.50   55.79
   7  -2   1 1031.60   55.79
   7  -2   1 1033.30   52.09
  -8   2  -1  359.06   24.70
   8  -2   1  327.27   42.50
   8  -2   1  304.97   27.50
   8  -2   1  345.57   37.80
   8  -2   1  356.26   32.30
   8  -2   1  432.76   47.00
   8  -2   1  388.96   29.40
  -9   2  -1  110.99   15.60
   9  -2   1  121.49   34.10
   9  -2   1   77.69   19.70
   9  -2   1  186.58   29.00
   9  -2   1  160.88   22.60
   9  -2   1   69.79   24.10
   9  -2   1  141.29   18.60
 -10   2  -1   13.50   12.40
  10  -2   1   19.70   19.20
  10  -2   1   18.10   24.50
  10  -2   1   -1.90   23.10
  10  -2   1  -27.90   29.70
  10  -2   1   39.90   16.90
  10  -2   1    3.40   17.30
 -11   2  -1  261.37  119.09
 -11   2  -1  542.95   36.90
  11  -2   1  567.44   46.50
  11  -2   1  552.14   48.90
  11  -2   1  555.44   42.50
  11  -2   1  566.54   60.69
  11  -2   1  525.25   66.99
  11  -2   1  572.94   52.39
 -12   2  -1  -16.80   94.89
 -12   2  -1   16.30   12.80
  12  -2   1   49.60   25.30
  12  -2   1   16.20   21.00
  12  -2   1   10.30   17.30
  12  -2   1   20.30   32.10
  12  -2   1    0.40   22.10
  12  -2   1    7.90   35.80
 -13   2  -1   15.10   13.70
 -13   2  -1   49.99  101.19
  13  -2   1   -2.70   20.80
  13  -2   1   14.70   22.50
  13  -2   1   21.90   18.70
  13  -2   1   16.40   21.80
  13  -2   1    2.60   31.50
 -14   2  -1   -4.20   12.60
  14  -2   1  -17.20   17.90
  14  -2   1   -8.20   30.40
  14  -2   1  -18.30   29.30
  14   1  -1   17.40   19.70
  14   1  -1   -0.20   34.90
 -14  -1   1   16.90   15.70
  13   1  -1   63.29   37.20
  13   1  -1  107.39   21.10
 -13  -1   1  137.89   20.60
  12   1  -1   61.29   20.70
  12   1  -1   63.59   23.60
  12   1  -1   61.09   23.20
  12   1  -1   56.89   36.90
 -12  -1   1  -20.60   90.29
 -12  -1   1   51.09   17.00
  11   1  -1  337.87   36.40
  11   1  -1  204.28   51.19
  11   1  -1  346.87   39.70
  11   1  -1  350.46   34.50
 -11  -1   1  325.77   31.50
 -11  -1   1  178.88  111.19
  10   1  -1  208.18   44.70
  10   1  -1  192.88   35.60
  10   1  -1  171.88   26.50
  10   1  -1  146.39   28.20
  10   1  -1  196.88   27.00
  10   1  -1  122.29   35.90
 -10  -1   1  161.28   21.20
   9   1  -1  177.28   38.30
   9   1  -1  278.87   33.40
   9   1  -1  159.38   22.90
   9   1  -1  230.18   37.40
   9   1  -1  160.18   33.00
   9   1  -1  172.98   22.40
   9   1  -1  214.78   37.60
  -9  -1   1  180.38   20.50
   8   1  -1  278.37   40.20
   8   1  -1  374.46   38.80
   8   1  -1  303.67   27.80
   8   1  -1  329.07   34.00
   8   1  -1  269.47   27.00
   8   1  -1  343.87   42.90
  -8  -1   1  237.28   23.30
   7   1  -1 3497.45  169.78
   7   1  -1 3609.44  169.38
   7   1  -1 3494.65  175.48
   7   1  -1 3718.23  176.88
   7   1  -1 3602.64  164.08
   7   1  -1 3693.93  164.78
  -7  -1   1 3524.75  162.68
   6   1  -1   30.40    9.70
   6   1  -1   53.09   13.20
   6   1  -1   47.40   15.20
   6   1  -1   39.60   12.20
   6   1  -1   60.79   20.00
   5   1  -1   12.50   12.40
   5   1  -1   13.90   20.60
   5   1  -1    6.90    9.10
   5   1  -1   15.40   20.10
   5   1  -1    3.70    9.10
   4   1  -1  285.57   24.30
   4   1  -1  295.97   34.30
   3   1  -1  439.66   38.80
  -2  -1   1  109.89    9.60
   2  -1   1  265.27   17.40
   2  -1   1  206.98   13.40
   3  -1   1  145.69   19.40
   3  -1   1  124.69   12.50
   3  -1   1  107.89    9.10
   4  -1   1  653.03   35.50
   4  -1   1  680.13   42.50
   4  -1   1  713.43   43.20
   4  -1   1  643.84   40.00
   5  -1   1  315.87   22.80
   5  -1   1  349.27   32.90
   5  -1   1  345.57   33.30
   5  -1   1  360.66   26.20
   5  -1   1  313.17   29.20
   5  -1   1  322.27   23.20
   6  -1   1 3612.94  171.08
   6  -1   1 3630.84  173.88
   6  -1   1 3627.94  161.98
   6  -1   1 3512.35  168.28
   7  -1   1  190.88   31.60
   7  -1   1  177.18   23.30
   7  -1   1  184.28   21.40
   7  -1   1  174.58   31.30
   7  -1   1  152.98   13.30
   7  -1   1  147.69   23.10
   8  -1   1 2595.34  135.59
   8  -1   1 2406.46  124.49
   8  -1   1 2541.25  124.19
   8  -1   1 2466.25  118.09
   8  -1   1 2420.56  119.29
  -9   1  -1   11.60   11.50
   9  -1   1  -20.00   23.00
   9  -1   1   -2.20   16.30
   9  -1   1  -15.70   17.80
   9  -1   1   10.50   16.30
   9  -1   1  -11.70   13.30
   9  -1   1   -5.10   25.70
 -10   1  -1  -15.20   94.89
 -10   1  -1    8.80   12.60
  10  -1   1  -10.20   28.10
  10  -1   1   -3.80   23.90
  10  -1   1   -1.60   16.20
  10  -1   1   39.80   24.70
  10  -1   1    7.80   17.10
  10  -1   1    8.90   13.40
 -11   1  -1    2.60   13.10
 -11   1  -1   20.20  100.79
  11  -1   1    8.30   18.50
  11  -1   1    7.60   35.00
  11  -1   1   16.60   27.80
  11  -1   1    5.10   15.10
  11  -1   1   -4.40   19.60
  11  -1   1    4.70   21.40
 -12   1  -1  251.07   26.40
 -12   1  -1   72.99  102.79
  12  -1   1  245.48   32.00
  12  -1   1  333.37   38.00
  12  -1   1  259.57   27.80
  12  -1   1  160.08   47.50
  12  -1   1  193.78   33.70
 -13   1  -1  -18.30   89.79
 -13   1  -1    7.80   13.90
  13  -1   1  -14.40   20.70
  13  -1   1  -19.90   17.30
  13  -1   1   12.00   19.80
  13  -1   1  -22.20   33.60
 -14   1  -1  720.63   43.10
  14  -1   1  651.63   54.49
  14  -1   1  512.75   68.79
  14   0  -1  101.19   23.90
  14   0  -1   24.20   35.00
 -14   0   1   45.70   16.60
  13   0  -1   10.20   21.80
  13   0  -1   21.20   21.20
  13   0  -1   65.69   19.60
  13   0  -1  -20.30   31.30
 -13   0   1   18.30   14.50
 -13   0   1   41.00   90.79
  12   0  -1   97.69   25.00
  12   0  -1  122.79   27.10
  12   0  -1   97.79   23.30
  12   0  -1   52.49   19.40
  12   0  -1   51.79   38.70
 -12   0   1   86.59  106.89
 -12   0   1   80.59   17.30
  11   0  -1  398.46   40.50
  11   0  -1  386.76   43.20
  11   0  -1  276.87   41.50
  11   0  -1  437.86   37.60
  11   0  -1  420.66   40.50
  11   0  -1  316.97   52.69
 -11   0   1  313.47  126.39
 -11   0   1  396.56   32.90
  10   0  -1   53.99   18.30
  10   0  -1   79.69   28.90
  10   0  -1   74.29   35.70
  10   0  -1   50.29   24.90
  10   0  -1   74.79   20.40
 -10   0   1   92.59   15.90
   9   0  -1  107.09   27.90
   9   0  -1   47.10   27.90
   9   0  -1   58.29   17.80
   9   0  -1   48.50   16.40
   9   0  -1   51.09   28.40
   9   0  -1   47.40   21.30
  -9   0   1   26.70   12.60
   8   0  -1  541.25   48.40
   8   0  -1  497.05   41.30
   8   0  -1  486.75   46.90
   8   0  -1  455.95   42.30
   8   0  -1  475.45   35.30
   8   0  -1  497.35   33.50
  -8   0   1  462.15   30.60
   7   0  -1  771.52   50.29
   7   0  -1  879.11   57.69
   7   0  -1  806.02   44.80
   7   0  -1  728.43   53.09
   7   0  -1  800.62   43.60
   7   0  -1  750.12   55.29
   6   0  -1  397.66   39.40
   6   0  -1  461.15   29.30
   6   0  -1  432.76   37.30
   6   0  -1  396.46   32.90
   6   0  -1  391.06   27.00
   5   0  -1  345.07   25.50
   5   0  -1  359.56   31.60
   5   0  -1  357.06   29.80
   5   0  -1  378.16   24.00
   5   0  -1  369.86   35.10
   4   0  -1  266.97   27.10
   4   0  -1  221.58   23.60
   2   0  -1   97.89   20.30
   0   0  -1   14.00    5.20
   0   0   1   -1.00    2.50
   2   0   1   49.20   13.70
   3   0   1  199.68   20.70
   3   0   1  174.68   19.40
   4   0   1  184.48   17.40
   4   0   1  255.37   27.90
   5   0   1 2246.98  110.49
   5   0   1 2274.07  104.59
   5   0   1 2237.48  106.29
   5   0   1 2184.18  100.29
   5   0   1 2110.99  102.09
   5   0   1 2275.27  111.39
   6   0   1  736.23   51.89
   6   0   1  758.12   37.30
   6   0   1  748.83   46.90
   6   0   1  765.42   41.80
   6   0   1  819.22   44.00
   6   0   1  774.52   52.69
   7   0   1 2040.50   97.09
   7   0   1 2056.79   98.39
   7   0   1 1985.10  102.89
   7   0   1 1971.60  101.09
   7   0   1 1984.00  106.49
   7   0   1 1996.70  109.89
  -8   0  -1  465.95   29.10
   8   0   1  475.25   48.30
   8   0   1  499.55   35.30
   8   0   1  443.16   46.10
   8   0   1  462.85   38.80
   8   0   1  427.86   34.10
   8   0   1  411.86   45.70
  -9   0  -1  696.83   43.20
   9   0   1  800.42   49.30
   9   0   1  735.53   48.90
   9   0   1  769.12   53.69
   9   0   1  775.62   62.39
   9   0   1  736.33   66.39
 -10   0  -1    7.80   13.60
 -10   0  -1   -9.40   86.19
  10   0   1    0.90   17.10
  10   0   1   18.10   16.80
  10   0   1   25.00   16.00
  10   0   1   37.60   26.00
  10   0   1   16.30   21.00
  10   0   1    8.50   31.70
 -11   0  -1   65.99   16.90
 -11   0  -1   -7.20   93.49
  11   0   1   72.29   21.60
  11   0   1   63.89   37.50
  11   0   1  109.49   25.50
  11   0   1  136.39   28.40
  11   0   1   73.49   20.20
 -12   0  -1   83.09  103.69
 -12   0  -1   17.50   13.90
  12   0   1    5.80   20.10
  12   0   1  -17.60   24.90
  12   0   1   14.60   37.60
  12   0   1   30.60   18.80
 -13   0  -1   -9.00   84.69
 -13   0  -1   90.69   18.90
  13   0   1  123.49   23.40
  13   0   1   46.10   41.20
 -14   0  -1  588.64   39.20
  14   0   1  460.25   63.89
  14   0   1  541.95   43.90
  14  -1  -1    8.00   19.40
  14  -1  -1   61.49   39.40
  14  -1  -1   38.70   21.40
 -14   1   1   44.10   15.60
  13  -1  -1   85.19   25.90
  13  -1  -1   63.89   25.10
  13  -1  -1   46.40   39.10
  13  -1  -1  129.69   27.40
  13  -1  -1  104.59   22.00
 -13   1   1   96.99   16.70
 -13   1   1   48.00   91.29
  12  -1  -1  800.92   60.09
  12  -1  -1  771.32   54.39
  12  -1  -1  677.73   70.49
  12  -1  -1  679.33   48.50
  12  -1  -1  640.84  103.29
  12  -1  -1  755.32   53.89
 -12   1   1  609.84   42.90
 -12   1   1  460.05  135.99
  11  -1  -1   85.09   22.40
  11  -1  -1   81.79   19.80
  11  -1  -1  122.89   40.10
  11  -1  -1  149.88   32.40
  11  -1  -1   77.79   31.90
  11  -1  -1   36.30   20.20
 -11   1   1  112.79   17.70
  10  -1  -1  925.11   54.39
  10  -1  -1  846.82   55.09
  10  -1  -1  857.21   72.19
  10  -1  -1  921.51   66.59
  10  -1  -1  837.62   51.69
  10  -1  -1  818.02   62.19
 -10   1   1  818.32   47.20
   9  -1  -1  -15.60   23.90
   9  -1  -1   11.80   20.30
   9  -1  -1   23.50   14.10
   9  -1  -1    2.70   14.80
   9  -1  -1    8.20   19.80
  -9   1   1   -2.10   10.20
   8  -1  -1  213.18   25.60
   8  -1  -1  240.78   29.80
   8  -1  -1  281.17   25.10
   8  -1  -1  274.97   36.70
   8  -1  -1  240.18   33.40
   8  -1  -1  287.07   26.60
  -8   1   1  225.18   21.40
   7  -1  -1    8.70   16.20
   7  -1  -1   11.40   10.20
   7  -1  -1    2.40   12.60
   7  -1  -1   25.90   17.90
   6  -1  -1 1766.82   94.29
   6  -1  -1 1823.12   96.39
   6  -1  -1 1858.91   87.29
   6  -1  -1 1876.11   88.29
   6  -1  -1 1899.61   93.49
   6  -1  -1 1826.22   81.99
   5  -1  -1   -0.70    6.70
   5  -1  -1    8.10   12.00
   5  -1  -1    0.60    9.90
   5  -1  -1   -6.70   15.60
   5  -1  -1   -4.00   13.00
   3  -1  -1  682.43   34.20
   2  -1  -1   15.00    7.10
  -2   1   1    4.60   10.60
   1  -1  -1  656.93   31.90
  -1  -1  -1  349.27   42.60
   2   1   1   66.69   20.50
   3   1   1  -17.80   24.80
   3   1   1    0.10   17.00
   4   1   1  459.05   38.60
   4   1   1  440.66   40.90
   5   1   1  190.98   19.00
   5   1   1  205.38   21.70
   5   1   1  192.68   24.50
   5   1   1  173.38   26.30
   5   1   1  175.48   17.60
   6   1   1  270.17   26.90
   6   1   1  276.27   31.70
   6   1   1  257.57   23.40
   6   1   1  300.97   24.40
   6   1   1  329.57   24.40
  -7  -1  -1 4122.59  186.78
   7   1   1 4232.28  200.38
   7   1   1 4108.19  195.88
   7   1   1 4214.18  189.08
   7   1   1 3954.00  188.68
   7   1   1 4200.88  202.28
   7   1   1 4169.08  192.78
  -8  -1  -1  252.47   23.80
   8   1   1  282.87   28.50
   8   1   1  261.77   29.10
   8   1   1  309.87   29.30
   8   1   1  298.07   31.30
   8   1   1  362.16   41.60
   8   1   1  331.47   43.00
  -9  -1  -1  175.28  103.29
  -9  -1  -1  163.18   20.10
   9   1   1  230.18   29.80
   9   1   1  121.99   21.10
   9   1   1  162.08   23.30
   9   1   1  166.08   33.40
   9   1   1  186.28   37.20
   9   1   1  106.69   23.50
   9   1   1  161.28   34.60
 -10  -1  -1   32.90   15.10
 -10  -1  -1  -14.10   97.19
  10   1   1   17.10   33.80
  10   1   1   44.20   23.10
  10   1   1   48.50   20.50
  10   1   1   47.10   22.70
 -11  -1  -1   38.20   15.20
  11   1   1   45.90   37.20
  11   1   1   14.50   19.00
  11   1   1   42.80   23.70
  11   1   1   57.09   20.50
 -12  -1  -1   95.89  104.39
 -12  -1  -1    6.20   15.50
  12   1   1   46.40   35.80
  12   1   1   49.99   17.60
 -13  -1  -1  494.05   37.90
  13   1   1  379.86   60.69
  13   1   1  468.85   41.80
  14  -2  -1    5.20   21.00
  14  -2  -1   14.70   30.30
  14  -2  -1   23.90   19.50
  14  -2  -1   21.90   33.10
 -14   2   1   -1.90   12.20
  13  -2  -1  455.65   49.30
  13  -2  -1  566.74   42.00
  13  -2  -1  455.05   61.19
  13  -2  -1  479.95   46.80
  13  -2  -1  318.57   48.40
  13  -2  -1  419.46   44.80
 -13   2   1  432.46   32.30
 -13   2   1  254.07  194.08
  12  -2  -1   61.29   23.70
  12  -2  -1   56.09   21.00
  12  -2  -1   89.29   56.69
  12  -2  -1   71.29   39.00
  12  -2  -1   61.19   24.30
  12  -2  -1   52.29   26.30
 -12   2   1   31.70  101.29
  11  -2  -1  982.60   58.79
  11  -2  -1  849.72   69.19
  11  -2  -1  851.51   78.99
  11  -2  -1  869.01   54.59
  11  -2  -1  865.71   59.79
  11  -2  -1  862.01   67.69
 -11   2   1  883.91   50.19
  10  -2  -1  115.39   26.30
  10  -2  -1  102.09   18.30
  10  -2  -1  157.48   34.40
  10  -2  -1   86.39   16.40
  10  -2  -1  160.48   38.40
  10  -2  -1  105.29   23.70
 -10   2   1  124.59   16.10
   9  -2  -1  141.09   35.00
   9  -2  -1  106.19   21.90
   9  -2  -1  148.49   34.70
   9  -2  -1  108.49   24.20
   9  -2  -1  178.78   20.30
   9  -2  -1  103.29   17.20
  -9   2   1  149.79   16.30
   8  -2  -1   26.90   17.90
   8  -2  -1   16.90   15.80
   8  -2  -1   15.90   21.50
   8  -2  -1   47.30   17.30
   8  -2  -1   29.40   12.60
   8  -2  -1   24.30   12.60
   7  -2  -1  382.66   35.90
   7  -2  -1  372.56   21.90
   7  -2  -1  354.36   38.30
   7  -2  -1  400.96   32.30
   6  -2  -1  412.66   36.00
   6  -2  -1  448.36   26.60
   6  -2  -1  435.36   31.10
   6  -2  -1  407.46   28.10
   6  -2  -1  397.46   39.00
   5  -2  -1 1526.45   80.29
   5  -2  -1 1521.15   70.99
   5  -2  -1 1466.25   76.09
   5  -2  -1 1417.26   71.19
   5  -2  -1 1465.45   72.19
   3  -2  -1   70.59   17.00
   3  -2  -1  100.39   14.30
   2  -2  -1   29.70   10.70
   1  -2  -1  668.43   36.20
   0  -2  -1    5.90   10.70
   0  -2  -1   13.90    8.40
  -1  -2  -1 1717.13   92.29
   2   2   1  722.13   48.40
   3   2   1  374.76   38.10
   4   2   1 1867.11  104.89
   4   2   1 1834.12   96.49
   4   2   1 1878.51   88.89
   5   2   1   14.80   11.00
   5   2   1   53.39   21.40
   5   2   1    9.40   25.80
   5   2   1   29.20   11.30
   5   2   1   16.80   11.50
   6   2   1 2639.94  134.89
   6   2   1 2729.03  124.29
   6   2   1 2741.83  126.09
   6   2   1 2646.04  131.99
   6   2   1 2538.55  123.49
  -7  -2  -1   63.39   13.10
   7   2   1   36.30   21.50
   7   2   1   41.90   14.40
   7   2   1   60.19   20.60
   7   2   1   46.10   27.70
   7   2   1   19.30   13.70
   7   2   1   42.50   16.00
   7   2   1   63.19   16.90
  -8  -2  -1  666.83  115.49
  -8  -2  -1  677.53   41.40
   8   2   1  675.83   45.30
   8   2   1  702.73   46.90
   8   2   1  715.53   60.29
   8   2   1  674.73   44.90
   8   2   1  735.63   62.09
  -9  -2  -1  -77.29   74.79
  -9  -2  -1   -6.20   12.60
   9   2   1   30.40   26.50
   9   2   1   -9.70   20.30
   9   2   1  -31.00   26.40
   9   2   1   -0.50   17.30
   9   2   1   12.10   17.90
 -10  -2  -1   61.89   95.99
 -10  -2  -1  131.29   19.40
  10   2   1  109.29   36.70
  10   2   1  153.78   25.20
  10   2   1  119.99   41.10
  10   2   1   90.19   24.90
 -11  -2  -1  120.99  102.69
 -12  -2  -1   48.90   84.29
 -12  -2  -1   46.80   17.60
  12   2   1    4.60   36.30
  12   2   1   25.60   17.60
 -13  -2  -1  306.07   31.50
  13   2   1  165.18   52.09
  13   2   1  267.87   29.00
  14  -3  -1   25.20   22.00
  14  -3  -1   -2.10   20.90
  14  -3  -1  -33.10   19.50
  14  -3  -1   17.50   33.80
  14  -3  -1  -21.10   16.70
 -14   3   1   10.80   11.20
  13  -3  -1  137.39   33.90
  13  -3  -1   73.99   24.10
  13  -3  -1   60.09   25.90
  13  -3  -1  164.58   41.30
  13  -3  -1  113.99   21.30
  13  -3  -1  109.99   37.00
 -13   3   1  -47.80  160.08
 -13   3   1  120.29   16.70
  12  -3  -1  727.33   54.19
  12  -3  -1  736.93   55.29
  12  -3  -1  730.33   62.29
  12  -3  -1  702.83   82.89
  12  -3  -1  701.63   76.19
  11  -3  -1 1513.55   95.89
  11  -3  -1 1433.36  103.89
  11  -3  -1 1514.15   79.79
  11  -3  -1 1538.85   91.49
  11  -3  -1 1588.14   83.69
  11  -3  -1 1533.35   85.49
 -11   3   1 1464.35   75.29
  10  -3  -1   88.39   19.30
  10  -3  -1   63.49   17.20
  10  -3  -1   22.10   20.00
  10  -3  -1   73.59   34.80
  10  -3  -1    0.00   21.40
  10  -3  -1   27.20   25.20
 -10   3   1   63.89   13.20
   9  -3  -1  164.08   24.40
   9  -3  -1  115.89   35.00
   9  -3  -1  165.88   20.70
   9  -3  -1  188.58   25.30
   9  -3  -1  188.18   23.80
   9  -3  -1  141.79   28.20
  -9   3   1  180.68   18.90
   8  -3  -1  857.31   50.09
   8  -3  -1  811.42   49.70
   8  -3  -1  794.92   46.80
   8  -3  -1  806.12   42.40
   8  -3  -1  897.11   63.89
   8  -3  -1  736.53   44.70
   8  -3  -1  773.62   56.39
   7  -3  -1   37.90   18.10
   7  -3  -1   10.50   10.90
   7  -3  -1   23.80   22.20
   7  -3  -1   15.90    6.60
   7  -3  -1   21.70   10.30
   7  -3  -1   18.60   14.70
   6  -3  -1  433.16   28.60
   6  -3  -1  390.96   30.40
   6  -3  -1  368.56   38.60
   6  -3  -1  412.96   29.80
   6  -3  -1  398.86   35.80
   4  -3  -1  159.88   16.40
   4  -3  -1  142.09   18.90
   4  -3  -1  141.69   20.40
   4  -3  -1  121.89   15.10
   4  -3  -1  180.28   23.40
   3  -3  -1 1366.76   68.09
   3  -3  -1 1327.37   67.49
   2  -3  -1   30.20   13.70
  -1   3   1 1463.25  103.09
   0   3   1 2563.64  145.19
  -1  -3  -1  482.95   41.20
  -1  -3  -1  514.65   31.80
   1   3   1  410.96   46.50
  -2  -3  -1  439.76   48.70
  -2  -3  -1  374.06   27.20
   2   3   1  387.76   42.20
  -3  -3  -1 5659.73  281.67
  -4  -3  -1  713.03   89.09
   4   3   1  660.73   52.59
  -5  -3  -1   65.49   55.09
   5   3   1   61.69   35.80
   5   3   1   53.09   12.00
   5   3   1   15.60   20.30
  -6  -3  -1   55.19   12.50
  -6  -3  -1   63.39   60.39
  -6  -3  -1   20.60   11.30
   6   3   1   29.10   12.20
   6   3   1   54.39   20.60
   6   3   1   28.70   29.40
   6   3   1   66.09   26.80
  -7  -3  -1  407.66   91.79
  -7  -3  -1  524.85   33.90
   7   3   1  481.45   44.30
   7   3   1  530.15   36.00
   7   3   1  575.64   48.10
   7   3   1  606.24   52.29
  -8  -3  -1   37.90   14.00
  -8  -3  -1   10.10   70.79
   8   3   1   49.20   23.70
   8   3   1   48.30   17.00
   8   3   1   40.50   29.90
  -9  -3  -1    9.80   14.30
  -9  -3  -1    6.70   77.29
   9   3   1    0.10   30.70
   9   3   1  -30.30   29.00
   9   3   1   28.00   23.80
 -10  -3  -1  369.16  118.99
 -10  -3  -1  633.04   42.90
  10   3   1  707.83   52.79
  10   3   1  593.24   64.19
  10   3   1  642.84   70.49
 -11  -3  -1  220.68   96.39
 -11  -3  -1  325.67   33.40
  11   3   1  343.77   35.50
  11   3   1  288.57   52.99
 -12  -3  -1   83.79   92.19
 -12  -3  -1   56.29   19.50
  12   3   1   24.00   40.40
  12   3   1   42.50   17.40
 -13  -3  -1   50.09   19.30
  13   3   1   57.29   40.80
  13   3   1   63.69   20.00
  14  -4  -1   44.20   26.00
  14  -4  -1   93.89   25.90
  14  -4  -1   77.49   36.40
  14  -4  -1   53.29   24.40
 -14   4   1   87.69   14.80
  13  -4  -1   39.00   30.50
  13  -4  -1   37.00   36.40
  13  -4  -1   38.80   24.50
  13  -4  -1   51.59   26.50
  13  -4  -1   40.40   17.30
  13  -4  -1   56.89   22.90
 -13   4   1   10.30  110.69
 -13   4   1   55.59   13.60
  12  -4  -1 1388.56   72.79
  12  -4  -1 1411.26   77.39
  12  -4  -1 1359.76  112.49
  12  -4  -1 1444.66   80.59
  12  -4  -1 1293.87   87.39
  12  -4  -1 1267.87   85.79
 -12   4   1 1172.48   78.29
  11  -4  -1    9.10   16.20
  11  -4  -1   -6.60   16.40
  11  -4  -1   20.90   30.20
  11  -4  -1   10.00   25.90
  11  -4  -1  -10.00   19.20
  11  -4  -1   11.80   24.40
 -11   4   1   10.50   11.90
  10  -4  -1  105.19   23.70
  10  -4  -1   21.60   27.30
  10  -4  -1  100.99   25.10
  10  -4  -1   32.60   30.30
  10  -4  -1  102.99   19.10
 -10   4   1   96.09   14.70
   9  -4  -1  195.18   21.40
   9  -4  -1  276.27   31.00
   9  -4  -1  217.38   25.60
   9  -4  -1  210.68   28.00
   9  -4  -1  244.88   40.10
   9  -4  -1  216.28   39.90
  -9   4   1  240.68   20.50
   8  -4  -1  706.73   37.70
   8  -4  -1  703.23   42.50
   8  -4  -1  826.92   56.69
   8  -4  -1  745.33   46.70
   8  -4  -1  687.13   58.39
   8  -4  -1  728.63   45.70
   8  -4  -1  764.12   44.80
   8  -4  -1  719.63   42.60
   7  -4  -1  334.27   23.90
   7  -4  -1  309.67   28.30
   7  -4  -1  309.47   30.00
   7  -4  -1  284.67   38.00
   7  -4  -1  341.67   22.90
   7  -4  -1  323.37   27.20
   7  -4  -1  338.97   37.40
   6  -4  -1  244.88   31.80
   6  -4  -1  219.68   22.80
   6  -4  -1  236.48   22.90
   6  -4  -1  247.08   26.20
   6  -4  -1  191.38   21.00
   6  -4  -1  237.08   21.60
   6  -4  -1  292.07   32.40
   5  -4  -1 1387.76   68.49
   5  -4  -1 1436.86   77.69
   5  -4  -1 1366.96   67.99
   5  -4  -1 1426.76   75.29
   5  -4  -1 1388.96   72.49
   5  -4  -1 1331.87   68.39
   5  -4  -1 1434.96   70.09
   4  -4  -1 3168.78  153.28
   4  -4  -1 3562.34  152.68
   3  -4  -1  552.74   38.80
   3  -4  -1  594.44   37.60
   3  -4  -1  611.94   40.80
   3  -4  -1  570.94   37.70
   2  -4  -1  933.71   49.30
   2  -4  -1  901.71   51.89
   1  -4  -1  392.26   31.70
  -1   4   1  306.77   50.99
   0  -4  -1 2206.88  108.09
   0   4   1 2147.09  121.79
  -1  -4  -1  445.46   39.80
  -1  -4  -1  389.26   31.30
   1   4   1  436.76   50.09
  -2  -4  -1   64.79   14.50
  -2  -4  -1  131.89   29.50
  -2  -4  -1   88.99   14.70
   2   4   1   75.49   26.40
  -3  -4  -1 2042.10   99.19
  -3  -4  -1 2133.29  123.99
  -4  -4  -1  139.39   48.20
   4   4   1  143.79   32.30
  -5  -4  -1  661.63   82.79
  -5  -4  -1  522.25   35.40
  -5  -4  -1  590.34   39.10
   5   4   1  744.73   77.09
   5   4   1  465.65   43.70
   5   4   1  545.35   49.90
  -6  -4  -1  586.34   87.99
  -6  -4  -1  545.25   36.00
  -6  -4  -1  550.14   33.60
   6   4   1  511.55   52.09
   6   4   1  476.15   44.00
   6   4   1  581.24   62.29
  -7  -4  -1  321.07   26.50
  -7  -4  -1  331.47   82.19
   7   4   1  255.27   38.90
   7   4   1  359.46   48.00
   7   4   1  375.86   38.40
  -8  -4  -1  324.27   93.19
  -8  -4  -1  300.97   28.30
   8   4   1  260.67   41.30
   8   4   1  395.66   50.89
  -9  -4  -1  557.04   36.90
  -9  -4  -1  457.85   47.00
  -9  -4  -1  355.56  106.19
   9   4   1  432.36   57.79
   9   4   1  426.46   48.40
   9   4   1  590.14   64.79
 -10  -4  -1   26.80   16.40
 -10  -4  -1   44.70   77.39
  10   4   1    7.20   23.70
  10   4   1   -3.90   30.80
  10   4   1   -3.20   33.20
 -11  -4  -1  922.21   54.49
  11   4   1  673.63   76.89
  11   4   1  879.81   59.49
 -12  -4  -1  288.67   33.10
  12   4   1  292.67   29.10
  14  -5  -1   -0.80   22.40
  14  -5  -1   17.80   30.40
  14  -5  -1   49.60   25.10
  14  -5  -1   -1.00   27.90
  14  -5  -1   17.50   16.90
  13  -5  -1   45.20   22.90
  13  -5  -1   48.00   32.10
  13  -5  -1   44.00   22.50
  13  -5  -1   36.60   33.90
  13  -5  -1   55.99   27.60
  13  -5  -1    9.80   14.80
 -13   5   1   46.40   12.30
 -13   5   1  -38.00  110.49
  12  -5  -1  -23.60   27.00
  12  -5  -1   36.40   25.80
  12  -5  -1   14.40   14.10
  12  -5  -1   -0.60   25.60
  12  -5  -1   -9.30   22.60
  12  -5  -1  -13.10   28.60
 -12   5   1   86.29  113.29
 -12   5   1    3.90   10.60
  11  -5  -1  379.26   32.80
  11  -5  -1  325.27   37.20
  11  -5  -1  364.46   36.20
  11  -5  -1  349.77   38.40
  11  -5  -1  399.66   58.19
  11  -5  -1  283.77   45.50
  10  -5  -1   18.40   15.10
  10  -5  -1   -4.00   14.30
  10  -5  -1    6.00   19.60
  10  -5  -1   -2.50   25.30
  10  -5  -1  -26.80   29.30
  10  -5  -1  -19.80   18.20
   9  -5  -1   97.89   15.90
   9  -5  -1   82.29   27.30
   9  -5  -1  133.09   24.90
   9  -5  -1   88.89   19.50
   9  -5  -1  120.59   31.40
   9  -5  -1   99.99   16.50
   9  -5  -1   88.69   33.00
   8  -5  -1  123.79   16.20
   8  -5  -1   62.69   27.80
   8  -5  -1   97.39   14.20
   8  -5  -1  124.79   19.10
   8  -5  -1  130.29   20.10
   8  -5  -1  105.59   14.30
   8  -5  -1  104.39   41.60
   8  -5  -1  148.39   22.80
   8  -5  -1  101.49   19.30
   7  -5  -1  562.54   34.40
   7  -5  -1  588.54   34.90
   7  -5  -1  544.35   40.80
   7  -5  -1  566.44   37.20
   7  -5  -1  587.04   46.80
   7  -5  -1  504.05   35.40
   7  -5  -1  606.14   39.60
   7  -5  -1  581.04   51.29
   6  -5  -1  273.47   34.70
   6  -5  -1  195.48   25.00
   6  -5  -1  247.28   23.70
   6  -5  -1  295.07   32.90
   6  -5  -1  213.98   23.20
  -6   5   1  267.27   30.40
   5  -5  -1  864.61   46.30
   5  -5  -1  859.51   45.80
   5  -5  -1  783.92   54.49
   5  -5  -1  792.82   51.19
   5  -5  -1  810.22   45.00
   5  -5  -1  756.72   45.90
   5  -5  -1  822.22   51.99
   4  -5  -1 3147.69  149.79
   4  -5  -1 3272.07  152.68
   4  -5  -1 3201.48  148.69
   4  -5  -1 3358.16  148.79
   4  -5  -1 3016.50  147.59
   4  -5  -1 3331.17  157.58
   4  -5  -1 3382.46  153.98
   3  -5  -1   91.19   15.00
   3  -5  -1   77.09   13.20
   3  -5  -1  100.19   19.30
   3  -5  -1  102.99   16.50
   3  -5  -1   85.79   23.30
   3  -5  -1   90.69   22.40
   2  -5  -1  128.59   17.70
   2  -5  -1  109.89   20.20
   2  -5  -1  121.99   23.30
   2  -5  -1  112.49   18.10
   2  -5  -1   96.19   15.10
   1  -5  -1 1862.51   91.79
   1  -5  -1 1869.71   92.49
   1  -5  -1 1723.63   91.19
   1  -5  -1 1792.92   86.39
  -1   5   1 1725.23  114.69
   0  -5  -1   23.90   12.30
   0  -5  -1   48.10   17.60
   0  -5  -1   32.40   20.30
   0  -5  -1   25.50   12.70
   0   5   1  -20.70   35.00
  -1  -5  -1  136.89   16.50
  -1  -5  -1  142.49   32.50
  -1  -5  -1   87.49   18.40
  -1  -5  -1   95.99   16.40
   1   5   1   97.69   32.20
  -2  -5  -1 1305.57   68.59
  -2  -5  -1 1366.16   68.69
  -2  -5  -1 1335.07   64.99
   2   5   1 1185.58   90.69
  -3  -5  -1   22.30   11.00
  -3  -5  -1    1.70   24.60
  -3  -5  -1   19.10   14.50
   3   5   1   27.30   27.90
  -4  -5  -1 1324.57   93.29
  -4  -5  -1 1356.36   69.79
  -4  -5  -1 1311.37   64.39
   4   5   1 1284.17   73.79
   4   5   1 1403.36   83.99
  -5  -5  -1  324.17   56.69
  -5  -5  -1  340.17   23.50
  -5  -5  -1  311.47   29.30
  -5  -5  -1  334.77   24.90
   5   5   1  399.36   47.00
   5   5   1  344.37   39.60
  -6  -5  -1  599.04   82.59
  -6  -5  -1  708.93   41.80
  -6  -5  -1  735.53   45.10
   6   5   1  713.33   80.09
   6   5   1  772.62   54.39
  -7  -5  -1  788.62   45.70
  -7  -5  -1  769.32  101.09
  -7  -5  -1  833.82   49.20
   7   5   1  700.63   64.49
   7   5   1  761.12   66.19
   7   5   1  810.82   79.89
  -8  -5  -1   40.90   16.00
  -8  -5  -1   65.89   25.20
  -8  -5  -1   62.29   64.29
   8   5   1   62.39   28.30
   8   5   1   45.80   31.20
  -9  -5  -1   76.99   74.99
  -9  -5  -1  143.49   21.60
  -9  -5  -1  127.79   28.60
   9   5   1  155.68   40.10
   9   5   1  146.29   31.00
   9   5   1  112.39   36.80
 -10  -5  -1  588.64   43.70
  10   5   1  638.74   53.99
  10   5   1  561.34   67.39
  10   5   1  621.44   66.49
 -11  -5  -1  511.25   40.20
  11   5   1  556.34   49.20
  11   5   1  401.46   56.99
  11   5   1  391.26   62.39
 -12  -5  -1   -8.30   21.80
  12   5   1   29.90   18.70
  12   5   1  -19.20   31.30
  14  -6  -1   21.10   20.30
  14  -6  -1    4.30   24.00
  14  -6  -1    2.40   15.30
  14  -6  -1   -0.20   21.20
  14  -6  -1    9.70   28.30
  13  -6  -1   71.49   31.00
  13  -6  -1   64.59   24.80
  13  -6  -1  129.99   38.70
  13  -6  -1  117.99   24.70
  13  -6  -1  127.19   19.90
  13  -6  -1  131.09   33.90
  12  -6  -1  289.47   32.40
  12  -6  -1  285.27   50.29
  12  -6  -1  278.87   36.70
  12  -6  -1  232.88   33.70
  12  -6  -1  332.87   31.50
 -12   6   1  141.19  117.39
  11  -6  -1   10.00   22.00
  11  -6  -1   26.10   28.10
  11  -6  -1   -1.10   28.80
  11  -6  -1   13.20   19.90
  11  -6  -1    0.20   14.40
  11  -6  -1   -4.00   15.50
 -11   6   1  -86.19   98.29
  10  -6  -1   67.29   22.50
  10  -6  -1   91.69   31.80
  10  -6  -1   32.00   13.90
  10  -6  -1   54.49   33.70
  10  -6  -1   98.19   23.90
  10  -6  -1   64.69   21.10
   9  -6  -1  378.86   45.60
   9  -6  -1  395.86   27.70
   9  -6  -1  411.26   36.30
   9  -6  -1  394.06   35.40
   9  -6  -1  491.15   42.30
   9  -6  -1  408.06   52.49
   9  -6  -1  401.76   40.20
   9  -6  -1  486.65   37.50
   8  -6  -1  293.77   25.50
   8  -6  -1  283.37   40.00
   8  -6  -1  365.26   34.70
   8  -6  -1  269.57   29.30
   8  -6  -1  320.17   38.40
   8  -6  -1  265.87   29.60
   8  -6  -1  329.87   26.00
   8  -6  -1  270.37   27.70
   8  -6  -1  294.57   28.20
   7  -6  -1  964.20   61.49
   7  -6  -1  821.72   47.50
   7  -6  -1  940.11   61.69
   7  -6  -1  778.72   50.29
   7  -6  -1  890.01   49.70
   7  -6  -1  834.62   48.40
   7  -6  -1  816.92   55.09
   7  -6  -1  747.83   61.29
   6  -6  -1 1152.98   61.99
   6  -6  -1 1179.58   74.99
   6  -6  -1 1120.29   62.89
   6  -6  -1 1185.28   63.19
   6  -6  -1 1241.78   62.99
   6  -6  -1 1214.28   71.39
   6  -6  -1 1196.58   69.69
  -6   6   1 1166.58   79.09
   5  -6  -1 1720.13   93.59
   5  -6  -1 1769.22   82.49
   5  -6  -1 1567.34   83.29
   5  -6  -1 1711.83   82.79
   5  -6  -1 1529.75   80.69
   5  -6  -1 1699.43   89.19
   5  -6  -1 1640.44   87.59
   4  -6  -1  109.79   21.20
   4  -6  -1  104.19   18.30
   4  -6  -1   90.29   25.40
   4  -6  -1   85.99   20.40
   4  -6  -1  104.49   16.50
   4  -6  -1   98.99   17.40
   4  -6  -1  144.79   18.40
   3  -6  -1   84.39   20.30
   3  -6  -1   63.59   16.80
   3  -6  -1   58.29   13.90
   3  -6  -1  101.29   18.10
   3  -6  -1  114.09   18.70
   3  -6  -1   77.59   24.30
   3  -6  -1  102.39   16.50
   2  -6  -1   14.20   19.50
   2  -6  -1   27.40   19.70
   2  -6  -1   72.89   16.90
   2  -6  -1   43.00   17.10
   2  -6  -1   21.20   12.40
   2  -6  -1   24.10   11.70
   2  -6  -1   32.00   11.90
  -2   6   1    8.30   51.09
   1  -6  -1  262.47   22.20
   1  -6  -1  294.87   29.30
   1  -6  -1  342.87   34.80
   1  -6  -1  309.07   28.00
   1  -6  -1  293.37   29.90
   1  -6  -1  269.47   22.60
  -1   6   1  234.18   55.79
   0  -6  -1   14.40   12.50
   0  -6  -1   19.10   28.90
   0  -6  -1   18.10   17.70
   0  -6  -1   25.60   15.30
   0   6   1   -0.10   37.30
  -1  -6  -1  149.79   19.90
  -1  -6  -1  123.69   35.70
  -1  -6  -1  204.68   20.70
  -1  -6  -1  174.58   23.10
   1   6   1  151.58   34.60
  -2  -6  -1  741.13   42.10
  -2  -6  -1  851.91   45.40
  -2  -6  -1  825.12   49.99
  -2  -6  -1  822.92   49.60
   2   6   1  813.22   64.59
  -3  -6  -1 1255.07   64.79
  -3  -6  -1 1417.76   74.99
  -3  -6  -1 1338.47   70.09
   3   6   1 1343.27   83.89
   3   6   1 1155.98   72.69
  -4  -6  -1    2.70    9.60
  -4  -6  -1   16.70   10.80
  -4  -6  -1    9.10   13.60
   4   6   1   24.00   25.90
   4   6   1   12.00   21.80
  -5  -6  -1  602.44   42.30
  -5  -6  -1  631.74   36.50
  -5  -6  -1  574.24   35.60
  -5  -6  -1  579.24   49.30
   5   6   1  755.42   87.99
   5   6   1  588.04   57.89
   5   6   1  598.94   50.79
  -6  -6  -1    6.90   15.60
  -6  -6  -1   42.90   23.20
  -6  -6  -1   18.70   12.80
   6   6   1   10.10   29.00
   6   6   1    2.20   25.50
   6   6   1  -21.60   43.50
  -7  -6  -1  520.15   36.40
  -7  -6  -1  473.85   40.00
  -7  -6  -1  556.84   51.09
   7   6   1  487.85   57.89
   7   6   1  433.16   68.49
   7   6   1  600.94   54.59
  -8  -6  -1   31.40   25.60
  -8  -6  -1   84.09   18.40
   8   6   1   65.19   31.00
   8   6   1  103.59   36.40
  -9  -6  -1   29.90   24.10
  -9  -6  -1   -2.50   20.60
   9   6   1   61.09   36.20
   9   6   1    2.30   37.80
 -10  -6  -1  420.46   36.30
 -10  -6  -1  347.17   41.70
  10   6   1  274.07   45.30
  10   6   1  303.17   53.59
  10   6   1  447.16   49.50
 -11  -6  -1    8.20   18.00
  11   6   1   32.60   35.90
  11   6   1    8.20   37.30
  13  -7  -1  346.57   41.80
  13  -7  -1  403.26   40.90
  13  -7  -1  427.86   41.20
  13  -7  -1  377.76   33.90
  13  -7  -1  373.96   46.60
  12  -7  -1  102.99   18.70
  12  -7  -1   28.30   34.00
  12  -7  -1   91.09   27.80
  12  -7  -1  126.79   32.90
  12  -7  -1  122.09   26.70
  12  -7  -1  126.69   25.00
 -12   7   1   26.80  206.48
  11  -7  -1  420.86   44.60
  11  -7  -1  461.95   45.40
  11  -7  -1  511.75   42.10
  11  -7  -1  502.05   54.29
  11  -7  -1  394.46   67.79
 -11   7   1  248.98  120.49
  10  -7  -1  148.69   24.50
  10  -7  -1  108.69   24.90
  10  -7  -1   96.79   30.70
  10  -7  -1  138.29   25.00
  10  -7  -1  146.79   40.20
  10  -7  -1  146.99   18.90
 -10   7   1  155.68  110.49
   9  -7  -1   73.59   15.10
   9  -7  -1   61.69   16.70
   9  -7  -1   52.19   18.20
   9  -7  -1   36.30   29.80
   9  -7  -1   40.90   20.80
   9  -7  -1   79.89   15.80
   9  -7  -1   59.09   21.80
   9  -7  -1   61.69   17.20
   9  -7  -1   27.60   29.80
   8  -7  -1 1071.99   80.79
   8  -7  -1 1007.10   70.69
   8  -7  -1 1113.29   60.59
   8  -7  -1 1061.39   58.99
   8  -7  -1  994.60   57.69
   8  -7  -1 1023.50   55.29
   8  -7  -1 1025.60   57.99
   8  -7  -1 1056.59   71.59
   8  -7  -1 1077.49   66.99
   7  -7  -1  738.23   45.30
   7  -7  -1  861.11   49.80
   7  -7  -1  779.22   49.10
   7  -7  -1  731.13   48.30
   7  -7  -1  804.92   48.50
   7  -7  -1  794.72   50.09
   7  -7  -1  810.72   57.79
   7  -7  -1  839.12   44.60
   7  -7  -1  802.52   63.89
   7  -7  -1  808.02   56.19
   6  -7  -1  280.27   29.90
   6  -7  -1  276.77   23.10
   6  -7  -1  326.67   35.20
   6  -7  -1  246.48   26.60
   6  -7  -1  264.07   38.70
   6  -7  -1  273.57   29.50
   6  -7  -1  259.67   26.40
   6  -7  -1  327.07   35.70
  -6   7   1  326.07   48.90
   5  -7  -1  328.57   29.10
   5  -7  -1  318.17   36.60
   5  -7  -1  308.77   30.20
   5  -7  -1  302.67   30.40
   5  -7  -1  335.67   39.40
   5  -7  -1  285.07   33.10
   5  -7  -1  332.67   27.40
   4  -7  -1  925.31   63.89
   4  -7  -1  971.00   51.09
   4  -7  -1  971.10   56.29
   4  -7  -1  972.50   61.69
   4  -7  -1  864.51   54.69
   4  -7  -1  944.31   53.89
   4  -7  -1  928.61   51.39
   3  -7  -1  331.57   31.40
   3  -7  -1  389.86   38.40
   3  -7  -1  370.46   28.90
   3  -7  -1  358.56   35.90
   3  -7  -1  401.56   31.30
   3  -7  -1  366.56   27.60
   3  -7  -1  407.56   40.00
  -3   7   1  393.16   50.29
  -3   7   1  380.96   66.79
   2  -7  -1   96.89   16.00
   2  -7  -1   46.80   14.50
   2  -7  -1   49.90   20.50
   2  -7  -1   95.99   14.70
   2  -7  -1   85.69   13.80
  -2   7   1  119.69   54.39
   1  -7  -1 2058.49   96.39
   1  -7  -1 2093.29  107.09
   1  -7  -1 1926.41   95.49
   1  -7  -1 2148.09  100.69
   1  -7  -1 1997.70  109.19
   1  -7  -1 2125.09   98.59
  -1   7   1 1972.60  126.09
   0  -7  -1  121.79   14.50
   0  -7  -1  136.09   18.90
   0  -7  -1  172.18   24.60
   0  -7  -1   73.99   18.60
   0  -7  -1  119.99   40.10
   0  -7  -1  103.79   21.60
   0   7   1  105.99   39.90
  -1  -7  -1    2.70   18.10
  -1  -7  -1    2.20   13.30
  -1  -7  -1    9.00   14.40
  -1  -7  -1   15.80   33.80
  -1  -7  -1  -19.20   15.40
  -1  -7  -1    3.80    9.90
   1   7   1   -7.80   30.50
  -2  -7  -1 1617.74   80.49
  -2  -7  -1 1707.23   85.99
  -2  -7  -1 1524.05   85.19
  -2  -7  -1 1479.65   76.99
  -2  -7  -1 1811.92   91.69
   2   7   1 1808.82  101.99
   2   7   1 1460.75   84.99
  -3  -7  -1  529.45   41.70
  -3  -7  -1  544.85   35.40
  -3  -7  -1  491.25   32.00
   3   7   1  608.64   57.69
   3   7   1  528.95   46.40
  -4  -7  -1    5.30   11.60
  -4  -7  -1   -6.70   17.70
  -4  -7  -1    5.30   10.30
  -4  -7  -1    0.70   22.00
  -4  -7  -1   -4.60   16.40
   4   7   1   49.30   25.00
   4   7   1   11.60   28.10
  -5  -7  -1  354.26   28.90
  -5  -7  -1  431.06   47.00
  -5  -7  -1  366.96   36.70
  -5  -7  -1  336.67   29.00
   5   7   1  365.66   47.20
  -6  -7  -1   39.00   25.70
  -6  -7  -1  -19.60   13.10
  -6  -7  -1   14.80   17.90
   6   7   1   12.60   26.80
   6   7   1   23.30   28.90
   6   7   1   27.40   53.29
  -7  -7  -1  374.46   37.40
  -7  -7  -1  369.06   41.40
  -7  -7  -1  332.77   33.00
   7   7   1  373.36   43.50
   7   7   1  322.47   62.99
   7   7   1  449.46   74.99
  -8  -7  -1  163.38   31.60
  -8  -7  -1  127.79   20.70
   8   7   1  166.88   38.30
   8   7   1  142.79   39.70
  -9  -7  -1   46.50   17.80
  -9  -7  -1   33.30   24.60
   9   7   1   41.40   33.70
   9   7   1   39.90   28.70
 -10  -7  -1   32.50   29.40
 -10  -7  -1   14.50   16.50
  10   7   1    9.30   33.20
  10   7   1   21.10   30.10
  10   7   1   13.80   27.10
 -11  -7  -1  180.38   24.00
  11   7   1  188.18   30.80
  11   7   1  135.99   41.70
  13  -8  -1  307.97   34.70
  13  -8  -1  263.07   45.00
  13  -8  -1  358.46   30.40
  13  -8  -1  294.97   42.70
  13  -8  -1  282.07   36.30
  12  -8  -1  146.99   29.50
  12  -8  -1   91.29   26.40
  12  -8  -1  177.38   36.90
  12  -8  -1  152.88   36.60
  12  -8  -1  178.68   26.20
  12  -8  -1  137.59   19.50
  11  -8  -1  225.78   28.00
  11  -8  -1  266.17   24.60
  11  -8  -1  307.97   43.10
  11  -8  -1  177.68   28.70
  11  -8  -1  227.18   30.80
  11  -8  -1  249.48   46.60
 -11   8   1  135.19  107.99
  10  -8  -1  234.48   23.60
  10  -8  -1  286.47   49.70
  10  -8  -1  241.28   29.90
  10  -8  -1  293.87   41.90
  10  -8  -1  253.47   30.10
  10  -8  -1  294.77   35.30
 -10   8   1  275.97  113.29
   9  -8  -1  154.68   21.50
   9  -8  -1  233.98   45.90
   9  -8  -1  231.78   27.50
   9  -8  -1  185.68   30.70
   9  -8  -1  157.48   26.60
   9  -8  -1  186.58   23.80
   9  -8  -1  195.28   23.70
   9  -8  -1  153.08   30.70
   9  -8  -1  179.98   20.80
  -9   8   1  293.27  102.09
   8  -8  -1  695.43   44.80
   8  -8  -1  754.82   47.40
   8  -8  -1  646.64   57.39
   8  -8  -1  642.54   42.40
   8  -8  -1  705.73   46.40
   8  -8  -1  659.63   43.90
   8  -8  -1  778.82   49.00
   8  -8  -1  589.84   53.89
   8  -8  -1  769.52   49.99
   8  -8  -1  727.83   66.09
  -8   8   1  623.24  117.99
   7  -8  -1    4.00   15.90
   7  -8  -1   34.50   13.40
   7  -8  -1   22.60   15.70
   7  -8  -1   13.10   16.70
   7  -8  -1   16.90   19.80
   7  -8  -1   12.00   26.00
   7  -8  -1    6.20   11.00
   7  -8  -1   12.70   21.10
   7  -8  -1   -1.30   13.80
   7  -8  -1    4.80   14.90
  -7   8   1   42.70   66.69
   6  -8  -1    1.60   15.60
   6  -8  -1   -9.00   11.60
   6  -8  -1    4.20   11.30
   6  -8  -1   23.10   22.90
   6  -8  -1   10.80   15.30
   6  -8  -1  -12.40   15.60
   6  -8  -1   -3.90   14.50
   6  -8  -1   -4.00    9.60
   6  -8  -1   -6.30   17.60
   6  -8  -1    7.40   25.30
  -6   8   1   -0.80   40.00
  -6   8   1   30.90   60.19
   5  -8  -1 2964.10  133.39
   5  -8  -1 2818.02  143.29
   5  -8  -1 2819.42  136.89
   5  -8  -1 2643.24  127.69
   5  -8  -1 2861.21  131.99
   5  -8  -1 2943.31  148.39
   5  -8  -1 2661.63  138.29
   5  -8  -1 2724.23  136.49
   5  -8  -1 2874.61  134.79
  -5   8   1 2637.64  175.28
   4  -8  -1   80.29   23.00
   4  -8  -1   73.79   18.70
   4  -8  -1  106.39   20.90
   4  -8  -1   94.09   18.80
   4  -8  -1   72.89   18.30
   4  -8  -1   80.69   21.90
   4  -8  -1   94.89   16.40
   4  -8  -1  103.19   20.10
   4  -8  -1   93.89   29.50
  -4   8   1   80.59   60.89
  -4   8   1  130.39   61.49
   3  -8  -1  357.06   33.50
   3  -8  -1  367.76   28.00
   3  -8  -1  332.87   42.60
   3  -8  -1  367.26   39.40
   3  -8  -1  354.96   31.10
   3  -8  -1  385.06   41.10
   3  -8  -1  346.07   27.50
   3  -8  -1  330.57   36.50
  -3   8   1  427.96   69.39
   2  -8  -1 1166.68   67.99
   2  -8  -1 1038.50   56.99
   2  -8  -1 1082.89   58.29
   2  -8  -1 1146.89   73.69
   2  -8  -1 1090.69   57.19
   2  -8  -1 1120.69   62.89
   2  -8  -1 1066.79   70.09
   2  -8  -1 1161.18   65.79
  -2   8   1 1064.89   98.09
   1  -8  -1    8.80   17.10
   1  -8  -1  -10.30   19.10
   1  -8  -1   10.40   11.10
   1  -8  -1   23.40   40.80
   1  -8  -1   11.80   10.40
   1  -8  -1   -8.60   18.30
   1  -8  -1   15.90   11.40
   1  -8  -1   -6.10   13.90
  -1   8   1  -30.40   36.00
   0  -8  -1  309.47   37.90
   0  -8  -1  310.47   30.80
   0  -8  -1  346.17   41.20
   0  -8  -1  297.87   34.80
   0  -8  -1  334.57   56.19
   0  -8  -1  295.07   23.30
   0   8   1  363.36   51.19
  -1  -8  -1 1630.24  104.19
  -1  -8  -1 1597.34   88.89
  -1  -8  -1 1614.04   85.99
  -1  -8  -1 1472.95   77.49
  -1  -8  -1 1534.55   80.79
  -1  -8  -1 1520.15   75.79
  -1  -8  -1 1609.74   87.89
   1   8   1 1566.94  103.79
   1   8   1 1750.82  102.89
  -2  -8  -1  455.05   33.80
  -2  -8  -1  410.06   40.40
  -2  -8  -1  426.06   46.50
  -2  -8  -1  461.65   35.20
  -2  -8  -1  483.15   42.00
   2   8   1  392.96   51.89
   2   8   1  486.45   43.80
  -3  -8  -1   91.99   21.20
  -3  -8  -1   97.89   18.00
  -3  -8  -1  104.59   26.40
   3   8   1  100.79   27.40
   3   8   1   68.19   34.20
  -4  -8  -1  315.77   27.00
  -4  -8  -1  368.86   39.10
  -4  -8  -1  351.16   30.30
  -4  -8  -1  326.77   38.80
   4   8   1  362.26   81.49
   4   8   1  423.46   48.20
   4   8   1  441.06   55.79
  -5  -8  -1  152.18   20.20
  -5  -8  -1  108.89   18.10
  -5  -8  -1  152.88   32.70
  -5  -8  -1  143.19   26.40
   5   8   1  111.29   31.40
   5   8   1  183.38   40.70
   5   8   1  111.09   66.59
  -6  -8  -1  148.99   26.50
  -6  -8  -1  183.18   34.50
  -6  -8  -1  136.99   19.60
   6   8   1  135.99   58.89
   6   8   1  149.19   59.69
   6   8   1  125.09   34.80
  -7  -8  -1   12.60   25.20
  -7  -8  -1   79.69   18.40
  -7  -8  -1   65.39   21.80
   7   8   1   86.19   33.20
   7   8   1   28.50   61.99
   7   8   1   97.09   37.80
  -8  -8  -1   27.30   23.90
  -8  -8  -1   13.10   15.70
   8   8   1   16.80   30.50
   8   8   1   12.40   29.20
  -9  -8  -1  -16.80   15.20
  -9  -8  -1    6.20   21.50
   9   8   1  -26.30   27.60
   9   8   1  -10.10   26.80
 -10  -8  -1  350.06   33.00
 -10  -8  -1  215.78   30.80
  10   8   1  241.88   42.70
  10   8   1  351.66   38.90
  10   8   1  310.77   46.10
  12  -9  -1  137.59   28.40
  12  -9  -1   86.69   32.30
  12  -9  -1  161.18   26.40
  12  -9  -1  158.28   36.60
  12  -9  -1   86.29   23.40
  11  -9  -1  -13.30   25.80
  11  -9  -1   12.30   13.00
  11  -9  -1   13.80   22.00
  11  -9  -1   43.20   19.20
  11  -9  -1   -2.60   26.60
 -11   9   1   50.79  142.99
  10  -9  -1    8.30   26.50
  10  -9  -1   17.50   29.70
  10  -9  -1   95.79   25.30
  10  -9  -1   48.90   14.60
 -10   9   1  -34.20   75.29
   9  -9  -1  360.86   33.70
   9  -9  -1  276.97   28.10
   9  -9  -1  387.56   36.80
   9  -9  -1  385.26   52.99
   9  -9  -1  316.67   40.20
   9  -9  -1  329.27   31.40
   9  -9  -1  401.26   39.60
   9  -9  -1  345.67   34.50
  -9   9   1  407.96   99.29
   8  -9  -1    9.00   14.90
   8  -9  -1    2.10   14.60
   8  -9  -1   42.70   23.70
   8  -9  -1    3.60   15.70
   8  -9  -1   -6.10   11.30
   8  -9  -1  -27.40   28.10
   8  -9  -1   -4.00   17.00
   8  -9  -1  -47.50   21.90
   8  -9  -1  -20.00   16.70
   8  -9  -1    2.40   12.90
  -8   9   1  -42.60   58.69
   7  -9  -1   16.90   17.10
   7  -9  -1   16.40   22.20
   7  -9  -1   60.89   17.00
   7  -9  -1   55.39   15.30
   7  -9  -1   31.10   17.80
   7  -9  -1    8.10   29.20
   7  -9  -1   23.50   17.70
   7  -9  -1   25.10   19.00
   7  -9  -1   40.70   26.20
  -7   9   1   76.69   75.49
   6  -9  -1  648.04   59.69
   6  -9  -1  646.64   44.10
   6  -9  -1  603.24   41.50
   6  -9  -1  622.34   36.60
   6  -9  -1  650.43   56.79
   6  -9  -1  653.23   47.10
   6  -9  -1  613.44   50.39
   6  -9  -1  558.34   37.70
   6  -9  -1  627.44   54.99
   6  -9  -1  523.25   46.30
  -6   9   1  646.24   78.89
   5  -9  -1  947.71   56.49
   5  -9  -1 1023.10   61.49
   5  -9  -1  968.20   74.19
   5  -9  -1 1049.99   62.99
   5  -9  -1  976.70   54.99
   5  -9  -1  930.21   50.89
   5  -9  -1 1060.59   70.69
   5  -9  -1  954.30   53.59
   5  -9  -1  995.70   62.79
   5  -9  -1  958.60   63.49
  -5   9   1 1141.29  113.99
   4  -9  -1 1174.38   61.89
   4  -9  -1 1185.48   66.89
   4  -9  -1 1136.29   75.99
   4  -9  -1 1263.07   81.69
   4  -9  -1 1101.29   58.39
   4  -9  -1 1155.98   70.79
   4  -9  -1 1254.67   71.29
   4  -9  -1 1076.09   60.59
   4  -9  -1 1175.78   68.09
   4  -9  -1 1168.98   62.39
  -4   9   1 1094.59  112.19
   3  -9  -1   28.60   21.50
   3  -9  -1   12.30   12.90
   3  -9  -1   -8.00   17.00
   3  -9  -1  -11.50   26.40
   3  -9  -1   24.10   14.80
   3  -9  -1    3.40   12.80
   3  -9  -1   27.30   19.20
   3  -9  -1   31.80   18.10
   3  -9  -1   15.40   21.20
  -3   9   1   36.20   52.79
   2  -9  -1   17.80   16.40
   2  -9  -1   -9.20   17.00
   2  -9  -1   -8.10    9.30
   2  -9  -1  -22.80   38.10
   2  -9  -1   26.90   25.80
   2  -9  -1   -6.70   10.40
   2  -9  -1   -8.50   14.00
   2  -9  -1    3.50   19.70
   2  -9  -1   18.10   12.10
  -2   9   1   14.80   41.30
   1  -9  -1  306.47   29.20
   1  -9  -1  369.26   72.99
   1  -9  -1  278.37   24.50
   1  -9  -1  346.77   42.40
   1  -9  -1  301.27   30.40
   1  -9  -1  316.87   30.40
   1  -9  -1  324.47   38.90
  -1   9   1  381.26   55.79
  -1   9   1  300.17   34.60
   0  -9  -1  296.37   35.00
   0  -9  -1  370.86   40.00
   0  -9  -1  343.17   33.50
   0  -9  -1  339.37   29.60
   0  -9  -1  324.57   31.20
   0  -9  -1  292.87   37.90
   0  -9  -1  312.37   61.19
   0   9   1  301.37   50.59
   0   9   1  316.07   33.30
  -1  -9  -1  460.65   50.19
  -1  -9  -1  561.84   38.00
  -1  -9  -1  509.05   41.50
  -1  -9  -1  475.95   47.80
  -1  -9  -1  557.04   46.90
   1   9   1  443.36   57.49
   1   9   1  520.15   47.10
  -2  -9  -1  420.36   38.40
  -2  -9  -1  513.55   50.49
  -2  -9  -1  411.06   44.60
   2   9   1  456.55   48.20
   2   9   1  562.74   61.69
  -3  -9  -1 1263.67   75.49
  -3  -9  -1 1284.17   87.39
  -3  -9  -1 1047.70   78.49
   3   9   1 1307.97   91.79
   3   9   1 1303.47   78.79
  -4  -9  -1   21.30   26.20
  -4  -9  -1   29.80   17.00
  -4  -9  -1   32.90   20.90
   4   9   1   33.70   71.69
   4   9   1   42.60   32.10
   4   9   1   26.00   26.70
  -5  -9  -1  -13.20   14.70
  -5  -9  -1    3.80   19.70
  -5  -9  -1   -5.80   24.50
   5   9   1  -10.40   29.50
   5   9   1   -6.30   28.20
   5   9   1   53.89   63.89
  -6  -9  -1  209.08   29.40
  -6  -9  -1  111.79   34.90
  -6  -9  -1  132.79   22.10
   6   9   1  145.99   40.90
   6   9   1  268.97   71.59
   6   9   1  242.88   52.69
  -7  -9  -1   58.49   27.90
   7   9   1   52.79   31.80
   7   9   1  133.49   54.29
   7   9   1   18.60   30.70
  -8  -9  -1  -16.00   14.10
  -8  -9  -1    7.60   23.20
   8   9   1  -13.70   28.10
   8   9   1   -1.80   29.60
  -9  -9  -1  245.88   33.80
   9   9   1  209.78   39.40
   9   9   1  320.97   49.00
   9   9   1  277.17   59.39
  12 -10  -1   68.19   15.70
  12 -10  -1   37.00   19.80
  12 -10  -1   65.39   29.40
  12 -10  -1   57.59   31.70
  12 -10  -1   75.29   26.50
  11 -10  -1   13.80   12.90
  11 -10  -1   13.70   32.70
  11 -10  -1   11.20   17.50
  11 -10  -1   11.30   20.80
  11 -10  -1  -18.70   26.00
  10 -10  -1   16.00   12.70
  10 -10  -1   14.70   17.50
  10 -10  -1   30.60   21.30
  10 -10  -1   41.50   30.70
  10 -10  -1   44.90   28.80
   9 -10  -1   30.90   23.30
   9 -10  -1   10.60   11.90
   9 -10  -1   26.70   16.80
   9 -10  -1   11.00   20.40
   9 -10  -1   -5.80   18.90
   9 -10  -1   15.00   26.10
   9 -10  -1  -12.00   28.60
   9 -10  -1   21.60   15.90
   8 -10  -1  227.98   29.30
   8 -10  -1  273.57   25.90
   8 -10  -1  268.87   31.70
   8 -10  -1  286.57   40.60
   8 -10  -1  304.57   30.10
   8 -10  -1  300.57   48.10
   8 -10  -1  272.67   30.10
   8 -10  -1  260.27   32.00
   7 -10  -1   32.60   19.20
   7 -10  -1   -5.40   13.70
   7 -10  -1   -1.20   21.90
   7 -10  -1    3.70   26.80
   7 -10  -1   12.70   33.70
   7 -10  -1   14.80   18.10
   7 -10  -1  -11.50   11.50
   7 -10  -1  -10.60   17.30
   7 -10  -1   23.80   19.70
   6 -10  -1  389.56   41.10
   6 -10  -1  351.06   34.90
   6 -10  -1  320.07   28.40
   6 -10  -1  366.26   37.60
   6 -10  -1  347.67   41.10
   6 -10  -1  443.16   54.89
   6 -10  -1  388.26   32.10
   6 -10  -1  304.47   39.50
  -6  10   1  411.86   67.59
   5 -10  -1  -11.80   18.00
   5 -10  -1    8.90   14.40
   5 -10  -1   15.40   26.70
   5 -10  -1  -19.40   14.20
   5 -10  -1   23.70   31.70
   5 -10  -1  -21.40   16.80
   5 -10  -1    5.60   13.00
   5 -10  -1  -15.10   17.60
   5 -10  -1   19.00   21.50
  -5  10   1   33.30   57.59
   4 -10  -1  532.85   53.39
   4 -10  -1  433.06   34.70
   4 -10  -1  481.45   33.70
   4 -10  -1  506.15   47.80
   4 -10  -1  449.76   36.30
   4 -10  -1  480.55   44.10
   4 -10  -1  382.56   37.30
   4 -10  -1  434.26   45.00
   4 -10  -1  471.75   58.89
  -4  10   1  535.95   77.79
   3 -10  -1   58.29   31.00
   3 -10  -1   65.89   26.00
   3 -10  -1   53.99   25.60
   3 -10  -1   61.29   15.70
   3 -10  -1   52.59   20.90
   3 -10  -1   67.69   16.30
   3 -10  -1   65.49   15.10
   3 -10  -1   21.10   22.20
   3 -10  -1   46.50   50.59
  -3  10   1   11.00   44.10
   2 -10  -1    3.40   26.20
   2 -10  -1   34.00   26.40
   2 -10  -1    7.90   18.60
   2 -10  -1   -3.50   21.60
   2 -10  -1   18.30   22.80
   2 -10  -1    7.20   11.40
   2 -10  -1  -22.70   81.99
   2 -10  -1   14.80   14.60
  -2  10   1   14.30   39.50
   1 -10  -1  -20.50   84.49
   1 -10  -1   86.99   24.60
   1 -10  -1   23.50   25.20
   1 -10  -1   60.49   24.80
   1 -10  -1   90.49   29.30
   1 -10  -1  123.59   20.40
   1 -10  -1   42.60   20.70
  -1  10   1   54.79   38.90
  -1  10   1   84.29   23.60
   0 -10  -1   11.90   22.30
   0 -10  -1   12.20   25.20
   0 -10  -1   -2.20   19.10
   0 -10  -1    7.80   22.20
   0 -10  -1    8.60   17.00
   0 -10  -1    1.60   16.70
   0 -10  -1   -1.20   53.59
   0  10   1  -22.40   32.00
   0  10   1    4.60   20.30
  -1 -10  -1  118.59   31.30
  -1 -10  -1  109.19   23.30
  -1 -10  -1   74.99   25.40
  -1 -10  -1  115.09   22.60
   1  10   1  121.09   28.00
   1  10   1  127.29   39.80
  -2 -10  -1 1214.18   82.29
  -2 -10  -1 1185.18   70.09
  -2 -10  -1 1223.68   77.49
   2  10   1 1236.88  139.19
   2  10   1 1309.77   91.09
   2  10   1 1202.38   76.99
  -3 -10  -1  381.36   44.10
  -3 -10  -1  303.27   32.00
  -3 -10  -1  250.97   37.90
   3  10   1  160.98   84.39
   3  10   1  314.87   39.20
   3  10   1  271.97   49.99
  -4 -10  -1   34.20   22.60
  -4 -10  -1   37.80   29.10
  -4 -10  -1   45.30   18.80
   4  10   1    6.60   60.89
   4  10   1   40.60   34.80
   4  10   1   12.10   28.70
  -5 -10  -1  153.18   36.30
  -5 -10  -1  201.68   30.70
   5  10   1  233.88   46.10
   5  10   1  141.29   70.09
   5  10   1  262.47   38.50
  -6 -10  -1   42.20   22.10
  -6 -10  -1   18.00   26.00
   6  10   1   23.30   30.00
   6  10   1   29.80   30.90
   6  10   1   35.10   54.29
  -7 -10  -1  -16.30   22.70
   7  10   1  -10.90   29.20
   7  10   1    1.40   27.80
  -8 -10  -1  141.69   30.70
   8  10   1  150.78   52.89
   8  10   1  106.79   33.60
  11 -11  -1  136.29   27.70
  11 -11  -1  131.99   22.50
  11 -11  -1  223.38   36.60
  10 -11  -1   20.00   17.00
  10 -11  -1   -0.80   20.30
  10 -11  -1  -13.40   25.70
  10 -11  -1   18.40   26.70
   9 -11  -1  922.71   67.69
   9 -11  -1  898.51   50.49
   9 -11  -1 1002.80   57.29
   9 -11  -1  961.80   56.79
   9 -11  -1  916.21   59.19
   9 -11  -1  889.21   59.19
   9 -11  -1  808.62   72.09
   8 -11  -1   38.40   31.30
   8 -11  -1   24.90   17.90
   8 -11  -1   30.90   20.90
   8 -11  -1   41.60   25.30
   8 -11  -1   21.50   26.10
   8 -11  -1   50.09   21.00
   8 -11  -1   28.70   13.70
   8 -11  -1   62.29   18.20
   8 -11  -1   43.80   18.50
   7 -11  -1  -15.30   14.00
   7 -11  -1    3.40   13.70
   7 -11  -1  -23.50   23.70
   7 -11  -1    1.00   18.20
   7 -11  -1   34.00   32.10
   7 -11  -1   14.00   18.60
   7 -11  -1  -16.80   21.80
   7 -11  -1    1.60   18.40
   7 -11  -1    3.70   17.10
   6 -11  -1   53.39   28.80
   6 -11  -1   60.59   23.50
   6 -11  -1   39.30   21.20
   6 -11  -1   38.90   21.30
   6 -11  -1   17.60   17.50
   6 -11  -1   30.90   37.30
   6 -11  -1   26.40   14.90
   6 -11  -1   48.20   22.50
   6 -11  -1   23.30   17.50
  -6  11   1   55.99   50.39
   5 -11  -1   -2.40   21.30
   5 -11  -1   11.20   17.70
   5 -11  -1   22.40   23.00
   5 -11  -1   15.30   41.70
   5 -11  -1   -0.50   19.40
   5 -11  -1   29.20   29.40
   5 -11  -1   27.70   15.60
   5 -11  -1   11.90   21.20
   5 -11  -1   26.60   13.70
  -5  11   1  -17.70   53.29
   4 -11  -1  282.87   38.10
   4 -11  -1  297.37   26.40
   4 -11  -1  203.48   29.20
   4 -11  -1  202.38   71.59
   4 -11  -1  302.47   37.20
   4 -11  -1  238.88   33.70
   4 -11  -1  221.48   36.30
  -4  11   1  332.17   81.09
   3 -11  -1  218.68   34.90
   3 -11  -1  193.98   28.80
   3 -11  -1  156.98   33.80
   3 -11  -1  231.38  120.09
   3 -11  -1  202.28   31.60
  -3  11   1  194.18   78.09
   2 -11  -1  526.65   47.20
   2 -11  -1  517.15   74.29
   2 -11  -1  567.44   55.59
   2 -11  -1  479.65   51.99
   2 -11  -1  505.25   53.19
   2 -11  -1  722.23  132.99
  -2  11   1  559.04   71.19
   1 -11  -1  114.39   22.30
   1 -11  -1  150.18   40.60
   1 -11  -1   36.60   99.79
   1 -11  -1  156.98   36.30
   1 -11  -1  122.89   26.00
   1 -11  -1  128.59   21.30
   1 -11  -1  172.58   31.20
  -1  11   1  120.09   26.40
  -1  11   1   82.79   38.80
   0 -11  -1   27.90   29.80
   0 -11  -1   24.00   17.20
   0 -11  -1   16.20   16.80
   0 -11  -1   51.89   27.30
   0 -11  -1   47.50   26.70
   0 -11  -1   19.30   21.60
   0  11   1   26.90   23.70
   0  11   1   13.20   32.50
   0  11   1   89.89   79.89
  -1 -11  -1   36.50   27.50
  -1 -11  -1   45.40   28.10
  -1 -11  -1   31.00   18.70
  -1 -11  -1   51.39   20.70
   1  11   1   20.50   32.70
   1  11   1   58.49   80.59
   1  11   1   14.60   24.70
  -2 -11  -1  762.32   66.39
  -2 -11  -1  643.04   59.29
  -2 -11  -1  735.13   50.39
  -2 -11  -1  723.53   52.29
   2  11   1  816.32   71.29
   2  11   1  444.66   97.59
   2  11   1  726.83   60.89
  -3 -11  -1   30.00   20.30
  -3 -11  -1   55.39   29.00
  -3 -11  -1   42.30   24.20
   3  11   1   11.70   30.40
   3  11   1   29.50   27.60
   3  11   1   77.39   71.59
  -4 -11  -1   18.90   27.00
  -4 -11  -1   33.80   23.00
  -4 -11  -1   14.40   18.20
   4  11   1  -33.00   28.50
   4  11   1  -68.79   52.99
   4  11   1  -13.10   26.70
  -5 -11  -1   38.20   23.00
  -5 -11  -1   27.30   27.90
   5  11   1   24.00   29.20
   5  11   1    8.70   55.39
   5  11   1  -13.90   27.90
  -6 -11  -1  148.79   33.80
   6  11   1  145.09   37.80
   6  11   1  236.78   38.10
  -7 -11  -1    9.50   26.20
   7  11   1   -4.10   26.80
   7  11   1  -15.80   26.50
  10 -12  -1  389.26   51.99
  10 -12  -1  506.95   42.70
  10 -12  -1  459.25   36.30
  10 -12  -1  445.46   45.90
   9 -12  -1  627.24   53.39
   9 -12  -1  728.83   49.30
   9 -12  -1  721.23   56.59
   9 -12  -1  638.04   50.19
   8 -12  -1  335.27   55.09
   8 -12  -1  389.56   33.40
   8 -12  -1  342.77   38.80
   8 -12  -1  319.57   33.10
   8 -12  -1  414.36   41.40
   8 -12  -1  387.86   36.30
   8 -12  -1  399.26   38.40
   7 -12  -1   59.09   22.10
   7 -12  -1   66.29   22.90
   7 -12  -1   86.89   24.40
   7 -12  -1   90.79   17.50
   7 -12  -1   71.19   22.90
   7 -12  -1  103.89   34.50
   7 -12  -1   30.80   47.00
   6 -12  -1  112.59   63.69
   6 -12  -1   20.20   31.30
   6 -12  -1   32.50   21.70
   6 -12  -1   72.09   23.50
   6 -12  -1   23.20   21.00
   5 -12  -1  154.38   28.40
   5 -12  -1   93.19   31.30
   5 -12  -1  149.79  106.09
   5 -12  -1  105.29   28.80
  -5  12   1   94.59   61.29
   4 -12  -1  112.89   28.40
   4 -12  -1  141.99   38.20
   4 -12  -1   73.79   23.90
   4 -12  -1   22.60   31.70
   4 -12  -1  144.69  139.79
   4 -12  -1   54.89   32.90
  -4  12   1   52.29   64.99
   3 -12  -1  835.82   69.29
   3 -12  -1  835.72   57.39
   3 -12  -1  833.82   58.99
   3 -12  -1  625.54   63.99
  -3  12   1  637.44  104.29
   2 -12  -1  -75.49  111.09
   2 -12  -1  120.59   31.60
   2 -12  -1   69.79   19.80
   2 -12  -1   80.69   27.90
   2 -12  -1   74.99   29.50
   2 -12  -1  111.69   23.90
  -2  12   1   51.99   77.09
   1 -12  -1  443.46   71.69
   1 -12  -1  442.36   48.30
   1 -12  -1  406.46   35.50
   1 -12  -1  382.96   40.10
  -1  12   1  430.96  101.09
  -1  12   1  454.95   44.00
   0 -12  -1   15.40   24.60
   0 -12  -1  -37.20   24.60
   0 -12  -1   -1.00   19.90
   0 -12  -1   -6.90   15.90
   0  12   1   17.70   27.10
   0  12   1   85.79   79.19
  -1 -12  -1   19.60   25.20
  -1 -12  -1   24.60   30.40
  -1 -12  -1   36.80   17.90
  -1 -12  -1   21.40   21.20
   1  12   1    5.10   70.59
   1  12   1   -5.90   30.00
   1  12   1   -6.90   22.80
  -2 -12  -1   87.49   29.20
  -2 -12  -1   65.89   30.90
  -2 -12  -1  108.49   25.20
   2  12   1  -22.30   65.69
   2  12   1   93.69   28.40
   2  12   1  116.89   34.80
  -3 -12  -1   11.50   18.10
  -3 -12  -1  -26.30   26.70
  -3 -12  -1   -6.10   19.10
  -3 -12  -1   -9.20   21.50
   3  12   1   48.90   32.30
   3  12   1  -27.40   60.99
   3  12   1    5.30   25.60
  -4 -12  -1    8.00   19.50
  -4 -12  -1  -13.00   18.00
  -4 -12  -1   18.80   22.20
  -4 -12  -1  -14.00   27.90
   4  12   1  -11.50   27.90
   4  12   1   15.00   27.40
  -5 -12  -1  183.28   26.90
  -5 -12  -1  127.99   33.50
  -5 -12  -1  248.58   30.90
   5  12   1  207.78   35.80
   5  12   1  209.38   45.00
   9 -13  -1  104.09   21.30
   9 -13  -1   12.80  116.09
   9 -13  -1  106.29   24.50
   8 -13  -1 1128.49   71.29
   8 -13  -1 1278.77   71.29
   7 -13  -1    1.40   18.30
   7 -13  -1   13.20   21.60
   7 -13  -1  -52.59  176.68
   6 -13  -1  350.96   40.90
   6 -13  -1  392.16   42.30
   6 -13  -1  360.46   37.00
   6 -13  -1  339.27  128.89
   5 -13  -1   18.30   22.00
   5 -13  -1   79.89  134.79
   5 -13  -1   10.40   21.60
   5 -13  -1   -4.80   19.50
  -5  13   1   53.89   56.59
   4 -13  -1  246.38   35.50
   4 -13  -1  201.78  130.99
   4 -13  -1  277.17   33.80
   4 -13  -1  311.87   38.60
   4 -13  -1  399.76   54.99
  -4  13   1  345.37   82.69
   3 -13  -1   94.39   27.50
   3 -13  -1   -2.20  113.99
   3 -13  -1  153.18   30.90
   3 -13  -1   63.29   28.10
  -3  13   1  140.99   74.89
   2 -13  -1  995.10   68.99
   2 -13  -1  916.11   63.99
   2 -13  -1  916.81   71.79
  -2  13   1  712.23  107.19
   1 -13  -1   80.29   26.10
   1 -13  -1   25.80   27.30
   1 -13  -1   50.59   24.60
  -1  13   1   48.50   21.20
  -1  13   1   28.60  114.69
   0 -13  -1  162.78   31.00
   0 -13  -1  163.98   28.80
   0 -13  -1   78.39   32.30
   0  13   1  141.39   26.70
   0  13   1  129.09   76.79
  -1 -13  -1   41.20   24.10
  -1 -13  -1   17.20   22.00
  -1 -13  -1    0.90   30.60
   1  13   1   93.49   71.29
   1  13   1   23.20   22.60
  -2 -13  -1   23.20   23.20
  -2 -13  -1   32.00   20.80
  -2 -13  -1    5.40   27.70
   2  13   1   46.90   24.50
  -3 -13  -1   -2.10   18.20
  -3 -13  -1  -21.70   27.50
   3  13   1   37.70   30.00
  -4 -13  -1   13.80   28.00
  -4 -13  -1   50.99   21.40
   4  13   1   24.90   25.00
   7 -14  -1    2.70   20.40
   7 -14  -1 -152.58  100.69
   7 -14  -1  -14.80   17.70
   6 -14  -1   55.29   22.00
   6 -14  -1   40.40   24.10
   6 -14  -1  -11.70  107.49
   6 -14  -1   45.10   22.40
   5 -14  -1   10.50   21.90
   5 -14  -1   39.50   23.50
   5 -14  -1  -71.09  103.39
   5 -14  -1   59.99   21.80
   4 -14  -1   57.29   27.60
   4 -14  -1  121.09   27.20
   4 -14  -1  114.49   26.50
   3 -14  -1   17.40   23.00
   3 -14  -1   41.20   24.30
   3 -14  -1   34.50   25.80
   2 -14  -1  974.40   72.59
   2 -14  -1 1091.19   69.89
   2 -14  -1  997.40   66.19
   1 -14  -1  205.38   33.50
   1 -14  -1  287.87   40.40
   1 -14  -1  361.26   36.50
   0 -14  -1   18.40   21.40
   0 -14  -1   36.30   23.60
   0 -14  -1  -38.10   27.00
   0  14   1   -5.70   17.90
  -1 -14  -1  103.49   31.90
  -1 -14  -1  130.79   27.30
  -1 -14  -1  105.99   24.70
   1  14   1   50.19   22.40
   2  14  -2   32.90   23.20
  -2 -14   2  -25.30   26.30
  -2 -14   2   -6.40   19.50
  -2 -14   2   13.50   21.80
   1  14  -2  328.77   35.10
  -1 -14   2  308.67   34.50
  -1 -14   2  329.17   52.89
  -1 -14   2  281.57   39.50
   0  14  -2   44.80   22.20
   0 -14   2   18.30   27.80
   0 -14   2   49.70   22.80
   0 -14   2   33.50   25.20
   1 -14   2  613.94   54.79
   1 -14   2  453.05   55.89
   1 -14   2  592.14   49.10
   2 -14   2   -0.50   26.90
   2 -14   2   -8.30   23.30
   2 -14   2   11.80   22.30
   3 -14   2  110.39   26.60
   3 -14   2  -20.80  120.19
   3 -14   2   79.89   26.10
   3 -14   2   76.49   20.40
   3 -14   2   30.20   26.40
   4 -14   2  186.28  128.59
   4 -14   2   14.50   22.60
   4 -14   2  -26.60   18.70
   4 -14   2   16.30   22.20
   4 -14   2    8.80   22.30
   5 -14   2   23.10   21.20
   5 -14   2   52.19   22.60
   5 -14   2   56.89  129.89
   5 -14   2   68.69   24.20
   5 -14   2   50.89   29.40
   6 -14   2   -1.20  134.79
   6 -14   2    4.30   18.80
   6 -14   2   38.90   26.00
   6 -14   2   23.90   20.70
   7 -14   2  182.88  122.59
   7 -14   2   -1.30   17.80
   7 -14   2   27.60   21.30
   4  13  -2    3.30   25.50
   4  13  -2    6.10   27.50
  -4 -13   2   38.00   47.70
  -4 -13   2   15.20   22.20
   3  13  -2  115.09   30.00
   3  13  -2   73.49   35.00
  -3 -13   2  185.08   35.80
  -3 -13   2  204.78   26.40
  -3 -13   2  150.38   31.00
   2  13  -2  532.75  108.69
   2  13  -2  725.53   70.59
   2  13  -2  799.52   58.99
  -2 -13   2  621.94   66.29
  -2 -13   2  682.43   51.89
  -2 -13   2  754.82   61.89
   1  13  -2   42.20   25.00
   1  13  -2   57.19   36.40
   1  13  -2   65.29   80.39
  -1 -13   2   22.20   21.40
  -1 -13   2   61.69   31.50
  -1 -13   2   11.90   24.40
   0  13  -2  -64.09   75.89
   0  13  -2   21.50   22.20
   0  13  -2   37.50   47.20
   0 -13   2  -19.10   28.10
   0 -13   2   -8.80   20.20
   0 -13   2   18.50   26.60
  -1  13  -2   79.39   23.20
  -1  13  -2   63.19   77.69
   1 -13   2   36.00   19.00
   1 -13   2   25.50   26.40
   1 -13   2   24.70   20.90
   1 -13   2   52.79   29.10
   1 -13   2   80.39   29.50
  -2  13  -2   35.80   73.79
   2 -13   2   36.10   23.00
   2 -13   2   68.89   31.80
   2 -13   2   50.99   23.60
   2 -13   2   97.49   28.90
   2 -13   2  109.09   29.30
   2 -13   2  121.19  129.69
  -3  13  -2  143.59   80.89
   3 -13   2   38.50   24.50
   3 -13   2   54.19  139.59
   3 -13   2   25.00   21.30
   3 -13   2   17.60   24.80
   3 -13   2    6.10   31.20
   3 -13   2   88.49   34.20
  -4  13  -2   70.69   71.99
   4 -13   2    9.90   22.50
   4 -13   2   -8.10   37.20
   4 -13   2   47.40   24.20
   4 -13   2   21.10   22.00
   4 -13   2  178.98  148.09
   4 -13   2   44.40   30.90
  -5  13  -2  599.44   87.09
   5 -13   2  521.25  138.09
   5 -13   2  799.32   95.59
   5 -13   2  621.24   52.99
   5 -13   2  665.83   54.89
   5 -13   2  670.73   55.59
   5 -13   2  706.63   53.49
   6 -13   2   97.19   24.90
   6 -13   2   89.69   25.30
   6 -13   2   79.29   82.09
   6 -13   2   62.69   37.70
   6 -13   2   85.09   21.80
   7 -13   2   10.50   20.90
   7 -13   2   33.30   25.40
   7 -13   2   36.30   20.70
   7 -13   2   52.09   32.10
   7 -13   2   29.10   55.99
   8 -13   2   65.99   25.10
   8 -13   2    3.10   45.30
   8 -13   2   34.60   23.70
   8 -13   2   19.10   32.50
   8 -13   2   39.20   18.50
   9 -13   2  195.38   50.49
   9 -13   2  301.77   32.80
   9 -13   2  273.57   27.90
   9 -13   2  202.58   33.90
   6  12  -2   26.30   29.70
   6  12  -2   25.40   29.90
  -6 -12   2   20.80   18.70
  -6 -12   2    7.10   28.00
  -6 -12   2   30.80   20.50
   5  12  -2  -56.69   27.30
   5  12  -2  -13.80   27.00
  -5 -12   2   15.10   22.50
  -5 -12   2    0.90   26.60
  -5 -12   2   13.50   17.10
   4  12  -2  221.38   38.10
   4  12  -2  139.09   41.90
   4  12  -2  207.08   74.29
  -4 -12   2  256.07   27.60
  -4 -12   2  225.78   34.40
  -4 -12   2  263.47   42.20
   3  12  -2  196.08   34.20
   3  12  -2   78.09   83.19
   3  12  -2  118.99   43.40
  -3 -12   2  173.88   26.60
  -3 -12   2  189.38   35.20
  -3 -12   2   90.09   33.10
   2  12  -2  986.30   87.99
   2  12  -2  883.21  131.09
   2  12  -2  967.90   69.69
  -2 -12   2  982.10   62.79
  -2 -12   2 1100.29   74.79
  -2 -12   2 1012.80   76.19
   1  12  -2   24.20   26.00
   1  12  -2    4.10   37.50
  -1 -12   2   68.19   28.50
  -1 -12   2   55.69   31.90
  -1 -12   2   64.69   23.00
   0  12  -2  422.86   47.40
   0  12  -2  459.45   65.09
   0 -12   2  536.15   55.89
   0 -12   2  360.46   43.50
   0 -12   2  339.97   31.70
   0 -12   2  371.26   38.40
  -1  12  -2   42.00   43.00
  -1  12  -2   13.50   22.30
   1 -12   2   20.20   26.30
   1 -12   2   22.40   25.00
   1 -12   2    7.20   24.90
   1 -12   2   84.19  106.19
   1 -12   2   -7.10   25.50
   1 -12   2    8.80   22.20
  -2  12  -2  284.77   60.09
   2 -12   2  374.66   40.90
   2 -12   2  415.66   46.50
   2 -12   2  441.66   43.30
   2 -12   2  380.76   45.10
   2 -12   2  364.76   48.80
  -3  12  -2  -69.49   42.60
   3 -12   2   13.90   22.10
   3 -12   2   27.70   24.30
   3 -12   2   22.10   30.00
   3 -12   2  128.99  128.99
   3 -12   2  -64.29   35.40
   3 -12   2  -13.30   21.80
   4 -12   2 1512.25  137.09
   4 -12   2 1214.98   82.89
   4 -12   2 1345.27   85.09
   4 -12   2 1386.46   94.29
   4 -12   2 1400.26   85.79
   4 -12   2 1430.66   82.69
  -5  12  -2  -10.00   55.89
   5 -12   2   10.30   23.20
   5 -12   2    6.10   29.30
   5 -12   2   21.10   49.80
   5 -12   2   42.80   24.80
   5 -12   2   47.10   25.60
  -6  12  -2  223.28   71.89
   6 -12   2  370.26   31.40
   6 -12   2  367.16   39.60
   6 -12   2  335.77   38.50
   6 -12   2  272.17   55.09
   6 -12   2  387.16   39.60
   6 -12   2  260.37   44.30
   6 -12   2  379.26   39.70
   7 -12   2   -8.50   21.20
   7 -12   2    5.40   28.70
   7 -12   2  -11.10   19.90
   7 -12   2    3.90   18.50
   7 -12   2   17.00   18.00
   7 -12   2   -2.00   35.50
   8 -12   2   36.80   18.30
   8 -12   2   19.10   33.40
   8 -12   2   31.70   21.40
   8 -12   2   49.30   17.20
   8 -12   2   59.99   23.30
   9 -12   2   18.10   20.40
   9 -12   2   -8.40   29.10
   9 -12   2    8.10   21.00
  10 -12   2   25.60   21.10
  10 -12   2    7.20   14.40
  10 -12   2  -15.90   20.80
  10 -12   2   12.30   26.90
   7  11  -2   30.00   30.50
   7  11  -2   10.00   30.60
  -7 -11   2    6.00   18.90
   6  11  -2    4.90   31.00
   6  11  -2   34.00   30.90
  -6 -11   2    6.40   26.60
  -6 -11   2   15.40   21.20
   5  11  -2   21.10   29.20
   5  11  -2   16.50   33.90
   5  11  -2   19.50   62.49
  -5 -11   2    2.00   22.40
  -5 -11   2   -9.20   27.40
   4  11  -2  -66.49   30.40
   4  11  -2    5.50   71.09
   4  11  -2   22.00   28.60
  -4 -11   2  -40.50   25.10
  -4 -11   2   19.30   28.30
   3  11  -2  841.82   85.29
   3  11  -2  944.71   70.19
  -3 -11   2  884.01   57.39
  -3 -11   2  952.60   80.09
  -3 -11   2  946.81   66.99
   2  11  -2  -12.00   24.40
   2  11  -2   -9.50   37.30
  -2 -11   2    9.10   30.10
  -2 -11   2  -29.90   17.90
  -2 -11   2   15.70   25.40
  -2 -11   2  -14.60   21.20
   1  11  -2  943.31   93.29
   1  11  -2 1010.10   67.89
  -1 -11   2  984.70   72.09
  -1 -11   2  882.11   62.39
  -1 -11   2 1082.09   71.39
  -1 -11   2  960.00   59.39
   0  11  -2   25.60   45.60
   0  11  -2   67.79   25.10
   0 -11   2   -3.60   23.90
   0 -11   2   40.90   27.60
   0 -11   2   35.30   75.49
   0 -11   2   46.50   24.00
   0 -11   2   70.09   26.00
   0 -11   2   39.90   23.00
  -1  11  -2  422.66   70.19
  -1  11  -2  307.77   33.90
   1 -11   2  292.67   43.40
   1 -11   2  246.58   35.50
   1 -11   2  219.88   30.10
   1 -11   2  215.08   35.00
   1 -11   2  273.87   37.10
   1 -11   2   85.89  107.09
  -2  11  -2   45.80   56.59
   2 -11   2   33.30   25.10
   2 -11   2   29.10   21.90
   2 -11   2  -25.60   31.20
   2 -11   2   31.30   23.90
   2 -11   2 -134.59  109.39
   2 -11   2   23.90   27.80
  -3  11  -2  256.47   72.89
   3 -11   2   89.89   58.59
   3 -11   2  215.08   31.20
   3 -11   2  147.39   31.10
   3 -11   2  278.87   46.60
   3 -11   2  154.08   29.80
   3 -11   2   54.89   47.00
   3 -11   2  182.48   30.70
  -4  11  -2  828.52  106.19
   4 -11   2  847.82   69.59
   4 -11   2  747.83   60.39
   4 -11   2  758.42   55.89
   4 -11   2  797.62   78.69
   4 -11   2  818.32   53.09
   4 -11   2  816.92   58.69
   4 -11   2  890.41   61.99
  -5  11  -2  462.45   96.89
   5 -11   2  645.44   52.19
   5 -11   2  690.43   55.19
   5 -11   2  618.44   63.59
   5 -11   2  600.04   68.09
   5 -11   2  658.63   44.20
   5 -11   2  533.25   50.69
   5 -11   2  629.64   50.29
  -6  11  -2  315.47   71.89
  -6  11  -2  506.65   96.89
   6 -11   2  416.76   34.20
   6 -11   2  382.76   33.60
   6 -11   2  489.35   57.59
   6 -11   2  457.25   45.70
   6 -11   2  446.86   31.90
   6 -11   2  386.76   43.60
   6 -11   2  471.25   61.39
   6 -11   2  439.26   43.90
   6 -11   2  385.96   41.20
   7 -11   2   22.20   16.70
   7 -11   2   43.60   15.50
   7 -11   2   53.39   36.70
   7 -11   2   65.59   22.20
   7 -11   2   16.50   20.90
   7 -11   2   97.39   33.40
   7 -11   2   38.40   15.10
   7 -11   2   52.09   26.40
   8 -11   2   19.00   24.80
   8 -11   2  -18.90   19.30
   8 -11   2   18.30   18.80
   8 -11   2    8.70   14.70
   8 -11   2   24.80   20.00
   8 -11   2   11.50   33.50
   8 -11   2    9.80   19.20
   8 -11   2    8.60   22.40
   9 -11   2  186.48   26.00
   9 -11   2  145.99   40.30
   9 -11   2  136.39   31.50
   9 -11   2  219.98   21.40
   9 -11   2  235.28   25.10
   9 -11   2  210.48   28.50
  10 -11   2   31.60   27.60
  10 -11   2   21.90   29.00
  10 -11   2   21.20   14.10
  10 -11   2   23.50   20.60
  10 -11   2    3.10   15.30
  10 -11   2   32.40   33.90
  11 -11   2   -5.50   16.10
  11 -11   2  -11.30   29.10
  11 -11   2   25.70   23.90
  11 -11   2   23.10   15.20
  11 -11   2   15.70   23.20
   8  10  -2  -36.20   28.90
   8  10  -2  -28.40   27.40
  -8 -10   2   -5.30   24.70
   7  10  -2    2.70   29.10
   7  10  -2   -1.10   29.00
   7  10  -2  105.39   58.09
  -7 -10   2   10.10   27.40
  -7 -10   2   26.80   21.10
   6  10  -2  236.78   39.90
   6  10  -2  196.28   43.90
   6  10  -2  225.18   70.39
  -6 -10   2  228.78   32.10
  -6 -10   2  208.98   38.00
   5  10  -2   18.50   41.60
   5  10  -2   41.00   68.99
   5  10  -2   22.30   36.40
  -5 -10   2   11.10   22.10
   4  10  -2   49.00   30.30
   4  10  -2    6.40   38.00
  -4 -10   2   34.60   23.30
  -4 -10   2   40.70   29.50
  -4 -10   2   71.29   19.70
   3  10  -2  529.05   55.99
   3  10  -2  631.84   72.59
  -3 -10   2  609.34   54.89
  -3 -10   2  514.35   58.29
  -3 -10   2  484.15   42.30
   2  10  -2 1100.29   99.59
   2  10  -2 1210.68   75.89
  -2 -10   2 1161.98   68.39
  -2 -10   2 1190.88   65.49
  -2 -10   2  995.60   78.39
  -2 -10   2 1187.08   76.79
  -2 -10   2 1350.06   79.19
   1  10  -2  -14.00   40.70
   1  10  -2   52.29   27.50
  -1 -10   2   19.60   18.70
  -1 -10   2  -20.70   54.09
  -1 -10   2   12.90   18.30
  -1 -10   2   61.99   24.90
  -1 -10   2   19.90   22.50
  -1 -10   2   36.20   20.60
  -1 -10   2  -39.80   23.40
   0  10  -2  128.69   55.59
   0  10  -2  185.08   29.20
   0 -10   2  208.28   34.40
   0 -10   2  184.88   28.00
   0 -10   2  167.48   25.50
   0 -10   2  102.29   71.29
   0 -10   2  129.79   29.60
   0 -10   2  146.39   28.90
  -1  10  -2   54.39   22.40
  -1  10  -2  129.39   59.89
   1 -10   2   70.19   23.00
   1 -10   2   46.10   28.80
   1 -10   2   73.09   83.89
   1 -10   2   74.39   27.80
   1 -10   2   88.79   26.30
   1 -10   2  127.79   25.90
  -2  10  -2  123.69   67.59
   2 -10   2   49.70   30.80
   2 -10   2  104.39   39.70
   2 -10   2   73.69   23.90
   2 -10   2   30.00   25.40
   2 -10   2   77.39   23.80
   2 -10   2  -18.70   43.60
   2 -10   2   49.20   24.10
  -3  10  -2  205.38   79.69
   3 -10   2  170.38   33.50
   3 -10   2  221.48   29.40
   3 -10   2  190.48   22.90
   3 -10   2  259.37   29.10
   3 -10   2  219.28   32.30
   3 -10   2  216.68   44.60
  -4  10  -2  -46.50   69.29
   4 -10   2    7.70   19.60
   4 -10   2   19.70   14.50
   4 -10   2   17.80   20.70
   4 -10   2   28.90   34.60
   4 -10   2   14.90   25.70
   4 -10   2   -8.80   16.70
   4 -10   2    4.40    9.30
   4 -10   2   16.70   21.40
  -5  10  -2 1796.12  160.98
   5 -10   2 1595.54   89.19
   5 -10   2 1558.94   98.89
   5 -10   2 1437.76   77.09
   5 -10   2 1468.65   86.69
   5 -10   2 1630.74  104.39
   5 -10   2 1665.03   97.09
   5 -10   2 1533.25   77.39
   5 -10   2 1560.34   88.69
   5 -10   2 1577.34   79.39
   6 -10   2   42.40   14.90
   6 -10   2   58.99   22.90
   6 -10   2   35.90   13.80
   6 -10   2    4.50   18.60
   6 -10   2   43.60   23.80
   6 -10   2   31.00   25.60
   6 -10   2   55.49   36.80
   6 -10   2   43.60   21.00
   6 -10   2   17.80   16.10
   7 -10   2  147.39   25.20
   7 -10   2   76.49   30.10
   7 -10   2  115.89   26.00
   7 -10   2  122.79   17.40
   7 -10   2  156.88   20.50
   7 -10   2  171.38   33.10
   7 -10   2  105.29   21.20
   8 -10   2  402.66   38.30
   8 -10   2  450.55   32.60
   8 -10   2  424.26   42.00
   8 -10   2  306.57   41.80
   8 -10   2  303.17   51.19
   8 -10   2  428.06   35.00
   8 -10   2  444.46   51.59
   8 -10   2  455.55   38.80
   9 -10   2  263.47   50.29
   9 -10   2  322.07   45.10
   9 -10   2  324.17   32.90
   9 -10   2  210.88   34.80
   9 -10   2  257.97   33.30
   9 -10   2  281.37   41.50
   9 -10   2  319.47   29.00
  10 -10   2   45.30   15.50
  10 -10   2   48.70   17.90
  10 -10   2   88.09   31.70
  10 -10   2   30.30   24.40
  10 -10   2   57.29   22.60
  10 -10   2   -7.90   31.40
  11 -10   2  490.75   46.30
  11 -10   2  564.44   38.20
  11 -10   2  513.25   42.40
  11 -10   2  526.35   68.79
  12 -10   2  275.77   31.10
  12 -10   2  277.37   28.50
  12 -10   2  240.98   33.10
   9   9  -2   42.00   33.90
   9   9  -2  134.79   35.10
  -9  -9   2   98.99   19.20
  -9  -9   2   18.10   36.20
   8   9  -2   -2.90   38.10
   8   9  -2   -0.60   29.10
  -8  -9   2    9.50   25.50
  -8  -9   2   -8.90   13.40
   7   9  -2  144.09   44.10
   7   9  -2  231.08   41.00
   7   9  -2  129.09   60.89
  -7  -9   2  222.28   23.20
  -7  -9   2  309.87   52.79
   6   9  -2 1648.64   94.19
   6   9  -2 1370.86  102.79
  -6  -9   2 1514.55   86.79
  -6  -9   2 1366.06   91.89
  -6  -9   2 1334.07   72.29
   5   9  -2  176.08   36.20
  -5  -9   2  138.49   20.80
  -5  -9   2   87.49   31.00
  -5  -9   2  124.19   27.10
   4   9  -2  125.59   32.10
   4   9  -2  127.99   43.80
  -4  -9   2  150.18   29.30
  -4  -9   2  223.58   37.30
  -4  -9   2  174.28   24.10
   3   9  -2  171.88   49.40
   3   9  -2  201.18   33.10
  -3  -9   2  205.58   24.00
  -3  -9   2  217.28   36.20
  -3  -9   2  179.28   28.80
  -3  -9   2  205.58   29.00
   2   9  -2  394.06   39.30
   2   9  -2  314.57   57.19
  -2  -9   2  390.56   43.10
  -2  -9   2  397.76   34.40
  -2  -9   2  272.87   33.70
  -2  -9   2  288.17   27.20
   1   9  -2   74.89   24.80
   1   9  -2   97.99   49.99
  -1  -9   2   72.69   22.30
  -1  -9   2   88.79   26.40
  -1  -9   2  146.89   51.69
  -1  -9   2  104.69   22.20
  -1  -9   2  110.79   26.20
  -1  -9   2   81.39   25.30
   0   9  -2  708.33   84.69
   0   9  -2  610.74   46.70
   0  -9   2  551.04   44.20
   0  -9   2  534.65   52.19
   0  -9   2  556.44   46.50
   0  -9   2  529.45   73.89
   0  -9   2  656.23   52.89
   0  -9   2  660.93   50.09
  -1   9  -2   -4.80   17.40
  -1   9  -2  -59.19   52.69
   1  -9   2   -2.10   17.20
   1  -9   2  -32.40   38.60
   1  -9   2   11.20   22.70
   1  -9   2    5.00   22.50
   1  -9   2   -4.40   15.70
   1  -9   2   18.40   19.50
  -2   9  -2  263.47   76.29
   2  -9   2  221.38   27.20
   2  -9   2  241.38   36.70
   2  -9   2  243.98   42.20
   2  -9   2  202.08   30.50
   2  -9   2  267.97   23.40
   2  -9   2  292.37   32.50
   2  -9   2  251.27   26.90
  -3   9  -2  -15.50   68.99
   3  -9   2   91.39   14.50
   3  -9   2   76.69   33.20
   3  -9   2   85.39   21.90
   3  -9   2  122.89   14.20
   3  -9   2   90.49   12.70
   3  -9   2   62.69   18.60
   3  -9   2  129.49   31.00
   3  -9   2   49.99   20.60
   3  -9   2   76.39   18.80
   4  -9   2 1025.20   65.99
   4  -9   2 1017.20   73.09
   4  -9   2 1137.49   64.59
   4  -9   2 1147.99   78.49
   4  -9   2 1048.40   64.69
   4  -9   2  997.70   54.59
   4  -9   2 1101.59   64.59
   4  -9   2 1086.59   56.59
   4  -9   2 1024.80   55.39
   5  -9   2  -13.30   12.70
   5  -9   2  -21.60   21.50
   5  -9   2    6.80   19.20
   5  -9   2    2.80   19.00
   5  -9   2  -16.70   10.60
   5  -9   2  -25.50   28.50
   5  -9   2   -6.60   16.70
   5  -9   2   -0.50   10.40
   5  -9   2    0.50   18.30
   6  -9   2  491.65   33.50
   6  -9   2  430.96   39.80
   6  -9   2  523.05   42.60
   6  -9   2  482.15   57.99
   6  -9   2  497.45   36.90
   6  -9   2  375.16   46.70
   6  -9   2  497.25   34.40
   6  -9   2  535.75   44.30
   6  -9   2  541.35   47.90
  -7   9  -2   87.99   67.69
   7  -9   2  111.99   18.80
   7  -9   2   97.19   34.90
   7  -9   2  139.39   29.90
   7  -9   2  119.69   30.50
   7  -9   2  144.79   18.10
   7  -9   2   79.79   20.00
   7  -9   2  122.79   23.90
  -8   9  -2  414.16   98.59
   8  -9   2  414.06   40.70
   8  -9   2  422.96   32.70
   8  -9   2  473.65   35.70
   8  -9   2  380.36   38.10
   8  -9   2  416.16   46.70
   8  -9   2  362.56   52.69
   8  -9   2  327.17   44.20
   8  -9   2  402.26   35.20
  -9   9  -2   62.79   80.79
   9  -9   2    7.80   14.30
   9  -9   2   -7.40   17.90
   9  -9   2  -13.50   18.10
   9  -9   2   29.30   23.70
   9  -9   2  -12.50   14.10
   9  -9   2  -10.40   25.40
   9  -9   2   42.10   34.50
 -10   9  -2   88.59   88.09
  10  -9   2   37.00   26.80
  10  -9   2  -34.80   27.50
  10  -9   2   31.00   15.20
 -11   9  -2  119.29  101.89
  11  -9   2  211.88   39.30
  11  -9   2  329.57   30.80
  11  -9   2  265.77   30.80
  11  -9   2  270.37   33.50
  12  -9   2  142.69   38.50
  12  -9   2  177.58   26.90
  12  -9   2  165.58   21.60
  12  -9   2  174.18   31.20
  12  -9   2  171.18   35.10
  10   8  -2  183.78   58.69
  10   8  -2  143.49   36.90
  10   8  -2  183.68   36.70
 -10  -8   2  207.88   24.50
 -10  -8   2  193.28   30.10
   9   8  -2   18.80   30.10
   9   8  -2  -30.00   35.10
  -9  -8   2    1.80   24.00
  -9  -8   2   13.50   15.70
   8   8  -2   -4.50   29.30
   8   8  -2    9.00   32.90
  -8  -8   2   22.90   26.50
  -8  -8   2   32.20   24.20
  -8  -8   2    6.60   15.00
   7   8  -2 1237.98   80.79
   7   8  -2  990.00   88.99
   7   8  -2 1124.89  115.69
  -7  -8   2 1120.59   71.79
  -7  -8   2 1191.68   61.99
  -7  -8   2 1078.49   79.89
   6   8  -2  266.27   75.89
   6   8  -2  296.27   41.10
   6   8  -2  320.97   55.49
  -6  -8   2  207.68   22.60
  -6  -8   2  243.78   32.40
  -6  -8   2  313.97   40.50
   5   8  -2  609.44   56.59
   5   8  -2  485.45   62.19
  -5  -8   2  490.75   52.69
  -5  -8   2  514.75   45.80
  -5  -8   2  492.55   33.80
  -5  -8   2  459.85   34.70
   4   8  -2   11.90   25.70
   4   8  -2   35.60   39.10
  -4  -8   2    9.50   11.80
  -4  -8   2   24.90   14.50
  -4  -8   2    7.90   21.80
  -4  -8   2   34.90   20.40
   3   8  -2  437.96   46.20
   3   8  -2  359.66   54.29
  -3  -8   2  304.87   31.00
  -3  -8   2  361.56   30.10
  -3  -8   2  351.56   36.80
  -3  -8   2  351.26   43.70
  -3  -8   2  376.96   39.40
   2   8  -2   52.99   23.20
   2   8  -2   61.29   45.10
  -2  -8   2   50.99   16.00
  -2  -8   2   34.80   41.40
  -2  -8   2   17.80   23.00
  -2  -8   2   36.50   20.40
  -2  -8   2   52.79   20.80
  -2  -8   2   35.50   18.10
   1   8  -2   56.79   45.60
   1   8  -2   35.70   20.40
  -1  -8   2   74.49   21.00
  -1  -8   2   59.29   22.50
  -1  -8   2   44.20   16.20
  -1  -8   2   73.59   26.60
  -1  -8   2   90.39   47.70
  -1  -8   2   66.09   23.80
   0   8  -2 1098.19  107.89
   0  -8   2 1212.28   64.59
   0  -8   2 1092.39   70.89
   0  -8   2 1290.87   72.09
   0  -8   2 1193.08   89.59
   0  -8   2 1058.99   62.69
   0  -8   2 1096.69   67.59
  -1   8  -2 2546.25  169.18
   1  -8   2 2691.93  136.59
   1  -8   2 2596.74  132.29
   1  -8   2 2606.24  128.19
   1  -8   2 2670.93  124.79
   1  -8   2 2509.15  128.39
   1  -8   2 2570.04  122.59
   1  -8   2 2455.25  119.09
  -2   8  -2  224.78   74.09
   2  -8   2  209.08   17.20
   2  -8   2  163.08   17.20
   2  -8   2  184.58   28.60
   2  -8   2  181.88   21.60
   2  -8   2  189.38   24.20
   2  -8   2  185.58   25.70
   2  -8   2  181.58   35.00
   2  -8   2  150.18   23.30
   2  -8   2  259.57   24.00
   3  -8   2   32.90   17.00
   3  -8   2    2.30   20.20
   3  -8   2   41.90   26.70
   3  -8   2   18.00   17.70
   3  -8   2   22.50   15.70
   3  -8   2   22.80   11.30
   3  -8   2   58.09   12.30
   3  -8   2   32.40   16.70
   3  -8   2   17.90    9.70
  -4   8  -2  457.55   55.39
   4  -8   2  369.26   27.50
   4  -8   2  396.96   36.60
   4  -8   2  368.46   36.80
   4  -8   2  413.26   29.10
   4  -8   2  411.46   38.10
   4  -8   2  382.66   47.30
   4  -8   2  355.16   36.00
   4  -8   2  407.66   43.50
  -5   8  -2  756.52   89.09
   5  -8   2  770.82   52.39
   5  -8   2  854.11   52.59
   5  -8   2  838.92   47.20
   5  -8   2  772.32   51.99
   5  -8   2  854.01   61.19
   5  -8   2  768.42   44.30
   5  -8   2  897.41   65.89
   5  -8   2  765.32   45.10
   5  -8   2  943.41   56.09
  -6   8  -2  151.08   67.79
   6  -8   2  171.18   23.30
   6  -8   2  158.28   19.20
   6  -8   2  214.68   32.80
   6  -8   2  183.08   25.20
   6  -8   2  198.98   20.00
   6  -8   2  189.28   37.90
   6  -8   2  160.08   21.80
   6  -8   2  151.18   22.70
   6  -8   2  145.09   31.90
  -7   8  -2  109.89   70.49
   7  -8   2   63.39   23.30
   7  -8   2  134.19   18.00
   7  -8   2  127.09   23.30
   7  -8   2   94.49   20.00
   7  -8   2  114.79   28.20
   7  -8   2  141.29   19.80
   7  -8   2  163.68   22.40
   7  -8   2   86.19   34.90
  -8   8  -2  231.18   92.59
   8  -8   2  242.08   23.00
   8  -8   2  262.97   47.10
   8  -8   2  339.37   33.20
   8  -8   2  185.98   23.00
   8  -8   2  227.88   35.80
   8  -8   2  253.67   36.70
   8  -8   2  241.88   26.70
  -9   8  -2  155.78   97.19
   9  -8   2  202.48   45.90
   9  -8   2  206.28   25.30
   9  -8   2  210.88   25.30
   9  -8   2  166.88   30.00
   9  -8   2  186.78   21.20
   9  -8   2  145.79   32.20
   9  -8   2  180.28   27.60
 -10   8  -2   89.09   99.99
  10  -8   2   28.10   15.30
  10  -8   2    1.70   20.00
  10  -8   2   -9.80   26.70
  10  -8   2    7.00   16.30
  10  -8   2   -2.80   29.80
 -11   8  -2  -95.79   92.19
  11  -8   2   33.60   15.70
  11  -8   2    9.60   32.80
  11  -8   2  -13.90   20.00
  11  -8   2  -26.80   16.40
  11  -8   2  -39.00   21.40
  12  -8   2  425.26   36.40
  12  -8   2  469.05   41.50
  12  -8   2  312.37   52.49
  12  -8   2  507.35   47.40
  13  -8   2   -5.70   27.10
  13  -8   2   13.00   31.90
  13  -8   2   18.20   25.40
  13  -8   2   33.60   24.90
  13  -8   2   -7.90   15.60
  11   7  -2   80.79   38.60
  11   7  -2  136.69   38.30
 -11  -7   2  120.19   25.80
  10   7  -2  141.09   38.50
  10   7  -2  118.69   31.80
  10   7  -2  115.09   45.10
 -10  -7   2  129.09   28.90
 -10  -7   2  127.39   21.80
   9   7  -2   79.49   35.50
   9   7  -2   98.09   32.70
  -9  -7   2   79.19   29.20
  -9  -7   2  116.29   19.80
   8   7  -2   49.80   34.10
   8   7  -2   16.90   30.80
  -8  -7   2   44.50   28.00
  -8  -7   2   35.00   21.40
  -8  -7   2   48.20   15.60
   7   7  -2  263.47   38.90
   7   7  -2  188.38   43.20
   7   7  -2  239.58   63.29
  -7  -7   2  259.37   27.10
  -7  -7   2  281.87   33.20
   6   7  -2   38.60   29.00
   6   7  -2   16.50   37.20
   5   7  -2  920.51   66.39
   5   7  -2  827.72   78.19
  -5  -7   2  942.21   60.19
  -5  -7   2  963.70   50.59
   4   7  -2  107.79   27.60
   4   7  -2  237.68   47.50
  -4  -7   2  150.98   23.80
  -4  -7   2  129.19   16.00
   3   7  -2   -5.60   31.90
   3   7  -2   -1.50   20.80
  -3  -7   2  -17.00   12.90
  -3  -7   2   21.20   16.00
  -3  -7   2   -2.40   16.20
   2   7  -2  803.72   80.49
   2   7  -2  750.02   54.19
  -2  -7   2  947.11   70.79
  -2  -7   2  879.11   54.59
  -2  -7   2  775.92   49.80
  -2  -7   2  871.61   54.19
  -2  -7   2  904.01   48.60
   1   7  -2  711.93   84.29
  -1  -7   2  688.83   48.70
  -1  -7   2  662.43   46.50
  -1  -7   2  679.73   65.39
  -1  -7   2  656.43   42.40
  -1  -7   2  636.84   48.80
   0   7  -2   63.29   56.29
   0  -7   2  233.08   36.80
   0  -7   2  149.79   25.00
   0  -7   2  143.89   29.50
   0  -7   2  182.18   21.30
  -1   7  -2 4634.34  245.18
   1  -7   2 4493.35  206.38
   2  -7   2  157.58   25.00
   2  -7   2  210.48   24.10
   2  -7   2  247.88   26.80
   2  -7   2  224.88   34.10
   2  -7   2  228.38   18.60
  -3   7  -2  -11.50   26.00
   3  -7   2    9.10   14.40
   3  -7   2   11.60   22.10
   3  -7   2  -13.40   12.40
   3  -7   2   15.30   10.40
   3  -7   2   13.30   16.00
   3  -7   2   -4.90    8.20
   3  -7   2    0.20   14.00
  -4   7  -2  979.60   87.99
   4  -7   2  969.70   56.19
   4  -7   2 1018.20   63.29
   4  -7   2 1000.10   58.49
   4  -7   2  965.10   52.19
   4  -7   2  955.30   56.79
   4  -7   2 1032.90   67.59
   4  -7   2  953.30   50.79
  -5   7  -2  310.67   63.89
   5  -7   2  256.67   31.00
   5  -7   2  180.38   27.20
   5  -7   2  254.37   29.10
   5  -7   2  221.48   23.30
   5  -7   2  356.56   43.30
   5  -7   2  332.17   31.30
   5  -7   2  247.08   22.70
   5  -7   2  281.77   29.00
  -6   7  -2  340.77   80.79
   6  -7   2  257.37   24.60
   6  -7   2  339.47   43.30
   6  -7   2  263.57   31.60
   6  -7   2  251.17   24.50
   6  -7   2  262.67   27.40
   6  -7   2  237.08   27.60
   6  -7   2  326.97   31.00
   6  -7   2  261.17   32.60
  -7   7  -2  282.77   91.39
   7  -7   2  424.16   31.60
   7  -7   2  364.46   34.70
   7  -7   2  425.56   45.40
   7  -7   2  390.96   50.39
   7  -7   2  381.26   34.10
   7  -7   2  404.06   31.40
   7  -7   2  366.86   40.60
   7  -7   2  382.06   29.70
  -8   7  -2  138.99   85.29
   8  -7   2  131.19   22.20
   8  -7   2  181.38   20.80
   8  -7   2  186.48   40.50
   8  -7   2  141.59   28.20
   8  -7   2  151.88   31.80
   8  -7   2  144.79   29.60
   8  -7   2  163.08   18.30
   8  -7   2  179.18   23.30
  -9   7  -2  622.24  122.79
   9  -7   2  664.63   49.20
   9  -7   2  645.84   50.19
   9  -7   2  725.63   47.40
   9  -7   2  669.63   45.60
   9  -7   2  802.82   71.49
   9  -7   2  729.73   58.59
   9  -7   2  712.73   54.59
   9  -7   2  748.73   45.10
 -10   7  -2   80.19   96.89
  10  -7   2   31.70   32.60
  10  -7   2   21.10   19.50
  10  -7   2   -6.10   13.20
  10  -7   2    6.00   16.40
  10  -7   2   16.10   20.00
  10  -7   2    6.50   23.70
 -11   7  -2  344.07  126.99
  11  -7   2  454.35   41.00
  11  -7   2  341.47   44.80
  11  -7   2  437.86   35.50
  11  -7   2  416.06   60.99
  11  -7   2  431.06   44.80
  11  -7   2  416.56   44.70
 -12   7  -2  -15.60  104.79
  12  -7   2   64.59   39.50
  12  -7   2   99.29   33.90
  12  -7   2   52.99   17.90
  12  -7   2   66.89   23.20
  12  -7   2  101.49   25.80
  13  -7   2  137.79   22.30
  13  -7   2  161.28   34.90
  13  -7   2  165.58   29.50
  13  -7   2  137.39   41.00
  13  -7   2  142.09   26.70
  12   6  -2   12.20   33.90
  12   6  -2   58.29   24.60
 -12  -6   2   90.19   20.10
  11   6  -2  151.88   31.40
  11   6  -2   60.69   34.70
  11   6  -2   46.80   35.00
 -11  -6   2  130.89   22.60
 -11  -6   2   88.89   42.60
  10   6  -2  -21.20   29.00
  10   6  -2   69.99   38.30
  10   6  -2  -26.00   25.50
 -10  -6   2   -3.30   23.20
 -10  -6   2  -11.40   14.70
   9   6  -2  119.69   40.20
   9   6  -2   71.89   30.40
  -9  -6   2  109.69   19.20
   8   6  -2  214.88   47.90
   8   6  -2  255.77   38.60
  -8  -6   2  302.87   29.80
  -8  -6   2  314.67   35.10
   7   6  -2  172.38   56.09
   7   6  -2  297.07   38.10
   7   6  -2  160.18   42.80
  -7  -6   2  244.88   30.20
  -7  -6   2  243.08   26.70
   6   6  -2  606.84   67.69
   6   6  -2  763.92   56.29
  -6  -6   2  636.74   47.50
  -6  -6   2  724.23   41.80
   5   6  -2  126.89   34.50
   5   6  -2   72.19   25.70
  -5  -6   2   96.39   13.00
  -5  -6   2  105.89   15.50
  -5  -6   2  105.29   35.20
  -5  -6   2  112.29   21.30
   4   6  -2   85.09   25.80
   4   6  -2  206.18   43.40
  -4  -6   2  173.38   17.80
  -4  -6   2  114.99   20.40
   3   6  -2 2454.85  138.19
  -3  -6   2 2605.44  120.19
  -3  -6   2 2457.95  117.99
  -3  -6   2 2290.27  113.59
   2   6  -2   52.49   38.40
  -2  -6   2   23.10   14.50
  -2  -6   2   20.00   12.10
  -2  -6   2   31.90   15.70
  -2  -6   2   62.19   55.09
   1   6  -2  -37.00   49.00
  -1  -6   2  -16.90   29.70
  -1  -6   2   41.90   17.40
  -1  -6   2    6.70   12.80
  -1  -6   2   -2.70   16.20
   0   6  -2  923.91   92.39
   0  -6   2  782.42   48.10
   0  -6   2  954.90   49.80
   0  -6   2  897.41   52.69
   0  -6   2  863.11   57.79
   0  -6   2  921.71   55.09
   1  -6   2  960.30   55.69
   1  -6   2  989.80   54.29
   1  -6   2  985.20   59.99
   1  -6   2 1044.50   63.19
   1  -6   2  965.20   51.99
  -2   6  -2  355.76   43.90
   2  -6   2  422.36   40.70
   2  -6   2  392.76   36.90
   2  -6   2  423.76   30.80
   2  -6   2  390.56   33.30
   2  -6   2  369.06   31.50
  -3   6  -2 1139.59   88.89
   3  -6   2 1079.39   56.09
   3  -6   2 1194.38   62.49
   3  -6   2 1149.78   62.39
   3  -6   2 1180.98   71.09
   3  -6   2 1147.49   67.39
   3  -6   2 1157.08   61.19
   3  -6   2 1154.38   57.39
  -4   6  -2  712.93   79.19
   4  -6   2  625.54   42.70
   4  -6   2  617.54   47.50
   4  -6   2  640.34   40.70
   4  -6   2  611.94   36.00
   4  -6   2  628.84   50.49
   4  -6   2  654.43   37.20
  -5   6  -2   -0.70   50.49
   5  -6   2  108.79   23.10
   5  -6   2   41.90   22.50
   5  -6   2   55.69   15.30
   5  -6   2   71.39   12.60
   5  -6   2   68.29   14.20
   5  -6   2   71.59   15.90
   5  -6   2   90.89   22.40
  -6   6  -2   94.49   67.59
   6  -6   2   69.59   21.10
   6  -6   2   93.59   14.90
   6  -6   2   98.09   16.10
   6  -6   2   65.09   24.50
   6  -6   2   80.19   15.60
   6  -6   2  131.09   24.30
   6  -6   2   99.49   13.60
   6  -6   2  125.69   19.30
  -7   6  -2  805.62  123.39
   7  -6   2  836.52   49.00
   7  -6   2  845.52   50.59
   7  -6   2  830.82   58.09
   7  -6   2  819.62   45.90
   7  -6   2  882.11   48.00
   7  -6   2  797.42   55.99
   7  -6   2  814.02   64.99
   7  -6   2  787.22   46.00
  -8   6  -2  388.96  101.49
   8  -6   2  383.76   35.70
   8  -6   2  396.16   43.00
   8  -6   2  450.25   52.49
   8  -6   2  387.66   39.90
   8  -6   2  396.36   30.60
   8  -6   2  364.26   32.10
   8  -6   2  391.96   35.40
   8  -6   2  358.96   32.20
  -9   6  -2  492.85  117.89
   9  -6   2  529.15   43.60
   9  -6   2  490.85   44.40
   9  -6   2  543.55   38.20
   9  -6   2  537.55   52.79
   9  -6   2  582.54   41.40
   9  -6   2  589.94   45.00
   9  -6   2  604.94   63.29
 -10   6  -2  110.89  100.79
  10  -6   2  268.87   34.50
  10  -6   2  175.78   34.60
  10  -6   2  247.08   25.40
  10  -6   2  230.88   29.20
  10  -6   2  225.78   45.50
  10  -6   2  260.17   32.30
 -11   6  -2   19.20   92.99
  11  -6   2    4.20   20.80
  11  -6   2   17.00   23.60
  11  -6   2    8.40   18.40
  11  -6   2   16.30   24.50
  11  -6   2    2.50   15.50
  11  -6   2  -11.30   32.90
 -12   6  -2  330.87  127.89
  12  -6   2  450.05   43.40
  12  -6   2  376.36   35.90
  12  -6   2  421.86   45.00
  12  -6   2  279.17   56.39
  12  -6   2  446.46   50.39
  12  -6   2  388.16   40.70
  13  -6   2   10.00   33.20
  13  -6   2   12.10   17.30
  13  -6   2   22.60   21.20
  13  -6   2   15.00   26.50
  13  -6   2   16.90   23.30
  14  -6   2   91.29   28.90
  12   5  -2   21.10   44.30
  12   5  -2   18.80   22.40
 -12  -5   2   54.69   18.40
  11   5  -2  423.46   42.10
  11   5  -2  387.76   62.69
 -11  -5   2  343.27   44.20
 -11  -5   2  391.26   35.20
  10   5  -2  -17.20   31.40
  10   5  -2   23.20   36.00
 -10  -5   2   14.60   15.90
   9   5  -2  201.38   41.80
   9   5  -2  191.38   34.30
  -9  -5   2  247.88   90.79
  -9  -5   2  195.58   23.30
   8   5  -2   17.70   26.00
   8   5  -2    4.40   30.90
  -8  -5   2   41.50   67.49
  -8  -5   2   18.30   16.70
  -8  -5   2    5.80   14.70
   7   5  -2 1147.29   81.19
   7   5  -2  945.51   69.79
   7   5  -2 1102.69   95.79
  -7  -5   2  892.01  117.09
  -7  -5   2 1096.89   58.09
  -7  -5   2 1097.29   62.09
   6   5  -2  311.17   35.10
   6   5  -2  255.77   44.90
  -6  -5   2  313.77   30.90
  -6  -5   2  264.87   24.40
  -6  -5   2  179.08   83.09
   5   5  -2  157.68   17.80
   5   5  -2  121.79   38.50
   5   5  -2  156.48   36.10
  -5  -5   2  112.39   14.30
  -5  -5   2  134.09   20.40
  -5  -5   2  118.99   47.40
   4   5  -2  102.99   33.90
   4   5  -2  115.19   15.60
  -4  -5   2  114.39   13.80
  -4  -5   2   67.09   37.10
  -4  -5   2  102.99   18.10
   3   5  -2 1726.63  107.19
  -3  -5   2 1782.52   88.49
  -3  -5   2 1780.12  100.49
  -3  -5   2 1826.02   86.89
  -3  -5   2 1741.23   83.59
   2   5  -2  568.64   65.89
  -2  -5   2  504.65   32.90
  -2  -5   2  579.24   52.79
  -2  -5   2  531.65   36.40
  -2  -5   2  495.95   36.50
   1   5  -2  488.25   70.99
  -1  -5   2  417.36   43.00
  -1  -5   2  392.66   32.90
  -1  -5   2  415.46   29.60
  -1  -5   2  430.36   33.80
   0   5  -2   -5.40   57.39
   0  -5   2   -2.70    9.70
   0  -5   2   -5.00   18.30
   0  -5   2   10.20   14.30
   0  -5   2    2.30   13.40
   1  -5   2 1787.12   83.19
   1  -5   2 1779.82   87.69
   1  -5   2 1750.42   90.59
   1  -5   2 1587.94   84.89
  -2   5  -2 1134.99   82.49
   2  -5   2 1169.38   61.69
   2  -5   2 1293.67   63.49
   2  -5   2 1301.57   69.99
   2  -5   2 1115.89   65.59
   2  -5   2 1150.08   60.79
  -3   5  -2 3295.37  171.98
   3  -5   2 2951.60  142.79
   3  -5   2 3057.59  141.89
   3  -5   2 2866.91  149.88
   3  -5   2 3306.97  142.09
   4  -5   2  397.96   35.50
   4  -5   2  352.76   25.60
   4  -5   2  299.97   30.80
   4  -5   2  352.86   27.90
   4  -5   2  357.06   24.30
   4  -5   2  301.77   27.90
   4  -5   2  323.37   36.20
   5  -5   2 1648.94   81.59
   5  -5   2 1675.83   87.79
   5  -5   2 1680.73   93.19
   5  -5   2 1694.33   87.19
   5  -5   2 1706.13   79.89
   5  -5   2 1564.64   80.99
   5  -5   2 1685.03   81.19
   6  -5   2  600.04   49.90
   6  -5   2  503.75   40.10
   6  -5   2  486.05   34.70
   6  -5   2  461.15   40.70
   6  -5   2  524.15   32.80
   7  -5   2   12.20   10.40
   7  -5   2   -1.70   18.60
   7  -5   2   -1.90   10.00
   7  -5   2    5.10   11.50
   7  -5   2   12.40    9.20
   7  -5   2  -25.90   12.60
   7  -5   2   13.10   16.30
   7  -5   2   -3.60   22.00
   8  -5   2  719.93   63.29
   8  -5   2  747.13   43.90
   8  -5   2  751.02   55.49
   8  -5   2  709.53   47.90
   8  -5   2  798.82   50.89
   8  -5   2  762.02   48.60
   8  -5   2  675.43   42.00
   8  -5   2  705.03   45.20
  -9   5  -2  529.95  119.89
   9  -5   2  511.05   43.50
   9  -5   2  522.95   42.90
   9  -5   2  515.75   42.40
   9  -5   2  587.84   51.39
   9  -5   2  591.44   59.99
   9  -5   2  518.35   39.90
 -10   5  -2   -2.70   10.40
 -10   5  -2  -31.80   94.69
  10  -5   2   33.60   32.20
  10  -5   2    5.30   21.40
  10  -5   2   11.70   15.30
  10  -5   2   45.20   15.80
  10  -5   2    3.40   21.90
  10  -5   2   -9.70   18.60
 -11   5  -2  204.98   22.30
 -11   5  -2  108.59  100.69
  11  -5   2  241.78   26.30
  11  -5   2  137.59   27.30
  11  -5   2  238.98   51.29
  11  -5   2  223.98   31.10
  11  -5   2  253.77   35.20
 -12   5  -2   97.99  115.99
 -12   5  -2  174.28   19.00
  12  -5   2   95.79   39.20
  12  -5   2  167.68   27.30
  12  -5   2  109.29   28.90
  12  -5   2  151.78   22.00
  12  -5   2  154.78   30.70
 -13   5  -2  473.95   33.00
 -13   5  -2  331.87  163.58
  13  -5   2  546.55   47.80
  13  -5   2  458.25   51.69
  13  -5   2  495.15   40.10
  13  -5   2  476.05   48.40
 -14   5  -2   27.50   12.10
  14  -5   2   30.50   34.10
  14  -5   2   20.20   24.20
  14  -5   2   10.20   21.60
  14  -5   2   27.10   18.40
  14  -5   2   60.69   25.20
  13   4  -2   59.69   41.20
  13   4  -2   82.99   19.00
 -13  -4   2   91.09   20.10
  12   4  -2   21.80   37.00
 -12  -4   2   14.60   16.50
  11   4  -2  254.37   44.70
  11   4  -2  230.88   32.40
  11   4  -2  323.87   54.19
 -11  -4   2   84.19   92.59
 -11  -4   2  183.88   23.30
 -11  -4   2  191.38   31.50
  10   4  -2   92.79   28.50
  10   4  -2   49.00   36.70
  10   4  -2   43.70   36.60
 -10  -4   2   69.39   81.29
 -10  -4   2   76.09   18.70
   9   4  -2  163.38   32.00
   9   4  -2  252.97   46.00
  -9  -4   2  103.79   80.49
  -9  -4   2  116.89   19.80
   8   4  -2  899.71   54.19
   8   4  -2  923.71   72.09
   8   4  -2  835.72   61.39
  -8  -4   2  881.51  126.89
  -8  -4   2  891.31   52.59
  -8  -4   2  811.92   48.90
   7   4  -2   59.29   34.60
   7   4  -2   21.40   23.80
   7   4  -2   58.89   31.40
   7   4  -2   54.19   16.70
  -7  -4   2   25.50   13.00
  -7  -4   2   36.10   15.40
   6   4  -2  410.46   31.90
   6   4  -2  426.56   50.89
   6   4  -2  452.65   51.59
  -6  -4   2  464.25   34.30
  -6  -4   2  450.35   29.80
   5   4  -2  269.87   23.60
   5   4  -2  270.07   40.50
  -5  -4   2  258.87   26.90
   4   4  -2  250.27   21.20
   4   4  -2  255.37   38.20
  -4  -4   2  234.58   26.30
  -3  -4   2 1013.00   56.69
  -3  -4   2 1118.79   54.79
   2   4  -2   49.20   38.20
  -2  -4   2   34.50   25.30
  -2  -4   2   82.19   15.10
  -2  -4   2   61.79   14.10
   1   4  -2  176.98   58.09
  -1  -4   2  221.98   27.00
  -1  -4   2  181.38   21.00
   0  -4   2 2429.86  118.39
   0  -4   2 2481.65  116.29
  -1   4  -2 2142.09  104.19
   1  -4   2 2024.70   99.89
   1  -4   2 2054.69  101.99
  -2   4  -2  704.33   66.79
   2  -4   2  625.94   38.10
   2  -4   2  679.03   44.50
   2  -4   2  625.94   41.50
   3  -4   2 1968.00   94.89
   3  -4   2 1953.60   92.19
   3  -4   2 1932.91   96.19
   4  -4   2 1318.27   72.89
   4  -4   2 1127.59   60.79
   4  -4   2 1297.77   63.39
   4  -4   2 1265.77   67.09
   4  -4   2 1306.17   62.79
   4  -4   2 1285.27   67.99
   5  -4   2  597.54   47.40
   5  -4   2  662.03   42.40
   5  -4   2  630.24   37.10
   5  -4   2  580.74   41.90
   5  -4   2  570.24   34.40
   5  -4   2  588.94   36.50
   6  -4   2   17.40   10.50
   6  -4   2    1.20   15.40
   6  -4   2  -11.30   10.90
   6  -4   2   -1.40   10.50
   7  -4   2  839.12   47.40
   7  -4   2  883.11   56.49
   7  -4   2  900.41   51.69
   7  -4   2  783.12   44.80
   7  -4   2  813.52   61.19
   7  -4   2  817.42   45.90
   7  -4   2  842.82   48.80
   8  -4   2   29.00   15.30
   8  -4   2   10.90   24.70
   8  -4   2  -14.20   16.50
   8  -4   2   17.50   12.10
   8  -4   2   32.00   15.90
   8  -4   2   12.60   13.60
   8  -4   2   -3.50   16.00
  -9   4  -2   33.00   91.89
  -9   4  -2   62.59   12.40
   9  -4   2   80.39   22.50
   9  -4   2   73.39   17.00
   9  -4   2   83.39   18.00
   9  -4   2   57.39   19.60
   9  -4   2   91.89   25.80
 -10   4  -2   70.19   94.89
 -10   4  -2   68.49   13.80
  10  -4   2   84.29   25.50
  10  -4   2   32.20   27.70
  10  -4   2  103.39   22.00
  10  -4   2   70.89   25.40
  10  -4   2   69.09   16.80
  10  -4   2   50.59   34.10
 -11   4  -2  680.63  145.99
 -11   4  -2 1077.19   55.39
  11  -4   2  958.10   65.89
  11  -4   2 1008.40   74.39
  11  -4   2 1059.09   87.79
  11  -4   2 1146.69   66.49
  11  -4   2  984.10   72.89
  11  -4   2 1018.50   60.59
 -12   4  -2  118.89  107.19
 -12   4  -2   24.90   13.00
  12  -4   2   39.30   25.10
  12  -4   2   15.10   37.20
  12  -4   2   22.80   17.50
  12  -4   2   44.80   30.90
  12  -4   2   31.10   23.80
 -13   4  -2    1.90   11.80
 -13   4  -2  -37.60  105.29
  13  -4   2   44.30   37.40
  13  -4   2   22.30   16.60
  13  -4   2    7.50   22.90
  13  -4   2    5.50   22.80
  13  -4   2   15.30   22.40
  14  -4   2   89.29   26.80
  14  -4   2   94.29   20.30
  14  -4   2   87.59   39.50
  14  -4   2   62.99   39.20
  13   3  -2   72.49   39.70
  13   3  -2  140.09   22.90
  12   3  -2  121.69   45.40
 -12  -3   2   63.19   88.99
 -12  -3   2   78.39   19.20
  11   3  -2   66.59   35.90
  11   3  -2   93.09   26.70
 -11  -3   2   84.89   19.10
 -11  -3   2   33.30   86.19
  10   3  -2  120.29   25.50
  10   3  -2  132.89   28.80
  10   3  -2   91.59   38.70
  10   3  -2  147.89   44.20
 -10  -3   2  130.49   20.40
 -10  -3   2   99.99   91.79
   9   3  -2 1723.63   91.09
   9   3  -2 1602.44   86.09
   9   3  -2 1556.54  104.79
   9   3  -2 1644.84  106.39
   9   3  -2 1669.33   92.69
  -9  -3   2 1718.53   83.79
   8   3  -2   83.09   25.20
   8   3  -2   91.19   18.00
   8   3  -2  114.39   34.50
   8   3  -2   86.59   20.20
   8   3  -2   52.29   24.80
  -8  -3   2   40.20   14.00
  -8  -3   2   71.99   16.60
   7   3  -2  953.10   72.99
   7   3  -2  880.51   47.00
   7   3  -2  813.12   55.99
   7   3  -2  827.82   50.99
   7   3  -2  870.81   60.79
   7   3  -2  784.72   62.09
   7   3  -2  841.82   47.90
  -7  -3   2  861.81   48.90
  -7  -3   2  798.02   45.90
   6   3  -2  211.18   34.20
   6   3  -2  237.18   22.30
   6   3  -2  313.87   34.60
   6   3  -2  201.48   20.10
   6   3  -2  231.28   24.00
  -6  -3   2  207.18   23.70
  -6  -3   2  189.38   19.40
   5   3  -2 1864.71   91.49
   5   3  -2 1934.81  105.49
   5   3  -2 1895.11   88.99
   4   3  -2  579.24   51.89
   4   3  -2  515.55   31.90
  -4  -3   2  476.85   32.20
   3   3  -2  125.79   32.50
  -3  -3   2  116.79   14.90
   2   3  -2  248.08   42.90
  -2  -3   2  209.88   19.70
   1   3  -2 3596.74  203.38
   0   3  -2 5318.47  275.67
  -1   3  -2  828.72   62.79
   1  -3   2  849.91   46.20
   2  -3   2 1206.58   61.99
   3  -3   2   87.99   20.20
   3  -3   2   94.89   18.40
   3  -3   2   94.09   16.40
   4  -3   2 1244.18   63.39
   4  -3   2 1198.78   59.29
   4  -3   2 1160.58   58.09
   4  -3   2 1216.18   62.99
   4  -3   2 1174.78   68.29
   5  -3   2   40.80   20.60
   5  -3   2   50.39   11.40
   5  -3   2   39.20   14.30
   5  -3   2   40.60   17.80
   5  -3   2   32.10   14.10
   6  -3   2  238.08   34.20
   6  -3   2  166.48   23.60
   6  -3   2  147.69   18.40
   6  -3   2  200.18   20.10
   7  -3   2  124.39   29.80
   7  -3   2   69.29   13.70
   7  -3   2   85.39   14.30
   7  -3   2  119.79   23.00
   7  -3   2   91.19   16.50
   7  -3   2  147.49   19.50
   8  -3   2 1807.12   89.49
   8  -3   2 1823.52   91.19
   8  -3   2 1700.83   87.49
   8  -3   2 1840.72   88.99
   8  -3   2 1822.12   92.99
   8  -3   2 1727.83   98.09
   8  -3   2 1903.41  107.59
  -9   3  -2   48.10   12.10
   9  -3   2   57.39   16.20
   9  -3   2   85.99   20.40
   9  -3   2   26.40   14.40
   9  -3   2   38.40   30.10
   9  -3   2   60.89   21.50
   9  -3   2   55.49   22.10
 -10   3  -2   67.79   92.59
  10  -3   2  132.79   28.50
  10  -3   2  237.38   36.30
  10  -3   2  170.38   24.80
  10  -3   2  175.28   23.20
  10  -3   2  186.18   42.10
  10  -3   2  144.79   26.70
 -11   3  -2  448.36   31.10
 -11   3  -2  312.57  120.09
  11  -3   2  476.35   50.59
  11  -3   2  485.85   47.10
  11  -3   2  406.06   47.30
  11  -3   2  435.76   38.10
  11  -3   2  329.67   55.09
  11  -3   2  410.66   42.40
 -12   3  -2  -29.90   99.39
 -12   3  -2   58.59   14.90
  12  -3   2   58.59   20.50
  12  -3   2  110.69   34.30
  12  -3   2    7.60   36.20
  12  -3   2   17.70   23.50
  12  -3   2   65.39   30.60
 -13   3  -2   41.70   14.70
 -13   3  -2   30.60  106.39
  13  -3   2  -13.30   34.30
  13  -3   2   29.40   25.20
  13  -3   2   22.20   23.10
  13  -3   2   15.50   18.10
  13  -3   2   49.00   26.00
 -14   3  -2   11.20   12.60
  14  -3   2   21.00   37.30
  14  -3   2    9.70   27.20
  14  -3   2   22.10   20.60
  14  -3   2    4.90   21.40
  13   2  -2  -26.80   29.60
  13   2  -2   70.09   21.60
 -13  -2   2   17.20   15.90
  12   2  -2   19.60   18.20
  12   2  -2   55.39   36.20
 -12  -2   2  -48.30   74.79
 -12  -2   2   29.60   16.00
  11   2  -2  370.26   56.09
  11   2  -2  403.26   61.79
  11   2  -2  383.46   40.20
  11   2  -2  413.66   42.70
 -11  -2   2  424.06   35.40
  10   2  -2  189.08   44.60
  10   2  -2  155.08   29.20
  10   2  -2  163.38   35.10
  10   2  -2  183.48   38.80
  10   2  -2  146.89   37.70
  10   2  -2  166.78   25.30
  10   2  -2  156.68   25.00
 -10  -2   2  160.78   21.60
   9   2  -2  201.18   23.50
   9   2  -2  137.99   36.00
   9   2  -2  187.18   28.20
   9   2  -2  161.48   34.10
   9   2  -2  141.79   26.60
   9   2  -2  132.79   21.20
   9   2  -2  174.08   39.20
  -9  -2   2  103.39   17.90
   8   2  -2  481.15   33.00
   8   2  -2  443.26   43.50
   8   2  -2  415.56   41.30
   8   2  -2  389.66   31.70
   8   2  -2  403.96   45.10
   8   2  -2  480.95   38.40
  -8  -2   2  477.35   30.70
  -8  -2   2  368.66   30.30
   7   2  -2 2234.18  112.69
   7   2  -2 2302.97  109.29
   7   2  -2 2368.16  109.29
   7   2  -2 2364.66  124.29
   7   2  -2 2407.96  115.19
  -7  -2   2 2302.37  109.99
   6   2  -2  311.27   28.50
   6   2  -2  344.37   38.40
   6   2  -2  316.97   38.10
   6   2  -2  339.87   23.90
   6   2  -2  304.77   24.00
   5   2  -2   66.69   15.50
   5   2  -2   58.49   26.90
   5   2  -2   82.59   11.80
   4   2  -2  683.73   52.09
   4   2  -2  663.43   38.70
   3   2  -2  169.48   29.20
  -3  -2   2  187.58   13.90
   2   2  -2   67.69   32.70
  -2  -2   2   72.39   10.40
  -1  -2   2  997.90   49.00
   0   2  -2   36.70   15.00
   0  -2   2   42.30   12.10
  -1   2  -2 1063.29   65.89
   1  -2   2  874.21   47.60
   2  -2   2    0.30   11.90
   3  -2   2  207.48   21.60
   3  -2   2  141.89   16.40
   4  -2   2  937.51   47.90
   4  -2   2  959.90   51.99
   4  -2   2  900.71   47.40
   4  -2   2  880.31   49.40
   4  -2   2 1003.50   55.89
   5  -2   2   25.20   12.30
   5  -2   2   20.00   16.10
   5  -2   2   19.00    9.60
   5  -2   2   19.70   20.10
   5  -2   2   19.60   12.00
   6  -2   2   63.59   19.80
   6  -2   2   24.80   21.60
   6  -2   2   82.79   13.80
   6  -2   2   59.09   14.80
   6  -2   2   54.09   12.30
   7  -2   2 1711.93   93.29
   7  -2   2 1893.41   86.69
   7  -2   2 1781.52  100.49
   7  -2   2 1914.91   88.59
   7  -2   2 1682.73   85.29
   7  -2   2 1727.83   86.49
  -8   2  -2 1392.96   71.79
   8  -2   2 1422.76   75.29
   8  -2   2 1598.34   85.29
   8  -2   2 1517.65   83.29
   8  -2   2 1555.54   74.79
   8  -2   2 1606.04   93.09
   8  -2   2 1577.74   77.99
   8  -2   2 1357.26   71.29
  -9   2  -2   86.89   14.10
   9  -2   2   93.69   21.00
   9  -2   2   84.79   15.60
   9  -2   2   82.69   26.60
   9  -2   2   51.19   23.60
   9  -2   2   59.49   33.00
   9  -2   2   97.99   21.20
 -10   2  -2   53.59  104.09
 -10   2  -2  133.79   18.00
  10  -2   2  123.69   40.40
  10  -2   2  162.68   24.70
  10  -2   2  171.68   27.00
  10  -2   2  166.28   36.00
  10  -2   2  127.49   19.80
  10  -2   2  153.38   29.70
 -11   2  -2  -39.60   87.89
 -11   2  -2    4.80   12.50
  11  -2   2   27.60   22.40
  11  -2   2   12.00   29.70
  11  -2   2   -1.00   22.00
  11  -2   2   10.60   22.10
  11  -2   2   12.80   16.50
  11  -2   2   32.10   35.20
 -12   2  -2   99.69  105.19
  12  -2   2   97.79   28.00
  12  -2   2  168.08   48.80
  12  -2   2  103.79   28.30
  12  -2   2   92.79   25.60
  12  -2   2   94.39   21.50
 -13   2  -2   13.90   13.40
 -13   2  -2  101.39  106.49
  13  -2   2   15.90   21.60
  13  -2   2   19.70   33.10
  13  -2   2   42.10   25.00
  13  -2   2   -1.50   17.50
 -14   2  -2  668.93   40.20
  14  -2   2  553.74   53.69
  14  -2   2  515.75   48.50
  14   1  -2  268.57   28.80
  14   1  -2  162.98   46.50
 -14  -1   2  256.67   28.10
  13   1  -2    5.30   17.80
  13   1  -2   18.50   33.10
 -13  -1   2    2.00   13.80
  12   1  -2   51.09   24.50
  12   1  -2   54.49   37.60
  12   1  -2   33.60   21.90
  12   1  -2   19.00   17.80
 -12  -1   2   48.80   16.70
 -12  -1   2 -120.09   81.89
  11   1  -2   -3.90   28.20
  11   1  -2    2.70   17.90
  11   1  -2    6.80   20.80
  11   1  -2    5.70   21.10
  11   1  -2   17.60   33.40
 -11  -1   2   92.29  109.09
 -11  -1   2    2.00   14.20
  10   1  -2  299.17   46.00
  10   1  -2  317.07   38.50
  10   1  -2  302.87   31.40
  10   1  -2  301.27   45.50
  10   1  -2  276.77   45.60
  10   1  -2  269.07   29.40
 -10  -1   2  377.56   29.30
   9   1  -2   30.50   15.40
   9   1  -2   46.10   30.20
   9   1  -2   25.70   27.70
   9   1  -2   40.20   29.10
   9   1  -2   68.99   22.50
   9   1  -2   34.80   20.00
   9   1  -2   51.19   16.80
  -9  -1   2   36.30   13.30
   8   1  -2 1684.03   95.99
   8   1  -2 1709.63   79.79
   8   1  -2 1586.74   95.19
   8   1  -2 1553.14   79.59
   8   1  -2 1622.64   86.49
   8   1  -2 1574.84   87.99
  -8  -1   2 1468.65   76.99
   7   1  -2  269.27   34.00
   7   1  -2  222.68   21.20
   7   1  -2  237.18   23.60
   7   1  -2  321.37   31.90
   7   1  -2  247.98   35.80
   7   1  -2  253.07   28.70
  -7  -1   2  180.28   20.30
   6   1  -2   53.79   14.00
   6   1  -2   33.20   11.40
   6   1  -2   20.10    9.50
   6   1  -2   62.39   17.00
   6   1  -2    6.50   19.00
   5   1  -2  202.68   17.70
   5   1  -2  219.58   28.30
   5   1  -2  220.58   24.80
   5   1  -2  187.68   19.20
   4   1  -2   38.40   21.80
   4   1  -2   11.40   12.40
   3   1  -2  224.48   35.00
   2   1  -2 1930.91  108.49
   1   1  -2  955.70   45.50
  -1  -1   2  862.61   41.70
   2  -1   2  365.36   20.60
   3  -1   2   29.40   10.40
   3  -1   2   22.40    7.10
   4  -1   2  292.07   25.90
   4  -1   2  256.77   21.20
   4  -1   2  288.97   29.80
   4  -1   2  271.57   16.40
   4  -1   2  272.77   28.40
   5  -1   2  891.41   46.60
   5  -1   2  844.12   54.49
   5  -1   2  844.72   54.59
   5  -1   2  899.31   45.20
   5  -1   2  887.51   50.99
   5  -1   2  905.71   45.70
   6  -1   2  974.90   61.69
   6  -1   2  937.81   55.99
   6  -1   2  982.40   52.39
   6  -1   2  974.40   49.60
   7  -1   2 2398.16  110.99
   7  -1   2 2392.66  113.69
   7  -1   2 2284.27  114.49
   7  -1   2 2554.44  128.79
   7  -1   2 2479.95  120.09
  -8   1  -2   94.69   14.20
   8  -1   2   76.89   30.30
   8  -1   2   96.79   24.90
   8  -1   2   63.69   20.10
   8  -1   2   58.09   15.80
   8  -1   2   85.69   17.00
   8  -1   2   71.09   15.10
  -9   1  -2  997.60  156.18
  -9   1  -2 1067.09   56.49
   9  -1   2 1089.29   68.99
   9  -1   2 1084.49   62.59
   9  -1   2 1092.09   72.59
   9  -1   2 1084.59   61.39
   9  -1   2 1199.18   82.99
   9  -1   2 1009.20   58.49
 -10   1  -2   -7.10   97.19
 -10   1  -2   18.70   13.30
  10  -1   2   -3.00   32.30
  10  -1   2    8.70   13.50
  10  -1   2   27.70   19.00
  10  -1   2   34.00   20.40
  10  -1   2   21.10   27.10
  10  -1   2    4.40   20.20
 -11   1  -2  -19.10   96.19
 -11   1  -2   12.20   13.70
  11  -1   2   -1.50   20.60
  11  -1   2   35.10   35.40
  11  -1   2    4.50   16.20
  11  -1   2   42.40   23.70
  11  -1   2   13.10   20.80
 -12   1  -2   -8.20   12.70
 -12   1  -2   49.00  102.99
  12  -1   2   16.20   21.20
  12  -1   2   28.60   19.30
  12  -1   2   16.20   37.60
 -13   1  -2  113.89   99.69
 -13   1  -2  267.27   28.10
  13  -1   2  244.78   27.60
  13  -1   2  170.68   45.30
  13  -1   2  166.68   48.00
 -14   1  -2  144.69   20.10
  14  -1   2   54.49   38.20
  14  -1   2  100.19   21.70
  14   0  -2  108.99   38.70
  14   0  -2   31.80   31.10
 -14   0   2   57.49   16.00
  13   0  -2    6.80   20.70
  13   0  -2   14.80   20.60
  13   0  -2  -11.00   16.80
  13   0  -2  -12.30   30.30
 -13   0   2    9.10   13.30
 -13   0   2  -25.60   81.19
  12   0  -2   86.89   28.20
  12   0  -2   71.49   19.30
  12   0  -2  125.49   25.90
  12   0  -2   95.89   37.70
  12   0  -2   66.39   37.40
  12   0  -2   99.89   25.30
 -12   0   2   53.59   17.00
 -12   0   2   32.50  101.49
  11   0  -2  842.92   79.19
  11   0  -2  794.12   76.49
  11   0  -2 1006.70   58.19
  11   0  -2  974.40   68.79
  11   0  -2  995.70   60.59
  11   0  -2  987.20   61.59
 -11   0   2  990.20   55.29
  10   0  -2  173.28   31.40
  10   0  -2  165.68   31.60
  10   0  -2   79.09   20.30
  10   0  -2  149.69   23.80
  10   0  -2  125.99   38.70
 -10   0   2  119.79   18.00
   9   0  -2   26.50   17.10
   9   0  -2   89.59   23.80
   9   0  -2   40.30   27.00
   9   0  -2   54.69   30.00
   9   0  -2   45.80   21.90
   9   0  -2   27.10   13.60
  -9   0   2   46.80   12.60
   8   0  -2  385.86   44.30
   8   0  -2  454.75   44.00
   8   0  -2  374.66   28.60
   8   0  -2  404.26   37.70
   8   0  -2  361.66   30.20
   8   0  -2  333.67   36.80
  -8   0   2  334.87   25.80
   7   0  -2  208.28   20.70
   7   0  -2  249.18   23.60
   7   0  -2  191.38   28.80
   7   0  -2  203.78   25.30
   7   0  -2  267.07   57.49
   6   0  -2  141.39   25.30
   6   0  -2  126.19   21.80
   6   0  -2  129.29   14.90
   6   0  -2  130.99   24.00
   6   0  -2  102.39   15.00
   5   0  -2   -0.40    8.30
   5   0  -2    0.40   11.10
   5   0  -2   -1.70   17.90
   5   0  -2   30.10   14.30
   3   0  -2 1685.03   83.29
  -2   0   2   14.30    5.30
  -2   0   2   21.00    4.20
   1   0  -2  707.33   37.20
  -1   0  -2   81.89   27.70
   1   0   2   84.59   11.60
   3   0   2   22.30   12.00
   3   0   2   -3.30   12.80
   4   0   2  286.47   23.70
   4   0   2  288.67   30.10
   4   0   2  278.97   27.20
   4   0   2  255.57   21.80
   5   0   2   97.29   21.90
   5   0   2  147.69   19.60
   5   0   2  118.19   16.30
   5   0   2  117.39   12.80
   6   0   2 3156.58  153.48
   6   0   2 3210.28  150.88
   6   0   2 3007.80  137.19
   6   0   2 3087.69  146.09
   6   0   2 3013.10  141.59
   6   0   2 3126.59  142.29
  -7   0  -2  209.58   19.90
   7   0   2  212.18   14.80
   7   0   2  240.98   34.00
   7   0   2  231.38   24.00
   7   0   2  189.88   27.20
   7   0   2  240.58   27.40
   7   0   2  261.07   24.30
   7   0   2  225.78   35.00
  -8   0  -2 1425.16   74.19
   8   0   2 1613.04   91.49
   8   0   2 1432.46   87.19
   8   0   2 1486.65   77.89
   8   0   2 1567.64   94.09
   8   0   2 1610.04   82.99
   8   0   2 1487.65   77.29
  -9   0  -2   70.79   15.30
  -9   0  -2   23.90   87.49
   9   0   2  105.19   21.10
   9   0   2   92.49   24.30
   9   0   2   49.70   19.70
   9   0   2   59.59   33.60
   9   0   2   92.29   31.00
 -10   0  -2   84.59  100.89
 -10   0  -2   25.40   13.90
  10   0   2   11.00   19.00
  10   0   2   18.70   15.40
  10   0   2  -10.50   19.50
  10   0   2   15.90   33.30
  10   0   2   -8.40   17.60
 -11   0  -2  -73.99   95.69
 -11   0  -2   35.00   14.80
  11   0   2    6.40   20.80
  11   0   2   15.30   20.40
  11   0   2   -5.10   32.40
  11   0   2   30.20   16.80
 -12   0  -2  -20.30   99.19
 -12   0  -2    7.40   14.70
  12   0   2   -1.60   23.30
  12   0   2   26.60   18.80
  12   0   2   17.10   19.40
  12   0   2    7.20   35.80
 -13   0  -2  256.37   29.10
  13   0   2  254.47   29.20
 -14   0  -2  240.58   25.10
  14   0   2  273.07   29.30
  14  -1  -2   46.20   21.20
  14  -1  -2   18.10   21.80
  14  -1  -2   19.90   19.90
  14  -1  -2    0.20   30.90
 -14   1   2   41.00   16.20
  13  -1  -2  166.98   29.40
  13  -1  -2  132.69   23.80
  13  -1  -2  147.89   29.90
  13  -1  -2  141.49   41.10
  13  -1  -2  122.79   27.30
 -13   1   2  121.09   19.10
 -13   1   2   76.19  126.89
  12  -1  -2  391.06   37.20
  12  -1  -2  431.76   42.10
  12  -1  -2  353.66   37.70
  12  -1  -2  286.37   47.70
  12  -1  -2  340.97   59.79
  12  -1  -2  372.16   43.80
 -12   1   2  372.36   32.90
 -12   1   2  125.99  116.39
  11  -1  -2  667.03   59.39
  11  -1  -2  729.93   64.79
  11  -1  -2  769.62   71.59
  11  -1  -2  754.12   50.49
  11  -1  -2  710.33   46.90
  11  -1  -2  673.63   50.39
 -11   1   2  631.94   42.40
  10  -1  -2  163.88   33.40
  10  -1  -2  169.18   31.40
  10  -1  -2  160.28   37.70
  10  -1  -2  141.39   20.60
  10  -1  -2  140.39   20.40
  10  -1  -2  206.28   27.70
 -10   1   2  168.78   18.80
   9  -1  -2  295.37   35.40
   9  -1  -2  321.37   44.40
   9  -1  -2  344.87   29.40
   9  -1  -2  241.78   26.70
   9  -1  -2  332.47   35.10
  -9   1   2  294.17   24.10
   8  -1  -2   15.50   14.60
   8  -1  -2   18.00   18.20
   8  -1  -2   13.20   19.60
   8  -1  -2    1.50   21.90
   8  -1  -2   36.60   21.30
   8  -1  -2   32.60   14.30
  -8   1   2    6.20    9.50
   7  -1  -2  439.26   39.00
   7  -1  -2  408.16   31.10
   7  -1  -2  458.05   37.60
   7  -1  -2  491.45   41.50
   7  -1  -2  416.56   29.20
   6  -1  -2    0.40   16.40
   6  -1  -2   47.10   13.90
   6  -1  -2    2.20   10.40
   6  -1  -2   -7.80   15.10
   6  -1  -2   -8.10   13.80
   4  -1  -2  162.78   23.60
   4  -1  -2  170.88   21.10
   4  -1  -2  127.09   13.20
   2  -1  -2   57.19    9.60
   1  -1  -2  131.59   16.10
   1  -1  -2  124.29   11.20
  -1   1   2  136.99   18.60
   0  -1  -2   56.29   14.20
   0   1   2   82.79   20.10
  -1  -1  -2 1613.54   89.99
   1   1   2 1482.65   83.29
  -2  -1  -2 1788.92  114.99
   2   1   2 1797.22   94.49
   2   1   2 1792.32   86.69
   3   1   2  396.76   33.80
   3   1   2  346.37   35.70
   4   1   2 2087.39  102.59
   4   1   2 1993.00  101.49
   4   1   2 2037.10   94.49
   5   1   2  375.46   26.30
   5   1   2  300.97   32.90
   5   1   2  392.76   36.50
   5   1   2  349.07   26.80
   5   1   2  312.57   25.90
   6   1   2 1143.29   58.49
   6   1   2 1100.89   58.29
   6   1   2 1127.39   60.89
   6   1   2 1135.99   58.59
   6   1   2 1148.69   69.19
  -7  -1  -2 1039.20   57.29
   7   1   2 1116.09   54.79
   7   1   2 1201.48   60.89
   7   1   2 1140.49   72.89
   7   1   2 1277.27   75.99
   7   1   2 1142.29   60.59
  -8  -1  -2  589.54   37.40
  -8  -1  -2  691.03  124.89
   8   1   2  635.74   56.69
   8   1   2  638.14   55.09
   8   1   2  673.03   42.40
   8   1   2  604.54   44.70
   8   1   2  575.94   43.60
   8   1   2  685.93   42.90
   8   1   2  567.74   53.99
  -9  -1  -2   25.80   20.00
  -9  -1  -2  -38.40   87.29
   9   1   2   17.80   17.80
   9   1   2   36.90   30.70
   9   1   2    7.70   17.80
   9   1   2   27.80   20.20
   9   1   2   84.79   21.60
   9   1   2  -13.00   24.10
 -10  -1  -2  191.58   21.80
 -10  -1  -2  176.28  106.29
  10   1   2  128.09   25.40
  10   1   2  171.88   41.10
  10   1   2  240.08   31.30
 -11  -1  -2   11.80   14.60
 -11  -1  -2  -41.40   92.49
  11   1   2    9.70   17.90
  11   1   2   29.40   37.80
  11   1   2    2.30   14.80
 -12  -1  -2   47.70   17.20
 -12  -1  -2   18.70   87.49
  12   1   2    4.40   14.90
  12   1   2   36.80   37.20
 -13  -1  -2   12.80   15.90
  13   1   2   38.20   35.90
  13   1   2    6.50   18.40
  14  -2  -2   70.99   25.10
  14  -2  -2   57.49   24.30
  14  -2  -2   24.70   32.30
  14  -2  -2   66.69   19.80
  14  -2  -2   81.99   25.90
 -14   2   2   82.39   16.10
  13  -2  -2    5.20   20.70
  13  -2  -2    5.10   18.20
  13  -2  -2    3.40   19.40
  13  -2  -2   11.00   33.90
  13  -2  -2   12.60   30.50
  13  -2  -2   36.90   24.80
 -13   2   2  -79.19  164.18
 -13   2   2  -11.60   11.20
  12  -2  -2 1225.28   95.19
  12  -2  -2 1356.56   75.49
  12  -2  -2 1295.77   86.99
  12  -2  -2 1258.47   76.69
  11  -2  -2   41.60   27.20
  11  -2  -2   78.09   22.90
  11  -2  -2   74.89   38.00
  11  -2  -2   84.79   18.20
  11  -2  -2   61.49   30.20
  11  -2  -2   64.69   21.20
 -11   2   2   48.50   14.00
  10  -2  -2  857.91   50.29
  10  -2  -2  832.52   63.89
  10  -2  -2  855.91   72.39
  10  -2  -2  848.72   52.29
  10  -2  -2  848.12   55.29
  10  -2  -2  844.62   60.19
 -10   2   2  786.92   45.90
   9  -2  -2   63.19   20.20
   9  -2  -2   59.69   19.30
   9  -2  -2   91.69   17.00
   9  -2  -2  120.79   33.40
   9  -2  -2  141.29   29.80
   9  -2  -2   68.09   17.70
  -9   2   2   82.89   13.60
   8  -2  -2  247.38   24.90
   8  -2  -2  275.17   24.70
   8  -2  -2  210.18   33.30
   8  -2  -2  246.98   26.40
   8  -2  -2  299.57   37.20
   8  -2  -2  170.08   22.60
   7  -2  -2   -8.10   16.10
   7  -2  -2    2.80   18.10
   7  -2  -2   22.60   14.10
   7  -2  -2    4.40   11.30
   6  -2  -2  624.84   38.50
   6  -2  -2  727.23   48.20
   6  -2  -2  648.14   46.30
   6  -2  -2  739.73   41.50
   5  -2  -2 3088.89  146.79
   5  -2  -2 3164.88  142.99
   5  -2  -2 3083.79  148.09
   4  -2  -2 2078.99   94.59
   4  -2  -2 1984.10   97.99
   3  -2  -2  884.41   47.80
  -3   2   2  860.11   48.70
   2  -2  -2  298.47   24.70
   1  -2  -2    7.30   11.60
   1  -2  -2   10.80   11.30
   0  -2  -2  951.00   51.59
   0  -2  -2 1018.70   53.49
  -1  -2  -2 1014.20   67.19
  -1  -2  -2  971.70   49.99
  -2  -2  -2 1080.39   83.89
   2   2   2 1105.59   61.29
  -3  -2  -2 6677.93  315.07
   3   2   2 6252.97  298.87
   4   2   2    4.20   17.20
   4   2   2  -19.80   27.80
   5   2   2 1227.38   63.29
   5   2   2 1245.88   77.99
   5   2   2 1341.37   63.69
   5   2   2 1280.27   73.29
   5   2   2 1206.58   63.09
  -6  -2  -2  251.07   23.40
  -6  -2  -2  441.96   89.79
   6   2   2  325.17   25.90
   6   2   2  234.28   30.60
   6   2   2  283.87   26.10
   6   2   2  368.16   35.80
   6   2   2  323.77   44.30
   6   2   2  280.07   26.20
  -7  -2  -2  825.52  116.49
  -7  -2  -2  694.23   41.40
   7   2   2  711.93   60.29
   7   2   2  795.72   45.50
   7   2   2  752.02   45.70
   7   2   2  736.43   45.30
   7   2   2  686.53   50.19
  -8  -2  -2  -54.89   68.69
  -8  -2  -2   -2.20   11.40
   8   2   2    4.80   25.60
   8   2   2    9.10   23.30
   8   2   2   -0.90   18.70
   8   2   2  -19.90   13.50
   8   2   2   15.00   15.00
  -9  -2  -2  369.06   30.60
  -9  -2  -2  296.47   99.99
   9   2   2  399.26   35.40
   9   2   2  423.76   41.10
   9   2   2  312.47   52.39
   9   2   2  281.47   44.10
 -10  -2  -2   20.20   92.79
 -10  -2  -2  152.68   21.20
  10   2   2  153.88   26.80
  10   2   2  133.39   45.10
 -11  -2  -2  113.99  104.09
 -11  -2  -2  291.87   31.40
  11   2   2  268.87   27.90
 -12  -2  -2   26.50   83.59
 -12  -2  -2   47.30   18.70
  12   2   2   80.99   43.70
  12   2   2   69.09   18.70
 -13  -2  -2  178.68   23.30
  13   2   2   85.09   56.29
  13   2   2  126.39   22.60
  14  -3  -2   -5.00   17.10
  14  -3  -2   -8.00   20.20
  14  -3  -2   10.10   22.20
  14  -3  -2  -13.20   20.80
  14  -3  -2   -5.30   31.10
 -14   3   2    5.20   11.70
  13  -3  -2   30.70   21.90
  13  -3  -2   61.69   24.80
  13  -3  -2   78.29   28.40
  13  -3  -2   62.29   35.00
  13  -3  -2   79.19   20.00
  13  -3  -2   77.69   37.20
 -13   3   2   49.70   14.10
 -13   3   2  -18.20  172.38
  12  -3  -2  521.75   54.69
  12  -3  -2  405.86   48.40
  12  -3  -2  466.55   59.99
  12  -3  -2  480.05   42.80
  12  -3  -2  386.16   40.60
 -12   3   2  484.55   44.90
  11  -3  -2  798.92   65.39
  11  -3  -2  847.62   63.79
  11  -3  -2  784.22   56.29
  11  -3  -2  741.83   70.69
  11  -3  -2  729.43   52.09
  11  -3  -2  758.62   49.90
 -11   3   2  808.72   44.90
  10  -3  -2  247.58   24.90
  10  -3  -2  171.78   28.80
  10  -3  -2  161.18   24.10
  10  -3  -2  168.98   23.90
  10  -3  -2  156.18   34.00
  10  -3  -2  243.78   41.60
 -10   3   2  204.38   21.10
   9  -3  -2  244.08   22.30
   9  -3  -2  237.88   24.70
   9  -3  -2  255.47   28.80
   9  -3  -2  225.28   27.00
   9  -3  -2  207.98   38.60
   9  -3  -2  258.57   35.90
  -9   3   2  235.78   21.30
   8  -3  -2  187.98   22.00
   8  -3  -2  190.78   21.90
   8  -3  -2  147.59   18.40
   8  -3  -2  184.48   34.70
   8  -3  -2  189.08   24.90
   8  -3  -2  184.68   29.70
   7  -3  -2   11.10   13.40
   7  -3  -2   29.40   10.70
   7  -3  -2   29.20   22.30
   7  -3  -2    0.70   18.10
   7  -3  -2   16.40   11.30
   7  -3  -2   26.60    8.50
   6  -3  -2 2916.71  136.49
   6  -3  -2 2756.52  129.29
   6  -3  -2 2925.11  139.79
   6  -3  -2 2833.62  130.69
   6  -3  -2 2826.02  129.79
   6  -3  -2 2576.84  126.79
   5  -3  -2  423.66   34.30
   5  -3  -2  417.76   35.80
   5  -3  -2  356.66   27.80
   5  -3  -2  403.16   29.70
   5  -3  -2  383.56   28.90
  -4   3   2 6063.09  273.47
   3  -3  -2    3.20   11.80
   3  -3  -2   13.30   12.00
   2  -3  -2  217.68   22.00
  -1   3   2 2392.76  132.59
   0  -3  -2  113.99   17.60
   0  -3  -2   94.49   14.40
  -1  -3  -2 1563.94   75.99
  -1  -3  -2 1586.04   85.09
   1   3   2 1567.34   82.69
  -2  -3  -2 1706.33  101.19
   2   3   2 1727.93   88.99
  -3  -3  -2  612.24   75.09
   3   3   2  631.14   48.00
  -4  -3  -2 3075.79  178.08
   4   3   2 3139.29  149.79
   4   3   2 2938.11  162.18
  -5  -3  -2  879.71  101.29
   5   3   2  766.52   56.29
   5   3   2  785.12   67.99
  -6  -3  -2  123.69   16.30
  -6  -3  -2  154.58   64.39
   6   3   2  126.49   24.10
   6   3   2  146.99   34.20
   6   3   2  168.88   18.00
   6   3   2  133.89   28.50
  -7  -3  -2   11.30   11.00
  -7  -3  -2  -20.10   60.19
   7   3   2  -19.30   19.70
   7   3   2   -7.30   11.20
   7   3   2  -17.70   18.80
   7   3   2    7.40   22.50
  -8  -3  -2  145.69   82.19
  -8  -3  -2   92.69   16.60
   8   3   2   96.19   25.30
   8   3   2  100.19   32.10
   8   3   2  107.29   34.30
  -9  -3  -2  721.13  134.19
  -9  -3  -2  921.41   51.29
   9   3   2  953.20   61.59
   9   3   2  811.72   72.29
   9   3   2  728.13   73.59
 -10  -3  -2  435.86   35.70
 -10  -3  -2  518.65  120.69
  10   3   2  319.77   53.69
  10   3   2  432.26   52.99
  10   3   2  426.66   45.60
 -11  -3  -2  720.63   47.00
 -11  -3  -2  476.25  121.89
  11   3   2  545.85   71.69
  11   3   2  719.13   50.69
  11   3   2  659.93   47.30
 -12  -3  -2   50.59   18.80
  12   3   2   31.20   18.00
  12   3   2   33.60   35.50
 -13  -3  -2   50.59   18.70
  13   3   2   39.00   36.60
  13   3   2   34.40   16.90
  14  -4  -2   28.30   24.20
  14  -4  -2   72.19   36.50
  14  -4  -2   48.10   22.60
  14  -4  -2   28.30   32.10
  14  -4  -2   40.90   23.00
 -14   4   2   28.40   11.80
  13  -4  -2   70.59   33.00
  13  -4  -2   10.20   23.80
  13  -4  -2   32.00   23.10
  13  -4  -2  -10.40   28.90
  13  -4  -2   40.50   21.70
  13  -4  -2   -6.30   15.30
 -13   4   2  -33.50   99.39
 -13   4   2   38.90   12.20
  12  -4  -2  343.97   32.50
  12  -4  -2  337.17   35.00
  12  -4  -2  303.77   40.20
  12  -4  -2  298.27   33.80
  12  -4  -2  201.68   37.20
 -12   4   2  102.29  118.09
  11  -4  -2  502.95   43.10
  11  -4  -2  596.64   51.69
  11  -4  -2  473.05   59.59
  11  -4  -2  525.65   40.60
  11  -4  -2  520.95   58.69
  11  -4  -2  617.24   48.50
 -11   4   2  499.95   34.30
  10  -4  -2   -0.60   15.60
  10  -4  -2   31.20   20.50
  10  -4  -2   15.80   26.80
  10  -4  -2   25.90   19.50
  10  -4  -2   13.20   14.70
  10  -4  -2   10.30   25.90
 -10   4   2   29.20   11.70
   9  -4  -2 1068.89   58.09
   9  -4  -2 1163.28   79.39
   9  -4  -2 1011.70   72.29
   9  -4  -2 1082.89   60.59
   9  -4  -2 1056.99   62.09
   9  -4  -2 1087.99   63.49
   8  -4  -2   38.30   12.60
   8  -4  -2   50.09   13.60
   8  -4  -2   26.00   22.60
   8  -4  -2   16.20   14.00
   8  -4  -2   27.20   21.50
   8  -4  -2   43.00    9.40
   8  -4  -2   25.80   13.40
   8  -4  -2   14.70   14.60
   7  -4  -2   16.00   13.70
   7  -4  -2   -0.20   11.40
   7  -4  -2   20.30   18.70
   7  -4  -2   -3.60    8.60
   7  -4  -2    5.40   19.60
   7  -4  -2    3.50    9.20
   7  -4  -2   21.70   12.30
   6  -4  -2  670.43   42.80
   6  -4  -2  661.33   39.00
   6  -4  -2  700.73   41.10
   6  -4  -2  758.82   48.70
   6  -4  -2  752.02   50.89
   6  -4  -2  664.73   39.00
   6  -4  -2  740.53   44.00
   5  -4  -2  541.65   34.60
   5  -4  -2  587.14   35.80
   5  -4  -2  544.85   40.70
   5  -4  -2  595.84   44.00
   5  -4  -2  540.35   39.00
   5  -4  -2  574.34   33.90
  -5   4   2  524.45   42.20
   4  -4  -2  194.18   19.40
   4  -4  -2  217.68   27.20
   4  -4  -2  152.28   16.80
   4  -4  -2  186.48   21.00
   4  -4  -2  180.58   21.60
   4  -4  -2  192.28   22.10
   4  -4  -2  147.79   18.30
   3  -4  -2 1265.57   67.59
   3  -4  -2 1318.07   66.39
   3  -4  -2 1365.56   66.89
   3  -4  -2 1421.66   68.89
   3  -4  -2 1405.06   71.29
   3  -4  -2 1400.46   72.19
   3  -4  -2 1403.66   69.59
   2  -4  -2   15.90   12.20
   2  -4  -2   13.40   16.30
  -1   4   2 3221.48  173.38
   0  -4  -2  875.01   54.89
   0  -4  -2  896.21   49.70
   0   4   2  786.72   63.29
  -1  -4  -2  718.23   40.10
  -1  -4  -2  612.84   35.20
  -1  -4  -2  626.94   38.40
  -1  -4  -2  637.74   46.80
   1   4   2  579.34   50.09
  -2  -4  -2 1274.17   66.29
  -2  -4  -2 1315.17   67.49
  -2  -4  -2 1212.98   63.19
  -2  -4  -2 1427.56   81.49
   2   4   2 1453.65   76.99
  -3  -4  -2 1308.17   94.69
  -3  -4  -2 1223.08   64.09
  -3  -4  -2 1269.37   60.99
  -4  -4  -2 2439.16  142.39
  -4  -4  -2 2198.28  102.19
  -4  -4  -2 2116.09  105.59
   4   4   2 2116.29  135.39
   4   4   2 2379.46  117.29
  -5  -4  -2  336.47   70.79
  -5  -4  -2  376.16   25.90
  -5  -4  -2  353.56   27.90
  -5  -4  -2  332.67   21.90
   5   4   2  505.75   61.39
   5   4   2  363.36   42.90
   5   4   2  398.66   38.80
  -6  -4  -2   -0.20   10.70
  -6  -4  -2   42.20   57.39
   6   4   2   -4.70   27.50
   6   4   2   25.00   33.00
   6   4   2   33.30   22.00
  -7  -4  -2  949.01  130.19
  -7  -4  -2  978.10   54.79
   7   4   2  978.60   65.09
   7   4   2 1107.39   76.59
   7   4   2 1125.89   74.99
  -8  -4  -2   -8.10   65.89
  -8  -4  -2    5.20   20.40
  -8  -4  -2    3.20   12.60
   8   4   2   29.30   28.20
   8   4   2   -4.50   23.40
  -9  -4  -2   12.20   71.59
  -9  -4  -2  -10.50   13.40
   9   4   2   -5.60   24.40
   9   4   2   27.00   33.40
  10   4   2 1455.65   84.49
  10   4   2 1382.96   97.09
  10   4   2 1430.26  105.79
 -11  -4  -2  122.49   21.80
  11   4   2   98.79   26.00
  11   4   2   70.49   37.20
 -12  -4  -2   27.80   19.80
  12   4   2   32.10   16.70
  12   4   2   42.60   38.30
  14  -5  -2  305.27   35.40
  14  -5  -2  288.87   48.70
  14  -5  -2  172.28   39.60
  14  -5  -2  217.58   36.70
  14  -5  -2  269.27   26.30
  13  -5  -2   76.29   30.70
  13  -5  -2   47.80   22.60
  13  -5  -2   57.39   23.50
  13  -5  -2   74.79   28.60
  13  -5  -2  112.49   36.20
  13  -5  -2   39.90   16.70
 -13   5   2   83.69   13.70
 -13   5   2  -63.79  101.19
  12  -5  -2  142.29   30.90
  12  -5  -2  164.58   21.70
  12  -5  -2  213.78   44.70
  12  -5  -2  148.19   35.80
  12  -5  -2  160.98   32.90
 -12   5   2  189.78  122.39
 -12   5   2  198.18   20.60
  11  -5  -2   40.20   30.70
  11  -5  -2   12.10   22.00
  11  -5  -2   13.50   14.50
  11  -5  -2   20.40   27.10
  11  -5  -2    8.60   16.00
  11  -5  -2  -16.30   17.50
  10  -5  -2   43.60   15.10
  10  -5  -2   49.00   28.30
  10  -5  -2   66.39   18.10
  10  -5  -2   93.79   35.70
  10  -5  -2   62.89   25.00
  10  -5  -2   62.99   22.70
   9  -5  -2  561.44   52.89
   9  -5  -2  607.04   42.20
   9  -5  -2  602.54   58.19
   9  -5  -2  511.65   32.30
   9  -5  -2  579.14   37.10
   8  -5  -2  589.84   43.80
   8  -5  -2  656.93   42.00
   8  -5  -2  669.73   39.30
   8  -5  -2  601.84   36.00
   8  -5  -2  584.54   55.19
   8  -5  -2  625.04   41.30
   8  -5  -2  585.74   37.50
   8  -5  -2  719.13   43.70
   7  -5  -2  624.34   41.90
   7  -5  -2  604.44   36.20
   7  -5  -2  608.24   40.00
   7  -5  -2  654.53   37.90
   7  -5  -2  627.74   49.60
   7  -5  -2  627.24   51.29
   7  -5  -2  642.34   39.20
   7  -5  -2  634.14   37.90
   7  -5  -2  657.33   43.90
   6  -5  -2   13.50   19.00
   6  -5  -2   35.00   15.40
   6  -5  -2   -2.60   13.50
   6  -5  -2   -4.20   11.00
   6  -5  -2   16.70   11.90
   6  -5  -2    9.50   11.40
   6  -5  -2   13.30   18.10
  -6   5   2   10.50   16.90
   5  -5  -2  933.61   52.79
   5  -5  -2  782.32   51.89
   5  -5  -2  903.51   46.30
   5  -5  -2  781.42   46.40
   5  -5  -2  788.22   47.00
   5  -5  -2  773.92   54.09
   5  -5  -2  836.22   46.00
  -5   5   2  813.52   62.09
   4  -5  -2 2756.02  137.59
   4  -5  -2 3160.68  142.29
   4  -5  -2 2936.11  136.89
   4  -5  -2 3067.39  140.89
   4  -5  -2 2904.51  136.19
   4  -5  -2 2952.60  144.09
   4  -5  -2 2946.71  135.89
   3  -5  -2   92.69   15.30
   3  -5  -2  179.38   21.40
   3  -5  -2  133.09   23.50
   3  -5  -2  133.29   25.60
   3  -5  -2  113.79   17.10
   3  -5  -2  117.49   18.60
   3  -5  -2  118.29   16.50
   2  -5  -2  123.59   15.90
   2  -5  -2  104.29   16.00
   2  -5  -2  149.59   23.60
   2  -5  -2  143.29   15.20
   1  -5  -2 1017.80   54.79
   1  -5  -2 1008.90   52.79
   1  -5  -2 1003.30   57.99
   1  -5  -2 1009.30   58.39
  -1   5   2  910.91   78.79
   0  -5  -2  319.57   30.60
   0  -5  -2  329.97   26.60
   0  -5  -2  334.87   37.50
   0   5   2  366.16   44.50
  -1  -5  -2  498.65   49.99
  -1  -5  -2  462.55   35.00
  -1  -5  -2  511.95   36.80
  -1  -5  -2  464.65   31.00
   1   5   2  492.75   49.60
  -2  -5  -2   59.29   16.30
  -2  -5  -2   74.69   17.50
  -2  -5  -2   55.79   13.70
   2   5   2   84.79   31.30
  -3  -5  -2 2499.85  117.29
  -3  -5  -2 2594.14  133.09
  -3  -5  -2 2467.45  121.09
   3   5   2 2683.53  131.79
  -4  -5  -2  151.48   19.50
  -4  -5  -2  190.98   43.20
  -4  -5  -2  159.68   16.50
   4   5   2  148.19   29.70
   4   5   2  150.58   25.20
   4   5   2  177.28   52.49
  -5  -5  -2   22.10   12.80
  -5  -5  -2   14.60   10.00
  -5  -5  -2   -1.00   38.50
  -5  -5  -2    8.20   11.10
   5   5   2    4.70   21.90
   5   5   2   22.10   21.10
   5   5   2   20.30   40.60
  -6  -5  -2  977.20   62.59
  -6  -5  -2  913.51  101.29
  -6  -5  -2  959.00   52.39
  -6  -5  -2  967.70   55.19
   6   5   2  901.81   64.89
   6   5   2 1065.19   89.99
   6   5   2 1013.00   71.79
  -7  -5  -2  259.17   32.30
  -7  -5  -2  279.27   30.30
  -7  -5  -2  270.27   75.09
   7   5   2  225.28   47.10
   7   5   2  205.88   39.30
   7   5   2  276.77   34.90
  -8  -5  -2   57.39   24.90
  -8  -5  -2  -40.80   59.59
  -8  -5  -2   15.50   15.10
   8   5   2    0.80   29.70
   8   5   2   51.39   27.90
  -9  -5  -2  350.46  131.89
  -9  -5  -2  347.07   44.30
  -9  -5  -2  481.35   37.50
   9   5   2  510.05   50.69
   9   5   2  412.26   57.49
   9   5   2  454.45   59.29
 -10  -5  -2  215.88   26.00
  10   5   2  239.48   49.40
  10   5   2  253.27   35.00
  10   5   2  161.68   38.50
 -11  -5  -2   36.40   19.00
  11   5   2   98.29   44.00
  11   5   2   29.40   23.40
 -12  -5  -2   51.69   19.30
  12   5   2   57.89   17.70
  12   5   2   29.80   36.10
  14  -6  -2  239.98   30.90
  14  -6  -2  215.58   40.30
  14  -6  -2  264.27   33.20
  14  -6  -2  234.88   23.60
  14  -6  -2  202.88   36.60
  13  -6  -2    1.30   22.10
  13  -6  -2    6.90   27.30
  13  -6  -2   18.30   15.10
  13  -6  -2   19.80   30.10
  13  -6  -2   25.80   22.80
  13  -6  -2   13.30   18.10
  12  -6  -2   13.30   29.40
  12  -6  -2   35.20   16.10
  12  -6  -2   31.60   27.00
  12  -6  -2   37.70   22.20
  12  -6  -2   15.10   23.60
  12  -6  -2   22.90   20.90
 -12   6   2   45.60  119.99
  11  -6  -2  392.06   32.50
  11  -6  -2  415.46   41.00
  11  -6  -2  274.77   35.50
  11  -6  -2  342.17   51.49
  11  -6  -2  342.77   53.29
  11  -6  -2  386.36   37.50
  10  -6  -2  236.18   28.80
  10  -6  -2  254.47   26.30
  10  -6  -2  188.88   27.70
  10  -6  -2  190.58   36.90
  10  -6  -2  267.87   45.20
  10  -6  -2  285.57   31.90
   9  -6  -2  145.59   34.90
   9  -6  -2  118.99   21.70
   9  -6  -2  126.79   33.70
   9  -6  -2  106.59   16.60
   9  -6  -2  111.19   20.10
   9  -6  -2   71.09   19.10
   9  -6  -2   87.89   15.10
   9  -6  -2  112.49   20.50
   8  -6  -2 3088.89  141.89
   8  -6  -2 2992.80  138.79
   8  -6  -2 2758.22  140.79
   8  -6  -2 2925.41  146.59
   8  -6  -2 3062.29  154.68
   8  -6  -2 3028.00  140.09
   8  -6  -2 3083.39  140.69
   8  -6  -2 2902.01  144.49
   8  -6  -2 3073.59  158.68
   8  -6  -2 3187.28  143.69
   7  -6  -2   72.59   19.10
   7  -6  -2  112.29   21.00
   7  -6  -2   87.69   16.20
   7  -6  -2   55.49   23.30
   7  -6  -2   72.69   16.20
   7  -6  -2   84.89   12.90
   7  -6  -2   62.49   24.70
   7  -6  -2   93.99   20.90
   7  -6  -2   84.39   15.50
   6  -6  -2  -27.30   13.50
   6  -6  -2   -4.70   19.10
   6  -6  -2   16.00   12.50
   6  -6  -2   12.20   13.70
   6  -6  -2   29.80   19.10
   6  -6  -2    0.00   13.30
  -6   6   2  -19.90   20.10
   5  -6  -2  492.65   32.70
   5  -6  -2  398.16   41.10
   5  -6  -2  464.05   33.10
   5  -6  -2  366.56   32.60
   5  -6  -2  433.26   30.90
   5  -6  -2  487.45   38.20
   5  -6  -2  447.46   39.30
   4  -6  -2  323.17   27.80
   4  -6  -2  268.97   29.60
   4  -6  -2  273.47   26.30
   4  -6  -2  334.27   34.20
   4  -6  -2  292.67   25.40
   4  -6  -2  292.87   34.30
   4  -6  -2  273.77   27.80
   3  -6  -2   58.29   15.30
   3  -6  -2   34.10   16.90
   3  -6  -2   29.10   13.50
   3  -6  -2   26.80   13.00
   3  -6  -2   40.40   21.10
   3  -6  -2   42.30   16.50
   3  -6  -2   28.00   13.80
   2  -6  -2 2236.78  107.89
   2  -6  -2 2262.37  109.29
   2  -6  -2 2446.06  117.49
   2  -6  -2 2265.47  109.79
   2  -6  -2 2262.67  111.99
   2  -6  -2 2476.85  116.29
   2  -6  -2 2282.17  107.99
  -2   6   2 2350.26  135.39
   1  -6  -2  846.22   55.59
   1  -6  -2  837.72   48.20
   1  -6  -2  859.11   54.69
   1  -6  -2  852.51   50.29
   1  -6  -2  941.81   45.90
   1  -6  -2  771.32   48.40
  -1   6   2  907.41   75.69
   0  -6  -2 3319.07  150.38
   0  -6  -2 3125.99  152.68
   0  -6  -2 3130.29  148.09
   0  -6  -2 3350.46  155.58
   0  -6  -2 3409.16  161.28
   0   6   2 3278.17  165.38
  -1  -6  -2   12.70   17.10
  -1  -6  -2   -0.90   11.10
  -1  -6  -2    2.80   12.30
  -1  -6  -2   11.00   12.30
  -1  -6  -2   -2.50   30.10
   1   6   2   38.20   27.60
  -2  -6  -2  993.30   52.59
  -2  -6  -2  927.21   50.59
  -2  -6  -2  959.60   56.89
  -2  -6  -2 1079.99   58.49
   2   6   2 1058.09   69.19
  -3  -6  -2   70.79   17.10
  -3  -6  -2  134.19   26.40
  -3  -6  -2   93.09   12.60
  -3  -6  -2   70.99   13.40
   3   6   2   91.59   24.00
   3   6   2   84.69   29.50
  -4  -6  -2  578.84   45.90
  -4  -6  -2  519.85   38.20
  -4  -6  -2  510.65   32.20
  -4  -6  -2  448.36   31.30
   4   6   2  493.45   53.19
   4   6   2  488.75   45.20
   4   6   2  494.15   73.19
  -5  -6  -2  142.79   61.49
  -5  -6  -2  201.88   30.10
  -5  -6  -2  220.78   22.30
  -5  -6  -2  253.17   29.00
  -5  -6  -2  263.97   23.60
   5   6   2  242.28   31.90
   5   6   2  353.76   67.89
   5   6   2  152.08   32.10
  -6  -6  -2 1170.58   65.49
  -6  -6  -2 1137.29   60.99
   6   6   2 1287.77   83.09
   6   6   2 1011.40  101.59
   6   6   2 1112.19   75.49
  -7  -6  -2  -21.60   21.00
  -7  -6  -2   -3.70   13.50
   7   6   2  -17.30   27.10
   7   6   2   -8.20   24.50
   7   6   2  -33.10   36.80
  -8  -6  -2   27.10   22.90
  -8  -6  -2   -0.90   15.30
   8   6   2   31.00   28.60
   8   6   2  -13.70   29.60
  -9  -6  -2  200.28   24.80
   9   6   2  215.08   35.30
   9   6   2  141.69   39.40
   9   6   2  206.08   44.30
 -10  -6  -2  188.08   24.10
  10   6   2  159.48   31.60
  10   6   2   81.79   36.90
  10   6   2  126.09   35.80
 -11  -6  -2   40.40   18.90
  11   6   2   66.59   28.00
  11   6   2   46.70   34.50
  13  -7  -2    8.80   23.50
  13  -7  -2   24.00   30.00
  13  -7  -2    1.40   14.50
  13  -7  -2    2.20   21.50
  13  -7  -2    2.80   18.90
  12  -7  -2  596.04   64.29
  12  -7  -2  743.33   44.70
  12  -7  -2  656.93   56.09
  12  -7  -2  616.24   60.49
  12  -7  -2  783.52   51.49
  12  -7  -2  698.53   55.09
 -12   7   2  372.56  221.28
  11  -7  -2   -4.70   19.50
  11  -7  -2  -14.50   24.10
  11  -7  -2   13.20   31.60
  11  -7  -2  -21.70   23.40
  11  -7  -2   13.80   19.00
 -11   7   2   49.70  107.79
  10  -7  -2   27.50   30.10
  10  -7  -2    9.40   18.70
  10  -7  -2   45.00   21.80
  10  -7  -2   16.50   13.30
  10  -7  -2   18.00   19.10
  10  -7  -2    9.70   24.70
   9  -7  -2 1562.54  102.09
   9  -7  -2 1573.24   79.39
   9  -7  -2 1593.94   80.59
   9  -7  -2 1584.54   80.79
   9  -7  -2 1671.23   84.99
   9  -7  -2 1710.83   98.69
   9  -7  -2 1507.35   83.29
   9  -7  -2 1697.03   88.29
   9  -7  -2 1557.84   87.99
   8  -7  -2  371.56   28.00
   8  -7  -2  389.66   40.40
   8  -7  -2  352.26   32.30
   8  -7  -2  295.27   38.90
   8  -7  -2  379.56   47.10
   8  -7  -2  339.37   46.50
   8  -7  -2  310.97   30.70
   8  -7  -2  366.26   31.20
   8  -7  -2  341.47   30.90
   7  -7  -2    6.30   14.60
   7  -7  -2  -17.10    9.50
   7  -7  -2   11.70   14.30
   7  -7  -2    5.10   11.90
   7  -7  -2  -16.60   13.90
   7  -7  -2   23.30   24.90
   7  -7  -2    0.70   13.40
   7  -7  -2   19.90   20.50
   7  -7  -2  -19.20   17.40
   7  -7  -2   17.30   15.30
   6  -7  -2 1222.08   64.49
   6  -7  -2 1151.58   75.19
   6  -7  -2 1143.89   59.89
   6  -7  -2 1074.59   56.99
   6  -7  -2 1105.49   63.39
   6  -7  -2 1121.59   69.79
   6  -7  -2 1082.79   63.49
   6  -7  -2 1173.08   61.49
   6  -7  -2 1094.49   68.59
   6  -7  -2 1130.59   62.39
  -6   7   2 1185.68   84.09
   5  -7  -2  818.02   52.19
   5  -7  -2  817.82   50.59
   5  -7  -2  839.72   49.30
   5  -7  -2  898.61   51.99
   5  -7  -2  872.71   54.49
   5  -7  -2  915.01   62.09
   5  -7  -2  950.30   59.29
   5  -7  -2  896.91   55.79
   4  -7  -2  468.65   32.30
   4  -7  -2  404.46   34.50
   4  -7  -2  436.56   35.90
   4  -7  -2  517.15   42.30
   4  -7  -2  421.46   43.50
   4  -7  -2  471.55   36.70
   4  -7  -2  448.86   33.10
   3  -7  -2   19.10   12.10
   3  -7  -2   22.70   13.00
   3  -7  -2    3.70   14.60
   3  -7  -2   23.20   15.20
   3  -7  -2   35.10   20.00
   3  -7  -2   26.40   14.40
  -3   7   2  -13.90   45.20
   2  -7  -2 1469.95   79.89
   2  -7  -2 1388.76   70.39
   2  -7  -2 1458.85   72.59
   2  -7  -2 1391.96   82.49
   2  -7  -2 1387.66   74.99
   2  -7  -2 1421.36   69.59
   2  -7  -2 1356.86   69.59
  -2   7   2 1284.97   99.49
   1  -7  -2  764.72   46.20
   1  -7  -2  769.02   41.60
   1  -7  -2  773.62   61.99
   1  -7  -2  754.82   52.09
   1  -7  -2  717.33   41.90
   1  -7  -2  729.53   39.50
  -1   7   2  828.92   70.29
   0  -7  -2  827.62   47.30
   0  -7  -2  884.01   55.59
   0  -7  -2  764.52   43.70
   0  -7  -2  766.02   50.39
   0  -7  -2  792.52   42.50
   0  -7  -2  799.62   71.29
   0  -7  -2  763.82   53.79
   0   7   2  841.32   64.99
  -1  -7  -2 1307.27   75.69
  -1  -7  -2 1264.77   65.39
  -1  -7  -2 1410.96   69.49
  -1  -7  -2 1325.57   74.29
  -1  -7  -2 1275.27   86.49
  -1  -7  -2 1381.06   73.19
   1   7   2 1275.07   84.29
  -2  -7  -2  172.08   27.40
  -2  -7  -2  165.88   23.50
  -2  -7  -2  188.48   19.30
  -2  -7  -2  182.98   21.60
   2   7   2  147.79   32.80
   2   7   2  248.08   28.90
  -3  -7  -2  806.52   46.50
  -3  -7  -2  779.32   53.89
  -3  -7  -2  971.50   60.99
  -3  -7  -2  883.01   48.70
   3   7   2  899.11   67.49
   3   7   2  877.11   59.49
  -4  -7  -2   23.90   12.00
  -4  -7  -2   14.30   16.00
  -4  -7  -2    2.00   11.70
  -4  -7  -2    6.40   21.40
  -4  -7  -2    9.20   12.20
   4   7   2  -24.50   54.69
   4   7   2  -17.80   24.20
   4   7   2   19.40   23.40
  -5  -7  -2   59.59   14.80
  -5  -7  -2   57.79   24.60
  -5  -7  -2   52.09   19.60
  -5  -7  -2   41.10   14.30
   5   7   2   76.69   55.39
   5   7   2   62.99   33.70
  -6  -7  -2  929.81   59.29
  -6  -7  -2 1059.09   68.79
  -6  -7  -2  972.90   54.19
   6   7   2  952.80   70.09
   6   7   2  997.90   77.39
   6   7   2  818.82   94.29
  -7  -7  -2    6.30   15.10
  -7  -7  -2  -16.50   22.00
   7   7   2   -8.80   27.70
   7   7   2    1.70   28.30
   7   7   2   22.60   44.30
  -8  -7  -2    5.30   19.90
  -8  -7  -2   29.60   23.10
   8   7   2   -3.10   30.80
   8   7   2    4.80   30.00
  -9  -7  -2   62.09   18.40
  -9  -7  -2   53.79   24.80
   9   7   2   29.90   33.40
   9   7   2   62.79   29.10
   9   7   2   82.89   34.50
 -10  -7  -2  289.47   32.70
  10   7   2  303.77   38.50
  10   7   2  221.98   43.50
  10   7   2  223.18   45.20
  11   7   2   44.70   33.10
  11   7   2  137.29   18.60
  11   7   2   97.99   27.80
  13  -8  -2    9.70   26.70
  13  -8  -2   -6.70   26.40
  13  -8  -2   19.50   14.70
  13  -8  -2   31.40   19.90
  13  -8  -2   41.50   27.40
  13  -8  -2   16.40   23.40
  12  -8  -2  661.93   59.39
  12  -8  -2  510.35   58.39
  12  -8  -2  598.94   46.50
  12  -8  -2  547.75   50.29
  12  -8  -2  713.43   40.80
  12  -8  -2  559.54   52.19
  11  -8  -2   29.60   25.70
  11  -8  -2   59.69   31.80
  11  -8  -2   96.99   17.30
  11  -8  -2   41.70   22.60
  11  -8  -2   64.29   24.20
  11  -8  -2   30.60   21.10
 -11   8   2  117.99  103.49
  10  -8  -2  133.79   32.80
  10  -8  -2  126.39   22.90
  10  -8  -2  151.78   26.40
  10  -8  -2  119.29   17.90
  10  -8  -2  105.19   37.30
  10  -8  -2   84.09   20.90
 -10   8   2  -36.60   92.59
   9  -8  -2  453.45   53.49
   9  -8  -2  384.56   31.40
   9  -8  -2  437.26   55.79
   9  -8  -2  357.36   35.00
   9  -8  -2  323.97   38.00
   9  -8  -2  335.17   34.70
   9  -8  -2  404.06   40.10
   9  -8  -2  368.86   32.30
   9  -8  -2  360.66   34.40
  -9   8   2  274.27  100.99
   8  -8  -2  405.46   37.80
   8  -8  -2  377.76   34.60
   8  -8  -2  298.27   30.50
   8  -8  -2  331.07   32.30
   8  -8  -2  381.66   34.80
   8  -8  -2  376.46   41.70
   8  -8  -2  366.66   32.00
   8  -8  -2  369.66   49.40
   7  -8  -2  310.37   30.90
   7  -8  -2  301.17   29.50
   7  -8  -2  306.27   45.10
   7  -8  -2  369.86   41.70
   7  -8  -2  340.07   33.90
   7  -8  -2  334.97   33.90
   7  -8  -2  312.37   28.50
   7  -8  -2  297.97   36.90
   7  -8  -2  281.47   25.30
   7  -8  -2  306.77   31.20
   6  -8  -2 1240.78   68.19
   6  -8  -2 1097.49   67.79
   6  -8  -2 1159.28   65.79
   6  -8  -2 1178.88   72.89
   6  -8  -2 1162.18   74.69
   6  -8  -2 1186.48   59.09
   6  -8  -2 1234.38   80.59
   6  -8  -2 1301.77   65.39
   6  -8  -2 1164.48   63.09
   6  -8  -2 1185.48   66.39
  -6   8   2 1117.39   95.19
   5  -8  -2   15.30    9.10
   5  -8  -2   16.10   14.70
   5  -8  -2    9.40   18.70
   5  -8  -2   -1.00   21.80
   5  -8  -2   14.00   16.70
   5  -8  -2   22.20   14.80
   5  -8  -2   17.60   24.80
   5  -8  -2   22.10   12.60
   5  -8  -2   31.80   14.00
   5  -8  -2   43.50   16.70
  -5   8   2   33.70   46.30
   4  -8  -2 1536.45   90.69
   4  -8  -2 1503.75   76.59
   4  -8  -2 1416.66   81.49
   4  -8  -2 1487.55   76.89
   4  -8  -2 1479.15   80.59
   4  -8  -2 1582.44   83.99
   4  -8  -2 1502.25   87.79
   4  -8  -2 1533.95   79.69
  -4   8   2 1592.24  115.69
   3  -8  -2  339.17   35.30
   3  -8  -2  299.07   39.40
   3  -8  -2  302.77   27.60
   3  -8  -2  287.27   27.60
   3  -8  -2  296.97   28.70
   3  -8  -2  317.37   35.10
   3  -8  -2  239.58   31.70
   3  -8  -2  317.37   32.60
  -3   8   2  266.77   57.59
   2  -8  -2  560.74   36.40
   2  -8  -2  638.14   49.00
   2  -8  -2  657.73   38.50
   2  -8  -2  572.24   45.20
   2  -8  -2  670.03   50.99
   2  -8  -2  635.04   38.40
   2  -8  -2  642.34   56.19
   2  -8  -2  583.24   42.60
  -2   8   2  672.93   72.19
   1  -8  -2  791.62   45.20
   1  -8  -2  824.92   82.79
   1  -8  -2  815.42   53.79
   1  -8  -2  838.62   56.89
   1  -8  -2  812.52   44.40
   1  -8  -2  749.82   49.60
   1  -8  -2  856.91   58.69
  -1   8   2  763.12   70.39
   0  -8  -2 1724.23   92.59
   0  -8  -2 1755.62   89.89
   0  -8  -2 1597.14   91.49
   0  -8  -2 1627.14   85.29
   0  -8  -2 1685.73   81.59
   0  -8  -2 1704.93  108.29
   0   8   2 1583.34  100.99
  -1  -8  -2   13.90   20.40
  -1  -8  -2    2.20   14.60
  -1  -8  -2   -3.10   13.60
  -1  -8  -2   16.40   21.80
  -1  -8  -2    3.20   11.20
  -1  -8  -2   15.40   18.40
  -1  -8  -2   15.80   35.50
   1   8   2  -15.40   25.60
   1   8   2   12.50   18.40
  -2  -8  -2 1096.59   58.09
  -2  -8  -2 1180.68   67.89
  -2  -8  -2 1174.78   72.19
  -2  -8  -2 1130.89   62.19
   2   8   2 1079.99   78.19
   2   8   2 1080.89   68.79
  -3  -8  -2  207.08   20.70
  -3  -8  -2  243.88   25.80
  -3  -8  -2  215.98   31.10
  -3  -8  -2  245.98   31.10
   3   8   2  122.89   69.89
   3   8   2  212.68   39.40
   3   8   2  207.98   31.40
  -4  -8  -2  374.76   39.50
  -4  -8  -2  374.16   30.10
  -4  -8  -2  456.35   48.40
  -4  -8  -2  378.16   32.80
   4   8   2  427.16   85.49
   4   8   2  434.56   54.79
   4   8   2  436.36   48.60
  -5  -8  -2    3.40   14.50
  -5  -8  -2   43.40   15.30
  -5  -8  -2   28.00   19.40
  -5  -8  -2   -7.40   23.70
   5   8   2   -9.40   27.50
   5   8   2   23.00   28.30
   5   8   2  -31.90   53.09
  -6  -8  -2  363.96   30.80
  -6  -8  -2  247.38   37.00
  -6  -8  -2  390.36   40.20
   6   8   2  298.37   68.89
   6   8   2  321.97   41.80
   6   8   2  235.28   43.20
  -7  -8  -2   48.20   16.50
  -7  -8  -2   76.89   27.90
   7   8   2   59.39   46.20
   7   8   2   39.60   36.30
   7   8   2   44.30   32.60
  -8  -8  -2  165.78   22.50
  -8  -8  -2  116.89   28.40
   8   8   2  153.08   40.10
   8   8   2  159.98   35.30
  -9  -8  -2  192.88   30.50
   9   8   2  335.87   40.20
   9   8   2  253.97   44.00
   9   8   2  240.58   41.10
 -10  -8  -2   84.19   20.30
  10   8   2   61.19   39.30
  10   8   2  125.69   30.40
  10   8   2   98.09   38.10
  12  -9  -2  111.19   22.50
  12  -9  -2  130.09   35.70
  12  -9  -2   93.29   26.10
  12  -9  -2  128.99   32.40
  11  -9  -2    4.40   27.30
  11  -9  -2   18.30   22.50
  11  -9  -2   13.10   20.40
  11  -9  -2  -35.80   16.40
  11  -9  -2   18.90   12.40
  11  -9  -2    4.80   27.10
  10  -9  -2   96.69   31.40
  10  -9  -2  195.08   23.10
  10  -9  -2  142.69   24.40
  10  -9  -2  145.59   39.80
  10  -9  -2  152.58   18.00
 -10   9   2   74.29   82.99
   9  -9  -2  159.68   17.70
   9  -9  -2  165.08   22.60
   9  -9  -2   81.69   23.70
   9  -9  -2  190.98   24.60
   9  -9  -2  141.79   23.60
   9  -9  -2  117.29   37.60
   9  -9  -2  132.29   22.40
   9  -9  -2  137.99   29.90
   9  -9  -2  191.28   40.80
  -9   9   2  123.99   78.09
   8  -9  -2  299.37   33.40
   8  -9  -2  252.57   36.60
   8  -9  -2  303.77   27.40
   8  -9  -2  326.97   33.90
   8  -9  -2  342.27   30.20
   8  -9  -2  406.26   51.59
   8  -9  -2  332.67   34.80
   8  -9  -2  334.67   35.70
   8  -9  -2  303.47   31.80
   8  -9  -2  229.18   35.30
  -8   9   2  292.17   83.59
   7  -9  -2  121.99   23.40
   7  -9  -2  135.89   21.80
   7  -9  -2  133.19   24.00
   7  -9  -2  129.49   32.50
   7  -9  -2  122.59   29.80
   7  -9  -2  142.69   39.20
   7  -9  -2  163.28   26.30
   7  -9  -2  135.49   23.70
   7  -9  -2  132.19   18.90
   6  -9  -2  190.88   35.50
   6  -9  -2  199.88   25.10
   6  -9  -2  183.78   27.40
   6  -9  -2  276.07   33.80
   6  -9  -2  170.18   38.60
   6  -9  -2  218.28   24.90
   6  -9  -2  203.98   28.40
   6  -9  -2  217.48   19.10
   6  -9  -2  216.88   23.10
   6  -9  -2  214.38   28.60
  -6   9   2  232.88   55.09
   5  -9  -2 1023.80   62.69
   5  -9  -2 1022.60   73.09
   5  -9  -2 1094.79   65.29
   5  -9  -2  897.81   56.39
   5  -9  -2  953.30   69.69
   5  -9  -2  906.71   50.99
   5  -9  -2  993.50   63.09
   5  -9  -2 1045.20   57.99
   5  -9  -2 1060.59   55.59
   5  -9  -2  982.50   61.59
  -5   9   2 1014.00  105.39
   4  -9  -2  222.68   37.90
   4  -9  -2  263.37   25.40
   4  -9  -2  326.67   35.70
   4  -9  -2  252.57   25.90
   4  -9  -2  160.88   31.50
   4  -9  -2  274.57   27.20
   4  -9  -2  201.58   27.00
   4  -9  -2  201.58   26.50
   4  -9  -2  293.17   30.30
   4  -9  -2  242.88   20.90
  -4   9   2  228.88   57.49
   3  -9  -2   12.70   21.50
   3  -9  -2   13.90   18.20
   3  -9  -2   28.70   19.60
   3  -9  -2   18.60   15.90
   3  -9  -2   -4.90   28.50
   3  -9  -2   29.90   14.10
   3  -9  -2   27.70   13.60
   3  -9  -2   12.60   20.60
   3  -9  -2   20.00   15.00
   3  -9  -2   42.40   14.60
  -3   9   2   47.30   40.80
   2  -9  -2  893.41   53.09
   2  -9  -2  909.81   51.19
   2  -9  -2  896.11   49.99
   2  -9  -2  831.72   57.29
   2  -9  -2 1012.90   62.69
   2  -9  -2  954.40   66.49
   2  -9  -2  877.71   56.49
   2  -9  -2  891.81   63.59
   2  -9  -2  948.01   96.29
  -2   9   2  946.71   78.29
   1  -9  -2   39.30   24.40
   1  -9  -2   49.20   64.29
   1  -9  -2   63.89   22.60
   1  -9  -2   -7.30   16.30
   1  -9  -2    0.30   20.00
   1  -9  -2   35.40   21.90
   1  -9  -2    3.40   16.10
   1  -9  -2   10.50   15.30
  -1   9   2    8.80   31.30
  -1   9   2   31.20   18.80
   0  -9  -2   21.30   23.50
   0  -9  -2  -59.09   48.60
   0  -9  -2    2.90   10.30
   0  -9  -2  -13.20   21.00
   0  -9  -2   28.60   16.40
   0  -9  -2   12.60   15.60
   0  -9  -2   23.60   17.60
   0  -9  -2   -6.10   19.60
   0   9   2   23.20   30.40
   0   9   2   20.60   20.30
  -1  -9  -2  563.84   50.39
  -1  -9  -2  544.35   46.50
  -1  -9  -2  474.75   34.10
  -1  -9  -2  613.64   52.89
  -1  -9  -2  510.75   41.00
  -1  -9  -2  502.85   36.10
   1   9   2  482.85   55.09
   1   9   2  441.76   45.30
  -2  -9  -2  885.41   55.49
  -2  -9  -2  798.72   73.29
  -2  -9  -2  953.80   66.59
   2   9   2  902.51   73.19
   2   9   2  833.32  113.39
  -3  -9  -2  116.29   27.10
  -3  -9  -2  147.29   23.80
  -3  -9  -2  142.99   33.60
   3   9   2  170.88   78.79
   3   9   2   62.29   28.10
   3   9   2  103.59   36.80
  -4  -9  -2  124.99   20.60
  -4  -9  -2   78.49   24.40
  -4  -9  -2   72.79   29.20
   4   9   2  149.19   33.50
   4   9   2  116.39   69.29
   4   9   2  151.88   39.00
  -5  -9  -2  138.69   33.00
  -5  -9  -2  176.18   22.70
  -5  -9  -2  189.08   30.00
   5   9   2  224.28   73.69
   5   9   2  144.09   33.80
   5   9   2  161.58   41.00
  -6  -9  -2   35.80   21.20
  -6  -9  -2   38.80   27.10
   6   9   2   65.99   35.80
   6   9   2   26.10   30.10
   6   9   2  -19.60   50.99
  -7  -9  -2   70.09   17.50
  -7  -9  -2   99.99   27.20
   7   9   2  110.89   38.40
   7   9   2  103.59   48.70
   7   9   2   88.39   33.20
  -8  -9  -2  534.85   37.60
   8   9   2  574.94   56.59
   8   9   2  402.66   52.19
  -9  -9  -2   32.40   17.20
  -9  -9  -2   20.50   22.60
   9   9   2   18.70   28.90
   9   9   2   -6.10   25.90
   9   9   2   18.30   29.20
  12 -10  -2   11.00   25.90
  12 -10  -2   39.10   19.60
  12 -10  -2   71.79   26.50
  11 -10  -2  -10.10   16.70
  11 -10  -2  -33.50   37.40
  11 -10  -2   11.60   21.70
  11 -10  -2    2.30   28.60
  11 -10  -2   -9.00   20.80
  10 -10  -2   23.70   18.60
  10 -10  -2   58.99   28.70
  10 -10  -2   31.90   21.80
  10 -10  -2   47.10   32.70
  10 -10  -2   35.50   13.60
  10 -10  -2   54.59   17.10
   9 -10  -2  496.45   33.50
   9 -10  -2  536.65   54.29
   9 -10  -2  573.94   58.59
   9 -10  -2  456.05   48.30
   9 -10  -2  452.75   56.39
   9 -10  -2  542.45   43.10
   9 -10  -2  441.56   50.29
   8 -10  -2  198.78   28.30
   8 -10  -2  288.47   41.00
   8 -10  -2  254.87   28.10
   8 -10  -2  243.78   29.20
   8 -10  -2  223.08   52.89
   8 -10  -2  243.98   44.80
   8 -10  -2  211.38   28.90
   8 -10  -2  256.27   30.70
   8 -10  -2  217.48   20.50
   7 -10  -2   -2.40   29.70
   7 -10  -2    8.00   18.80
   7 -10  -2   -4.40   13.30
   7 -10  -2    6.10   18.20
   7 -10  -2  -23.10   19.70
   7 -10  -2   -1.80   17.60
   7 -10  -2   -1.00   13.10
   7 -10  -2   24.50   25.20
   7 -10  -2    1.50   11.80
   7 -10  -2   -2.60   17.30
   6 -10  -2   34.20   20.40
   6 -10  -2   41.80   21.90
   6 -10  -2   49.50   13.90
   6 -10  -2   39.00   26.30
   6 -10  -2   41.50   21.90
   6 -10  -2   42.50   32.80
   6 -10  -2   10.70   17.00
   6 -10  -2   28.90   19.10
   6 -10  -2   47.10   16.80
  -6  10   2   95.89   50.59
   5 -10  -2  507.45   39.30
   5 -10  -2  447.26   46.20
   5 -10  -2  555.54   62.29
   5 -10  -2  523.55   45.60
   5 -10  -2  483.15   36.70
   5 -10  -2  511.45   42.60
   5 -10  -2  491.85   52.09
   5 -10  -2  487.85   36.70
   5 -10  -2  526.65   48.40
  -5  10   2  568.44   83.99
   4 -10  -2   92.19   42.90
   4 -10  -2   39.20   15.90
   4 -10  -2   74.59   26.20
   4 -10  -2   71.59   24.90
   4 -10  -2   53.39   19.40
   4 -10  -2   83.19   24.70
   4 -10  -2   73.49   17.40
   4 -10  -2   35.90   27.10
   4 -10  -2   94.89   18.20
   4 -10  -2   82.59   20.50
  -4  10   2  126.39   67.09
   3 -10  -2  143.59   31.80
   3 -10  -2  234.38   31.60
   3 -10  -2  283.17   32.40
   3 -10  -2  181.18   22.90
   3 -10  -2  145.09   28.90
   3 -10  -2  267.27   74.29
   3 -10  -2  226.98   23.50
   3 -10  -2  183.98   21.10
   3 -10  -2  191.68   30.80
   2 -10  -2    0.20   21.10
   2 -10  -2   17.30   15.30
   2 -10  -2   35.20   19.60
   2 -10  -2    8.60   25.40
   2 -10  -2   -7.40   21.80
   2 -10  -2   -2.60   24.30
   2 -10  -2   44.10   89.59
   2 -10  -2   -1.60   11.90
  -2  10   2   10.60   33.10
   1 -10  -2  640.94   49.00
   1 -10  -2  688.23   56.19
   1 -10  -2  613.04   40.10
   1 -10  -2  567.14   90.19
   1 -10  -2  671.83   58.09
   1 -10  -2  663.83   45.90
   1 -10  -2  691.23   59.39
   1 -10  -2  673.33   45.40
  -1  10   2  649.54   49.90
  -1  10   2  621.04   65.09
   0 -10  -2   51.19   26.80
   0 -10  -2   35.20   19.60
   0 -10  -2   76.39   25.70
   0 -10  -2    5.30   22.90
   0 -10  -2   38.80   18.30
   0 -10  -2   86.49   52.19
   0 -10  -2   64.09   17.30
   0  10   2   44.00   23.30
   0  10   2   47.90   34.10
  -1 -10  -2  476.15   41.40
  -1 -10  -2  498.85   42.50
  -1 -10  -2  523.55   49.00
  -1 -10  -2  430.46   52.09
   1  10   2  406.96   47.90
   1  10   2  468.85   97.09
   1  10   2  424.46   53.59
  -2 -10  -2  295.27   36.50
  -2 -10  -2  240.08   29.80
  -2 -10  -2  234.58   36.20
   2  10   2  312.87   37.80
   2  10   2  318.67   92.79
   2  10   2  311.17   47.90
  -3 -10  -2  557.14   44.30
  -3 -10  -2  538.15   57.19
  -3 -10  -2  586.84   51.69
   3  10   2  477.25   55.79
   3  10   2  628.94   57.69
   3  10   2  632.74  104.29
  -4 -10  -2   19.60   27.50
  -4 -10  -2   19.80   22.10
  -4 -10  -2   48.90   18.70
   4  10   2   35.00   31.80
   4  10   2   46.40   28.50
   4  10   2   82.39   69.09
  -5 -10  -2  123.49   30.00
   5  10   2   62.49   65.59
   5  10   2  170.48   38.30
   5  10   2  119.09   33.50
  -6 -10  -2  118.89   30.20
   6  10   2  136.39   96.89
   6  10   2   83.39   35.10
   6  10   2  118.29   34.60
  -7 -10  -2   28.60   26.60
   7  10   2   10.20   30.00
   7  10   2   37.30   29.30
  -8 -10  -2  154.28   30.90
   8  10   2  243.38   41.30
   8  10   2  255.97   38.30
  11 -11  -2   55.49   26.70
  11 -11  -2   22.10   17.80
  11 -11  -2   -5.10   23.30
  10 -11  -2 1007.60   68.09
  10 -11  -2 1242.68   66.49
  10 -11  -2 1111.49   74.79
   9 -11  -2   -2.70   18.70
   9 -11  -2   -1.30   15.60
   9 -11  -2  -13.30   21.70
   9 -11  -2    9.80   26.20
   9 -11  -2    9.90   19.40
   9 -11  -2   16.30   16.10
   8 -11  -2  324.37   32.10
   8 -11  -2  237.28   44.00
   8 -11  -2  302.27   34.00
   8 -11  -2  355.86   36.70
   8 -11  -2  405.16   43.00
   8 -11  -2  213.58   42.30
   8 -11  -2  298.97   35.00
   8 -11  -2  360.06   37.00
   7 -11  -2   -5.00   20.60
   7 -11  -2    5.50   20.10
   7 -11  -2   -8.00   21.40
   7 -11  -2   -6.30   18.80
   7 -11  -2   -5.10   18.00
   7 -11  -2   13.80   19.20
   7 -11  -2   18.20   34.80
   7 -11  -2  -13.70   14.00
   6 -11  -2   -1.80   18.90
   6 -11  -2    5.80   26.40
   6 -11  -2   -9.40   20.20
   6 -11  -2   19.00   21.60
   6 -11  -2    6.00   35.80
   6 -11  -2   18.60   14.50
   6 -11  -2   14.90   21.20
   6 -11  -2   -0.50   15.90
  -6  11   2  -61.89   42.30
   5 -11  -2  105.29   20.50
   5 -11  -2   67.39   28.90
   5 -11  -2  131.39   27.60
   5 -11  -2   94.39   55.09
   5 -11  -2  132.59   29.10
   5 -11  -2  134.19   19.90
   5 -11  -2  100.59   22.40
   5 -11  -2  115.59   25.70
  -5  11   2  149.19   63.39
   4 -11  -2   47.80   97.39
   4 -11  -2   13.90   13.80
   4 -11  -2   16.10   20.90
   4 -11  -2   36.10   22.80
   4 -11  -2    0.80   23.90
   4 -11  -2   13.70   26.20
  -4  11   2   70.99   61.19
   3 -11  -2  -15.90  116.89
   3 -11  -2  161.08   35.00
   3 -11  -2  121.19   24.50
   3 -11  -2  158.38   30.20
   3 -11  -2  104.29   31.20
   3 -11  -2  105.59   28.80
   3 -11  -2   97.39   18.80
  -3  11   2  147.89   76.99
   2 -11  -2  734.23   50.79
   2 -11  -2  894.31   64.59
   2 -11  -2  910.01   58.79
   2 -11  -2  864.41   66.59
   2 -11  -2  638.74  117.39
   2 -11  -2  847.52   54.09
   2 -11  -2  853.91   69.49
  -2  11   2 1007.90  123.39
   1 -11  -2  457.25   95.59
   1 -11  -2  595.14   45.10
   1 -11  -2  748.33   58.69
   1 -11  -2  607.74   42.80
   1 -11  -2  646.74   59.19
   1 -11  -2  673.83   50.89
   1 -11  -2  651.23   61.99
  -1  11   2  649.54   50.99
  -1  11   2  633.34  104.09
   0 -11  -2  125.09   22.20
   0 -11  -2  149.88   27.00
   0 -11  -2   78.29   30.60
   0 -11  -2   67.79   28.90
   0  11   2  107.69   83.09
   0  11   2  115.09   27.30
   0  11   2  146.89   37.60
  -1 -11  -2  333.47   42.50
  -1 -11  -2  337.57   37.60
  -1 -11  -2  334.37   40.70
  -1 -11  -2  434.86   42.90
   1  11   2  353.46   39.80
   1  11   2  392.66  105.79
   1  11   2  401.96   50.09
  -2 -11  -2    2.80   19.80
  -2 -11  -2   41.10   20.70
  -2 -11  -2  -21.00   21.80
  -2 -11  -2   17.40   29.30
   2  11   2  -16.30   66.99
   2  11   2   21.40   28.70
   2  11   2  -12.30   23.50
  -3 -11  -2  220.18   32.00
  -3 -11  -2  259.27   36.30
  -3 -11  -2  238.08   39.00
   3  11   2  259.57   37.60
   3  11   2  215.38   41.60
   3  11   2  253.47   80.29
  -4 -11  -2   -5.50   16.80
  -4 -11  -2    1.90   27.40
  -4 -11  -2   34.10   22.90
   4  11   2   -6.30   27.00
   4  11   2   54.59   28.80
   4  11   2  -43.40   58.09
  -5 -11  -2  515.35   45.50
  -5 -11  -2  349.77   45.90
   5  11   2  542.75   55.99
   5  11   2  466.75   81.19
   5  11   2  454.45   54.59
  -6 -11  -2  -24.00   24.50
   6  11   2   12.90   28.00
   6  11   2   -6.30   27.50
  -7 -11  -2   85.89   28.70
   7  11   2   71.99   30.10
  10 -12  -2  192.58   28.20
  10 -12  -2  198.08   31.50
  10 -12  -2  187.98   24.60
   9 -12  -2  701.33   58.19
   9 -12  -2  675.23   52.69
   9 -12  -2  700.03   50.09
   9 -12  -2  611.94   60.09
   8 -12  -2  264.97   32.60
   8 -12  -2  292.27   30.20
   8 -12  -2  280.97   48.50
   8 -12  -2  294.97   32.80
   8 -12  -2  263.57   29.40
   8 -12  -2  351.06   35.80
   7 -12  -2   71.29   23.10
   7 -12  -2   74.79   17.00
   7 -12  -2   88.79   23.60
   7 -12  -2   66.19   19.10
   7 -12  -2   49.50   21.20
   7 -12  -2   69.19   22.90
   7 -12  -2  -13.70   57.99
   7 -12  -2  117.89   37.20
   6 -12  -2   73.89   49.90
   6 -12  -2  124.19   26.60
   6 -12  -2   56.39   23.00
   6 -12  -2   92.99   92.49
   6 -12  -2  121.19   26.10
   6 -12  -2   76.79   16.90
   5 -12  -2   -1.60   20.70
   5 -12  -2  239.18  120.39
   5 -12  -2    7.90   19.90
   5 -12  -2   27.50   26.60
  -5  12   2   30.90   55.39
   4 -12  -2   69.79   24.80
   4 -12  -2    4.30   23.20
   4 -12  -2    2.80   27.40
   4 -12  -2   56.19   23.30
  -4  12   2   82.69   63.39
   3 -12  -2  282.77  121.39
   3 -12  -2  259.87   43.20
   3 -12  -2  229.28   56.89
   3 -12  -2  247.68   37.00
   3 -12  -2  228.08   31.20
  -3  12   2  367.06   86.09
   2 -12  -2 1239.28   77.79
   2 -12  -2 1119.39   90.89
   2 -12  -2  884.11  133.09
   2 -12  -2 1132.89   71.59
  -2  12   2  909.11  112.99
   1 -12  -2   43.70   25.50
   1 -12  -2   29.80   16.90
   1 -12  -2   46.90   23.00
   1 -12  -2   55.19   29.30
  -1  12   2   50.59   62.69
  -1  12   2   52.79   26.90
   0 -12  -2  177.88   35.90
   0 -12  -2  226.18   50.29
   0  12   2  154.58   75.69
   0  12   2  156.78   30.00
  -1 -12  -2   -1.20   28.20
  -1 -12  -2    8.20   23.50
  -1 -12  -2  -44.50   19.70
  -1 -12  -2    8.10   16.90
   1  12   2    3.30   23.50
   1  12   2  -49.20   60.79
  -2 -12  -2    8.00   20.30
  -2 -12  -2   30.80   23.30
  -2 -12  -2    6.90   16.90
  -2 -12  -2  -25.00   29.70
   2  12   2  -74.69   59.29
   2  12   2  -22.50   23.10
  -3 -12  -2   54.69   24.90
  -3 -12  -2   67.59   32.50
  -3 -12  -2   92.69   22.60
  -3 -12  -2   51.29   20.80
   3  12   2   78.09   28.90
   3  12   2   31.80   60.29
  -4 -12  -2  203.58   30.20
  -4 -12  -2  138.29   24.90
  -4 -12  -2  134.89   32.30
  -4 -12  -2  109.89   33.40
   4  12   2  166.08   32.30
  -5 -12  -2   10.30   20.30
  -5 -12  -2    3.60   31.20
  -5 -12  -2   20.70   19.10
   5  12   2   45.30   49.20
   9 -13  -2  912.11   56.49
   8 -13  -2   81.39   21.80
   8 -13  -2   28.80   98.89
   8 -13  -2  112.79   23.90
   8 -13  -2  107.09   21.10
   7 -13  -2  108.29   26.50
   7 -13  -2   96.39  110.69
   7 -13  -2  101.99   24.10
   6 -13  -2   39.70   22.80
   6 -13  -2  -20.70  120.49
   6 -13  -2   -6.10   20.10
   6 -13  -2  -12.30   18.70
   5 -13  -2   18.70   23.00
   5 -13  -2   28.60   21.80
   5 -13  -2   15.80  117.39
   5 -13  -2   29.30   20.90
  -5  13   2   27.70   57.39
   4 -13  -2  -15.20   20.30
   4 -13  -2  -16.30   20.80
   4 -13  -2 -131.09  115.69
   4 -13  -2    7.30   21.60
  -4  13   2   59.89   60.79
   3 -13  -2 1055.19   70.69
   3 -13  -2 1108.09   69.69
   3 -13  -2 1002.30   73.09
  -3  13   2 1019.80  159.88
   2 -13  -2  133.39   28.40
   2 -13  -2  148.99   29.80
   2 -13  -2  125.89   31.90
  -2  13   2  132.29   92.19
   1 -13  -2  339.57   36.70
   1 -13  -2  397.66   47.30
   1 -13  -2  352.26   43.60
  -1  13   2  400.86   90.09
  -1  13   2  344.87   37.10
   0 -13  -2    9.40   25.80
   0 -13  -2    4.80   24.20
   0 -13  -2  -13.40   21.50
   0  13   2    5.50   21.10
   0  13   2   22.70   68.09
  -1 -13  -2   30.10   28.40
  -1 -13  -2    2.80   21.30
  -1 -13  -2    7.90   21.90
   1  13   2   75.39   87.09
   1  13   2   17.30   21.60
  -2 -13  -2   21.90   22.60
  -2 -13  -2  -13.70   18.30
  -2 -13  -2   -0.70   16.80
  -2 -13  -2  -34.60   28.50
   2  13   2   48.60   24.20
  -3 -13  -2  -22.80   18.60
  -3 -13  -2    0.80   17.20
  -3 -13  -2   -5.20   31.00
  -3 -13  -2    7.90   18.00
   3  13   2  -13.20   22.80
   6 -14  -2  104.99   25.70
   6 -14  -2  107.39   94.19
   6 -14  -2   74.89   24.40
   6 -14  -2  150.88   26.50
   5 -14  -2  111.29   39.00
   5 -14  -2   60.49   26.80
   5 -14  -2   58.19   24.40
   4 -14  -2    5.10   19.60
   4 -14  -2  -11.90   20.30
   4 -14  -2  -17.10   30.00
   3 -14  -2  231.08   34.10
   3 -14  -2  216.28   31.50
   3 -14  -2  245.98   34.60
   2 -14  -2  339.27   35.60
   2 -14  -2  286.77   37.10
   2 -14  -2  309.77   38.70
   1 -14  -2   42.30   29.20
   1 -14  -2  110.39   27.30
   1 -14  -2   85.59   26.10
   0 -14  -2  -24.40   19.70
   0 -14  -2  -35.30   21.20
   0 -14  -2   42.60   34.40
   0  14   2   -1.50   17.70
  -1 -14  -2   30.10   29.40
  -1 -14  -2   40.00   21.00
  -1 -14  -2   81.69   24.40
   1  14   2   77.89   22.60
   2  14  -3 1165.58   68.19
  -2 -14   3 1027.00   62.79
  -2 -14   3 1056.19   70.69
  -2 -14   3  917.21   74.79
   1  14  -3   61.19   23.70
  -1 -14   3   30.10   31.60
  -1 -14   3   25.10   20.60
  -1 -14   3   43.90   25.70
   0  14  -3   38.40   21.70
   0 -14   3   25.90   25.00
   0 -14   3   60.69   29.70
   0 -14   3   13.60   21.00
   1 -14   3   43.30   22.90
   1 -14   3   46.80   27.70
   1 -14   3   13.10   24.80
   2 -14   3   24.90   26.40
   2 -14   3   -1.60   23.20
   2 -14   3  -14.50   24.90
   2 -14   3    4.70   19.70
   3 -14   3    8.10   22.60
   3 -14   3   -4.10   20.10
   3 -14   3  -70.99  127.19
   3 -14   3  -11.10   23.10
   4 -14   3   60.89   29.90
   4 -14   3   24.30  136.89
   4 -14   3   59.29   30.30
   4 -14   3  118.69   27.30
   4 -14   3   87.39   23.80
   5 -14   3   -6.00   20.10
   5 -14   3   19.30   33.20
   5 -14   3   25.60   21.10
   5 -14   3  125.49  146.39
   5 -14   3   14.70   22.10
   6 -14   3   44.60   22.60
   6 -14   3   31.00  127.69
   6 -14   3   48.70   36.60
   6 -14   3   36.70   36.10
   7 -14   3   -2.90   34.90
   7 -14   3   15.20   19.10
   7 -14   3   -0.30   20.60
   7 -14   3   -8.10  116.49
   4  13  -3   27.10   27.40
   4  13  -3   20.70   30.70
  -4 -13   3  -17.50   44.70
  -4 -13   3    5.90   22.50
   3  13  -3  867.61   79.09
   3  13  -3 1140.39   72.89
  -3 -13   3 1197.68   74.19
  -3 -13   3  960.20   77.29
  -3 -13   3  987.30   66.79
   2  13  -3  105.89   29.60
   2  13  -3  176.38   89.29
   2  13  -3  151.18   40.90
  -2 -13   3  131.09   35.50
  -2 -13   3  102.69   29.20
  -2 -13   3  167.68   26.10
   1  13  -3  285.07   48.40
   1  13  -3  139.29   85.29
   1  13  -3  278.67   35.50
  -1 -13   3  334.07   41.20
  -1 -13   3  299.27   43.20
  -1 -13   3  253.77   31.30
   0  13  -3    4.10   22.20
   0 -13   3   13.40   27.70
   0 -13   3   12.50   26.00
   0 -13   3   12.10   17.70
   0 -13   3   31.50   27.80
  -1  13  -3   26.50   21.80
  -1  13  -3   40.20   42.40
   1 -13   3   18.00   20.00
   1 -13   3   22.30   26.00
   1 -13   3   16.40   25.90
   1 -13   3    4.30   99.89
   1 -13   3   -2.60   20.60
   1 -13   3    9.80   28.50
  -2  13  -3  -10.80   40.40
   2 -13   3   52.49   28.20
   2 -13   3    7.10   28.10
   2 -13   3   26.70   22.70
   2 -13   3  -15.60   27.50
   2 -13   3    5.70   24.60
   2 -13   3  162.48  130.69
   3 -13   3  -11.80   21.50
   3 -13   3   40.40   24.40
   3 -13   3 -189.48  139.89
   3 -13   3  -17.10   26.20
   3 -13   3   60.69   36.20
   3 -13   3  -29.70   21.90
  -4  13  -3  399.86   92.89
   4 -13   3  561.14   50.69
   4 -13   3  540.95   51.99
   4 -13   3  766.92  153.08
   4 -13   3  538.95   63.69
   4 -13   3  501.85   50.39
   4 -13   3  540.75   50.69
  -5  13  -3  386.06   77.59
   5 -13   3  184.38  112.59
   5 -13   3  528.85   48.20
   5 -13   3  432.86   48.90
   5 -13   3  347.87   42.20
   5 -13   3  475.15   46.60
   6 -13   3  131.59   24.10
   6 -13   3  111.99   27.40
   6 -13   3  154.18   27.60
   6 -13   3  118.49   64.29
   6 -13   3  168.78   34.70
   7 -13   3    2.10   26.00
   7 -13   3   24.00   26.10
   7 -13   3   -3.50   21.00
   7 -13   3   -5.30   17.70
   7 -13   3  -10.80   47.90
   8 -13   3   61.49   27.00
   8 -13   3   38.90   25.00
   8 -13   3   40.40   41.60
   8 -13   3   65.09   24.50
   8 -13   3   45.70   18.10
   9 -13   3   29.70   20.80
   9 -13   3   20.20   37.90
   9 -13   3  100.69   22.80
   9 -13   3   50.49   38.80
   6  12  -3   32.60   30.20
   6  12  -3   45.20   32.70
  -6 -12   3   13.80   20.80
  -6 -12   3   35.50   27.80
   5  12  -3   -0.90   28.30
   5  12  -3  -48.70   28.00
  -5 -12   3   -4.50   27.00
  -5 -12   3   48.60   24.30
   4  12  -3  265.07   37.60
   4  12  -3   94.69   73.59
   4  12  -3  166.28   44.00
  -4 -12   3  192.58   27.00
  -4 -12   3  228.08   34.10
  -4 -12   3  134.79   34.20
   3  12  -3  277.17   53.39
   3  12  -3  356.56   97.49
   3  12  -3  464.55   51.19
  -3 -12   3  437.66   39.30
  -3 -12   3  388.66   44.90
   2  12  -3  393.16   58.89
   2  12  -3  528.85   52.69
  -2 -12   3  410.96   41.70
  -2 -12   3  471.75   53.69
   1  12  -3  721.63   83.49
   1  12  -3  744.73   59.89
  -1 -12   3  657.33   53.89
  -1 -12   3  776.92   64.39
  -1 -12   3  795.42   52.49
  -1 -12   3  755.72   66.49
  -1 -12   3  678.33   60.99
   0  12  -3   67.09   26.90
   0  12  -3   85.79   47.90
   0 -12   3   14.70   20.40
   0 -12   3  110.39   87.99
   0 -12   3   27.40   26.10
   0 -12   3   56.99   28.00
   0 -12   3   28.40   37.90
   0 -12   3   56.59   24.20
  -1  12  -3  283.97   60.59
  -1  12  -3  268.77   33.90
   1 -12   3  317.37   41.20
   1 -12   3  133.79  115.79
   1 -12   3  271.47   38.50
   1 -12   3  216.58   39.30
   1 -12   3  293.97   35.00
   1 -12   3  246.58   34.90
  -2  12  -3   91.79   54.89
   2 -12   3   16.00   24.00
   2 -12   3  -27.00   21.20
   2 -12   3   -2.00   24.30
   2 -12   3    9.30   26.40
   2 -12   3   32.50  134.69
   2 -12   3   -2.20   35.60
  -3  12  -3  189.58   67.69
   3 -12   3  255.07   33.20
   3 -12   3  218.98   40.50
   3 -12   3  322.97   46.90
   3 -12   3  227.78   34.00
   3 -12   3  315.17   40.20
   3 -12   3  301.07  122.19
  -4  12  -3  -19.60   60.29
   4 -12   3   -4.20   29.00
   4 -12   3  -22.60   25.40
   4 -12   3   29.40   24.20
   4 -12   3    6.50   23.10
   4 -12   3   25.90   23.20
   4 -12   3  -12.20   70.09
   4 -12   3  -20.80   62.59
   5 -12   3 1886.61  133.99
   5 -12   3 2214.18  114.49
   5 -12   3 2333.27  115.39
   5 -12   3 1982.00  119.69
  -6  12  -3  -17.50   48.70
   6 -12   3   11.60   20.60
   6 -12   3  -20.90   37.20
   6 -12   3  -10.60   27.70
   6 -12   3    1.60   19.10
   6 -12   3   44.70   24.20
   6 -12   3  -12.90   20.50
   6 -12   3   -9.10   16.70
   7 -12   3    5.60   20.50
   7 -12   3   14.50   25.70
   7 -12   3   13.50   18.10
   7 -12   3    8.70   16.30
   7 -12   3   -3.40   22.10
   7 -12   3  -15.70   30.60
   8 -12   3    8.00   15.10
   8 -12   3   -1.30   21.50
   8 -12   3   18.80   21.30
   8 -12   3   21.20   16.90
   8 -12   3    8.50   32.20
   9 -12   3   17.50   15.90
   9 -12   3   15.50   20.30
   9 -12   3   20.30   23.40
   9 -12   3   -6.90   28.10
  10 -12   3   53.09   16.00
  10 -12   3   78.49   26.00
  10 -12   3   59.69   32.10
  10 -12   3   39.60   27.40
   7  11  -3   46.90   32.40
   7  11  -3   28.80   31.40
  -7 -11   3   49.30   29.60
  -7 -11   3   48.90   22.40
   6  11  -3   82.29   33.20
   6  11  -3   70.99   37.30
  -6 -11   3   75.49   24.50
  -6 -11   3   53.49   30.70
   5  11  -3   44.60   66.79
   5  11  -3  -11.70   35.00
   5  11  -3   32.30   29.80
  -5 -11   3   40.20   31.00
  -5 -11   3   15.40   22.00
   4  11  -3  -41.20   34.10
   4  11  -3   -7.40   26.80
  -4 -11   3  -18.00   25.80
  -4 -11   3   22.40   31.20
   3  11  -3   75.89   30.40
   3  11  -3   24.50   40.40
  -3 -11   3   35.70   18.60
  -3 -11   3   76.39   28.70
  -3 -11   3   41.80   32.30
   2  11  -3 1208.88   74.59
   2  11  -3 1033.30   98.59
  -2 -11   3 1131.09   74.99
  -2 -11   3 1100.59   77.99
  -2 -11   3  937.51   71.99
  -2 -11   3  989.90   64.59
   1  11  -3   17.80   24.30
   1  11  -3   26.70   47.80
  -1 -11   3   52.19   28.60
  -1 -11   3   52.49   30.10
  -1 -11   3   53.89   22.40
  -1 -11   3   40.00   20.20
  -1 -11   3   27.50   51.99
  -1 -11   3   44.30   25.10
   0  11  -3   27.60   47.30
   0  11  -3    8.60   23.50
   0 -11   3   36.50   27.90
   0 -11   3   22.50   20.40
   0 -11   3   77.29   81.39
   0 -11   3    3.70   28.30
   0 -11   3    5.60   25.50
   0 -11   3   21.30   25.30
  -1  11  -3   33.40   57.19
  -1  11  -3  144.69   28.00
   1 -11   3  143.59   28.50
   1 -11   3   11.70   33.50
   1 -11   3  102.19   34.00
   1 -11   3  109.89  110.79
   1 -11   3   67.39   25.80
  -2  11  -3   22.20   62.39
   2 -11   3   62.99   24.10
   2 -11   3    2.70   23.80
   2 -11   3   28.40   28.90
   2 -11   3  -32.20   34.60
   2 -11   3   29.20   23.50
   2 -11   3   71.99   99.89
  -3  11  -3  124.49   75.99
   3 -11   3  149.09   40.10
   3 -11   3  131.29   26.70
   3 -11   3  122.99   26.60
   3 -11   3  147.19   32.20
   3 -11   3   61.89   52.79
   3 -11   3  171.48   55.19
   3 -11   3   72.79   27.10
  -4  11  -3  406.26   95.69
   4 -11   3  458.95   41.00
   4 -11   3  437.56   59.89
   4 -11   3  521.05   50.19
   4 -11   3  402.16   43.80
   4 -11   3  416.46   46.70
   4 -11   3  500.25   47.30
   4 -11   3  458.45   53.59
  -5  11  -3  741.43  115.09
   5 -11   3 1098.39   69.49
   5 -11   3 1051.79   67.39
   5 -11   3  990.40   57.79
   5 -11   3 1000.10   84.39
   5 -11   3  982.40   65.69
   5 -11   3 1061.19   67.69
   5 -11   3 1040.70   78.59
  -6  11  -3  311.57  125.19
   6 -11   3  316.77   46.20
   6 -11   3  425.46   32.80
   6 -11   3  355.36   40.10
   6 -11   3  277.17   36.40
   6 -11   3  418.56   43.70
   6 -11   3  323.97   51.29
   6 -11   3  405.86   40.10
  -7  11  -3  187.58   85.49
   7 -11   3   32.50   29.50
   7 -11   3   32.10   14.30
   7 -11   3   73.79   17.60
   7 -11   3   27.10   24.60
   7 -11   3   37.10   16.80
   7 -11   3   83.69   21.70
   7 -11   3   63.69   24.80
   8 -11   3  -10.50   15.50
   8 -11   3    3.80   19.60
   8 -11   3    6.90   17.10
   8 -11   3    9.10   23.20
   8 -11   3   -0.20   14.20
   8 -11   3   14.90   34.80
   8 -11   3   30.30   26.20
   8 -11   3   34.10   18.40
   9 -11   3   17.80   20.30
   9 -11   3   24.10   35.90
   9 -11   3   17.60   14.90
   9 -11   3   -2.70   23.40
   9 -11   3   25.90   18.70
   9 -11   3   26.20   14.90
  10 -11   3   45.70   17.10
  10 -11   3   35.60   33.20
  10 -11   3   41.70   29.60
  10 -11   3   70.69   15.90
  10 -11   3   22.80   20.50
  11 -11   3  515.65   37.40
  11 -11   3  574.44   54.49
  11 -11   3  446.86   55.99
  11 -11   3  566.44   42.30
  11 -11   3  578.54   47.90
   8  10  -3    0.80   31.20
   8  10  -3   76.99   36.10
  -8 -10   3   15.20   26.90
   7  10  -3  189.38   38.00
   7  10  -3  263.57   65.19
   7  10  -3  260.87   47.60
  -7 -10   3  207.78   38.40
  -7 -10   3  254.87   32.40
   6  10  -3   34.20   31.20
   6  10  -3   17.00   36.30
   6  10  -3   18.60   61.09
  -6 -10   3   76.69   33.20
  -6 -10   3   41.70   24.20
   5  10  -3  396.26   60.69
   5  10  -3  355.46   92.09
  -5 -10   3  521.75   83.49
  -5 -10   3  513.95   51.29
   4  10  -3   29.50   30.30
   4  10  -3  -12.80   36.40
  -4 -10   3  -11.60   15.70
  -4 -10   3    8.60   23.70
  -4 -10   3  -19.20   26.00
   3  10  -3  754.72   62.69
   3  10  -3  728.93   84.59
  -3 -10   3  696.73   49.40
  -3 -10   3  787.32   61.79
  -3 -10   3  737.83   65.59
   2  10  -3   93.29   29.00
   2  10  -3   95.09   46.70
  -2 -10   3   82.69   31.10
  -2 -10   3   48.80   24.90
  -2 -10   3   98.29   21.40
  -2 -10   3  110.79   23.60
  -2 -10   3   50.19   24.00
   1  10  -3   69.09   49.10
   1  10  -3   42.80   36.90
  -1 -10   3  -28.50   23.90
  -1 -10   3   -1.80   62.29
  -1 -10   3    2.00   17.30
  -1 -10   3   16.90   23.90
  -1 -10   3  -14.40   19.60
  -1 -10   3    8.20   22.40
   0  10  -3   95.79   25.90
   0  10  -3  139.79   61.89
   0 -10   3  151.08   71.39
   0 -10   3  167.98   32.60
   0 -10   3  123.89   30.60
   0 -10   3  134.79   25.10
   0 -10   3   55.09   26.50
  -1  10  -3  146.29   25.30
  -1  10  -3   60.59   62.09
   1 -10   3   88.49   31.40
   1 -10   3  170.18   31.00
   1 -10   3  142.39   33.10
   1 -10   3  120.39   25.30
   1 -10   3  145.69   77.59
   1 -10   3  174.78   46.40
  -2  10  -3  161.88   77.49
   2 -10   3  144.99   29.70
   2 -10   3  141.09   28.00
   2 -10   3   91.79   23.40
   2 -10   3  141.39   24.90
   2 -10   3  183.38   45.10
   2 -10   3   96.09   45.70
   2 -10   3  141.09   34.40
  -3  10  -3  140.29   81.99
   3 -10   3  189.48   31.20
   3 -10   3  105.39   20.90
   3 -10   3  124.09   28.10
   3 -10   3  117.49   24.40
   3 -10   3  133.09   28.80
   3 -10   3  118.59   39.10
   3 -10   3  165.48   35.30
  -4  10  -3  173.38   89.29
   4 -10   3  258.07   33.30
   4 -10   3  247.58   31.60
   4 -10   3  291.07   33.70
   4 -10   3  262.67   46.40
   4 -10   3  211.68   28.20
   4 -10   3  224.78   39.50
   4 -10   3  267.27   25.50
  -5  10  -3  206.18   92.99
   5 -10   3  282.87   25.10
   5 -10   3  274.37   26.90
   5 -10   3  396.76   56.49
   5 -10   3  249.28   23.80
   5 -10   3  183.78   28.20
   5 -10   3  235.38   40.50
   5 -10   3  288.07   32.90
   5 -10   3  279.37   34.60
   5 -10   3  249.78   33.70
   6 -10   3  973.00   68.19
   6 -10   3 1101.29   69.99
   6 -10   3 1164.08   86.49
   6 -10   3 1054.79   69.09
   6 -10   3 1088.69   59.29
   6 -10   3 1256.67   82.69
   6 -10   3 1088.39   80.79
   6 -10   3 1198.38   73.69
   7 -10   3   59.59   38.40
   7 -10   3   73.39   14.70
   7 -10   3   66.79   30.20
   7 -10   3  101.69   22.90
   7 -10   3  104.09   21.20
   7 -10   3   31.70   26.00
   7 -10   3   79.79   25.20
   7 -10   3   80.79   17.10
   8 -10   3  273.47   52.39
   8 -10   3  277.77   28.70
   8 -10   3  243.88   40.40
   8 -10   3  285.77   41.00
   8 -10   3  282.17   30.70
   8 -10   3  326.67   34.60
   8 -10   3  281.87   32.20
   9 -10   3   43.40   26.10
   9 -10   3   17.80   17.10
   9 -10   3   16.40   34.60
   9 -10   3   87.29   29.80
   9 -10   3    2.30   21.10
   9 -10   3   13.20   14.20
  10 -10   3   21.50   25.50
  10 -10   3   -2.30   15.30
  10 -10   3    2.00   14.10
  10 -10   3   -4.30   28.80
  10 -10   3   25.40   20.30
  10 -10   3   29.80   19.00
  11 -10   3   80.79   32.00
  11 -10   3   72.59   20.30
  11 -10   3   12.70   31.30
  11 -10   3   38.00   16.30
  11 -10   3   57.89   24.10
  12 -10   3  677.73   48.20
  12 -10   3  585.04   50.49
  12 -10   3  704.53   42.60
  12 -10   3  598.84   56.89
   9   9  -3  -31.80   29.00
   9   9  -3  -42.20   25.70
  -9  -9   3  -10.70   23.60
  -9  -9   3  -10.80   14.50
   8   9  -3   19.30   30.00
   8   9  -3   -0.90   34.00
  -8  -9   3   11.10   14.50
  -8  -9   3   19.40   27.30
  -8  -9   3   -7.50   18.00
   7   9  -3 1115.49   80.49
   7   9  -3 1055.09  115.99
   7   9  -3 1058.19   90.09
  -7  -9   3 1147.59   80.29
  -7  -9   3 1063.79   58.99
   6   9  -3  532.85  137.69
   6   9  -3  544.75   69.79
   6   9  -3  606.44   61.59
  -6  -9   3  573.84   52.39
  -6  -9   3  553.44   36.30
  -6  -9   3  438.16   52.19
   5   9  -3  618.94   60.79
   5   9  -3  438.16   87.19
  -5  -9   3  547.95   53.69
  -5  -9   3  597.44   52.69
  -5  -9   3  588.64   60.79
   4   9  -3   87.09   42.30
   4   9  -3   66.59   30.00
  -4  -9   3   56.59   28.60
  -4  -9   3   96.49   20.30
  -4  -9   3  127.59   28.80
   3   9  -3  283.37   53.99
   3   9  -3  194.78   35.70
  -3  -9   3  251.77   35.60
  -3  -9   3  306.67   38.30
  -3  -9   3  314.17   34.50
  -3  -9   3  350.16   29.80
  -3  -9   3  267.87   29.10
   2   9  -3  270.37   60.29
   2   9  -3  264.87   34.40
  -2  -9   3  278.97   51.29
  -2  -9   3  251.27   28.10
  -2  -9   3  215.18   24.50
  -2  -9   3  219.68   32.10
  -2  -9   3  315.67   37.60
  -2  -9   3  219.88   30.70
   1   9  -3  762.12   57.49
   1   9  -3  769.32   92.79
  -1  -9   3  825.42   52.99
  -1  -9   3  946.61   85.39
  -1  -9   3  789.72   54.39
  -1  -9   3  914.01   63.59
  -1  -9   3  830.12   59.19
  -1  -9   3  819.92   60.69
   0   9  -3  -10.80   19.10
   0   9  -3    1.30   56.89
   0  -9   3   -3.90   20.30
   0  -9   3   21.00   21.40
   0  -9   3    9.20   18.30
   0  -9   3   74.99   62.39
   0  -9   3   15.50   22.90
   0  -9   3   12.50   23.10
  -1   9  -3 1038.70  127.69
   1  -9   3  918.51   77.99
   1  -9   3  873.51   66.29
   1  -9   3  897.81   61.29
   1  -9   3  996.10   58.19
   1  -9   3  893.11   54.49
   1  -9   3  941.91   62.59
  -2   9  -3    2.00   68.19
   2  -9   3   33.60   17.30
   2  -9   3   25.10   15.30
   2  -9   3   51.89   30.30
   2  -9   3   18.90   16.90
   2  -9   3    6.40   21.20
   2  -9   3   25.70   18.40
   2  -9   3    0.10   23.10
  -3   9  -3   22.90  116.09
   3  -9   3    4.70    8.50
   3  -9   3   -9.60   22.20
   3  -9   3   40.10   19.40
   3  -9   3   30.80   12.20
   3  -9   3   13.20   27.70
   3  -9   3   27.00   19.90
   3  -9   3    4.40   17.50
   3  -9   3    3.80   15.20
   4  -9   3  174.88   27.20
   4  -9   3  146.99   17.20
   4  -9   3  148.49   34.60
   4  -9   3  192.48   32.90
   4  -9   3  177.38   26.70
   4  -9   3  141.69   24.10
   4  -9   3  183.98   28.30
   5  -9   3 1142.79   80.49
   5  -9   3 1035.80   65.19
   5  -9   3  996.10   55.29
   5  -9   3  998.30   55.19
   5  -9   3 1067.79   63.99
   5  -9   3 1070.49   67.09
   5  -9   3 1101.09   65.49
   5  -9   3  965.30   73.69
   5  -9   3 1104.19   57.69
   6  -9   3   64.09   29.10
   6  -9   3   19.10   22.20
   6  -9   3   27.30   15.30
   6  -9   3   21.70   29.80
   6  -9   3   29.20   19.50
   6  -9   3   51.89   19.10
   6  -9   3   11.30   22.40
   6  -9   3   47.40   14.50
  -7   9  -3  276.97   76.79
   7  -9   3  264.07   40.50
   7  -9   3  248.78   41.60
   7  -9   3  300.87   52.09
   7  -9   3  304.17   25.80
   7  -9   3  264.17   32.90
   7  -9   3  281.87   32.70
   7  -9   3  239.38   25.60
   7  -9   3  290.37   29.80
  -8   9  -3  -36.70   65.59
   8  -9   3   74.59   20.40
   8  -9   3   61.09   29.30
   8  -9   3    7.70   25.30
   8  -9   3   74.49   19.00
   8  -9   3   45.10   36.70
   8  -9   3   58.89   16.80
   8  -9   3   66.29   15.80
   8  -9   3   50.09   21.30
  -9   9  -3   21.10   79.39
   9  -9   3   76.19   16.80
   9  -9   3   92.79   28.60
   9  -9   3   58.59   21.90
   9  -9   3  102.49   19.70
   9  -9   3   75.19   40.50
   9  -9   3   30.20   27.60
   9  -9   3  132.99   23.10
 -10   9  -3  -43.00   82.29
  10  -9   3   11.30   27.60
  10  -9   3   19.60   18.10
  10  -9   3  -10.70   19.50
  10  -9   3   12.90   14.30
  10  -9   3   18.80   32.00
 -11   9  -3   67.99  100.09
  11  -9   3  127.59   23.20
  11  -9   3  135.69   26.90
  11  -9   3  103.19   37.60
  11  -9   3  146.09   21.00
  11  -9   3  181.58   38.10
  12  -9   3  171.18   41.90
  12  -9   3  254.07   27.00
  12  -9   3  259.47   31.60
  12  -9   3  288.77   38.50
  12  -9   3  239.08   33.50
  10   8  -3   57.29   35.60
  10   8  -3   44.10   30.00
  10   8  -3  -12.30   29.60
 -10  -8   3   34.40   24.90
   9   8  -3    6.00   39.80
   9   8  -3   -4.90   29.00
  -9  -8   3   35.90   17.70
  -9  -8   3   37.00   27.90
   8   8  -3  186.98   48.00
   8   8  -3  245.98   39.60
  -8  -8   3  244.18   28.20
  -8  -8   3  176.28   36.50
  -8  -8   3  223.18   32.50
   7   8  -3   10.50   53.79
   7   8  -3   38.90   37.30
   7   8  -3   10.50   29.50
  -7  -8   3   10.00   19.90
  -7  -8   3   42.70   28.30
  -7  -8   3   14.70   14.20
   6   8  -3 1540.25   94.99
   6   8  -3 1281.27  107.19
  -6  -8   3 1564.74   75.59
  -6  -8   3 1482.65   86.29
   5   8  -3  220.88   45.00
   5   8  -3  176.68   34.90
  -5  -8   3  249.48   24.10
  -5  -8   3  244.48   22.80
  -5  -8   3  297.27   35.40
   4   8  -3   11.10   24.30
   4   8  -3   59.89   44.60
  -4  -8   3    1.10   13.50
  -4  -8   3   -3.30   18.40
  -4  -8   3   -0.20   10.40
   3   8  -3  -18.30   39.10
   3   8  -3   26.80   24.30
  -3  -8   3   12.20   13.80
  -3  -8   3   22.20   16.80
  -3  -8   3    0.60   16.90
  -3  -8   3   33.70   20.80
   2   8  -3   44.90   22.30
   2   8  -3   87.09   44.30
  -2  -8   3  -15.30   18.00
  -2  -8   3   26.90   23.50
  -2  -8   3   15.70   19.40
  -2  -8   3   10.50   19.50
  -2  -8   3    8.80   40.90
  -2  -8   3    2.90   14.60
   1   8  -3  876.91   99.39
   1   8  -3  890.81   58.79
  -1  -8   3  974.90   61.49
  -1  -8   3  895.61   55.29
  -1  -8   3  978.60   55.99
  -1  -8   3 1036.20   64.49
  -1  -8   3  939.61   82.59
  -1  -8   3  999.50   63.39
   0   8  -3  853.71   95.09
   0  -8   3  762.32   55.09
   0  -8   3  685.63   46.70
   0  -8   3  749.03   46.40
   0  -8   3  745.23   51.59
   0  -8   3  714.43   53.99
   0  -8   3  656.03   65.59
  -1   8  -3 1017.20  109.29
   1  -8   3 1042.00   72.09
   1  -8   3  982.60   62.19
   1  -8   3 1082.19   59.69
   1  -8   3 1037.10   67.49
   1  -8   3  954.80   53.59
   1  -8   3 1002.20   57.79
   1  -8   3 1123.99   64.89
  -2   8  -3 1338.37  128.39
   2  -8   3 1129.69   65.69
   2  -8   3 1072.09   73.29
   2  -8   3 1134.89   67.49
   2  -8   3 1053.69   69.59
   2  -8   3 1101.09   56.09
   2  -8   3 1120.09   62.79
   2  -8   3 1049.79   54.69
   2  -8   3 1163.18   62.19
   3  -8   3   75.69   12.90
   3  -8   3   64.89   20.70
   3  -8   3   87.69   19.50
   3  -8   3   82.59   12.90
   3  -8   3   67.19   20.70
   3  -8   3   90.89   11.80
   3  -8   3   76.69   29.60
   3  -8   3   74.69   18.90
   3  -8   3   58.59   17.50
  -4   8  -3 1935.61  120.09
   4  -8   3 1964.00   91.49
   4  -8   3 2059.09  112.89
   4  -8   3 1980.10   98.29
   4  -8   3 1977.20   92.59
   4  -8   3 1771.02  115.39
   4  -8   3 1884.31   99.19
   4  -8   3 1940.81  106.19
   4  -8   3 1874.21   99.59
   4  -8   3 1849.71   91.09
  -5   8  -3  -65.19   44.90
   5  -8   3    6.30   10.40
   5  -8   3    4.40   18.70
   5  -8   3    7.50   21.00
   5  -8   3  -13.50    9.40
   5  -8   3   -9.60   15.20
   5  -8   3   -1.40   14.90
   5  -8   3    2.20   12.00
   5  -8   3    7.70   23.80
  -6   8  -3   31.10   58.09
   6  -8   3   -5.20   20.70
   6  -8   3  -16.50   27.20
   6  -8   3   19.30   17.80
   6  -8   3    7.40   15.00
   6  -8   3   16.60   11.80
   6  -8   3   12.90   13.80
   6  -8   3   11.00   19.50
   6  -8   3   -1.80   12.30
  -7   8  -3  633.14  107.99
   7  -8   3  673.33   46.60
   7  -8   3  579.14   39.40
   7  -8   3  599.64   52.39
   7  -8   3  561.74   42.00
   7  -8   3  573.84   41.00
   7  -8   3  600.44   39.70
   7  -8   3  667.23   62.59
   7  -8   3  548.25   54.59
  -8   8  -3   53.49   84.69
   8  -8   3  206.88   22.80
   8  -8   3  126.39   24.30
   8  -8   3  171.68   24.60
   8  -8   3  144.79   32.90
   8  -8   3  127.69   20.50
   8  -8   3  206.08   22.40
   8  -8   3  203.48   44.50
   8  -8   3  215.58   36.50
  -9   8  -3  405.96  117.59
   9  -8   3  531.35   40.80
   9  -8   3  525.05   64.79
   9  -8   3  542.25   38.60
   9  -8   3  531.45   42.20
   9  -8   3  509.05   49.90
   9  -8   3  476.05   44.10
   9  -8   3  495.55   53.89
 -10   8  -3   76.19   96.99
  10  -8   3   28.20   21.40
  10  -8   3   14.50   26.90
  10  -8   3    2.30   16.40
  10  -8   3   -7.80   14.70
  10  -8   3   -0.60   32.90
 -11   8  -3  120.19  107.39
  11  -8   3   94.59   24.50
  11  -8   3  129.39   20.30
  11  -8   3  105.39   22.90
  11  -8   3  162.18   43.40
  11  -8   3   82.79   30.30
  12  -8   3  423.86   59.49
  12  -8   3  495.55   55.59
  12  -8   3  420.66   43.00
  12  -8   3  559.54   46.20
  12  -8   3  592.34   40.50
  13  -8   3    8.50   24.50
  13  -8   3    0.60   32.80
  13  -8   3   23.80   21.70
  13  -8   3   27.10   23.70
  13  -8   3    3.20   16.10
  11   7  -3  103.69   35.50
  11   7  -3  262.67   35.90
  11   7  -3  158.18   42.90
 -11  -7   3  196.78   23.90
 -11  -7   3  173.68   28.70
  10   7  -3   18.10   31.90
  10   7  -3   -3.70   31.20
  10   7  -3   11.30   28.90
 -10  -7   3   40.40   25.20
 -10  -7   3   43.30   17.70
   9   7  -3   10.00   32.80
   9   7  -3    1.00   28.50
  -9  -7   3   24.90   15.10
  -9  -7   3   43.00   26.80
   8   7  -3    0.30   32.80
   8   7  -3  -14.60   28.30
  -8  -7   3   38.40   21.30
  -8  -7   3    9.30   14.40
   7   7  -3  312.87   71.89
   7   7  -3  506.45   57.79
  -7  -7   3  491.55   35.20
  -7  -7   3  447.36   43.60
   6   7  -3  672.63   59.89
   6   7  -3  714.43   73.99
  -6  -7   3  659.63   41.70
  -6  -7   3  731.13   51.99
   5   7  -3   -8.20   34.10
   5   7  -3   13.70   25.10
  -5  -7   3   22.00   12.20
  -5  -7   3   25.40   19.10
  -5  -7   3    1.10   10.60
   4   7  -3    7.90   34.60
   4   7  -3   15.50   23.90
  -4  -7   3   24.50   14.70
  -4  -7   3    0.60   13.50
  -4  -7   3   25.50   11.60
  -4  -7   3   33.40   19.10
   3   7  -3 1609.04   89.99
   3   7  -3 1750.52  113.09
  -3  -7   3 1767.82   89.49
  -3  -7   3 1656.13   81.89
  -3  -7   3 1567.74   86.29
  -3  -7   3 1619.54   81.79
   2   7  -3   42.40   45.40
   2   7  -3    7.70   18.40
  -2  -7   3    9.10   17.00
  -2  -7   3    7.30   12.90
  -2  -7   3   35.40   36.60
  -2  -7   3   -9.90   17.00
  -2  -7   3   -9.90   16.30
   1   7  -3    2.60   51.79
  -1  -7   3   44.90   36.90
  -1  -7   3   14.70   18.90
  -1  -7   3   38.10   15.50
  -1  -7   3    4.60   15.20
   0   7  -3 2670.73  173.08
   0  -7   3 2698.13  148.99
   0  -7   3 2750.52  129.69
   0  -7   3 2611.94  135.09
   0  -7   3 2907.41  141.49
  -1   7  -3  300.87   76.69
   1  -7   3  239.18   25.40
   1  -7   3  266.97   35.60
   1  -7   3  297.57   30.20
   1  -7   3  302.17   32.10
   1  -7   3  244.58   30.00
   2  -7   3  970.00   54.79
   2  -7   3  987.20   59.29
   2  -7   3  956.40   57.79
   2  -7   3  965.20   61.59
   2  -7   3  985.50   65.19
  -3   7  -3 1153.78   84.79
   3  -7   3 1043.40   59.59
   3  -7   3 1072.69   60.59
   3  -7   3 1037.70   53.59
   3  -7   3 1066.69   59.49
   3  -7   3 1030.80   68.29
   3  -7   3  977.60   64.89
  -4   7  -3  250.07   52.89
   4  -7   3  171.58   22.70
   4  -7   3  200.68   19.20
   4  -7   3  198.08   18.20
   4  -7   3  244.18   33.00
   4  -7   3  180.68   25.10
   4  -7   3  194.38   24.80
   4  -7   3  153.58   30.70
   4  -7   3  218.38   19.60
   5  -7   3  815.22   54.29
   5  -7   3  899.21   60.19
   5  -7   3  846.32   47.20
   5  -7   3  904.91   52.99
   5  -7   3  870.41   64.69
   5  -7   3  874.71   55.79
   5  -7   3  868.41   46.90
   5  -7   3  873.61   52.79
  -6   7  -3   14.30   56.39
   6  -7   3   21.60   19.00
   6  -7   3   37.60   13.60
   6  -7   3    6.00   13.60
   6  -7   3   31.60   11.90
   6  -7   3   42.60   28.00
   6  -7   3    8.50   15.00
   6  -7   3   53.89   20.30
  -7   7  -3  429.26   95.49
   7  -7   3  541.95   36.80
   7  -7   3  539.65   47.40
   7  -7   3  516.55   36.00
   7  -7   3  473.25   49.30
   7  -7   3  512.25   35.50
   7  -7   3  522.65   39.00
   7  -7   3  593.04   41.10
   7  -7   3  559.54   57.39
  -8   7  -3 1608.94  173.28
   8  -7   3 1811.72   91.79
   8  -7   3 1825.12   91.39
   8  -7   3 1808.72   90.19
   8  -7   3 1771.82  101.99
   8  -7   3 1725.93  100.49
   8  -7   3 1875.51  114.09
  -9   7  -3  -75.79   77.69
   9  -7   3   79.69   23.90
   9  -7   3   68.09   17.00
   9  -7   3   59.59   34.90
   9  -7   3  107.49   27.50
   9  -7   3  104.49   29.10
   9  -7   3   89.69   19.30
   9  -7   3  128.89   23.80
 -10   7  -3  -20.90   92.79
  10  -7   3  -10.10   14.20
  10  -7   3    7.20   26.30
  10  -7   3    2.80   19.70
  10  -7   3    4.70   14.60
  10  -7   3  -29.50   30.80
 -11   7  -3  287.57  125.49
  11  -7   3  218.38   35.00
  11  -7   3  238.98   32.10
  11  -7   3  248.28   43.20
  11  -7   3  286.17   54.39
  11  -7   3  321.27   32.70
 -12   7  -3  412.06  130.09
  12  -7   3  669.03   56.09
  12  -7   3  642.74   50.89
  12  -7   3  637.94   60.59
  12  -7   3  717.23   45.90
  13  -7   3  100.39   30.00
  13  -7   3  128.19   21.40
  13  -7   3   47.40   24.10
  13  -7   3  143.19   29.20
  13  -7   3   37.80   36.10
  12   6  -3   50.59   36.30
  12   6  -3   27.90   35.90
  12   6  -3   40.80   24.90
 -12  -6   3   39.40   18.00
  11   6  -3  125.69   39.60
  11   6  -3   88.19   29.20
  11   6  -3   25.80   32.80
 -11  -6   3   93.29   20.20
 -11  -6   3   87.99   25.90
  10   6  -3  196.98   35.40
  10   6  -3  128.49   37.70
  10   6  -3  116.69   41.30
 -10  -6   3  124.19   30.20
 -10  -6   3  153.08   21.60
   9   6  -3    0.30   30.20
   9   6  -3  -10.20   27.50
  -9  -6   3    5.20   14.80
   8   6  -3  180.08   44.10
   8   6  -3  148.59   33.00
  -8  -6   3  105.09   23.40
  -8  -6   3  114.59   20.40
   7   6  -3  304.97   49.80
   7   6  -3  231.38   37.10
   7   6  -3  325.77   65.29
  -7  -6   3  295.47   31.80
  -7  -6   3  259.97   28.10
   6   6  -3  660.33   70.09
   6   6  -3  711.83   56.59
  -6  -6   3  671.23   48.60
  -6  -6   3  507.85   72.69
  -6  -6   3  722.63   41.60
   5   6  -3   40.00   34.40
   5   6  -3   30.10   23.90
  -5  -6   3   40.40   12.40
  -5  -6   3   63.19   18.20
  -5  -6   3   28.90   10.00
  -5  -6   3   22.90   32.50
   4   6  -3 1241.18   77.69
   4   6  -3 1247.28   63.79
   4   6  -3 1303.47   92.09
  -4  -6   3 1225.48   62.99
  -4  -6   3 1265.87   66.39
  -4  -6   3 1370.86   70.99
   3   6  -3 1217.98   88.49
  -3  -6   3 1138.29   58.39
  -3  -6   3 1090.29   63.39
  -3  -6   3 1147.59   61.99
   2   6  -3  122.09   50.99
  -2  -6   3  153.58   18.40
  -2  -6   3  154.58   23.60
  -2  -6   3  112.99   49.99
  -2  -6   3  167.98   23.60
   1   6  -3  386.76   73.49
  -1  -6   3  384.26   34.70
  -1  -6   3  365.76   46.30
  -1  -6   3  366.56   29.70
  -1  -6   3  336.77   34.10
   0   6  -3  381.86   76.19
   0  -6   3  299.67   27.10
   0  -6   3  257.87   31.00
   0  -6   3  237.98   27.20
   0  -6   3  263.57   33.40
   0  -6   3  250.77   28.50
   1  -6   3  578.34   37.80
   1  -6   3  566.54   43.30
   1  -6   3  566.24   46.10
   1  -6   3  529.85   34.60
   1  -6   3  531.75   39.00
  -2   6  -3  427.26   50.79
   2  -6   3  485.35   41.30
   2  -6   3  489.95   34.60
   2  -6   3  491.85   43.00
   2  -6   3  498.65   34.70
   2  -6   3  473.45   36.40
  -3   6  -3   40.90   34.70
   3  -6   3   43.60   16.60
   3  -6   3   32.50   14.90
   3  -6   3   26.80   22.10
   3  -6   3   68.29   12.10
   3  -6   3   37.30    9.80
   3  -6   3   43.00   21.40
   3  -6   3   57.39   14.90
  -4   6  -3  381.36   64.99
   4  -6   3  384.06   26.40
   4  -6   3  352.76   37.30
   4  -6   3  339.37   63.79
   4  -6   3  365.36   24.00
   4  -6   3  317.27   29.60
   4  -6   3  370.26   30.60
   4  -6   3  309.37   31.20
  -5   6  -3  806.22  102.19
   5  -6   3  874.81   52.29
   5  -6   3  990.50   57.89
   5  -6   3  939.01   51.19
   5  -6   3 1018.70   54.29
   5  -6   3 1067.49   67.29
   5  -6   3  900.91   49.50
   5  -6   3  946.91   61.19
  -6   6  -3  852.71  111.29
   6  -6   3  883.11   49.70
   6  -6   3  952.20   59.19
   6  -6   3  920.11   50.89
   6  -6   3  949.51   52.09
   6  -6   3  902.31   53.39
   6  -6   3  918.71   67.39
   6  -6   3  969.70   54.09
   6  -6   3  918.61   60.79
  -7   6  -3  569.94  101.49
   7  -6   3  423.76   31.50
   7  -6   3  395.66   40.30
   7  -6   3  418.96   34.00
   7  -6   3  368.36   47.80
   7  -6   3  376.76   40.50
   7  -6   3  383.56   29.90
   7  -6   3  365.46   27.10
   7  -6   3  469.05   34.20
  -8   6  -3  330.67  110.69
   8  -6   3  427.86   42.90
   8  -6   3  355.06   32.60
   8  -6   3  394.76   39.70
   8  -6   3  348.17   31.60
   8  -6   3  384.86   34.10
   8  -6   3  360.36   30.50
   8  -6   3  448.86   61.29
   8  -6   3  346.37   35.10
  -9   6  -3  163.78  102.09
   9  -6   3  129.59   27.30
   9  -6   3  171.58   24.70
   9  -6   3  155.78   19.60
   9  -6   3  137.19   27.70
   9  -6   3  166.08   32.70
   9  -6   3  190.18   26.60
   9  -6   3  145.59   37.90
   9  -6   3  205.58   29.20
 -10   6  -3  162.98  106.09
  10  -6   3  149.79   33.60
  10  -6   3  155.78   27.90
  10  -6   3  187.18   23.20
  10  -6   3  100.59   26.20
  10  -6   3  137.49   40.50
  10  -6   3  171.38   24.30
 -11   6  -3  222.58  125.29
  11  -6   3  227.08   29.20
  11  -6   3  296.87   30.90
  11  -6   3  216.38   36.30
  11  -6   3  288.17   51.99
  11  -6   3  245.58   34.90
 -12   6  -3  -70.19   99.79
  12  -6   3   -6.30   22.70
  12  -6   3   -4.00   21.10
  12  -6   3  -10.90   16.20
  12  -6   3  -32.70   30.30
  12  -6   3  -19.80   24.10
  13  -6   3  202.08   25.70
  13  -6   3  288.37   35.30
  13  -6   3  277.97   40.60
  13  -6   3  291.67   34.30
  13  -6   3  206.08   46.00
  12   5  -3  239.48   48.00
  12   5  -3  277.77   32.90
 -12  -5   3  326.17   32.70
  11   5  -3   65.19   36.50
  11   5  -3   58.89   27.30
  11   5  -3   19.00   31.60
 -11  -5   3   -1.60   15.00
 -11  -5   3   18.80   23.10
  10   5  -3  234.88   44.90
 -10  -5   3  386.66   34.40
   9   5  -3   13.90   32.90
   9   5  -3   61.79   29.60
  -9  -5   3   58.19   17.30
  -9  -5   3   80.89   71.69
   8   5  -3   41.80   28.40
   8   5  -3  145.89   42.00
  -8  -5   3   89.59   20.80
  -8  -5   3   60.49   17.20
  -8  -5   3   65.89   70.69
   7   5  -3 1325.27   95.69
   7   5  -3 1509.65  112.39
   7   5  -3 1370.66   85.59
  -7  -5   3 1434.26   77.39
  -7  -5   3 1484.55   71.99
   6   5  -3  418.16   46.70
   6   5  -3  463.25   33.10
   6   5  -3  515.45   59.99
  -6  -5   3  383.36   29.60
  -6  -5   3  410.36   35.50
   5   5  -3  243.88   40.80
   5   5  -3  225.78   22.30
  -5  -5   3  160.18   23.00
  -5  -5   3  167.88   17.30
   4   5  -3 1245.68   84.89
  -4  -5   3 1224.58   64.79
  -4  -5   3 1083.09   57.49
  -4  -5   3 1230.18   60.09
   3   5  -3   21.30   32.20
  -3  -5   3    9.90   12.40
  -3  -5   3   23.60   11.00
  -3  -5   3   19.10   15.10
   2   5  -3  108.79   53.79
  -2  -5   3   31.30   15.50
  -2  -5   3   50.39   13.00
  -2  -5   3  111.09   32.60
  -2  -5   3   60.19   16.50
   1   5  -3  102.49   56.69
  -1  -5   3  167.18   28.00
  -1  -5   3  224.18   23.80
  -1  -5   3  230.58   26.10
  -1  -5   3  185.28   20.10
   0   5  -3  459.05   79.29
   0  -5   3  443.66   35.40
   0  -5   3  418.36   34.90
   0  -5   3  371.16   28.10
   0  -5   3  420.16   37.00
  -1   5  -3  146.49   21.40
   1  -5   3  108.19   19.40
   1  -5   3  128.99   24.40
   1  -5   3  169.98   18.80
   1  -5   3  171.28   18.60
   1  -5   3  102.69   17.80
  -2   5  -3   25.20   28.10
   2  -5   3    3.60   14.40
   2  -5   3   43.70   15.40
   2  -5   3   -9.00   19.10
   2  -5   3   42.10   17.20
   2  -5   3   26.50   13.70
  -3   5  -3  440.06   59.29
   3  -5   3  411.86   31.50
   3  -5   3  354.06   30.10
   3  -5   3  361.86   35.60
   3  -5   3  401.96   30.80
   3  -5   3  388.66   38.30
   3  -5   3  371.26   27.60
  -4   5  -3 1638.64  126.49
   4  -5   3 1615.04   79.19
   4  -5   3 1650.23   82.19
   4  -5   3 1620.44   87.69
   4  -5   3 1791.12   82.89
   4  -5   3 1683.53   92.79
   4  -5   3 1825.72   80.99
   4  -5   3 1572.04   85.29
  -5   5  -3  162.38   65.09
   5  -5   3  169.18   19.30
   5  -5   3  139.09   16.70
   5  -5   3  124.59   21.90
   5  -5   3  208.78   20.60
   5  -5   3  175.58   18.30
   5  -5   3  151.28   29.00
  -6   5  -3  128.29   72.19
   6  -5   3  232.88   23.70
   6  -5   3  194.88   22.40
   6  -5   3  156.08   18.70
   6  -5   3  230.68   29.00
   6  -5   3  206.98   28.10
   6  -5   3  223.48   22.10
   6  -5   3  146.19   29.90
   6  -5   3  211.78   18.80
  -7   5  -3  806.62  124.99
   7  -5   3  722.43   50.09
   7  -5   3  573.84   39.00
   7  -5   3  697.63   41.50
   7  -5   3  667.53   48.20
   7  -5   3  689.93   43.40
   7  -5   3  646.34   40.30
   7  -5   3  688.73   57.59
  -8   5  -3   88.19   86.29
   8  -5   3   19.60   16.00
   8  -5   3   67.99   19.90
   8  -5   3   47.60   13.80
   8  -5   3   60.69   32.20
   8  -5   3   39.70   13.40
   8  -5   3   83.19   21.20
   8  -5   3   65.09   15.40
   8  -5   3   68.89   24.40
  -9   5  -3  310.07  114.19
   9  -5   3  165.28   26.00
   9  -5   3  186.58   21.90
   9  -5   3  148.49   24.10
   9  -5   3  207.78   43.00
   9  -5   3  252.27   26.20
   9  -5   3  199.28   25.50
   9  -5   3  127.09   28.50
 -10   5  -3  116.99  103.69
  10  -5   3  215.78   28.90
  10  -5   3  246.38   33.40
  10  -5   3  295.67   54.19
  10  -5   3  166.18   21.30
  10  -5   3  230.98   35.40
  10  -5   3  243.88   27.50
 -11   5  -3  191.08   20.20
 -11   5  -3   25.40   98.69
  11  -5   3  219.18   35.50
  11  -5   3  139.39   32.30
  11  -5   3  230.48   33.80
  11  -5   3  129.59   25.50
  11  -5   3  179.48   46.50
 -12   5  -3  211.68  124.59
 -12   5  -3  336.67   28.10
  12  -5   3  350.96   39.90
  12  -5   3  398.36   46.70
  12  -5   3  355.66   60.69
  12  -5   3  293.07   34.70
  12  -5   3  333.47   33.80
 -13   5  -3   37.90   17.50
  13  -5   3   18.90   24.50
  13  -5   3   17.50   16.60
  13  -5   3   77.69   39.80
  13  -5   3   33.30   24.50
  13  -5   3   51.69   33.60
 -14   5  -3   30.60   12.30
  14  -5   3   36.70   25.20
  14  -5   3   -0.70   31.10
  14  -5   3   36.60   19.30
  14  -5   3   20.50   23.10
  13   4  -3   42.40   18.70
  13   4  -3    8.90   35.00
 -13  -4   3   44.20   17.50
  12   4  -3  215.98   47.30
  12   4  -3  195.58   42.70
  11   4  -3  629.04   72.39
  11   4  -3  702.73   55.39
 -11  -4   3  736.03   47.20
 -11  -4   3  433.86  115.09
  10   4  -3  332.27   53.79
  10   4  -3  285.07   37.70
  10   4  -3  280.27   51.59
 -10  -4   3  300.97   32.30
 -10  -4   3  267.67   98.79
   9   4  -3  124.09   39.60
   9   4  -3  125.29   30.30
   9   4  -3  147.39   41.70
  -9  -4   3  114.79   19.70
  -9  -4   3  267.17   96.69
   8   4  -3  201.78   33.10
   8   4  -3  227.48   28.40
   8   4  -3  209.48   40.20
  -8  -4   3  244.18   26.50
  -8  -4   3  231.68   26.40
   7   4  -3 1821.82  101.79
   7   4  -3 1993.30   97.39
   7   4  -3 1873.41  112.09
  -7  -4   3 1894.21   95.79
  -7  -4   3 1918.01   92.09
   6   4  -3  348.67   29.20
   6   4  -3  227.48   39.80
   6   4  -3  380.46   39.80
  -6  -4   3  309.37   23.90
  -6  -4   3  306.27   29.50
   5   4  -3  364.36   43.30
   5   4  -3  288.37   26.30
  -5  -4   3  299.47   29.20
   4   4  -3 1423.26   90.89
  -4  -4   3 1380.06   66.89
  -4  -4   3 1396.56   71.39
   3   4  -3   80.69   34.90
  -3  -4   3  173.68   18.50
  -3  -4   3  193.08   21.50
   2   4  -3 1319.97   97.89
  -2  -4   3 1260.07   66.59
  -2  -4   3 1338.67   75.79
  -2  -4   3 1338.07   66.09
   1   4  -3 3688.33  196.58
   0   4  -3 1057.19   53.89
   0  -4   3 1086.09   57.29
   0  -4   3 1056.99   59.39
  -1   4  -3 1266.87   74.49
   1  -4   3 1269.47   67.99
   1  -4   3 1259.27   62.59
   1  -4   3 1250.77   66.09
  -2   4  -3  112.19   38.10
   2  -4   3  103.29   18.70
   2  -4   3   71.79   14.90
   2  -4   3  128.09   23.10
   2  -4   3  101.29   16.60
  -3   4  -3   77.89   45.70
   3  -4   3   43.60   15.10
   3  -4   3   30.40   18.60
   3  -4   3   36.70   16.70
   3  -4   3   33.90   13.50
   4  -4   3 1776.42   87.89
   4  -4   3 1677.33   87.09
   4  -4   3 1686.73   81.29
   4  -4   3 1780.52   93.19
   4  -4   3 1733.93   83.59
   4  -4   3 1763.02   83.99
   5  -4   3   31.90   22.70
   5  -4   3   28.80   17.50
   5  -4   3   44.90   17.30
   5  -4   3   56.69   15.10
   5  -4   3   37.00   11.80
   5  -4   3   48.80   13.80
   6  -4   3  389.46   29.80
   6  -4   3  451.25   28.90
   6  -4   3  390.96   35.90
   6  -4   3  408.26   29.20
   6  -4   3  343.77   40.00
   6  -4   3  380.86   34.40
   7  -4   3  197.68   34.80
   7  -4   3  142.09   18.50
   7  -4   3  139.89   20.40
   7  -4   3  161.18   25.30
   7  -4   3  184.98   24.40
   7  -4   3  128.19   16.40
  -8   4  -3  486.95  114.49
   8  -4   3  585.64   39.20
   8  -4   3  570.74   43.40
   8  -4   3  553.24   38.10
   8  -4   3  610.74   48.00
   8  -4   3  619.04   42.00
   8  -4   3  590.34   56.29
   8  -4   3  554.04   41.40
  -9   4  -3   72.99   12.70
  -9   4  -3  -25.60   89.19
   9  -4   3   77.69   25.00
   9  -4   3   80.79   35.20
   9  -4   3  104.69   22.80
   9  -4   3   85.79   18.80
   9  -4   3   54.49   18.40
   9  -4   3   48.80   15.10
   9  -4   3   77.19   24.10
 -10   4  -3  175.28  106.89
 -10   4  -3  236.18   25.80
  10  -4   3  205.38   34.80
  10  -4   3  182.38   28.90
  10  -4   3  252.67   35.60
  10  -4   3  152.78   21.30
  10  -4   3  218.28   46.50
  10  -4   3  170.28   24.30
 -11   4  -3  -27.80  119.09
 -11   4  -3    3.30   12.00
  11  -4   3    8.40   22.40
  11  -4   3   -3.30   18.70
  11  -4   3  -10.60   31.20
  11  -4   3   10.90   15.70
  11  -4   3   28.70   27.00
  11  -4   3    7.00   24.70
 -12   4  -3   89.49  107.49
 -12   4  -3  138.29   18.40
  12  -4   3  195.98   49.60
  12  -4   3  121.29   21.50
  12  -4   3   99.49   25.80
  12  -4   3  172.88   32.90
  12  -4   3  142.19   26.90
 -13   4  -3    7.60   97.29
 -13   4  -3    9.80   12.70
  13  -4   3  -25.60   21.20
  13  -4   3   12.10   16.70
  13  -4   3  -35.20   18.90
  13  -4   3   23.40   37.70
  13  -4   3    6.40   22.70
 -14   4  -3  212.98   23.60
  14  -4   3  206.28   32.20
  14  -4   3  180.28   46.40
  14  -4   3  162.88   31.50
  14  -4   3  157.58   24.00
  13   3  -3   -7.60   15.90
  13   3  -3  -15.10   32.20
 -13  -3   3   -6.70   14.90
  12   3  -3  250.17   50.29
 -12  -3   3  231.38   25.70
 -12  -3   3   48.00   89.39
  11   3  -3  245.48   62.29
  11   3  -3  301.37   48.40
  11   3  -3  352.56   36.50
 -11  -3   3  163.28  103.69
 -11  -3   3  387.76   34.20
  10   3  -3   17.00   30.80
  10   3  -3   58.29   23.90
  10   3  -3   66.89   52.39
  10   3  -3   83.49   27.60
 -10  -3   3   53.79   17.50
 -10  -3   3   13.30   87.19
   9   3  -3   27.40   24.00
   9   3  -3  -17.00   26.60
   9   3  -3   36.50   24.20
   9   3  -3  -12.90   26.10
   9   3  -3  -13.20   25.80
   9   3  -3   10.60   16.00
  -9  -3   3    5.70   13.20
   8   3  -3 1132.49   68.99
   8   3  -3 1219.78   82.99
   8   3  -3 1205.78   78.59
   8   3  -3 1192.58   63.39
   8   3  -3 1195.28   72.49
   8   3  -3 1266.37   64.89
  -8  -3   3 1225.58   62.79
   7   3  -3  346.67   30.70
   7   3  -3  274.37   33.90
   7   3  -3  316.97   26.50
   7   3  -3  341.17   42.00
   7   3  -3  290.37   34.20
   7   3  -3  347.37   25.60
  -7  -3   3  301.27   28.90
  -7  -3   3  309.47   25.50
   6   3  -3 1209.48   61.39
   6   3  -3 1199.48   80.29
   6   3  -3 1258.47   66.49
   6   3  -3 1278.77   62.29
   6   3  -3 1281.17   72.49
  -6  -3   3 1214.58   64.09
   5   3  -3   42.30   28.40
   5   3  -3   93.79   12.80
   5   3  -3   81.39   16.50
   4   3  -3  378.26   47.80
   3   3  -3 1817.22  100.29
  -3  -3   3 1622.04   81.09
   2   3  -3  951.50   80.99
  -2  -3   3  948.81   48.70
   1   3  -3 2690.23  153.68
   0   3  -3 6888.11  354.06
  -2   3  -3  629.44   70.39
   2  -3   3  634.54   39.60
   2  -3   3  657.63   37.70
   3  -3   3  849.52   51.59
   3  -3   3  888.21   47.50
   3  -3   3  776.02   47.30
   4  -3   3  343.77   30.20
   4  -3   3  365.26   30.70
   4  -3   3  413.06   26.50
   4  -3   3  434.06   36.30
   4  -3   3  340.97   23.90
   5  -3   3  -12.70    8.70
   5  -3   3   -6.80   19.00
   5  -3   3   -7.90   10.20
   5  -3   3   18.10   13.90
   5  -3   3   18.50   15.50
   6  -3   3   34.80   17.90
   6  -3   3   38.40   11.80
   6  -3   3   13.90   12.80
   6  -3   3   13.20   21.90
   6  -3   3   36.40   12.70
   6  -3   3   44.30   13.10
   7  -3   3 3673.93  173.08
   7  -3   3 3549.74  164.28
   7  -3   3 3522.95  162.88
   7  -3   3 3686.13  168.18
  -8   3  -3  107.59   86.29
  -8   3  -3  122.29   14.30
   8  -3   3  111.49   17.90
   8  -3   3   86.29   23.70
   8  -3   3  135.79   33.50
   8  -3   3   58.09   18.90
   8  -3   3  128.79   20.10
   8  -3   3   75.39   19.00
   8  -3   3   83.79   15.70
  -9   3  -3  190.68   21.10
  -9   3  -3  249.18  102.39
   9  -3   3  227.48   54.59
   9  -3   3  213.48   25.10
   9  -3   3  230.48   24.00
   9  -3   3  248.98   32.40
   9  -3   3  290.27   34.90
   9  -3   3  272.97   28.90
 -10   3  -3   52.49   95.79
 -10   3  -3  259.87   24.30
  10  -3   3  253.97   25.30
  10  -3   3  258.57   29.80
  10  -3   3  296.47   38.60
  10  -3   3  303.07   33.10
  10  -3   3  255.57   47.60
  10  -3   3  249.88   37.10
 -11   3  -3  219.38   22.80
 -11   3  -3  200.68  108.69
  11  -3   3  187.28   24.10
  11  -3   3  225.88   29.40
  11  -3   3  276.67   52.39
  11  -3   3  318.67   40.30
  11  -3   3  289.37   41.30
  11  -3   3  284.37   36.30
 -12   3  -3   73.69   15.90
 -12   3  -3   43.10  109.69
  12  -3   3   43.50   37.60
  12  -3   3   78.59   28.80
  12  -3   3  103.99   34.80
  12  -3   3   63.59   25.80
  12  -3   3   26.70   17.70
 -13   3  -3  -33.80   90.79
 -13   3  -3  192.08   20.40
  13  -3   3  129.89   22.80
  13  -3   3   86.09   43.00
  13  -3   3  164.88   32.30
  13  -3   3  143.89   30.50
 -14   3  -3  115.59   17.40
  14  -3   3  108.29   21.60
  14  -3   3   99.89   25.20
  14  -3   3   28.50   37.70
  13   2  -3   -3.30   17.30
  13   2  -3  -11.60   32.70
 -13  -2   3   40.80   16.60
  12   2  -3   69.09   37.80
  12   2  -3   57.59   23.70
 -12  -2   3   79.19   17.60
 -12  -2   3  -39.40   82.69
  11   2  -3   24.50   30.20
  11   2  -3   25.60   22.60
  11   2  -3   44.70   20.50
  11   2  -3   58.99   39.40
 -11  -2   3   67.59   18.60
 -11  -2   3  104.29  146.39
  10   2  -3  121.59   33.00
  10   2  -3  178.28   25.90
  10   2  -3   75.69   34.30
  10   2  -3   52.69   24.60
  10   2  -3   68.69   24.70
  10   2  -3  111.29   21.30
  10   2  -3  103.39   35.00
 -10  -2   3  118.09   18.50
   9   2  -3  242.18   25.00
   9   2  -3  208.88   29.70
   9   2  -3  189.18   23.20
   9   2  -3  212.78   38.60
   9   2  -3  275.27   31.40
   9   2  -3  231.98   37.00
   9   2  -3  192.78   38.30
  -9  -2   3  237.68   26.00
   8   2  -3  890.31   48.10
   8   2  -3  806.22   46.40
   8   2  -3  809.32   64.29
   8   2  -3  864.01   60.89
   8   2  -3  748.93   54.39
   8   2  -3  812.62   53.89
  -8  -2   3  850.11   48.40
  -8  -2   3  800.92   45.80
   7   2  -3  276.17   23.30
   7   2  -3  259.77   44.10
   7   2  -3  311.97   32.20
   7   2  -3  289.97   30.10
   7   2  -3  305.67   40.20
   7   2  -3  270.87   24.00
   6   2  -3  947.21   53.59
   6   2  -3  894.51   63.39
   6   2  -3  896.41   48.00
   6   2  -3  956.60   47.80
   5   2  -3    7.30    8.00
   5   2  -3   -0.20   12.60
   5   2  -3  -18.60   22.60
   4   2  -3 1426.96   81.69
   4   2  -3 1373.66   68.99
   3   2  -3  102.49   28.30
  -3  -2   3   98.49   10.00
   2   2  -3 2679.03  142.19
   1   2  -3  582.14   35.00
   1   2  -3  553.54   63.19
  -1  -2   3  646.64   33.40
  -1   2  -3   60.29   32.40
   1  -2   3   49.80   10.80
   1  -2   3   18.00   12.80
  -2   2  -3  397.96   57.89
   2  -2   3  341.47   22.80
   2  -2   3  328.27   26.00
   3  -2   3   43.30   13.50
   3  -2   3   26.30   12.60
   3  -2   3   41.00    9.60
   4  -2   3   11.40    8.70
   4  -2   3   13.00   10.00
   4  -2   3   -0.10   10.90
   4  -2   3    9.50   13.90
   4  -2   3   11.70    7.40
   5  -2   3  415.36   37.20
   5  -2   3  397.06   29.00
   5  -2   3  400.06   32.10
   5  -2   3  400.56   27.90
   5  -2   3  362.16   25.50
   6  -2   3 3209.58  148.89
   6  -2   3 3285.77  149.59
   6  -2   3 3280.37  155.58
   6  -2   3 3121.19  159.78
   7  -2   3 1205.48   63.19
   7  -2   3 1165.48   61.39
   7  -2   3 1128.19   60.19
   7  -2   3 1278.17   76.59
   7  -2   3 1140.99   60.69
   7  -2   3 1227.68   69.19
  -8   2  -3 1525.75  179.18
   8  -2   3 1786.42  106.29
   8  -2   3 1815.82   89.99
   8  -2   3 1793.22   87.39
   8  -2   3 1879.51   97.19
   8  -2   3 1747.13   87.79
   8  -2   3 1835.32   95.99
   8  -2   3 1837.02   91.29
  -9   2  -3  221.98   22.40
  -9   2  -3  128.69  101.79
   9  -2   3  207.18   31.30
   9  -2   3  270.37   29.30
   9  -2   3  254.77   29.20
   9  -2   3  286.37   33.90
   9  -2   3  193.38   22.10
 -10   2  -3   -3.30   11.70
 -10   2  -3   22.00   92.69
  10  -2   3    2.30   14.50
  10  -2   3  -22.70   18.40
  10  -2   3    2.40   31.90
  10  -2   3  -12.50   24.90
  10  -2   3   23.90   21.30
  10  -2   3   15.30   19.70
 -11   2  -3   68.89  100.39
 -11   2  -3  264.57   27.30
  11  -2   3  256.17   27.70
  11  -2   3  326.87   38.30
  11  -2   3  292.07   54.99
  11  -2   3  295.67   34.40
  11  -2   3  216.28   31.50
 -12   2  -3   33.10  107.59
 -12   2  -3   19.50   14.30
  12  -2   3   -5.90   20.50
  12  -2   3   13.30   24.80
  12  -2   3   34.30   18.10
  12  -2   3   25.30   26.90
  12  -2   3    4.20   34.40
 -13   2  -3  147.79   20.20
 -13   2  -3  139.79  106.29
  13  -2   3  145.99   23.20
  13  -2   3  132.49   34.00
  13  -2   3  113.89   29.90
  13  -2   3   92.69   41.30
 -14   2  -3  177.98   20.80
  14  -2   3  182.58   25.30
  14  -2   3  164.18   46.90
  14  -2   3  145.29   35.60
  14   1  -3   27.00   35.10
  14   1  -3   32.50   20.10
 -14  -1   3   34.70   15.70
  13   1  -3   32.40   35.40
  13   1  -3   -3.80   17.10
  13   1  -3   21.00   20.30
 -13  -1   3   66.09   94.79
 -13  -1   3   -8.20   13.90
  12   1  -3   66.49   25.80
  12   1  -3   15.60   32.30
  12   1  -3   79.39   19.40
 -12  -1   3   99.79   18.70
 -12  -1   3   52.69  105.39
  11   1  -3 1141.19   89.19
  11   1  -3 1101.49   64.99
  11   1  -3 1039.40   71.39
  11   1  -3  993.00   62.99
  11   1  -3 1116.99   82.69
 -11  -1   3 1048.90   59.69
  10   1  -3  -10.70   18.60
  10   1  -3  -13.30   14.80
  10   1  -3    1.00   25.40
  10   1  -3  -25.60   24.40
  10   1  -3   15.90   16.30
  10   1  -3  -10.30   25.10
 -10  -1   3   12.40   13.30
   9   1  -3  156.68   32.70
   9   1  -3  136.99   23.90
   9   1  -3  107.79   25.60
   9   1  -3  110.79   19.20
   9   1  -3   85.69   17.80
   9   1  -3  108.19   30.60
   9   1  -3  157.58   36.20
  -9  -1   3  114.29   16.60
   8   1  -3    5.70   15.90
   8   1  -3  -12.50   11.90
   8   1  -3   -6.30   19.50
   8   1  -3    0.20   20.60
   8   1  -3   20.40   34.40
   8   1  -3    6.70   11.10
  -8  -1   3    7.20   10.60
   7   1  -3 1205.58   68.79
   7   1  -3 1152.88   56.59
   7   1  -3 1158.18   63.69
   7   1  -3 1073.99   69.69
   7   1  -3 1090.89   56.99
   7   1  -3 1117.89   63.89
  -7  -1   3  992.20   54.69
   6   1  -3   43.10   16.50
   6   1  -3   49.50   12.20
   6   1  -3   44.40   22.20
   6   1  -3   19.90   15.20
   6   1  -3   48.60   11.60
   5   1  -3 1358.96   65.59
   5   1  -3 1342.47   69.09
   5   1  -3 1414.56   76.89
   5   1  -3 1257.67   63.29
   4   1  -3  508.15   43.10
   4   1  -3  487.05   32.70
   3   1  -3  406.46   52.59
  -2  -1   3  721.53   34.10
   1   1  -3   41.40   12.60
  -1  -1   3   68.29   10.10
   0   1  -3 1045.40   59.89
  -1   1  -3 1399.96   88.19
  -2   1  -3  144.49   54.69
   2  -1   3  114.09   12.20
   3  -1   3  144.69   15.00
   4  -1   3  561.54   29.80
   4  -1   3  512.55   30.60
   4  -1   3  612.54   40.60
   4  -1   3  555.24   33.10
   5  -1   3  490.05   30.80
   5  -1   3  462.25   25.50
   5  -1   3  455.45   38.00
   5  -1   3  489.75   34.80
   5  -1   3  512.35   31.50
   5  -1   3  462.75   29.00
   6  -1   3 1292.97   66.79
   6  -1   3 1291.07   65.39
   6  -1   3 1348.37   70.89
   6  -1   3 1241.38   76.79
   6  -1   3 1408.46   66.09
   7  -1   3  595.44   37.10
   7  -1   3  527.05   35.30
   7  -1   3  581.24   49.20
   7  -1   3  603.14   34.60
   7  -1   3  590.54   42.10
   7  -1   3  585.14   37.80
  -8   1  -3 1429.76   75.69
  -8   1  -3 1417.66  171.08
   8  -1   3 1550.74   96.89
   8  -1   3 1614.54   80.69
   8  -1   3 1673.53   88.49
   8  -1   3 1464.25   77.19
   8  -1   3 1646.74   86.19
   8  -1   3 1672.13   80.39
  -9   1  -3   29.20   12.30
  -9   1  -3   53.49   91.29
   9  -1   3   30.40   13.60
   9  -1   3   22.40   16.90
   9  -1   3   35.90   29.10
   9  -1   3   32.80   23.90
   9  -1   3   21.10   26.20
   9  -1   3   29.00   17.80
 -10   1  -3   69.99   15.20
 -10   1  -3   82.29   95.09
  10  -1   3   89.79   31.60
  10  -1   3   43.20   37.00
  10  -1   3   27.80   21.40
  10  -1   3   46.50   15.90
  10  -1   3   79.19   23.80
  10  -1   3   63.09   22.80
 -11   1  -3   96.09  114.89
 -11   1  -3    8.50   13.80
  11  -1   3   36.10   24.50
  11  -1   3   -0.10   15.40
  11  -1   3    0.60   19.70
  11  -1   3  -14.90   31.60
  11  -1   3   -8.50   22.60
 -12   1  -3   96.19  114.39
 -12   1  -3   21.60   14.80
  12  -1   3    8.80   24.90
  12  -1   3   22.40   36.60
  12  -1   3   -8.40   18.70
  12  -1   3   14.30   18.30
 -13   1  -3   15.20   14.60
 -13   1  -3   60.79  100.89
  13  -1   3   -5.50   17.90
  13  -1   3   31.90   39.20
  13  -1   3   20.80   19.00
 -14   1  -3 1118.69   60.99
  14  -1   3 1121.89   64.59
  14   0  -3   18.90   32.20
  14   0  -3   22.40   28.00
  14   0  -3   18.90   24.90
 -14   0   3   11.30   13.80
  13   0  -3   -5.30   19.90
  13   0  -3   -7.40   16.60
  13   0  -3   -8.90   19.40
  13   0  -3   -7.80   32.90
 -13   0   3 -140.39   75.79
 -13   0   3    0.40   13.40
  12   0  -3 1179.88  106.09
  12   0  -3 1222.58   81.59
  12   0  -3 1359.66   76.19
  12   0  -3 1241.48   74.79
  12   0  -3 1257.87   92.69
  12   0  -3 1394.96   73.19
 -12   0   3  874.11  175.18
 -12   0   3 1391.36   69.99
  11   0  -3   53.59   18.20
  11   0  -3   51.89   27.00
  11   0  -3  103.59   21.60
  11   0  -3   95.89   38.90
  11   0  -3   83.39   31.90
  11   0  -3   54.59   21.90
 -11   0   3   56.49   15.10
  10   0  -3 1147.69   66.29
  10   0  -3 1310.17   88.89
  10   0  -3 1128.59   75.89
  10   0  -3 1080.99   80.99
  10   0  -3 1134.49   67.09
  10   0  -3 1235.58   80.09
 -10   0   3 1221.98   62.39
   9   0  -3    1.60   21.60
   9   0  -3   12.10   16.00
   9   0  -3   11.30   11.80
   9   0  -3    1.60   18.20
   9   0  -3  -19.30   17.10
   9   0  -3   23.30   24.00
  -9   0   3    7.40   11.40
   8   0  -3  373.96   42.40
   8   0  -3  386.86   38.10
   8   0  -3  388.76   29.10
   8   0  -3  387.26   36.70
   8   0  -3  406.16   42.40
   8   0  -3  376.06   31.10
  -8   0   3  396.06   26.10
   7   0  -3  340.77   36.40
   7   0  -3  325.87   33.00
   7   0  -3  353.26   25.30
   7   0  -3  253.97   31.50
   7   0  -3  327.77   32.10
   7   0  -3  337.47   27.30
   6   0  -3  506.95   30.50
   6   0  -3  516.25   32.60
   6   0  -3  500.45   41.50
   6   0  -3  491.75   39.60
   6   0  -3  521.35   38.20
   5   0  -3 1322.47   69.69
   5   0  -3 1351.16   73.29
   5   0  -3 1298.07   64.09
   5   0  -3 1385.26   65.59
   3   0  -3 2385.56  121.79
  -3   0   3 2774.22  115.79
  -2   0   3  104.79    9.70
   1   0  -3 1090.29   55.69
   0   0  -3   20.30   17.30
   0   0   3    2.90    8.80
  -1   0  -3 1310.27   83.19
   1   0   3 1212.28   60.59
  -2   0  -3  700.13   80.59
   2   0   3  587.74   36.50
   2   0   3  581.64   35.90
  -3   0  -3 2143.19  147.59
   3   0   3 2308.37  107.69
   4   0   3   55.19   16.80
   4   0   3   47.60   11.70
   4   0   3   58.09   14.30
   4   0   3   81.79   14.10
   4   0   3   61.19   13.60
   5   0   3  147.49   25.50
   5   0   3  171.08   21.00
   5   0   3  168.78   15.80
   5   0   3  109.79   22.50
   5   0   3  163.88   18.20
   5   0   3  140.19   16.30
   6   0   3   42.70   14.30
   6   0   3   71.29    9.50
   6   0   3   72.29   13.90
   6   0   3   45.40   10.80
   6   0   3   59.79   16.40
   6   0   3   37.20   22.80
   6   0   3   52.69   19.60
  -7   0  -3  646.64  111.69
   7   0   3  600.94   51.09
   7   0   3  625.54   39.30
   7   0   3  594.04   33.60
   7   0   3  580.94   41.30
   7   0   3  595.44   39.30
   7   0   3  608.44   49.80
   7   0   3  687.33   51.49
  -8   0  -3   78.19   14.00
  -8   0  -3   23.20   87.59
   8   0   3   65.49   17.10
   8   0   3   91.29   18.80
   8   0   3   71.19   20.20
   8   0   3   30.20   21.60
   8   0   3   20.00   23.80
  -9   0  -3   58.59   14.00
  -9   0  -3   63.79   88.69
   9   0   3   31.50   29.60
   9   0   3   28.50   19.60
   9   0   3   51.99   18.60
   9   0   3   55.79   20.10
   9   0   3   27.20   25.00
 -10   0  -3   73.69   96.49
 -10   0  -3   11.50   13.40
  10   0   3   -3.60   17.80
  10   0   3   -1.80   32.20
  10   0   3   51.09   18.70
  10   0   3   32.20   20.20
  10   0   3   -1.10   19.20
 -11   0  -3  145.79  115.59
 -11   0  -3  164.88   21.30
  11   0   3  203.18   48.30
  11   0   3  227.88   30.40
  11   0   3  149.09   28.30
  11   0   3  149.79   20.80
 -12   0  -3   -9.70   90.89
 -12   0  -3   40.90   17.00
  12   0   3   17.10   18.90
  12   0   3   28.60   39.20
  12   0   3   65.39   21.40
 -13   0  -3  459.25   35.40
  13   0   3  388.66   38.90
  13   0   3  292.37   59.09
  14  -1  -3    1.50   20.00
  14  -1  -3    9.00   19.10
  14  -1  -3    8.90   31.20
  14  -1  -3  -21.60   19.00
 -14   1   3    3.90   19.30
  13  -1  -3  106.69   26.10
  13  -1  -3  102.19   39.10
  13  -1  -3  133.89   39.10
  13  -1  -3  129.39   30.10
  13  -1  -3  138.09   23.40
  13  -1  -3  131.39   25.40
 -13   1   3  121.79   19.00
 -13   1   3   65.49  200.38
  12  -1  -3  661.93   60.69
  12  -1  -3  749.73   74.49
  12  -1  -3  777.72   56.09
  12  -1  -3  763.82   54.99
  12  -1  -3  869.41   59.09
 -12   1   3  748.43   56.09
  11  -1  -3  676.83   66.19
  11  -1  -3  670.93   61.19
  11  -1  -3  773.42   49.90
  11  -1  -3  803.42   73.09
  11  -1  -3  822.92   53.39
  11  -1  -3  722.93   52.29
 -11   1   3  822.72   46.30
  10  -1  -3  484.55   46.70
  10  -1  -3  399.06   35.40
  10  -1  -3  441.66   53.49
  10  -1  -3  457.25   40.10
  10  -1  -3  468.35   36.80
  10  -1  -3  464.75   48.10
 -10   1   3  413.76   31.10
   9  -1  -3  130.79   33.10
   9  -1  -3  179.08   41.60
   9  -1  -3   94.29   19.10
   9  -1  -3  163.78   26.30
   9  -1  -3  131.89   20.20
  -9   1   3  108.99   14.80
   8  -1  -3  192.68   22.00
   8  -1  -3  219.78   30.70
   8  -1  -3  223.48   34.70
   8  -1  -3  199.48   27.50
   8  -1  -3  211.88   26.00
   8  -1  -3  225.38   22.70
  -8   1   3  175.08   18.60
   7  -1  -3   44.40   20.50
   7  -1  -3   39.50   17.50
   7  -1  -3   39.70   18.90
   7  -1  -3   33.30   11.40
   7  -1  -3   14.70   12.50
   6  -1  -3  306.47   26.30
   6  -1  -3  321.27   24.00
   6  -1  -3  348.77   32.90
   6  -1  -3  262.67   30.70
   6  -1  -3  298.97   31.50
   5  -1  -3  229.38   25.70
   5  -1  -3  142.89   16.80
   5  -1  -3  235.48   25.60
   5  -1  -3  178.28   17.10
   5  -1  -3  226.08   25.80
   3  -1  -3    0.30    8.20
  -3   1   3    0.50    5.90
   1  -1  -3   86.89   16.60
  -1   1   3   86.59   19.90
   0  -1  -3  357.96   38.20
   0   1   3  384.46   38.40
  -1  -1  -3  216.58   41.90
   1   1   3  257.97   32.80
  -2  -1  -3 4772.22  224.38
   2   1   3 4137.69  204.68
  -3  -1  -3 2742.23  165.08
   3   1   3 2790.02  134.39
  -4  -1  -3  666.53   86.79
   4   1   3  616.24   34.20
   4   1   3  585.54   41.20
   4   1   3  530.95   33.30
  -5  -1  -3  169.88   72.69
   5   1   3  178.48   18.20
   5   1   3  179.48   20.00
   5   1   3  136.29   17.00
   5   1   3  190.48   23.80
   5   1   3  248.88   31.00
  -6  -1  -3  302.87   78.39
   6   1   3  295.87   35.40
   6   1   3  269.57   25.80
   6   1   3  296.77   26.50
   6   1   3  304.27   26.20
   6   1   3  261.67   31.70
   6   1   3  326.07   27.40
  -7  -1  -3   88.19   14.50
  -7  -1  -3  127.89   80.99
   7   1   3   58.19   15.70
   7   1   3   56.09   24.70
   7   1   3  103.69   18.30
   7   1   3   67.99   15.80
   7   1   3   48.70   23.40
  -8  -1  -3   19.00   76.39
  -8  -1  -3  -10.50   10.50
   8   1   3  -11.70   24.00
   8   1   3   -1.30   14.70
   8   1   3   21.40   14.40
   8   1   3   21.30   16.80
   8   1   3   18.60   18.80
   8   1   3   18.20   22.10
  -9  -1  -3   58.59   14.70
  -9  -1  -3  -13.30   81.59
   9   1   3   42.90   19.40
   9   1   3   47.30   20.70
   9   1   3   63.69   32.50
   9   1   3   50.09   20.40
 -10  -1  -3  648.14   41.50
  10   1   3  635.34   51.39
  10   1   3  614.84   43.30
  10   1   3  573.24   46.20
  10   1   3  555.74   66.69
 -11  -1  -3  203.48   23.80
 -11  -1  -3  178.08  114.59
  11   1   3  166.78   45.20
  11   1   3  243.28   26.90
 -12  -1  -3   58.89   89.79
 -12  -1  -3   24.90   16.90
  12   1   3    2.90   36.20
  12   1   3   -4.50   17.30
 -13  -1  -3  114.29   20.20
  13   1   3   94.39   20.50
  13   1   3    6.70   38.70
  14  -2  -3   -1.30   20.20
  14  -2  -3   30.40   17.60
  14  -2  -3    1.80   21.40
  14  -2  -3   20.60   22.80
  14  -2  -3   17.40   28.30
 -14   2   3   -6.30   12.20
  13  -2  -3  333.67   35.40
  13  -2  -3  236.08   31.50
  13  -2  -3  261.87   41.00
  13  -2  -3  290.37   29.40
  13  -2  -3  182.18   39.20
  13  -2  -3  231.88   49.20
 -13   2   3  286.67   26.90
 -13   2   3  160.98  148.49
  12  -2  -3   21.90   27.00
  12  -2  -3   10.90   18.60
  12  -2  -3   -4.80   30.40
  12  -2  -3   25.50   32.90
  12  -2  -3    7.80   19.20
 -12   2   3    0.70   17.00
[truncated: 1,833,544 more chars]
