# Supplementary material for: Reduction of Rare‐Earth Stannole Sandwich Complexes to Tin‐Based Radical Ligands and Tin–Tin Bonds
Source: Angew Chem Int Ed Engl. 2025 Sep 14;64(45):e202516323. doi: 10.1002/anie.202516323 (PMC12582010; doi:10.1002/anie.202516323)
Supplement: Supplementary file 2 — Supporting Information [file ANIE-64-e202516323-s001.zip › 2Dy.cif]

data_monoclinic
_audit_creation_date               2024-08-21
_audit_creation_method
;
Olex2 1.5
(compiled 2024.02.16 svn.r378c4104 for OlexSys, GUI svn.r6928)
;
_shelx_SHELXL_version_number       '2019/1'
_audit_contact_author_address      ?
_audit_contact_author_email        ?
_audit_contact_author_name         ''
_audit_contact_author_phone        ?
_publ_contact_author_id_orcid      ?
_publ_section_references
;
Dolomanov, O.V., Bourhis, L.J., Gildea, R.J, Howard, J.A.K. & Puschmann, H.
 (2009), J. Appl. Cryst. 42, 339-341.

Sheldrick, G.M. (2008). Acta Cryst. A64, 112-122.

Sheldrick, G.M. (2015). Acta Cryst. A71, 3-8.
;
_chemical_name_common              ?
_chemical_name_systematic          ?
_chemical_formula_moiety          
 'C58 H106 Dy2 Si4 Sn2, C18 H36 K N2 O6, 1.75[C6H14]'
_chemical_formula_sum              'C86.50 H166.50 Dy2 K N2 O6 Si4 Sn2'
_chemical_formula_weight           2044.55
_chemical_melting_point            ?
loop_
  _atom_type_symbol
  _atom_type_description
  _atom_type_scat_dispersion_real
  _atom_type_scat_dispersion_imag
  _atom_type_scat_source
 'C' 'C' 0.0137 0.0067 'International Tables Vol C Tables 4.2.6.8 and 6.1.1.4'
 'H' 'H' 0.0000 0.0000 'International Tables Vol C Tables 4.2.6.8 and 6.1.1.4'
 'Dy' 'Dy' -5.9987 12.4498
 'International Tables Vol C Tables 4.2.6.8 and 6.1.1.4'
 'K' 'K' 0.3778 0.8310 'International Tables Vol C Tables 4.2.6.8 and 6.1.1.4'
 'N' 'N' 0.0241 0.0134 'International Tables Vol C Tables 4.2.6.8 and 6.1.1.4'
 'O' 'O' 0.0389 0.0241 'International Tables Vol C Tables 4.2.6.8 and 6.1.1.4'
 'Si' 'Si' 0.2153 0.2529 'International Tables Vol C Tables 4.2.6.8 and 6.1.1.4'
 'Sn' 'Sn' 0.1164 4.3256 'International Tables Vol C Tables 4.2.6.8 and 6.1.1.4'

_shelx_space_group_comment
;
The symmetry employed for this shelxl refinement is uniquely defined
by the following loop, which should always be used as a source of
symmetry information in preference to the above space-group names.
They are only intended as comments.
;
_space_group_crystal_system        'monoclinic'
_space_group_IT_number             14
_space_group_name_H-M_alt          'P 1 21/n 1'
_space_group_name_Hall             '-P 2yn'
loop_
  _space_group_symop_operation_xyz
 'x, y, z'
 '-x+1/2, y+1/2, -z+1/2'
 '-x, -y, -z'
 'x-1/2, -y-1/2, z-1/2'

_cell_length_a                     13.6359(10)
_cell_length_b                     34.391(3)
_cell_length_c                     20.6138(15)
_cell_angle_alpha                  90
_cell_angle_beta                   94.950(3)
_cell_angle_gamma                  90
_cell_volume                       9630.8(12)
_cell_formula_units_Z              4
_cell_measurement_reflns_used      9854
_cell_measurement_temperature      100.00
_cell_measurement_theta_max        54.91
_cell_measurement_theta_min        2.92
_shelx_estimated_absorpt_T_max     0.724
_shelx_estimated_absorpt_T_min     0.499
_exptl_absorpt_coefficient_mu      11.531
_exptl_absorpt_correction_T_max    0.7508
_exptl_absorpt_correction_T_min    0.3385
_exptl_absorpt_correction_type     multi-scan
_exptl_absorpt_process_details
;
SADABS-2016/2 (Bruker,2016/2) was used for absorption correction.
wR2(int) was 0.1473 before and 0.0785 after correction.
The Ratio of minimum to maximum transmission is 0.4509.
The \l/2 correction factor is Not present.
;
_exptl_absorpt_special_details     ?
_exptl_crystal_colour              'clear dark red'
_exptl_crystal_colour_lustre       clear
_exptl_crystal_colour_modifier     dark
_exptl_crystal_colour_primary      red
_exptl_crystal_density_diffrn      1.410
_exptl_crystal_density_meas        ?
_exptl_crystal_density_method      ?
_exptl_crystal_description         plate
_exptl_crystal_F_000               4218
_exptl_crystal_size_max            0.07
_exptl_crystal_size_mid            0.05
_exptl_crystal_size_min            0.03
_exptl_transmission_factor_max     ?
_exptl_transmission_factor_min     ?
_diffrn_reflns_av_R_equivalents    0.0521
_diffrn_reflns_av_unetI/netI       0.0313
_diffrn_reflns_Laue_measured_fraction_full  0.998
_diffrn_reflns_Laue_measured_fraction_max  0.997
_diffrn_reflns_limit_h_max         16
_diffrn_reflns_limit_h_min         -16
_diffrn_reflns_limit_k_max         39
_diffrn_reflns_limit_k_min         -41
_diffrn_reflns_limit_l_max         25
_diffrn_reflns_limit_l_min         -25
_diffrn_reflns_number              143447
_diffrn_reflns_point_group_measured_fraction_full  0.998
_diffrn_reflns_point_group_measured_fraction_max  0.997
_diffrn_reflns_theta_full          53.594
_diffrn_reflns_theta_max           54.928
_diffrn_reflns_theta_min           2.180
_diffrn_ambient_temperature        100.00
_diffrn_detector_area_resol_mean   ?
_diffrn_measured_fraction_theta_full  0.998
_diffrn_measured_fraction_theta_max  0.997
_diffrn_measurement_device_type    'Bruker APEX-II CCD'
_diffrn_measurement_method         '\f and \w scans'
_diffrn_radiation_type             GaK\a
_diffrn_radiation_wavelength       1.34139
_diffrn_source                     ?
_diffrn_source_current             3.57
_diffrn_source_power               0.24886469999999997
_diffrn_source_voltage             69.71
_diffrn_standards_number           0
_reflns_Friedel_coverage           0.000
_reflns_Friedel_fraction_full      .
_reflns_Friedel_fraction_max       .
_reflns_number_gt                  17085
_reflns_number_total               18270
_reflns_special_details
;
 Reflections were merged by SHELXL according to the crystal
 class for the calculation of statistics and refinement.
 
 Structure factors included contributions from the .fab file.
 
 _reflns_Friedel_fraction is defined as the number of unique
 Friedel pairs measured divided by the number that would be
 possible theoretically, ignoring centric projections and
 systematic absences.
;
_reflns_threshold_expression       'I > 2\s(I)'
_computing_cell_refinement         'SAINT V8.40B (?, 2016)'
_computing_data_collection         ?
_computing_data_reduction          'SAINT V8.40B (?, 2016)'
_computing_molecular_graphics      'Olex2 1.5 (Dolomanov et al., 2009)'
_computing_publication_material    'Olex2 1.5 (Dolomanov et al., 2009)'
_computing_structure_refinement    'XL  (Sheldrick, 2008)'
_computing_structure_solution      'SHELXT 2018/2 (Sheldrick, 2018)'
_refine_diff_density_max           1.435
_refine_diff_density_min           -1.427
_refine_diff_density_rms           0.117
_refine_ls_extinction_coef         .
_refine_ls_extinction_method       none
_refine_ls_goodness_of_fit_ref     1.062
_refine_ls_hydrogen_treatment      constr
_refine_ls_matrix_type             full
_refine_ls_number_parameters       872
_refine_ls_number_reflns           18270
_refine_ls_number_restraints       18
_refine_ls_R_factor_all            0.0428
_refine_ls_R_factor_gt             0.0404
_refine_ls_restrained_S_all        1.062
_refine_ls_shift/su_max            0.003
_refine_ls_shift/su_mean           0.000
_refine_ls_structure_factor_coef   Fsqd
_refine_ls_weighting_details      
 'w=1/[\s^2^(Fo^2^)+(0.0332P)^2^+36.1478P] where P=(Fo^2^+2Fc^2^)/3'
_refine_ls_weighting_scheme        calc
_refine_ls_wR_factor_gt            0.0967
_refine_ls_wR_factor_ref           0.0978
_refine_special_details            ?
_olex2_refinement_description
;
1. Fixed Uiso
 At 1.2 times of:
  All C(H) groups, All C(H,H) groups
 At 1.5 times of:
  All C(H,H,H) groups
2. Uiso/Uaniso restraints and constraints
Uanis(C02L) \\sim Ueq, Uanis(C02G) \\sim Ueq, Uanis(C02H) \\sim Ueq: with sigma
of 0.1 and sigma for terminal atoms of 0.2
3.a Secondary CH2 refined with riding coordinates:
 C015(H9,H), C01C(H10,HA), C01G(H11,HB), C01K(H12,HG), C01M(H13,HH), C01Q(H14,
 HM), C01S(H15,HP), C01T(H16,HQ), C01V(H17,HT), C01W(H18,HU), C01X(H19,HV),
 C01Y(H20,HW), C01Z(H21,HX), C023(H22,HY), C026(H23,HZ), C027(H24,H27),
 C029(H25,H28), C02D(H26,H29)
3.b Aromatic/amide H refined with riding coordinates:
 C00I(H00I), C00N(H00N), C00Q(H00Q), C010(H010)
3.c Idealised Me refined as rotating group:
 C00G(H00A,H00B,H00C), C00P(H00D,H00E,H00F), C00R(H00G,H00H,H00J), C00S(H00K,
 H00L,H00M), C013(H01A,H01B,H01C), C018(H01D,H01E,H01F), C019(H01G,H01H,H01I),
 C01B(H01J,H01K,H01L), C01D(H01M,H01N,H01O), C01E(H01P,H01Q,H01R), C01F(H01S,
 H01T,H01U), C01H(H01V,H01W,H01X), C01I(H01Y,HC,HD), C01J(H01Z,HE,HF), C01N(H01,
 HI,HJ), C01O(H1,HK,HL), C01R(H2,HN,HO), C01U(H3,HR,HS), C020(H02A,H02B,H02C),
 C021(H02D,H02E,H02F), C022(H02G,H02H,H02I), C024(H02J,H02K,H02L), C025(H02M,
 H02N,H02O), C028(H02P,H02Q,H02R), C02A(H02S,H02T,H02U), C02C(H02V,H02W,H02X),
 C02E(H02Y,H30,H31), C02F(H02Z,H32,H33), C02G(H02,H34,H35), C02H(H4,H36,H37),
 C02I(H5,H38,H39), C02J(H6,H40,H41), C02K(H7,H42,H43), C02L(H8,H44,H45)
;
_atom_sites_solution_hydrogens     geom
_atom_sites_solution_primary       dual
_atom_sites_solution_secondary     ?
loop_
  _atom_site_label
  _atom_site_type_symbol
  _atom_site_fract_x
  _atom_site_fract_y
  _atom_site_fract_z
  _atom_site_U_iso_or_equiv
  _atom_site_adp_type
  _atom_site_occupancy
  _atom_site_site_symmetry_order
  _atom_site_calc_flag
  _atom_site_refinement_flags_posn
  _atom_site_refinement_flags_adp
  _atom_site_refinement_flags_occupancy
  _atom_site_disorder_assembly
  _atom_site_disorder_group
 Dy1 Dy 0.42248(2) 0.60020(2) 0.33898(2) 0.02935(6) Uani 1 1 d . . . . .
 Dy2 Dy 0.15089(2) 0.70321(2) 0.24830(2) 0.03119(7) Uani 1 1 d . . . . .
 Sn1 Sn 0.23093(2) 0.64588(2) 0.35990(2) 0.02707(7) Uani 1 1 d . . . . .
 Sn2 Sn 0.30140(2) 0.63964(2) 0.21911(2) 0.03388(8) Uani 1 1 d . . . . .
 Si1 Si 0.14976(9) 0.55540(3) 0.39153(7) 0.0353(3) Uani 1 1 d . . . . .
 Si2 Si 0.40368(9) 0.70463(3) 0.43971(6) 0.0331(3) Uani 1 1 d . . . . .
 Si3 Si 0.10984(13) 0.60720(5) 0.11835(10) 0.0620(5) Uani 1 1 d . . . . .
 Si4 Si 0.44447(10) 0.72005(5) 0.20653(8) 0.0454(3) Uani 1 1 d . . . . .
 C1 C 0.2615(3) 0.58558(12) 0.3905(2) 0.0315(10) Uani 1 1 d . . . . .
 C2 C 0.3383(3) 0.58637(12) 0.4445(2) 0.0289(9) Uani 1 1 d . . . . .
 C3 C 0.3915(3) 0.62080(13) 0.4587(2) 0.0293(9) Uani 1 1 d . . . . .
 C4 C 0.3739(3) 0.65438(13) 0.4164(2) 0.0319(10) Uani 1 1 d . . . . .
 C5 C 0.3558(3) 0.55015(13) 0.4863(2) 0.0355(10) Uani 1 1 d . . . . .
 H00A H 0.334605 0.527124 0.460831 0.053 Uiso 1 1 calc R U . . .
 H00B H 0.317955 0.552031 0.524533 0.053 Uiso 1 1 calc R U . . .
 H00C H 0.426015 0.547957 0.500545 0.053 Uiso 1 1 calc R U . . .
 C6 C 0.4603(3) 0.62459(14) 0.5202(2) 0.0359(10) Uani 1 1 d . . . . .
 H00D H 0.475077 0.598703 0.538400 0.054 Uiso 1 1 calc R U . . .
 H00E H 0.428776 0.640346 0.552167 0.054 Uiso 1 1 calc R U . . .
 H00F H 0.521527 0.637173 0.509893 0.054 Uiso 1 1 calc R U . . .
 C7 C 0.0568(5) 0.5693(3) 0.3229(5) 0.103(4) Uani 1 1 d . . . . .
 H7 H 0.002158 0.583244 0.340384 0.155 Uiso 1 1 calc R U . . .
 H42 H 0.031736 0.545801 0.300301 0.155 Uiso 1 1 calc R U . . .
 H43 H 0.087963 0.586137 0.292308 0.155 Uiso 1 1 calc R U . . .
 C8 C 0.0893(5) 0.5620(3) 0.4680(4) 0.093(3) Uani 1 1 d . . . . .
 H6 H 0.128422 0.549169 0.503881 0.139 Uiso 1 1 calc R U . . .
 H40 H 0.023256 0.550559 0.462975 0.139 Uiso 1 1 calc R U . . .
 H41 H 0.084178 0.589840 0.477424 0.139 Uiso 1 1 calc R U . . .
 C9 C 0.1589(5) 0.50170(16) 0.3836(5) 0.076(2) Uani 1 1 d . . . . .
 H02S H 0.171381 0.495048 0.338805 0.115 Uiso 1 1 calc R U . . .
 H02T H 0.097131 0.489692 0.394172 0.115 Uiso 1 1 calc R U . . .
 H02U H 0.213162 0.492064 0.413606 0.115 Uiso 1 1 calc R U . . .
 C10 C 0.3547(4) 0.72043(15) 0.5179(2) 0.0441(12) Uani 1 1 d . . . . .
 H00K H 0.284018 0.714926 0.516108 0.066 Uiso 1 1 calc R U . . .
 H00L H 0.365688 0.748404 0.524037 0.066 Uiso 1 1 calc R U . . .
 H00M H 0.388873 0.706221 0.554357 0.066 Uiso 1 1 calc R U . . .
 C11 C 0.3405(4) 0.73818(14) 0.3763(3) 0.0410(11) Uani 1 1 d . . . . .
 H01D H 0.352377 0.728915 0.332667 0.061 Uiso 1 1 calc R U . . .
 H01E H 0.366775 0.764557 0.382490 0.061 Uiso 1 1 calc R U . . .
 H01F H 0.269501 0.738412 0.380784 0.061 Uiso 1 1 calc R U . . .
 C12 C 0.5386(4) 0.71849(15) 0.4493(3) 0.0446(12) Uani 1 1 d . . . . .
 H2 H 0.571984 0.703764 0.485478 0.067 Uiso 1 1 calc R U . . .
 HN H 0.544771 0.746387 0.458455 0.067 Uiso 1 1 calc R U . . .
 HO H 0.568764 0.712478 0.409063 0.067 Uiso 1 1 calc R U . . .
 C13 C 0.1574(4) 0.64999(16) 0.1632(3) 0.0425(12) Uani 1 1 d . . . . .
 C14 C 0.1662(4) 0.68612(16) 0.1277(3) 0.0449(12) Uani 1 1 d . . . . .
 C15 C 0.2473(4) 0.71108(16) 0.1423(3) 0.0422(12) Uani 1 1 d . . . . .
 C16 C 0.3167(4) 0.70146(14) 0.1973(2) 0.0368(11) Uani 1 1 d . . . . .
 C17 C 0.0909(4) 0.6961(2) 0.0709(3) 0.0580(16) Uani 1 1 d . . . . .
 H01 H 0.122001 0.694012 0.029867 0.087 Uiso 1 1 calc R U . . .
 HI H 0.067014 0.722676 0.075993 0.087 Uiso 1 1 calc R U . . .
 HJ H 0.035456 0.677906 0.070227 0.087 Uiso 1 1 calc R U . . .
 C18 C 0.2662(4) 0.74432(19) 0.0966(3) 0.0551(15) Uani 1 1 d . . . . .
 H01S H 0.298288 0.765760 0.121520 0.083 Uiso 1 1 calc R U . . .
 H01T H 0.203474 0.753347 0.074953 0.083 Uiso 1 1 calc R U . . .
 H01U H 0.308914 0.735319 0.063828 0.083 Uiso 1 1 calc R U . . .
 C19 C -0.0277(5) 0.6019(2) 0.0991(5) 0.083(3) Uani 1 1 d . U . . .
 H02 H -0.059853 0.600613 0.139796 0.124 Uiso 1 1 calc R U . . .
 H34 H -0.041524 0.577963 0.074110 0.124 Uiso 1 1 calc R U . . .
 H35 H -0.053023 0.624275 0.073488 0.124 Uiso 1 1 calc R U . . .
 C20 C 0.1457(7) 0.5613(2) 0.1643(6) 0.127(5) Uani 1 1 d . U . . .
 H8 H 0.210740 0.564722 0.187798 0.191 Uiso 1 1 calc R U . . .
 H44 H 0.147910 0.539648 0.133589 0.191 Uiso 1 1 calc R U . . .
 H45 H 0.097168 0.555714 0.195427 0.191 Uiso 1 1 calc R U . . .
 C21 C 0.1670(7) 0.6044(3) 0.0370(4) 0.100(3) Uani 1 1 d . U . . .
 H4 H 0.146288 0.627052 0.010296 0.150 Uiso 1 1 calc R U . . .
 H36 H 0.145009 0.580579 0.014082 0.150 Uiso 1 1 calc R U . . .
 H37 H 0.238878 0.604229 0.044802 0.150 Uiso 1 1 calc R U . . .
 C22 C 0.5120(5) 0.7135(2) 0.1317(3) 0.0667(19) Uani 1 1 d . . . . .
 H02Y H 0.499413 0.687373 0.114032 0.100 Uiso 1 1 calc R U . . .
 H30 H 0.582765 0.716865 0.143052 0.100 Uiso 1 1 calc R U . . .
 H31 H 0.489032 0.732916 0.099048 0.100 Uiso 1 1 calc R U . . .
 C23 C 0.5127(4) 0.69131(18) 0.2740(3) 0.0480(13) Uani 1 1 d . . . . .
 H01G H 0.470788 0.688155 0.309955 0.072 Uiso 1 1 calc R U . . .
 H01H H 0.572972 0.705160 0.289573 0.072 Uiso 1 1 calc R U . . .
 H01I H 0.529738 0.665663 0.257555 0.072 Uiso 1 1 calc R U . . .
 C24 C 0.4626(4) 0.77290(18) 0.2286(4) 0.0610(17) Uani 1 1 d . . . . .
 H02A H 0.432052 0.789172 0.193455 0.092 Uiso 1 1 calc R U . . .
 H02B H 0.533163 0.778640 0.234976 0.092 Uiso 1 1 calc R U . . .
 H02C H 0.431986 0.778359 0.268960 0.092 Uiso 1 1 calc R U . . .
 C25 C 0.5408(4) 0.56246(15) 0.2558(3) 0.0425(12) Uani 1 1 d . . . . .
 C26 C 0.5054(3) 0.53263(14) 0.2981(3) 0.0366(11) Uani 1 1 d . . . . .
 C27 C 0.5479(3) 0.54041(13) 0.3621(2) 0.0334(10) Uani 1 1 d . . . . .
 H00Q H 0.535914 0.525740 0.399678 0.040 Uiso 1 1 calc R U . . .
 C28 C 0.6102(3) 0.57300(13) 0.3618(3) 0.0374(11) Uani 1 1 d . . . . .
 C29 C 0.6032(3) 0.58655(15) 0.2975(3) 0.0417(12) Uani 1 1 d . . . . .
 H010 H 0.636058 0.609006 0.283529 0.050 Uiso 1 1 calc R U . . .
 C30 C 0.6334(5) 0.5405(2) 0.1639(4) 0.078(2) Uani 1 1 d . . . . .
 H5 H 0.693768 0.549122 0.189004 0.117 Uiso 1 1 calc R U . . .
 H38 H 0.641135 0.543136 0.117267 0.117 Uiso 1 1 calc R U . . .
 H39 H 0.620660 0.513215 0.174005 0.117 Uiso 1 1 calc R U . . .
 C31 C 0.5677(5) 0.6073(2) 0.1611(3) 0.0664(19) Uani 1 1 d . . . . .
 H02M H 0.515262 0.624629 0.173447 0.100 Uiso 1 1 calc R U . . .
 H02N H 0.570598 0.608256 0.113748 0.100 Uiso 1 1 calc R U . . .
 H02O H 0.630866 0.615823 0.182687 0.100 Uiso 1 1 calc R U . . .
 C32 C 0.4534(5) 0.5538(2) 0.1384(3) 0.0665(18) Uani 1 1 d . . . . .
 H02D H 0.441277 0.525923 0.143826 0.100 Uiso 1 1 calc R U . . .
 H02E H 0.463195 0.559207 0.092780 0.100 Uiso 1 1 calc R U . . .
 H02F H 0.396737 0.568595 0.151144 0.100 Uiso 1 1 calc R U . . .
 C33 C 0.3355(4) 0.50803(16) 0.2554(3) 0.0482(13) Uani 1 1 d . . . . .
 H01V H 0.295786 0.484548 0.246793 0.072 Uiso 1 1 calc R U . . .
 H01W H 0.339392 0.522519 0.214811 0.072 Uiso 1 1 calc R U . . .
 H01X H 0.304840 0.524383 0.286994 0.072 Uiso 1 1 calc R U . . .
 C34 C 0.4290(4) 0.47332(15) 0.3461(3) 0.0470(13) Uani 1 1 d . . . . .
 H01Z H 0.396494 0.489487 0.377021 0.070 Uiso 1 1 calc R U . . .
 HE H 0.494423 0.465748 0.365486 0.070 Uiso 1 1 calc R U . . .
 HF H 0.389546 0.449958 0.335920 0.070 Uiso 1 1 calc R U . . .
 C35 C 0.4855(5) 0.46798(16) 0.2362(3) 0.0548(15) Uani 1 1 d . . . . .
 H02J H 0.447445 0.443772 0.233436 0.082 Uiso 1 1 calc R U . . .
 H02K H 0.553651 0.462332 0.252508 0.082 Uiso 1 1 calc R U . . .
 H02L H 0.484488 0.479781 0.192864 0.082 Uiso 1 1 calc R U . . .
 C36 C 0.6799(4) 0.63153(15) 0.4226(3) 0.0478(13) Uani 1 1 d . . . . .
 H01M H 0.690200 0.643832 0.380842 0.072 Uiso 1 1 calc R U . . .
 H01N H 0.730992 0.640234 0.455754 0.072 Uiso 1 1 calc R U . . .
 H01O H 0.615012 0.638848 0.435734 0.072 Uiso 1 1 calc R U . . .
 C37 C 0.6695(4) 0.56718(15) 0.4801(3) 0.0494(14) Uani 1 1 d . . . . .
 H01P H 0.602950 0.572756 0.492036 0.074 Uiso 1 1 calc R U . . .
 H01Q H 0.717889 0.576910 0.514129 0.074 Uiso 1 1 calc R U . . .
 H01R H 0.677643 0.539032 0.475362 0.074 Uiso 1 1 calc R U . . .
 C38 C 0.7892(4) 0.57657(18) 0.3959(4) 0.0609(17) Uani 1 1 d . . . . .
 H02G H 0.794713 0.548261 0.392154 0.091 Uiso 1 1 calc R U . . .
 H02H H 0.839058 0.586079 0.429213 0.091 Uiso 1 1 calc R U . . .
 H02I H 0.799486 0.588636 0.353956 0.091 Uiso 1 1 calc R U . . .
 C39 C 0.5462(4) 0.56573(18) 0.1818(3) 0.0549(15) Uani 1 1 d . . . . .
 C40 C 0.4395(4) 0.49652(15) 0.2832(3) 0.0428(12) Uani 1 1 d . . . . .
 C41 C 0.6852(3) 0.58722(15) 0.4155(3) 0.0439(13) Uani 1 1 d . . . . .
 C42 C 0.0725(3) 0.76174(13) 0.3145(2) 0.0355(10) Uani 1 1 d . . . . .
 H00N H 0.115600 0.773010 0.347981 0.043 Uiso 1 1 calc R U . . .
 C43 C 0.0656(3) 0.77376(13) 0.2488(2) 0.0341(10) Uani 1 1 d . . . . .
 C44 C -0.0040(3) 0.74882(13) 0.2159(2) 0.0329(10) Uani 1 1 d . . . . .
 H00I H -0.022906 0.749671 0.170466 0.040 Uiso 1 1 calc R U . . .
 C45 C -0.0420(3) 0.72215(13) 0.2603(2) 0.0337(10) Uani 1 1 d . . . . .
 C46 C 0.0067(3) 0.73062(13) 0.3241(2) 0.0355(10) Uani 1 1 d . . . . .
 C47 C 0.0805(4) 0.84566(15) 0.2579(4) 0.0583(17) Uani 1 1 d . . . . .
 H02V H 0.096242 0.842943 0.304925 0.087 Uiso 1 1 calc R U . . .
 H02W H 0.009222 0.848620 0.248495 0.087 Uiso 1 1 calc R U . . .
 H02X H 0.113944 0.868636 0.242267 0.087 Uiso 1 1 calc R U . . .
 C48 C 0.0902(4) 0.81399(17) 0.1507(3) 0.0517(15) Uani 1 1 d . . . . .
 H01J H 0.124762 0.836683 0.135136 0.078 Uiso 1 1 calc R U . . .
 H01K H 0.019073 0.817575 0.141733 0.078 Uiso 1 1 calc R U . . .
 H01L H 0.110833 0.790616 0.128335 0.078 Uiso 1 1 calc R U . . .
 C49 C 0.2276(3) 0.80575(14) 0.2377(3) 0.0405(12) Uani 1 1 d . . . . .
 H00G H 0.244050 0.804278 0.284825 0.061 Uiso 1 1 calc R U . . .
 H00H H 0.259773 0.828475 0.220224 0.061 Uiso 1 1 calc R U . . .
 H00J H 0.250344 0.782118 0.217044 0.061 Uiso 1 1 calc R U . . .
 C50 C -0.1510(4) 0.69721(17) 0.1643(3) 0.0546(15) Uani 1 1 d . . . . .
 H1 H -0.199969 0.677428 0.150027 0.082 Uiso 1 1 calc R U . . .
 HK H -0.091826 0.693536 0.141177 0.082 Uiso 1 1 calc R U . . .
 HL H -0.178366 0.723129 0.154589 0.082 Uiso 1 1 calc R U . . .
 C51 C -0.2200(4) 0.70161(18) 0.2682(3) 0.0543(15) Uani 1 1 d . . . . .
 H01Y H -0.242010 0.728117 0.257290 0.081 Uiso 1 1 calc R U . . .
 HC H -0.208747 0.698954 0.315574 0.081 Uiso 1 1 calc R U . . .
 HD H -0.270530 0.683036 0.251518 0.081 Uiso 1 1 calc R U . . .
 C52 C -0.0924(4) 0.65046(16) 0.2483(3) 0.0563(16) Uani 1 1 d . . . . .
 H02P H -0.077527 0.645742 0.295046 0.084 Uiso 1 1 calc R U . . .
 H02Q H -0.033651 0.645314 0.225506 0.084 Uiso 1 1 calc R U . . .
 H02R H -0.145826 0.633188 0.231462 0.084 Uiso 1 1 calc R U . . .
 C53 C -0.1003(5) 0.7472(2) 0.4117(3) 0.0673(19) Uani 1 1 d . . . . .
 H02Z H -0.114933 0.742120 0.456628 0.101 Uiso 1 1 calc R U . . .
 H32 H -0.159163 0.742212 0.382150 0.101 Uiso 1 1 calc R U . . .
 H33 H -0.080428 0.774461 0.407620 0.101 Uiso 1 1 calc R U . . .
 C54 C -0.0472(4) 0.67800(18) 0.4058(3) 0.0532(15) Uani 1 1 d . . . . .
 H3 H 0.005398 0.660183 0.395585 0.080 Uiso 1 1 calc R U . . .
 HR H -0.107204 0.672073 0.377896 0.080 Uiso 1 1 calc R U . . .
 HS H -0.060026 0.674886 0.451570 0.080 Uiso 1 1 calc R U . . .
 C55 C 0.0740(4) 0.72845(17) 0.4433(3) 0.0491(13) Uani 1 1 d . . . . .
 H01A H 0.056058 0.723140 0.487445 0.074 Uiso 1 1 calc R U . . .
 H01B H 0.093508 0.755753 0.440008 0.074 Uiso 1 1 calc R U . . .
 H01C H 0.128975 0.711659 0.433719 0.074 Uiso 1 1 calc R U . . .
 C56 C 0.1151(3) 0.80948(14) 0.2234(3) 0.0382(11) Uani 1 1 d . . . . .
 C57 C -0.1245(3) 0.69338(15) 0.2373(3) 0.0442(13) Uani 1 1 d . . . . .
 C58 C -0.0155(4) 0.72023(16) 0.3938(3) 0.0437(12) Uani 1 1 d . . . . .
 K1 K 0.91994(7) 0.39151(3) 0.25208(5) 0.0350(2) Uani 1 1 d . . . . .
 O00A O 0.9387(3) 0.47022(10) 0.2091(2) 0.0470(9) Uani 1 1 d . . . . .
 O00B O 0.7966(3) 0.32768(11) 0.21724(18) 0.0467(9) Uani 1 1 d . . . . .
 O00C O 0.9669(2) 0.37317(10) 0.38454(17) 0.0410(8) Uani 1 1 d . . . . .
 O00D O 0.7770(3) 0.44855(10) 0.27789(18) 0.0456(8) Uani 1 1 d . . . . .
 O00E O 0.9346(3) 0.35364(10) 0.13232(18) 0.0451(8) Uani 1 1 d . . . . .
 O00F O 1.1179(2) 0.38625(10) 0.30142(17) 0.0394(8) Uani 1 1 d . . . . .
 N00K N 1.0807(3) 0.41452(13) 0.1645(2) 0.0432(10) Uani 1 1 d . . . . .
 N00X N 0.7590(3) 0.36957(13) 0.3373(2) 0.0441(10) Uani 1 1 d . . . . .
 C01C C 0.9770(4) 0.47324(17) 0.1471(3) 0.0509(14) Uani 1 1 d . . . . .
 H10 H 0.978284 0.500794 0.133259 0.061 Uiso 1 1 calc R U . . .
 HA H 0.935099 0.458486 0.114056 0.061 Uiso 1 1 calc R U . . .
 C01G C 1.0288(4) 0.35319(18) 0.1076(3) 0.0520(14) Uani 1 1 d . . . . .
 H11 H 1.024431 0.340442 0.064370 0.062 Uiso 1 1 calc R U . . .
 HB H 1.075936 0.338412 0.137332 0.062 Uiso 1 1 calc R U . . .
 C01K C 0.6854(4) 0.40117(17) 0.3310(3) 0.0491(14) Uani 1 1 d . . . . .
 H12 H 0.640067 0.398280 0.365685 0.059 Uiso 1 1 calc R U . . .
 HG H 0.645983 0.398546 0.288550 0.059 Uiso 1 1 calc R U . . .
 C01M C 0.7026(4) 0.32833(18) 0.2420(3) 0.0527(14) Uani 1 1 d . . . . .
 H13 H 0.666793 0.303934 0.230248 0.063 Uiso 1 1 calc R U . . .
 HH H 0.663445 0.350371 0.222743 0.063 Uiso 1 1 calc R U . . .
 C01Q C 1.0631(4) 0.39428(18) 0.1019(3) 0.0516(14) Uani 1 1 d . . . . .
 H14 H 1.124892 0.394307 0.079896 0.062 Uiso 1 1 calc R U . . .
 HM H 1.013215 0.408923 0.073989 0.062 Uiso 1 1 calc R U . . .
 C01S C 0.7157(4) 0.33259(18) 0.3154(3) 0.0515(14) Uani 1 1 d . . . . .
 H15 H 0.650762 0.329800 0.332883 0.062 Uiso 1 1 calc R U . . .
 HP H 0.758297 0.311218 0.333572 0.062 Uiso 1 1 calc R U . . .
 C01T C 0.8541(5) 0.49371(16) 0.2128(3) 0.0554(15) Uani 1 1 d . . . . .
 H16 H 0.803529 0.486722 0.177387 0.066 Uiso 1 1 calc R U . . .
 HQ H 0.871503 0.521431 0.207777 0.066 Uiso 1 1 calc R U . . .
 C01V C 1.1829(4) 0.41095(15) 0.2700(3) 0.0443(12) Uani 1 1 d . . . . .
 H17 H 1.251328 0.406756 0.288859 0.053 Uiso 1 1 calc R U . . .
 HT H 1.165445 0.438484 0.277058 0.053 Uiso 1 1 calc R U . . .
 C01W C 0.8896(5) 0.31627(17) 0.1266(3) 0.0573(15) Uani 1 1 d . . . . .
 H18 H 0.929137 0.297145 0.153532 0.069 Uiso 1 1 calc R U . . .
 HU H 0.885613 0.307473 0.080696 0.069 Uiso 1 1 calc R U . . .
 C01X C 1.1757(4) 0.40237(15) 0.1986(3) 0.0448(12) Uani 1 1 d . . . . .
 H19 H 1.229837 0.415895 0.178769 0.054 Uiso 1 1 calc R U . . .
 HV H 1.184409 0.374081 0.192247 0.054 Uiso 1 1 calc R U . . .
 C01Y C 0.7302(4) 0.44109(17) 0.3354(3) 0.0492(13) Uani 1 1 d . . . . .
 H20 H 0.678344 0.460758 0.340389 0.059 Uiso 1 1 calc R U . . .
 HW H 0.778841 0.442693 0.373820 0.059 Uiso 1 1 calc R U . . .
 C01Z C 1.0671(4) 0.36323(15) 0.4026(3) 0.0443(12) Uani 1 1 d . . . . .
 H21 H 1.079775 0.336220 0.388971 0.053 Uiso 1 1 calc R U . . .
 HX H 1.080523 0.364809 0.450498 0.053 Uiso 1 1 calc R U . . .
 C02D C 0.9005(4) 0.34823(16) 0.4141(3) 0.0460(12) Uani 1 1 d . . . . .
 H26 H 0.921612 0.345107 0.461021 0.055 Uiso 1 1 calc R U . . .
 H29 H 0.899798 0.322251 0.393411 0.055 Uiso 1 1 calc R U . . .
 C015 C 0.8144(5) 0.48735(16) 0.2780(3) 0.0539(14) Uani 1 1 d . . . . .
 H H 0.761312 0.506243 0.284391 0.065 Uiso 1 1 calc R U . . .
 H9 H 0.867312 0.490724 0.313512 0.065 Uiso 1 1 calc R U . . .
 C023 C 1.1332(4) 0.39057(15) 0.3706(3) 0.0442(12) Uani 1 1 d . . . . .
 H22 H 1.118896 0.417665 0.382993 0.053 Uiso 1 1 calc R U . . .
 HY H 1.202776 0.384858 0.385378 0.053 Uiso 1 1 calc R U . . .
 C026 C 1.0806(4) 0.45670(16) 0.1533(3) 0.0510(14) Uani 1 1 d . . . . .
 H23 H 1.112530 0.462286 0.112931 0.061 Uiso 1 1 calc R U . . .
 HZ H 1.119535 0.469621 0.189895 0.061 Uiso 1 1 calc R U . . .
 C027 C 0.7887(5) 0.3193(2) 0.1492(3) 0.0625(17) Uani 1 1 d . . . . .
 H24 H 0.751428 0.340215 0.125006 0.075 Uiso 1 1 calc R U . . .
 H27 H 0.752823 0.294515 0.140801 0.075 Uiso 1 1 calc R U . . .
 C029 C 0.7988(4) 0.36598(18) 0.4058(3) 0.0488(13) Uani 1 1 d . . . . .
 H25 H 0.753399 0.349780 0.429372 0.059 Uiso 1 1 calc R U . . .
 H28 H 0.801117 0.392121 0.426041 0.059 Uiso 1 1 calc R U . . .

loop_
  _atom_site_aniso_label
  _atom_site_aniso_U_11
  _atom_site_aniso_U_22
  _atom_site_aniso_U_33
  _atom_site_aniso_U_23
  _atom_site_aniso_U_13
  _atom_site_aniso_U_12
 Dy1 0.02128(11) 0.02996(12) 0.03621(13) 0.00555(9) -0.00093(9) 0.00503(8)
 Dy2 0.02361(11) 0.02933(12) 0.04016(14) 0.00808(9) -0.00008(9) 0.00559(9)
 Sn1 0.02018(13) 0.02205(13) 0.03824(16) 0.00303(11) -0.00167(11) 0.00110(10)
 Sn2 0.02728(15) 0.03607(16) 0.03737(17) 0.00427(12) -0.00246(12) 0.01006(12)
 Si1 0.0249(6) 0.0235(6) 0.0565(8) 0.0010(5) -0.0017(5) -0.0023(5)
 Si2 0.0346(6) 0.0265(6) 0.0367(7) 0.0027(5) -0.0044(5) -0.0072(5)
 Si3 0.0492(9) 0.0519(9) 0.0797(12) -0.0188(9) -0.0251(8) 0.0141(7)
 Si4 0.0287(6) 0.0551(9) 0.0532(9) 0.0198(7) 0.0083(6) 0.0055(6)
 C1 0.024(2) 0.025(2) 0.044(3) 0.0050(19) -0.0044(19) 0.0004(17)
 C2 0.025(2) 0.026(2) 0.035(2) 0.0066(18) -0.0028(17) -0.0021(17)
 C3 0.025(2) 0.030(2) 0.032(2) 0.0054(18) -0.0020(17) -0.0024(17)
 C4 0.025(2) 0.025(2) 0.044(3) 0.0044(19) -0.0054(19) -0.0024(17)
 C5 0.035(2) 0.031(2) 0.039(3) 0.009(2) -0.002(2) -0.0001(19)
 C6 0.034(2) 0.038(3) 0.035(2) 0.007(2) -0.0052(19) -0.006(2)
 C7 0.058(4) 0.102(6) 0.140(8) 0.068(6) -0.048(5) -0.039(4)
 C8 0.058(4) 0.132(7) 0.093(6) -0.042(5) 0.032(4) -0.047(5)
 C9 0.048(3) 0.024(3) 0.160(8) -0.008(4) 0.026(4) -0.007(2)
 C10 0.055(3) 0.039(3) 0.038(3) -0.001(2) -0.001(2) -0.005(2)
 C11 0.042(3) 0.029(2) 0.051(3) 0.004(2) 0.000(2) -0.005(2)
 C12 0.042(3) 0.037(3) 0.052(3) 0.003(2) -0.010(2) -0.014(2)
 C13 0.030(2) 0.049(3) 0.045(3) -0.001(2) -0.015(2) 0.011(2)
 C14 0.041(3) 0.051(3) 0.040(3) 0.006(2) -0.007(2) 0.016(2)
 C15 0.034(3) 0.048(3) 0.046(3) 0.016(2) 0.008(2) 0.015(2)
 C16 0.035(2) 0.037(3) 0.038(3) 0.010(2) 0.003(2) 0.009(2)
 C17 0.051(3) 0.070(4) 0.052(3) 0.005(3) -0.008(3) 0.024(3)
 C18 0.046(3) 0.069(4) 0.051(3) 0.026(3) 0.007(3) 0.016(3)
 C19 0.059(4) 0.060(4) 0.122(7) -0.034(4) -0.033(4) 0.003(3)
 C20 0.107(7) 0.043(4) 0.215(12) -0.018(5) -0.092(8) 0.000(4)
 C21 0.085(6) 0.117(7) 0.095(6) -0.056(6) -0.010(5) 0.030(5)
 C22 0.045(3) 0.088(5) 0.069(4) 0.034(4) 0.014(3) 0.015(3)
 C23 0.028(2) 0.066(4) 0.050(3) 0.016(3) 0.006(2) 0.011(2)
 C24 0.030(3) 0.060(4) 0.093(5) 0.021(3) 0.003(3) -0.007(3)
 C25 0.031(2) 0.039(3) 0.059(3) 0.010(2) 0.012(2) 0.018(2)
 C26 0.029(2) 0.033(2) 0.049(3) 0.004(2) 0.005(2) 0.0114(19)
 C27 0.024(2) 0.032(2) 0.044(3) 0.011(2) -0.0016(19) 0.0075(18)
 C28 0.023(2) 0.029(2) 0.059(3) 0.011(2) 0.002(2) 0.0041(18)
 C29 0.027(2) 0.034(2) 0.065(3) 0.015(2) 0.008(2) 0.0079(19)
 C30 0.074(5) 0.084(5) 0.082(5) 0.018(4) 0.036(4) 0.046(4)
 C31 0.071(4) 0.074(4) 0.059(4) 0.027(3) 0.032(3) 0.028(3)
 C32 0.081(5) 0.071(4) 0.048(3) 0.005(3) 0.010(3) 0.036(4)
 C33 0.038(3) 0.042(3) 0.063(4) 0.004(3) -0.010(2) -0.002(2)
 C34 0.041(3) 0.028(2) 0.070(4) 0.003(2) -0.005(3) -0.002(2)
 C35 0.064(4) 0.039(3) 0.060(4) -0.003(3) -0.005(3) 0.018(3)
 C36 0.035(3) 0.037(3) 0.072(4) 0.012(3) 0.007(3) -0.002(2)
 C37 0.046(3) 0.034(3) 0.065(4) 0.013(2) -0.015(3) -0.003(2)
 C38 0.025(3) 0.054(3) 0.102(5) -0.009(3) -0.004(3) 0.005(2)
 C39 0.050(3) 0.059(4) 0.058(4) 0.016(3) 0.019(3) 0.029(3)
 C40 0.039(3) 0.035(3) 0.053(3) -0.002(2) -0.005(2) 0.007(2)
 C41 0.023(2) 0.036(3) 0.072(4) 0.013(2) -0.004(2) 0.0040(19)
 C42 0.031(2) 0.029(2) 0.046(3) 0.002(2) -0.003(2) 0.0061(18)
 C43 0.026(2) 0.025(2) 0.051(3) 0.008(2) 0.001(2) 0.0050(17)
 C44 0.023(2) 0.029(2) 0.046(3) 0.008(2) -0.0010(19) 0.0046(17)
 C45 0.020(2) 0.029(2) 0.051(3) 0.011(2) -0.0013(19) 0.0029(17)
 C46 0.028(2) 0.029(2) 0.050(3) 0.009(2) 0.006(2) 0.0115(18)
 C47 0.037(3) 0.027(3) 0.111(5) 0.011(3) 0.006(3) 0.001(2)
 C48 0.034(3) 0.054(3) 0.066(4) 0.033(3) -0.005(2) -0.007(2)
 C49 0.025(2) 0.031(2) 0.064(3) 0.009(2) -0.001(2) -0.0015(19)
 C50 0.033(3) 0.052(3) 0.075(4) 0.011(3) -0.018(3) -0.009(2)
 C51 0.028(3) 0.064(4) 0.071(4) 0.020(3) 0.002(3) -0.001(2)
 C52 0.041(3) 0.042(3) 0.083(4) 0.017(3) -0.013(3) -0.013(2)
 C53 0.065(4) 0.078(5) 0.062(4) 0.020(3) 0.021(3) 0.041(4)
 C54 0.032(3) 0.068(4) 0.061(4) 0.027(3) 0.008(2) 0.005(3)
 C55 0.062(3) 0.048(3) 0.037(3) 0.004(2) 0.004(2) 0.017(3)
 C56 0.025(2) 0.031(2) 0.058(3) 0.014(2) -0.002(2) 0.0011(18)
 C57 0.025(2) 0.038(3) 0.068(4) 0.015(2) -0.006(2) -0.008(2)
 C58 0.039(3) 0.046(3) 0.047(3) 0.016(2) 0.008(2) 0.016(2)
 K1 0.0295(5) 0.0334(5) 0.0418(5) -0.0022(4) 0.0010(4) -0.0006(4)
 O00A 0.0364(18) 0.0396(19) 0.065(2) 0.0099(17) 0.0061(17) 0.0064(15)
 O00B 0.0394(19) 0.050(2) 0.051(2) -0.0059(17) 0.0007(16) -0.0113(16)
 O00C 0.0381(18) 0.0385(18) 0.045(2) 0.0055(15) -0.0028(15) 0.0032(14)
 O00D 0.045(2) 0.043(2) 0.050(2) -0.0006(16) 0.0119(17) 0.0091(16)
 O00E 0.045(2) 0.044(2) 0.047(2) -0.0107(16) 0.0083(16) -0.0030(16)
 O00F 0.0312(16) 0.0346(17) 0.051(2) -0.0040(15) -0.0027(15) -0.0018(14)
 N00K 0.032(2) 0.039(2) 0.059(3) 0.004(2) 0.0049(19) 0.0025(17)
 N00X 0.033(2) 0.053(3) 0.046(3) 0.009(2) 0.0039(18) -0.0001(19)
 C01C 0.038(3) 0.046(3) 0.070(4) 0.019(3) 0.008(3) 0.006(2)
 C01G 0.044(3) 0.059(4) 0.053(3) -0.014(3) 0.006(3) 0.002(3)
 C01K 0.035(3) 0.068(4) 0.046(3) 0.015(3) 0.009(2) 0.009(2)
 C01M 0.037(3) 0.055(3) 0.066(4) 0.004(3) 0.002(3) -0.014(2)
 C01Q 0.047(3) 0.064(4) 0.046(3) 0.000(3) 0.010(2) 0.001(3)
 C01S 0.037(3) 0.059(4) 0.058(4) 0.016(3) 0.004(2) -0.007(2)
 C01T 0.055(3) 0.035(3) 0.077(4) 0.006(3) 0.014(3) 0.014(2)
 C01V 0.030(2) 0.037(3) 0.065(4) -0.006(2) 0.000(2) -0.003(2)
 C01W 0.072(4) 0.044(3) 0.056(4) -0.020(3) 0.004(3) -0.009(3)
 C01X 0.031(2) 0.037(3) 0.067(4) 0.002(2) 0.008(2) 0.004(2)
 C01Y 0.046(3) 0.059(3) 0.044(3) 0.003(3) 0.013(2) 0.014(3)
 C01Z 0.044(3) 0.039(3) 0.047(3) -0.001(2) -0.008(2) 0.004(2)
 C02D 0.046(3) 0.046(3) 0.046(3) 0.009(2) 0.000(2) 0.000(2)
 C015 0.063(4) 0.034(3) 0.066(4) 0.000(3) 0.010(3) 0.013(3)
 C023 0.042(3) 0.038(3) 0.051(3) -0.004(2) -0.009(2) -0.002(2)
 C026 0.035(3) 0.039(3) 0.080(4) 0.012(3) 0.011(3) 0.001(2)
 C027 0.062(4) 0.062(4) 0.062(4) -0.017(3) -0.003(3) -0.022(3)
 C029 0.049(3) 0.057(3) 0.042(3) 0.013(3) 0.008(2) 0.003(3)

_geom_special_details
;
 All esds (except the esd in the dihedral angle between two l.s. planes)
 are estimated using the full covariance matrix.  The cell esds are taken
 into account individually in the estimation of esds in distances, angles
 and torsion angles; correlations between esds in cell parameters are only
 used when they are defined by crystal symmetry.  An approximate (isotropic)
 treatment of cell esds is used for estimating esds involving l.s. planes.
;
loop_
  _geom_bond_atom_site_label_1
  _geom_bond_atom_site_label_2
  _geom_bond_distance
  _geom_bond_site_symmetry_2
  _geom_bond_publ_flag
 Dy1 Sn1 3.1097(4) . ?
 Dy1 Sn2 3.1571(4) . ?
 Dy1 C1 2.569(5) . ?
 Dy1 C2 2.590(4) . ?
 Dy1 C3 2.637(5) . ?
 Dy1 C4 2.577(5) . ?
 Dy1 C25 2.775(5) . ?
 Dy1 C26 2.748(5) . ?
 Dy1 C27 2.690(4) . ?
 Dy1 C28 2.728(4) . ?
 Dy1 C29 2.718(5) . ?
 Dy2 Sn1 3.1524(4) . ?
 Dy2 Sn2 3.0930(4) . ?
 Dy2 C13 2.542(5) . ?
 Dy2 C14 2.580(5) . ?
 Dy2 C15 2.658(5) . ?
 Dy2 C16 2.576(5) . ?
 Dy2 C42 2.703(5) . ?
 Dy2 C43 2.691(4) . ?
 Dy2 C44 2.669(4) . ?
 Dy2 C45 2.741(4) . ?
 Dy2 C46 2.780(5) . ?
 Sn1 Sn2 3.1422(5) . ?
 Sn1 C1 2.197(4) . ?
 Sn1 C4 2.202(4) . ?
 Sn2 C13 2.218(4) . ?
 Sn2 C16 2.187(5) . ?
 Si1 C1 1.846(4) . ?
 Si1 C7 1.878(7) . ?
 Si1 C8 1.854(7) . ?
 Si1 C9 1.859(6) . ?
 Si2 C4 1.830(5) . ?
 Si2 C10 1.877(5) . ?
 Si2 C11 1.895(5) . ?
 Si2 C12 1.894(5) . ?
 Si3 C13 1.827(6) . ?
 Si3 C19 1.892(7) . ?
 Si3 C20 1.883(9) . ?
 Si3 C21 1.912(9) . ?
 Si4 C16 1.850(5) . ?
 Si4 C22 1.876(7) . ?
 Si4 C23 1.885(5) . ?
 Si4 C24 1.885(7) . ?
 C2 C1 1.461(6) . ?
 C2 C3 1.406(6) . ?
 C3 C6 1.516(6) . ?
 C4 C3 1.455(6) . ?
 C5 C2 1.522(6) . ?
 C5 H00A 0.9800 . ?
 C5 H00B 0.9800 . ?
 C5 H00C 0.9800 . ?
 C6 H00D 0.9800 . ?
 C6 H00E 0.9800 . ?
 C6 H00F 0.9800 . ?
 C7 H7 0.9800 . ?
 C7 H42 0.9800 . ?
 C7 H43 0.9800 . ?
 C8 H6 0.9800 . ?
 C8 H40 0.9800 . ?
 C8 H41 0.9800 . ?
 C9 H02S 0.9800 . ?
 C9 H02T 0.9800 . ?
 C9 H02U 0.9800 . ?
 C10 H00K 0.9800 . ?
 C10 H00L 0.9800 . ?
 C10 H00M 0.9800 . ?
 C11 H01D 0.9800 . ?
 C11 H01E 0.9800 . ?
 C11 H01F 0.9800 . ?
 C12 H2 0.9800 . ?
 C12 HN 0.9800 . ?
 C12 HO 0.9800 . ?
 C13 C14 1.452(8) . ?
 C14 C17 1.529(7) . ?
 C15 C14 1.412(8) . ?
 C15 C18 1.518(7) . ?
 C16 C15 1.451(7) . ?
 C17 H01 0.9800 . ?
 C17 HI 0.9800 . ?
 C17 HJ 0.9800 . ?
 C18 H01S 0.9800 . ?
 C18 H01T 0.9800 . ?
 C18 H01U 0.9800 . ?
 C19 H02 0.9800 . ?
 C19 H34 0.9800 . ?
 C19 H35 0.9800 . ?
 C20 H8 0.9800 . ?
 C20 H44 0.9800 . ?
 C20 H45 0.9800 . ?
 C21 H4 0.9800 . ?
 C21 H36 0.9800 . ?
 C21 H37 0.9800 . ?
 C22 H02Y 0.9800 . ?
 C22 H30 0.9800 . ?
 C22 H31 0.9800 . ?
 C23 H01G 0.9800 . ?
 C23 H01H 0.9800 . ?
 C23 H01I 0.9800 . ?
 C24 H02A 0.9800 . ?
 C24 H02B 0.9800 . ?
 C24 H02C 0.9800 . ?
 C25 C39 1.539(8) . ?
 C26 C25 1.454(7) . ?
 C26 C40 1.548(7) . ?
 C27 C26 1.420(7) . ?
 C27 H00Q 0.9500 . ?
 C28 C27 1.407(7) . ?
 C28 C29 1.400(7) . ?
 C28 C41 1.522(7) . ?
 C29 C25 1.423(8) . ?
 C29 H010 0.9500 . ?
 C30 H5 0.9800 . ?
 C30 H38 0.9800 . ?
 C30 H39 0.9800 . ?
 C31 H02M 0.9800 . ?
 C31 H02N 0.9800 . ?
 C31 H02O 0.9800 . ?
 C31 C39 1.529(9) . ?
 C32 H02D 0.9800 . ?
 C32 H02E 0.9800 . ?
 C32 H02F 0.9800 . ?
 C32 C39 1.540(10) . ?
 C33 H01V 0.9800 . ?
 C33 H01W 0.9800 . ?
 C33 H01X 0.9800 . ?
 C34 H01Z 0.9800 . ?
 C34 HE 0.9800 . ?
 C34 HF 0.9800 . ?
 C35 H02J 0.9800 . ?
 C35 H02K 0.9800 . ?
 C35 H02L 0.9800 . ?
 C36 H01M 0.9800 . ?
 C36 H01N 0.9800 . ?
 C36 H01O 0.9800 . ?
 C37 H01P 0.9800 . ?
 C37 H01Q 0.9800 . ?
 C37 H01R 0.9800 . ?
 C38 H02G 0.9800 . ?
 C38 H02H 0.9800 . ?
 C38 H02I 0.9800 . ?
 C39 C30 1.542(7) . ?
 C40 C33 1.536(7) . ?
 C40 C34 1.539(8) . ?
 C40 C35 1.550(8) . ?
 C41 C36 1.533(7) . ?
 C41 C37 1.531(8) . ?
 C41 C38 1.551(7) . ?
 C42 H00N 0.9500 . ?
 C42 C43 1.412(7) . ?
 C42 C46 1.422(7) . ?
 C43 C56 1.517(6) . ?
 C44 C43 1.408(7) . ?
 C44 H00I 0.9500 . ?
 C44 C45 1.424(6) . ?
 C45 C57 1.542(6) . ?
 C46 C45 1.451(7) . ?
 C46 C58 1.535(7) . ?
 C47 H02V 0.9800 . ?
 C47 H02W 0.9800 . ?
 C47 H02X 0.9800 . ?
 C48 H01J 0.9800 . ?
 C48 H01K 0.9800 . ?
 C48 H01L 0.9800 . ?
 C49 H00G 0.9800 . ?
 C49 H00H 0.9800 . ?
 C49 H00J 0.9800 . ?
 C49 C56 1.542(6) . ?
 C50 H1 0.9800 . ?
 C50 HK 0.9800 . ?
 C50 HL 0.9800 . ?
 C50 C57 1.524(8) . ?
 C51 H01Y 0.9800 . ?
 C51 HC 0.9800 . ?
 C51 HD 0.9800 . ?
 C51 C57 1.524(8) . ?
 C52 H02P 0.9800 . ?
 C52 H02Q 0.9800 . ?
 C52 H02R 0.9800 . ?
 C53 H02Z 0.9800 . ?
 C53 H32 0.9800 . ?
 C53 H33 0.9800 . ?
 C54 H3 0.9800 . ?
 C54 HR 0.9800 . ?
 C54 HS 0.9800 . ?
 C55 H01A 0.9800 . ?
 C55 H01B 0.9800 . ?
 C55 H01C 0.9800 . ?
 C55 C58 1.547(8) . ?
 C56 C47 1.528(8) . ?
 C56 C48 1.514(8) . ?
 C57 C52 1.551(7) . ?
 C58 C53 1.553(7) . ?
 C58 C54 1.542(8) . ?
 K1 O00A 2.867(4) . ?
 K1 O00B 2.820(4) . ?
 K1 O00C 2.822(4) . ?
 K1 O00D 2.848(4) . ?
 K1 O00E 2.814(4) . ?
 K1 O00F 2.807(3) . ?
 K1 N00K 3.061(4) . ?
 K1 N00X 3.023(4) . ?
 O00A C01C 1.426(7) . ?
 O00A C01T 1.415(6) . ?
 O00B C01M 1.421(7) . ?
 O00B C027 1.427(7) . ?
 O00C C01Z 1.426(6) . ?
 O00C C02D 1.423(6) . ?
 O00D C01Y 1.417(6) . ?
 O00D C015 1.429(7) . ?
 O00E C01G 1.422(7) . ?
 O00E C01W 1.425(7) . ?
 O00F C01V 1.423(6) . ?
 O00F C023 1.432(6) . ?
 N00K C01Q 1.468(7) . ?
 N00K C01X 1.479(7) . ?
 N00K C026 1.469(7) . ?
 N00X C01K 1.477(7) . ?
 N00X C01S 1.457(7) . ?
 N00X C029 1.474(7) . ?
 C01C H10 0.9900 . ?
 C01C HA 0.9900 . ?
 C01C C026 1.518(7) . ?
 C01G H11 0.9900 . ?
 C01G HB 0.9900 . ?
 C01G C01Q 1.497(8) . ?
 C01K H12 0.9900 . ?
 C01K HG 0.9900 . ?
 C01K C01Y 1.502(8) . ?
 C01M H13 0.9900 . ?
 C01M HH 0.9900 . ?
 C01M C01S 1.515(9) . ?
 C01Q H14 0.9900 . ?
 C01Q HM 0.9900 . ?
 C01S H15 0.9900 . ?
 C01S HP 0.9900 . ?
 C01T H16 0.9900 . ?
 C01T HQ 0.9900 . ?
 C01V H17 0.9900 . ?
 C01V HT 0.9900 . ?
 C01V C01X 1.497(8) . ?
 C01W H18 0.9900 . ?
 C01W HU 0.9900 . ?
 C01W C027 1.494(9) . ?
 C01X H19 0.9900 . ?
 C01X HV 0.9900 . ?
 C01Y H20 0.9900 . ?
 C01Y HW 0.9900 . ?
 C01Z H21 0.9900 . ?
 C01Z HX 0.9900 . ?
 C01Z C023 1.495(8) . ?
 C02D H26 0.9900 . ?
 C02D H29 0.9900 . ?
 C015 C01T 1.507(9) . ?
 C015 H 0.9900 . ?
 C015 H9 0.9900 . ?
 C023 H22 0.9900 . ?
 C023 HY 0.9900 . ?
 C026 H23 0.9900 . ?
 C026 HZ 0.9900 . ?
 C027 H24 0.9900 . ?
 C027 H27 0.9900 . ?
 C029 C02D 1.512(8) . ?
 C029 H25 0.9900 . ?
 C029 H28 0.9900 . ?

loop_
  _geom_angle_atom_site_label_1
  _geom_angle_atom_site_label_2
  _geom_angle_atom_site_label_3
  _geom_angle
  _geom_angle_site_symmetry_1
  _geom_angle_site_symmetry_3
  _geom_angle_publ_flag
 Sn1 Dy1 Sn2 60.181(10) . . ?
 C1 Dy1 Sn1 44.26(9) . . ?
 C1 Dy1 Sn2 90.01(10) . . ?
 C1 Dy1 C2 32.90(13) . . ?
 C1 Dy1 C3 56.89(14) . . ?
 C1 Dy1 C4 67.09(14) . . ?
 C1 Dy1 C25 136.61(15) . . ?
 C1 Dy1 C26 110.50(14) . . ?
 C1 Dy1 C27 109.24(14) . . ?
 C1 Dy1 C28 133.14(14) . . ?
 C1 Dy1 C29 157.86(14) . . ?
 C2 Dy1 Sn1 62.48(9) . . ?
 C2 Dy1 Sn2 119.78(9) . . ?
 C2 Dy1 C3 31.19(13) . . ?
 C2 Dy1 C25 139.13(14) . . ?
 C2 Dy1 C26 109.04(14) . . ?
 C2 Dy1 C27 91.81(14) . . ?
 C2 Dy1 C28 105.62(14) . . ?
 C2 Dy1 C29 135.38(14) . . ?
 C3 Dy1 Sn1 61.98(9) . . ?
 C3 Dy1 Sn2 120.14(9) . . ?
 C3 Dy1 C25 148.47(14) . . ?
 C3 Dy1 C26 128.14(14) . . ?
 C3 Dy1 C27 100.96(14) . . ?
 C3 Dy1 C28 98.88(15) . . ?
 C3 Dy1 C29 124.30(15) . . ?
 C4 Dy1 Sn1 44.34(9) . . ?
 C4 Dy1 Sn2 91.66(10) . . ?
 C4 Dy1 C2 57.06(14) . . ?
 C4 Dy1 C3 32.38(14) . . ?
 C4 Dy1 C25 156.20(15) . . ?
 C4 Dy1 C26 159.38(14) . . ?
 C4 Dy1 C27 129.52(14) . . ?
 C4 Dy1 C28 115.40(15) . . ?
 C4 Dy1 C29 127.46(15) . . ?
 C25 Dy1 Sn1 149.52(11) . . ?
 C25 Dy1 Sn2 90.58(11) . . ?
 C26 Dy1 Sn1 147.39(10) . . ?
 C26 Dy1 Sn2 108.93(11) . . ?
 C26 Dy1 C25 30.53(15) . . ?
 C27 Dy1 Sn1 152.88(10) . . ?
 C27 Dy1 Sn2 138.46(11) . . ?
 C27 Dy1 C25 50.03(15) . . ?
 C27 Dy1 C26 30.25(15) . . ?
 C27 Dy1 C28 30.09(14) . . ?
 C27 Dy1 C29 49.01(14) . . ?
 C28 Dy1 Sn1 159.43(12) . . ?
 C28 Dy1 Sn2 134.58(11) . . ?
 C28 Dy1 C25 50.16(16) . . ?
 C28 Dy1 C26 50.07(15) . . ?
 C29 Dy1 Sn1 157.83(10) . . ?
 C29 Dy1 Sn2 104.79(11) . . ?
 C29 Dy1 C25 30.00(16) . . ?
 C29 Dy1 C26 49.41(15) . . ?
 C29 Dy1 C28 29.79(15) . . ?
 Sn2 Dy2 Sn1 60.404(10) . . ?
 C13 Dy2 Sn1 91.30(11) . . ?
 C13 Dy2 Sn2 45.05(10) . . ?
 C13 Dy2 C14 32.92(17) . . ?
 C13 Dy2 C15 57.12(18) . . ?
 C13 Dy2 C16 67.49(17) . . ?
 C13 Dy2 C42 157.42(14) . . ?
 C13 Dy2 C43 133.83(15) . . ?
 C13 Dy2 C44 108.94(15) . . ?
 C13 Dy2 C45 108.92(15) . . ?
 C13 Dy2 C46 134.48(16) . . ?
 C14 Dy2 Sn1 120.59(11) . . ?
 C14 Dy2 Sn2 62.71(11) . . ?
 C14 Dy2 C15 31.23(18) . . ?
 C14 Dy2 C42 136.40(15) . . ?
 C14 Dy2 C43 106.25(16) . . ?
 C14 Dy2 C44 91.18(15) . . ?
 C14 Dy2 C45 107.37(16) . . ?
 C14 Dy2 C46 137.62(15) . . ?
 C15 Dy2 Sn1 119.92(10) . . ?
 C15 Dy2 Sn2 61.88(10) . . ?
 C15 Dy2 C42 125.73(15) . . ?
 C15 Dy2 C43 98.96(15) . . ?
 C15 Dy2 C44 99.85(14) . . ?
 C15 Dy2 C45 126.58(15) . . ?
 C15 Dy2 C46 148.35(14) . . ?
 C16 Dy2 Sn1 91.28(10) . . ?
 C16 Dy2 Sn2 44.22(11) . . ?
 C16 Dy2 C14 56.96(16) . . ?
 C16 Dy2 C15 32.14(15) . . ?
 C16 Dy2 C42 128.52(15) . . ?
 C16 Dy2 C43 114.69(14) . . ?
 C16 Dy2 C44 127.97(14) . . ?
 C16 Dy2 C45 157.72(14) . . ?
 C16 Dy2 C46 157.82(15) . . ?
 C42 Dy2 Sn1 102.97(10) . . ?
 C42 Dy2 Sn2 157.28(10) . . ?
 C42 Dy2 C45 49.71(14) . . ?
 C42 Dy2 C46 30.01(14) . . ?
 C43 Dy2 Sn1 133.14(11) . . ?
 C43 Dy2 Sn2 158.80(10) . . ?
 C43 Dy2 C42 30.33(15) . . ?
 C43 Dy2 C45 50.73(13) . . ?
 C43 Dy2 C46 50.60(14) . . ?
 C44 Dy2 Sn1 140.07(10) . . ?
 C44 Dy2 Sn2 152.96(11) . . ?
 C44 Dy2 C42 49.45(15) . . ?
 C44 Dy2 C43 30.46(14) . . ?
 C44 Dy2 C45 30.49(14) . . ?
 C44 Dy2 C46 50.10(14) . . ?
 C45 Dy2 Sn1 110.94(10) . . ?
 C45 Dy2 Sn2 147.50(10) . . ?
 C45 Dy2 C46 30.47(15) . . ?
 C46 Dy2 Sn1 91.09(9) . . ?
 C46 Dy2 Sn2 149.59(9) . . ?
 Dy1 Sn1 Dy2 117.180(11) . . ?
 Dy1 Sn1 Sn2 60.657(9) . . ?
 Sn2 Sn1 Dy2 58.862(9) . . ?
 C1 Sn1 Dy1 54.70(12) . . ?
 C1 Sn1 Dy2 147.70(12) . . ?
 C1 Sn1 Sn2 97.78(13) . . ?
 C1 Sn1 C4 80.54(16) . . ?
 C4 Sn1 Dy1 54.88(12) . . ?
 C4 Sn1 Dy2 122.54(12) . . ?
 C4 Sn1 Sn2 99.81(13) . . ?
 Dy2 Sn2 Dy1 117.541(12) . . ?
 Dy2 Sn2 Sn1 60.734(9) . . ?
 Sn1 Sn2 Dy1 59.162(9) . . ?
 C13 Sn2 Dy1 148.80(15) . . ?
 C13 Sn2 Dy2 54.20(14) . . ?
 C13 Sn2 Sn1 98.13(15) . . ?
 C16 Sn2 Dy1 121.72(13) . . ?
 C16 Sn2 Dy2 55.23(13) . . ?
 C16 Sn2 Sn1 99.55(13) . . ?
 C16 Sn2 C13 80.40(19) . . ?
 C1 Si1 C7 110.7(3) . . ?
 C1 Si1 C8 111.6(3) . . ?
 C1 Si1 C9 119.7(2) . . ?
 C8 Si1 C7 106.7(5) . . ?
 C8 Si1 C9 103.6(4) . . ?
 C9 Si1 C7 103.5(4) . . ?
 C4 Si2 C10 114.3(2) . . ?
 C4 Si2 C11 108.4(2) . . ?
 C4 Si2 C12 117.2(2) . . ?
 C10 Si2 C11 104.0(2) . . ?
 C10 Si2 C12 104.6(3) . . ?
 C12 Si2 C11 107.4(2) . . ?
 C13 Si3 C19 119.1(3) . . ?
 C13 Si3 C20 110.8(3) . . ?
 C13 Si3 C21 109.3(4) . . ?
 C19 Si3 C21 106.4(4) . . ?
 C20 Si3 C19 103.5(4) . . ?
 C20 Si3 C21 107.0(5) . . ?
 C16 Si4 C22 113.5(3) . . ?
 C16 Si4 C23 107.2(2) . . ?
 C16 Si4 C24 117.4(2) . . ?
 C22 Si4 C23 107.3(3) . . ?
 C22 Si4 C24 104.5(3) . . ?
 C24 Si4 C23 106.3(3) . . ?
 Sn1 C1 Dy1 81.04(14) . . ?
 Si1 C1 Dy1 148.2(2) . . ?
 Si1 C1 Sn1 113.4(2) . . ?
 C2 C1 Dy1 74.3(2) . . ?
 C2 C1 Sn1 107.9(3) . . ?
 C2 C1 Si1 122.7(3) . . ?
 C1 C2 Dy1 72.8(3) . . ?
 C1 C2 C5 118.9(4) . . ?
 C3 C2 Dy1 76.3(3) . . ?
 C3 C2 C1 119.8(4) . . ?
 C3 C2 C5 121.3(4) . . ?
 C5 C2 Dy1 124.5(3) . . ?
 C2 C3 Dy1 72.6(3) . . ?
 C2 C3 C4 119.2(4) . . ?
 C2 C3 C6 121.1(4) . . ?
 C4 C3 Dy1 71.5(3) . . ?
 C4 C3 C6 119.4(4) . . ?
 C6 C3 Dy1 131.9(3) . . ?
 Sn1 C4 Dy1 80.77(14) . . ?
 Si2 C4 Dy1 141.5(2) . . ?
 Si2 C4 Sn1 115.5(2) . . ?
 C3 C4 Dy1 76.1(3) . . ?
 C3 C4 Sn1 107.7(3) . . ?
 C3 C4 Si2 124.8(3) . . ?
 C2 C5 H00A 109.5 . . ?
 C2 C5 H00B 109.5 . . ?
 C2 C5 H00C 109.5 . . ?
 H00A C5 H00B 109.5 . . ?
 H00A C5 H00C 109.5 . . ?
 H00B C5 H00C 109.5 . . ?
 C3 C6 H00D 109.5 . . ?
 C3 C6 H00E 109.5 . . ?
 C3 C6 H00F 109.5 . . ?
 H00D C6 H00E 109.5 . . ?
 H00D C6 H00F 109.5 . . ?
 H00E C6 H00F 109.5 . . ?
 Si1 C7 H7 109.5 . . ?
 Si1 C7 H42 109.5 . . ?
 Si1 C7 H43 109.5 . . ?
 H7 C7 H42 109.5 . . ?
 H7 C7 H43 109.5 . . ?
 H42 C7 H43 109.5 . . ?
 Si1 C8 H6 109.5 . . ?
 Si1 C8 H40 109.5 . . ?
 Si1 C8 H41 109.5 . . ?
 H6 C8 H40 109.5 . . ?
 H6 C8 H41 109.5 . . ?
 H40 C8 H41 109.5 . . ?
 Si1 C9 H02S 109.5 . . ?
 Si1 C9 H02T 109.5 . . ?
 Si1 C9 H02U 109.5 . . ?
 H02S C9 H02T 109.5 . . ?
 H02S C9 H02U 109.5 . . ?
 H02T C9 H02U 109.5 . . ?
 Si2 C10 H00K 109.5 . . ?
 Si2 C10 H00L 109.5 . . ?
 Si2 C10 H00M 109.5 . . ?
 H00K C10 H00L 109.5 . . ?
 H00K C10 H00M 109.5 . . ?
 H00L C10 H00M 109.5 . . ?
 Si2 C11 H01D 109.5 . . ?
 Si2 C11 H01E 109.5 . . ?
 Si2 C11 H01F 109.5 . . ?
 H01D C11 H01E 109.5 . . ?
 H01D C11 H01F 109.5 . . ?
 H01E C11 H01F 109.5 . . ?
 Si2 C12 H2 109.5 . . ?
 Si2 C12 HN 109.5 . . ?
 Si2 C12 HO 109.5 . . ?
 H2 C12 HN 109.5 . . ?
 H2 C12 HO 109.5 . . ?
 HN C12 HO 109.5 . . ?
 Sn2 C13 Dy2 80.75(16) . . ?
 Si3 C13 Dy2 153.8(3) . . ?
 Si3 C13 Sn2 113.2(2) . . ?
 C14 C13 Dy2 75.0(3) . . ?
 C14 C13 Sn2 107.0(3) . . ?
 C14 C13 Si3 118.4(4) . . ?
 C13 C14 Dy2 72.1(3) . . ?
 C13 C14 C17 119.9(5) . . ?
 C15 C14 Dy2 77.5(3) . . ?
 C15 C14 C13 120.6(4) . . ?
 C15 C14 C17 119.3(5) . . ?
 C17 C14 Dy2 125.7(4) . . ?
 C14 C15 Dy2 71.3(3) . . ?
 C14 C15 C16 118.3(4) . . ?
 C14 C15 C18 119.8(5) . . ?
 C16 C15 Dy2 70.8(3) . . ?
 C16 C15 C18 121.5(5) . . ?
 C18 C15 Dy2 135.2(4) . . ?
 Sn2 C16 Dy2 80.55(15) . . ?
 Si4 C16 Dy2 143.3(3) . . ?
 Si4 C16 Sn2 114.9(2) . . ?
 C15 C16 Dy2 77.1(3) . . ?
 C15 C16 Sn2 108.3(4) . . ?
 C15 C16 Si4 123.2(4) . . ?
 C14 C17 H01 109.5 . . ?
 C14 C17 HI 109.5 . . ?
 C14 C17 HJ 109.5 . . ?
 H01 C17 HI 109.5 . . ?
 H01 C17 HJ 109.5 . . ?
 HI C17 HJ 109.5 . . ?
 C15 C18 H01S 109.5 . . ?
 C15 C18 H01T 109.5 . . ?
 C15 C18 H01U 109.5 . . ?
 H01S C18 H01T 109.5 . . ?
 H01S C18 H01U 109.5 . . ?
 H01T C18 H01U 109.5 . . ?
 Si3 C19 H02 109.5 . . ?
 Si3 C19 H34 109.5 . . ?
 Si3 C19 H35 109.5 . . ?
 H02 C19 H34 109.5 . . ?
 H02 C19 H35 109.5 . . ?
 H34 C19 H35 109.5 . . ?
 Si3 C20 H8 109.5 . . ?
 Si3 C20 H44 109.5 . . ?
 Si3 C20 H45 109.5 . . ?
 H8 C20 H44 109.5 . . ?
 H8 C20 H45 109.5 . . ?
 H44 C20 H45 109.5 . . ?
 Si3 C21 H4 109.5 . . ?
 Si3 C21 H36 109.5 . . ?
 Si3 C21 H37 109.5 . . ?
 H4 C21 H36 109.5 . . ?
 H4 C21 H37 109.5 . . ?
 H36 C21 H37 109.5 . . ?
 Si4 C22 H02Y 109.5 . . ?
 Si4 C22 H30 109.5 . . ?
 Si4 C22 H31 109.5 . . ?
 H02Y C22 H30 109.5 . . ?
 H02Y C22 H31 109.5 . . ?
 H30 C22 H31 109.5 . . ?
 Si4 C23 H01G 109.5 . . ?
 Si4 C23 H01H 109.5 . . ?
 Si4 C23 H01I 109.5 . . ?
 H01G C23 H01H 109.5 . . ?
 H01G C23 H01I 109.5 . . ?
 H01H C23 H01I 109.5 . . ?
 Si4 C24 H02A 109.5 . . ?
 Si4 C24 H02B 109.5 . . ?
 Si4 C24 H02C 109.5 . . ?
 H02A C24 H02B 109.5 . . ?
 H02A C24 H02C 109.5 . . ?
 H02B C24 H02C 109.5 . . ?
 C26 C25 Dy1 73.7(3) . . ?
 C26 C25 C39 133.8(5) . . ?
 C29 C25 Dy1 72.8(3) . . ?
 C29 C25 C26 105.1(5) . . ?
 C29 C25 C39 118.6(5) . . ?
 C39 C25 Dy1 131.2(3) . . ?
 C25 C26 Dy1 75.7(3) . . ?
 C25 C26 C40 131.6(5) . . ?
 C27 C26 Dy1 72.6(3) . . ?
 C27 C26 C25 107.1(4) . . ?
 C27 C26 C40 121.2(4) . . ?
 C40 C26 Dy1 119.5(3) . . ?
 Dy1 C27 H00Q 113.5 . . ?
 C26 C27 Dy1 77.1(2) . . ?
 C26 C27 H00Q 124.9 . . ?
 C28 C27 Dy1 76.4(3) . . ?
 C28 C27 C26 110.1(4) . . ?
 C28 C27 H00Q 124.9 . . ?
 C27 C28 Dy1 73.5(2) . . ?
 C27 C28 C41 128.4(4) . . ?
 C29 C28 Dy1 74.7(3) . . ?
 C29 C28 C27 106.1(5) . . ?
 C29 C28 C41 124.6(4) . . ?
 C41 C28 Dy1 125.3(3) . . ?
 Dy1 C29 H010 114.8 . . ?
 C25 C29 Dy1 77.2(3) . . ?
 C25 C29 H010 124.3 . . ?
 C28 C29 Dy1 75.5(3) . . ?
 C28 C29 C25 111.5(4) . . ?
 C28 C29 H010 124.3 . . ?
 H5 C30 H38 109.5 . . ?
 H5 C30 H39 109.5 . . ?
 H38 C30 H39 109.5 . . ?
 C39 C30 H5 109.5 . . ?
 C39 C30 H38 109.5 . . ?
 C39 C30 H39 109.5 . . ?
 H02M C31 H02N 109.5 . . ?
 H02M C31 H02O 109.5 . . ?
 H02N C31 H02O 109.5 . . ?
 C39 C31 H02M 109.5 . . ?
 C39 C31 H02N 109.5 . . ?
 C39 C31 H02O 109.5 . . ?
 H02D C32 H02E 109.5 . . ?
 H02D C32 H02F 109.5 . . ?
 H02E C32 H02F 109.5 . . ?
 C39 C32 H02D 109.5 . . ?
 C39 C32 H02E 109.5 . . ?
 C39 C32 H02F 109.5 . . ?
 H01V C33 H01W 109.5 . . ?
 H01V C33 H01X 109.5 . . ?
 H01W C33 H01X 109.5 . . ?
 C40 C33 H01V 109.5 . . ?
 C40 C33 H01W 109.5 . . ?
 C40 C33 H01X 109.5 . . ?
 H01Z C34 HE 109.5 . . ?
 H01Z C34 HF 109.5 . . ?
 HE C34 HF 109.5 . . ?
 C40 C34 H01Z 109.5 . . ?
 C40 C34 HE 109.5 . . ?
 C40 C34 HF 109.5 . . ?
 H02J C35 H02K 109.5 . . ?
 H02J C35 H02L 109.5 . . ?
 H02K C35 H02L 109.5 . . ?
 C40 C35 H02J 109.5 . . ?
 C40 C35 H02K 109.5 . . ?
 C40 C35 H02L 109.5 . . ?
 H01M C36 H01N 109.5 . . ?
 H01M C36 H01O 109.5 . . ?
 H01N C36 H01O 109.5 . . ?
 C41 C36 H01M 109.5 . . ?
 C41 C36 H01N 109.5 . . ?
 C41 C36 H01O 109.5 . . ?
 H01P C37 H01Q 109.5 . . ?
 H01P C37 H01R 109.5 . . ?
 H01Q C37 H01R 109.5 . . ?
 C41 C37 H01P 109.5 . . ?
 C41 C37 H01Q 109.5 . . ?
 C41 C37 H01R 109.5 . . ?
 H02G C38 H02H 109.5 . . ?
 H02G C38 H02I 109.5 . . ?
 H02H C38 H02I 109.5 . . ?
 C41 C38 H02G 109.5 . . ?
 C41 C38 H02H 109.5 . . ?
 C41 C38 H02I 109.5 . . ?
 C25 C39 C30 107.5(5) . . ?
 C25 C39 C32 116.7(5) . . ?
 C31 C39 C25 111.9(5) . . ?
 C31 C39 C30 106.8(5) . . ?
 C31 C39 C32 104.8(5) . . ?
 C32 C39 C30 108.8(6) . . ?
 C26 C40 C35 111.9(5) . . ?
 C33 C40 C26 111.6(4) . . ?
 C33 C40 C34 107.3(4) . . ?
 C33 C40 C35 109.9(5) . . ?
 C34 C40 C26 110.1(4) . . ?
 C34 C40 C35 105.7(4) . . ?
 C28 C41 C36 110.7(4) . . ?
 C28 C41 C37 110.6(4) . . ?
 C28 C41 C38 107.9(5) . . ?
 C36 C41 C38 108.2(4) . . ?
 C37 C41 C36 110.7(5) . . ?
 C37 C41 C38 108.7(5) . . ?
 Dy2 C42 H00N 115.1 . . ?
 C43 C42 Dy2 74.4(3) . . ?
 C43 C42 H00N 124.3 . . ?
 C43 C42 C46 111.3(4) . . ?
 C46 C42 Dy2 78.0(3) . . ?
 C46 C42 H00N 124.3 . . ?
 C42 C43 Dy2 75.3(3) . . ?
 C42 C43 C56 125.0(4) . . ?
 C44 C43 Dy2 73.9(2) . . ?
 C44 C43 C42 105.7(4) . . ?
 C44 C43 C56 128.9(4) . . ?
 C56 C43 Dy2 121.6(3) . . ?
 Dy2 C44 H00I 114.0 . . ?
 C43 C44 Dy2 75.6(2) . . ?
 C43 C44 H00I 124.7 . . ?
 C43 C44 C45 110.5(4) . . ?
 C45 C44 Dy2 77.6(2) . . ?
 C45 C44 H00I 124.7 . . ?
 C44 C45 Dy2 72.0(2) . . ?
 C44 C45 C46 106.9(4) . . ?
 C44 C45 C57 120.9(4) . . ?
 C46 C45 Dy2 76.2(2) . . ?
 C46 C45 C57 132.2(4) . . ?
 C57 C45 Dy2 120.0(3) . . ?
 C42 C46 Dy2 72.0(3) . . ?
 C42 C46 C45 105.6(4) . . ?
 C42 C46 C58 118.9(5) . . ?
 C45 C46 Dy2 73.3(3) . . ?
 C45 C46 C58 133.7(4) . . ?
 C58 C46 Dy2 130.7(3) . . ?
 H02V C47 H02W 109.5 . . ?
 H02V C47 H02X 109.5 . . ?
 H02W C47 H02X 109.5 . . ?
 C56 C47 H02V 109.5 . . ?
 C56 C47 H02W 109.5 . . ?
 C56 C47 H02X 109.5 . . ?
 H01J C48 H01K 109.5 . . ?
 H01J C48 H01L 109.5 . . ?
 H01K C48 H01L 109.5 . . ?
 C56 C48 H01J 109.5 . . ?
 C56 C48 H01K 109.5 . . ?
 C56 C48 H01L 109.5 . . ?
 H00G C49 H00H 109.5 . . ?
 H00G C49 H00J 109.5 . . ?
 H00H C49 H00J 109.5 . . ?
 C56 C49 H00G 109.5 . . ?
 C56 C49 H00H 109.5 . . ?
 C56 C49 H00J 109.5 . . ?
 H1 C50 HK 109.5 . . ?
 H1 C50 HL 109.5 . . ?
 HK C50 HL 109.5 . . ?
 C57 C50 H1 109.5 . . ?
 C57 C50 HK 109.5 . . ?
 C57 C50 HL 109.5 . . ?
 H01Y C51 HC 109.5 . . ?
 H01Y C51 HD 109.5 . . ?
 HC C51 HD 109.5 . . ?
 C57 C51 H01Y 109.5 . . ?
 C57 C51 HC 109.5 . . ?
 C57 C51 HD 109.5 . . ?
 H02P C52 H02Q 109.5 . . ?
 H02P C52 H02R 109.5 . . ?
 H02Q C52 H02R 109.5 . . ?
 C57 C52 H02P 109.5 . . ?
 C57 C52 H02Q 109.5 . . ?
 C57 C52 H02R 109.5 . . ?
 H02Z C53 H32 109.5 . . ?
 H02Z C53 H33 109.5 . . ?
 H32 C53 H33 109.5 . . ?
 C58 C53 H02Z 109.5 . . ?
 C58 C53 H32 109.5 . . ?
 C58 C53 H33 109.5 . . ?
 H3 C54 HR 109.5 . . ?
 H3 C54 HS 109.5 . . ?
 HR C54 HS 109.5 . . ?
 C58 C54 H3 109.5 . . ?
 C58 C54 HR 109.5 . . ?
 C58 C54 HS 109.5 . . ?
 H01A C55 H01B 109.5 . . ?
 H01A C55 H01C 109.5 . . ?
 H01B C55 H01C 109.5 . . ?
 C58 C55 H01A 109.5 . . ?
 C58 C55 H01B 109.5 . . ?
 C58 C55 H01C 109.5 . . ?
 C43 C56 C47 109.6(4) . . ?
 C43 C56 C49 109.4(4) . . ?
 C47 C56 C49 108.7(4) . . ?
 C48 C56 C43 110.9(4) . . ?
 C48 C56 C47 109.0(5) . . ?
 C48 C56 C49 109.4(4) . . ?
 C45 C57 C52 112.1(4) . . ?
 C50 C57 C45 110.6(4) . . ?
 C50 C57 C52 105.5(5) . . ?
 C51 C57 C45 112.3(5) . . ?
 C51 C57 C50 104.9(4) . . ?
 C51 C57 C52 110.8(5) . . ?
 C46 C58 C53 107.1(4) . . ?
 C46 C58 C54 116.8(5) . . ?
 C46 C58 C55 111.5(4) . . ?
 C54 C58 C53 107.5(5) . . ?
 C54 C58 C55 106.4(4) . . ?
 C55 C58 C53 107.2(5) . . ?
 O00A K1 N00K 59.08(11) . . ?
 O00A K1 N00X 120.26(12) . . ?
 O00B K1 O00A 136.33(11) . . ?
 O00B K1 O00C 98.80(11) . . ?
 O00B K1 O00D 100.42(11) . . ?
 O00B K1 N00K 119.51(12) . . ?
 O00B K1 N00X 60.45(12) . . ?
 O00C K1 O00A 119.44(11) . . ?
 O00C K1 O00D 94.30(11) . . ?
 O00C K1 N00K 120.94(11) . . ?
 O00C K1 N00X 59.82(11) . . ?
 O00D K1 O00A 59.21(10) . . ?
 O00D K1 N00K 117.95(11) . . ?
 O00D K1 N00X 61.33(12) . . ?
 O00E K1 O00A 98.67(12) . . ?
 O00E K1 O00B 60.15(11) . . ?
 O00E K1 O00C 135.91(11) . . ?
 O00E K1 O00D 125.76(11) . . ?
 O00E K1 N00K 59.58(11) . . ?
 O00E K1 N00X 120.30(12) . . ?
 O00F K1 O00A 93.69(10) . . ?
 O00F K1 O00B 125.15(11) . . ?
 O00F K1 O00C 60.28(10) . . ?
 O00F K1 O00D 128.99(11) . . ?
 O00F K1 O00E 98.57(11) . . ?
 O00F K1 N00K 61.00(11) . . ?
 O00F K1 N00X 119.81(12) . . ?
 N00X K1 N00K 179.12(12) . . ?
 C01C O00A K1 113.3(3) . . ?
 C01T O00A K1 115.3(3) . . ?
 C01T O00A C01C 111.8(4) . . ?
 C01M O00B K1 115.7(3) . . ?
 C01M O00B C027 111.2(4) . . ?
 C027 O00B K1 113.6(3) . . ?
 C01Z O00C K1 116.0(3) . . ?
 C02D O00C K1 116.8(3) . . ?
 C02D O00C C01Z 112.0(4) . . ?
 C01Y O00D K1 113.4(3) . . ?
 C01Y O00D C015 110.8(4) . . ?
 C015 O00D K1 113.1(3) . . ?
 C01G O00E K1 117.0(3) . . ?
 C01G O00E C01W 110.9(4) . . ?
 C01W O00E K1 115.3(3) . . ?
 C01V O00F K1 114.4(3) . . ?
 C01V O00F C023 110.4(4) . . ?
 C023 O00F K1 114.0(3) . . ?
 C01Q N00K K1 109.0(3) . . ?
 C01Q N00K C01X 110.7(4) . . ?
 C01Q N00K C026 109.4(5) . . ?
 C01X N00K K1 106.8(3) . . ?
 C026 N00K K1 110.9(3) . . ?
 C026 N00K C01X 110.0(4) . . ?
 C01K N00X K1 106.7(3) . . ?
 C01S N00X K1 109.4(3) . . ?
 C01S N00X C01K 111.2(4) . . ?
 C01S N00X C029 109.3(4) . . ?
 C029 N00X K1 110.6(3) . . ?
 C029 N00X C01K 109.7(4) . . ?
 O00A C01C H10 110.1 . . ?
 O00A C01C HA 110.1 . . ?
 O00A C01C C026 107.9(5) . . ?
 H10 C01C HA 108.4 . . ?
 C026 C01C H10 110.1 . . ?
 C026 C01C HA 110.1 . . ?
 O00E C01G H11 110.0 . . ?
 O00E C01G HB 110.0 . . ?
 O00E C01G C01Q 108.5(5) . . ?
 H11 C01G HB 108.4 . . ?
 C01Q C01G H11 110.0 . . ?
 C01Q C01G HB 110.0 . . ?
 N00X C01K H12 108.9 . . ?
 N00X C01K HG 108.9 . . ?
 N00X C01K C01Y 113.4(4) . . ?
 H12 C01K HG 107.7 . . ?
 C01Y C01K H12 108.9 . . ?
 C01Y C01K HG 108.9 . . ?
 O00B C01M H13 109.9 . . ?
 O00B C01M HH 109.9 . . ?
 O00B C01M C01S 109.1(4) . . ?
 H13 C01M HH 108.3 . . ?
 C01S C01M H13 109.9 . . ?
 C01S C01M HH 109.9 . . ?
 N00K C01Q C01G 114.0(5) . . ?
 N00K C01Q H14 108.8 . . ?
 N00K C01Q HM 108.8 . . ?
 C01G C01Q H14 108.8 . . ?
 C01G C01Q HM 108.8 . . ?
 H14 C01Q HM 107.6 . . ?
 N00X C01S C01M 113.8(5) . . ?
 N00X C01S H15 108.8 . . ?
 N00X C01S HP 108.8 . . ?
 C01M C01S H15 108.8 . . ?
 C01M C01S HP 108.8 . . ?
 H15 C01S HP 107.7 . . ?
 O00A C01T H16 109.9 . . ?
 O00A C01T HQ 109.9 . . ?
 O00A C01T C015 108.9(5) . . ?
 H16 C01T HQ 108.3 . . ?
 C015 C01T H16 109.9 . . ?
 C015 C01T HQ 109.9 . . ?
 O00F C01V H17 109.7 . . ?
 O00F C01V HT 109.7 . . ?
 O00F C01V C01X 109.8(4) . . ?
 H17 C01V HT 108.2 . . ?
 C01X C01V H17 109.7 . . ?
 C01X C01V HT 109.7 . . ?
 O00E C01W H18 110.0 . . ?
 O00E C01W HU 110.0 . . ?
 O00E C01W C027 108.2(5) . . ?
 H18 C01W HU 108.4 . . ?
 C027 C01W H18 110.0 . . ?
 C027 C01W HU 110.0 . . ?
 N00K C01X C01V 113.1(4) . . ?
 N00K C01X H19 109.0 . . ?
 N00K C01X HV 109.0 . . ?
 C01V C01X H19 109.0 . . ?
 C01V C01X HV 109.0 . . ?
 H19 C01X HV 107.8 . . ?
 O00D C01Y C01K 108.9(5) . . ?
 O00D C01Y H20 109.9 . . ?
 O00D C01Y HW 109.9 . . ?
 C01K C01Y H20 109.9 . . ?
 C01K C01Y HW 109.9 . . ?
 H20 C01Y HW 108.3 . . ?
 O00C C01Z H21 109.8 . . ?
 O00C C01Z HX 109.8 . . ?
 O00C C01Z C023 109.6(4) . . ?
 H21 C01Z HX 108.2 . . ?
 C023 C01Z H21 109.8 . . ?
 C023 C01Z HX 109.8 . . ?
 O00C C02D H26 110.0 . . ?
 O00C C02D H29 110.0 . . ?
 O00C C02D C029 108.6(4) . . ?
 H26 C02D H29 108.3 . . ?
 C029 C02D H26 110.0 . . ?
 C029 C02D H29 110.0 . . ?
 O00D C015 C01T 106.9(5) . . ?
 O00D C015 H 110.3 . . ?
 O00D C015 H9 110.3 . . ?
 C01T C015 H 110.3 . . ?
 C01T C015 H9 110.3 . . ?
 H9 C015 H 108.6 . . ?
 O00F C023 C01Z 109.4(4) . . ?
 O00F C023 H22 109.8 . . ?
 O00F C023 HY 109.8 . . ?
 C01Z C023 H22 109.8 . . ?
 C01Z C023 HY 109.8 . . ?
 H22 C023 HY 108.2 . . ?
 N00K C026 C01C 111.8(4) . . ?
 N00K C026 H23 109.3 . . ?
 N00K C026 HZ 109.3 . . ?
 C01C C026 H23 109.3 . . ?
 C01C C026 HZ 109.3 . . ?
 H23 C026 HZ 107.9 . . ?
 O00B C027 C01W 109.1(5) . . ?
 O00B C027 H24 109.9 . . ?
 O00B C027 H27 109.9 . . ?
 C01W C027 H24 109.9 . . ?
 C01W C027 H27 109.9 . . ?
 H24 C027 H27 108.3 . . ?
 N00X C029 C02D 113.6(5) . . ?
 N00X C029 H25 108.8 . . ?
 N00X C029 H28 108.8 . . ?
 C02D C029 H25 108.8 . . ?
 C02D C029 H28 108.8 . . ?
 H25 C029 H28 107.7 . . ?

loop_
  _geom_torsion_atom_site_label_1
  _geom_torsion_atom_site_label_2
  _geom_torsion_atom_site_label_3
  _geom_torsion_atom_site_label_4
  _geom_torsion
  _geom_torsion_site_symmetry_1
  _geom_torsion_site_symmetry_2
  _geom_torsion_site_symmetry_3
  _geom_torsion_site_symmetry_4
  _geom_torsion_publ_flag
 Dy1 C2 C1 Sn1 -74.9(2) . . . . ?
 Dy1 C2 C1 Si1 150.4(3) . . . . ?
 Dy1 C2 C3 C4 56.2(4) . . . . ?
 Dy1 C2 C3 C6 -128.9(4) . . . . ?
 Dy1 C4 C3 C2 -56.7(4) . . . . ?
 Dy1 C4 C3 C6 128.3(4) . . . . ?
 Dy1 C25 C39 C30 174.5(5) . . . . ?
 Dy1 C25 C39 C31 57.5(7) . . . . ?
 Dy1 C25 C39 C32 -63.1(7) . . . . ?
 Dy1 C26 C25 C29 66.5(3) . . . . ?
 Dy1 C26 C25 C39 -132.2(5) . . . . ?
 Dy1 C26 C40 C33 33.3(6) . . . . ?
 Dy1 C26 C40 C34 -85.8(4) . . . . ?
 Dy1 C26 C40 C35 156.9(3) . . . . ?
 Dy1 C27 C26 C25 68.5(3) . . . . ?
 Dy1 C27 C26 C40 -114.4(4) . . . . ?
 Dy1 C28 C27 C26 70.6(3) . . . . ?
 Dy1 C28 C29 C25 -69.7(3) . . . . ?
 Dy1 C28 C41 C36 -40.5(6) . . . . ?
 Dy1 C28 C41 C37 82.6(5) . . . . ?
 Dy1 C28 C41 C38 -158.7(4) . . . . ?
 Dy1 C29 C25 C26 -67.2(3) . . . . ?
 Dy1 C29 C25 C39 128.1(4) . . . . ?
 Dy2 C13 C14 C15 62.8(5) . . . . ?
 Dy2 C13 C14 C17 -121.4(5) . . . . ?
 Dy2 C15 C14 C13 -60.2(5) . . . . ?
 Dy2 C15 C14 C17 124.1(5) . . . . ?
 Dy2 C16 C15 C14 -55.0(4) . . . . ?
 Dy2 C16 C15 C18 131.9(5) . . . . ?
 Dy2 C42 C43 C44 68.2(3) . . . . ?
 Dy2 C42 C43 C56 -118.5(4) . . . . ?
 Dy2 C42 C46 C45 -66.1(3) . . . . ?
 Dy2 C42 C46 C58 127.2(4) . . . . ?
 Dy2 C43 C56 C47 -152.4(4) . . . . ?
 Dy2 C43 C56 C48 87.3(4) . . . . ?
 Dy2 C43 C56 C49 -33.4(6) . . . . ?
 Dy2 C44 C43 C42 -69.2(3) . . . . ?
 Dy2 C44 C43 C56 117.8(5) . . . . ?
 Dy2 C44 C45 C46 68.9(3) . . . . ?
 Dy2 C44 C45 C57 -114.7(4) . . . . ?
 Dy2 C45 C57 C50 -83.1(5) . . . . ?
 Dy2 C45 C57 C51 160.0(3) . . . . ?
 Dy2 C45 C57 C52 34.3(6) . . . . ?
 Dy2 C46 C45 C44 -66.0(3) . . . . ?
 Dy2 C46 C45 C57 118.3(5) . . . . ?
 Dy2 C46 C58 C53 176.0(4) . . . . ?
 Dy2 C46 C58 C54 -63.6(6) . . . . ?
 Dy2 C46 C58 C55 59.0(6) . . . . ?
 Sn1 C4 C3 Dy1 75.4(2) . . . . ?
 Sn1 C4 C3 C2 18.6(5) . . . . ?
 Sn1 C4 C3 C6 -156.3(3) . . . . ?
 Sn2 C13 C14 Dy2 -75.2(2) . . . . ?
 Sn2 C13 C14 C15 -12.3(6) . . . . ?
 Sn2 C13 C14 C17 163.4(4) . . . . ?
 Sn2 C16 C15 Dy2 75.3(2) . . . . ?
 Sn2 C16 C15 C14 20.3(6) . . . . ?
 Sn2 C16 C15 C18 -152.8(4) . . . . ?
 Si2 C4 C3 Dy1 -144.0(4) . . . . ?
 Si2 C4 C3 C2 159.3(4) . . . . ?
 Si2 C4 C3 C6 -15.7(6) . . . . ?
 Si3 C13 C14 Dy2 155.6(4) . . . . ?
 Si3 C13 C14 C15 -141.6(4) . . . . ?
 Si3 C13 C14 C17 34.2(7) . . . . ?
 Si4 C16 C15 Dy2 -146.4(4) . . . . ?
 Si4 C16 C15 C14 158.6(4) . . . . ?
 Si4 C16 C15 C18 -14.5(7) . . . . ?
 C1 C2 C3 Dy1 -60.5(4) . . . . ?
 C1 C2 C3 C4 -4.3(7) . . . . ?
 C1 C2 C3 C6 170.5(4) . . . . ?
 C3 C2 C1 Dy1 62.3(4) . . . . ?
 C3 C2 C1 Sn1 -12.6(5) . . . . ?
 C3 C2 C1 Si1 -147.3(4) . . . . ?
 C5 C2 C1 Dy1 -120.4(4) . . . . ?
 C5 C2 C1 Sn1 164.7(3) . . . . ?
 C5 C2 C1 Si1 29.9(6) . . . . ?
 C5 C2 C3 Dy1 122.3(4) . . . . ?
 C5 C2 C3 C4 178.5(4) . . . . ?
 C5 C2 C3 C6 -6.6(7) . . . . ?
 C7 Si1 C1 Dy1 -76.3(6) . . . . ?
 C7 Si1 C1 Sn1 35.8(5) . . . . ?
 C7 Si1 C1 C2 168.3(5) . . . . ?
 C8 Si1 C1 Dy1 165.0(5) . . . . ?
 C8 Si1 C1 Sn1 -82.9(4) . . . . ?
 C8 Si1 C1 C2 49.6(5) . . . . ?
 C9 Si1 C1 Dy1 43.8(6) . . . . ?
 C9 Si1 C1 Sn1 155.9(4) . . . . ?
 C9 Si1 C1 C2 -71.5(5) . . . . ?
 C10 Si2 C4 Dy1 -165.1(3) . . . . ?
 C10 Si2 C4 Sn1 86.6(3) . . . . ?
 C10 Si2 C4 C3 -51.4(5) . . . . ?
 C11 Si2 C4 Dy1 79.4(4) . . . . ?
 C11 Si2 C4 Sn1 -28.9(3) . . . . ?
 C11 Si2 C4 C3 -166.9(4) . . . . ?
 C12 Si2 C4 Dy1 -42.3(4) . . . . ?
 C12 Si2 C4 Sn1 -150.6(2) . . . . ?
 C12 Si2 C4 C3 71.4(5) . . . . ?
 C16 C15 C14 Dy2 54.8(4) . . . . ?
 C16 C15 C14 C13 -5.4(8) . . . . ?
 C16 C15 C14 C17 178.9(5) . . . . ?
 C18 C15 C14 Dy2 -132.0(5) . . . . ?
 C18 C15 C14 C13 167.8(5) . . . . ?
 C18 C15 C14 C17 -7.9(8) . . . . ?
 C19 Si3 C13 Dy2 35.3(8) . . . . ?
 C19 Si3 C13 Sn2 153.5(4) . . . . ?
 C19 Si3 C13 C14 -80.2(6) . . . . ?
 C20 Si3 C13 Dy2 -84.6(7) . . . . ?
 C20 Si3 C13 Sn2 33.7(5) . . . . ?
 C20 Si3 C13 C14 160.0(5) . . . . ?
 C21 Si3 C13 Dy2 157.8(6) . . . . ?
 C21 Si3 C13 Sn2 -83.9(4) . . . . ?
 C21 Si3 C13 C14 42.3(5) . . . . ?
 C22 Si4 C16 Dy2 -165.0(4) . . . . ?
 C22 Si4 C16 Sn2 86.4(3) . . . . ?
 C22 Si4 C16 C15 -49.5(5) . . . . ?
 C23 Si4 C16 Dy2 76.8(4) . . . . ?
 C23 Si4 C16 Sn2 -31.9(3) . . . . ?
 C23 Si4 C16 C15 -167.8(4) . . . . ?
 C24 Si4 C16 Dy2 -42.7(5) . . . . ?
 C24 Si4 C16 Sn2 -151.4(3) . . . . ?
 C24 Si4 C16 C15 72.8(5) . . . . ?
 C25 C26 C40 C33 -63.8(7) . . . . ?
 C25 C26 C40 C34 177.1(5) . . . . ?
 C25 C26 C40 C35 59.8(6) . . . . ?
 C26 C25 C39 C30 -76.6(8) . . . . ?
 C26 C25 C39 C31 166.4(5) . . . . ?
 C26 C25 C39 C32 45.8(7) . . . . ?
 C27 C26 C25 Dy1 -66.4(3) . . . . ?
 C27 C26 C25 C29 0.2(5) . . . . ?
 C27 C26 C25 C39 161.5(5) . . . . ?
 C27 C26 C40 C33 119.9(5) . . . . ?
 C27 C26 C40 C34 0.8(6) . . . . ?
 C27 C26 C40 C35 -116.4(5) . . . . ?
 C27 C28 C29 Dy1 67.3(3) . . . . ?
 C27 C28 C29 C25 -2.3(5) . . . . ?
 C27 C28 C41 C36 -137.2(5) . . . . ?
 C27 C28 C41 C37 -14.1(7) . . . . ?
 C27 C28 C41 C38 104.6(6) . . . . ?
 C28 C27 C26 Dy1 -70.1(3) . . . . ?
 C28 C27 C26 C25 -1.6(5) . . . . ?
 C28 C27 C26 C40 175.5(4) . . . . ?
 C28 C29 C25 Dy1 68.6(3) . . . . ?
 C28 C29 C25 C26 1.4(5) . . . . ?
 C28 C29 C25 C39 -163.4(4) . . . . ?
 C29 C25 C39 C30 82.8(7) . . . . ?
 C29 C25 C39 C31 -34.2(6) . . . . ?
 C29 C25 C39 C32 -154.8(5) . . . . ?
 C29 C28 C27 Dy1 -68.2(3) . . . . ?
 C29 C28 C27 C26 2.4(5) . . . . ?
 C29 C28 C41 C36 55.0(7) . . . . ?
 C29 C28 C41 C37 178.1(5) . . . . ?
 C29 C28 C41 C38 -63.2(6) . . . . ?
 C40 C26 C25 Dy1 116.9(5) . . . . ?
 C40 C26 C25 C29 -176.5(5) . . . . ?
 C40 C26 C25 C39 -15.2(8) . . . . ?
 C41 C28 C27 Dy1 122.3(5) . . . . ?
 C41 C28 C27 C26 -167.1(5) . . . . ?
 C41 C28 C29 Dy1 -122.6(5) . . . . ?
 C41 C28 C29 C25 167.7(4) . . . . ?
 C42 C43 C56 C47 -58.6(6) . . . . ?
 C42 C43 C56 C48 -178.9(4) . . . . ?
 C42 C43 C56 C49 60.4(6) . . . . ?
 C42 C46 C45 Dy2 65.2(3) . . . . ?
 C42 C46 C45 C44 -0.7(5) . . . . ?
 C42 C46 C45 C57 -176.5(5) . . . . ?
 C42 C46 C58 C53 85.4(6) . . . . ?
 C42 C46 C58 C54 -154.2(4) . . . . ?
 C42 C46 C58 C55 -31.5(6) . . . . ?
 C43 C42 C46 Dy2 67.7(3) . . . . ?
 C43 C42 C46 C45 1.6(5) . . . . ?
 C43 C42 C46 C58 -165.1(4) . . . . ?
 C43 C44 C45 Dy2 -69.3(3) . . . . ?
 C43 C44 C45 C46 -0.4(5) . . . . ?
 C43 C44 C45 C57 176.0(4) . . . . ?
 C44 C43 C56 C47 113.1(6) . . . . ?
 C44 C43 C56 C48 -7.2(7) . . . . ?
 C44 C43 C56 C49 -127.9(5) . . . . ?
 C44 C45 C57 C50 2.8(7) . . . . ?
 C44 C45 C57 C51 -114.1(5) . . . . ?
 C44 C45 C57 C52 120.2(5) . . . . ?
 C45 C44 C43 Dy2 70.5(3) . . . . ?
 C45 C44 C43 C42 1.3(5) . . . . ?
 C45 C44 C43 C56 -171.6(4) . . . . ?
 C45 C46 C58 C53 -76.7(7) . . . . ?
 C45 C46 C58 C54 43.7(7) . . . . ?
 C45 C46 C58 C55 166.3(5) . . . . ?
 C46 C42 C43 Dy2 -70.0(3) . . . . ?
 C46 C42 C43 C44 -1.8(5) . . . . ?
 C46 C42 C43 C56 171.5(4) . . . . ?
 C46 C45 C57 C50 178.1(5) . . . . ?
 C46 C45 C57 C51 61.2(7) . . . . ?
 C46 C45 C57 C52 -64.5(7) . . . . ?
 C58 C46 C45 Dy2 -131.0(5) . . . . ?
 C58 C46 C45 C44 163.1(5) . . . . ?
 C58 C46 C45 C57 -12.7(8) . . . . ?
 K1 O00A C01C C026 -63.2(5) . . . . ?
 K1 O00A C01T C015 45.5(6) . . . . ?
 K1 O00B C01M C01S -55.0(5) . . . . ?
 K1 O00B C027 C01W 51.2(6) . . . . ?
 K1 O00C C01Z C023 43.1(5) . . . . ?
 K1 O00C C02D C029 -56.0(5) . . . . ?
 K1 O00D C01Y C01K -55.8(5) . . . . ?
 K1 O00D C015 C01T 56.5(5) . . . . ?
 K1 O00E C01G C01Q -56.6(5) . . . . ?
 K1 O00E C01W C027 47.8(6) . . . . ?
 K1 O00F C01V C01X -57.2(4) . . . . ?
 K1 O00F C023 C01Z 51.8(5) . . . . ?
 K1 N00K C01Q C01G -39.4(5) . . . . ?
 K1 N00K C01X C01V -42.2(5) . . . . ?
 K1 N00K C026 C01C -36.8(6) . . . . ?
 K1 N00X C01K C01Y -45.3(5) . . . . ?
 K1 N00X C01S C01M -40.0(5) . . . . ?
 K1 N00X C029 C02D -37.6(5) . . . . ?
 O00A C01C C026 N00K 67.9(6) . . . . ?
 O00B C01M C01S N00X 65.3(6) . . . . ?
 O00C C01Z C023 O00F -63.2(5) . . . . ?
 O00D C015 C01T O00A -68.3(6) . . . . ?
 O00E C01G C01Q N00K 65.0(6) . . . . ?
 O00E C01W C027 O00B -66.2(7) . . . . ?
 O00F C01V C01X N00K 69.6(5) . . . . ?
 N00X C01K C01Y O00D 71.7(6) . . . . ?
 N00X C029 C02D O00C 63.0(6) . . . . ?
 C01C O00A C01T C015 176.8(5) . . . . ?
 C01G O00E C01W C027 -176.3(5) . . . . ?
 C01K N00X C01S C01M 77.5(6) . . . . ?
 C01K N00X C029 C02D -155.0(5) . . . . ?
 C01M O00B C027 C01W -176.2(5) . . . . ?
 C01Q N00K C01X C01V -160.7(4) . . . . ?
 C01Q N00K C026 C01C 83.5(6) . . . . ?
 C01S N00X C01K C01Y -164.5(5) . . . . ?
 C01S N00X C029 C02D 82.9(6) . . . . ?
 C01T O00A C01C C026 164.6(5) . . . . ?
 C01V O00F C023 C01Z -177.8(4) . . . . ?
 C01W O00E C01G C01Q 168.3(5) . . . . ?
 C01X N00K C01Q C01G 77.8(6) . . . . ?
 C01X N00K C026 C01C -154.8(5) . . . . ?
 C01Y O00D C015 C01T -174.9(4) . . . . ?
 C01Z O00C C02D C029 166.9(4) . . . . ?
 C02D O00C C01Z C023 -179.5(4) . . . . ?
 C015 O00D C01Y C01K 175.7(4) . . . . ?
 C023 O00F C01V C01X 172.5(4) . . . . ?
 C026 N00K C01Q C01G -160.8(5) . . . . ?
 C026 N00K C01X C01V 78.3(6) . . . . ?
 C027 O00B C01M C01S 173.4(5) . . . . ?
 C029 N00X C01K C01Y 74.6(6) . . . . ?
 C029 N00X C01S C01M -161.3(5) . . . . ?

_smtbx_masks_special_details
;
A solvent mask was calculated and 336 electrons were 
found in a volume of 1634\%A^3^ in 2 voids per unit cell. 
This is consistent with the presence of 
0.127[C6H14] per formula unit 
which account for 350 electrons 
per unit cell.
;
loop_
  _smtbx_masks_void_nr
  _smtbx_masks_void_average_x
  _smtbx_masks_void_average_y
  _smtbx_masks_void_average_z
  _smtbx_masks_void_volume
  _smtbx_masks_void_count_electrons
  _smtbx_masks_void_content
 1 -0.830 0.000 0.500 789.2 167.5 '3.5 Hexane'
 2 -0.909 0.500 0.000 789.2 167.5 '3.5 Hexane'
 3 -0.083 0.500 0.426 7.2 0.0 ?
 4 0.083 0.500 0.574 7.2 0.0 ?
 5 0.243 0.811 0.019 14.1 0.0 ?
 6 0.257 0.311 0.481 14.1 0.0 ?
 7 0.417 0.000 0.926 7.2 0.0 ?
 8 0.583 0.000 0.074 7.2 0.0 ?
 9 0.743 0.689 0.519 14.1 0.0 ?
 10 0.757 0.189 -0.019 14.1 0.0 ?

_smtbx_masks_void_probe_radius     1.2
_smtbx_masks_void_truncation_radius  1.2
_shelx_res_file
;
TITL monoclinic_a.res in P2(1)/n
    monoclinic.res
    created by SHELXL-2019/1 at 17:20:53 on 21-Aug-2024
REM Old TITL MONOCLINIC in P21/n #14
REM SHELXT solution in P2(1)/n: R1 0.137, Rweak 0.011, Alpha 0.057
REM <I/s> 1.058 for 346 systematic absences, Orientation as input
REM Formula found by SHELXT: C73 N10 O6 Si4 K Sn2 Dy2
CELL 1.34139 13.6359 34.3908 20.6138 90 94.95 90
ZERR 4 0.001 0.0025 0.0015 0 0.003 0
LATT 1
SYMM 0.5-X,0.5+Y,0.5-Z
SFAC C H Dy K N O Si Sn
DISP C 0.0137 0.0067 57.1
DISP Dy -5.9987 12.4498 95237.5
DISP H -0 0 0.6481
DISP K 0.3778 0.831 6349
DISP N 0.0241 0.0134 109.9
DISP O 0.0389 0.0241 193.4
DISP Si 0.2153 0.2529 1947.9
DISP Sn 0.1164 4.3256 33293.6
UNIT 346 666 8 4 8 24 16 8
ISOR C02L C02G C02H

L.S. 10
PLAN  30
SIZE 0.03 0.05 0.07
TEMP -173.15
CONF
BOND
list 4
fmap 2 53
MORE -1
BOND $H
ACTA
ABIN
OMIT -1 1 1
OMIT -1 1 2
OMIT -1 2 4
OMIT 0 1 3
OMIT 1 1 0
REM <olex2.extras>
REM <HklSrc "%.\\MONOCLINIC.hkl">
REM </olex2.extras>

WGHT    0.033200   36.147800
FVAR       0.13991
DY01  3    0.422477    0.600203    0.338980    11.00000    0.02128    0.02996 =
         0.03621    0.00555   -0.00093    0.00503
DY02  3    0.150888    0.703211    0.248296    11.00000    0.02361    0.02933 =
         0.04016    0.00808   -0.00008    0.00559
SN03  8    0.230928    0.645879    0.359899    11.00000    0.02018    0.02205 =
         0.03824    0.00303   -0.00167    0.00110
SN04  8    0.301403    0.639641    0.219110    11.00000    0.02728    0.03607 =
         0.03737    0.00427   -0.00246    0.01006
K005  4    0.919945    0.391512    0.252079    11.00000    0.02951    0.03339 =
         0.04175   -0.00216    0.00099   -0.00064
SI06  7    0.403681    0.704633    0.439705    11.00000    0.03462    0.02652 =
         0.03675    0.00274   -0.00444   -0.00721
SI07  7    0.149760    0.555401    0.391525    11.00000    0.02491    0.02352 =
         0.05655    0.00095   -0.00167   -0.00226
SI08  7    0.444470    0.720048    0.206526    11.00000    0.02871    0.05512 =
         0.05317    0.01985    0.00832    0.00547
SI09  7    0.109836    0.607197    0.118346    11.00000    0.04918    0.05187 =
         0.07970   -0.01877   -0.02513    0.01414
O00A  6    0.938685    0.470223    0.209061    11.00000    0.03641    0.03963 =
         0.06530    0.00991    0.00608    0.00641
O00B  6    0.796613    0.327683    0.217243    11.00000    0.03936    0.04974 =
         0.05058   -0.00586    0.00075   -0.01129
O00C  6    0.966890    0.373175    0.384541    11.00000    0.03808    0.03848 =
         0.04531    0.00547   -0.00284    0.00315
O00D  6    0.776953    0.448554    0.277890    11.00000    0.04540    0.04258 =
         0.05015   -0.00060    0.01187    0.00910
O00E  6    0.934609    0.353635    0.132323    11.00000    0.04548    0.04354 =
         0.04711   -0.01075    0.00832   -0.00298
O00F  6    1.117904    0.386247    0.301416    11.00000    0.03123    0.03464 =
         0.05139   -0.00396   -0.00271   -0.00176
C00G  1    0.355777    0.550147    0.486331    11.00000    0.03547    0.03139 =
         0.03861    0.00874   -0.00237   -0.00014
AFIX 137
H00A  2    0.334605    0.527124    0.460831    11.00000   -1.50000
H00B  2    0.317955    0.552031    0.524533    11.00000   -1.50000
H00C  2    0.426015    0.547957    0.500545    11.00000   -1.50000
AFIX   0
C00H  1    0.373857    0.654381    0.416404    11.00000    0.02493    0.02529 =
         0.04405    0.00438   -0.00540   -0.00240
C00I  1   -0.003989    0.748821    0.215891    11.00000    0.02267    0.02939 =
         0.04604    0.00789   -0.00102    0.00457
AFIX  43
H00I  2   -0.022906    0.749671    0.170466    11.00000   -1.20000
AFIX   0
C00J  1    0.338316    0.586373    0.444538    11.00000    0.02472    0.02570 =
         0.03532    0.00658   -0.00277   -0.00209

N00K  5    1.080712    0.414516    0.164516    11.00000    0.03250    0.03871 =
         0.05867    0.00393    0.00494    0.00254
C00L  1    0.261544    0.585582    0.390544    11.00000    0.02429    0.02490 =
         0.04393    0.00499   -0.00443    0.00042
C00M  1    0.391493    0.620804    0.458742    11.00000    0.02473    0.03013 =
         0.03226    0.00541   -0.00199   -0.00237
C00N  1    0.072484    0.761744    0.314483    11.00000    0.03077    0.02860 =
         0.04616    0.00171   -0.00296    0.00612
AFIX  43
H00N  2    0.115600    0.773010    0.347981    11.00000   -1.20000
AFIX   0
C00O  1    0.610181    0.573003    0.361804    11.00000    0.02330    0.02942 =
         0.05924    0.01073    0.00211    0.00410
C00P  1    0.460302    0.624592    0.520238    11.00000    0.03360    0.03799 =
         0.03480    0.00704   -0.00518   -0.00622
AFIX 137
H00D  2    0.475077    0.598703    0.538400    11.00000   -1.50000
H00E  2    0.428776    0.640346    0.552167    11.00000   -1.50000
H00F  2    0.521527    0.637173    0.509893    11.00000   -1.50000
AFIX   0
C00Q  1    0.547857    0.540409    0.362110    11.00000    0.02382    0.03152 =
         0.04417    0.01116   -0.00157    0.00753
AFIX  43
H00Q  2    0.535914    0.525740    0.399678    11.00000   -1.20000
AFIX   0
C00R  1    0.227561    0.805747    0.237666    11.00000    0.02530    0.03126 =
         0.06394    0.00870   -0.00139   -0.00146
AFIX 137
H00G  2    0.244050    0.804278    0.284825    11.00000   -1.50000
H00H  2    0.259773    0.828475    0.220224    11.00000   -1.50000
H00J  2    0.250344    0.782118    0.217044    11.00000   -1.50000
AFIX   0
C00S  1    0.354713    0.720434    0.517896    11.00000    0.05453    0.03877 =
         0.03791   -0.00129   -0.00143   -0.00539
AFIX 137
H00K  2    0.284018    0.714926    0.516108    11.00000   -1.50000
H00L  2    0.365688    0.748404    0.524037    11.00000   -1.50000
H00M  2    0.388873    0.706221    0.554357    11.00000   -1.50000
AFIX   0
C00T  1    0.065554    0.773761    0.248773    11.00000    0.02642    0.02458 =
         0.05103    0.00846    0.00109    0.00501
C00U  1    0.006664    0.730618    0.324111    11.00000    0.02840    0.02855 =
         0.04994    0.00949    0.00601    0.01149
C00V  1    0.505406    0.532631    0.298083    11.00000    0.02876    0.03271 =
         0.04870    0.00444    0.00499    0.01141
C00W  1   -0.041986    0.722150    0.260257    11.00000    0.01989    0.02917 =
         0.05143    0.01058   -0.00131    0.00293

N00X  5    0.758979    0.369574    0.337305    11.00000    0.03295    0.05303 =
         0.04646    0.00852    0.00395   -0.00011
C00Y  1    0.685249    0.587220    0.415476    11.00000    0.02306    0.03570 =
         0.07155    0.01327   -0.00438    0.00403
C00Z  1    0.316748    0.701459    0.197299    11.00000    0.03540    0.03679 =
         0.03832    0.00959    0.00334    0.00904
C010  1    0.603216    0.586553    0.297538    11.00000    0.02659    0.03407 =
         0.06514    0.01539    0.00831    0.00791
AFIX  43
H010  2    0.636058    0.609006    0.283529    11.00000   -1.20000
AFIX   0
C011  1    0.115053    0.809480    0.223352    11.00000    0.02508    0.03072 =
         0.05790    0.01438   -0.00190    0.00114
C012  1    0.247261    0.711080    0.142348    11.00000    0.03427    0.04751 =
         0.04550    0.01591    0.00754    0.01476
C013  1    0.073963    0.728449    0.443273    11.00000    0.06195    0.04812 =
         0.03717    0.00387    0.00438    0.01674
AFIX 137
H01A  2    0.056058    0.723140    0.487445    11.00000   -1.50000
H01B  2    0.093508    0.755753    0.440008    11.00000   -1.50000
H01C  2    0.128975    0.711659    0.433719    11.00000   -1.50000
AFIX   0
C014  1    0.439526    0.496518    0.283248    11.00000    0.03885    0.03484 =
         0.05306   -0.00244   -0.00496    0.00703

C015  1    0.814394    0.487353    0.277954    11.00000    0.06266    0.03421 =
         0.06563    0.00026    0.01048    0.01319
AFIX  23
H9    2    0.867312    0.490724    0.313512    11.00000   -1.20000
H     2    0.761312    0.506243    0.284391    11.00000   -1.20000
AFIX   0

C016  1    0.157421    0.649995    0.163205    11.00000    0.03047    0.04887 =
         0.04501   -0.00112   -0.01470    0.01078
C017  1    0.540753    0.562462    0.255843    11.00000    0.03075    0.03949 =
         0.05857    0.00958    0.01169    0.01832
C018  1    0.340452    0.738178    0.376253    11.00000    0.04217    0.02903 =
         0.05106    0.00442    0.00041   -0.00456
AFIX 137
H01D  2    0.352377    0.728915    0.332667    11.00000   -1.50000
H01E  2    0.366775    0.764557    0.382490    11.00000   -1.50000
H01F  2    0.269501    0.738412    0.380784    11.00000   -1.50000
AFIX   0
C019  1    0.512679    0.691307    0.274002    11.00000    0.02843    0.06598 =
         0.04998    0.01590    0.00587    0.01072
AFIX 137
H01G  2    0.470788    0.688155    0.309955    11.00000   -1.50000
H01H  2    0.572972    0.705160    0.289573    11.00000   -1.50000
H01I  2    0.529738    0.665663    0.257555    11.00000   -1.50000
AFIX   0
C01A  1    0.166154    0.686121    0.127740    11.00000    0.04125    0.05111 =
         0.04047    0.00582   -0.00679    0.01621
C01B  1    0.090243    0.813986    0.150737    11.00000    0.03369    0.05383 =
         0.06608    0.03267   -0.00472   -0.00669
AFIX 137
H01J  2    0.124762    0.836683    0.135136    11.00000   -1.50000
H01K  2    0.019073    0.817575    0.141733    11.00000   -1.50000
H01L  2    0.110833    0.790616    0.128335    11.00000   -1.50000
AFIX   0

C01C  1    0.977033    0.473239    0.147060    11.00000    0.03758    0.04615 =
         0.06965    0.01941    0.00831    0.00550
AFIX  23
H10   2    0.978284    0.500794    0.133259    11.00000   -1.20000
HA    2    0.935099    0.458486    0.114056    11.00000   -1.20000
AFIX   0

C01D  1    0.679879    0.631531    0.422594    11.00000    0.03459    0.03708 =
         0.07207    0.01206    0.00688   -0.00195
AFIX 137
H01M  2    0.690200    0.643832    0.380842    11.00000   -1.50000
H01N  2    0.730992    0.640234    0.455754    11.00000   -1.50000
H01O  2    0.615012    0.638848    0.435734    11.00000   -1.50000
AFIX   0
C01E  1    0.669518    0.567177    0.480059    11.00000    0.04584    0.03382 =
         0.06498    0.01322   -0.01518   -0.00348
AFIX 137
H01P  2    0.602950    0.572756    0.492036    11.00000   -1.50000
H01Q  2    0.717889    0.576910    0.514129    11.00000   -1.50000
H01R  2    0.677643    0.539032    0.475362    11.00000   -1.50000
AFIX   0
C01F  1    0.266159    0.744322    0.096610    11.00000    0.04580    0.06897 =
         0.05104    0.02633    0.00735    0.01612
AFIX 137
H01S  2    0.298288    0.765760    0.121520    11.00000   -1.50000
H01T  2    0.203474    0.753347    0.074953    11.00000   -1.50000
H01U  2    0.308914    0.735319    0.063828    11.00000   -1.50000
AFIX   0

C01G  1    1.028754    0.353188    0.107585    11.00000    0.04401    0.05936 =
         0.05300   -0.01395    0.00595    0.00250
AFIX  23
H11   2    1.024431    0.340442    0.064370    11.00000   -1.20000
HB    2    1.075936    0.338412    0.137332    11.00000   -1.20000
AFIX   0

C01H  1    0.335474    0.508034    0.255447    11.00000    0.03789    0.04187 =
         0.06253    0.00363   -0.00953   -0.00194
AFIX 137
H01V  2    0.295786    0.484548    0.246793    11.00000   -1.50000
H01W  2    0.339392    0.522519    0.214811    11.00000   -1.50000
H01X  2    0.304840    0.524383    0.286994    11.00000   -1.50000
AFIX   0
C01I  1   -0.219963    0.701606    0.268180    11.00000    0.02762    0.06388 =
         0.07105    0.02004    0.00171   -0.00088
AFIX 137
H01Y  2   -0.242010    0.728117    0.257290    11.00000   -1.50000
HC    2   -0.208747    0.698954    0.315574    11.00000   -1.50000
HD    2   -0.270530    0.683036    0.251518    11.00000   -1.50000
AFIX   0
C01J  1    0.429046    0.473321    0.346130    11.00000    0.04122    0.02823 =
         0.06983    0.00257   -0.00472   -0.00219
AFIX 137
H01Z  2    0.396494    0.489487    0.377021    11.00000   -1.50000
HE    2    0.494423    0.465748    0.365486    11.00000   -1.50000
HF    2    0.389546    0.449958    0.335920    11.00000   -1.50000
AFIX   0

C01K  1    0.685374    0.401171    0.330965    11.00000    0.03498    0.06761 =
         0.04565    0.01502    0.00945    0.00947
AFIX  23
H12   2    0.640067    0.398280    0.365685    11.00000   -1.20000
HG    2    0.645983    0.398546    0.288550    11.00000   -1.20000
AFIX   0

C01L  1   -0.015450    0.720232    0.393789    11.00000    0.03900    0.04566 =
         0.04714    0.01582    0.00776    0.01579
C01M  1    0.702562    0.328330    0.241999    11.00000    0.03692    0.05497 =
         0.06591    0.00352    0.00203   -0.01433
AFIX  23
H13   2    0.666793    0.303934    0.230248    11.00000   -1.20000
HH    2    0.663445    0.350371    0.222743    11.00000   -1.20000
AFIX   0

C01N  1    0.090902    0.696072    0.070851    11.00000    0.05070    0.06966 =
         0.05154    0.00520   -0.00783    0.02393
AFIX 137
H01   2    0.122001    0.694012    0.029867    11.00000   -1.50000
HI    2    0.067014    0.722676    0.075993    11.00000   -1.50000
HJ    2    0.035456    0.677906    0.070227    11.00000   -1.50000
AFIX   0
C01O  1   -0.151031    0.697210    0.164258    11.00000    0.03270    0.05196 =
         0.07517    0.01146   -0.01829   -0.00884
AFIX 137
H1    2   -0.199969    0.677428    0.150027    11.00000   -1.50000
HK    2   -0.091826    0.693536    0.141177    11.00000   -1.50000
HL    2   -0.178366    0.723129    0.154589    11.00000   -1.50000
AFIX   0
C01P  1   -0.124489    0.693380    0.237326    11.00000    0.02528    0.03763 =
         0.06794    0.01478   -0.00622   -0.00831

C01Q  1    1.063145    0.394280    0.101878    11.00000    0.04652    0.06352 =
         0.04587    0.00049    0.01007    0.00134
AFIX  23
H14   2    1.124892    0.394307    0.079896    11.00000   -1.20000
HM    2    1.013215    0.408923    0.073989    11.00000   -1.20000
AFIX   0

C01R  1    0.538572    0.718487    0.449337    11.00000    0.04224    0.03683 =
         0.05211    0.00326   -0.01042   -0.01389
AFIX 137
H2    2    0.571984    0.703764    0.485478    11.00000   -1.50000
HN    2    0.544771    0.746387    0.458455    11.00000   -1.50000
HO    2    0.568764    0.712478    0.409063    11.00000   -1.50000
AFIX   0

C01S  1    0.715747    0.332587    0.315360    11.00000    0.03686    0.05932 =
         0.05812    0.01592    0.00377   -0.00672
AFIX  23
H15   2    0.650762    0.329800    0.332883    11.00000   -1.20000
HP    2    0.758297    0.311218    0.333572    11.00000   -1.20000
AFIX   0
C01T  1    0.854140    0.493708    0.212805    11.00000    0.05529    0.03530 =
         0.07687    0.00584    0.01358    0.01409
AFIX  23
H16   2    0.803529    0.486722    0.177387    11.00000   -1.20000
HQ    2    0.871503    0.521431    0.207777    11.00000   -1.20000
AFIX   0

C01U  1   -0.047215    0.677996    0.405805    11.00000    0.03221    0.06758 =
         0.06059    0.02737    0.00802    0.00526
AFIX 137
H3    2    0.005398    0.660183    0.395585    11.00000   -1.50000
HR    2   -0.107204    0.672073    0.377896    11.00000   -1.50000
HS    2   -0.060026    0.674886    0.451570    11.00000   -1.50000
AFIX   0

C01V  1    1.182895    0.410954    0.270001    11.00000    0.03027    0.03662 =
         0.06519   -0.00642    0.00012   -0.00262
AFIX  23
H17   2    1.251328    0.406756    0.288859    11.00000   -1.20000
HT    2    1.165445    0.438484    0.277058    11.00000   -1.20000
AFIX   0
C01W  1    0.889607    0.316268    0.126578    11.00000    0.07165    0.04376 =
         0.05624   -0.01981    0.00433   -0.00934
AFIX  23
H18   2    0.929137    0.297145    0.153532    11.00000   -1.20000
HU    2    0.885613    0.307473    0.080696    11.00000   -1.20000
AFIX   0
C01X  1    1.175699    0.402367    0.198575    11.00000    0.03096    0.03730 =
         0.06677    0.00193    0.00783    0.00402
AFIX  23
H19   2    1.229837    0.415895    0.178769    11.00000   -1.20000
HV    2    1.184409    0.374081    0.192247    11.00000   -1.20000
AFIX   0
C01Y  1    0.730181    0.441095    0.335391    11.00000    0.04606    0.05864 =
         0.04441    0.00270    0.01313    0.01408
AFIX  23
H20   2    0.678344    0.460758    0.340389    11.00000   -1.20000
HW    2    0.778841    0.442693    0.373820    11.00000   -1.20000
AFIX   0
C01Z  1    1.067074    0.363228    0.402603    11.00000    0.04417    0.03921 =
         0.04740   -0.00112   -0.00775    0.00381
AFIX  23
H21   2    1.079775    0.336220    0.388971    11.00000   -1.20000
HX    2    1.080523    0.364809    0.450498    11.00000   -1.20000
AFIX   0

C020  1    0.462593    0.772898    0.228632    11.00000    0.02974    0.05977 =
         0.09324    0.02082    0.00320   -0.00730
AFIX 137
H02A  2    0.432052    0.789172    0.193455    11.00000   -1.50000
H02B  2    0.533163    0.778640    0.234976    11.00000   -1.50000
H02C  2    0.431986    0.778359    0.268960    11.00000   -1.50000
AFIX   0
C021  1    0.453411    0.553776    0.138444    11.00000    0.08063    0.07122 =
         0.04832    0.00517    0.01000    0.03570
AFIX 137
H02D  2    0.441277    0.525923    0.143826    11.00000   -1.50000
H02E  2    0.463195    0.559207    0.092780    11.00000   -1.50000
H02F  2    0.396737    0.568595    0.151144    11.00000   -1.50000
AFIX   0
C022  1    0.789189    0.576569    0.395899    11.00000    0.02455    0.05417 =
         0.10235   -0.00907   -0.00421    0.00491
AFIX 137
H02G  2    0.794713    0.548261    0.392154    11.00000   -1.50000
H02H  2    0.839058    0.586079    0.429213    11.00000   -1.50000
H02I  2    0.799486    0.588636    0.353956    11.00000   -1.50000
AFIX   0

C023  1    1.133240    0.390567    0.370649    11.00000    0.04179    0.03801 =
         0.05056   -0.00377   -0.00878   -0.00151
AFIX  23
H22   2    1.118896    0.417665    0.382993    11.00000   -1.20000
HY    2    1.202776    0.384858    0.385378    11.00000   -1.20000
AFIX   0

C024  1    0.485505    0.467977    0.236187    11.00000    0.06363    0.03873 =
         0.06018   -0.00342   -0.00505    0.01796
AFIX 137
H02J  2    0.447445    0.443772    0.233436    11.00000   -1.50000
H02K  2    0.553651    0.462332    0.252508    11.00000   -1.50000
H02L  2    0.484488    0.479781    0.192864    11.00000   -1.50000
AFIX   0
C025  1    0.567655    0.607346    0.161057    11.00000    0.07094    0.07387 =
         0.05907    0.02719    0.03230    0.02819
AFIX 137
H02M  2    0.515262    0.624629    0.173447    11.00000   -1.50000
H02N  2    0.570598    0.608256    0.113748    11.00000   -1.50000
H02O  2    0.630866    0.615823    0.182687    11.00000   -1.50000
AFIX   0

C026  1    1.080615    0.456698    0.153267    11.00000    0.03501    0.03866 =
         0.08026    0.01215    0.01052    0.00115
AFIX  23
H23   2    1.112530    0.462286    0.112931    11.00000   -1.20000
HZ    2    1.119535    0.469621    0.189895    11.00000   -1.20000
AFIX   0
C027  1    0.788662    0.319292    0.149175    11.00000    0.06220    0.06172 =
         0.06231   -0.01712   -0.00264   -0.02233
AFIX  23
H24   2    0.751428    0.340215    0.125006    11.00000   -1.20000
H27   2    0.752823    0.294515    0.140801    11.00000   -1.20000
AFIX   0

C028  1   -0.092423    0.650457    0.248349    11.00000    0.04118    0.04185 =
         0.08258    0.01709   -0.01275   -0.01313
AFIX 137
H02P  2   -0.077527    0.645742    0.295046    11.00000   -1.50000
H02Q  2   -0.033651    0.645314    0.225506    11.00000   -1.50000
H02R  2   -0.145826    0.633188    0.231462    11.00000   -1.50000
AFIX   0

C029  1    0.798756    0.365984    0.405840    11.00000    0.04885    0.05670 =
         0.04162    0.01269    0.00843    0.00277
AFIX  23
H25   2    0.753399    0.349780    0.429372    11.00000   -1.20000
H28   2    0.801117    0.392121    0.426041    11.00000   -1.20000
AFIX   0

C02A  1    0.158944    0.501703    0.383589    11.00000    0.04801    0.02401 =
         0.16004   -0.00849    0.02610   -0.00657
AFIX 137
H02S  2    0.171381    0.495048    0.338805    11.00000   -1.50000
H02T  2    0.097131    0.489692    0.394172    11.00000   -1.50000
H02U  2    0.213162    0.492064    0.413606    11.00000   -1.50000
AFIX   0
C02B  1    0.546183    0.565726    0.181795    11.00000    0.04968    0.05939 =
         0.05806    0.01640    0.01893    0.02895
C02C  1    0.080520    0.845662    0.257852    11.00000    0.03729    0.02675 =
         0.11076    0.01112    0.00612    0.00127
AFIX 137
H02V  2    0.096242    0.842943    0.304925    11.00000   -1.50000
H02W  2    0.009222    0.848620    0.248495    11.00000   -1.50000
H02X  2    0.113944    0.868636    0.242267    11.00000   -1.50000
AFIX   0

C02D  1    0.900469    0.348225    0.414149    11.00000    0.04617    0.04565 =
         0.04555    0.00917    0.00025   -0.00001
AFIX  23
H26   2    0.921612    0.345107    0.461021    11.00000   -1.20000
H29   2    0.899798    0.322251    0.393411    11.00000   -1.20000
AFIX   0

C02E  1    0.511982    0.713521    0.131733    11.00000    0.04527    0.08762 =
         0.06883    0.03380    0.01448    0.01512
AFIX 137
H02Y  2    0.499413    0.687373    0.114032    11.00000   -1.50000
H30   2    0.582765    0.716865    0.143052    11.00000   -1.50000
H31   2    0.489032    0.732916    0.099048    11.00000   -1.50000
AFIX   0
C02F  1   -0.100325    0.747249    0.411699    11.00000    0.06485    0.07773 =
         0.06198    0.01983    0.02100    0.04054
AFIX 137
H02Z  2   -0.114933    0.742120    0.456628    11.00000   -1.50000
H32   2   -0.159163    0.742212    0.382150    11.00000   -1.50000
H33   2   -0.080428    0.774461    0.407620    11.00000   -1.50000
AFIX   0
C02G  1   -0.027720    0.601870    0.099117    11.00000    0.05902    0.05996 =
         0.12246   -0.03372   -0.03340    0.00329
AFIX 137
H02   2   -0.059853    0.600613    0.139796    11.00000   -1.50000
H34   2   -0.041524    0.577963    0.074110    11.00000   -1.50000
H35   2   -0.053023    0.624275    0.073488    11.00000   -1.50000
AFIX   0
C02H  1    0.166965    0.604427    0.036964    11.00000    0.08478    0.11696 =
         0.09502   -0.05634   -0.01021    0.02971
AFIX 137
H4    2    0.146288    0.627052    0.010296    11.00000   -1.50000
H36   2    0.145009    0.580579    0.014082    11.00000   -1.50000
H37   2    0.238878    0.604229    0.044802    11.00000   -1.50000
AFIX   0
C02I  1    0.633384    0.540501    0.163886    11.00000    0.07422    0.08355 =
         0.08200    0.01805    0.03636    0.04608
AFIX 137
H5    2    0.693768    0.549122    0.189004    11.00000   -1.50000
H38   2    0.641135    0.543136    0.117267    11.00000   -1.50000
H39   2    0.620660    0.513215    0.174005    11.00000   -1.50000
AFIX   0
C02J  1    0.089273    0.562023    0.467962    11.00000    0.05810    0.13155 =
         0.09338   -0.04197    0.03240   -0.04668
AFIX 137
H6    2    0.128422    0.549169    0.503881    11.00000   -1.50000
H40   2    0.023256    0.550559    0.462975    11.00000   -1.50000
H41   2    0.084178    0.589840    0.477424    11.00000   -1.50000
AFIX   0
C02K  1    0.056793    0.569308    0.322931    11.00000    0.05819    0.10193 =
         0.14026    0.06841   -0.04845   -0.03901
AFIX 137
H7    2    0.002158    0.583244    0.340384    11.00000   -1.50000
H42   2    0.031736    0.545801    0.300301    11.00000   -1.50000
H43   2    0.087963    0.586137    0.292308    11.00000   -1.50000
AFIX   0
C02L  1    0.145715    0.561320    0.164300    11.00000    0.10654    0.04260 =
         0.21487   -0.01802   -0.09179    0.00006
AFIX 137
H8    2    0.210740    0.564722    0.187798    11.00000   -1.50000
H44   2    0.147910    0.539648    0.133589    11.00000   -1.50000
H45   2    0.097168    0.555714    0.195427    11.00000   -1.50000
AFIX   0
HKLF 4


REM  monoclinic_a.res in P2(1)/n
REM wR2 = 0.0978, GooF = S = 1.062, Restrained GooF = 1.062 for all data
REM R1 = 0.0404 for 17085 Fo > 4sig(Fo) and 0.0428 for all 18270 data
REM 872 parameters refined using 18 restraints

END

WGHT      0.0332     36.1476

REM Highest difference peak  1.435,  deepest hole -1.427,  1-sigma level  0.117
Q1    1   0.0716  0.5999  0.1564  11.00000  0.05    1.43
Q2    1   0.2715  0.6182  0.2255  11.00000  0.05    1.05
Q3    1   0.4301  0.5996  0.2988  11.00000  0.05    0.96
Q4    1   0.3076  0.6368  0.1774  11.00000  0.05    0.68
Q5    1   0.4023  0.5794  0.3313  11.00000  0.05    0.67
Q6    1   0.1264  0.7010  0.1819  11.00000  0.05    0.65
Q7    1   0.2554  0.6421  0.3033  11.00000  0.05    0.48
Q8    1   0.2576  0.6601  0.4416  11.00000  0.05    0.46
Q9    1   0.1844  0.6559  0.2986  11.00000  0.05    0.46
Q10   1   0.2259  0.6423  0.4599  11.00000  0.05    0.45
Q11   1   0.5024  0.5991  0.3996  11.00000  0.05    0.44
Q12   1   0.4408  0.6186  0.4058  11.00000  0.05    0.43
Q13   1   0.1157  0.5775  0.0745  11.00000  0.05    0.43
Q14   1   0.3959  0.6569  0.3247  11.00000  0.05    0.43
Q15   1   0.1471  0.6566  0.2269  11.00000  0.05    0.42
Q16   1   0.4318  0.7003  0.1794  11.00000  0.05    0.42
Q17   1   0.3000  0.5975  0.2004  11.00000  0.05    0.42
Q18   1   0.1173  0.6399 -0.0585  11.00000  0.05    0.41
Q19   1   0.1740  0.7208  0.2630  11.00000  0.05    0.40
Q20   1   0.3127  0.6859  0.2016  11.00000  0.05    0.40
Q21   1   0.3402  0.6202  0.2992  11.00000  0.05    0.40
Q22   1   0.1952  0.6257  0.4834  11.00000  0.05    0.39
Q23   1   0.0776  0.6046  0.0215  11.00000  0.05    0.39
Q24   1   0.0680  0.6175 -0.0188  11.00000  0.05    0.39
Q25   1   0.4643  0.5793  0.4035  11.00000  0.05    0.37
Q26   1   0.4027  0.6050  0.4063  11.00000  0.05    0.37
Q27   1   0.5770  0.5200  0.5223  11.00000  0.05    0.37
Q28   1   0.1215  0.7403  0.4468  11.00000  0.05    0.36
Q29   1   0.5372  0.5986  0.4833  11.00000  0.05    0.36
Q30   1   1.0413  0.4173  0.0249  11.00000  0.05    0.36
;
_shelx_res_checksum                89241
_shelx_hkl_file
;
   1   0   0    0.30    0.10
  -1   0   0    0.90    0.30
  -1   0   0    0.40    0.20
   1   0   0    0.30    0.20
   2   0   0   70.59    3.40
   3   0   0    0.90    0.60
  -3   0   0    0.60    0.40
  -3   0   0    0.50    1.10
  -4   0   0  730.23   33.30
  -4   0   0  693.33   32.10
   5   0   0    0.90    0.80
  -5   0   0    2.10    1.60
  -5   0   0    0.60    0.50
  -5   0   0    1.10    2.70
  -6   0   0 1020.10   47.30
  -6   0   0 1002.50   45.80
  -7   0   0    2.70    1.60
  -7   0   0    3.00    1.80
  -7   0   0    1.90    3.80
  -7   0   0    0.30    2.40
  -8   0   0  614.44   29.40
  -8   0   0  552.64   26.30
  -8   0   0  590.94   27.70
   9   0   0    1.00    1.60
  -9   0   0    3.50    6.70
  -9   0   0   -0.50    3.00
  -9   0   0   -1.50    4.10
  -9   0   0   -0.10    2.10
  -9   0   0    1.40    2.00
  10   0   0   77.69    5.50
  10   0   0   70.39    5.70
 -10   0   0   88.59    7.60
 -10   0   0   85.39    6.70
 -10   0   0   85.99    6.10
 -10   0   0   82.19   10.00
 -10   0   0   80.89   10.00
  11   0   0    0.60    2.40
 -11   0   0   -1.90    3.20
  11   0   0    1.00    2.30
 -11   0   0    5.30    3.10
 -11   0   0    6.60    4.20
 -12   0   0  295.37   15.10
 -12   0   0  283.27   15.80
 -12   0   0  287.37   15.80
  12   0   0  276.37   14.80
  12   0   0  288.77   14.80
  12   0   0  288.47   14.00
 -13   0   0   -1.40    3.90
 -13   0   0    1.30    3.70
  13   0   0    2.90    3.10
 -13   0   0   -0.70    3.50
  13   0   0    0.90    1.70
  13   0   0   -1.50    2.60
  14   0   0  503.65   25.00
  14   0   0  504.85   24.30
 -14   0   0  474.15   26.00
 -14   0   0  540.75   24.60
  14   0   0  467.25   23.10
  15   0   0    0.70    3.50
  15   0   0    0.90    2.90
 -15   0   0   -2.80    4.40
 -15   0   0   -1.70    3.90
  16   0   0   65.69    5.50
  16   0   0   74.59    6.90
 -16   0   0   62.39    6.20
 -16   0   0   63.69   10.40
   1   1   0  333.37   14.70
  -1   1   0  304.57   14.20
  -2  -1   0  132.09    7.10
  -2  -1   0  112.79    5.80
  -2   1   0  117.39    5.70
  -3  -1   0  200.78   10.30
  -3  -1   0  183.18    9.00
  -3   1   0  182.08    8.90
  -4  -1   0  208.28   10.70
  -4  -1   0  182.68    9.20
   4  -1   0  175.68    8.80
  -4   1   0  192.58    9.20
   5  -1   0   10.50    1.40
  -5  -1   0   12.30    2.20
  -5  -1   0   13.40    1.20
  -5  -1   0   13.80    3.50
  -5   1   0   13.20    3.70
  -5   1   0   11.10    2.00
  -5   1   0   10.40    1.10
  -6  -1   0  372.96   18.20
  -6  -1   0  384.86   17.50
  -6  -1   0  412.36   19.90
  -6   1   0  376.06   17.50
  -6   1   0  364.16   19.60
  -6   1   0  401.16   17.80
  -6   1   0  343.27   17.90
  -7  -1   0  392.66   17.80
  -7  -1   0  359.96   19.80
  -7  -1   0  360.96   17.30
   7  -1   0  339.57   18.00
  -7  -1   0  360.06   18.10
   7   1   0  381.86   17.20
  -7   1   0  389.66   19.90
  -7   1   0  376.96   17.40
  -7   1   0  356.16   16.90
  -7   1   0  382.86   18.10
  -7   1   0  392.46   17.70
  -8  -1   0  292.27   14.40
  -8  -1   0  288.47   15.00
  -8  -1   0  287.87   13.90
  -8  -1   0  319.27   17.00
   8  -1   0  294.17   13.80
  -8  -1   0  265.47   13.40
  -8   1   0  294.27   16.70
  -8   1   0  286.77   14.40
   8   1   0  299.27   13.80
  -8   1   0  294.07   14.80
  -8   1   0  282.27   14.00
  -9  -1   0   52.89    6.20
  -9  -1   0   55.29    4.90
  -9  -1   0   44.80    6.90
   9  -1   0   48.10    4.00
  -9  -1   0   61.59    7.40
  -9  -1   0   54.79    4.60
  -9   1   0   50.49    6.80
  -9   1   0   54.89    7.00
  -9   1   0   53.19    4.60
  -9   1   0   46.50    5.80
   9   1   0   53.09    4.10
  -9   1   0   54.39    4.70
  10  -1   0  261.87   12.90
 -10  -1   0  262.47   13.10
 -10  -1   0  271.07   13.60
 -10  -1   0  242.08   16.60
  10   1   0  245.78   13.10
 -10   1   0  241.88   15.90
 -10   1   0  264.67   13.70
 -10   1   0  236.48   18.00
 -10   1   0  267.27   13.20
  10   1   0  257.47   12.90
 -10   1   0  268.17   14.20
 -11  -1   0  451.15   27.00
  11  -1   0  463.55   23.10
 -11  -1   0  500.05   24.30
  11  -1   0  483.55   22.90
 -11  -1   0  466.35   23.00
 -11  -1   0  478.35   23.70
  11   1   0  476.75   23.10
 -11   1   0  491.65   23.70
 -11   1   0  483.65   23.10
  11   1   0  492.55   23.00
 -11   1   0  470.15   27.80
 -11   1   0  516.95   24.00
 -12  -1   0  559.04   27.30
  12  -1   0  573.94   26.60
 -12  -1   0  534.55   26.50
 -12  -1   0  584.94   27.50
  12  -1   0  522.35   26.50
  12  -1   0  557.24   25.60
  12   1   0  547.35   26.90
 -12   1   0  559.24   26.60
 -12   1   0  552.94   27.20
  12   1   0  552.94   27.50
  12   1   0  545.95   26.30
 -12   1   0  571.34   26.90
  13  -1   0   90.89    5.70
  13  -1   0  102.79    7.40
 -13  -1   0   85.19    9.10
  13  -1   0   97.19    7.20
 -13  -1   0  101.89    8.00
 -13  -1   0   93.09    8.10
 -13   1   0  104.19    8.90
 -13   1   0   92.89    6.60
  13   1   0   89.19    5.80
  13   1   0   93.79    7.10
  13   1   0   89.29    7.00
 -13   1   0   97.39    7.10
 -13   1   0  100.79    8.30
 -14  -1   0  432.26   23.30
  14  -1   0  418.86   22.40
 -14  -1   0  448.36   21.70
  14  -1   0  428.66   21.50
 -14   1   0  444.06   21.70
  14   1   0  394.66   20.30
  14   1   0  451.75   21.50
  14   1   0  436.96   22.00
 -14   1   0  438.16   23.30
  15  -1   0  156.98    9.40
  15  -1   0  166.48   10.30
 -15  -1   0  147.59   11.50
 -15  -1   0  148.19   10.30
 -15   1   0  156.98   10.60
  15   1   0  153.58   10.00
  15   1   0  148.59    9.40
 -15   1   0  165.68   11.30
 -16  -1   0   57.29    8.20
 -16  -1   0   63.29    6.00
  16  -1   0   66.09    6.70
  16  -1   0   54.29    5.20
  16   1   0   67.59    5.60
 -16   1   0   70.09    6.30
  16   1   0   76.79    6.80
  -2   2   0   95.89    4.70
  -3  -2   0  141.89    7.00
   3  -2   0  128.79    6.70
  -3   2   0  141.19    6.80
  -4  -2   0   33.40    2.00
  -4  -2   0   38.00    2.10
  -4  -2   0   32.50    3.00
  -4  -2   0   41.90    4.60
   4  -2   0   33.90    2.20
  -4   2   0   34.30    1.90
  -4   2   0   34.30    2.80
  -5  -2   0  184.48    8.90
  -5  -2   0  204.38   11.40
  -5  -2   0  197.88    9.80
  -5   2   0  199.88    9.60
  -5   2   0  175.08    8.70
  -6  -2   0  103.59    5.40
  -6  -2   0  102.89    6.40
  -6  -2   0  101.79    8.30
  -6  -2   0  101.49    5.00
   6  -2   0   94.59    5.50
  -6   2   0  102.99    5.40
  -6   2   0   93.39    8.10
  -6   2   0   96.09    6.10
  -6   2   0   96.29    4.80
  -7  -2   0   95.89    5.50
  -7  -2   0  104.19    5.10
  -7  -2   0   90.29    5.90
  -7  -2   0  105.39    6.90
  -7   2   0   90.59    5.80
  -7   2   0   94.19    5.60
  -7   2   0  100.39    4.90
  -7   2   0  109.99    8.70
   7   2   0  108.99    5.50
   8  -2   0  174.78    9.00
  -8  -2   0  181.38    9.30
  -8  -2   0  177.68   10.50
  -8  -2   0  163.68   11.70
  -8  -2   0  175.68    9.50
  -8  -2   0  184.88   10.50
  -8   2   0  173.88   12.00
  -8   2   0  192.58    9.70
  -8   2   0  192.58   10.20
  -8   2   0  184.48    9.30
   8   2   0  176.68    9.00
   9  -2   0  353.06   16.40
  -9  -2   0  327.47   16.50
  -9  -2   0  331.27   17.80
  -9  -2   0  341.87   19.70
  -9  -2   0  356.26   17.10
   9   2   0  359.16   16.50
  -9   2   0  321.07   19.00
  -9   2   0  344.87   16.60
  -9   2   0  360.46   17.10
  -9   2   0  345.67   17.40
 -10  -2   0   90.89    8.20
 -10  -2   0   89.09   10.30
 -10  -2   0   83.89    6.70
 -10  -2   0   87.79    6.20
  10  -2   0   82.29    5.80
 -10   2   0   92.89    7.30
 -10   2   0   81.59    6.30
 -10   2   0   94.89    6.90
  10   2   0   81.99    6.00
  10   2   0   85.99    5.80
  11  -2   0  286.57   14.30
  11  -2   0  257.97   14.40
 -11  -2   0  279.67   15.10
 -11  -2   0  263.07   18.60
 -11  -2   0  286.27   14.40
 -11   2   0  289.17   15.10
 -11   2   0  276.27   14.90
  11   2   0  273.07   13.50
  11   2   0  277.37   14.20
 -11   2   0  292.87   14.50
 -11   2   0  293.57   16.60
 -12  -2   0    0.10    3.60
  12  -2   0    5.00    2.80
 -12  -2   0    6.10    3.40
  12  -2   0    4.70    3.00
 -12  -2   0    6.00    4.90
 -12   2   0    0.40    3.40
  12   2   0    7.70    2.80
 -12   2   0    4.90    3.60
 -12   2   0    0.60    4.20
  12   2   0    2.20    2.10
 -12   2   0    5.70    3.70
 -13  -2   0   26.80    5.10
  13  -2   0   31.70    4.30
  13  -2   0   26.20    2.80
  13  -2   0   28.20    4.40
 -13  -2   0   36.10    5.40
 -13   2   0   23.60    5.00
  13   2   0   21.80    2.90
  13   2   0   27.90    3.90
  13   2   0   27.70    4.10
 -13   2   0   21.80    4.50
  14  -2   0   12.40    3.80
  14  -2   0    8.00    4.10
 -14  -2   0   12.90    5.90
 -14  -2   0   17.10    4.30
  14   2   0   15.30    2.50
  14   2   0   12.80    3.60
  14   2   0   11.90    3.40
 -14   2   0    8.60    4.20
 -14   2   0    5.00    5.20
 -15  -2   0  317.07   17.00
  15  -2   0  342.47   16.40
 -15  -2   0  298.17   18.00
  15  -2   0  323.57   17.20
 -15   2   0  354.16   17.40
  15   2   0  322.37   16.90
  15   2   0  337.37   16.60
 -15   2   0  295.77   17.80
 -16  -2   0   24.20    7.00
  16  -2   0   24.30    4.60
  16  -2   0   23.40    3.20
 -16  -2   0   34.30    5.00
 -16   2   0   25.90    4.80
  16   2   0   33.00    3.80
 -16   2   0   22.10    7.20
  16   2   0   33.90    4.70
   0  -3   0    0.40    0.20
   0  -3   0    0.50    0.20
   0   3   0    0.50    0.20
   0   3   0    0.40    0.60
   1   3   0  292.67   14.20
  -1   3   0  310.47   13.60
  -2  -3   0  396.76   19.00
  -2   3   0  390.86   18.10
   2   3   0  420.76   19.50
  -3  -3   0   32.40    2.80
  -3  -3   0   30.40    1.80
  -3  -3   0   30.50    1.90
   3  -3   0   28.40    1.90
  -3   3   0   30.40    1.60
  -4  -3   0    8.90    0.90
   4  -3   0    7.30    1.10
  -4   3   0    8.40    0.80
  -5  -3   0    5.10    3.20
  -5  -3   0    3.30    2.00
  -5  -3   0    4.30    0.80
   5  -3   0    2.30    1.30
  -5  -3   0    4.00    1.20
  -5   3   0    2.50    0.60
  -6  -3   0    8.80    1.20
  -6  -3   0   11.90    4.00
  -6  -3   0   10.30    2.50
   6  -3   0    6.80    1.40
  -6  -3   0   10.10    1.60
  -6  -3   0   10.80    1.90
  -6   3   0    7.80    1.70
  -6   3   0   11.20    2.30
  -6   3   0    7.70    0.90
  -7  -3   0  481.15   24.10
  -7  -3   0  434.66   21.60
  -7  -3   0  460.95   22.40
  -7   3   0  475.15   21.70
  -7   3   0  478.15   22.00
  -7   3   0  478.25   23.80
  -7   3   0  451.05   21.40
  -8  -3   0   13.20    2.20
  -8  -3   0    9.60    2.30
  -8  -3   0   16.20    3.50
  -8  -3   0   18.00    4.60
  -8  -3   0   14.70    5.10
   8  -3   0   10.20    1.80
  -8  -3   0   14.80    2.50
  -8  -3   0   11.20    1.50
  -8   3   0   14.80    2.40
   8   3   0   10.80    1.90
  -8   3   0    8.00    2.30
  -8   3   0   21.00    5.00
  -9  -3   0    6.10    2.60
  -9  -3   0    3.00    4.30
  -9  -3   0    7.10    2.20
  -9  -3   0    4.40    3.50
  -9  -3   0    6.80    5.40
   9  -3   0    4.30    1.80
  -9   3   0    2.60    4.50
  -9   3   0    6.40    2.30
  -9   3   0    6.20    2.60
  -9   3   0    5.70    2.90
   9   3   0    3.30    1.80
 -10  -3   0  544.55   25.20
 -10  -3   0  521.75   24.60
  10  -3   0  534.25   24.60
 -10  -3   0  486.25   26.00
  10   3   0  530.95   24.50
 -10   3   0  549.45   25.20
 -10   3   0  490.65   25.10
 -10   3   0  538.15   24.70
 -10   3   0  518.65   26.70
  11  -3   0  718.03   33.80
 -11  -3   0  731.73   33.80
 -11  -3   0  739.43   35.30
 -11  -3   0  729.73   34.50
  11  -3   0  720.63   34.00
 -11   3   0  727.53   34.40
 -11   3   0  761.22   38.90
  11   3   0  690.73   33.80
  11   3   0  719.53   33.70
 -11   3   0  752.32   34.00
 -11   3   0  735.43   34.10
  12  -3   0   27.70    4.00
 -12  -3   0   34.00    5.00
  12  -3   0   25.40    3.90
 -12  -3   0   36.10    6.00
  12   3   0   28.20    3.00
 -12   3   0   23.20    4.40
 -12   3   0   20.50    3.80
  12   3   0   33.30    4.10
 -12   3   0   29.60    4.40
 -12   3   0   24.40    4.50
  12   3   0   30.20    3.80
  13  -3   0  460.95   22.10
 -13  -3   0  445.36   23.00
  13  -3   0  453.35   21.90
 -13  -3   0  449.16   22.90
  13  -3   0  418.06   20.70
 -13  -3   0  455.55   22.00
  13   3   0  444.36   21.70
  13   3   0  434.16   21.00
  13   3   0  448.76   21.80
 -13   3   0  439.36   22.60
 -13   3   0  452.45   22.10
 -14  -3   0   15.10    7.30
 -14  -3   0    9.00    4.20
  14  -3   0   13.20    3.70
  14  -3   0    8.00    3.80
  14   3   0   12.90    2.40
  14   3   0   16.10    3.50
  14   3   0    9.20    3.60
 -14   3   0   11.80    4.40
 -14   3   0    8.00    6.00
  15  -3   0  250.37   13.70
 -15  -3   0  262.67   15.70
  15  -3   0  251.27   14.60
 -15  -3   0  272.57   14.70
 -15   3   0  268.27   14.90
 -15   3   0  258.57   15.40
  15   3   0  281.17   14.00
  15   3   0  277.07   14.50
 -16  -3   0  296.97   20.20
  16  -3   0  328.07   16.60
 -16  -3   0  336.97   17.20
  16  -3   0  340.77   17.40
 -16   3   0  309.67   17.90
  16   3   0  335.97   16.50
  16   3   0  345.57   17.30
 -16   3   0  349.17   17.30
   0  -4   0 6713.63  302.27
   0   4   0 6734.03  303.17
   1   4   0 1538.05   68.79
   2   4   0 1163.38   52.89
  -3  -4   0  842.62   38.00
  -3   4   0  803.22   36.80
  -4  -4   0   32.20    3.30
  -4  -4   0   32.50    2.10
  -4  -4   0   38.30    2.20
   4  -4   0   36.40    2.40
  -4   4   0   35.90    2.80
  -4   4   0   32.10    1.90
  -5  -4   0  840.22   39.40
  -5  -4   0  900.91   41.60
  -5   4   0  857.21   39.00
  -6  -4   0 2192.28  103.69
  -6  -4   0 2447.06  105.19
  -6   4   0 2322.97  103.29
  -7  -4   0  105.79    6.20
  -7  -4   0  101.39    7.50
  -7  -4   0  111.99    9.40
  -7  -4   0  118.99    6.50
  -7  -4   0  124.29    5.90
  -7  -4   0   97.69    8.10
  -7  -4   0  124.39    6.60
   7  -4   0  114.69    6.70
  -7   4   0  121.99    9.30
  -7   4   0  116.89    6.30
  -7   4   0  112.79    6.90
  -8  -4   0  476.25   22.20
  -8  -4   0  466.25   24.90
   8  -4   0  472.95   21.80
  -8  -4   0  463.75   23.20
  -8  -4   0  509.75   22.40
  -8  -4   0  462.35   21.90
  -8  -4   0  442.76   24.30
  -8   4   0  481.55   22.50
  -8   4   0  464.05   24.20
  -8   4   0  451.45   22.00
   8   4   0  498.15   21.90
  -9  -4   0  151.18    9.20
  -9  -4   0  164.18    8.80
  -9  -4   0  152.48   12.00
   9  -4   0  161.88    8.60
  -9  -4   0  167.48   10.70
  -9   4   0  167.58    9.00
  -9   4   0  175.88   10.20
   9   4   0  165.68    8.60
 -10  -4   0  644.84   29.90
 -10  -4   0  612.24   30.90
 -10  -4   0  578.74   32.50
  10  -4   0  625.84   29.30
 -10  -4   0  629.64   29.30
  10   4   0  638.04   29.20
 -10   4   0  636.74   29.80
 -10   4   0  650.93   31.20
 -10   4   0  630.24   29.70
 -10   4   0  653.23   29.40
  11  -4   0    7.10    2.80
 -11  -4   0   13.90    5.30
 -11  -4   0   15.60    3.90
 -11  -4   0    7.80    6.50
 -11  -4   0   11.60    3.20
 -11   4   0    1.90    5.00
 -11   4   0   11.70    3.40
 -11   4   0   11.10    3.60
 -11   4   0   12.60    3.50
  11   4   0    7.70    2.60
  11   4   0   10.90    2.70
  11   4   0   12.30    2.10
 -12  -4   0    3.70    3.90
  12  -4   0    3.70    2.90
 -12  -4   0   10.90    7.10
  12  -4   0    7.50    3.10
 -12  -4   0   15.60    5.50
 -12  -4   0    6.80    3.50
 -12   4   0    1.30    3.60
 -12   4   0    6.20    3.40
  12   4   0    7.30    2.80
 -12   4   0   10.40    3.80
  12   4   0    5.40    2.00
  12   4   0    8.10    2.80
 -12   4   0    7.10    2.90
 -13  -4   0   21.60    5.70
  13  -4   0   16.30    2.20
  13  -4   0   15.80    3.70
  13  -4   0    7.70    3.60
 -13  -4   0   20.10    5.00
 -13  -4   0   18.60    4.40
  13   4   0   15.30    3.60
  13   4   0   11.90    2.50
 -13   4   0   20.60    4.30
 -13   4   0    9.70    4.20
  13   4   0   17.40    3.30
  14  -4   0   21.90    4.20
  14  -4   0   20.70    3.70
 -14  -4   0   15.80    4.50
 -14  -4   0   17.30    7.90
 -14   4   0   10.40    6.90
  14   4   0    8.70    3.60
  14   4   0   16.30    3.50
 -14   4   0   12.20    4.60
  14   4   0   13.70    3.00
  15  -4   0    4.60    2.80
  15  -4   0    2.90    3.80
 -15  -4   0    2.00    4.70
 -15  -4   0    0.70    3.90
  15   4   0    5.20    3.10
  15   4   0    1.00    3.30
 -15   4   0    2.10    4.30
 -15   4   0    9.40    4.20
  16  -4   0   12.40    4.00
 -16  -4   0   11.10    7.90
 -16  -4   0   15.50    4.30
  16   4   0   16.60    4.10
 -16   4   0   14.30    4.20
  16   4   0   16.90    3.30
 -16   4   0    8.80    4.60
   0  -5   0    0.40    0.40
   0  -5   0    0.30    0.40
   0   5   0    0.70    0.30
   0   5   0    0.70    1.30
   0   5   0    0.10    0.40
   1   5   0  615.44   27.60
  -1   5   0  580.44   26.80
   2   5   0  144.09    8.80
  -3   5   0 1538.15   67.29
   3   5   0 1485.55   69.09
  -4  -5   0   21.60    1.70
   4  -5   0   21.30    2.00
  -4  -5   0   28.00    3.00
  -4  -5   0   24.30    1.80
  -4  -5   0   26.20    3.80
  -4   5   0   23.80    2.40
  -5  -5   0   21.30    2.20
  -5  -5   0   22.40    3.00
  -5  -5   0   19.00    1.80
  -5   5   0   23.10    2.50
  -6  -5   0    1.90    2.40
  -6  -5   0    0.90    1.50
  -6  -5   0    4.50    1.50
  -6  -5   0    1.40    0.90
  -6  -5   0    1.80    0.90
  -6  -5   0    5.90    3.40
   6  -5   0    1.10    1.30
  -6   5   0    0.10    1.50
  -6   5   0    2.60    1.90
  -7  -5   0   54.19    6.10
  -7  -5   0   45.90    4.10
  -7  -5   0   48.90    3.10
   7  -5   0   43.70    5.60
  -7  -5   0   49.50    6.50
  -7  -5   0   49.10    3.90
  -7  -5   0   52.49    5.30
  -7  -5   0   51.69    3.60
  -7   5   0   50.99    4.40
  -7   5   0   45.20    3.80
  -7   5   0   47.00    3.90
   7   5   0   51.89    3.40
   8  -5   0  240.48   11.70
  -8  -5   0  234.58   12.20
  -8  -5   0  226.18   11.50
  -8  -5   0  218.48   15.30
  -8  -5   0  247.78   11.90
  -8  -5   0  231.58   14.40
  -8   5   0  258.97   12.30
   8   5   0  259.77   11.80
  -8   5   0  237.48   12.40
  -8   5   0  247.88   12.10
  -8   5   0  259.97   14.70
  -9  -5   0  362.16   20.40
   9  -5   0  372.56   16.90
  -9  -5   0  347.67   18.60
  -9  -5   0  358.06   17.00
   9   5   0  327.17   17.80
  -9   5   0  365.26   17.20
  -9   5   0  348.77   19.20
 -10  -5   0  137.79    8.10
  10  -5   0  146.59    8.00
 -10  -5   0  122.49   10.30
 -10   5   0  123.49   10.10
  10   5   0  150.98    7.80
 -10   5   0  148.09    8.40
  10   5   0  124.69    7.90
 -10   5   0  129.99    8.40
  10   5   0  133.89    7.30
  11  -5   0    0.70    2.50
 -11  -5   0   -1.30    5.80
 -11  -5   0   -0.80    2.80
  11  -5   0    1.40    2.70
 -11  -5   0    4.90    4.90
 -11  -5   0    4.30    3.40
  11   5   0    3.10    1.80
 -11   5   0    4.00    3.10
 -11   5   0    5.80    3.90
  11   5   0    1.50    2.30
 -11   5   0   -0.40    2.90
  11   5   0    1.40    2.30
 -11   5   0    1.20    2.80
 -12  -5   0  250.17   13.70
 -12  -5   0  264.77   16.00
 -12  -5   0  262.07   14.80
  12  -5   0  258.77   13.70
 -12  -5   0  253.07   19.20
  12  -5   0  273.97   13.90
 -12   5   0  276.47   14.10
  12   5   0  249.88   13.40
  12   5   0  241.88   13.50
  12   5   0  244.58   12.70
 -12   5   0  253.47   14.20
  13  -5   0  310.17   15.80
 -13  -5   0  349.27   17.30
 -13  -5   0  341.67   18.50
  13  -5   0  339.77   17.50
  13  -5   0  353.36   17.20
  13   5   0  343.77   17.00
  13   5   0  320.77   17.00
  13   5   0  335.47   16.40
 -13   5   0  329.57   17.90
 -13   5   0  331.27   17.40
  14  -5   0  359.96   18.60
  14  -5   0  375.06   17.90
 -14  -5   0  319.77   19.90
 -14  -5   0  322.67   19.70
  14   5   0  381.86   18.00
 -14   5   0  347.17   21.00
 -14   5   0  347.77   21.10
  14   5   0  345.57   17.90
 -15  -5   0   27.30    4.70
  15  -5   0   20.50    4.70
 -15  -5   0   27.90    5.60
  15  -5   0   26.00    3.60
 -15   5   0   32.20    4.90
  15   5   0   23.70    3.80
  15   5   0   19.40    4.10
 -15   5   0   19.60    5.00
 -16  -5   0  149.19   16.40
 -16  -5   0  187.18   11.90
  16  -5   0  180.68   11.00
  16   5   0  198.38   10.70
  16   5   0  190.78   10.20
 -16   5   0  152.88   11.00
 -16   5   0  154.88   11.40
   0   6   0   88.79    4.40
   0   6   0   91.29    5.40
   1   6   0  215.48   11.10
  -1   6   0  205.88   10.40
   2   6   0 3425.46  152.78
  -3   6   0  231.78   10.80
   3   6   0  222.88   13.00
  -4   6   0  587.14   26.70
  -5  -6   0 3956.00  176.98
  -6  -6   0  319.37   15.70
  -6  -6   0  351.76   17.00
  -6  -6   0  340.57   16.20
  -6   6   0  322.17   15.30
  -6   6   0  349.87   15.90
   6   6   0  339.87   15.70
  -6   6   0  359.86   16.20
  -7  -6   0  165.68   10.30
  -7  -6   0  153.88    9.50
  -7  -6   0  165.98    9.40
  -7  -6   0  156.38    8.40
  -7  -6   0  156.48   11.30
  -7  -6   0  147.29    7.70
  -7  -6   0  157.08    7.90
  -7   6   0  145.19    8.20
  -7   6   0  157.68    8.40
  -7   6   0  153.28    8.10
  -8  -6   0  229.98   13.80
   8  -6   0  213.98   10.70
  -8  -6   0  226.28   10.90
  -8  -6   0  195.98   12.40
  -8  -6   0  231.18   11.40
  -8  -6   0  202.48   11.20
  -8   6   0  211.28   13.60
  -8   6   0  229.08   11.40
  -8   6   0  221.58   11.30
   8   6   0  221.88   10.80
  -8   6   0  226.88   11.10
   9  -6   0  881.51   39.30
  -9  -6   0  844.82   42.40
  -9  -6   0  824.82   40.90
  -9  -6   0  799.02   39.00
  -9  -6   0  904.91   39.90
  -9   6   0  889.71   41.30
   9   6   0  899.21   40.10
  -9   6   0  873.91   39.60
 -10  -6   0   11.00    4.90
 -10  -6   0    4.50    3.10
 -10  -6   0    6.80    5.60
  10  -6   0    5.30    2.30
 -10  -6   0    8.80    2.80
  10   6   0    5.60    2.40
  10   6   0    7.20    1.80
  10   6   0    4.40    2.20
 -10   6   0    3.30    4.10
 -10   6   0    5.30    2.90
 -10   6   0    6.20    2.90
 -10   6   0    6.80    2.90
 -11  -6   0  384.36   18.70
 -11  -6   0  385.06   19.70
 -11  -6   0  373.26   23.30
  11  -6   0  384.26   19.20
 -11  -6   0  380.96   21.10
  11  -6   0  378.86   18.90
 -11   6   0  382.16   18.30
  11   6   0  370.16   18.20
  11   6   0  391.26   18.60
 -11   6   0  382.76   19.30
 -11   6   0  410.16   19.30
 -11   6   0  392.86   19.00
  11   6   0  366.26   18.70
 -12  -6   0  262.77   13.80
 -12  -6   0  260.27   16.30
  12  -6   0  266.77   14.00
  12  -6   0  250.37   13.90
 -12  -6   0  257.47   14.90
 -12  -6   0  255.47   19.60
  12   6   0  257.97   13.00
 -12   6   0  248.98   14.30
  12   6   0  260.97   13.60
  12   6   0  268.57   13.50
 -12   6   0  254.57   14.10
 -13  -6   0    6.70    4.60
 -13  -6   0    2.40    3.50
  13  -6   0    2.70    1.60
  13  -6   0    0.80    3.30
  13  -6   0    0.10    3.00
 -13  -6   0    5.00    5.50
 -13   6   0    1.30    3.80
  13   6   0    1.00    2.00
 -13   6   0    2.00    3.80
  13   6   0    2.00    2.80
  13   6   0    3.70    3.10
  14  -6   0   16.30    3.60
 -14  -6   0   18.60    5.30
  14  -6   0   13.80    4.10
 -14   6   0   15.40    5.00
  14   6   0   21.20    4.00
  14   6   0   14.00    3.50
  15  -6   0    8.10    4.10
 -15  -6   0    9.50    5.00
 -15  -6   0   14.30    4.20
 -15   6   0    9.80    4.60
  15   6   0   12.20    3.40
 -15   6   0   11.90    4.40
  15   6   0   17.00    3.90
 -16  -6   0    3.60    5.30
  16  -6   0    7.10    3.70
  16   6   0    5.20    3.00
 -16   6   0    5.20    4.40
 -16   6   0    3.10    5.50
  16   6   0    3.90    3.40
   0  -7   0    0.30    0.60
   0  -7   0    1.90    0.60
   0   7   0   -1.90    1.90
   0   7   0    1.30    0.50
   0   7   0    0.50    0.70
  -1  -7   0   42.50    2.40
   1  -7   0   46.00    2.40
  -1  -7   0   45.80    2.60
   1  -7   0   47.50    2.40
  -1   7   0   42.70    2.30
   1   7   0   41.00    2.30
   1   7   0   43.40    4.60
  -1   7   0   46.30    3.50
   1   7   0   47.30    2.60
   2   7   0 4047.00  180.38
   3   7   0 1268.87   57.89
  -3   7   0 1231.08   55.79
  -4  -7   0   39.80    2.50
  -4  -7   0   34.50    2.40
   4  -7   0   40.50    3.00
  -5  -7   0  337.97   17.00
  -5  -7   0  350.96   16.00
  -5   7   0  347.57   16.30
  -6  -7   0   58.59    7.10
  -6  -7   0   55.49    3.60
  -6  -7   0   63.49    4.30
  -6  -7   0   54.69    5.60
  -6  -7   0   65.49    3.70
   6  -7   0   54.89    4.40
  -6  -7   0   63.59    3.90
  -6   7   0   58.79    4.40
  -6   7   0   68.29    4.20
   6   7   0   63.69    3.80
  -7  -7   0  912.71   42.50
  -7  -7   0  866.01   41.50
  -7   7   0  901.31   40.60
  -8  -7   0   11.70    2.20
   8  -7   0    7.10    1.60
  -8  -7   0   14.30    2.70
  -8  -7   0    7.90    1.50
  -8  -7   0    5.90    2.30
  -8  -7   0    9.40    4.20
  -8  -7   0    7.10    3.80
  -8   7   0    7.10    4.50
  -8   7   0   11.10    2.40
  -8   7   0   10.10    2.60
   8   7   0    8.40    1.50
   8   7   0    7.90    1.70
  -8   7   0   10.60    2.30
  -9  -7   0  297.07   14.00
   9  -7   0  284.37   13.10
  -9  -7   0  251.87   12.80
  -9  -7   0  288.47   13.20
  -9  -7   0  253.57   15.20
  -9   7   0  257.27   13.30
   9   7   0  262.87   12.80
  -9   7   0  264.17   13.40
   9   7   0  253.27   13.20
  -9   7   0  259.87   15.80
  -9   7   0  258.67   15.30
 -10  -7   0   65.69    5.60
 -10  -7   0   73.49    8.60
 -10  -7   0   64.89    6.50
 -10  -7   0   72.09    9.50
  10  -7   0   66.59    5.30
 -10   7   0   74.79    6.20
 -10   7   0   71.39    5.50
  10   7   0   66.29    5.10
 -10   7   0   76.19    7.60
  10   7   0   63.49    5.30
 -10   7   0   71.69    6.00
  10   7   0   67.89    4.60
 -11  -7   0   54.29    7.70
 -11  -7   0   47.50    9.00
 -11  -7   0   58.49    5.80
  11  -7   0   57.29    5.60
  11  -7   0   48.40    5.20
 -11   7   0   46.30    4.40
 -11   7   0   49.70    5.10
 -11   7   0   59.39    6.10
 -11   7   0   45.10    5.30
  11   7   0   52.39    4.20
  11   7   0   49.99    5.30
  12  -7   0  213.08   12.10
 -12  -7   0  213.18   11.90
 -12  -7   0  209.08   14.90
 -12  -7   0  216.18   18.30
 -12  -7   0  221.18   13.10
  12  -7   0  202.98   12.00
  12   7   0  203.78   11.60
 -12   7   0  218.98   12.40
  12   7   0  211.78   11.60
  12   7   0  206.98   10.90
 -12   7   0  218.98   12.30
  13  -7   0   87.89    7.20
  13  -7   0   87.29    7.80
 -13  -7   0   83.99    8.80
 -13  -7   0   82.69    7.70
 -13  -7   0   97.89   12.50
 -13  -7   0   86.79   10.70
 -13   7   0   91.39    8.30
  13   7   0   74.79    6.90
  13   7   0   88.49    6.00
  13   7   0   93.29    7.10
 -13   7   0   95.79    8.30
 -14  -7   0   79.99    9.00
 -14  -7   0   96.29    8.40
  14  -7   0   87.59    7.90
  14  -7   0   77.99    6.80
 -14   7   0   91.89    8.80
  14   7   0   88.89    7.30
  14   7   0   86.39    6.90
 -14   7   0   88.49    8.50
 -15  -7   0  242.58   14.90
  15  -7   0  233.58   14.00
 -15  -7   0  249.88   13.60
  15   7   0  245.88   13.10
 -15   7   0  232.58   14.10
  15   7   0  254.77   13.40
 -15   7   0  238.18   13.80
  16  -7   0   74.59    7.20
 -16  -7   0   71.59    6.60
 -16  -7   0   61.39    7.10
 -16   7   0   72.29    7.60
  16   7   0   77.19    6.70
   0   8   0  107.09    6.60
  -1   8   0  184.68    9.20
   1   8   0  176.78   10.10
  -2  -8   0   97.39    4.70
  -2  -8   0   93.09    4.60
  -2   8   0   87.19    4.50
  -2   8   0   86.79    5.10
   2   8   0   98.19    7.20
   3   8   0 5059.59  225.88
   4   8   0  626.04   33.20
  -4   8   0  700.63   30.30
  -5  -8   0  145.89    8.10
  -5  -8   0  138.59    6.90
  -5  -8   0  136.79    8.30
  -5  -8   0  138.79    7.00
  -5   8   0  139.89    7.40
   5   8   0  140.89    6.80
  -6  -8   0  504.25   24.50
  -6  -8   0  545.15   25.80
  -6  -8   0  548.15   24.90
  -6  -8   0  540.55   24.80
  -6   8   0  527.85   24.70
  -6   8   0  559.64   24.70
  -7  -8   0   68.49    4.80
  -7  -8   0   63.19    4.40
  -7  -8   0   65.39    4.00
  -7  -8   0   69.09    6.80
  -7  -8   0   65.79    5.00
   7  -8   0   66.99    3.80
  -7  -8   0   67.99    6.40
  -7   8   0   63.59    4.60
  -7   8   0   61.59    4.60
   7   8   0   72.09    4.00
  -7   8   0   71.19    4.80
   7   8   0   66.19    4.20
  -8  -8   0  317.57   18.30
  -8  -8   0  330.97   15.60
  -8  -8   0  309.97   15.40
   8  -8   0  324.47   15.40
  -8  -8   0  315.77   17.40
  -8  -8   0  348.47   16.20
  -8  -8   0  320.47   16.10
   8   8   0  333.37   15.50
  -8   8   0  324.37   15.80
  -8   8   0  330.17   15.80
  -8   8   0  336.87   15.90
  -9  -8   0   90.39    9.40
  -9  -8   0   81.19    5.70
   9  -8   0   81.59    5.40
  -9  -8   0   80.49    5.00
  -9  -8   0   81.99    6.30
  -9  -8   0   88.29    9.50
  -9  -8   0   87.29    8.50
  -9   8   0  100.39    8.50
  -9   8   0   85.99    6.10
   9   8   0   79.49    5.50
  -9   8   0   74.19    7.30
  -9   8   0   91.09    5.90
   9   8   0   79.99    5.00
   9   8   0   80.09    5.40
 -10  -8   0  346.37   18.00
  10  -8   0  371.86   18.10
 -10  -8   0  389.36   18.90
 -10  -8   0  354.26   22.40
 -10  -8   0  386.66   20.50
  10   8   0  360.66   17.90
 -10   8   0  388.16   18.30
  10   8   0  356.56   18.20
 -10   8   0  391.86   20.10
 -10   8   0  387.56   17.90
 -10   8   0  381.36   18.50
  10   8   0  370.46   17.70
 -11  -8   0  921.11   43.00
 -11  -8   0  918.51   41.80
  11  -8   0  851.01   42.30
  11  -8   0  912.41   42.10
 -11  -8   0  891.91   44.40
 -11   8   0  939.11   42.30
 -11   8   0  933.51   42.10
  11   8   0  924.91   41.90
 -12  -8   0    2.20    4.10
  12  -8   0    3.20    5.10
  12  -8   0    0.90    3.20
 -12  -8   0    5.10    5.70
 -12  -8   0    3.80    3.20
 -12   8   0    5.70    3.60
  12   8   0    1.60    2.00
  12   8   0    2.60    2.70
  12   8   0    2.50    2.70
 -12   8   0    1.90    3.60
 -13  -8   0   26.40    5.40
 -13  -8   0   24.80    4.50
 -13  -8   0   18.60    9.60
  13  -8   0   32.10    4.50
  13  -8   0   34.00    5.10
  13   8   0   37.90    4.40
  13   8   0   31.80    4.70
 -13   8   0   31.60    4.80
 -13   8   0   25.90    4.80
  13   8   0   32.80    3.50
  13   8   0   31.80    4.20
 -14  -8   0    0.10    4.40
  14  -8   0    2.60    4.80
 -14  -8   0   -0.80    3.80
 -14   8   0    1.20    4.00
 -14   8   0    1.30    4.10
  14   8   0   -1.80    3.30
  14   8   0    2.70    3.00
 -15  -8   0  204.88   11.90
 -15  -8   0  194.38   13.30
  15  -8   0  197.28   12.50
 -15   8   0  187.78   12.40
  15   8   0  196.88   11.60
  15   8   0  223.58   11.60
 -15   8   0  200.58   12.20
 -16  -8   0   83.49    8.70
 -16  -8   0   87.89    7.50
  16   8   0   86.29    7.10
 -16   8   0   88.29    8.50
 -16   8   0   81.49    7.90
  16   8   0   96.69    6.70
   0  -9   0    1.00    0.60
   0  -9   0    0.90    0.70
   0   9   0    0.70    0.50
   0   9   0   -0.50    2.10
   0   9   0    0.60    0.70
   1  -9   0   50.99    2.80
   1  -9   0   54.69    2.80
  -1  -9   0   47.60    2.90
  -1  -9   0   48.30    2.80
   1   9   0   56.19    3.00
   1   9   0   46.50    2.70
  -1   9   0   49.40    2.70
  -1   9   0   58.99    4.20
   1   9   0   54.29    5.30
   2  -9   0  105.99    5.60
  -2  -9   0   93.99    4.80
  -2  -9   0  100.59    4.90
  -2   9   0   88.69    5.50
   2   9   0   96.39    7.70
   2   9   0   94.79    4.60
  -2   9   0   88.69    4.70
   3  -9   0  100.69    5.90
  -3  -9   0  110.39    5.50
   3   9   0  118.19    9.20
  -3   9   0  114.99    5.30
   4   9   0 1139.69   54.99
  -4   9   0 1168.08   51.79
  -5  -9   0  219.48   10.10
  -5  -9   0  205.28   11.50
  -5   9   0  208.48   10.50
  -6  -9   0  420.56   20.50
  -6  -9   0  437.36   20.00
  -6  -9   0  435.16   21.50
  -6   9   0  448.16   20.40
  -7  -9   0 1189.98   55.29
  -7   9   0 1207.88   53.99
  -8  -9   0  647.04   30.50
  -8  -9   0  685.03   33.40
   8  -9   0  686.03   30.40
  -8  -9   0  630.74   32.20
  -8  -9   0  688.43   31.10
  -8   9   0  704.63   30.90
  -8   9   0  637.54   30.70
  -9  -9   0    2.50    4.60
  -9  -9   0    2.90    1.50
   9  -9   0    3.30    1.80
  -9  -9   0    3.00    2.30
  -9  -9   0    0.50    2.40
  -9  -9   0    1.50    2.50
   9   9   0    2.00    1.50
  -9   9   0    2.40    2.40
  -9   9   0    0.20    4.00
  -9   9   0    2.40    2.40
   9   9   0    1.50    1.80
  -9   9   0    2.80    2.50
   9   9   0    3.00    2.60
 -10  -9   0    4.10    3.10
 -10  -9   0    5.00    5.10
  10  -9   0    4.80    4.10
 -10  -9   0    5.30    2.70
 -10  -9   0    5.70    5.90
  10  -9   0    2.20    2.20
  10   9   0    3.80    1.80
 -10   9   0    5.00    2.90
 -10   9   0    6.90    2.50
  10   9   0    5.00    2.40
  10   9   0    4.10    2.30
 -10   9   0   -0.10    6.00
 -10   9   0    5.40    2.80
 -11  -9   0   28.10    8.20
  11  -9   0   16.20    3.40
  11  -9   0   21.50    4.00
 -11  -9   0   21.60    3.60
 -11  -9   0   21.20    4.50
  11   9   0   18.50    3.20
  11   9   0   18.40    3.20
  11   9   0   15.90    2.70
 -12  -9   0  151.18   10.70
 -12  -9   0  137.69   12.90
 -12  -9   0  148.79    9.30
 -12  -9   0  127.99   16.00
  12  -9   0  152.78    9.70
  12   9   0  150.48    8.90
  12   9   0  141.29    9.00
 -12   9   0  150.38    9.90
  12   9   0  152.18    9.70
  12   9   0  134.79    8.20
 -12   9   0  147.19    9.80
 -13  -9   0  131.59    8.80
  13  -9   0  124.89    9.40
 -13  -9   0  131.39   14.80
 -13  -9   0  116.79   12.40
 -13  -9   0  131.89   10.30
  13   9   0  113.19    7.40
 -13   9   0  120.29    9.40
 -13   9   0  132.39    9.50
  13   9   0  116.79    8.10
  13   9   0  111.49   10.30
  13   9   0  122.79    8.20
 -14  -9   0  170.78   12.70
 -14  -9   0  190.08   11.10
  14  -9   0  170.78   13.10
  14   9   0  170.68   12.00
 -14   9   0  181.08   11.50
  14   9   0  187.68   10.60
 -14   9   0  180.28   11.80
 -15  -9   0    2.70    4.70
 -15  -9   0    7.70    3.80
  15  -9   0    9.90    4.30
 -15   9   0    1.50    4.10
  15   9   0    2.10    3.00
 -15   9   0    6.90    4.10
  15   9   0    6.30    3.40
 -16  -9   0   61.39    6.80
  16  -9   0   56.09    6.00
 -16  -9   0   72.49    6.80
  16   9   0   77.29    6.00
 -16   9   0   60.39    6.30
 -16   9   0   65.39    6.10
  16   9   0   65.79    7.00
   0  10   0 1044.50   47.80
   1  10   0  916.61   42.50
  -1  10   0  909.91   41.70
  -2  10   0 1283.17   57.09
   2  10   0 1252.87   58.59
   3 -10   0   20.30    2.30
  -3 -10   0   23.60    2.00
  -3  10   0   23.80    1.80
   3  10   0   25.90    5.40
   3  10   0   26.50    1.80
   3  10   0   25.90    2.20
   4  10   0 4082.19  184.08
  -5 -10   0   52.99    3.90
  -5 -10   0   53.59    3.50
  -5 -10   0   49.70    3.60
  -5 -10   0   56.79    3.90
   5  10   0   61.79    3.30
   5  10   0   53.99    3.40
  -5  10   0   64.09    4.00
  -6 -10   0    2.00    1.70
  -6 -10   0    2.20    1.20
  -6 -10   0    2.30    1.10
  -6 -10   0    2.10    1.70
  -6 -10   0    3.50    3.10
  -6  10   0    0.90    1.60
   6  10   0    4.80    1.30
   6  10   0    1.40    1.00
  -6  10   0    2.50    1.90
  -7 -10   0   11.60    2.40
  -7 -10   0    9.50    4.20
  -7 -10   0    4.80    1.40
   7 -10   0    8.00    1.40
  -7 -10   0   11.50    1.80
  -7 -10   0    8.60    1.90
  -7 -10   0    4.60    3.70
  -7 -10   0    7.80    2.20
  -7  10   0    9.00    2.40
   7  10   0    7.10    1.60
  -7  10   0    9.30    2.10
   7  10   0    6.00    1.50
  -7  10   0   11.80    2.30
  -8 -10   0  102.29    8.90
  -8 -10   0   90.19    6.50
  -8 -10   0  110.09    6.20
  -8 -10   0  101.99    6.80
  -8 -10   0  114.69    7.00
   8 -10   0  112.09    5.80
  -8 -10   0   92.09    9.20
  -8  10   0  103.49    6.40
  -8  10   0   93.29    6.80
   8  10   0   99.69    5.80
   8  10   0  107.49    6.00
   9 -10   0   39.30    3.40
  -9 -10   0   31.80    3.20
  -9 -10   0   35.10    4.00
  -9 -10   0   35.50    6.20
  -9 -10   0   36.10    4.20
  -9 -10   0   44.30    7.00
   9  10   0   30.00    3.20
  -9  10   0   34.80    3.70
   9  10   0   37.20    3.40
  -9  10   0   35.50    5.50
  -9  10   0   37.40    3.90
   9  10   0   33.20    3.50
  -9  10   0   32.00    4.10
 -10 -10   0   95.69   10.80
 -10 -10   0   88.89   10.10
 -10 -10   0  101.59    6.60
  10 -10   0   89.59    6.50
 -10 -10   0  107.69    7.80
 -10  10   0  103.19    7.00
  10  10   0   93.79    5.90
 -10  10   0   95.79    7.10
 -10  10   0   88.59    5.70
  10  10   0   94.49    6.60
  10  10   0  101.29    6.40
 -10  10   0  101.09    7.00
 -11 -10   0    6.00    7.00
 -11 -10   0    8.00    6.10
 -11 -10   0    5.70    3.80
  11 -10   0    1.70    2.80
 -11  10   0    6.10    3.40
 -11  10   0    1.30    3.00
  11  10   0    2.20    2.50
  11  10   0   -0.30    3.70
  11  10   0    4.30    2.90
 -12 -10   0  505.75   32.20
 -12 -10   0  562.44   29.60
 -12 -10   0  571.04   26.40
  12 -10   0  581.94   27.30
 -12 -10   0  557.74   27.50
  12  10   0  543.85   26.50
  12  10   0  564.14   26.40
  12  10   0  581.74   26.20
  12  10   0  556.54   27.30
 -12  10   0  523.45   26.90
 -12  10   0  552.24   26.80
  13 -10   0   -1.80    3.80
 -13 -10   0    1.70    8.60
 -13 -10   0   -3.00    4.30
 -13 -10   0    1.80    6.60
 -13 -10   0    2.10    3.60
  13  10   0   -1.00    3.30
  13  10   0    1.50    3.00
  13  10   0    2.20    3.10
 -13  10   0   -0.60    3.70
 -13  10   0    6.70    4.20
  13  10   0    0.30    2.50
 -14 -10   0  117.89    8.60
 -14 -10   0  120.89   10.30
  14 -10   0   94.69    9.20
  14  10   0  106.69    8.10
  14  10   0  127.69    8.20
 -14  10   0  108.79    9.20
 -14  10   0  108.29    9.10
 -15 -10   0    1.90    4.60
  15 -10   0    2.40    4.00
 -15 -10   0    1.10    3.60
  15  10   0    2.40    3.30
 -15  10   0    1.10    3.90
 -15  10   0    2.00    3.90
  15  10   0   -1.50    3.00
 -16 -10   0   31.60    4.50
 -16 -10   0   20.30    5.20
  16 -10   0   23.20    4.30
  16  10   0   27.00    3.80
 -16  10   0   28.00    4.70
  16  10   0   22.60    4.50
 -16  10   0   22.70    4.50
   0 -11   0    0.70    0.70
   0 -11   0    0.80    0.70
   0  11   0    4.30    2.60
   0  11   0    0.90    0.90
   0  11   0    0.40    0.60
   1 -11   0   20.20    1.80
   1 -11   0   23.50    1.90
  -1 -11   0   21.30    2.00
  -1 -11   0   22.70    1.90
   1  11   0   18.90    4.10
   1  11   0   21.80    1.60
   1  11   0   24.90    2.00
  -1  11   0   23.30    3.30
  -1  11   0   21.80    2.40
   2 -11   0   30.70    2.10
  -2 -11   0   23.60    2.10
   2 -11   0   30.50    2.10
   2  11   0   23.80    4.90
   2  11   0   29.90    2.30
  -2  11   0   27.80    3.20
   2  11   0   24.80    1.80
  -2  11   0   25.20    1.90
  -3  11   0  473.55   22.20
  -5 -11   0  364.96   17.30
  -5 -11   0  365.46   17.30
   5  11   0  378.26   17.00
  -5  11   0  349.17   17.00
  -5  11   0  379.46   17.50
  -6 -11   0  178.68    9.40
  -6 -11   0  174.18    8.90
  -6 -11   0  173.88    9.10
  -6 -11   0  184.68    9.40
  -6 -11   0  166.88    9.00
  -6 -11   0  180.28   10.90
   6  11   0  184.18    8.80
  -6  11   0  192.58    9.20
  -6  11   0  189.38    9.50
   6  11   0  190.28    8.90
  -7 -11   0  223.08   12.00
  -7 -11   0  241.78   12.10
  -7 -11   0  241.18   11.50
  -7 -11   0  242.98   13.70
  -7 -11   0  215.58   11.50
  -7  11   0  242.48   11.70
   7  11   0  244.88   11.40
  -7  11   0  231.88   11.70
  -7  11   0  246.08   11.90
   7  11   0  232.98   11.40
  -8 -11   0  793.32   36.90
  -8 -11   0  794.32   38.90
   8 -11   0  802.12   36.70
  -8 -11   0  828.82   37.60
  -8 -11   0  832.62   39.80
  -8  11   0  800.52   37.00
  -8  11   0  834.32   37.20
   9 -11   0   71.79    7.30
  -9 -11   0  100.89    9.40
  -9 -11   0   83.49    6.70
  -9 -11   0   82.89    5.30
  -9 -11   0   85.69    9.40
  -9 -11   0   86.09    5.80
  -9 -11   0   79.19    6.40
   9  11   0   80.39    5.50
   9  11   0   87.99    5.30
  -9  11   0   90.89    5.70
  -9  11   0   85.39    8.10
  -9  11   0   79.59    6.10
   9  11   0   84.99    5.80
 -10 -11   0    9.00    5.90
  10 -11   0    2.80    2.30
 -10 -11   0    2.30    5.80
 -10 -11   0    4.50    2.60
 -10 -11   0    0.40    3.10
 -10  11   0    5.90    2.10
 -10  11   0    5.00    2.70
 -10  11   0    2.30    2.50
  10  11   0    5.70    2.00
  10  11   0    4.60    2.30
 -10  11   0    9.20    3.10
  10  11   0    2.80    2.40
 -11 -11   0   21.90    4.40
 -11 -11   0   14.40    3.40
 -11 -11   0   11.30    6.10
  11 -11   0   14.60    3.40
 -11 -11   0   13.90    7.60
 -11  11   0   11.10    3.50
  11  11   0   19.10    3.80
  11  11   0   16.40    3.50
  11  11   0   15.40    3.20
 -11  11   0   15.70    3.90
  11  11   0   14.50    2.60
 -12 -11   0    8.30    6.80
 -12 -11   0   17.40    4.80
 -12 -11   0    7.90    7.90
 -12 -11   0    8.60    3.60
  12 -11   0    6.70    3.80
  12  11   0    2.60    3.00
  12  11   0    8.80    2.60
 -12  11   0    6.80    3.80
  12  11   0   12.10    3.80
  12  11   0   10.50    3.10
 -12  11   0   11.70    3.80
 -13 -11   0  647.04   34.90
 -13 -11   0  679.13   33.00
 -13 -11   0  615.04   38.30
 -13 -11   0  661.33   31.70
  13 -11   0  702.43   33.00
  13  11   0  695.73   31.80
 -13  11   0  684.73   32.30
  13  11   0  675.73   32.80
  13  11   0  701.63   31.70
  13  11   0  655.13   31.40
 -13  11   0  681.73   32.20
 -14 -11   0    3.00    4.70
 -14 -11   0    1.80    8.70
 -14 -11   0    7.90    3.90
  14 -11   0    5.70    4.30
  14  11   0    4.30    3.30
 -14  11   0    3.10    4.10
 -14  11   0   -0.90    3.90
  14  11   0    0.50    3.20
  15 -11   0  123.59    9.80
 -15 -11   0  143.09   10.60
 -15 -11   0  129.89    9.00
 -15  11   0  130.29    9.50
 -15  11   0  113.99   11.90
  15  11   0  134.69    8.80
  15  11   0  142.79    8.70
   0  12   0 1769.22   80.19
   1  12   0  686.93   33.70
  -1  12   0  717.93   32.90
  -2 -12   0   50.89    3.20
   2 -12   0   44.00    2.90
  -2  12   0   47.50    4.60
   2  12   0   45.70    2.70
   2  12   0   39.80    6.00
   3  12   0 3969.30  178.78
  -4 -12   0  115.29    6.30
   4  12   0  123.59    6.10
  -4  12   0  123.89    6.00
   4  12   0  112.19   11.50
   4  12   0  130.69    6.60
  -5 -12   0   13.30    2.10
   5 -12   0   10.10    2.10
  -5 -12   0   11.30    1.60
  -5 -12   0   12.90    2.20
   5  12   0   16.00    1.80
   5  12   0   11.90    2.00
  -6 -12   0  335.17   15.60
  -6 -12   0  336.47   15.60
  -6 -12   0  314.47   15.10
  -6 -12   0  305.67   17.00
   6 -12   0  317.27   14.80
  -6 -12   0  317.37   15.20
  -6 -12   0  321.97   16.10
  -6  12   0  321.87   15.30
   6  12   0  335.57   15.10
  -6  12   0  317.37   15.60
  -7 -12   0    9.80    1.80
  -7 -12   0    8.00    1.80
  -7 -12   0   10.90    2.10
   7 -12   0    8.30    1.40
  -7 -12   0    9.70    2.40
  -7 -12   0   13.10    4.20
  -7 -12   0   13.90    2.60
   7  12   0   11.10    1.90
  -7  12   0    9.30    2.50
   7  12   0    8.50    1.60
  -7  12   0    9.60    2.30
  -7  12   0    8.80    2.10
  -8 -12   0   47.20    4.60
  -8 -12   0   48.10    4.80
  -8 -12   0   46.40    3.80
   8 -12   0   46.50    3.60
   8  12   0   54.49    3.80
  -8  12   0   46.70    4.20
   8  12   0   49.40    3.90
  -8  12   0   51.59    4.60
   8  12   0   51.59    4.30
  -9 -12   0  292.47   15.00
  -9 -12   0  295.37   14.20
  -9 -12   0  262.57   17.00
  -9 -12   0  279.77   18.10
  -9 -12   0  300.87   15.00
  -9 -12   0  278.57   14.10
   9 -12   0  297.97   14.10
   9  12   0  289.77   14.00
  -9  12   0  285.47   14.50
   9  12   0  280.27   14.10
  -9  12   0  295.17   15.80
   9  12   0  288.97   14.40
   9  12   0  295.17   14.80
  -9  12   0  281.37   14.10
 -10 -12   0  224.98   16.80
 -10 -12   0  214.78   15.10
 -10 -12   0  201.48   12.30
 -10 -12   0  221.88   11.40
  10 -12   0  214.08   11.50
  10  12   0  215.28   11.50
  10  12   0  226.58   11.20
  10  12   0  224.98   12.10
 -10  12   0  200.68   11.70
 -10  12   0  207.08   11.70
  10  12   0  216.78   11.30
  11 -12   0  269.47   15.10
 -11 -12   0  304.97   18.50
 -11 -12   0  294.37   15.80
 -11 -12   0  305.27   24.50
 -11 -12   0  293.37   14.80
  11  12   0  299.97   14.60
 -11  12   0  291.47   15.10
  11  12   0  283.07   15.40
  11  12   0  274.57   14.60
 -11  12   0  286.47   15.10
  11  12   0  268.67   14.30
 -12 -12   0   26.30    4.20
 -12 -12   0   12.00    8.90
 -12 -12   0   25.50    5.20
 -12 -12   0   36.00    7.60
  12 -12   0   24.30    4.60
 -12  12   0   21.10    4.30
  12  12   0   27.90    4.00
 -12  12   0   27.70    4.60
  12  12   0   28.00    3.50
  13 -12   0   60.79    6.90
 -13 -12   0   77.89   10.20
 -13 -12   0   61.39    7.20
 -13 -12   0   71.89   12.90
 -13 -12   0   67.89    6.00
 -13  12   0   60.89    6.20
  13  12   0   74.79    5.70
  13  12   0   67.69    6.40
  13  12   0   57.39    7.20
 -13  12   0   62.69    6.40
 -14 -12   0   28.50    5.90
 -14 -12   0   38.10   10.80
 -14 -12   0   41.00    4.90
  14 -12   0   24.30    5.50
 -14  12   0   29.50    4.90
 -14  12   0   31.40    5.00
  14  12   0   28.20    4.30
  14  12   0   33.70    4.30
  15 -12   0  102.79    9.20
 -15 -12   0  113.29    8.50
 -15 -12   0  105.99   10.10
 -15  12   0  116.39    9.00
  15  12   0  131.59    8.30
  15  12   0  124.19    8.30
 -15  12   0  115.29    8.70
   0 -13   0    2.30    1.00
   0 -13   0    1.80    0.90
   0  13   0    2.50    3.20
   0  13   0    2.90    1.20
   0  13   0    0.80    0.70
  -1 -13   0   27.50    2.40
   1 -13   0   27.50    2.40
   1 -13   0   33.80    2.30
  -1 -13   0   30.90    2.40
  -1  13   0   29.20    3.20
  -1  13   0   31.40    4.10
  -1  13   0   28.20    2.00
   1  13   0   39.40    5.40
  -2  13   0  926.91   43.30
   2  13   0  955.50   45.10
   3  13   0 1159.68   55.09
  -3  13   0 1142.49   52.29
   4 -13   0   12.70    2.00
  -4 -13   0   14.50    1.80
  -4 -13   0   17.40    2.20
  -4 -13   0   14.80    1.90
   4  13   0   15.50    6.70
  -4  13   0   16.60    1.70
   4  13   0   19.50    1.80
  -5 -13   0   81.99    4.70
  -5 -13   0   79.99    6.00
  -5 -13   0   75.89    4.60
  -5 -13   0   78.99    5.00
  -5 -13   0   77.09    4.80
   5  13   0   76.19    4.40
   5  13   0   80.09    5.00
  -5  13   0   83.79    5.80
  -5  13   0   78.49    4.80
  -6 -13   0  109.09    8.60
  -6 -13   0  107.89    5.90
   6 -13   0  106.79    5.40
  -6 -13   0  113.89    6.40
  -6 -13   0   99.09    5.90
   6 -13   0   96.89    6.30
  -6 -13   0  102.79    5.80
   6  13   0  108.39    5.70
  -6  13   0   96.29    6.00
   6  13   0  106.29    5.80
   6  13   0  104.09    6.30
  -7 -13   0  336.07   15.90
  -7 -13   0  318.07   16.00
   7 -13   0  317.97   16.50
  -7 -13   0  341.37   16.40
   7 -13   0  330.17   15.60
  -7 -13   0  337.57   16.50
  -7 -13   0  331.77   18.30
   7  13   0  341.17   16.50
  -7  13   0  350.06   16.50
  -7  13   0  350.26   16.10
   7  13   0  338.97   15.90
  -8 -13   0   86.29    6.50
   8 -13   0   99.99    5.40
  -8 -13   0   79.49    9.10
  -8 -13   0   91.59    6.60
  -8 -13   0   88.89    5.60
  -8 -13   0   89.69    5.80
  -8 -13   0   84.59    9.10
   8  13   0   93.39    6.40
  -8  13   0   89.89    6.20
   8  13   0   92.09    5.50
   8  13   0   89.29    5.70
  -8  13   0   96.29    6.00
  -8  13   0   95.19    6.20
  -9 -13   0  241.28   12.80
  -9 -13   0  245.48   17.20
  -9 -13   0  267.27   14.00
   9 -13   0  254.67   12.70
  -9 -13   0  239.28   12.90
  -9 -13   0  262.67   13.60
  -9 -13   0  284.17   16.40
   9  13   0  250.97   12.80
  -9  13   0  267.17   12.80
  -9  13   0  267.67   13.30
  -9  13   0  237.78   13.10
   9  13   0  264.07   12.80
   9  13   0  257.87   13.10
   9  13   0  257.47   13.60
 -10 -13   0   38.10    8.30
 -10 -13   0   43.40    5.00
 -10 -13   0   35.50    7.20
  10 -13   0   33.30    3.90
 -10 -13   0   38.10    4.10
 -10  13   0   45.80    5.10
  10  13   0   35.00    3.70
 -10  13   0   34.60    4.20
  10  13   0   30.80    3.30
  10  13   0   33.50    3.70
  10  13   0   34.50    4.40
 -11 -13   0    4.30    3.00
 -11 -13   0    2.90    7.10
 -11 -13   0    0.40    3.70
 -11 -13   0    1.60    5.70
  11  13   0    2.00    2.70
  11  13   0   -0.10    2.60
  11  13   0    1.60    3.00
 -11  13   0    2.90    3.40
  11  13   0    1.70    2.10
 -11  13   0    1.40    3.00
 -12 -13   0  774.72   37.40
 -12 -13   0  798.62   43.20
  12 -13   0  756.12   37.20
 -12 -13   0  788.32   36.10
 -12 -13   0  751.82   39.60
  12  13   0  821.82   36.20
  12  13   0  772.32   36.00
  12  13   0  783.62   37.30
 -12  13   0  765.32   36.60
  12  13   0  783.52   36.30
 -12  13   0  771.92   36.50
  13 -13   0   57.59    6.70
 -13 -13   0   65.79    5.90
 -13 -13   0   60.49   12.30
 -13 -13   0   65.29    7.40
  13  13   0   55.19    5.40
  13  13   0   60.19    6.40
 -13  13   0   59.29    6.20
 -13  13   0   57.89    6.00
  13  13   0   61.49    7.30
  14 -13   0  506.45   27.20
 -14 -13   0  531.45   33.20
 -14 -13   0  537.05   27.40
 -14 -13   0  526.65   26.00
  14  13   0  586.64   26.10
  14  13   0  572.04   26.00
 -14  13   0  503.55   26.20
 -14  13   0  556.04   26.40
 -15 -13   0   44.20    6.40
 -15 -13   0   57.59    5.50
  15  13   0   54.49    5.80
  15  13   0   58.59    6.00
 -15  13   0   40.30    5.40
   0  14   0 1101.89   51.29
   1  14   0  272.17   13.10
   1  14   0  275.87   15.80
   2  14   0 2973.50  131.69
  -2  14   0 2828.52  129.79
  -3 -14   0   30.90    2.70
  -3  14   0   29.70    3.80
   3  14   0   35.00    7.10
  -3  14   0   34.30    2.50
  -4 -14   0  428.56   19.90
  -4 -14   0  413.56   19.80
  -4  14   0  457.15   20.80
   4  14   0  408.16   24.70
   4  14   0  430.36   19.50
  -4  14   0  447.96   19.60
  -4  14   0  390.16   20.70
   5 -14   0  452.85   21.60
  -5 -14   0  432.36   22.20
  -5 -14   0  483.45   21.80
  -5  14   0  486.85   22.60
   5  14   0  497.85   21.80
  -5  14   0  505.25   22.90
   5  14   0  478.85   28.20
  -6 -14   0  483.75   22.30
  -6 -14   0  449.16   24.50
   6 -14   0  470.45   22.10
  -6 -14   0  525.15   22.90
   6 -14   0  518.85   23.00
  -6 -14   0  497.85   22.60
  -6 -14   0  475.25   22.90
  -6  14   0  466.45   22.50
  -7 -14   0  103.09    6.10
   7 -14   0  102.39    5.70
  -7 -14   0  113.99    9.70
  -7 -14   0   97.99    6.10
  -7 -14   0  111.69    6.90
   7  14   0  115.49    6.80
   7  14   0   99.59    6.20
  -7  14   0  121.29    6.60
   7  14   0  103.79    6.00
   7  14   0   91.19    7.20
  -7  14   0  109.49    6.30
   8 -14   0   35.60    4.10
  -8 -14   0   30.10    4.00
  -8 -14   0   36.50    6.50
  -8 -14   0   31.70    3.30
  -8 -14   0   32.30    3.30
  -8 -14   0   37.30    4.10
  -8 -14   0   28.80    6.00
   8 -14   0   35.80    3.20
   8  14   0   34.50    3.80
   8  14   0   35.00    4.00
   8  14   0   33.70    3.40
  -8  14   0   33.90    3.70
   8  14   0   30.50    3.00
  -8  14   0   33.80    3.90
  -8  14   0   34.60    3.90
  -9 -14   0  159.58    8.80
  -9 -14   0  165.48   10.00
  -9 -14   0  179.58   12.90
   9 -14   0  151.38    8.60
  -9 -14   0  152.68    8.70
  -9 -14   0  149.88    9.60
  -9 -14   0  149.59   13.30
  -9  14   0  154.38   11.10
  -9  14   0  171.78    8.80
   9  14   0  151.28    9.50
   9  14   0  165.38    8.60
  -9  14   0  142.79    8.90
   9  14   0  158.48    8.90
   9  14   0  156.98    8.60
  -9  14   0  155.88    9.10
  10 -14   0  169.38    9.80
 -10 -14   0  162.58   13.90
 -10 -14   0  173.38    9.70
 -10 -14   0  193.68   15.50
  10  14   0  177.68    9.40
 -10  14   0  165.98   10.00
 -10  14   0  167.58   10.00
  10  14   0  167.88   10.40
  10  14   0  173.18    9.60
  10  14   0  177.38   10.10
 -11 -14   0    4.10    7.40
 -11 -14   0    0.60    5.90
  11 -14   0    1.00    2.90
 -11 -14   0    9.00    4.00
 -11 -14   0    4.60    3.10
  11  14   0   -0.40    2.50
  11  14   0    7.50    3.30
 -11  14   0    0.20    3.40
  11  14   0    1.50    2.60
  11  14   0   -0.10    2.00
 -12 -14   0  129.89   13.80
 -12 -14   0  139.29    9.00
  12 -14   0  119.69    9.70
 -12 -14   0  135.19   10.40
 -12 -14   0  133.99   15.80
 -12  14   0  117.89    9.60
  12  14   0  130.49    8.60
 -12  14   0  130.99    9.20
  12  14   0  138.99    8.20
  12  14   0  129.19    9.70
  12  14   0  146.99    8.80
 -13 -14   0   17.50   10.30
  13 -14   0    7.50    4.60
 -13 -14   0    7.60    5.70
 -13 -14   0   13.40    4.50
  13  14   0    7.50    3.50
  13  14   0    3.70    3.40
 -13  14   0    6.50    5.30
 -14 -14   0    9.50    5.00
  14 -14   0   15.00    5.00
 -14 -14   0   20.00    4.30
 -14 -14   0   16.60   10.20
  14  14   0   19.70    3.90
  14  14   0   18.50    3.80
 -14  14   0   18.30    4.40
 -14  14   0   22.10    4.70
  15 -14   0    9.10    4.10
 -15 -14   0   18.20    5.20
 -15  14   0   15.50    4.10
  15  14   0   11.70    3.60
   0 -15   0    1.30    1.00
   0  15   0    4.50    3.80
   0  15   0    0.50    1.40
   0  15   0    2.00    0.90
  -1  15   0  456.05   25.10
  -1  15   0  507.85   23.00
   1  15   0  485.95   25.30
   2 -15   0   51.29    3.60
  -2 -15   0   57.99    3.70
  -2 -15   0   54.99    3.80
   2 -15   0   59.09    3.70
   2  15   0   58.89    4.00
   2  15   0   61.29    3.50
  -2  15   0   61.19    6.40
   2  15   0   59.39    7.80
  -2  15   0   55.99    3.40
  -3 -15   0  255.07   12.50
  -3 -15   0  246.38   13.40
  -3  15   0  266.27   12.40
   3  15   0  275.67   17.70
  -3  15   0  279.47   14.20
   3  15   0  254.07   12.70
  -4 -15   0    6.10    1.60
  -4 -15   0    7.90    1.80
   4 -15   0    5.50    1.10
  -4 -15   0    5.20    1.50
  -4  15   0    8.40    1.90
   4  15   0    6.30    1.30
   4  15   0    4.40    1.70
   4  15   0    6.10    6.20
  -4  15   0    9.30    1.40
  -4  15   0    6.20    2.90
  -5 -15   0  284.67   14.60
  -5 -15   0  293.97   14.40
  -5 -15   0  302.47   14.60
  -5 -15   0  294.77   14.60
   5 -15   0  292.57   14.90
  -5  15   0  307.07   15.40
   5  15   0  296.87   14.70
  -5  15   0  313.07   14.40
   5  15   0  320.57   14.20
   5  15   0  307.77   21.80
  -6 -15   0    3.60    2.10
   6 -15   0    4.00    1.20
  -6 -15   0    4.50    1.70
   6 -15   0    4.00    2.10
  -6 -15   0    7.00    4.20
  -6 -15   0    4.00    2.00
  -6 -15   0    4.40    1.60
  -6 -15   0    9.60    2.00
  -6  15   0   10.10    3.10
   6  15   0    6.90    2.10
   6  15   0    5.70    1.50
  -6  15   0    8.90    2.20
   6  15   0    5.00    1.60
   7 -15   0   81.49    4.80
  -7 -15   0   80.29    7.30
  -7 -15   0   89.89    9.10
  -7 -15   0   86.29    8.00
  -7 -15   0   81.69    5.30
  -7 -15   0   85.49    5.50
  -7  15   0   80.19    5.70
   7  15   0   84.19    5.40
   7  15   0   85.79    5.90
   7  15   0   81.59    5.20
  -8 -15   0    7.60    5.20
  -8 -15   0   15.90    5.70
   8 -15   0    5.60    2.20
  -8 -15   0    4.80    2.80
  -8 -15   0    4.20    2.70
   8 -15   0    3.00    2.80
  -8 -15   0    1.70    1.70
  -8 -15   0    7.50    2.30
  -8  15   0    7.50    3.00
   8  15   0    4.60    1.90
   8  15   0    5.10    2.60
   8  15   0    7.10    2.30
   8  15   0    6.60    2.00
  -8  15   0    3.80    2.10
  -8  15   0    7.30    2.70
  -9 -15   0  261.87   17.10
  -9 -15   0  281.47   14.70
   9 -15   0  272.27   13.40
  -9 -15   0  273.87   14.40
  -9 -15   0  268.37   18.00
  -9 -15   0  280.77   13.50
  -9 -15   0  261.77   13.50
   9  15   0  270.47   14.30
  -9  15   0  277.97   13.70
   9  15   0  263.57   13.60
   9  15   0  256.17   13.30
  -9  15   0  268.07   13.40
  -9  15   0  266.47   14.30
   9  15   0  264.17   13.40
  -9  15   0  257.57   13.80
 -10 -15   0  130.69    8.00
 -10 -15   0  118.79    9.10
 -10 -15   0  116.49   13.80
 -10 -15   0  130.49   12.80
  10 -15   0  123.99    8.10
 -10  15   0  134.49    8.30
  10  15   0  133.59    7.90
  10  15   0  125.39    8.10
  10  15   0  131.99    8.90
 -10  15   0  135.39    8.80
  11 -15   0  150.68   10.10
 -11 -15   0  154.88   11.00
 -11 -15   0  170.68   14.60
 -11 -15   0  151.08    9.60
 -11 -15   0  160.38   16.90
 -11  15   0  172.58   10.20
  11  15   0  162.98    9.20
  11  15   0  156.28   10.50
  11  15   0  166.78    9.50
 -11  15   0  167.78   10.20
  11  15   0  166.88    9.70
 -12 -15   0  233.48   21.50
 -12 -15   0  262.67   13.50
 -12 -15   0  267.07   15.00
  12 -15   0  225.18   14.40
  12  15   0  233.08   12.90
  12  15   0  250.07   13.30
 -12  15   0  243.28   13.60
  12  15   0  258.97   14.60
  12  15   0  244.38   13.40
 -13 -15   0 1079.09   65.89
 -13 -15   0 1101.39   51.99
 -13 -15   0 1124.29   51.19
 -13  15   0 1112.89   51.79
  13  15   0 1154.78   50.99
 -13  15   0 1076.69   50.99
  13  15   0 1105.89   50.79
 -14 -15   0  134.79    9.10
 -14 -15   0  131.49   10.50
 -14 -15   0  120.89   15.70
 -14  15   0  123.59    9.50
  14  15   0  123.19    8.60
  14  15   0  126.09    8.60
 -15 -15   0   -0.50    3.60
 -15 -15   0    3.00    6.90
  15 -15   0    0.50    3.50
  15  15   0   -0.40    3.00
  15  15   0    2.30    3.30
   0  16   0  837.62   41.50
  -1  16   0 1249.28   56.79
  -1  16   0 1194.28   55.39
   1  16   0 1218.78   57.69
  -2 -16   0  371.66   17.20
  -3  16   0  888.11   40.90
   3  16   0  851.01   43.80
  -4 -16   0   34.40    3.10
  -4 -16   0   39.60    3.40
  -4 -16   0   32.10    3.40
  -4 -16   0   34.80    3.30
   4 -16   0   32.10    3.20
  -4 -16   0   33.60    3.10
   4  16   0   29.40    8.00
   4  16   0   36.50    3.00
  -4  16   0   36.50    3.30
   4  16   0   35.80    2.90
   4  16   0   38.00    3.50
  -4  16   0   29.80    4.40
  -4  16   0   31.10    2.60
  -5 -16   0  265.77   12.90
  -5 -16   0  277.27   13.10
  -5 -16   0  266.17   13.10
   5 -16   0  265.67   13.30
  -5 -16   0  258.47   12.80
   5 -16   0  252.17   12.40
  -5 -16   0  276.07   13.20
  -5  16   0  245.08   14.00
   5  16   0  263.57   12.60
   5  16   0  249.97   20.50
  -5  16   0  255.47   12.80
   5  16   0  287.07   13.30
  -6 -16   0  599.34   28.00
   6 -16   0  598.64   27.50
   6 -16   0  581.24   28.30
  -6 -16   0  591.04   27.70
  -6 -16   0  599.24   28.10
   6  16   0  574.84   27.90
  -6  16   0  626.44   27.90
  -6  16   0  654.73   29.00
   6  16   0  628.84   27.70
   7 -16   0  108.89    7.30
  -7 -16   0  109.49    6.50
   7 -16   0  106.09    5.90
  -7 -16   0  114.59    7.10
  -7 -16   0  108.99    6.40
  -7 -16   0   95.79    7.00
  -7 -16   0  113.69   10.20
   7  16   0  107.19    6.20
   7  16   0  114.59    7.10
   7  16   0   96.49    7.40
   7  16   0  110.49    6.40
  -7  16   0  113.29    6.30
  -7  16   0  104.89    7.70
  -8 -16   0  180.48   10.00
   8 -16   0  196.58    9.70
  -8 -16   0  205.58   10.90
  -8 -16   0  182.68   10.00
  -8 -16   0  167.98   13.80
  -8 -16   0  198.38   14.00
  -8 -16   0  209.28   11.00
   8 -16   0  190.08   11.30
  -8 -16   0  184.38   10.10
   8  16   0  204.28   10.00
  -8  16   0  189.88   10.30
   8  16   0  190.18   10.80
   8  16   0  181.68   10.10
   8  16   0  200.28    9.90
  -8  16   0  188.18   10.80
  -8  16   0  182.18   10.00
  -9 -16   0  340.57   17.50
  -9 -16   0  350.96   21.10
  -9 -16   0  349.47   18.50
  -9 -16   0  370.06   18.20
  -9 -16   0  346.37   21.80
   9 -16   0  362.96   17.30
  -9 -16   0  356.96   17.30
  -9  16   0  381.96   17.70
  -9  16   0  363.76   17.70
   9  16   0  346.27   17.20
   9  16   0  348.07   17.50
   9  16   0  361.56   17.30
  -9  16   0  383.66   17.10
   9  16   0  347.37   18.20
  -9  16   0  331.07   17.40
 -10 -16   0    7.40    9.30
 -10 -16   0    0.90    3.50
  10 -16   0    2.10    2.50
 -10 -16   0    2.30    3.00
 -10  16   0    1.60    3.40
  10  16   0    3.20    3.80
  10  16   0    2.10    2.20
 -10  16   0    2.80    2.80
  10  16   0    4.40    2.70
  10  16   0    0.30    4.20
  11 -16   0    1.70    3.30
 -11 -16   0   -2.20    7.00
 -11 -16   0    5.60    3.10
 -11 -16   0    1.60    4.00
 -11 -16   0   -6.90    6.30
 -11  16   0    0.60    2.90
  11  16   0    1.50    2.40
  11  16   0    3.70    2.90
  11  16   0   -0.50    2.60
 -11  16   0    1.40    3.60
  11  16   0    3.70    3.40
 -12 -16   0  182.38   19.60
 -12 -16   0  172.08   15.80
 -12 -16   0  187.08   10.80
  12 -16   0  173.28   11.70
 -12 -16   0  183.58   12.50
  12  16   0  182.18   14.90
  12  16   0  186.58   10.80
  12  16   0  188.38   10.70
 -12  16   0  167.08   10.80
  12  16   0  178.98   10.40
 -13 -16   0   12.50   10.10
  13 -16   0   16.00    5.60
 -13 -16   0    5.90    4.70
 -13 -16   0   10.80    4.00
  13  16   0   15.00    3.80
 -13  16   0   12.00    4.50
  13  16   0    6.80    4.10
 -14 -16   0   19.60    5.50
  14 -16   0   21.50    5.20
 -14 -16   0   26.40    4.50
 -14 -16   0   28.90   11.20
 -14  16   0   19.30    4.50
  14  16   0   22.70    4.00
  14  16   0   20.00    4.00
 -15 -16   0    1.40    3.80
 -15 -16   0    1.10    4.40
  15 -16   0   -1.00    4.40
  15  16   0    4.40    3.70
 -15  16   0    0.50    3.60
  15  16   0    4.80    3.30
   0 -17   0    1.70    1.30
   0 -17   0    1.60    1.30
   0 -17   0    1.20    1.00
   0  17   0    2.10    4.30
   0  17   0    3.40    1.80
   0  17   0    0.50    1.00
   1 -17   0   22.20    2.70
   1 -17   0   25.20    2.70
   1 -17   0   23.80    2.30
  -1 -17   0   24.70    2.80
  -1 -17   0   30.10    2.70
  -1 -17   0   24.80    2.40
  -1  17   0   35.90    6.10
  -1  17   0   27.00    2.30
   1  17   0   27.40    3.10
   1  17   0   30.30    6.70
  -1  17   0   21.90    3.20
  -2 -17   0  402.56   19.00
  -2  17   0  438.56   21.60
   2  17   0  418.66   23.70
   2  17   0  396.76   19.40
  -3 -17   0   55.29    3.50
  -3 -17   0   49.20    3.90
  -3 -17   0   47.00    4.50
  -3 -17   0   55.59    3.80
   3 -17   0   50.69    3.30
  -3  17   0   48.10    5.60
  -3  17   0   44.90    3.50
   3  17   0   51.59    3.40
   3  17   0   51.09    4.10
  -3  17   0   53.29    3.50
   3  17   0   47.40    8.60
  -4 -17   0  537.75   25.60
  -4 -17   0  509.55   25.60
   4 -17   0  559.14   25.00
  -4 -17   0  598.74   25.60
   4  17   0  567.44   25.30
  -4  17   0  556.54   25.20
  -4  17   0  532.65   26.90
   4  17   0  547.65   31.60
  -5 -17   0   44.00    4.30
   5 -17   0   50.59    3.40
   5 -17   0   50.69    4.70
  -5 -17   0   54.49    4.50
  -5 -17   0   46.40    4.20
  -5 -17   0   45.50    4.00
  -5 -17   0   49.99    3.90
   5  17   0   59.89    4.50
   5  17   0   54.99    3.80
  -5  17   0   55.09    4.20
   5  17   0   51.69    3.70
   5  17   0   43.80   10.70
  -6 -17   0    7.10    2.20
  -6 -17   0    7.70    2.50
   6 -17   0    5.10    2.40
  -6 -17   0    9.40    2.00
  -6 -17   0    4.40    1.70
  -6 -17   0    5.80    2.40
  -6 -17   0    9.10    5.20
   6 -17   0    6.10    1.50
   6  17   0    8.30    2.40
   6  17   0    8.10    1.90
  -6  17   0    9.80    2.40
  -6  17   0   14.70    3.90
   6  17   0   11.00    2.10
   6  17   0    7.60    2.30
  -7 -17   0  103.29    7.00
  -7 -17   0  106.69    6.60
  -7 -17   0  115.49   10.40
   7 -17   0   90.09    7.10
  -7 -17   0  100.99    6.30
   7 -17   0   99.69    5.80
  -7 -17   0  102.59    7.10
  -7 -17   0  108.29    6.40
  -7  17   0  100.19    6.60
  -7  17   0  113.89    8.00
   7  17   0  104.59    6.10
   7  17   0  100.19    6.30
   7  17   0   97.89    6.10
   8 -17   0   10.30    2.10
  -8 -17   0   12.00    5.80
  -8 -17   0   14.00    3.40
   8 -17   0    8.60    5.60
   8 -17   0   14.50    3.60
  -8 -17   0   15.60    3.50
  -8 -17   0   19.50    6.20
  -8 -17   0    9.00    2.30
  -8 -17   0   15.10    2.70
  -8  17   0   11.50    2.50
   8  17   0    8.90    2.40
   8  17   0   11.90    3.10
  -8  17   0   17.80    4.00
   8  17   0   10.30    2.50
  -8  17   0   10.70    2.90
  -9 -17   0   22.00    7.00
  -9 -17   0   16.30    3.70
  -9 -17   0   19.40    3.30
   9 -17   0   12.10    5.20
  -9 -17   0   17.80    2.90
  -9 -17   0   12.90    6.60
   9 -17   0   14.90    2.60
  -9 -17   0   22.00    3.10
  -9 -17   0   20.20    4.20
   9  17   0   16.10    2.90
  -9  17   0   18.60    3.50
   9  17   0   15.20    2.90
   9  17   0   15.00    2.50
  -9  17   0   17.30    3.00
   9  17   0   13.30    3.50
  10 -17   0   96.09    7.10
 -10 -17   0   87.29    8.10
 -10 -17   0  113.29   11.90
 -10 -17   0  107.79   12.50
 -10 -17   0   95.19    7.30
 -10  17   0   82.69    7.10
 -10  17   0   99.19    7.40
  10  17   0  110.79    6.90
  10  17   0   92.99    7.90
  10  17   0   89.19    6.40
  10  17   0   95.29    7.00
 -11 -17   0  690.93   33.20
 -11 -17   0  733.13   32.30
 -11 -17   0  693.33   36.40
  11 -17   0  696.93   32.80
 -11 -17   0  635.74   38.40
  11  17   0  680.83   33.40
  11  17   0  687.23   32.10
 -11  17   0  697.13   32.50
  11  17   0  671.93   32.10
  11  17   0  673.93   32.30
 -12 -17   0  127.79    8.70
 -12 -17   0  129.39   15.70
 -12 -17   0  136.59   10.30
  12 -17   0  111.99    9.50
 -12 -17   0  121.59   14.20
  12  17   0  119.59    9.60
  12  17   0  118.39    8.40
  12  17   0  113.79    7.80
  12  17   0  122.09    8.30
 -12  17   0  127.89    9.20
 -13 -17   0  341.77   27.60
 -13 -17   0  405.36   20.90
 -13 -17   0  394.06   19.50
 -13  17   0  372.46   19.70
  13  17   0  403.46   19.40
  13  17   0  377.36   19.30
  14 -17   0   33.00    5.80
 -14 -17   0   44.90    5.40
 -14 -17   0   46.30    6.50
 -14 -17   0   65.39   13.20
 -14  17   0   46.40    5.50
  14  17   0   46.60    5.10
  14  17   0   58.09    5.40
 -15 -17   0  148.29   11.40
 -15 -17   0  180.48   10.60
  15  17   0  163.68    9.80
 -15  17   0  157.08   10.20
   0  18   0  513.85   24.30
   1  18   0 1552.44   72.19
  -1  18   0 1541.35   69.59
  -1  18   0 1500.85   70.99
   2  18   0 1381.16   66.39
  -2  18   0 1390.06   64.39
  -3 -18   0  338.57   16.80
  -3 -18   0  335.77   16.50
  -3 -18   0  325.27   16.50
   3 -18   0  344.07   16.00
   3  18   0  337.87   25.90
   3  18   0  355.86   16.50
  -3  18   0  355.76   16.10
   3  18   0  359.96   16.80
  -4 -18   0  199.38   10.70
  -4 -18   0  195.68    9.90
  -4 -18   0  190.28    9.70
  -4 -18   0  184.88    9.80
  -4 -18   0  194.48    9.90
   4  18   0  185.08    9.30
  -4  18   0  194.78   11.90
   4  18   0  199.88   10.20
  -4  18   0  186.58    9.60
   4  18   0  182.68    9.40
   4  18   0  166.08   16.80
  -4  18   0  173.08    9.60
   5 -18   0   12.30    1.80
  -5 -18   0   19.60    2.90
  -5 -18   0   13.30    3.20
  -5 -18   0   16.70    2.70
   5 -18   0   13.00    2.70
  -5 -18   0   14.50    2.40
  -5 -18   0   12.80    1.90
  -5 -18   0   13.40    2.10
  -5 -18   0   16.30    2.70
   5  18   0   19.00    3.00
   5  18   0   14.30    3.30
  -5  18   0   16.80    4.30
   5  18   0   21.70   10.40
  -5  18   0   14.30    2.50
   5  18   0   14.80    2.10
   5  18   0   13.70    1.80
  -6 -18   0  120.69    7.50
  -6 -18   0  123.89    7.50
   6 -18   0  117.69    6.30
  -6 -18   0  116.69    7.00
  -6 -18   0  120.69    7.00
   6 -18   0  110.19    7.60
  -6 -18   0  111.49    7.00
  -6 -18   0  134.09   11.00
  -6 -18   0  112.89    7.00
  -6  18   0  127.09    7.20
   6  18   0  117.59    6.60
  -6  18   0  118.59    9.00
   6  18   0  127.79    7.60
   6  18   0  114.79    6.70
   6  18   0  115.59    6.80
  -7 -18   0  161.78    9.20
   7 -18   0  149.09   10.00
  -7 -18   0  185.88   14.80
  -7 -18   0  187.48    9.90
  -7 -18   0  150.78    9.70
  -7 -18   0  176.38    9.20
  -7 -18   0  166.48    9.20
   7 -18   0  172.38    8.70
   7  18   0  177.98    9.00
   7  18   0  171.18    9.20
   7  18   0  163.18    9.70
   7  18   0  161.98    8.90
  -7  18   0  171.98    9.30
  -8 -18   0   14.60    2.80
   8 -18   0   14.10    4.20
  -8 -18   0   16.50    6.10
  -8 -18   0   20.60    2.90
  -8 -18   0   23.20    3.90
   8 -18   0   19.20    6.50
  -8 -18   0   21.90    3.80
  -8 -18   0   21.90    3.20
   8 -18   0   19.00    2.60
  -8 -18   0   19.40    6.60
   8  18   0   20.10    2.80
  -8  18   0   23.50    3.50
   8  18   0   15.30    3.50
   8  18   0   19.70    2.90
   8  18   0   16.20    2.90
  -8  18   0   20.80    4.40
  -9 -18   0   21.20    4.30
  -9 -18   0   33.60    3.90
  -9 -18   0   29.30    3.50
   9 -18   0   27.70    3.30
  -9 -18   0   25.40    7.30
  -9 -18   0   27.40    3.50
  -9 -18   0   18.40    7.20
   9 -18   0   18.20    5.20
   9  18   0   25.10    3.20
  -9  18   0   29.20    4.00
   9  18   0   32.10    3.40
   9  18   0   34.20    4.40
   9  18   0   23.30    4.20
 -10 -18   0   95.59    7.20
 -10 -18   0   67.69   10.80
 -10 -18   0   75.99   10.00
 -10 -18   0   99.29    8.40
  10 -18   0   92.19    6.80
  10  18   0   92.99    7.80
 -10  18   0   95.79    7.40
  10  18   0   85.39    6.30
  10  18   0   93.79    6.50
  10  18   0   79.69    6.80
 -11 -18   0  479.95   23.70
 -11 -18   0  472.05   22.60
 -11 -18   0  443.56   29.40
 -11 -18   0  446.96   27.10
  11 -18   0  463.05   23.20
  11  18   0  454.95   22.50
  11  18   0  471.15   23.80
  11  18   0  446.46   22.30
 -11  18   0  450.85   22.80
  11  18   0  498.45   22.50
 -12 -18   0   13.60    4.00
 -12 -18   0   22.90    9.60
  12 -18   0    9.90    4.30
 -12 -18   0    2.90   10.40
 -12 -18   0    8.20    4.80
  12  18   0    9.20    4.20
  12  18   0   10.30    3.50
  12  18   0   12.30    3.60
 -12  18   0   12.80    4.20
  12  18   0   13.40    3.10
 -13 -18   0    0.60    9.70
 -13 -18   0    0.90    3.70
 -13 -18   0    0.30    4.60
  13 -18   0    3.60    4.20
  13  18   0    0.90    3.30
 -13  18   0   -1.70    3.90
  13  18   0   -1.30    3.30
  14 -18   0   -2.80    3.70
 -14 -18   0    3.70   10.20
 -14 -18   0    6.20    4.10
 -14 -18   0    6.60    4.70
  14  18   0    6.80    3.50
 -14  18   0    0.10    3.80
  14  18   0    0.00    3.40
   0 -19   0    1.60    1.20
   0 -19   0    2.00    1.40
   0 -19   0    0.60    1.50
   0  19   0    5.20    5.60
   0  19   0    0.70    1.80
   0  19   0    2.90    1.20
   1 -19   0    2.50    1.50
  -1 -19   0    2.80    1.30
  -1 -19   0    4.20    1.50
   1 -19   0    4.30    1.20
   1 -19   0    3.40    1.60
  -1 -19   0    3.90    1.60
  -1  19   0   -2.90    4.10
  -1  19   0    3.50    1.30
   1  19   0    2.60    1.90
  -1  19   0    0.20    2.20
   1  19   0    9.50    6.40
   1  19   0    4.80    1.40
  -2 -19   0   56.69    3.60
  -2 -19   0   50.99    3.80
   2 -19   0   55.99    3.50
  -2 -19   0   43.60    3.70
   2 -19   0   52.99    4.00
   2  19   0   43.80    3.40
   2  19   0   43.10    4.20
  -2  19   0   44.00    6.40
   2  19   0   37.00    8.30
  -3 -19   0 1129.59   49.60
  -3  19   0 1053.19   51.29
  -3  19   0 1133.79   49.10
   3  19   0 1058.49   54.69
   3  19   0 1070.09   49.20
  -4 -19   0  135.99    8.10
  -4 -19   0  136.49    7.70
  -4 -19   0  136.99    7.90
  -4 -19   0  138.29    8.30
  -4  19   0  155.08   10.60
  -4  19   0  139.89    7.40
   4  19   0  141.69   15.80
   4  19   0  144.09    8.20
  -4  19   0  147.89    7.70
  -4  19   0  134.49    7.60
   4  19   0  139.99    7.50
  -5 -19   0  288.37   14.40
  -5 -19   0  265.17   14.20
  -5 -19   0  283.07   13.70
  -5 -19   0  283.57   14.30
  -5 -19   0  295.47   14.30
  -5 -19   0  304.97   14.30
   5 -19   0  286.77   13.60
  -5 -19   0  263.07   14.30
   5 -19   0  300.37   14.70
  -5 -19   0  294.17   14.20
   5  19   0  256.47   22.90
  -5  19   0  284.27   13.90
   5  19   0  277.17   13.80
   5  19   0  294.77   13.80
   5  19   0  300.77   14.60
  -5  19   0  282.17   16.20
  -6 -19   0   59.59    6.00
  -6 -19   0   59.99    5.10
  -6 -19   0   58.59    4.60
  -6 -19   0   49.10    4.70
   6 -19   0   52.29    5.60
  -6 -19   0   57.99    5.20
  -6 -19   0   63.99    4.80
  -6 -19   0   58.39    5.50
  -6  19   0   59.29    7.40
   6  19   0   60.69    4.70
   6  19   0   52.99    5.20
   6  19   0   65.59    4.40
  -6  19   0   53.99    5.00
   6  19   0   55.79    4.50
  -7 -19   0  395.46   18.60
  -7 -19   0  374.66   18.80
  -7 -19   0  349.27   18.10
  -7 -19   0  360.06   21.60
   7 -19   0  387.96   17.70
  -7 -19   0  382.36   18.30
   7  19   0  392.86   17.90
  -7  19   0  382.66   18.10
   7  19   0  377.86   18.80
  -7  19   0  368.16   19.60
   7  19   0  369.86   17.80
   7  19   0  343.67   17.90
  -8 -19   0  174.48    9.70
  -8 -19   0  184.78   10.80
  -8 -19   0  191.38   14.60
   8 -19   0  169.28    9.20
  -8 -19   0  162.78    9.70
  -8 -19   0  162.98   10.40
   8 -19   0  148.59   12.50
  -8 -19   0  174.88   14.40
  -8 -19   0  170.08    9.80
  -8  19   0  175.88    9.90
   8  19   0  173.18   10.50
   8  19   0  173.68    9.40
   8  19   0  181.88    9.40
   8  19   0  176.68    9.60
  -8  19   0  181.88   11.00
   9 -19   0   10.60    4.70
  -9 -19   0    2.60    6.10
  -9 -19   0   12.60    3.30
  -9 -19   0   10.40    2.90
   9 -19   0   15.10    2.80
   9 -19   0   11.90    4.00
  -9 -19   0   10.90    2.70
   9  19   0   10.70    3.40
  -9  19   0    9.70    3.30
   9  19   0   10.60    2.70
   9  19   0   10.30    2.90
   9  19   0    9.90    2.90
 -10 -19   0  527.75   33.30
 -10 -19   0  579.64   32.30
 -10 -19   0  602.84   28.00
 -10 -19   0  590.54   28.80
  10 -19   0  597.34   28.20
  10  19   0  591.74   28.00
  10  19   0  581.74   27.80
  10  19   0  587.04   29.10
  10  19   0  616.94   27.80
 -10  19   0  599.84   28.10
  11 -19   0   34.20    5.00
 -11 -19   0   45.40   10.60
 -11 -19   0   55.09    5.30
 -11 -19   0   62.69   10.70
 -11 -19   0   43.40    5.90
 -11  19   0   47.90    5.30
  11  19   0   44.90    6.00
  11  19   0   38.00    4.30
  11  19   0   41.20    4.60
  11  19   0   49.40    4.90
  12 -19   0  411.36   21.60
 -12 -19   0  406.76   24.10
 -12 -19   0  400.76   22.20
 -12 -19   0  435.16   33.30
  12  19   0  428.56   20.50
 -13 -19   0    8.70    4.20
  13 -19   0    7.00    4.20
 -13 -19   0    8.50    4.90
 -13 -19   0    8.00    9.80
  13  19   0    3.60    3.50
  13  19   0    3.80    3.60
 -13  19   0    5.00    4.00
 -14 -19   0  101.09    9.40
  14  19   0   91.29    7.50
  14  19   0   99.39    7.70
 -14  19   0  101.29    8.20
   0  20   0 4612.24  207.88
  -1 -20   0   15.50    2.00
  -1 -20   0   15.10    2.20
   1 -20   0   15.00    1.90
   1 -20   0   15.10    2.20
  -2 -20   0  349.47   15.60
  -2 -20   0  363.56   15.90
   2  20   0  331.17   16.20
   2  20   0  312.67   21.50
   2  20   0  308.17   15.80
  -2  20   0  327.87   15.50
  -2  20   0  305.77   18.80
   2  20   0  313.97   15.40
  -3 -20   0  808.42   38.30
  -3 -20   0  888.91   38.90
  -3  20   0  848.62   40.90
  -3  20   0  876.51   38.20
   3  20   0  830.32   38.40
   3  20   0  843.02   38.10
  -3  20   0  789.92   38.10
  -3  20   0  839.52   37.90
   3  20   0  839.32   44.40
  -4 -20   0  617.94   29.00
  -4 -20   0  624.54   28.60
  -4 -20   0  572.04   28.90
  -4 -20   0  676.93   29.00
  -4 -20   0  579.74   29.00
  -4 -20   0  640.84   29.10
  -4 -20   0  599.84   29.20
   4  20   0  655.73   36.80
   4  20   0  647.14   29.40
   4  20   0  665.43   28.90
   4  20   0  657.53   28.60
  -4  20   0  595.34   29.50
   4  20   0  635.54   29.00
  -4  20   0  576.44   28.50
   5 -20   0  216.88   11.20
  -5 -20   0  204.08   10.60
  -5 -20   0  203.48   10.70
  -5 -20   0  189.58   10.80
  -5 -20   0  193.98    9.90
  -5 -20   0  192.38   10.60
  -5 -20   0  182.98   10.30
  -5 -20   0  167.98   12.80
  -5 -20   0  210.08   10.50
   5 -20   0  207.48    9.80
   5  20   0  190.78   10.00
  -5  20   0  199.68   13.10
  -5  20   0  197.88   10.20
   5  20   0  205.68   20.10
   5  20   0  202.68   11.00
   5  20   0  194.58   10.10
  -6 -20   0  153.98    9.10
   6 -20   0  168.78   10.30
  -6 -20   0  145.79    8.90
  -6 -20   0  174.78   13.30
  -6 -20   0  152.28    9.20
  -6 -20   0  180.28    9.50
  -6 -20   0  165.88    9.00
  -6 -20   0  160.78    9.30
  -6 -20   0  168.08    9.40
   6 -20   0  165.18    8.40
   6  20   0  152.18    9.50
   6  20   0  170.28    9.60
  -6  20   0  161.48   11.50
  -6  20   0  160.48    9.00
   6  20   0  156.38    8.80
   6  20   0  159.78    8.60
   7 -20   0    9.40    3.40
   7 -20   0    7.40    2.00
  -7 -20   0   17.20    7.00
  -7 -20   0    5.50    3.10
  -7 -20   0    6.60    2.30
   7 -20   0   10.50    3.50
  -7 -20   0   10.30    2.70
  -7 -20   0    5.70    3.00
  -7 -20   0    8.30    3.00
   7  20   0    7.90    2.40
   7  20   0    8.20    2.20
  -7  20   0   11.60    2.90
   7  20   0    5.60    2.90
   7  20   0   12.90    2.50
  -7  20   0    5.50    4.50
   8 -20   0    4.30    2.10
   8 -20   0    5.00    3.60
   8 -20   0    1.50    3.70
  -8 -20   0    4.20    3.10
  -8 -20   0    4.90    5.90
  -8 -20   0    4.00    6.90
  -8 -20   0    5.90    2.60
  -8 -20   0    6.20    3.30
  -8 -20   0    1.90    2.20
  -8 -20   0    4.90    3.60
  -8  20   0    8.10    4.30
  -8  20   0    5.80    3.00
   8  20   0    6.70    3.40
   8  20   0    5.50    2.30
   8  20   0    2.30    2.40
   8  20   0    2.00    2.40
  -9 -20   0   35.70    4.40
   9 -20   0   29.40    5.20
  -9 -20   0   32.60    3.70
  -9 -20   0   31.50    4.80
  -9 -20   0   19.90    7.50
   9 -20   0   26.50    3.40
  -9 -20   0   27.30    3.70
   9  20   0   23.80    3.20
   9  20   0   33.40    3.90
   9  20   0   20.50    3.70
   9  20   0   33.10    4.90
 -10 -20   0   70.19    7.20
  10 -20   0   75.09    6.60
 -10 -20   0   71.19   10.60
 -10 -20   0   87.69   12.10
 -10 -20   0   79.69    8.30
  10  20   0   82.29    6.20
  10  20   0   77.89    7.90
  10  20   0   72.99    6.40
  10  20   0   83.19    6.60
 -11 -20   0  136.69    9.60
  11 -20   0  132.79    9.40
 -11 -20   0  150.28   10.60
 -11 -20   0  123.19   15.10
  11  20   0  125.99    8.80
  11  20   0  129.89   10.60
  11  20   0  136.49    9.00
  11  20   0  134.19    8.80
 -11  20   0  142.19    9.60
 -12 -20   0  421.16   21.20
  12 -20   0  358.36   22.80
 -12 -20   0  424.16   20.20
 -12 -20   0  392.76   28.30
  12  20   0  360.36   20.50
 -13 -20   0   10.80    4.30
 -13 -20   0    4.00   10.20
  13 -20   0   12.50    4.50
 -13 -20   0   12.50    5.10
  13  20   0    7.90    3.70
  13  20   0   13.50    3.70
 -13  20   0    7.50    4.10
 -14 -20   0  227.18   13.40
 -14 -20   0  236.48   14.90
  14  20   0  219.48   14.40
  14  20   0  240.28   12.80
   0 -21   0    0.60    1.50
   0 -21   0    0.90    1.30
   0 -21   0    0.90    1.70
   0  21   0    1.90    2.30
   0  21   0    1.50    5.80
   0  21   0    0.90    1.30
  -1 -21   0  102.59    6.10
   1 -21   0   94.39    5.40
   1 -21   0   92.69    5.80
  -1 -21   0   84.09    5.60
  -1 -21   0  101.49    5.50
   1 -21   0  102.89    6.00
  -1 -21   0   99.09    5.80
  -1  21   0   82.79   10.40
   1  21   0   93.59    5.40
   1  21   0   99.99   11.60
   1  21   0   84.69    6.40
  -2 -21   0  368.06   17.40
  -2 -21   0  356.66   17.00
   2 -21   0  347.97   16.90
  -2 -21   0  364.96   17.60
   2  21   0  363.46   17.40
  -2  21   0  400.96   21.30
  -2  21   0  361.86   17.10
  -2  21   0  353.96   17.20
   2  21   0  356.76   17.90
   2  21   0  366.06   23.50
  -3 -21   0   11.40    2.30
  -3 -21   0   14.90    2.60
  -3 -21   0   16.80    2.40
  -3  21   0   16.60    2.50
  -3  21   0   18.60    2.40
   3  21   0   18.80    3.00
  -3  21   0   19.80    2.50
   3  21   0   11.20    2.10
   3  21   0   13.70    2.40
   3  21   0   12.50    9.10
  -3  21   0   22.10    6.00
  -4 -21   0  570.64   28.70
  -4 -21   0  653.43   28.30
  -4 -21   0  598.14   28.50
  -4 -21   0  620.54   28.90
  -4 -21   0  647.74   28.80
  -4 -21   0  617.04   28.60
  -4 -21   0  580.84   28.70
  -4 -21   0  646.54   28.90
   4  21   0  566.74   36.00
   4  21   0  590.54   28.20
   4  21   0  604.64   28.30
  -4  21   0  642.34   31.30
  -4  21   0  607.74   28.40
  -4  21   0  628.14   28.20
   4  21   0  641.54   29.10
   4  21   0  596.44   28.50
   5 -21   0   16.80    3.40
  -5 -21   0   16.60    3.00
  -5 -21   0   15.90    2.70
   5 -21   0   20.00    2.40
  -5 -21   0   25.10    3.60
  -5 -21   0   23.30    2.50
  -5 -21   0   20.80    3.30
  -5 -21   0   20.60    3.40
  -5 -21   0   25.90    3.50
   5  21   0   18.40    3.40
  -5  21   0   24.00    3.10
   5  21   0   27.90    3.50
   5  21   0   21.10    2.50
   5  21   0   27.10    2.90
   5  21   0   26.00    3.00
  -6 -21   0   16.10    3.00
  -6 -21   0   17.10    3.10
   6 -21   0   17.60    2.30
  -6 -21   0   15.90    3.30
   6 -21   0   19.40    3.70
  -6 -21   0   19.90    2.90
   6 -21   0   16.20    3.30
  -6 -21   0   21.20    3.60
  -6 -21   0   21.40    3.00
  -6 -21   0    8.40    5.90
   6  21   0   16.40    3.40
  -6  21   0   12.60    5.20
   6  21   0   15.50    2.60
   6  21   0   12.60    2.30
  -6  21   0   13.40    3.00
   6  21   0   14.50    2.70
   7 -21   0   99.89    8.10
  -7 -21   0   97.89    6.80
  -7 -21   0  115.89   12.30
  -7 -21   0   98.09    7.70
  -7 -21   0   98.59    7.70
  -7 -21   0  108.79    6.90
   7 -21   0   95.39    6.20
  -7 -21   0   89.99    7.30
  -7  21   0   99.29    6.90
   7  21   0   96.79    7.60
  -7  21   0  112.69    9.60
   7  21   0   99.99    6.70
   7  21   0  112.79    6.50
   7  21   0   93.99    6.50
  -8 -21   0  212.48   12.10
   8 -21   0  196.28   10.50
  -8 -21   0  188.38   17.10
  -8 -21   0  217.98   16.40
  -8 -21   0  207.08   11.00
   8 -21   0  196.78   12.50
   8 -21   0  174.58   12.60
  -8 -21   0  202.18   11.00
  -8 -21   0  189.58   11.20
  -8 -21   0  196.18   11.80
   8  21   0  206.28   10.60
  -8  21   0  197.38   12.30
  -8  21   0  193.48   11.00
   8  21   0  196.08   10.60
   8  21   0  195.48   10.90
   8  21   0  188.78   11.80
  -9 -21   0  141.89    9.60
  -9 -21   0  114.39   13.80
   9 -21   0  123.49    8.00
   9 -21   0  123.89   10.20
  -9 -21   0  118.29    8.10
  -9 -21   0  128.59   10.20
  -9 -21   0  131.79    8.30
  -9 -21   0  125.39   14.10
   9  21   0  129.89    8.10
   9  21   0  123.99    7.90
   9  21   0  130.29    9.40
   9  21   0  123.69    8.20
  -9  21   0  130.99    8.60
 -10 -21   0   62.09    5.90
 -10 -21   0   59.29    6.40
 -10 -21   0   60.09   10.70
  10 -21   0   56.59    5.80
  10  21   0   54.09    5.00
 -10  21   0   62.29    5.80
  10  21   0   53.49    5.40
  10  21   0   51.89    6.30
  10  21   0   56.39    6.10
 -11 -21   0  302.37   21.70
 -11 -21   0  326.87   24.10
 -11 -21   0  296.17   17.00
  11 -21   0  299.77   16.40
 -11 -21   0  302.07   16.30
  11  21   0  312.57   18.10
 -11  21   0  313.27   16.10
  11  21   0  293.97   15.60
  11  21   0  295.27   17.30
  11  21   0  309.47   15.60
 -12 -21   0  193.68   13.10
 -12 -21   0  215.18   12.20
 -12 -21   0  196.58   21.00
  12 -21   0  176.98   12.30
  12  21   0  220.38   11.70
 -12  21   0  176.58   11.80
  12  21   0  191.58   11.40
 -13 -21   0   27.60    6.00
 -13 -21   0   37.60   12.00
 -13 -21   0   38.30    5.40
  13  21   0   42.10    4.80
 -13  21   0   39.20    5.10
  13  21   0   26.70    4.50
 -14 -21   0   31.00    5.20
 -14 -21   0   29.90   12.00
 -14 -21   0   34.50    6.00
  14  21   0   27.20    4.90
 -14  21   0   28.40    4.60
  14  21   0   28.90    4.30
   0 -22   0   37.30    3.60
   0 -22   0   51.19    4.10
   0  22   0   53.59    3.70
   0  22   0   58.59    9.70
   0  22   0   48.60    4.10
   1  22   0 1329.07   63.89
   1  22   0 1334.87   59.69
   1  22   0 1285.57   58.59
  -1  22   0 1270.87   58.49
  -2 -22   0  106.09    6.40
  -2 -22   0  101.49    6.40
  -2 -22   0  107.79    6.40
  -2 -22   0   94.99    6.60
   2 -22   0  109.89    6.60
   2  22   0  101.99    7.10
  -2  22   0  107.09    6.00
   2  22   0  127.59   14.40
  -2  22   0  123.79   11.40
  -2  22   0  100.89    6.20
   2  22   0  100.99    6.00
  -3 -22   0   40.50    3.90
  -3 -22   0   39.10    6.20
  -3 -22   0   43.80    4.10
  -3 -22   0   42.20    4.00
  -3 -22   0   38.20    4.30
  -3 -22   0   35.70    3.60
  -3  22   0   42.30    5.20
   3  22   0   49.00    4.90
  -3  22   0   42.20    3.60
   3  22   0   38.50    4.60
  -3  22   0   46.70    3.60
   3  22   0   39.60    3.90
  -3  22   0   51.59    7.80
   3  22   0   48.20   10.90
   3  22   0   40.50    3.90
  -4 -22   0  613.44   28.90
  -4 -22   0  637.94   29.40
  -4 -22   0  627.24   29.50
  -4 -22   0  644.84   29.60
  -4 -22   0  660.73   29.90
  -4 -22   0  624.84   29.60
  -4  22   0  627.24   28.90
   4  22   0  609.74   29.80
   4  22   0  664.53   29.50
   4  22   0  565.04   37.60
   4  22   0  622.34   29.80
   4  22   0  637.44   29.00
  -4  22   0  620.04   32.20
  -5 -22   0   87.59    6.00
  -5 -22   0   88.29    6.80
  -5 -22   0   74.89    6.20
   5 -22   0   87.89    5.20
   5  22   0   81.99    6.50
   5  22   0   85.39    6.60
  -5  22   0   68.49    6.70
   5  22   0   75.79    5.70
  -5  22   0   77.59    9.80
   6 -22   0   82.29    7.20
  -6 -22   0   79.49    6.40
   6 -22   0   79.79    5.40
  -6 -22   0   82.09   11.10
  -6 -22   0   83.69    6.10
  -6 -22   0   81.89    7.00
  -6 -22   0   79.09    6.60
  -6 -22   0   76.49    6.80
   6 -22   0   87.99    7.30
  -6 -22   0   92.09    6.20
  -6  22   0   89.79    6.20
   6  22   0   85.19    5.80
   6  22   0   95.09    6.00
   6  22   0   89.89    6.90
  -6  22   0   86.89    9.70
   6  22   0   84.59    6.00
  -7 -22   0   61.39    5.80
  -7 -22   0   67.89    9.60
  -7 -22   0   60.79    6.00
   7 -22   0   61.29    4.90
  -7 -22   0   63.09    6.40
   7 -22   0   69.39    6.90
   7 -22   0   53.39    6.20
  -7 -22   0   66.49    5.80
  -7 -22   0   56.49    5.40
   7  22   0   67.89    5.20
   7  22   0   51.89    6.30
  -7  22   0   69.99    5.70
   7  22   0   69.89    5.50
   7  22   0   64.79    5.50
  -7  22   0   74.29    9.00
  -8 -22   0  306.07   20.60
  -8 -22   0  308.87   16.10
   8 -22   0  274.97   17.30
  -8 -22   0  314.47   15.80
  -8 -22   0  293.77   16.40
  -8 -22   0  304.27   20.70
   8 -22   0  314.57   15.30
  -8 -22   0  321.17   15.80
   8 -22   0  275.07   17.00
   8  22   0  316.77   15.60
  -8  22   0  306.17   15.50
   8  22   0  295.77   16.70
   8  22   0  326.17   15.50
   8  22   0  315.17   15.40
  -8  22   0  311.17   17.20
  -9 -22   0  120.59   14.60
   9 -22   0  110.29    7.60
  -9 -22   0  115.19    7.90
  -9 -22   0  132.49    9.00
  -9 -22   0  125.69    9.30
   9 -22   0  121.39   10.30
  -9 -22   0  108.09   10.00
   9  22   0  111.79    7.60
   9  22   0  111.89    7.80
   9  22   0  120.99    9.40
  -9  22   0  120.69    8.30
   9  22   0  101.89    7.90
 -10 -22   0  164.68   17.40
  10 -22   0  160.18    9.90
 -10 -22   0  177.58   16.30
 -10 -22   0  160.78   11.40
 -10 -22   0  159.98   10.70
  10  22   0  166.48   10.00
  10  22   0  151.38    9.70
  10  22   0  157.78    9.60
  10  22   0  161.28   11.40
 -11 -22   0  138.49   10.00
 -11 -22   0  148.59   16.40
 -11 -22   0  132.59   12.10
  11 -22   0  134.19    9.70
 -11  22   0  131.49    9.50
  11  22   0  149.99    9.30
  11  22   0  139.69   10.70
  11  22   0  130.19    8.90
  11  22   0  134.09    8.80
 -12 -22   0   46.50    6.60
  12 -22   0   44.40    5.90
 -12 -22   0   47.10   12.30
 -12 -22   0   47.00    5.90
  12  22   0   44.10    5.10
 -12  22   0   55.99    5.50
  12  22   0   47.60    5.30
 -13 -22   0    4.20    4.90
 -13 -22   0   -0.80    9.90
  13 -22   0    0.50    3.80
 -13 -22   0    1.90    4.50
  13  22   0    4.00    3.60
  13  22   0    2.80    3.40
 -13  22   0    4.00    3.80
 -14 -22   0    4.80   10.90
 -14 -22   0    8.00    4.40
  14 -22   0    2.20    3.30
 -14 -22   0    3.80    4.90
 -14  22   0   11.40    3.90
  14  22   0    3.10    3.30
  14  22   0    8.30    3.70
   0 -23   0    0.90    1.80
   0 -23   0    0.90    1.80
   0 -23   0    1.40    1.70
   0  23   0    1.30    1.50
   0  23   0   -2.70    6.10
   0  23   0   -1.00    1.80
   1 -23   0  101.29    7.40
  -1 -23   0  101.79    6.30
  -1 -23   0   94.39    6.70
  -1 -23   0  107.09    6.60
   1 -23   0  115.29    6.70
  -1 -23   0  105.19    6.60
  -1  23   0  118.39    6.30
  -1  23   0  136.99   16.40
   1  23   0   95.69    7.30
   1  23   0  105.89   13.20
  -1  23   0  104.29    6.30
   1  23   0  117.29    6.30
   2 -23   0  460.95   23.20
  -2 -23   0  479.15   23.10
  -2 -23   0  459.25   23.30
  -2  23   0  529.45   22.90
   2  23   0  459.45   23.90
   2  23   0  502.05   23.20
   2  23   0  487.85   30.30
  -2  23   0  526.05   23.10
   2  23   0  536.85   23.00
  -2  23   0  527.65   27.90
  -2  23   0  468.95   23.20
   3 -23   0  299.37   14.10
  -3 -23   0  299.17   14.10
  -3 -23   0  271.97   14.20
  -3 -23   0  257.27   14.30
  -3 -23   0  279.07   13.70
  -3 -23   0  295.57   14.10
  -3 -23   0  272.77   15.50
   3 -23   0  274.57   13.50
  -3 -23   0  250.47   13.90
   3 -23   0  275.17   14.60
   3  23   0  278.67   13.70
  -3  23   0  284.67   13.60
   3  23   0  261.47   14.60
   3  23   0  299.37   14.20
   3  23   0  263.27   22.00
   3  23   0  261.37   13.60
  -3  23   0  284.67   13.80
  -3  23   0  305.47   18.40
   4 -23   0   10.60    2.00
  -4 -23   0   14.60    2.30
  -4 -23   0   13.60    2.90
  -4 -23   0   10.90    3.60
  -4 -23   0   17.70    2.80
   4 -23   0   15.90    2.90
  -4 -23   0    8.80    2.60
  -4 -23   0   11.10    2.40
  -4 -23   0    8.50    2.80
   4 -23   0    6.90    3.00
  -4  23   0   23.00    6.20
  -4  23   0   18.70    2.70
   4  23   0   11.00    2.60
   4  23   0   13.20    2.60
   4  23   0   14.60    3.40
   4  23   0   17.80    3.40
   4  23   0   14.40    2.30
   4  23   0    3.30    9.80
   5 -23   0   12.70    3.50
   5 -23   0   11.30    2.20
  -5 -23   0   12.50    2.70
  -5 -23   0   16.70    3.40
  -5 -23   0   16.90    2.80
  -5 -23   0   12.80    2.30
  -5 -23   0   11.50    2.90
   5 -23   0   16.50    3.20
   5  23   0   14.70    2.60
  -5  23   0   14.70    6.10
   5  23   0   14.90    2.80
   5  23   0   17.20    2.90
   5  23   0   14.80    3.50
   5  23   0    7.20    6.00
  -5  23   0   15.90    2.90
   6 -23   0   31.20    3.30
  -6 -23   0   41.50    4.10
  -6 -23   0   35.90    4.20
   6 -23   0   37.80    5.10
  -6 -23   0   33.90    4.60
  -6 -23   0   47.60    9.10
  -6 -23   0   34.20    3.90
   6 -23   0   36.10    4.60
  -6 -23   0   32.60    4.60
   6  23   0   36.50    3.80
   6  23   0   38.90    4.60
  -6  23   0   33.30    6.80
   6  23   0   34.50    3.50
   6  23   0   31.10    4.40
  -6  23   0   38.30    4.00
   6  23   0   37.60    3.80
  -7 -23   0   12.60    3.90
  -7 -23   0   17.30    4.10
  -7 -23   0   17.20    4.00
   7 -23   0   12.90    4.00
   7 -23   0   17.10    4.40
   7 -23   0   16.50    2.70
  -7 -23   0   17.10    3.20
  -7 -23   0   17.50    3.30
  -7 -23   0   20.30    7.40
   7  23   0   21.60    3.20
  -7  23   0   17.10    3.40
  -7  23   0   18.00    6.00
   7  23   0   16.50    4.60
   7  23   0   16.30    2.90
   7  23   0   17.90    4.00
  -8 -23   0  144.69   15.80
   8 -23   0  163.98   11.10
  -8 -23   0  149.09   14.70
   8 -23   0  125.79   10.80
  -8 -23   0  147.99    9.10
  -8 -23   0  161.88   10.10
  -8 -23   0  137.69    9.00
   8 -23   0  145.79    8.50
  -8 -23   0  152.18   10.20
   8  23   0  139.99    8.60
   8  23   0  131.99   10.00
   8  23   0  138.89    8.80
  -8  23   0  140.39   10.50
   8  23   0  151.68    8.80
  -9 -23   0   39.00    4.60
  -9 -23   0   40.40    4.70
  -9 -23   0   29.40    8.80
  -9 -23   0   23.30    8.50
  -9 -23   0   49.10    5.60
   9  23   0   40.50    4.50
   9  23   0   35.90    4.10
  -9  23   0   43.70    4.80
   9  23   0   40.90    5.70
   9  23   0   33.70    4.40
 -10 -23   0  389.06   20.90
 -10 -23   0  378.86   26.50
 -10 -23   0  379.86   20.30
  10 -23   0  402.16   19.90
 -10  23   0  418.16   19.80
  10  23   0  397.56   19.80
  10  23   0  398.06   19.60
  10  23   0  382.86   21.20
 -11 -23   0  109.39   10.40
 -11 -23   0  134.49   21.40
 -11 -23   0  140.09   13.10
  11 -23   0  104.49    9.00
  11  23   0  130.09    8.50
  11  23   0  134.09    8.90
 -12 -23   0    8.20    9.80
  12 -23   0    7.70    4.10
 -12 -23   0   11.40    4.70
 -12 -23   0    6.40    5.00
  12  23   0    9.20    3.80
  12  23   0    7.60    3.70
 -12  23   0    8.70    3.90
 -13 -23   0   21.60    6.40
 -13 -23   0   21.40   11.40
 -13 -23   0   28.50    5.20
 -13  23   0   18.70    4.70
  13  23   0   19.10    4.10
  13  23   0   15.60    4.20
   0  24   0  970.90   49.20
   0  24   0  907.51   42.40
   1 -24   0  206.18   10.60
  -1 -24   0  202.78   11.40
  -1 -24   0  173.38   10.10
   1 -24   0  186.18   10.70
  -1 -24   0  202.18   10.30
  -1  24   0  185.78   16.10
   1  24   0  194.18    9.90
  -1  24   0  193.78   10.30
  -1  24   0  189.08    9.90
   1  24   0  180.78   17.60
   1  24   0  180.28    9.90
  -2 -24   0    8.10    2.30
  -2 -24   0    6.40    2.20
  -2 -24   0    5.10    2.30
  -2 -24   0   10.10    2.80
   2 -24   0    5.70    1.80
  -2 -24   0    8.50    2.40
   2 -24   0    4.90    3.00
  -2 -24   0    8.70    2.10
  -2  24   0   16.70    7.00
  -2  24   0    9.50    2.30
   2  24   0    9.40    9.90
   2  24   0    2.70    2.60
   2  24   0    6.40    2.40
  -2  24   0    6.70    2.20
   2  24   0    4.90    1.90
   2  24   0    7.10    2.20
  -2  24   0    6.60    2.20
   3 -24   0   28.10    2.90
  -3 -24   0   22.90    3.30
   3 -24   0   29.30    4.10
  -3 -24   0   31.90    3.40
  -3 -24   0   30.70    3.60
  -3 -24   0   27.30    3.40
  -3 -24   0   28.30    3.00
   3 -24   0   30.70    4.70
  -3 -24   0   26.50    3.70
  -3  24   0   33.30    3.30
   3  24   0   27.50    3.80
  -3  24   0   35.60    8.00
   3  24   0   35.50    3.50
   3  24   0   29.80   10.40
   3  24   0   26.00    4.10
  -3  24   0   32.50    3.30
   4 -24   0  132.49    8.80
   4 -24   0  161.18    8.10
   4 -24   0  169.38    9.90
  -4 -24   0  151.98    8.80
  -4 -24   0  154.08    9.00
  -4 -24   0  148.09   10.20
  -4  24   0  147.09    8.30
   4  24   0  145.89    8.30
   4  24   0  156.48    9.30
   4  24   0  144.99    8.70
   4  24   0  147.69    9.50
  -4  24   0  138.29   13.30
  -5 -24   0  118.49    7.60
  -5 -24   0  113.39    7.50
  -5 -24   0  109.99    8.90
   5 -24   0  112.99    6.80
   5 -24   0  123.69    8.10
  -5 -24   0  117.19    7.90
  -5 -24   0  105.49    6.80
  -5  24   0  123.59   12.40
   5  24   0  127.29    8.50
  -5  24   0  122.69    7.30
   5  24   0  107.29    8.40
   5  24   0  116.09    7.30
   5  24   0  124.69    7.20
   5  24   0  118.79    7.30
  -6 -24   0  811.02   37.00
   6 -24   0  749.92   37.50
   6 -24   0  837.32   38.20
  -6 -24   0  767.62   41.00
  -6 -24   0  864.31   37.80
  -6 -24   0  802.02   37.20
  -6 -24   0  758.82   37.40
  -6 -24   0  782.62   37.30
   6 -24   0  797.72   36.50
   6  24   0  821.42   38.00
  -6  24   0  786.42   39.80
   6  24   0  741.03   36.60
   6  24   0  819.92   37.20
  -6  24   0  789.12   36.60
   6  24   0  790.62   36.70
   6  24   0  821.12   36.70
   7 -24   0    4.30    2.30
  -7 -24   0    3.90    2.60
  -7 -24   0    6.00    4.10
  -7 -24   0    9.20    8.50
  -7 -24   0    1.50    3.60
  -7 -24   0    4.10    3.70
   7 -24   0    2.80    3.40
   7 -24   0    3.50    3.70
   7  24   0    1.10    2.80
   7  24   0    2.40    3.70
   7  24   0    0.70    2.70
  -7  24   0    3.30    2.90
  -7  24   0    5.00    5.50
   7  24   0    3.30    3.50
   7  24   0    0.00    3.10
  -8 -24   0  108.89    7.80
  -8 -24   0  120.19    9.50
  -8 -24   0  102.29    7.80
  -8 -24   0   86.99   11.50
  -8 -24   0  125.29   13.90
   8 -24   0  119.39    7.40
   8  24   0  120.79    9.70
   8  24   0  117.99    9.20
   8  24   0  108.29    7.40
  -8  24   0   98.49    9.10
  -8  24   0  124.09    7.90
   8  24   0  104.49    7.80
   8  24   0  105.69   10.00
  -9 -24   0  237.18   18.90
  -9 -24   0  207.48   12.70
  -9 -24   0  234.58   13.70
  -9 -24   0  208.58   13.80
  -9 -24   0  249.18   19.60
   9 -24   0  225.98   12.30
   9  24   0  218.98   12.40
  -9  24   0  231.78   12.60
   9  24   0  207.88   13.70
   9  24   0  237.58   12.50
   9  24   0  249.88   12.70
 -10 -24   0   54.09   11.00
 -10 -24   0   68.09    7.30
 -10 -24   0   67.79    6.70
  10 -24   0   53.39    5.60
  10  24   0   67.59    8.20
 -10  24   0   58.99    5.80
  10  24   0   60.99    5.70
  10  24   0   53.49    5.50
  10  24   0   62.19    7.00
 -11 -24   0   35.40    5.60
 -11 -24   0   23.00   10.20
  11 -24   0   31.90    4.90
 -11 -24   0   23.00    5.80
  11  24   0   29.70    4.50
 -11  24   0   31.60    4.70
  11  24   0   40.30    4.90
  12 -24   0    7.20    4.00
 -12 -24   0   14.30   10.20
 -12 -24   0    3.80    4.90
 -12 -24   0    2.30    4.10
  12  24   0   10.60    5.10
  12  24   0    5.20    3.70
 -12  24   0    7.10    3.90
  12  24   0   10.00    3.70
 -13 -24   0   24.00    5.70
 -13 -24   0   26.00    5.10
 -13 -24   0   24.30   16.70
  13 -24   0   13.00    4.30
  13  24   0   15.60    5.20
  13  24   0   16.80    4.90
  13  24   0   19.80    7.80
 -13  24   0   23.40    4.20
   0 -25   0   -2.20    1.60
   0 -25   0    2.20    2.10
   0 -25   0   -1.80    1.90
   0 -25   0    0.00    2.10
   0  25   0    0.80    1.70
   0  25   0    1.90    7.10
   0  25   0    1.50    2.00
   1 -25   0  331.17   16.20
  -1 -25   0  327.37   16.30
  -1 -25   0  323.77   16.50
   1 -25   0  318.57   15.50
   1 -25   0  346.97   16.70
   1 -25   0  306.07   15.90
  -1 -25   0  333.17   15.60
  -1 -25   0  308.07   15.90
  -1 -25   0  327.57   16.00
   1  25   0  339.37   15.70
  -1  25   0  315.17   15.60
   1  25   0  304.47   15.90
  -1  25   0  319.77   15.50
   1  25   0  307.27   23.50
   1  25   0  298.57   15.50
  -1  25   0  323.77   22.10
  -2 -25   0   84.79    5.90
  -2 -25   0   72.09    5.80
  -2 -25   0   74.59    5.40
   2 -25   0   72.89    5.20
  -2  25   0   99.29   11.90
  -2  25   0   85.09    5.40
   2  25   0   95.69   14.80
   2  25   0   75.39    5.40
  -2  25   0   69.69    5.30
   2  25   0   77.39    5.70
  -3 -25   0  164.18    9.70
   3 -25   0  173.38    9.10
  -3 -25   0  165.68   10.00
  -3 -25   0  190.68    9.90
   3 -25   0  169.38    9.70
   3 -25   0  183.18   10.70
  -3 -25   0  175.88   10.40
  -3 -25   0  180.78    9.30
  -3 -25   0  159.68    9.60
   3  25   0  155.28    9.30
   3  25   0  157.18   19.00
  -3  25   0  171.38    9.20
   3  25   0  158.68   10.80
   3  25   0  181.18    9.80
  -3  25   0  186.98   15.50
   3  25   0  187.08    9.40
  -4 -25   0  121.79    8.00
  -4 -25   0  129.59    8.40
  -4 -25   0  135.19    8.10
  -4 -25   0  137.99    8.70
  -4 -25   0  155.48   11.90
   4 -25   0  130.89    9.10
   4 -25   0  138.09    7.50
   4 -25   0  119.39    8.20
  -4 -25   0  137.59    7.60
  -4 -25   0  125.69    8.20
   4  25   0  129.19    7.50
  -4  25   0  118.59    7.60
   4  25   0  135.79   19.10
   4  25   0  141.89   10.10
  -4  25   0  138.79   13.60
   4  25   0  116.29    7.80
   4  25   0  126.39    9.00
   5 -25   0   15.00    2.50
  -5 -25   0   16.80    3.70
   5 -25   0   16.80    3.50
  -5 -25   0   11.10    3.50
   5 -25   0   14.50    4.00
  -5 -25   0   14.80    4.40
  -5 -25   0   15.00    2.70
  -5 -25   0   16.30    3.20
  -5 -25   0   20.60    3.40
  -5 -25   0   10.70    3.00
   5  25   0   13.30    3.90
  -5  25   0   18.80    7.10
   5  25   0   18.20    2.90
   5  25   0   14.80    3.70
  -5  25   0   17.80    3.10
   5  25   0   19.10    3.20
   5  25   0   13.10    3.20
  -6 -25   0  139.09    8.50
   6 -25   0  131.59    9.10
  -6 -25   0  125.79    8.30
  -6 -25   0  146.29   14.90
   6 -25   0  120.49    7.50
  -6 -25   0  118.09    8.80
  -6 -25   0  115.39    9.70
   6 -25   0  118.59    9.50
  -6  25   0  130.39    8.00
   6  25   0  125.29    7.80
   6  25   0  129.69    8.00
   6  25   0  132.29    9.00
   7 -25   0   11.80    2.70
   7 -25   0    7.80    4.90
  -7 -25   0   14.30    3.30
  -7 -25   0   22.90    4.80
  -7 -25   0   17.00    8.60
   7 -25   0   19.60    4.80
  -7 -25   0   11.40    3.80
  -7  25   0   12.70    6.20
   7  25   0   11.90    3.30
   7  25   0   11.50    2.90
   7  25   0    9.90    4.20
   7  25   0   11.60    3.40
   7  25   0   14.60    4.20
  -7  25   0   18.50    3.50
   8 -25   0  504.85   25.40
  -8 -25   0  491.65   24.10
  -8 -25   0  521.05   29.10
   8 -25   0  441.66   25.10
  -8 -25   0  489.75   23.90
   8 -25   0  499.25   23.30
  -8 -25   0  502.25   29.70
  -8 -25   0  503.75   24.70
  -8 -25   0  479.65   23.60
   8  25   0  444.66   24.70
   8  25   0  458.85   23.30
   8  25   0  497.05   24.20
   8  25   0  479.95   23.40
  -8  25   0  455.95   23.20
   8  25   0  506.55   23.30
  -9 -25   0  201.78   18.50
  -9 -25   0  190.48   11.20
   9 -25   0  179.98   10.90
   9 -25   0  192.38   13.80
  -9 -25   0  211.48   19.00
  -9 -25   0  183.88   11.40
  -9 -25   0  198.78   12.30
  -9 -25   0  180.58   12.80
  -9  25   0  195.18   11.30
   9  25   0  187.48   11.00
   9  25   0  196.78   11.20
   9  25   0  201.28   11.30
   9  25   0  184.88   12.60
   9  25   0  206.48   12.40
  10 -25   0   16.90    3.80
 -10 -25   0   16.10    4.80
 -10 -25   0   10.20    8.50
 -10 -25   0   26.90    7.70
  10 -25   0    3.60    5.10
  10  25   0   14.50    3.80
 -10  25   0   16.90    4.10
  10  25   0    8.40    3.20
  10  25   0   10.80    3.70
  10  25   0   14.90    4.90
  10  25   0   15.00    5.10
 -11 -25   0   50.39    6.80
 -11 -25   0   47.30   11.90
 -11 -25   0   57.79    6.30
  11 -25   0   42.10    5.50
  11  25   0   47.50    6.30
  11  25   0   45.90    5.10
  11  25   0   50.89    5.20
 -11  25   0   47.50    5.30
 -12 -25   0    4.60    9.80
  12 -25   0    7.10    3.90
 -12 -25   0   11.40    7.20
 -12 -25   0    6.50    4.90
  12  25   0    2.30    4.90
  12  25   0    5.40    3.60
  12  25   0    3.20    3.70
 -12  25   0    8.40    3.90
 -13 -25   0   28.80    5.70
  13 -25   0   18.20    4.70
 -13 -25   0   28.60   11.70
  13  25   0   17.90    4.20
 -13  25   0   33.30    4.40
  13  25   0   25.70    5.50
  13  25   0   31.30    4.40
   0 -26   0  298.37   15.30
   0 -26   0  312.17   15.90
   0 -26   0  317.37   15.70
   0 -26   0  295.77   15.10
   0 -26   0  312.17   14.80
   0  26   0  291.37   22.60
   0  26   0  290.57   14.90
   0  26   0  289.37   14.70
  -1 -26   0  114.39    7.10
  -1 -26   0   97.19    7.00
  -1 -26   0  114.59    6.60
   1 -26   0  123.09    6.60
   1 -26   0  102.49    7.10
   1  26   0   82.29   13.50
  -1  26   0  110.29    7.60
  -1  26   0  113.09    6.60
   1  26   0   95.99    6.40
   1  26   0   99.89    6.60
  -1  26   0   99.29   12.70
  -2 -26   0   33.50    4.60
  -2 -26   0   36.70    4.00
  -2 -26   0   34.30    4.10
   2 -26   0   37.40    3.90
   2 -26   0   41.20    4.20
  -2 -26   0   37.20    3.50
   2 -26   0   34.30    4.60
  -2 -26   0   38.90    4.00
  -2  26   0   56.09   10.50
   2  26   0   37.80    3.90
   2  26   0   41.20    4.00
  -2  26   0   45.70    3.80
   2  26   0   32.20   11.10
   2  26   0   34.70    3.60
  -3 -26   0   72.79    5.80
   3 -26   0   71.49    6.00
   3 -26   0   73.29    5.10
  -3 -26   0   75.19    6.20
  -3 -26   0   70.39    6.40
  -3 -26   0   76.19    5.30
  -3 -26   0   78.49    6.00
   3 -26   0   74.09    7.10
   3  26   0   60.29   13.60
  -3  26   0   76.29   11.40
   3  26   0   71.59    5.40
   3  26   0   64.79    5.70
   3  26   0   71.99    6.00
   4 -26   0    6.70    2.10
  -4 -26   0   13.10    3.60
  -4 -26   0   11.30    2.50
   4 -26   0   11.30    3.00
  -4 -26   0   12.00    3.10
  -4 -26   0    6.90    3.20
  -4 -26   0   11.40    3.10
   4 -26   0    8.10    3.70
  -4 -26   0   12.40    3.00
  -4  26   0   14.40    7.70
   4  26   0   10.70    2.60
  -4  26   0   17.90    3.00
   4  26   0   14.90    2.90
   4  26   0    3.10   12.70
   4  26   0   15.10    3.60
  -5 -26   0  880.11   40.10
  -5 -26   0  871.71   40.40
  -5 -26   0  783.82   40.10
   5 -26   0  849.32   40.80
  -5 -26   0  857.01   41.20
  -5 -26   0  841.32   39.30
   5 -26   0  835.62   39.30
   5  26   0  824.72   39.50
  -5  26   0  855.51   44.00
   5  26   0  918.71   40.00
   5  26   0  827.22   40.80
  -5  26   0  905.41   39.30
   5  26   0  916.61   39.60
   6 -26   0    6.00    3.50
  -6 -26   0    7.70    3.00
  -6 -26   0    7.00    2.90
  -6 -26   0    2.90    7.60
  -6 -26   0   13.70    3.80
   6 -26   0    6.90    4.10
   6  26   0    6.70    3.00
   6  26   0    9.00    4.10
  -6  26   0   10.40    3.20
  -6  26   0   -1.20    6.50
   6  26   0    5.60    2.80
   6  26   0    7.40    4.10
   6  26   0    8.70    3.30
   7 -26   0   96.59    6.80
   7 -26   0   94.09    9.40
  -7 -26   0   90.79    9.20
  -7 -26   0   96.59    7.40
  -7 -26   0  105.69    7.60
   7 -26   0  107.89    8.80
  -7 -26   0   89.49   23.00
   7  26   0   86.79    7.20
   7  26   0  101.39    7.00
   7  26   0  102.09   10.20
   7  26   0  104.89    7.30
  -7  26   0   94.09    7.10
  -7  26   0  100.59   11.50
   7  26   0   92.29    8.70
  -8 -26   0  223.28   12.40
   8 -26   0  200.18   14.00
  -8 -26   0  219.98   18.20
  -8 -26   0  235.08   12.60
   8 -26   0  214.78   11.80
  -8 -26   0  216.08   13.90
   8 -26   0  198.88   14.10
  -8 -26   0  189.98   18.90
   8  26   0  226.68   12.20
   8  26   0  215.38   12.00
  -8  26   0  219.58   12.00
   8  26   0  196.88   13.50
   8  26   0  221.08   12.00
   8  26   0  235.78   13.40
  -9 -26   0  586.54   36.80
  -9 -26   0  515.15   26.50
  -9 -26   0  550.44   27.70
  -9 -26   0  550.64   26.30
   9 -26   0  520.25   28.30
   9 -26   0  538.95   26.10
   9  26   0  567.84   26.90
   9  26   0  536.85   26.10
   9  26   0  548.15   26.10
   9  26   0  533.35   25.90
  -9  26   0  538.75   25.90
   9  26   0  526.05   27.80
 -10 -26   0   30.60   10.60
  10 -26   0   12.60    3.90
 -10 -26   0   13.00    4.70
  10 -26   0    7.10    3.80
 -10 -26   0    9.20    5.30
 -10 -26   0   12.00    3.70
 -10  26   0   18.60    4.40
  10  26   0   13.10    4.30
  10  26   0   20.30    6.10
 -11 -26   0    7.60    5.20
 -11 -26   0    3.00    9.20
  11 -26   0    8.00    4.00
  11  26   0    4.50    3.70
  11  26   0    8.90    3.80
  11  26   0    8.30    5.00
 -11  26   0    8.90    3.80
  12 -26   0   19.60    4.50
 -12 -26   0   25.60    9.00
 -12 -26   0   22.20   11.00
  12  26   0   12.20    4.00
  12  26   0   12.80    5.20
  12  26   0   15.80    4.00
   0 -27   0    2.10    2.60
   0 -27   0    1.60    2.30
   0 -27   0   -0.90    2.80
   0 -27   0    1.70    1.90
   0  27   0   10.30    9.10
   0  27   0    4.30    2.10
  -1 -27   0    4.00    2.70
   1 -27   0    2.50    2.00
  -1 -27   0    7.10    2.60
  -1 -27   0    6.40    2.20
  -1 -27   0    4.00    2.30
  -1 -27   0    4.00    3.10
   1 -27   0    5.70    2.60
   1 -27   0    9.00    3.40
  -1  27   0    0.30    7.90
   1  27   0    6.80    2.50
   1  27   0    5.30    2.30
  -1  27   0    7.80    2.40
   1  27   0   19.80   10.20
  -1  27   0    3.90    2.40
   2 -27   0  173.58   11.20
   2 -27   0  192.68   10.40
  -2 -27   0  185.68   10.20
  -2 -27   0  159.28   10.70
  -2 -27   0  170.18    9.60
  -2 -27   0  187.78   10.30
   2 -27   0  168.48    9.50
  -2 -27   0  166.28   10.50
   2  27   0  185.18    9.80
  -2  27   0  193.18   17.70
   2  27   0  172.18    9.90
  -2  27   0  192.98   10.30
   2  27   0  176.28    9.70
   2  27   0  213.68   21.10
  -3 -27   0   99.29    7.80
  -3 -27   0  100.09    6.40
   3 -27   0   93.99    6.20
  -3 -27   0   93.09    6.90
   3 -27   0   93.69    8.00
   3 -27   0   98.09    7.20
  -3 -27   0   92.29    7.20
  -3 -27   0   92.59    6.90
  -3  27   0  114.99   13.80
   3  27   0   82.19   15.60
   3  27   0   87.09    7.60
   3  27   0  102.39    6.50
   3  27   0   95.89    6.80
  -3  27   0   91.09    6.40
   4 -27   0   22.70    3.80
  -4 -27   0   19.30    3.60
   4 -27   0   31.90    4.90
  -4 -27   0   27.80    4.20
   4 -27   0   29.30    3.30
  -4 -27   0   31.40    4.10
  -4 -27   0   25.60    3.30
   4  27   0   19.80    3.80
  -4  27   0   25.20    8.80
   4  27   0   20.70    3.50
   4  27   0   24.90    3.30
  -4  27   0   27.00    3.50
  -5 -27   0   19.60    3.60
  -5 -27   0   22.40    3.80
   5 -27   0   15.80    4.60
  -5 -27   0   20.90    4.30
   5 -27   0   18.40    3.80
  -5 -27   0   17.20    3.60
  -5 -27   0   11.50    2.80
   5 -27   0   16.90    3.20
   5  27   0   25.50    4.30
  -5  27   0   19.50    3.50
   5  27   0   20.40    3.50
   5  27   0   16.30    3.00
  -5  27   0   33.30    8.70
  -6 -27   0   81.59    9.10
   6 -27   0   75.49    8.40
   6 -27   0   62.29    7.10
  -6 -27   0   69.69    6.40
   6 -27   0   70.29    5.60
  -6 -27   0   80.69    7.60
  -6 -27   0   62.59    6.20
  -6 -27   0   49.50   11.10
   6  27   0   62.99    6.30
  -6  27   0   70.89    6.20
   6  27   0   64.69    5.60
  -6  27   0   52.89    9.70
   6  27   0   64.39    7.40
   7 -27   0  670.13   32.30
   7 -27   0  644.14   34.20
  -7 -27   0  737.93   38.70
   7 -27   0  676.63   33.80
  -7 -27   0  717.43   37.90
  -7 -27   0  698.43   33.00
  -7 -27   0  710.73   32.80
  -7 -27   0  671.03   34.10
   7  27   0  735.83   33.20
  -7  27   0  672.43   32.20
   7  27   0  684.93   33.40
  -7  27   0  664.73   35.10
   7  27   0  714.43   32.50
   8 -27   0   73.79    7.90
   8 -27   0   59.59    7.30
  -8 -27   0   66.19    6.50
  -8 -27   0   81.79    7.90
  -8 -27   0   66.89    6.70
   8 -27   0   70.19    6.10
  -8 -27   0   74.29   11.20
   8  27   0   61.49    6.70
   8  27   0   68.99    6.20
   8  27   0   57.99    5.80
  -8  27   0   66.59    6.60
   8  27   0   69.39    7.10
   9 -27   0  295.37   18.50
   9 -27   0  308.47   15.90
  -9 -27   0  287.57   17.70
  -9 -27   0  319.97   23.90
  -9 -27   0  299.07   18.00
  -9 -27   0  289.27   16.90
  -9  27   0  303.47   15.70
   9  27   0  305.37   15.90
   9  27   0  318.57   17.10
   9  27   0  291.37   15.60
 -10 -27   0  129.09   11.40
  10 -27   0  135.99    9.50
 -10 -27   0  133.39    9.30
 -10 -27   0  151.38   17.90
  10  27   0  155.48    9.60
  10  27   0  149.29   11.00
 -10  27   0  147.39    9.40
  10  27   0  124.29    9.20
  11 -27   0    2.80    3.60
 -11 -27   0    7.70    5.20
 -11 -27   0   14.10    9.90
  11  27   0    8.40    3.80
  11  27   0    9.80    5.20
 -11  27   0    6.00    3.70
  11  27   0    5.90    3.70
 -12 -27   0    2.70   10.20
  12 -27   0    4.40    3.80
 -12 -27   0    2.30    4.90
  12  27   0    7.70    4.90
  12  27   0    8.60    3.80
 -12  27   0   10.00    3.70
  12  27   0    4.40    3.70
   0 -28   0  476.85   24.10
   0 -28   0  548.75   23.70
   0  28   0  479.75   32.50
   0  28   0  481.25   23.70
  -1 -28   0  341.87   18.70
  -1 -28   0  374.76   18.60
   1 -28   0  361.56   18.40
  -1 -28   0  391.86   18.50
   1 -28   0  346.77   19.30
   1 -28   0  364.86   17.90
  -1 -28   0  387.76   18.00
  -1 -28   0  363.26   19.20
   1  28   0  382.06   28.40
   1  28   0  386.06   18.20
  -1  28   0  364.36   26.40
   2 -28   0   16.70    4.10
  -2 -28   0   12.00    3.00
   2 -28   0   17.50    3.50
  -2 -28   0   24.20    4.20
  -2 -28   0   23.00    3.50
   2 -28   0   12.80    2.60
  -2 -28   0   16.00    3.50
  -2 -28   0   16.60    2.70
  -2  28   0   23.50    9.60
   2  28   0   17.20    3.30
  -2  28   0   18.40    3.00
   2  28   0    9.70   11.30
   2  28   0   12.10    2.50
   3 -28   0  395.96   20.50
  -3 -28   0  421.46   21.00
   3 -28   0  445.16   21.70
  -3 -28   0  381.96   22.60
  -3 -28   0  425.46   21.30
   3 -28   0  440.76   19.90
  -3 -28   0  409.66   20.60
  -3 -28   0  424.96   20.00
   3  28   0  414.16   32.50
  -3  28   0  441.36   27.00
   3  28   0  414.06   20.10
  -3  28   0  394.06   19.60
   3  28   0  382.76   19.90
  -4 -28   0  164.88   12.10
   4 -28   0  164.38   11.80
   4 -28   0  193.38   10.90
  -4 -28   0  161.48   11.10
  -4 -28   0  178.38    9.70
  -4 -28   0  171.48   10.30
   4  28   0  163.68   13.30
   4  28   0  173.78    9.80
  -4  28   0  181.58    9.70
   4  28   0  163.88   10.10
  -4  28   0  196.18   17.60
  -5 -28   0   33.60    3.70
  -5 -28   0   30.80    4.40
  -5 -28   0   30.70    4.10
  -5 -28   0   37.50    5.10
   5 -28   0   24.10    4.40
  -5 -28   0   34.80    4.30
   5 -28   0   26.40    3.50
   5  28   0   29.30    3.80
   5  28   0   28.50    4.00
   5  28   0   25.80    4.50
  -5  28   0   28.30    9.20
  -5  28   0   34.50    4.10
   6 -28   0  270.27   13.70
   6 -28   0  257.17   15.00
  -6 -28   0  260.57   14.30
  -6 -28   0  243.68   15.00
   6 -28   0  258.57   15.70
  -6 -28   0  269.87   14.20
  -6  28   0  252.47   14.00
  -6  28   0  286.47   19.40
   6  28   0  255.07   13.90
   6  28   0  266.67   13.80
   6  28   0  269.77   15.00
   7 -28   0   14.00    5.30
  -7 -28   0   12.30    5.40
   7 -28   0    6.60    4.10
   7 -28   0    4.30    2.70
  -7 -28   0    6.20    7.50
  -7 -28   0    6.60    3.50
  -7 -28   0    5.60    3.10
   7  28   0    3.90    2.70
   7  28   0   10.20    4.50
   7  28   0    4.20    3.30
  -7  28   0    9.50    3.50
   8 -28   0   88.79    6.90
  -8 -28   0   85.39    7.30
  -8 -28   0   90.39   10.00
  -8 -28   0   91.49   12.40
  -8 -28   0   78.59    8.00
   8  28   0   87.19    6.90
   8  28   0   83.09    7.20
   8  28   0   90.29    8.80
  -8  28   0   94.89    7.30
   8  28   0   77.49    8.10
  -9 -28   0   75.79    8.50
   9 -28   0   61.39    8.50
   9 -28   0   86.69    7.00
  -9 -28   0   85.39    7.30
   9  28   0   86.89    8.80
   9  28   0   88.89    7.30
   9  28   0   65.29    6.40
 -10 -28   0   55.79    6.00
  10 -28   0   45.50    5.40
 -10 -28   0   38.10    6.80
 -10 -28   0   60.29   11.90
  10  28   0   50.19    5.30
 -10  28   0   58.69    5.40
  10  28   0   53.49    6.50
 -11 -28   0   48.70   12.00
  11 -28   0   34.60    5.10
 -11 -28   0   44.60   10.10
 -11  28   0   38.70    4.80
  11  28   0   36.80    5.00
  11  28   0   37.70    4.90
  11  28   0   34.70    5.80
  12 -28   0    0.80    5.40
 -12 -28   0   10.00   10.30
 -12 -28   0   -2.10    4.80
 -12  28   0    3.70    3.30
  12  28   0    0.30    4.30
  12  28   0    4.40    3.50
   0 -29   0    0.20    2.20
   0 -29   0    1.20    3.50
   0  29   0   -0.60    2.10
   0  29   0    6.40   10.30
   1 -29   0   37.50    5.30
  -1 -29   0   32.80    5.10
  -1 -29   0   34.60    4.60
  -1 -29   0   36.20    3.80
  -1 -29   0   40.30    4.60
   1 -29   0   35.90    3.70
   1  29   0   41.70    4.20
   1  29   0   33.30   12.50
  -1  29   0   26.10   10.20
   2 -29   0    3.10    4.10
  -2 -29   0    1.40    2.20
  -2 -29   0    3.80    3.10
   2 -29   0   -0.30    2.00
   2 -29   0    3.50    3.70
  -2 -29   0    1.00    2.60
  -2 -29   0    0.00    2.70
  -2 -29   0   -0.50    3.30
   2  29   0    0.30    2.60
   2  29   0    2.70    2.30
   2  29   0    6.70   12.20
  -3 -29   0   25.30    4.10
  -3 -29   0   25.30    3.40
  -3 -29   0   15.70    3.50
   3 -29   0   23.60    4.00
  -3 -29   0   26.80    4.60
  -3 -29   0   19.40    3.60
   3 -29   0   22.50    3.70
  -3  29   0   21.50    3.50
   3  29   0   17.50   13.70
   3  29   0   16.70    3.50
  -3  29   0   42.00   11.10
   3  29   0   17.20    3.20
  -4 -29   0   55.59    6.30
  -4 -29   0   47.80    5.10
   4 -29   0   47.30    6.40
  -4 -29   0   58.69    5.20
   4 -29   0   62.89    6.50
  -4 -29   0   60.19    6.00
   4 -29   0   47.70    5.10
   4  29   0   61.59    6.00
   4  29   0   49.50    5.80
   4  29   0   68.29    6.00
  -4  29   0   65.99   11.70
  -4  29   0   60.19    5.40
   5 -29   0   11.60    4.70
  -5 -29   0   15.60    3.00
   5 -29   0   12.70    3.80
  -5 -29   0   15.90    3.50
  -5 -29   0   11.40    3.50
   5 -29   0    8.80    2.80
   5  29   0   15.40    3.30
  -5  29   0   10.50    8.50
  -5  29   0   11.20    3.20
   5  29   0   11.10    3.80
   5  29   0   15.10    3.40
   6 -29   0   62.19    7.60
  -6 -29   0   73.39    6.90
  -6 -29   0   64.19    6.90
   6 -29   0   71.89    6.10
   6 -29   0   84.49    8.10
  -6 -29   0   86.49    7.20
  -6  29   0   83.99   11.20
   6  29   0   80.49    6.80
  -6  29   0   75.49    6.50
   6  29   0   70.89    7.60
   6  29   0   67.39    6.30
  -7 -29   0  366.86   25.20
   7 -29   0  409.96   22.10
   7 -29   0  401.16   19.50
  -7 -29   0  431.56   20.10
   7 -29   0  364.56   21.00
  -7 -29   0  385.16   20.10
   7  29   0  377.96   19.60
   7  29   0  389.86   19.60
   7  29   0  390.96   20.10
   8 -29   0  438.16   22.10
  -8 -29   0  404.36   28.90
  -8 -29   0  450.85   25.40
   8  29   0  424.36   22.10
   8  29   0  475.45   22.40
   8  29   0  482.65   23.00
  -8  29   0  461.35   21.90
   9 -29   0   12.20    5.70
  -9 -29   0    6.80    3.50
   9 -29   0    3.30    3.30
   9 -29   0    4.90    4.30
  -9 -29   0   12.20    8.70
  -9 -29   0    5.50    5.40
   9  29   0    3.80    3.50
  -9  29   0    6.60    3.50
   9  29   0    8.40    4.80
 -10 -29   0    0.60    3.50
 -10 -29   0    7.90    5.50
  10 -29   0    3.00    3.60
  10 -29   0    1.40    3.20
 -10 -29   0    4.90    8.80
  10  29   0    3.60    3.50
  10  29   0    4.50    4.60
 -10  29   0    0.20    3.40
 -11 -29   0  109.89   11.40
 -11 -29   0  162.18   17.30
  11 -29   0  122.79    9.40
 -11  29   0  131.09    8.80
  11  29   0  151.18    9.30
  11  29   0  141.19   11.30
   0 -30   0  356.06   18.20
   0  30   0  362.86   33.20
  -1 -30   0  574.14   29.20
   1 -30   0  644.64   30.50
   1 -30   0  656.33   29.70
   1 -30   0  575.64   29.30
  -1 -30   0  658.03   28.90
  -1  30   0  575.14   37.40
   1  30   0  601.04   28.90
  -2 -30   0   90.09    6.40
  -2 -30   0   86.59    7.30
   2 -30   0   84.09    6.30
   2 -30   0   78.49    7.20
   2  30   0   85.39   22.40
   2  30   0   84.19    6.40
  -2  30   0   82.39   13.80
   3 -30   0   83.09    8.70
  -3 -30   0   72.29    6.70
   3 -30   0   80.69    7.20
   3 -30   0   81.29    6.10
  -3 -30   0   87.69    6.30
  -3 -30   0   81.09    8.20
  -3 -30   0   65.29    7.00
  -3 -30   0   89.89    7.20
  -3  30   0  107.59   14.70
   3  30   0   79.29    6.20
   3  30   0   74.49    6.80
   4 -30   0  215.08   14.60
  -4 -30   0  252.67   13.20
   4 -30   0  245.08   13.40
   4 -30   0  233.38   12.40
  -4 -30   0  233.88   12.80
  -4 -30   0  220.78   14.00
  -4 -30   0  230.68   13.10
   4  30   0  228.98   12.50
  -4  30   0  220.88   20.30
   4  30   0  220.98   12.60
   5 -30   0    1.00    3.40
   5 -30   0    2.50    4.50
   5 -30   0    1.80    2.60
  -5 -30   0    4.80    3.00
  -5 -30   0    1.40    3.20
  -5 -30   0    6.50    4.20
  -5  30   0    1.60    3.20
  -5  30   0   15.00    8.90
   5  30   0    3.60    3.20
   5  30   0    5.80    2.80
  -6 -30   0    9.40    4.30
  -6 -30   0    5.10    3.40
   6 -30   0    8.60    5.00
   6 -30   0    5.70    3.00
  -6 -30   0    7.90    3.30
   6 -30   0    8.20    4.20
   6  30   0    6.10    3.50
   6  30   0    4.00    2.80
   6  30   0    4.00    3.80
  -6  30   0    7.00    3.40
  -6  30   0    6.30    8.10
   7 -30   0    3.80    4.30
   7 -30   0    1.80    2.90
   7 -30   0    0.50    4.50
  -7 -30   0    2.40    3.30
  -7 -30   0    4.90    3.20
  -7 -30   0   -1.80    7.30
   7  30   0    4.40    2.90
   7  30   0    4.10    4.10
   7  30   0    4.00    3.40
  -7  30   0    1.30    3.20
  -8 -30   0  164.98   18.90
  -8 -30   0  163.28   10.40
   8 -30   0  170.98    9.90
   8 -30   0  135.89   11.30
   8 -30   0  159.58   13.10
   8  30   0  143.19   11.10
   8  30   0  166.48   10.10
   9 -30   0   31.90    4.60
   9 -30   0   19.70    4.90
  -9 -30   0   31.30    4.60
  -9 -30   0   20.10    9.20
   9 -30   0   47.50    7.60
   9  30   0   31.60    5.20
   9  30   0   30.10    4.70
  10 -30   0    2.30    3.50
  10 -30   0   -0.70    4.50
 -10 -30   0    2.90    8.90
 -10  30   0    1.40    4.00
  10  30   0    5.90    3.70
  10  30   0    7.00    4.20
  11 -30   0    2.50    3.60
 -11 -30   0    3.40   13.30
  11  30   0    2.70    4.10
   0 -31   0    1.40    3.90
   0 -31   0    3.20    3.00
   0 -31   0    0.50    2.40
   0  31   0   -8.60   10.10
   1 -31   0  192.48   10.20
   1 -31   0  160.78   12.00
  -1 -31   0  179.38   10.80
  -1 -31   0  181.78   10.10
  -1 -31   0  173.28   12.00
   1 -31   0  171.98   10.90
   1  31   0  175.08   22.00
   1  31   0  171.48   10.40
  -2 -31   0   -0.30    2.40
  -2 -31   0    3.20    3.00
   2 -31   0   -0.40    3.00
   2 -31   0    1.60    4.20
  -2 -31   0    2.50    3.90
   2 -31   0    1.10    2.40
   2  31   0    8.80   13.00
  -2  31   0   -3.30    9.80
   2  31   0    2.80    2.60
  -3 -31   0    7.00    4.20
   3 -31   0   10.30    4.70
   3 -31   0    3.20    3.30
  -3 -31   0    9.80    2.80
  -3 -31   0    9.60    3.50
   3 -31   0    4.10    2.70
   3  31   0    2.90    3.10
   3  31   0    3.90    2.70
  -3  31   0   10.70   10.10
  -4 -31   0   15.00    3.60
  -4 -31   0   15.60    3.90
  -4 -31   0   17.90    4.70
  -4 -31   0   17.40    3.30
   4 -31   0   13.70    3.10
   4 -31   0   13.90    4.10
   4 -31   0   15.40    5.20
   4  31   0    7.80    3.40
   4  31   0   16.60    3.50
  -4  31   0   15.50   10.30
   5 -31   0   12.50    3.10
  -5 -31   0   17.20    3.90
   5 -31   0   17.80    4.40
  -5 -31   0   13.60    4.80
   5 -31   0   12.30    5.10
   5  31   0   21.00    3.90
   5  31   0   16.20    3.50
  -5  31   0   30.00   10.40
   6 -31   0  174.78   10.50
  -6 -31   0  186.78   11.20
  -6 -31   0  176.28   12.40
   6 -31   0  176.28   12.20
  -6 -31   0  196.58   17.20
   6 -31   0  167.38   13.40
  -6 -31   0  189.98   12.00
   6  31   0  173.38   10.80
  -7 -31   0  149.49   10.90
   7 -31   0  148.89    9.80
   7 -31   0  173.18   12.00
   7  31   0  144.79   11.30
   7  31   0  184.68   10.50
  -8 -31   0  253.67   20.50
   8 -31   0  205.88   15.30
   8 -31   0  197.58   14.00
  -8 -31   0  236.68   13.00
   8 -31   0  217.48   12.50
   8  31   0  234.78   12.70
  -9 -31   0   20.80    4.20
   9 -31   0   12.70    4.50
  -9 -31   0   26.40    9.70
   9 -31   0   21.10    4.10
   9 -31   0   16.00    6.30
   9  31   0   26.60    4.20
 -10 -31   0   36.40   10.70
  10 -31   0   24.70    4.50
  10  31   0   29.40    4.50
  11 -31   0   39.10    5.10
 -11 -31   0   48.70   11.90
  11  31   0   31.90    4.50
   0 -32   0  406.46   21.90
   0 -32   0  454.45   23.30
   0 -32   0  450.15   21.30
  -1 -32   0   70.49    7.20
   1 -32   0   71.09    7.20
  -1 -32   0   71.29    6.30
   1 -32   0   85.19    6.40
  -1 -32   0   94.29    9.20
  -1  32   0   85.09   16.50
   2 -32   0  487.35   23.00
  -2 -32   0  454.45   22.00
   2 -32   0  431.06   24.10
   2 -32   0  455.85   22.10
  -2  32   0  427.96   31.60
  -3 -32   0  356.86   19.00
   3 -32   0  326.27   18.00
   3 -32   0  359.36   19.50
  -3 -32   0  351.16   17.10
  -3 -32   0  349.07   17.80
   3 -32   0  335.07   17.10
  -3  32   0  322.27   26.40
   3  32   0  307.37   17.20
  -4 -32   0   28.40    5.70
   4 -32   0   32.60    5.20
  -4 -32   0   33.90    4.10
   4 -32   0   34.00    4.20
  -4 -32   0   32.60    4.60
   4 -32   0   41.30    6.50
   4  32   0   33.70    4.60
  -4  32   0   33.10   11.40
   4  32   0   40.00    4.70
  -5 -32   0    3.30    3.50
  -5 -32   0   14.30    4.70
   5 -32   0    5.40    2.90
   5 -32   0    1.20    4.90
   5 -32   0    4.80    3.90
   5  32   0    9.40    3.30
   5  32   0    5.30    3.50
  -5  32   0   11.40    9.50
   6 -32   0   23.30    6.10
  -6 -32   0   30.50    5.90
  -6 -32   0   35.60    5.00
  -6 -32   0   32.60    9.30
   6 -32   0   26.30    4.00
   6 -32   0   36.30    6.60
   6  32   0   41.60    4.90
   6  32   0   32.90    4.50
   7 -32   0    2.30    4.20
   7 -32   0    3.50    4.20
  -7 -32   0    1.80    7.40
   7 -32   0   -0.30    6.90
  -7 -32   0    4.20    3.60
   7  32   0    1.50    3.50
  -8 -32   0    4.90    3.60
   8 -32   0    4.20    4.20
   8 -32   0    2.90    5.20
   8 -32   0    1.20    3.10
  -8 -32   0   -7.60    7.60
   8  32   0    4.90    3.60
  -9 -32   0  316.67   23.00
   9 -32   0  279.57   18.40
   9 -32   0  278.47   15.50
  -9 -32   0  297.17   15.60
   9  32   0  290.07   15.50
 -10 -32   0    3.60    8.90
  10 -32   0    7.90    3.90
  10  32   0    8.10    5.20
   0 -33   0    5.10    2.90
   0 -33   0   -0.20    4.20
   0 -33   0    3.20    3.30
   0  33   0    6.10   12.60
  -1 -33   0    3.50    2.70
   1 -33   0    1.40    2.60
   1 -33   0    2.90    3.40
  -1 -33   0    5.60    4.50
   1 -33   0    7.60    4.80
  -1 -33   0    1.50    3.30
   1  33   0    7.20   13.60
  -1  33   0    8.40   11.90
  -2 -33   0  278.07   14.60
  -2 -33   0  260.37   13.70
   2 -33   0  261.47   13.80
   2 -33   0  256.97   16.20
  -2 -33   0  238.38   15.50
   2 -33   0  259.37   14.70
  -2  33   0  225.48   24.30
   3 -33   0   22.70    4.50
  -3 -33   0   25.10    3.80
  -3 -33   0   25.20    4.30
  -3 -33   0   33.30    5.80
   3 -33   0   28.50    3.90
   3 -33   0   36.80    6.10
   3  33   0   23.70    3.90
   4 -33   0   11.20    3.10
  -4 -33   0   10.10    5.00
  -4 -33   0   12.00    3.30
   4 -33   0   12.20    5.30
   4 -33   0    8.10    4.00
  -4 -33   0   14.50    3.80
   4  33   0    9.70    3.30
  -4  33   0   13.20   10.70
   4  33   0   10.50    3.60
   5 -33   0   67.49    8.10
   5 -33   0   64.19    8.70
  -5 -33   0   60.99    6.10
  -5 -33   0   60.79    7.20
   5 -33   0   54.99    5.30
   5  33   0   58.99    8.40
   5  33   0   49.00    5.50
  -6 -33   0    4.20    7.30
   6 -33   0    7.00    5.90
   6 -33   0    2.10    4.20
  -6 -33   0    3.80    5.60
   6 -33   0    2.10    3.10
  -6 -33   0    3.50    3.60
   6  33   0    2.90    3.50
  -7 -33   0  122.49   13.50
   7 -33   0   94.09    9.30
   7 -33   0   84.29    9.60
   7 -33   0   82.99    7.50
  -7 -33   0   96.29    8.10
   7  33   0  111.89    8.10
  -8 -33   0   -0.30    3.40
   8 -33   0    2.10    4.30
   8 -33   0    1.30    3.30
  -8 -33   0    6.90    8.10
   8 -33   0    2.50    5.30
   8  33   0    3.80    3.60
   9 -33   0    1.40    3.60
   9 -33   0    0.80    3.30
   9 -33   0    8.50    8.20
  -9 -33   0   -2.90    8.10
  -9 -33   0    1.10    3.40
   9  33   0   -2.20    3.40
  10 -33   0    6.10    4.40
 -10 -33   0    7.90    9.30
  10  33   0    0.00    3.40
   0 -34   0  182.88   12.70
   0 -34   0  159.38   10.90
   0 -34   0  160.28    9.90
   1 -34   0  188.28   11.40
  -1 -34   0  160.78   10.10
  -1 -34   0  159.88   12.50
   1 -34   0  158.18   12.80
   1 -34   0  170.98   10.20
  -1 -34   0  189.08   11.20
  -2 -34   0  360.66   18.10
   2 -34   0  371.96   18.20
   2 -34   0  344.17   19.10
   2 -34   0  369.86   20.60
  -2 -34   0  374.26   20.20
  -2 -34   0  347.47   18.90
  -2  34   0  347.07   29.60
  -3 -34   0   48.00    4.90
  -3 -34   0   40.40    6.70
   3 -34   0   45.80    5.80
   3 -34   0   45.40    4.80
   3 -34   0   43.80    6.90
  -3 -34   0   52.99    6.10
  -3  34   0   27.30   12.30
   4 -34   0    3.90    3.90
   4 -34   0    0.70    5.00
  -4 -34   0    5.00    4.70
  -4 -34   0    4.00    2.80
   4 -34   0    5.10    3.10
  -4 -34   0    1.60    3.50
   4  34   0    1.00    2.80
  -5 -34   0   40.00    5.30
   5 -34   0   47.10    6.20
  -5 -34   0   52.19   10.70
   5 -34   0   40.20    4.80
   5 -34   0   29.20    7.00
   5  34   0   47.30    5.20
   6 -34   0  113.99    9.70
  -6 -34   0  112.29   10.20
  -6 -34   0  108.29    8.60
   6 -34   0   91.39   10.70
  -6 -34   0   90.19   12.40
   6 -34   0  108.99    7.80
   6  34   0   96.19    8.20
   7 -34   0   33.70    4.60
  -7 -34   0   46.80    5.50
   7 -34   0   28.50    6.70
   7 -34   0   38.90    6.30
  -7 -34   0   56.39   10.90
   7  34   0   42.30    5.00
  -8 -34   0  138.39    9.20
  -8 -34   0  142.89   16.40
   8 -34   0  126.99   12.30
   8 -34   0  126.09    9.00
   8 -34   0  116.09   12.60
   8  34   0  127.69    9.00
   9 -34   0    7.00    4.00
  -9 -34   0    6.90    3.60
  -9 -34   0   11.80    9.50
   9 -34   0    6.20    3.80
   9 -34   0   -0.70    5.80
   9  34   0   11.20    3.80
   0 -35   0    1.00    2.70
   0 -35   0   -0.10    4.40
   0 -35   0    4.20    6.70
  -1 -35   0  210.38   16.30
  -1 -35   0  240.58   12.80
   1 -35   0  243.88   12.90
  -1 -35   0  225.28   15.20
   1 -35   0  229.18   15.30
  -2 -35   0   61.09    7.70
   2 -35   0   76.09    8.50
   2 -35   0   75.69    6.50
  -2 -35   0   67.69    7.30
   2 -35   0   53.39    6.40
  -2 -35   0   72.19    6.30
   3 -35   0   28.10    6.50
  -3 -35   0   21.90    5.80
  -3 -35   0   26.20    4.00
   3 -35   0   30.90    4.20
  -4 -35   0   57.79   10.40
   4 -35   0   66.49   12.90
  -4 -35   0   86.89    7.80
   4 -35   0   70.19    7.50
   4 -35   0   88.19    8.40
   5 -35   0  119.59    9.90
   5 -35   0  117.49    8.30
  -5 -35   0  113.09   10.70
   5 -35   0  116.79   11.60
  -5 -35   0  132.79   14.10
  -5 -35   0  117.79    9.20
  -6 -35   0   53.09    6.00
   6 -35   0   60.59    8.10
  -6 -35   0   71.39   11.10
   6 -35   0   63.39    6.20
   6 -35   0   57.99    7.30
   6  35   0   62.69    6.70
   7 -35   0    3.80    3.30
  -7 -35   0    4.90    8.00
   7 -35   0    3.60    4.50
   7 -35   0    8.90    5.60
  -7 -35   0    3.50    3.50
   7  35   0    0.40    3.50
   8 -35   0   14.30    4.80
   8 -35   0   22.80    7.30
  -8 -35   0   15.50    4.10
  -8 -35   0   19.20    9.10
   8 -35   0   14.70    3.90
   8  35   0   18.00    4.50
   9 -35   0    7.50    3.80
   9 -35   0    9.40    6.10
   9 -35   0    6.50    3.90
  -9 -35   0   13.00    9.10
  -9 -35   0    9.30    3.60
   9  35   0    7.10    3.60
   0 -36   0   25.10    4.10
   0 -36   0   35.80    5.20
   0 -36   0   35.70    6.50
   1 -36   0  228.18   15.40
   1 -36   0  227.78   13.50
   1 -36   0  220.88   12.40
  -1 -36   0  220.18   12.30
  -1 -36   0  219.38   15.20
  -1 -36   0  214.68   13.30
  -2 -36   0   54.39    6.20
  -2 -36   0   41.20    8.00
   2 -36   0   59.59    6.30
   2 -36   0   51.29    8.40
  -2 -36   0   42.10    4.90
   2 -36   0   42.20    5.00
   3 -36   0  102.39    9.30
   3 -36   0  121.19    8.30
  -3 -36   0  105.59    9.20
  -3 -36   0  121.19    8.10
   3 -36   0  121.49   11.90
  -3 -36   0  140.99   11.10
   4 -36   0   43.00    5.90
   4 -36   0   47.50    7.60
  -4 -36   0   45.10    6.90
  -4 -36   0   52.69    6.00
   4 -36   0   52.39    5.30
  -4 -36   0   48.70    9.80
  -5 -36   0   80.89   11.40
  -5 -36   0   51.99    7.30
   5 -36   0   44.70    7.50
   5 -36   0   58.09    5.70
   5 -36   0   73.19    7.50
  -5 -36   0   73.29    7.30
   6 -36   0   34.40    4.50
  -6 -36   0   41.80    5.20
  -6 -36   0   48.50   10.30
   6 -36   0   43.30    6.30
   6 -36   0   24.70    6.70
   7 -36   0   -0.20    5.30
  -7 -36   0   -0.60    7.70
   7 -36   0   -0.10    3.00
   7 -36   0   10.10    5.10
  -7 -36   0    0.80    3.50
   7  36   0   -1.70    5.10
   8 -36   0    4.60    4.20
   8 -36   0   -1.50    5.10
  -8 -36   0   -6.20   10.50
  -8 -36   0    1.90    3.40
   8 -36   0    1.90    3.30
   8  36   0    0.10    3.30
   0 -37   0   -0.70    3.50
   0 -37   0    2.90    3.00
   0 -37   0   -2.40    4.90
   1 -37   0    8.10    4.00
  -1 -37   0    0.60    3.70
  -1 -37   0    2.60    3.00
  -1 -37   0    7.40    5.40
   1 -37   0    4.30    5.40
   1 -37   0    4.70    3.20
   2 -37   0    9.10    3.50
  -2 -37   0   28.60    4.80
   2 -37   0   20.90    4.70
   2 -37   0   20.00    6.50
  -2 -37   0   15.30    3.60
   3 -37   0   91.59   10.10
  -3 -37   0  112.09   12.60
   3 -37   0   91.39    8.80
   3 -37   0   98.79    7.60
  -3 -37   0  109.69    8.60
  -3 -37   0   94.49    7.30
  -4 -37   0  133.39    9.90
   4 -37   0  142.59   12.50
  -4 -37   0  135.19   15.10
   4 -37   0  142.89   10.50
  -4 -37   0  148.89   11.90
   4 -37   0  133.79    9.10
  -5 -37   0  163.88   13.10
   5 -37   0  188.28   12.70
   5 -37   0  169.88   10.70
   5 -37   0  170.18   13.90
  -5 -37   0  201.98   11.80
  -5 -37   0  207.78   17.40
  -6 -37   0   -5.30    7.30
   6 -37   0    5.70    3.30
   6 -37   0   -1.20    5.30
   6 -37   0    2.70    5.80
  -6 -37   0    2.20    3.60
   7 -37   0    6.20    3.40
  -7 -37   0    5.80    3.70
   7 -37   0   11.50    4.80
   0 -38   0   41.60    5.60
   0 -38   0   35.20    4.50
   0 -38   0   29.80    6.60
   0 -38   0   50.19    8.50
   1 -38   0   53.39    6.10
  -1 -38   0   50.39    5.20
  -1 -38   0   52.09    9.10
   1 -38   0   51.09    5.20
   1 -38   0   54.49    7.70
   2 -38   0  118.29    8.10
   2 -38   0   96.29    9.10
  -2 -38   0  115.59    8.00
   2 -38   0  130.09   11.70
  -2 -38   0  108.99   13.40
  -2 -38   0  120.19    9.20
  -3 -38   0  166.68   10.10
  -3 -38   0  196.38   11.40
   3 -38   0  157.68   13.40
   3 -38   0  162.28   10.40
  -3 -38   0  158.18   13.00
   4 -38   0   96.99    7.60
  -4 -38   0  115.49   10.60
  -4 -38   0   95.29    8.40
   4 -38   0   87.19    9.00
  -4 -38   0   83.99   11.70
   4 -38   0  121.19   11.60
  -5 -38   0    3.10    3.70
  -5 -38   0    3.50    7.20
   5 -38   0    2.90    4.30
   5 -38   0   -1.00    5.10
  -5 -38   0   -5.10    7.40
   5 -38   0    0.70    3.00
  -6 -38   0    3.70    3.60
   6 -38   0    2.60    3.10
   6 -38   0    2.10    4.40
  -6 -38   0    6.10   15.10
   6 -38   0   -2.90    5.10
   7 -38   0   19.90    3.90
   7 -38   0   20.00    5.30
   7 -38   0    9.80    5.90
   0 -39   0   -0.10    5.00
   0 -39   0   -1.80    3.70
   0 -39   0    2.60    6.00
   0 -39   0   -2.10    2.80
   1 -39   0    0.10    5.10
  -1 -39   0    3.80    6.30
  -1 -39   0    0.20    3.80
  -1 -39   0   -1.00    4.80
  -1 -39   0    0.20    2.90
   1 -39   0   -0.40    3.70
  -2 -39   0   10.40    7.10
   2 -39   0   14.00    3.60
  -2 -39   0    8.80    5.50
  -2 -39   0   13.90    3.40
   2 -39   0   11.30    4.40
   2 -39   0   15.30    6.00
  -2 -39   0   14.90    4.50
   3 -39   0  104.19    8.00
  -3 -39   0  121.79   11.10
  -3 -39   0  126.29   14.10
   3 -39   0  111.39   11.80
  -3 -39   0  130.39    9.40
   3 -39   0  107.89    9.50
  -4 -39   0  117.19   11.80
   4 -39   0  129.69   12.20
   4 -39   0  138.79    8.90
  -5 -39   0  137.79   11.60
   5 -39   0  159.28   11.20
  -5 -39   0  142.09   17.00
  -5 -39   0  151.78   10.20
   5 -39   0  136.79    9.20
   5 -39   0  144.69   12.80
   6 -39   0    7.40    4.60
   6 -39   0    5.60    3.30
   6 -39   0    5.50    5.60
  -6 -39   0    6.40    3.70
  -6 -39   0    0.40    7.90
   0 -40   0  199.18   11.80
   0 -40   0  221.08   13.00
   1 -40   0    2.00    3.80
   1 -40   0    0.20    5.10
  -1 -40   0    0.10    2.80
  -1 -40   0    5.90    7.80
  -1 -40   0    3.30    3.90
  -1 -40   0    2.10    5.30
   1 -40   0    1.50    3.00
   2 -40   0   21.70    4.80
  -2 -40   0   15.30    5.80
  -2 -40   0   22.60    4.70
   2 -40   0   19.90    3.90
  -2 -40   0   27.40    9.70
   2 -40   0   22.80    6.40
  -2 -40   0   17.30    3.90
  -3 -40   0  148.29   10.80
   3 -40   0  154.68    9.70
  -3 -40   0  150.08   16.10
  -3 -40   0  156.78   13.20
   3 -40   0  163.78   13.30
   3 -40   0  152.78   13.60
   4 -40   0   20.10    3.90
  -4 -40   0   18.90    4.30
  -4 -40   0    9.80    5.30
   4 -40   0   21.50    5.20
   4 -40   0   11.40    6.00
   5 -40   0  118.79    9.40
  -5 -40   0   83.29   10.20
   5 -40   0  106.59    7.60
   0 -41   0    0.50    3.10
   0 -41   0   -0.20    4.40
   0 -41   0    3.80    5.30
  -1 -41   0   62.49    9.70
  -1 -41   0   40.50    7.30
   1 -41   0   47.70    6.00
   1 -41   0   55.39    7.90
  -1 -41   0   43.60    4.80
  -1 -41   0   58.39    6.80
  -2 -41   0   35.20    8.60
   2 -41   0   54.79    6.10
  -2 -41   0   58.39    6.20
   2 -41   0   33.50    7.10
  -2 -41   0   44.10    4.70
  -3 -41   0    3.00    5.00
   3 -41   0    6.80    3.20
   3 -41   0   11.10    7.80
   3 -41   0    5.30    4.30
  -3 -41   0    3.90    3.90
  -3 -41   0   -0.40    7.60
 -16   0   1   -3.90    3.70
 -16   0   1    0.60    5.00
  16   0  -1    0.80    3.20
  16   0  -1    1.00    2.20
 -15   0   1  329.47   17.20
  15   0  -1  340.57   16.50
 -15   0   1  311.37   18.20
  15   0  -1  334.87   17.10
 -14   0   1    1.10    3.90
 -14   0   1    7.70    4.60
  14   0  -1    1.00    3.00
  13   0  -1   52.89    5.40
 -13   0   1   48.10    5.90
  13   0  -1   43.70    4.80
  13   0  -1   48.50    3.90
 -13   0   1   45.90    5.30
  12   0  -1    1.40    1.60
 -12   0   1    3.90    3.30
 -12   0   1   -3.50    3.70
  12   0  -1    1.60    2.50
 -12   0   1    0.40    3.30
 -12   0   1    6.00    3.80
 -11   0   1  111.19    7.40
  11   0  -1   98.49    5.80
  11   0  -1   95.69    6.70
  11   0  -1  106.09    7.00
 -11   0   1  104.59    8.90
 -11   0   1  116.59    8.10
 -10   0   1    0.70    2.30
 -10   0   1   -1.80    4.00
  10   0  -1   -0.70    1.80
 -10   0   1   -0.60    2.60
 -10   0   1    2.60    5.40
 -10   0   1   -3.20    3.20
  -9   0   1  382.46   18.50
  -9   0   1  365.16   19.30
  -9   0   1  410.46   19.00
  -9   0   1  391.26   20.40
   9   0  -1  411.06   18.40
  -8   0   1    0.10    3.70
  -8   0   1    3.90    2.60
  -8   0   1    2.30    1.80
  -8   0   1    5.30    3.40
  -8   0   1   -0.30    1.80
   8   0  -1    1.70    1.30
  -7   0   1   10.30    2.50
   7   0  -1    9.50    1.60
  -7   0   1   10.80    3.50
  -7   0   1    7.00    0.90
  -7   0   1   12.40    2.10
  -7   0   1    8.20    1.80
  -6   0   1    1.70    1.40
  -6   0   1    5.60    2.80
  -6   0   1    2.10    1.30
  -6   0   1    1.70    1.90
  -5   0   1 2128.59   90.89
  -5   0   1 1922.31   89.99
  -4   0   1   -0.40    1.10
  -4   0   1    0.90    0.40
   4   0  -1    0.50    0.60
  -4   0   1    3.20    2.00
  -3   0   1  363.36   16.90
  -3   0   1  382.46   17.50
  -2   0   1    1.20    1.10
   2   0  -1    1.10    0.30
   2   0  -1    0.60    0.30
   0   0  -1    0.40    0.20
   0   0  -1    0.20    0.10
   1   0   1 2541.15  127.79
  -2   0  -1    0.90    0.50
  -2   0  -1    0.00    0.40
  -2   0  -1    1.20    1.10
  -3   0  -1  699.83   31.60
  -4   0  -1    0.40    0.50
  -4   0  -1    0.30    0.60
  -4   0  -1    0.70    1.50
  -5   0  -1  310.67   15.00
  -6   0  -1    7.80    1.60
  -6   0  -1    4.90    4.40
  -7   0  -1   34.20    6.00
  -7   0  -1   32.20    3.20
  -7   0  -1   28.70    2.20
  -7   0  -1   38.80    4.70
   7   0   1   30.70    2.90
  -7   0  -1   34.30    3.30
   8   0   1    0.90    1.50
  -8   0  -1    2.20    1.00
  -8   0  -1    2.20    2.90
  -8   0  -1    0.40    1.70
  -8   0  -1    2.80    1.90
  -8   0  -1    2.80    2.00
  -9   0  -1   29.60    5.40
  -9   0  -1   21.20    3.00
   9   0   1   25.50    2.90
  -9   0  -1   29.50    4.60
  -9   0  -1   36.20    6.90
  -9   0  -1   21.70    3.40
  10   0   1    0.80    2.00
 -10   0  -1    0.20    2.70
  10   0   1   -0.20    2.30
 -10   0  -1    0.10    3.80
 -10   0  -1   -0.30    2.50
 -11   0  -1 1958.60   88.99
 -12   0  -1    6.10    4.70
  12   0   1   -1.10    3.20
 -12   0  -1    0.90    3.60
  12   0   1   -2.50    2.60
 -12   0  -1   -1.00    3.30
 -13   0  -1   31.90    5.50
 -13   0  -1   40.90    5.80
 -13   0  -1   39.70    5.00
  13   0   1   28.50    3.20
  13   0   1   36.50    4.50
  13   0   1   30.30    4.40
  14   0   1    1.40    3.10
  14   0   1    0.90    1.90
 -14   0  -1   -0.30    4.00
  14   0   1    1.10    3.50
  15   0   1  152.88   10.30
  15   0   1  157.48    9.80
 -15   0  -1  158.18   10.60
 -16   0  -1   -0.20    3.90
 -16   0  -1    0.10    6.50
  16   0   1   -1.40    2.50
  16   0   1    0.40    3.50
 -16  -1   1  126.29   11.20
 -16  -1   1  141.69    9.60
  16  -1  -1  149.29    9.10
  16   1  -1  132.29    7.90
 -16   1   1  120.39   12.10
  16   1  -1  133.79    9.00
 -16   1   1  145.49    9.50
  15  -1  -1   44.10    5.20
  15  -1  -1   41.70    4.50
 -15  -1   1   57.79    5.80
 -15  -1   1   44.40    6.30
  15   1  -1   48.80    5.20
 -15   1   1   52.49    6.30
 -15   1   1   54.89    5.80
  15   1  -1   54.19    5.30
  14  -1  -1   11.20    3.50
 -14  -1   1    6.50    4.50
 -14  -1   1    4.90    4.00
  14   1  -1    4.80    3.20
  14   1  -1    2.30    1.80
 -14   1   1    8.10    4.60
 -14   1   1    7.10    4.10
 -13  -1   1  518.15   24.00
  13  -1  -1  478.55   23.50
 -13  -1   1  512.75   25.70
  13  -1  -1  535.75   24.50
 -13  -1   1  514.25   24.80
 -13  -1   1  512.25   24.00
  13  -1  -1  505.95   24.60
 -13   1   1  510.35   24.80
  13   1  -1  504.65   23.70
  13   1  -1  505.35   24.50
 -13   1   1  518.65   25.50
  13   1  -1  513.95   24.40
 -12  -1   1  192.48   11.40
  12  -1  -1  218.38   11.20
 -12  -1   1  211.88   12.10
  12  -1  -1  205.28   10.10
 -12  -1   1  192.18   12.20
  12   1  -1  189.48   11.00
 -12   1   1  198.28   12.10
 -12   1   1  202.48   11.30
 -12   1   1  214.48   11.60
 -12   1   1  222.08   11.10
  12   1  -1  194.88   10.10
  12   1  -1  175.68   12.40
  11  -1  -1 1048.30   48.80
 -11  -1   1 1107.49   49.60
 -11  -1   1 1049.30   52.39
 -11  -1   1 1078.09   50.19
 -11   1   1 1126.29   49.10
 -11   1   1 1034.20   51.49
  11   1  -1 1046.00   48.70
  10  -1  -1  614.84   27.80
 -10  -1   1  578.74   28.80
 -10  -1   1  629.24   28.50
 -10  -1   1  594.34   29.90
 -10  -1   1  566.24   31.50
 -10   1   1  594.14   29.40
  10   1  -1  623.34   27.90
 -10   1   1  627.54   28.50
 -10   1   1  601.04   28.00
 -10   1   1  588.54   28.50
  -9  -1   1   58.09    6.10
  -9  -1   1   57.09    7.60
  -9  -1   1   57.19    5.20
  -9  -1   1   60.89    6.80
   9  -1  -1   65.39    4.30
  -9  -1   1   58.79    4.80
  -9   1   1   59.39    7.70
  -9   1   1   67.49    5.70
   9   1  -1   60.29    4.30
  -9   1   1   68.39    4.90
  -9   1   1   54.29    5.60
  -9   1   1   62.99    6.90
  -8  -1   1  556.84   29.50
  -8  -1   1  608.74   27.50
   8  -1  -1  585.14   27.10
  -8  -1   1  602.14   27.90
  -8  -1   1  562.94   28.80
  -8   1   1  640.74   28.90
  -8   1   1  616.84   27.70
  -8   1   1  544.75   29.60
   8   1  -1  593.44   26.90
  -7  -1   1  992.40   45.90
  -7   1   1 1036.80   46.80
  -7   1   1  997.80   45.70
  -6  -1   1  197.98    9.90
  -6  -1   1  217.18   11.70
  -6  -1   1  210.08   10.50
  -6  -1   1  187.88    9.50
  -6  -1   1  213.88   10.20
  -6   1   1  215.28   10.00
  -6   1   1  208.08   10.40
   5  -1  -1  230.88   11.30
  -5  -1   1  234.58   12.70
  -5  -1   1  254.77   11.80
  -5   1   1  252.37   11.60
   5   1  -1  232.88   11.40
  -5   1   1  250.37   12.60
  -4  -1   1  407.86   19.50
  -4  -1   1  410.36   18.80
  -4   1   1  405.16   18.60
  -4   1   1  410.86   19.40
  -3  -1   1  617.04   27.30
  -3  -1   1  593.44   26.80
  -3   1   1  587.74   27.20
  -3   1   1  584.54   26.70
  -2  -1   1   19.60    1.10
   2  -1  -1   18.60    1.00
  -2  -1   1   22.40    2.20
   2   1  -1   20.40    2.40
  -2   1   1   18.10    0.90
   2   1  -1   20.40    1.20
  -2   1   1   19.10    1.30
  -2   1   1   21.70    2.00
  -1  -1   1  119.49    5.50
   1   1  -1  116.59    5.60
   0  -1  -1  693.53   31.00
   0  -1   1  704.33   31.10
  -1  -1  -1  615.14   27.60
  -1   1  -1  622.34   27.60
  -2  -1  -1  269.47   12.90
  -2   1  -1  286.67   12.90
  -3  -1  -1  764.02   34.80
  -3   1  -1  781.22   34.80
  -4  -1  -1  718.13   32.30
  -4   1  -1  704.23   32.30
  -5  -1  -1  139.19    9.90
  -5  -1  -1  139.59    6.60
  -5  -1  -1  137.39    7.60
  -5   1  -1  132.39    6.50
  -5   1  -1  137.19    7.50
  -6  -1  -1 1553.64   69.99
  -6  -1  -1 1450.35   67.79
  -6   1  -1 1521.95   67.79
  -7  -1  -1 3234.98  140.69
  -7  -1  -1 3030.70  138.39
  -7   1  -1 3078.69  140.49
  -7   1  -1 3068.79  138.29
  -8  -1  -1  530.65   24.60
  -8  -1  -1  487.25   24.20
  -8  -1  -1  557.94   27.90
   8  -1   1  552.84   24.10
  -8  -1  -1  478.45   24.00
  -8  -1  -1  500.65   24.20
  -8  -1  -1  517.25   25.30
  -8   1  -1  545.65   25.20
  -8   1  -1  530.75   27.60
  -8   1  -1  514.75   24.50
  -8   1  -1  512.35   24.20
  -8   1  -1  512.05   23.70
   8   1   1  561.04   24.10
  -9  -1  -1    7.60    6.40
  -9  -1  -1    1.50    4.00
  -9  -1  -1    4.80    2.20
  -9  -1  -1    4.40    2.50
   9  -1   1    4.10    1.90
  -9  -1  -1    2.50    3.60
  -9   1  -1   10.70    5.60
  -9   1  -1    7.90    2.40
  -9   1  -1    8.00    3.60
  -9   1  -1    4.60    2.60
   9   1   1    2.90    1.80
 -10  -1  -1  249.08   16.50
 -10  -1  -1  282.27   14.30
 -10  -1  -1  265.47   13.60
  10  -1   1  252.77   13.80
  10  -1   1  268.57   13.40
 -10  -1  -1  261.27   15.10
 -10   1  -1  272.87   13.60
  10   1   1  259.87   13.70
 -10   1  -1  276.07   14.10
 -10   1  -1  277.67   15.00
  10   1   1  266.57   13.40
 -11  -1  -1  290.17   16.10
  11  -1   1  272.97   14.10
 -11  -1  -1  289.97   14.40
 -11  -1  -1  255.57   15.00
  11  -1   1  266.77   14.40
 -11   1  -1  256.37   15.00
 -11   1  -1  289.87   14.50
  11   1   1  270.37   14.20
 -11   1  -1  303.27   15.90
  11   1   1  276.37   14.40
  12  -1   1    2.60    2.90
 -12  -1  -1    1.30    3.70
 -12  -1  -1    7.90    5.00
  12  -1   1    0.30    4.30
 -12  -1  -1    2.50    3.40
  12   1   1    0.80    2.80
 -12   1  -1    3.60    4.40
  12   1   1    0.50    1.90
 -12   1  -1    1.90    3.40
  12   1   1    4.10    2.80
 -12   1  -1    0.40    3.60
  13  -1   1  329.87   17.50
 -13  -1  -1  355.16   18.70
 -13  -1  -1  367.56   18.70
 -13  -1  -1  356.66   17.80
  13  -1   1  319.07   16.40
  13  -1   1  354.86   17.70
 -13   1  -1  352.46   18.70
  13   1   1  327.27   17.50
  13   1   1  349.96   17.60
 -13   1  -1  348.07   17.80
 -13   1  -1  332.07   17.80
  13   1   1  330.67   16.50
 -14  -1  -1  111.29    9.10
  14  -1   1   94.89    7.60
  14  -1   1   84.79    6.10
  14  -1   1  110.79    8.10
 -14   1  -1  102.99    8.90
  14   1   1   95.19    7.70
  14   1   1  101.69    7.90
  15  -1   1  453.45   22.30
 -15  -1  -1  476.65   22.80
 -15  -1  -1  434.16   23.50
  15  -1   1  446.36   22.80
  15   1   1  479.15   22.80
  15   1   1  473.45   22.40
 -15   1  -1  440.76   23.50
 -15   1  -1  432.36   22.70
 -16  -1  -1  264.27   14.40
  16  -1   1  251.37   13.40
  16  -1   1  273.87   14.60
 -16   1  -1  252.57   17.10
  16   1   1  261.97   13.60
  16   1   1  274.27   14.60
 -16   1  -1  255.37   14.30
  16  -2  -1  112.89    8.20
 -16  -2   1  109.69    8.70
 -16  -2   1  109.49    9.90
 -16   2   1  120.69    8.80
  16   2  -1  119.59    8.20
  16   2  -1  118.79    7.30
 -15  -2   1    4.20    4.50
  15  -2  -1    5.10    2.70
 -15  -2   1   12.60    4.20
  15  -2  -1    5.50    3.60
  15   2  -1   12.70    3.60
  15   2  -1    7.50    2.90
 -15   2   1    2.30    4.50
 -15   2   1    8.90    4.30
 -14  -2   1  184.98   11.50
 -14  -2   1  179.48   12.70
  14  -2  -1  206.98   11.20
  14   2  -1  194.38   10.90
  14   2  -1  167.58    9.60
 -14   2   1  191.08   12.30
  14   2  -1  178.08   12.90
 -14   2   1  203.28   11.80
 -13  -2   1   57.89    6.20
  13  -2  -1   47.20    3.80
 -13  -2   1   56.49    5.60
  13  -2  -1   54.69    5.60
 -13  -2   1   43.70    6.00
  13  -2  -1   46.20    4.90
 -13   2   1   48.60    5.30
 -13   2   1   44.90    5.90
  13   2  -1   61.29    5.60
  13   2  -1   55.39    4.20
  13   2  -1   55.79    5.30
  12  -2  -1   15.80    3.20
 -12  -2   1   23.40    4.50
 -12  -2   1   24.90    4.90
 -12  -2   1   22.70    4.00
  12  -2  -1   21.20    2.40
 -12  -2   1   10.60    7.60
 -12   2   1   16.20    4.10
 -12   2   1   18.80    3.20
  12   2  -1   23.70    3.40
 -12   2   1   18.20    3.80
  12   2  -1   17.20    3.30
  12   2  -1   18.80    2.50
 -12   2   1   20.80    3.10
 -11  -2   1   89.89    6.80
 -11  -2   1   91.09    7.60
  11  -2  -1   91.59    6.30
 -11  -2   1   98.19    8.30
  11  -2  -1   76.99    6.20
 -11  -2   1   88.89   10.80
 -11   2   1   87.79    6.90
 -11   2   1   89.69    6.80
  11   2  -1   88.49    6.20
 -11   2   1   79.99    7.30
 -11   2   1  100.79    8.80
  11   2  -1   94.19    6.20
  11   2  -1   88.99    5.30
 -10  -2   1  101.69   11.30
  10  -2  -1  110.59    6.60
 -10  -2   1  105.59    6.90
 -10  -2   1  109.09   10.20
 -10  -2   1  116.29    7.40
 -10  -2   1  108.49    8.50
 -10   2   1   97.79   10.60
 -10   2   1  108.19    7.40
 -10   2   1  103.09    8.40
 -10   2   1   97.89    6.90
  10   2  -1  102.99    6.60
  10   2  -1  112.99    5.90
 -10   2   1   94.09    7.30
  10   2  -1  116.99    6.50
  -9  -2   1  227.28   13.50
  -9  -2   1  204.18   12.10
   9  -2  -1  214.28   10.70
  -9  -2   1  211.98   11.00
  -9  -2   1  203.88   14.20
  -9  -2   1  206.08   11.40
  -9   2   1  217.98   11.00
  -9   2   1  201.48   14.60
   9   2  -1  212.98   10.70
  -9   2   1  235.88   11.70
  -9   2   1  235.98   13.90
  -8  -2   1   34.90    4.40
  -8  -2   1   36.60    5.50
   8  -2  -1   44.70    4.40
  -8  -2   1   38.30    3.50
  -8   2   1   40.40    3.50
  -8   2   1   40.10    5.10
  -8   2   1   34.00    3.90
   8   2  -1   39.20    3.10
  -8   2   1   43.50    3.90
  -7  -2   1  312.37   15.50
  -7  -2   1  323.47   16.60
  -7  -2   1  359.96   18.20
  -7  -2   1  348.17   15.90
  -7   2   1  334.97   17.40
  -7   2   1  329.07   16.30
  -7   2   1  332.27   15.90
   7   2  -1  352.46   15.70
  -7   2   1  368.66   16.20
  -6  -2   1  400.76   19.90
  -6  -2   1  387.36   18.90
  -6   2   1  406.66   19.70
  -6   2   1  391.26   18.60
  -6   2   1  404.96   18.30
  -5  -2   1  224.68   11.10
  -5  -2   1  236.08   12.10
   5  -2  -1  216.58   10.50
  -5   2   1  232.58   12.70
  -5   2   1  221.78   10.80
   5   2  -1  224.28   10.80
  -4  -2   1  685.63   30.90
  -4  -2   1  647.14   30.20
  -4   2   1  673.63   30.70
  -4   2   1  657.53   29.90
  -3   2   1  349.07   15.80
  -2  -2   1 1683.83   74.99
   2   2  -1 1684.73   75.19
  -1   2   1  765.82   35.80
   1   2  -1  856.71   36.30
   1   2   1 3431.06  179.58
  -2  -2  -1   20.00    1.40
   2  -2   1   19.10    1.60
  -2  -2  -1   18.90    1.30
  -2  -2  -1   16.80    1.80
  -2   2  -1   17.70    1.30
  -2   2  -1   16.70    2.10
  -3  -2  -1  127.09    6.20
  -3  -2  -1  149.69    8.60
  -3   2  -1  124.09    6.10
  -4  -2  -1  235.78   12.20
   4  -2   1  266.17   12.60
  -4   2  -1  257.77   12.20
  -5  -2  -1   89.09    7.50
  -5  -2  -1   74.79    4.10
  -5  -2  -1   82.49    5.30
  -5   2  -1   83.69    5.20
  -5   2  -1   76.59    4.00
  -6  -2  -1  221.98   13.80
  -6  -2  -1  198.48   10.20
  -6  -2  -1  218.08   10.50
  -6  -2  -1  227.18   11.60
  -6  -2  -1  216.98   10.80
  -6   2  -1  215.28   10.50
  -6   2  -1  226.68   11.30
  -6   2  -1  225.18   10.80
  -7  -2  -1   28.90    2.30
  -7  -2  -1   34.80    6.30
  -7  -2  -1   35.00    3.20
  -7  -2  -1   35.70    4.10
  -7  -2  -1   31.30    3.20
   7  -2   1   30.00    2.80
  -7   2  -1   36.10    6.30
  -7   2  -1   36.60    4.00
   7   2   1   27.40    2.80
  -7   2  -1   28.50    2.10
  -7   2  -1   28.20    3.10
  -7   2  -1   33.40    2.90
  -8  -2  -1   70.39    8.90
   8  -2   1   84.79    4.80
  -8  -2  -1   73.29    4.20
  -8  -2  -1   67.79    7.40
  -8  -2  -1   66.69    6.60
  -8  -2  -1   78.79    5.00
  -8   2  -1   79.69    9.30
  -8   2  -1   66.79    6.20
  -8   2  -1   81.89    5.10
  -8   2  -1   69.79    4.00
  -9  -2  -1  252.77   12.70
   9  -2   1  247.78   12.20
  -9  -2  -1  228.08   13.90
  -9  -2  -1  243.88   12.40
  -9  -2  -1  233.38   12.80
  -9  -2  -1  221.68   14.90
  -9   2  -1  266.27   13.70
  -9   2  -1  254.77   16.50
   9   2   1  244.58   12.20
  -9   2  -1  260.07   13.00
  -9   2  -1  253.77   12.50
 -10  -2  -1  295.17   18.40
  10  -2   1  288.97   15.50
 -10  -2  -1  310.27   15.30
  10  -2   1  315.47   15.30
 -10  -2  -1  302.57   17.00
 -10  -2  -1  325.27   16.10
  10   2   1  309.67   15.20
 -10   2  -1  316.27   16.50
 -10   2  -1  270.07   22.60
 -10   2  -1  315.27   15.90
 -11  -2  -1   71.99    7.30
  11  -2   1   75.09    6.10
 -11  -2  -1   85.89    6.90
  11  -2   1   69.59    6.40
 -11  -2  -1   88.29    8.90
 -11   2  -1   83.99    8.10
  11   2   1   79.89    6.10
 -11   2  -1   89.29    6.90
 -11   2  -1   81.99    7.40
  11   2   1   77.49    6.30
 -12  -2  -1   36.10    4.80
 -12  -2  -1   42.10    6.70
  12  -2   1   41.40    4.50
 -12  -2  -1   38.90    5.40
  12   2   1   45.10    4.00
 -12   2  -1   43.10    5.60
 -12   2  -1   44.60    5.00
  12   2   1   37.50    4.50
  12   2   1   34.90    4.30
 -12   2  -1   38.80    5.20
 -13  -2  -1    1.00    4.90
  13  -2   1    2.10    2.00
  13  -2   1    6.10    3.40
 -13  -2  -1    5.30    4.00
  13  -2   1    1.80    3.00
 -13  -2  -1    0.10    4.20
  13   2   1    2.80    2.00
 -13   2  -1    0.50    3.60
 -13   2  -1    0.40    3.70
  13   2   1    3.10    3.00
 -13   2  -1    1.20    4.10
  13   2   1    0.60    3.00
  14  -2   1  102.79    8.40
  14  -2   1  109.49    8.00
 -14  -2  -1  103.19   12.40
 -14  -2  -1  118.39    9.00
 -14   2  -1   82.89   11.70
  14   2   1   86.29    7.30
  14   2   1  107.49    8.20
  14   2   1  115.19    8.00
 -14   2  -1  104.39    8.90
 -15  -2  -1   16.70    4.50
 -15  -2  -1    8.70    5.00
  15  -2   1   16.60    3.70
  15  -2   1   12.60    4.20
 -15   2  -1   13.40    4.60
 -15   2  -1    8.40    4.80
  15   2   1   16.30    4.10
  15   2   1   17.00    3.70
 -16  -2  -1    6.10    4.20
  16  -2   1    5.80    2.80
  16  -2   1    9.00    4.10
  16   2   1    8.20    3.10
  16   2   1   10.40    4.00
 -16   2  -1    7.60    5.10
 -16   2  -1    3.90    4.00
 -16  -3   1   38.30    6.10
  16  -3  -1   38.30    4.90
 -16  -3   1   45.90    5.30
  16   3  -1   43.20    4.90
  16   3  -1   40.40    4.10
 -16   3   1   37.80    5.10
 -16   3   1   39.90    6.50
 -15  -3   1   15.00    4.30
  15  -3  -1   10.90    3.50
 -15  -3   1   14.80    5.10
  15  -3  -1   16.70    3.90
  15   3  -1   12.90    3.60
 -15   3   1   11.90    4.20
 -15   3   1    7.20    4.60
  15   3  -1    9.30    3.10
 -14  -3   1  318.27   18.70
  14  -3  -1  341.77   16.80
 -14  -3   1  313.87   16.90
  14   3  -1  310.77   16.50
 -14   3   1  314.07   18.00
  14   3  -1  339.87   16.80
 -14   3   1  334.07   17.10
  14   3  -1  308.77   17.10
  13  -3  -1  199.68   11.80
 -13  -3   1  213.38   12.50
 -13  -3   1  219.18   13.40
  13  -3  -1  207.08   11.60
  13  -3  -1  194.58   10.40
 -13  -3   1  233.48   12.30
  13   3  -1  220.08   10.90
  13   3  -1  221.38   11.70
  13   3  -1  206.28   11.50
 -13   3   1  209.78   13.00
 -13   3   1  213.98   12.30
 -12  -3   1  530.25   25.90
 -12  -3   1  534.05   29.90
 -12  -3   1  501.45   24.80
  12  -3  -1  520.35   24.70
 -12  -3   1  537.75   25.70
  12  -3  -1  519.95   23.80
  12   3  -1  513.65   24.60
 -12   3   1  515.65   25.40
  12   3  -1  478.45   25.50
  12   3  -1  550.34   25.90
 -12   3   1  507.85   24.90
  11  -3  -1  605.24   27.60
 -11  -3   1  611.64   28.50
 -11  -3   1  589.74   29.00
 -11  -3   1  597.64   27.70
  11  -3  -1  592.04   27.70
  11   3  -1  550.44   27.50
 -11   3   1  606.94   27.80
 -11   3   1  589.44   28.20
  11   3  -1  570.54   27.00
  11   3  -1  593.34   27.50
 -11   3   1  584.74   27.40
 -11   3   1  596.94   27.90
 -10  -3   1  235.08   13.50
  10  -3  -1  224.98   11.60
 -10  -3   1  220.48   16.10
 -10  -3   1  244.68   12.50
 -10  -3   1  241.78   12.00
 -10   3   1  224.88   12.10
  10   3  -1  214.88   11.70
 -10   3   1  230.28   12.40
  10   3  -1  235.78   11.70
 -10   3   1  236.08   12.00
  10   3  -1  219.68   11.20
 -10   3   1  237.08   13.10
  -9  -3   1  154.38    9.70
  -9  -3   1  146.99   10.90
  -9  -3   1  164.58    8.30
   9  -3  -1  155.28    7.90
  -9   3   1  144.99   10.70
  -9   3   1  133.69   11.30
   9   3  -1  165.08    8.00
  -9   3   1  149.49    9.90
  -9   3   1  137.99    8.60
  -9   3   1  139.99    8.20
   8  -3  -1  307.17   14.90
  -8  -3   1  297.97   17.80
  -8  -3   1  293.97   14.60
  -8  -3   1  324.67   15.10
  -8  -3   1  341.77   17.50
  -8  -3   1  323.17   16.20
  -8  -3   1  312.27   15.50
  -8   3   1  307.67   15.40
   8   3  -1  341.77   15.00
  -8   3   1  330.07   15.60
  -8   3   1  322.47   15.20
  -7  -3   1  185.58    9.70
  -7  -3   1  201.08   12.20
  -7  -3   1  190.98   11.60
  -7  -3   1  185.78    9.40
  -7  -3   1  177.58   10.30
  -7  -3   1  175.38    9.00
  -7   3   1  200.98    9.50
  -7   3   1  187.48    9.70
   7   3  -1  197.08    9.20
  -7   3   1  204.18   11.10
  -7   3   1  199.58    9.90
  -6  -3   1   36.40    3.20
  -6  -3   1   29.80    2.10
  -6  -3   1   30.30    4.50
  -6  -3   1   33.60    2.80
  -6  -3   1   32.60    3.80
  -6   3   1   33.20    3.20
  -6   3   1   35.50    4.30
  -6   3   1   31.20    2.80
  -5  -3   1 2233.28   96.59
  -5  -3   1 2119.69   95.79
  -5   3   1 2140.99   96.19
  -5   3   1 2099.69   95.39
  -4  -3   1  951.80   43.70
  -4  -3   1  999.30   44.40
  -4   3   1  964.50   43.30
  -3  -3   1 1027.00   44.60
  -3   3   1  946.51   43.70
   3   3  -1  979.60   45.20
  -2   3   1   80.19    4.00
   2   3  -1   94.29    5.70
  -1  -3   1 2744.33  132.09
  -1   3   1 2975.70  129.59
   0   3  -1  307.67   14.00
   0   3   1  306.17   14.20
   1  -3   1 6571.24  311.07
  -2  -3  -1  105.19    5.80
  -2   3  -1  116.99    5.80
   3  -3   1  165.58    8.40
  -3  -3  -1  176.08   10.30
  -3  -3  -1  177.38    8.80
  -3   3  -1  182.18    8.60
  -4  -3  -1  114.39    5.40
  -4  -3  -1  104.49    6.20
  -4  -3  -1  103.19    5.50
  -4  -3  -1  118.39    8.30
  -4   3  -1  117.79    5.30
   5  -3   1  135.89    8.10
  -5  -3  -1  147.39    8.20
  -5  -3  -1  152.48    7.20
  -5   3  -1  157.68    7.10
  -6  -3  -1 1327.97   59.49
  -6  -3  -1 1205.98   57.29
  -6   3  -1 1266.27   57.09
  -7  -3  -1  400.46   18.70
  -7  -3  -1  372.56   18.20
  -7  -3  -1  387.46   19.60
   7  -3   1  395.96   18.40
  -7  -3  -1  405.16   18.50
  -7  -3  -1  394.66   21.90
  -7   3  -1  406.46   18.60
   7   3   1  407.06   18.70
  -7   3  -1  405.26   19.30
  -8  -3  -1 1100.49   51.69
  -8  -3  -1 1146.89   54.19
  -8   3  -1 1127.59   51.39
  -8   3  -1 1121.99   53.79
   9  -3   1  155.68    8.50
  -9  -3  -1  158.38    8.80
  -9  -3  -1  155.18    8.70
  -9  -3  -1  169.98    9.20
  -9  -3  -1  151.08   10.50
  -9  -3  -1  144.39   11.50
  -9   3  -1  154.08   12.70
   9   3   1  166.78    8.50
  -9   3  -1  152.08    8.60
  -9   3  -1  156.58    9.80
  10  -3   1  174.88   10.60
 -10  -3  -1  200.78   11.20
 -10  -3  -1  194.68   12.50
 -10  -3  -1  201.58   10.50
  10  -3   1  186.08   10.30
 -10  -3  -1  190.58   13.90
 -10   3  -1  184.38   14.60
  10   3   1  198.18   10.70
 -10   3  -1  195.58   11.10
  10   3   1  185.58   10.20
 -10   3  -1  206.18   11.80
 -10   3  -1  194.58   10.50
 -11  -3  -1   -2.40    4.60
  11  -3   1    4.60    3.00
 -11  -3  -1    2.20    3.40
  11  -3   1    0.90    2.40
 -11  -3  -1    3.80    3.10
 -11  -3  -1   -1.80    5.40
  11   3   1   -0.50    2.30
 -11   3  -1    4.70    3.30
 -11   3  -1    1.70    3.90
  11   3   1    5.10    2.50
 -11   3  -1    0.60    3.00
  12  -3   1  353.66   18.10
 -12  -3  -1  368.06   20.20
 -12  -3  -1  356.36   19.10
 -12  -3  -1  366.16   18.20
  12   3   1  345.77   18.10
  12   3   1  342.37   17.90
 -12   3  -1  378.36   18.70
 -12   3  -1  356.46   18.90
  12   3   1  368.76   17.40
 -12   3  -1  371.66   18.40
 -13  -3  -1  197.38   12.80
  13  -3   1  181.38   10.00
  13  -3   1  196.98   11.60
 -13  -3  -1  199.68   13.50
  13  -3   1  184.58   11.60
 -13  -3  -1  216.28   11.90
  13   3   1  209.38   10.50
  13   3   1  209.78   11.40
 -13   3  -1  189.28   10.80
  13   3   1  201.08   11.40
 -13   3  -1  194.48   12.00
 -13   3  -1  185.68   12.60
 -14  -3  -1  318.77   19.20
  14  -3   1  288.57   16.10
 -14  -3  -1  303.67   16.80
  14  -3   1  288.57   15.60
 -14   3  -1  289.77   17.00
  14   3   1  290.17   15.70
 -14   3  -1  315.07   19.80
  14   3   1  296.17   15.60
  15  -3   1  281.17   14.30
 -15  -3  -1  258.07   15.90
  15  -3   1  259.37   15.00
 -15  -3  -1  255.67   14.70
 -15   3  -1  263.07   15.70
  15   3   1  280.17   14.50
 -15   3  -1  280.27   15.00
  15   3   1  264.17   14.50
 -16  -3  -1  109.19    9.50
 -16  -3  -1  113.29   12.30
  16  -3   1  116.59    8.80
  16  -3   1   98.09    7.10
  16   3   1  120.39    7.60
 -16   3  -1  107.89    9.50
  16   3   1  119.99    8.40
 -16   3  -1  108.59    8.60
 -16  -4   1   16.40    4.30
 -16  -4   1   14.20    5.40
  16  -4  -1   15.70    3.90
  16   4  -1   16.10    3.10
  16   4  -1   18.60    3.90
 -16   4   1   17.00    4.80
 -16   4   1   20.80    4.40
  15  -4  -1   32.20    4.50
 -15  -4   1   31.70    5.80
 -15  -4   1   32.70    5.00
 -15   4   1   33.40    5.40
  15   4  -1   34.50    4.50
 -15   4   1   31.20    5.10
  15   4  -1   28.50    3.90
 -14  -4   1   45.10    5.30
  14  -4  -1   33.60    4.70
 -14  -4   1   26.80    8.10
  14  -4  -1   39.60    5.60
  14   4  -1   39.80    4.50
 -14   4   1   39.00    6.70
  14   4  -1   30.30    5.40
 -14   4   1   44.50    5.50
  14   4  -1   51.29    5.40
  14   4  -1   40.40    3.90
 -13  -4   1    9.30    4.00
  13  -4  -1    9.60    3.50
 -13  -4   1   16.90    4.70
  13  -4  -1   11.30    3.20
  13  -4  -1   10.00    1.80
 -13  -4   1    9.90    4.70
 -13   4   1   13.70    4.30
  13   4  -1   11.50    3.00
  13   4  -1   11.20    2.30
  13   4  -1    8.90    3.10
 -13   4   1    8.00    4.00
 -12  -4   1   19.50    5.30
  12  -4  -1   15.80    3.20
 -12  -4   1   16.00    4.30
  12  -4  -1   16.30    2.10
 -12  -4   1   20.00    3.80
 -12  -4   1   14.30    8.00
 -12   4   1    9.60    4.00
  12   4  -1   16.30    3.70
  12   4  -1   15.60    3.10
  12   4  -1   14.60    2.40
 -12   4   1   17.10    3.90
  11  -4  -1  590.04   26.20
 -11  -4   1  534.75   30.60
 -11  -4   1  559.04   26.10
 -11  -4   1  574.34   27.70
 -11  -4   1  574.14   26.90
 -11   4   1  544.85   26.20
 -11   4   1  552.44   25.80
  11   4  -1  564.74   26.00
 -11   4   1  528.85   25.40
  11   4  -1  535.35   26.00
  11   4  -1  557.14   25.50
 -11   4   1  537.55   26.60
  10  -4  -1  200.78   10.40
 -10  -4   1  193.38   10.60
 -10  -4   1  207.58   15.10
 -10  -4   1  195.28   12.30
 -10  -4   1  198.28   11.20
 -10   4   1  218.48   10.80
  10   4  -1  190.48   10.40
  10   4  -1  196.38    9.80
 -10   4   1  204.48   11.10
  10   4  -1  185.58   10.20
  -9  -4   1  838.42   40.10
  -9  -4   1  926.11   42.50
   9  -4  -1  873.91   38.90
  -9  -4   1  879.91   41.40
  -9   4   1  884.21   40.10
  -9   4   1  821.32   39.10
  -9   4   1  791.32   41.10
  -8  -4   1    8.50    2.00
  -8  -4   1    8.60    4.20
  -8  -4   1    4.90    2.20
   8  -4  -1    3.40    1.40
  -8  -4   1    4.40    1.10
  -8  -4   1    8.70    3.20
  -8   4   1    7.70    2.10
   8   4  -1    4.70    1.50
  -8   4   1    5.50    2.10
  -8   4   1    8.20    2.40
  -8   4   1    5.30    3.30
  -7  -4   1   52.29    5.00
  -7  -4   1   52.89    6.30
  -7  -4   1   52.49    6.00
  -7  -4   1   45.30    3.80
  -7  -4   1   48.10    3.60
  -7  -4   1   49.10    4.00
  -7  -4   1   43.50    2.80
  -7   4   1   43.80    5.40
  -7   4   1   48.10    3.80
  -7   4   1   42.80    3.50
   7   4  -1   47.30    3.20
  -7   4   1   47.40    4.00
  -6  -4   1 1479.65   66.79
  -6  -4   1 1414.56   65.79
  -6   4   1 1489.85   66.29
   5  -4  -1   12.70    1.50
  -5  -4   1   15.00    1.40
  -5  -4   1   18.70    2.70
  -5  -4   1   15.30    3.10
  -4  -4   1   37.40    2.10
  -4  -4   1   35.50    4.00
   4  -4  -1   38.30    2.20
   4  -4  -1   34.90    2.00
  -4   4   1   32.50    2.50
  -3   4   1  235.78   10.80
   3   4  -1  234.98   12.70
  -2  -4   1 1797.82   80.79
   2   4  -1 1824.22   81.09
   1   4  -1 1749.12   77.89
   0   4  -1 1197.08   54.69
   0   4   1 1261.17   54.99
   1   4   1  157.28    8.60
  -2   4  -1  414.26   19.00
  -3  -4  -1  562.24   26.00
  -3   4  -1  571.74   25.80
  -4  -4  -1   43.90    2.70
  -4  -4  -1   48.90    3.90
  -4  -4  -1   43.70    2.60
  -4  -4  -1   49.90    5.70
  -4   4  -1   44.10    2.50
  -4   4  -1   45.90    3.50
  -5  -4  -1 1314.47   57.79
  -5  -4  -1 1152.98   55.29
  -5   4  -1 1219.88   55.09
  -6  -4  -1  494.85   25.40
  -6   4  -1  541.35   25.10
  -6   4  -1  576.64   24.90
   7  -4   1  145.89    7.30
  -7  -4  -1  144.89    7.90
  -7  -4  -1  138.29    8.90
  -7  -4  -1  147.29   11.60
  -7  -4  -1  142.49    7.70
  -7  -4  -1  142.99    7.20
  -7  -4  -1  129.89    7.40
  -7   4  -1  133.99    6.80
  -7   4  -1  151.48    8.50
   7   4   1  154.08    7.40
  -7   4  -1  142.19    7.60
  -7   4  -1  147.79    7.80
  -8  -4  -1  278.27   14.10
  -8  -4  -1  312.47   15.00
  -8  -4  -1  312.07   14.50
  -8  -4  -1  298.27   16.00
  -8  -4  -1  281.77   14.70
  -8  -4  -1  291.67   18.90
  -8  -4  -1  301.07   17.20
   8  -4   1  304.37   14.40
   8   4   1  290.67   14.40
  -8   4  -1  315.57   14.90
  -8   4  -1  311.77   14.60
  -8   4  -1  318.87   15.50
  -8   4  -1  299.27   18.20
  -9  -4  -1   49.50    4.50
  -9  -4  -1   48.30    4.30
  -9  -4  -1   53.29    6.10
   9  -4   1   42.90    4.00
  -9  -4  -1   39.50    3.20
  -9  -4  -1   38.40    6.40
  -9  -4  -1   44.10    4.80
  -9   4  -1   53.89    5.30
  -9   4  -1   39.60    4.20
  -9   4  -1   37.90    7.30
  -9   4  -1   50.69    4.30
 -10  -4  -1  265.17   15.70
 -10  -4  -1  269.17   13.60
 -10  -4  -1  249.78   17.00
  10  -4   1  278.07   13.60
 -10  -4  -1  260.27   14.10
  10  -4   1  256.27   14.50
 -10   4  -1  278.07   14.60
 -10   4  -1  286.37   13.80
 -10   4  -1  273.97   14.10
  10   4   1  249.38   13.30
 -10   4  -1  295.57   17.70
  10   4   1  255.07   13.70
  11  -4   1    7.40    3.00
 -11  -4  -1    7.00    5.10
 -11  -4  -1    6.90    3.10
 -11  -4  -1    3.60    5.80
  11  -4   1    3.50    2.70
 -11  -4  -1    5.30    3.60
  11   4   1    6.30    2.80
 -11   4  -1   10.70    4.20
 -11   4  -1    3.80    3.10
 -11   4  -1    0.60    3.10
  11   4   1    4.90    2.00
  11   4   1    3.20    2.50
 -11   4  -1   -2.20    7.10
 -12  -4  -1   34.90    6.70
 -12  -4  -1   42.30    5.60
 -12  -4  -1   36.90    4.70
  12  -4   1   49.70    5.00
 -12   4  -1   48.90    5.30
 -12   4  -1   44.70    5.40
  12   4   1   43.90    4.40
 -12   4  -1   37.90    5.00
  12   4   1   38.90    4.50
  12   4   1   38.10    3.70
  13  -4   1    8.60    3.70
  13  -4   1    8.30    2.10
 -13  -4  -1    5.20    5.50
 -13  -4  -1    7.40    4.60
 -13  -4  -1    4.90    3.80
  13  -4   1    3.80    3.40
 -13   4  -1   10.70    4.10
  13   4   1    8.60    3.30
 -13   4  -1    7.60    2.90
  13   4   1    8.70    2.40
 -13   4  -1    7.90    4.30
  13   4   1   10.20    3.50
 -14  -4  -1    4.30    4.70
  14  -4   1    4.70    3.70
  14  -4   1    4.00    3.40
 -14   4  -1    1.90    4.80
  14   4   1    4.40    3.10
  14   4   1   -2.40    3.20
 -15  -4  -1    8.80    5.10
  15  -4   1    9.20    4.20
 -15  -4  -1   19.20    4.40
  15  -4   1    6.10    3.20
 -15   4  -1    8.90    4.40
 -15   4  -1    7.70    4.70
  15   4   1   14.50    4.10
  15   4   1   11.70    3.50
 -16  -4  -1   20.60    6.70
 -16  -4  -1   31.90    5.90
  16  -4   1   25.10    3.40
  16  -4   1   28.70    5.00
 -16   4  -1   22.40    5.00
 -16   4  -1   30.90    5.50
  16   4   1   30.50    4.60
  16   4   1   26.50    3.90
 -16  -5   1  408.76   26.10
 -16  -5   1  434.46   21.10
  16  -5  -1  434.66   21.20
 -16   5   1  428.16   21.10
  16   5  -1  449.16   21.00
  16   5  -1  423.56   20.40
 -16   5   1  392.76   21.60
  15  -5  -1  346.07   17.30
 -15  -5   1  321.97   17.30
 -15  -5   1  337.97   18.40
 -15   5   1  301.87   17.80
  15   5  -1  337.87   17.00
  15   5  -1  342.97   16.70
 -15   5   1  328.67   17.40
 -14  -5   1  353.66   23.50
 -14  -5   1  415.16   20.50
  14  -5  -1  385.76   20.00
 -14   5   1  389.36   24.00
  14   5  -1  410.06   19.40
  14   5  -1  422.66   19.70
 -14   5   1  386.46   20.10
  14   5  -1  372.26   19.70
 -13  -5   1  153.18   11.20
  13  -5  -1  167.78    9.60
  13  -5  -1  165.18   10.00
 -13  -5   1  173.18   11.60
 -13  -5   1  147.49   16.60
 -13  -5   1  158.38   10.10
 -13   5   1  170.98   10.40
  13   5  -1  157.48    9.50
  13   5  -1  155.98    8.70
 -13   5   1  152.48   10.70
  13   5  -1  162.28    9.50
  12  -5  -1   61.49    7.00
  12  -5  -1   77.59    6.30
  12  -5  -1   72.89    4.60
 -12  -5   1   85.49   11.60
 -12  -5   1   86.89    7.80
 -12  -5   1   82.69    6.90
 -12  -5   1   79.99    9.20
 -12   5   1   78.99    7.30
  12   5  -1   74.19    5.10
 -12   5   1   84.69    7.20
  12   5  -1   80.99    6.10
  12   5  -1   80.49    6.10
 -11  -5   1  178.18   10.70
 -11  -5   1  174.08   12.00
 -11  -5   1  173.28   15.50
  11  -5  -1  149.39    9.40
 -11  -5   1  154.48    9.60
 -11   5   1  178.18    9.90
  11   5  -1  171.38    9.30
 -11   5   1  169.38    8.50
  11   5  -1  165.38    8.70
 -11   5   1  166.18    8.30
 -11   5   1  176.78   10.30
  11   5  -1  161.88    9.30
 -10  -5   1  369.46   18.20
 -10  -5   1  410.96   19.00
 -10  -5   1  356.06   19.90
  10  -5  -1  380.16   18.10
  10   5  -1  369.66   17.70
 -10   5   1  389.06   18.70
 -10   5   1  375.96   18.60
  10   5  -1  390.56   18.10
 -10   5   1  351.96   17.80
 -10   5   1  393.06   18.40
  -9  -5   1  195.88   12.10
   9  -5  -1  199.08   10.20
  -9  -5   1  180.08   13.90
  -9  -5   1  206.68   10.40
  -9   5   1  188.68   10.40
  -9   5   1  196.48   11.50
   9   5  -1  226.48   10.30
  -9   5   1  223.08   10.90
   9   5  -1  202.18    9.90
  -9   5   1  206.28   10.60
  -8  -5   1    0.60    3.70
  -8  -5   1   -0.80    1.80
  -8  -5   1    1.40    3.00
   8  -5  -1    1.40    1.20
  -8  -5   1    4.30    4.00
  -8  -5   1    1.30    1.00
  -8  -5   1    1.50    1.80
  -8   5   1    2.00    1.90
   8   5  -1    0.20    1.00
  -8   5   1    1.00    1.80
  -8   5   1    1.40    1.80
  -8   5   1   -1.10    3.70
   8   5  -1    2.50    1.40
  -7  -5   1  107.19    8.60
  -7  -5   1  112.59    7.50
  -7  -5   1  104.99    8.60
  -7  -5   1  116.79    5.70
  -7  -5   1  118.29    6.50
  -7  -5   1  110.49    6.10
   7  -5  -1  115.39    6.50
  -7   5   1  104.59    6.30
  -7   5   1  113.99    7.80
  -7   5   1  114.79    6.20
  -6  -5   1  218.18   10.00
  -6  -5   1  217.98   10.20
  -6  -5   1  221.38   12.50
  -6  -5   1  221.38   10.60
  -6  -5   1  204.58   11.30
  -6   5   1  208.68   10.30
  -6   5   1  205.28   10.40
   5  -5  -1  148.99    7.70
  -5  -5   1  158.68    8.70
  -5  -5   1  170.48    9.70
  -5  -5   1  159.48    7.60
  -5   5   1  162.48    7.80
   4  -5  -1   17.40    1.30
  -4  -5   1   17.90    1.50
  -4  -5   1   20.20    1.60
   4  -5  -1   16.10    1.60
   3  -5  -1   34.60    1.90
  -3  -5   1   42.90    4.00
  -3  -5   1   34.70    2.10
  -3  -5   1   30.90    2.10
   3   5  -1   37.60    1.90
   3   5  -1   36.50    4.40
   2   5  -1  525.35   24.90
  -2   5   1  532.45   23.70
  -1  -5   1   40.60    2.10
  -1  -5   1   38.80    2.20
   1  -5  -1   37.60    2.00
   1  -5  -1   39.40    2.00
  -1   5   1   38.70    1.90
   1   5  -1   39.40    2.00
  -1   5   1   42.90    2.90
   1   5  -1   39.30    2.20
   1   5  -1   39.40    3.60
   0   5   1  402.26   19.30
   0   5  -1  428.46   19.10
  -1   5  -1  179.18    9.10
   1   5   1  201.88   10.40
  -2   5  -1  447.96   20.30
   2   5   1  436.66   21.90
  -3  -5  -1  711.63   31.90
  -3   5  -1  686.23   31.60
  -4  -5  -1    8.10    2.20
  -4  -5  -1    8.80    1.20
  -4  -5  -1   10.10    1.10
  -4   5  -1   11.20    1.10
  -4   5  -1   12.80    2.00
  -5  -5  -1 1307.07   60.99
  -5  -5  -1 1435.96   63.69
  -5   5  -1 1324.27   60.69
  -6  -5  -1   13.40    3.40
  -6  -5  -1   16.40    2.10
  -6  -5  -1   24.10    2.60
  -6  -5  -1   23.60    3.00
  -6  -5  -1   18.70    1.80
   6  -5   1   18.40    2.50
  -6   5  -1   16.80    2.90
  -6   5  -1   22.40    2.50
  -6   5  -1   14.70    1.50
  -6   5  -1   21.60    2.40
   6   5   1   19.50    2.00
  -7  -5  -1   22.70    4.20
   7  -5   1   28.30    2.60
  -7  -5  -1   24.40    2.30
  -7  -5  -1   27.50    2.60
  -7  -5  -1   28.80    2.90
  -7  -5  -1   20.10    3.80
  -7  -5  -1   25.90    3.00
  -7   5  -1   30.50    3.60
  -7   5  -1   29.40    3.00
   7   5   1   27.60    2.70
  -7   5  -1   22.60    1.80
  -7   5  -1   26.20    2.80
   8  -5   1  150.28    8.30
  -8  -5  -1  173.18    9.00
  -8  -5  -1  176.18    8.90
  -8  -5  -1  138.89   10.70
  -8  -5  -1  161.88    8.50
  -8  -5  -1  164.98   10.40
  -8   5  -1  150.98    9.40
   8   5   1  166.28    8.40
  -8   5  -1  166.88    8.70
  -8   5  -1  164.68    8.90
  -8   5  -1  157.28   12.80
  -9  -5  -1    3.80    1.30
  -9  -5  -1    4.70    2.70
  -9  -5  -1    3.40    3.90
  -9  -5  -1    6.30    2.40
  -9  -5  -1    7.60    2.40
  -9  -5  -1    6.40    4.50
   9  -5   1    4.50    1.90
   9   5   1    6.30    2.00
  -9   5  -1   16.50    6.00
   9   5   1    8.20    2.30
  -9   5  -1    7.90    3.20
  -9   5  -1    5.70    2.50
  -9   5  -1    4.20    2.50
 -10  -5  -1  214.18   14.20
 -10  -5  -1  245.98   12.90
 -10  -5  -1  233.68   12.00
 -10  -5  -1  208.58   15.60
  10  -5   1  230.08   11.90
 -10   5  -1  243.18   12.50
 -10   5  -1  230.78   12.20
  10   5   1  218.98   12.00
  10   5   1  241.98   11.80
 -10   5  -1  217.28   15.70
 -10   5  -1  216.28   12.70
  11  -5   1  273.57   14.60
 -11  -5  -1  298.57   14.70
  11  -5   1  279.27   15.20
 -11  -5  -1  295.77   15.60
 -11  -5  -1  278.27   17.10
  11   5   1  279.07   13.90
  11   5   1  267.17   14.60
  11   5   1  280.97   14.40
 -11   5  -1  308.37   15.40
 -11   5  -1  289.67   15.20
 -12  -5  -1  505.25   26.90
 -12  -5  -1  532.35   24.70
 -12  -5  -1  513.95   25.70
  12  -5   1  496.35   24.90
  12   5   1  523.65   24.80
 -12   5  -1  510.05   24.50
 -12   5  -1  507.65   25.40
 -12   5  -1  521.25   25.80
  12   5   1  513.85   24.60
  12   5   1  510.65   24.10
 -12   5  -1  508.25   24.90
 -13  -5  -1   81.29    7.50
 -13  -5  -1   90.99   10.00
 -13  -5  -1   79.89    8.80
  13  -5   1   79.19    7.50
  13  -5   1   88.69    7.50
  13   5   1   80.79    5.80
 -13   5  -1   80.49    8.30
  13   5   1   80.19    6.80
 -13   5  -1   92.29    8.20
  13   5   1   90.79    7.00
  14  -5   1   88.29    8.30
 -14  -5  -1  106.49    9.50
  14  -5   1   92.99    7.70
  14   5   1  101.19    7.80
 -14   5  -1  102.69    9.20
  14   5   1  107.39    7.80
 -15  -5  -1  186.78   11.30
  15  -5   1  199.48   12.00
 -15  -5  -1  183.18   12.80
  15  -5   1  172.58   10.50
 -15   5  -1  184.08   11.60
 -15   5  -1  189.98   12.30
  15   5   1  184.98   10.80
  15   5   1  186.28   11.20
  16  -5   1  317.97   16.70
  16  -5   1  295.97   15.00
 -16  -5  -1  312.17   18.00
  16   5   1  317.47   16.20
 -16   5  -1  292.67   16.70
 -16  -6   1    2.70    6.90
 -16  -6   1   16.90    4.80
  16  -6  -1   12.70    3.80
  16   6  -1   18.70    3.80
 -16   6   1   13.00    4.60
 -16   6   1   10.10    4.30
  16   6  -1   11.20    3.10
  15  -6  -1    1.90    3.40
 -15  -6   1    3.50    4.70
 -15  -6   1    6.30    4.10
  15   6  -1    3.30    3.30
  15   6  -1    3.60    3.00
 -15   6   1    0.50    3.90
 -15   6   1    4.00    4.30
 -14  -6   1    6.80    4.90
  14  -6  -1   11.70    3.90
 -14  -6   1    4.90    5.40
  14   6  -1    7.70    3.10
 -14   6   1    8.40    5.10
  14   6  -1    8.80    3.40
 -13  -6   1   57.69    5.60
  13  -6  -1   62.59    6.30
 -13  -6   1   47.50    6.30
 -13  -6   1   55.49    7.40
 -13  -6   1   58.29   10.70
  13   6  -1   56.49    6.20
  13   6  -1   56.19    4.70
  13   6  -1   63.69    5.80
  13   6  -1   62.09    5.70
 -13   6   1   57.89    5.80
 -13   6   1   47.80    5.80
 -12  -6   1   10.20    4.30
 -12  -6   1   20.50    5.90
  12  -6  -1   18.60    3.60
 -12  -6   1   17.90    3.80
  12  -6  -1   21.10    2.20
 -12  -6   1   18.70    8.50
 -12   6   1   14.40    3.90
  12   6  -1   14.50    3.00
  12   6  -1   18.80    3.30
 -12   6   1   15.80    4.00
  12   6  -1   20.20    2.60
 -11  -6   1   68.19    7.70
 -11  -6   1   68.19   10.00
 -11  -6   1   69.59    6.10
 -11  -6   1   83.39    7.10
  11  -6  -1   70.19    5.60
 -11   6   1   76.99    6.50
 -11   6   1   59.59    6.20
  11   6  -1   59.99    4.60
  11   6  -1   62.09    5.40
 -10  -6   1 1976.60   89.29
 -10   6   1 1949.20   87.29
  -9  -6   1  105.09    8.20
  -9  -6   1  101.89   10.30
  -9  -6   1   87.89    6.60
  -9  -6   1   99.79    6.30
  -9   6   1   92.49    6.40
  -9   6   1  110.39    7.40
   9   6  -1   86.89    5.90
  -9   6   1  109.89    6.50
  -8  -6   1  473.45   26.10
  -8  -6   1  535.45   24.00
  -8  -6   1  482.05   24.70
  -8  -6   1  524.35   26.10
  -8  -6   1  510.85   23.40
   8  -6  -1  511.75   23.20
  -8  -6   1  480.95   23.20
  -8   6   1  489.65   23.40
  -8   6   1  543.15   23.80
  -8   6   1  522.85   24.50
  -7  -6   1  299.57   16.30
  -7  -6   1  292.27   14.10
  -7  -6   1  298.57   14.30
  -7  -6   1  280.57   13.50
  -7  -6   1  280.27   15.00
  -7  -6   1  285.97   13.70
  -7   6   1  289.57   13.80
  -7   6   1  264.17   15.10
  -7   6   1  298.47   15.20
  -7   6   1  294.27   13.80
   7   6  -1  301.87   13.60
  -6  -6   1  940.21   42.70
  -6  -6   1  896.41   41.70
  -6   6   1  888.41   40.80
  -5  -6   1   91.99    4.90
   5   6  -1  100.39    4.80
  -4  -6   1   92.59    6.50
  -4  -6   1   90.89    4.60
   4  -6  -1   90.39    4.60
   4  -6  -1   87.19    4.70
  -4  -6   1   89.09    4.50
   4   6  -1   90.69    4.40
  -4   6   1   93.69    4.70
   4   6  -1   90.39    8.10
   3   6  -1  376.46   19.00
  -3   6   1  369.16   16.90
   2   6  -1 1485.15   67.89
  -2   6   1 1518.85   66.69
   1  -6  -1    8.50    0.80
  -1  -6   1    7.50    0.90
   1  -6  -1    6.50    0.80
  -1  -6   1    7.60    0.90
  -1   6   1    7.80    0.70
   1   6  -1    7.30    0.70
  -1   6   1    6.00    1.80
   1   6  -1    9.30    2.40
   0   6  -1  465.25   22.40
   0   6   1  509.05   22.70
   1   6   1  180.58   10.00
  -1   6  -1  178.98    8.70
  -1   6  -1  168.08    8.70
  -2   6  -1  404.66   17.60
   2   6   1  347.47   19.10
  -3   6  -1 1242.98   93.79
  -4  -6  -1 3318.57  147.49
  -5  -6  -1   58.89    3.50
  -5  -6  -1   57.79    3.60
  -5  -6  -1   67.59    5.10
  -5   6  -1   59.49    3.20
  -6  -6  -1 2414.46  108.59
  -6  -6  -1 2414.76  110.79
  -6   6  -1 2437.46  107.99
  -7  -6  -1  124.09    7.00
   7  -6   1  122.29    8.90
  -7  -6  -1  126.69    6.60
  -7  -6  -1  121.29    6.40
   7  -6   1  132.89    6.50
  -7   6  -1  126.89    6.90
  -7   6  -1  119.49    6.10
  -7   6  -1  119.29    7.50
  -8  -6  -1  142.99    7.40
  -8  -6  -1  146.39    8.00
  -8  -6  -1  141.89    7.80
  -8  -6  -1  127.69    9.90
  -8  -6  -1  122.89    7.00
   8  -6   1  129.59    7.20
  -8  -6  -1  126.29    9.30
  -8   6  -1  130.99    7.80
   8   6   1  142.69    7.30
  -8   6  -1  130.59    8.20
  -8   6  -1  138.99    7.60
  -9  -6  -1  143.49    8.80
  -9  -6  -1  150.98   11.90
  -9  -6  -1  139.89    7.90
  -9  -6  -1  168.98   10.90
  -9  -6  -1  157.68    9.30
   9  -6   1  158.68    8.40
  -9  -6  -1  149.19    8.50
  -9   6  -1  164.68    8.90
   9   6   1  149.99    8.60
  -9   6  -1  156.78    9.00
   9   6   1  151.48    8.30
  -9   6  -1  171.88    9.60
  10  -6   1  316.17   16.20
 -10  -6  -1  299.07   15.50
 -10  -6  -1  305.17   16.20
  10  -6   1  302.27   15.50
 -10  -6  -1  325.37   17.90
 -10   6  -1  300.27   15.70
  10   6   1  310.37   15.10
  10   6   1  308.77   15.70
 -10   6  -1  314.77   16.10
 -10   6  -1  334.87   16.30
  10   6   1  313.27   15.40
 -10   6  -1  342.27   19.30
  11  -6   1  122.39    8.70
 -11  -6  -1  115.39   13.00
 -11  -6  -1  126.49    8.20
  11  -6   1  120.09    8.10
 -11  -6  -1  127.79   10.60
 -11  -6  -1  116.69   11.00
 -11   6  -1  117.49    8.40
  11   6   1  127.59    7.20
 -11   6  -1  126.49    8.50
  11   6   1  135.49    7.80
  11   6   1  127.39    8.00
 -11   6  -1  127.09    8.70
 -11   6  -1  111.29   11.10
 -12  -6  -1   71.69    8.50
 -12  -6  -1   78.49   11.00
  12  -6   1   73.79    7.40
 -12  -6  -1   70.39    8.00
 -12  -6  -1   82.59    6.90
  12  -6   1   73.09    6.90
 -12   6  -1   60.79    7.40
  12   6   1   74.09    6.30
  12   6   1   71.49    6.40
 -12   6  -1   76.89    6.20
 -12   6  -1   78.89    7.40
  12   6   1   69.69    5.30
 -12   6  -1   86.29    7.60
  13  -6   1   61.49    6.10
 -13  -6  -1   54.59    8.40
 -13  -6  -1   55.79    6.60
 -13  -6  -1   57.69    5.90
  13  -6   1   68.49    6.90
  13   6   1   59.69    4.90
 -13   6  -1   64.89    6.40
  13   6   1   58.29    6.20
  13   6   1   64.99    6.10
 -13   6  -1   51.99    6.00
  14  -6   1   26.20    5.10
 -14  -6  -1   37.00    5.60
 -14  -6  -1   28.40    5.70
 -14   6  -1   33.20    5.40
  14   6   1   30.10    4.50
 -14   6  -1   30.30    5.40
  15  -6   1   32.80    4.20
 -15  -6  -1   38.50    5.10
 -15  -6  -1   39.90    6.10
  15  -6   1   39.50    5.60
  15   6   1   34.90    4.70
 -15   6  -1   31.70    5.50
  15   6   1   43.80    4.80
 -15   6  -1   41.00    5.50
  16  -6   1  144.99   10.00
 -16  -6  -1  128.29   10.60
 -16  -6  -1  133.79    9.50
  16   6   1  149.99    9.00
 -16   6  -1  141.49   10.30
  16   6   1  148.49    9.30
  16  -7  -1  174.88   11.10
 -16  -7   1  177.78   12.50
  16   7  -1  210.28   11.00
 -16   7   1  214.08   14.70
 -16   7   1  173.08   11.60
 -15  -7   1    4.20    3.80
  15  -7  -1   -0.80    3.30
 -15  -7   1    2.10    4.60
  15   7  -1    0.90    3.20
 -15   7   1   -1.40    4.00
 -15   7   1    1.70    4.00
  15   7  -1    3.40    2.90
  14  -7  -1  101.69    8.20
 -14  -7   1   88.69    9.40
  14   7  -1  107.29    7.40
  14   7  -1   96.69    7.50
 -14   7   1   98.79    8.90
 -13  -7   1  378.76   25.60
 -13  -7   1  383.36   19.20
  13  -7  -1  383.16   19.50
 -13  -7   1  373.46   20.30
 -13  -7   1  398.96   21.20
 -13   7   1  356.36   19.60
  13   7  -1  396.26   19.10
  13   7  -1  395.06   18.90
  13   7  -1  367.26   19.60
  13   7  -1  389.66   18.40
 -13   7   1  388.36   19.40
  12  -7  -1   51.89    5.20
 -12  -7   1   60.99   11.30
 -12  -7   1   53.29    7.60
 -12  -7   1   57.29    6.20
 -12  -7   1   55.89    5.40
 -12   7   1   60.39    5.60
  12   7  -1   54.39    5.40
  12   7  -1   53.09    5.40
 -12   7   1   53.49    5.60
  12   7  -1   54.59    4.50
 -11  -7   1   74.99    8.40
  11  -7  -1   87.79    6.30
 -11  -7   1   97.59    9.70
 -11  -7   1   91.09   11.10
 -11  -7   1   79.49    6.60
  11   7  -1   82.09    5.30
  11   7  -1   77.39    6.00
 -11   7   1   79.29    6.90
 -11   7   1   79.49    6.80
  11   7  -1   84.79    6.00
 -10  -7   1  335.87   15.90
 -10  -7   1  345.47   16.60
  10  -7  -1  326.07   15.70
 -10  -7   1  286.37   17.80
  10   7  -1  318.47   15.30
  10   7  -1  307.57   15.80
 -10   7   1  341.07   16.30
  10   7  -1  334.07   15.70
 -10   7   1  330.77   15.70
 -10   7   1  318.37   15.90
 -10   7   1  296.07   14.80
   9  -7  -1    1.10    1.60
  -9  -7   1    6.00    2.30
  -9  -7   1    1.30    3.70
  -9  -7   1    0.50    2.40
  -9  -7   1    3.90    4.80
  -9   7   1    1.30    2.20
   9   7  -1    2.10    1.70
  -9   7   1    1.60    1.90
   9   7  -1    1.60    1.30
  -9   7   1    3.40    2.90
   9   7  -1    0.70    1.80
  -9   7   1    1.20    2.30
  -8  -7   1 1247.68   58.29
  -8   7   1 1236.38   56.79
  -8   7   1 1325.77   57.89
  -7  -7   1  605.74   29.00
  -7  -7   1  594.34   29.90
  -7   7   1  604.44   27.70
  -7   7   1  629.34   29.00
  -6  -7   1  243.58   14.50
  -6  -7   1  254.77   13.00
  -6  -7   1  272.37   12.60
  -6  -7   1  256.87   12.50
  -6  -7   1  280.47   13.90
  -6  -7   1  272.67   13.00
  -6   7   1  277.47   12.70
   6   7  -1  278.27   12.50
  -5  -7   1 2112.89   88.99
  -5   7   1 1815.02   87.49
   4  -7  -1   68.29    4.10
  -4  -7   1   76.69    3.90
  -4  -7   1   71.29    3.80
  -4   7   1   70.49    4.00
   4   7  -1   68.79    7.50
   4   7  -1   74.99    3.70
   3   7  -1 3318.57  148.69
  -2   7   1 1129.69   51.19
   2   7  -1 1164.98   52.49
   1   7  -1 1605.24   72.79
  -1   7   1 1634.84   72.29
   0   7   1  106.39    4.80
   0   7   1   91.69    6.70
   0   7  -1   93.79    5.90
  -1   7  -1  911.41   42.60
   1   7   1  985.10   43.60
   2   7   1 3302.97  147.89
  -3  -7  -1   62.99    3.30
  -3  -7  -1   54.79    3.40
  -3   7  -1   64.39    3.20
  -4  -7  -1 1948.11   85.19
  -4   7  -1 1854.71   84.79
   5  -7   1    4.80    1.70
  -5  -7  -1   12.20    2.90
  -5  -7  -1    7.80    1.30
  -5  -7  -1    9.90    1.40
  -5   7  -1    7.90    2.20
  -5   7  -1    7.60    1.00
  -6  -7  -1   23.50    2.20
  -6  -7  -1   21.60    3.70
  -6  -7  -1   22.00    2.50
   6  -7   1   24.00    3.00
  -6  -7  -1   27.10    2.40
  -6  -7  -1   23.30    2.30
  -6  -7  -1   28.10    2.80
  -6   7  -1   20.60    1.70
   6   7   1   27.90    2.50
  -6   7  -1   23.10    3.00
  -7  -7  -1   55.09    4.00
  -7  -7  -1   47.20    3.80
   7  -7   1   53.49    3.40
  -7  -7  -1   43.50    3.30
  -7  -7  -1   52.89    3.70
  -7  -7  -1   42.10    5.20
  -7  -7  -1   57.19    4.40
  -7   7  -1   52.79    4.10
   7   7   1   48.60    3.60
  -7   7  -1   57.79    4.20
  -8  -7  -1  285.17   14.00
   8  -7   1  284.07   13.50
  -8  -7  -1  278.87   13.60
  -8  -7  -1  272.77   13.40
  -8  -7  -1  271.77   15.60
   8   7   1  292.47   13.60
  -8   7  -1  283.47   14.40
  -8   7  -1  279.47   13.80
  -9  -7  -1  432.46   22.10
  -9  -7  -1  431.46   19.80
  -9  -7  -1  391.16   19.60
   9  -7   1  419.36   19.90
  -9  -7  -1  432.46   20.60
  -9  -7  -1  414.36   20.30
  -9   7  -1  399.36   23.30
  -9   7  -1  427.06   20.30
   9   7   1  432.66   19.80
  -9   7  -1  424.86   20.00
  -9   7  -1  416.16   20.50
   9   7   1  410.86   20.00
 -10  -7  -1   21.50    3.80
 -10  -7  -1    9.80    5.10
 -10  -7  -1   25.80    3.90
 -10  -7  -1   13.20    6.10
  10  -7   1   15.70    3.60
 -10  -7  -1   20.20    3.30
  10  -7   1   17.00    3.00
  10   7   1   15.50    3.00
 -10   7  -1   20.20    3.90
  10   7   1   14.50    2.30
 -10   7  -1   18.50    3.50
 -10   7  -1   13.60    5.80
  10   7   1   16.90    2.80
 -10   7  -1   20.00    3.70
 -11  -7  -1   58.89    7.80
 -11  -7  -1   63.59    6.20
  11  -7   1   56.29    5.80
 -11  -7  -1   63.99    7.00
  11  -7   1   61.19    6.10
 -11  -7  -1   61.19    9.40
 -11   7  -1   58.09    6.40
  11   7   1   58.99    5.40
  11   7   1   61.79    4.70
 -11   7  -1   56.59    7.20
 -11   7  -1   66.29    5.80
  11   7   1   56.09    5.60
 -11   7  -1   55.79    6.00
 -12  -7  -1   92.09   11.90
 -12  -7  -1   80.89    9.60
 -12  -7  -1   90.39    8.70
 -12  -7  -1   97.59    7.40
  12  -7   1   85.89    7.80
  12  -7   1   90.89    7.70
 -12   7  -1   97.69    8.10
 -12   7  -1   92.79    6.20
  12   7   1   88.79    6.80
  12   7   1   90.69    6.00
  12   7   1   89.29    7.00
 -12   7  -1  102.99    8.00
 -13  -7  -1  403.96   21.70
  13  -7   1  417.86   21.00
 -13  -7  -1  422.06   20.40
  13  -7   1  420.06   21.20
 -13   7  -1  421.56   20.90
  13   7   1  392.96   20.30
 -13   7  -1  391.46   21.10
  13   7   1  424.86   20.50
  13   7   1  405.06   19.80
 -14  -7  -1   37.30    5.10
 -14  -7  -1   39.40    6.00
  14  -7   1   40.00    4.90
  14  -7   1   36.90    5.90
 -14   7  -1   30.00    5.40
  14   7   1   47.10    5.10
 -14   7  -1   35.10    5.50
  14   7   1   41.30    4.80
 -15  -7  -1   38.10    5.10
 -15  -7  -1   37.40    6.10
  15  -7   1   40.90    4.30
  15  -7   1   37.50    5.70
 -15   7  -1   46.90    5.50
 -15   7  -1   42.10    5.80
  15   7   1   37.00    4.90
  15   7   1   47.60    5.00
 -16  -7  -1  156.58    9.60
  16  -7   1  155.18   11.30
  16   7   1  161.28    9.20
  16   7   1  153.58    9.30
 -16   7  -1  128.59   10.20
 -16   7  -1  120.49   10.20
 -16  -8   1   34.90    5.90
 -16  -8   1   43.60    5.00
 -16   8   1   45.40    7.00
  16   8  -1   31.00    4.40
  16   8  -1   44.80    4.90
 -16   8   1   31.50    5.10
 -15  -8   1    5.90    4.90
 -15  -8   1    5.90    3.90
  15  -8  -1    6.80    3.70
  15   8  -1    8.40    3.50
 -15   8   1    8.70    4.30
  15   8  -1    1.60    3.00
 -15   8   1    4.50    4.00
 -14  -8   1    9.90    4.00
 -14  -8   1    6.30    4.70
  14  -8  -1    6.90    4.00
  14   8  -1    9.50    3.10
 -14   8   1    5.30    4.20
  14   8  -1    8.20    3.40
 -14   8   1    8.20    4.10
 -13  -8   1   65.29    5.80
 -13  -8   1   66.39   11.60
 -13  -8   1   60.19   11.30
 -13  -8   1   68.19    7.20
  13  -8  -1   79.79    6.90
 -13   8   1   67.59    6.10
 -13   8   1   56.89    6.10
  13   8  -1   56.99    5.90
  13   8  -1   69.79    6.60
  13   8  -1   70.79    6.20
  13   8  -1   61.09    5.00
 -12  -8   1  371.36   27.30
  12  -8  -1  406.56   19.40
 -12  -8   1  395.16   20.00
 -12  -8   1  373.16   21.50
 -12  -8   1  373.76   18.90
  12   8  -1  389.76   18.80
  12   8  -1  383.16   19.40
 -12   8   1  384.56   19.30
  12   8  -1  362.46   18.30
 -12   8   1  372.76   19.50
  12   8  -1  388.96   18.90
  11  -8  -1  352.46   17.00
 -11  -8   1  332.97   16.80
 -11  -8   1  340.57   19.40
 -11  -8   1  343.37   20.00
 -11  -8   1  320.77   22.30
 -11   8   1  352.86   17.30
  11   8  -1  337.07   16.30
  11   8  -1  324.77   16.60
 -11   8   1  346.07   17.00
  11   8  -1  329.27   16.70
 -10  -8   1  189.48   13.30
 -10  -8   1  185.58   15.30
 -10  -8   1  225.08   11.70
 -10  -8   1  194.18   10.80
  10  -8  -1  216.48   10.70
 -10   8   1  207.58   11.30
  10   8  -1  200.98   10.70
 -10   8   1  199.68   11.00
  10   8  -1  199.98   10.20
  -9  -8   1  836.02   39.60
  -9  -8   1  784.02   41.30
   9  -8  -1  834.02   37.60
  -9   8   1  884.61   38.00
  -9   8   1  813.32   37.30
  -9   8   1  847.82   38.10
   9   8  -1  797.12   37.80
  -8  -8   1  126.49    7.30
  -8  -8   1  115.59    6.30
  -8  -8   1  118.59    6.70
  -8  -8   1  128.29    7.50
  -8  -8   1  129.49    8.80
  -8  -8   1  111.19    9.70
  -8   8   1  120.49    7.00
  -8   8   1  112.09    6.40
  -8   8   1  108.39    6.80
   8   8  -1  123.19    6.20
  -8   8   1  112.59    7.90
  -7  -8   1   38.60    3.50
   7  -8  -1   39.10    3.80
  -7  -8   1   44.30    5.80
  -7  -8   1   37.30    4.70
  -7  -8   1   40.00    3.70
  -7  -8   1   47.00    6.50
  -7  -8   1   43.40    3.90
  -7  -8   1   41.30    2.90
  -7   8   1   43.40    3.70
   7   8  -1   41.10    2.90
   7   8  -1   45.70    3.20
  -7   8   1   43.20    3.40
  -7   8   1   44.70    3.60
  -6  -8   1  138.39    7.40
  -6  -8   1  125.49    7.10
  -6  -8   1  122.49   13.20
  -6  -8   1  129.59    7.00
  -6  -8   1  139.39    9.30
  -6  -8   1  132.09    8.50
  -6  -8   1  138.69    6.90
  -6  -8   1  148.79    7.50
   6   8  -1  136.29    6.80
  -6   8   1  143.29    7.20
  -6   8   1  142.59    7.10
   6   8  -1  147.49    6.90
   4  -8  -1  500.95   24.00
  -4   8   1  526.85   23.90
   4   8  -1  558.04   27.20
  -3  -8   1   96.39    5.10
  -3  -8   1   95.19    5.20
   3  -8  -1  108.69    5.00
   3   8  -1  102.69    8.20
   3   8  -1  109.89    5.30
  -2   8   1  442.46   20.20
   2   8  -1  430.16   21.50
   1   8  -1  207.38   11.20
  -1   8   1  222.88    9.90
  -1   8   1  198.98   10.50
   0   8  -1 2190.18   95.39
   0   8   1 2065.99   95.19
  -1   8  -1  847.32   37.20
   1   8   1  789.42   38.10
   2   8   1 3464.55  155.18
   3   8   1 1342.97   67.09
  -3   8  -1 1555.64   65.09
  -4  -8  -1  514.15   23.90
   4  -8   1  464.05   23.50
  -4   8  -1  538.75   23.40
  -5  -8  -1  979.10   45.70
  -5   8  -1 1012.90   45.10
  -6  -8  -1    7.10    1.80
  -6  -8  -1    7.20    1.60
  -6  -8  -1    3.30    3.00
  -6  -8  -1    5.30    1.30
  -6  -8  -1    4.40    1.20
  -6  -8  -1    5.30    1.80
  -6   8  -1    5.70    1.80
   6   8   1    6.80    1.50
  -6   8  -1    6.60    1.00
  -6   8  -1    5.30    1.70
  -7  -8  -1   80.49    5.20
   7  -8   1   78.89    4.60
  -7  -8  -1   75.79    4.60
  -7  -8  -1   75.59    5.50
  -7  -8  -1   81.39    7.30
  -7  -8  -1   78.59    4.90
  -7  -8  -1   85.19    7.10
  -7   8  -1   77.29    5.70
  -7   8  -1   72.19    5.00
  -7   8  -1   73.09    5.10
   7   8   1   83.49    4.70
  -8  -8  -1  700.43   31.00
  -8  -8  -1  624.94   30.30
   8  -8   1  692.23   30.40
  -8  -8  -1  659.43   32.30
  -8   8  -1  659.73   30.60
  -8   8  -1  653.83   30.90
  -9  -8  -1   81.99    6.20
  -9  -8  -1   80.69    5.90
   9  -8   1   87.09    5.60
  -9  -8  -1   81.19    6.60
  -9  -8  -1   80.19    9.30
  -9  -8  -1   86.79    5.80
  -9  -8  -1   92.99    8.80
  -9   8  -1   84.39   10.20
   9   8   1   83.19    5.50
   9   8   1   77.49    5.80
  -9   8  -1   90.09    6.20
  -9   8  -1   89.09    6.50
  -9   8  -1   77.39    6.00
   9   8   1   85.59    5.10
  10  -8   1  171.08    9.20
 -10  -8  -1  154.18   13.50
 -10  -8  -1  171.78    9.20
 -10  -8  -1  173.18   10.00
 -10  -8  -1  151.88   12.10
  10  -8   1  150.58   10.10
  10   8   1  177.68    9.10
  10   8   1  152.08    8.60
 -10   8  -1  172.68    9.90
 -10   8  -1  141.19   12.30
  10   8   1  164.88    9.20
 -10   8  -1  151.78    9.60
 -10   8  -1  169.48    9.60
  11  -8   1  311.97   16.80
 -11  -8  -1  340.37   22.70
 -11  -8  -1  326.37   15.90
 -11  -8  -1  306.57   16.80
 -11  -8  -1  288.97   20.70
  11  -8   1  318.37   16.20
  11   8   1  305.27   16.00
 -11   8  -1  305.47   16.40
  11   8   1  306.87   15.80
  11   8   1  316.67   15.40
 -11   8  -1  328.67   17.70
 -11   8  -1  327.87   15.90
 -12  -8  -1   75.99    8.30
  12  -8   1   86.99    7.70
 -12  -8  -1   77.19   16.60
  12  -8   1   81.99    7.30
 -12  -8  -1   82.29    7.00
 -12  -8  -1   95.29   11.00
  12   8   1   85.79    6.80
 -12   8  -1   73.19    7.40
  12   8   1   75.19    6.40
  12   8   1   82.29    5.70
 -12   8  -1   78.29    7.60
  13  -8   1   23.90    4.30
  13  -8   1   23.40    4.70
 -13  -8  -1   23.70    4.40
 -13  -8  -1   15.50    9.10
 -13  -8  -1   21.50    5.20
 -13   8  -1   21.00    4.70
  13   8   1   21.50    3.90
  13   8   1   19.00    3.90
  13   8   1   20.10    3.10
 -13   8  -1   19.40    4.60
 -14  -8  -1  451.75   22.10
 -14  -8  -1  458.35   23.50
  14  -8   1  463.65   22.30
  14   8   1  452.95   22.10
 -14   8  -1  412.86   22.70
 -14   8  -1  450.35   22.60
 -15  -8  -1  100.99    9.40
  15  -8   1   86.49    8.70
 -15  -8  -1  104.79    8.10
  15   8   1   87.59    7.40
  15   8   1  101.39    7.50
 -15   8  -1   96.09    8.50
 -15   8  -1   88.19    8.70
 -16  -8  -1   23.70    4.20
  16  -8   1   23.00    5.80
 -16  -8  -1   19.20    5.20
  16   8   1   27.00    4.00
  16   8   1   20.80    4.50
 -16   8  -1   15.80    4.70
 -16   8  -1   20.20    4.50
 -16  -9   1   20.40    4.10
  16  -9  -1   12.80    3.70
 -16  -9   1    9.80    5.00
 -16   9   1   17.50    4.30
  16   9  -1   15.40    3.90
  16   9  -1   20.90    3.40
 -16   9   1   16.10    4.20
  15  -9  -1  115.99    9.00
 -15  -9   1  125.89   10.40
 -15  -9   1  136.99    8.90
 -15   9   1  127.69    9.20
  15   9  -1  124.09    8.50
  15   9  -1  124.09    8.10
 -15   9   1  114.39    9.10
 -14  -9   1   64.99    6.00
 -14  -9   1   59.29   11.50
 -14  -9   1   52.29    6.70
 -14   9   1   51.79    6.00
  14   9  -1   66.09    5.90
 -14   9   1   45.80    5.70
 -13  -9   1  126.99   10.40
 -13  -9   1  133.89    9.00
 -13  -9   1  125.49   15.30
  13  -9  -1  133.69    9.40
 -13  -9   1  126.99   15.90
 -13   9   1  128.69    9.30
 -13   9   1  122.99    9.40
  13   9  -1  131.89    8.40
  13   9  -1  133.59    8.50
  13   9  -1  133.09   10.00
  13   9  -1  117.69    7.60
 -12  -9   1   38.50    4.70
 -12  -9   1   40.50    5.50
  12  -9  -1   35.20    4.60
 -12  -9   1   41.60    7.40
 -12  -9   1   38.20   10.10
  12   9  -1   41.30    4.30
  12   9  -1   41.70    4.20
  12   9  -1   36.20    3.60
 -12   9   1   42.50    5.00
 -12   9   1   39.60    5.00
  12   9  -1   37.50    4.70
 -11  -9   1  154.38   15.60
 -11  -9   1  143.79   10.20
 -11  -9   1  153.58    9.60
  11  -9  -1  153.98    9.20
  11   9  -1  139.49    9.30
 -11   9   1  149.69    9.80
  11   9  -1  151.68    8.30
  11   9  -1  154.78    8.80
  11   9  -1  164.68    9.00
 -10  -9   1   66.39    5.30
 -10  -9   1   52.59    6.20
 -10  -9   1   69.89    8.60
 -10   9   1   57.49    5.60
  10   9  -1   52.89    4.20
  10   9  -1   56.49    4.70
 -10   9   1   62.79    5.60
  10   9  -1   54.29    4.90
   9  -9  -1  699.83   32.60
  -9  -9   1  708.73   34.70
  -9  -9   1  666.53   32.60
  -9  -9   1  759.22   36.60
   9   9  -1  747.63   32.70
  -9   9   1  733.83   33.10
   9   9  -1  698.03   32.80
  -9   9   1  735.13   32.70
  -9   9   1  701.83   32.20
  -8  -9   1  690.33   30.60
  -8  -9   1  606.44   31.50
  -8  -9   1  651.13   32.80
  -8  -9   1  647.64   29.80
   8  -9  -1  673.23   29.60
  -8   9   1  642.24   30.00
  -8   9   1  681.83   30.70
  -8   9   1  638.34   29.60
  -7  -9   1  857.41   42.70
  -7  -9   1  930.21   42.20
  -7   9   1  913.41   40.60
  -6  -9   1  325.77   15.20
  -6  -9   1  310.57   15.10
  -6  -9   1  336.77   15.80
  -6  -9   1  336.47   15.60
  -6  -9   1  308.97   16.60
  -6   9   1  314.67   15.20
  -6   9   1  348.77   15.30
   5   9  -1  678.43   35.00
  -4   9   1  539.35   25.60
   4   9  -1  598.24   29.20
  -3   9   1  754.02   34.00
   3   9  -1  750.72   36.20
   2   9  -1  808.12   38.10
  -2   9   1  814.02   36.80
   1  -9  -1   81.89    4.20
  -1  -9   1   74.89    4.20
   1  -9  -1   85.19    4.10
  -1  -9   1   82.29    4.20
   1   9  -1   88.29    4.40
   1   9  -1   98.89    9.30
  -1   9   1   85.79    5.50
   1   9  -1   82.69    4.10
  -1   9   1   80.19    4.00
   0  -9   1   51.49    2.80
   0  -9   1   48.20    2.80
   0  -9  -1   50.19    2.80
   0  -9  -1   46.50    2.70
   0   9   1   50.59    4.80
   0   9   1   48.40    2.60
   0   9  -1   51.89    3.10
   0   9  -1   47.70    4.30
   0   9  -1   50.89    2.60
   0   9   1   46.80    2.80
  -1   9  -1  686.53   31.60
   1   9   1  691.33   32.60
  -2  -9  -1    8.10    1.10
  -2  -9  -1    6.20    1.10
   2   9   1    8.10    0.90
   2   9   1    8.90    4.00
  -2   9  -1    7.80    1.10
   2   9   1   10.40    1.20
   3   9   1 3932.91  176.78
  -4   9  -1 1087.89   49.10
  -5  -9  -1  526.85   25.10
  -5   9  -1  524.05   23.90
  -5   9  -1  522.05   24.40
  -6  -9  -1  677.93   32.00
  -6   9  -1  666.53   30.30
  -6   9  -1  683.03   31.20
   7  -9   1  343.87   16.70
  -7  -9  -1  360.16   17.30
  -7  -9  -1  381.46   17.50
  -7  -9  -1  362.76   18.70
  -7  -9  -1  360.16   16.80
  -7  -9  -1  333.17   16.80
  -7   9  -1  375.16   17.50
  -7   9  -1  347.17   17.10
  -7   9  -1  373.36   17.20
   7   9   1  362.36   16.80
   8  -9   1   35.00    3.40
  -8  -9  -1   50.49    6.40
  -8  -9  -1   40.20    6.00
  -8  -9  -1   42.80    4.00
  -8  -9  -1   40.50    3.50
  -8  -9  -1   36.50    3.20
  -8  -9  -1   36.60    4.00
   8   9   1   39.30    3.30
  -8   9  -1   46.00    4.00
  -8   9  -1   35.40    4.10
   8   9   1   39.90    3.50
  -8   9  -1   37.40    6.50
  -9  -9  -1    1.00    2.40
  -9  -9  -1    2.50    1.50
  -9  -9  -1    0.40    2.20
  -9  -9  -1    5.90    7.00
  -9  -9  -1    4.70    4.60
  -9  -9  -1   -0.90    2.40
   9   9   1    1.90    1.90
  -9   9  -1    5.50    2.50
  -9   9  -1    5.90    2.90
   9   9   1    1.50    1.60
  -9   9  -1    2.10    2.50
  -9   9  -1    4.70    5.50
   9   9   1    1.20    2.00
 -10  -9  -1  244.98   13.10
  10  -9   1  229.38   12.20
 -10  -9  -1  202.28   16.20
 -10  -9  -1  222.48   13.00
 -10  -9  -1  241.28   12.20
  10  -9   1  227.98   13.20
 -10  -9  -1  242.98   15.40
  10   9   1  253.47   12.10
 -10   9  -1  237.68   12.50
 -10   9  -1  215.08   12.70
  10   9   1  228.68   12.30
  10   9   1  238.38   11.80
 -10   9  -1  225.98   12.50
 -10   9  -1  247.78   15.30
 -11  -9  -1   13.30    4.10
 -11  -9  -1   18.00    4.20
 -11  -9  -1   24.80   10.00
 -11  -9  -1   29.30    8.00
  11  -9   1   18.50    3.50
  11   9   1   19.20    2.80
 -11   9  -1   12.60    3.70
 -11   9  -1   23.90    4.00
 -11   9  -1   14.20    4.30
  11   9   1   13.00    3.00
 -12  -9  -1  216.68   18.50
  12  -9   1  210.68   12.40
 -12  -9  -1  216.28   11.90
 -12  -9  -1  188.08   15.20
  12  -9   1  203.78   12.70
  12   9   1  214.88   11.90
 -12   9  -1  214.88   12.60
 -12   9  -1  219.78   12.50
  12   9   1  223.48   11.80
  12   9   1  211.58   11.20
 -13  -9  -1  155.08    9.80
 -13  -9  -1  143.09   16.20
  13  -9   1  160.68   10.60
  13  -9   1  135.29   10.00
 -13  -9  -1  142.39   13.50
 -13  -9  -1  156.38   11.10
  13   9   1  164.48    9.50
  13   9   1  144.99    9.50
 -13   9  -1  142.09   10.40
  13   9   1  148.29   11.10
  13   9   1  142.99   11.20
 -13   9  -1  143.99   10.30
  14  -9   1   13.60    3.70
 -14  -9  -1   14.80    4.10
 -14  -9  -1   13.00    5.20
  14  -9   1    6.50    4.40
 -14   9  -1   11.20    4.50
  14   9   1   15.10    3.90
  14   9   1   17.00    3.80
 -14   9  -1    8.40    4.50
  15  -9   1   38.10    6.00
 -15  -9  -1   48.90    6.40
 -15  -9  -1   46.40    5.20
 -15   9  -1   42.30    5.60
  15   9   1   42.10    4.90
 -15   9  -1   42.80    5.50
  15   9   1   48.70    5.10
 -16  -9  -1    8.60    4.50
 -16  -9  -1    7.80    3.70
  16  -9   1    8.70    4.00
  16   9   1    4.90    4.40
 -16   9  -1    9.70    4.10
 -16   9  -1    6.60    4.20
  16   9   1    9.40    3.30
 -16 -10   1    0.10    4.40
  16 -10  -1   -2.30    2.90
 -16 -10   1    3.10    3.60
 -16  10   1   -1.30    3.50
  16  10  -1    1.40    4.70
 -16  10   1    2.20    3.60
  16  10  -1    2.30    2.80
 -15 -10   1   69.29    6.10
 -15 -10   1   54.69    6.80
  15 -10  -1   56.29    6.10
  15  10  -1   60.39    6.20
 -15  10   1   60.99    6.10
 -15  10   1   63.39    6.10
  15  10  -1   68.89    6.00
 -14 -10   1    7.50    4.90
 -14 -10   1    7.10    9.20
 -14 -10   1   11.40    4.00
  14 -10  -1    6.30    4.00
 -14  10   1    8.10    4.20
  14  10  -1    8.60    3.20
 -14  10   1   11.90    4.10
  14  10  -1    9.80    3.50
 -13 -10   1  190.08   15.30
 -13 -10   1  211.88   12.20
  13 -10  -1  231.28   13.00
 -13 -10   1  219.18   13.60
 -13 -10   1  196.88   19.80
  13  10  -1  212.38   13.30
  13  10  -1  208.68   14.00
 -13  10   1  200.88   12.60
  13  10  -1  214.38   11.80
 -13  10   1  227.08   12.70
  13  10  -1  213.68   11.80
 -12 -10   1   85.59   12.20
 -12 -10   1   66.09    7.70
 -12 -10   1   77.89    6.90
 -12 -10   1   73.49    9.10
  12 -10  -1   71.79    7.00
  12  10  -1   62.49    5.20
 -12  10   1   86.59    7.30
  12  10  -1   57.99    6.00
  12  10  -1   69.89    6.70
  12  10  -1   69.99    6.10
 -12  10   1   78.19    7.20
 -11 -10   1  543.35   25.70
 -11 -10   1  475.55   27.40
  11 -10  -1  532.65   25.10
 -11 -10   1  491.85   30.10
  11  10  -1  559.84   24.70
  11  10  -1  519.25   24.40
  11  10  -1  497.75   25.90
 -11  10   1  526.55   25.10
 -10 -10   1   81.79    7.10
 -10 -10   1   86.09    6.10
  10 -10  -1   77.89    5.70
 -10 -10   1   87.69    9.50
 -10 -10   1   82.49   10.20
  10  10  -1   79.39    5.30
  10  10  -1   83.29    6.30
 -10  10   1   78.69    6.10
  10  10  -1   77.69    5.60
  10  10  -1   75.19    5.80
 -10  10   1   88.19    6.40
  -9 -10   1  150.08   12.60
  -9 -10   1  155.68    9.00
  -9 -10   1  142.89    7.90
  -9 -10   1  148.29    8.30
   9 -10  -1  154.08    8.00
  -9 -10   1  136.39   11.00
  -9  10   1  145.29    8.50
   9  10  -1  148.79    9.50
   9  10  -1  154.58    7.90
   9  10  -1  155.28    8.20
  -9  10   1  151.58    8.60
  -8 -10   1   42.60    6.40
  -8 -10   1   42.10    4.70
  -8 -10   1   41.10    3.30
   8 -10  -1   36.70    3.00
  -8 -10   1   42.10    4.00
  -8 -10   1   46.00    4.30
  -8 -10   1   53.09    6.10
   8  10  -1   39.90    3.20
  -8  10   1   40.80    5.10
  -8  10   1   42.70    4.20
  -8  10   1   41.20    3.50
   8  10  -1   41.30    3.60
  -8  10   1   44.40    4.10
  -7 -10   1  594.24   31.80
  -7 -10   1  685.03   31.50
  -7  10   1  667.83   29.60
  -6 -10   1  697.73   30.40
  -6 -10   1  649.34   31.70
  -6  10   1  653.63   30.30
  -5 -10   1  671.33   30.90
   5  10  -1  684.83   35.40
   4 -10  -1    5.50    1.50
  -4 -10   1    8.70    1.30
  -4 -10   1    5.70    1.20
   4  10  -1    8.60    1.40
   4  10  -1   11.70    5.60
   4  10  -1    8.30    1.10
  -3  10   1 1037.20   47.50
   3  10  -1 1073.99   49.80
  -2  10   1 1474.35   66.39
   2  10  -1 1484.45   68.69
   1  10  -1 1612.84   72.79
  -1  10   1 1596.34   72.19
   0  10   1  201.28   10.90
   0  10  -1  190.78   10.60
  -1  10  -1  666.53   30.50
   1  10   1  648.54   31.40
   2  10   1  761.02   37.90
  -2  10  -1  821.02   36.20
   3  10   1 3473.45  156.68
  -4  10  -1  366.76   16.40
  -4  10  -1  313.17   15.50
  -5 -10  -1   22.10    3.80
  -5 -10  -1   29.40    2.70
  -5 -10  -1   24.70    2.50
  -5 -10  -1   28.70    2.80
  -5 -10  -1   24.60    2.40
   5  10   1   28.30    2.20
  -5  10  -1   23.90    1.90
   5  10   1   27.30    2.40
  -5  10  -1   29.70    2.60
  -5  10  -1   24.60    3.00
  -6 -10  -1   38.60    3.70
  -6 -10  -1   43.70    3.70
  -6 -10  -1   42.90    3.10
   6 -10   1   42.80    2.80
  -6  10  -1   44.40    3.60
  -6  10  -1   40.80    2.60
  -6  10  -1   51.29    3.90
   6  10   1   41.70    3.20
  -7 -10  -1  517.75   25.30
  -7 -10  -1  518.65   26.60
  -7 -10  -1  536.55   24.80
  -7 -10  -1  557.04   25.10
   7 -10   1  567.54   24.70
  -7  10  -1  531.95   25.40
  -7  10  -1  552.84   25.10
  -8 -10  -1    2.80    2.00
  -8 -10  -1    2.50    2.20
  -8 -10  -1    3.90    2.40
  -8 -10  -1    3.30    1.50
  -8 -10  -1   -1.40    3.90
   8 -10   1    0.80    1.40
  -8 -10  -1    3.80    3.90
   8  10   1    0.40    1.80
   8  10   1    2.80    1.70
  -8  10  -1   -0.30    2.70
  -8  10  -1    3.30    2.70
  -8  10  -1    1.90    2.20
   8  10   1    0.80    1.60
  -9 -10  -1   46.90    3.90
  -9 -10  -1   31.60    4.10
  -9 -10  -1   39.60    4.30
  -9 -10  -1   39.70    3.60
   9 -10   1   40.10    4.00
  -9 -10  -1   50.49    7.20
   9  10   1   43.20    3.60
  -9  10  -1   49.99    5.20
  -9  10  -1   41.90    4.60
   9  10   1   37.90    3.90
  -9  10  -1   41.80    4.20
   9  10   1   32.50    3.40
  -9  10  -1   44.10    7.50
 -10 -10  -1   20.90    6.50
 -10 -10  -1   16.90    6.50
 -10 -10  -1   20.20    3.30
 -10 -10  -1   17.50    3.80
 -10 -10  -1   21.20    4.00
  10 -10   1   17.10    3.10
  10  10   1   19.00    2.60
  10  10   1   12.30    2.70
 -10  10  -1   23.40    7.40
 -10  10  -1   15.80    3.50
  10  10   1   17.60    3.20
 -10  10  -1   26.90    3.80
  11 -10   1  678.63   30.90
 -11 -10  -1  640.74   31.30
 -11 -10  -1  627.44   33.30
  11 -10   1  634.54   31.50
  11  10   1  659.63   30.60
  11  10   1  601.04   32.10
 -11  10  -1  656.73   30.70
 -11  10  -1  669.33   30.90
 -11  10  -1  657.03   30.80
 -12 -10  -1    6.10    3.50
  12 -10   1    0.80    3.60
 -12 -10  -1   -1.70    6.20
 -12 -10  -1    1.50    4.20
 -12 -10  -1    1.50    7.50
  12 -10   1    3.10    3.50
  12  10   1    1.30    2.30
  12  10   1    0.50    2.90
  12  10   1    2.00    2.90
 -12  10  -1    1.70    3.80
 -12  10  -1    1.20    3.60
 -13 -10  -1  106.99    8.60
  13 -10   1  114.49    9.40
 -13 -10  -1  111.19   10.00
 -13 -10  -1  126.59   13.00
 -13 -10  -1  112.09   14.10
  13 -10   1  114.39    8.80
  13  10   1  119.19    7.40
  13  10   1  119.19    8.30
 -13  10  -1  131.39    9.60
 -13  10  -1  111.99    9.20
  13  10   1  130.29    8.40
  13  10   1  111.19    9.00
  14 -10   1   12.60    4.90
 -14 -10  -1    6.80    4.90
 -14 -10  -1   12.80    4.10
  14 -10   1    6.90    3.40
  14  10   1    6.90    3.50
 -14  10  -1    5.10    4.30
  14  10   1    7.10    3.50
 -14  10  -1    7.60    4.30
 -15 -10  -1  191.98   13.20
 -15 -10  -1  213.08   11.70
  15 -10   1  210.68   13.10
  15  10   1  192.08   11.60
 -15  10  -1  185.18   12.30
 -15  10  -1  223.58   12.30
 -16 -10  -1    2.00    4.30
  16 -10   1    1.00    3.80
 -16 -10  -1    1.50    3.40
  16  10   1   -0.50    3.30
 -16  10  -1   -3.20    3.60
 -16  10  -1    2.70    3.80
  16  10   1    1.40    3.00
  16 -11  -1    2.30    3.00
 -16 -11   1   -2.20    3.40
 -16 -11   1    5.00    4.50
  16  11  -1    2.30    2.80
 -16  11   1    2.20    3.60
  16  11  -1    5.20    3.40
  15 -11  -1   -1.10    3.40
 -15 -11   1    3.00    4.70
 -15 -11   1   -1.20    3.60
  15  11  -1   -0.90    2.80
 -15  11   1   -0.30    5.00
 -15  11   1   -4.10    3.60
  15  11  -1    3.20    3.20
 -14 -11   1  456.35   23.60
 -14 -11   1  453.25   29.40
  14 -11  -1  445.06   23.00
 -14 -11   1  452.55   22.10
 -14  11   1  461.85   22.50
 -14  11   1  431.26   22.50
  14  11  -1  452.15   22.10
  14  11  -1  460.35   22.10
  13 -11  -1   35.30    5.20
 -13 -11   1   35.40    5.80
 -13 -11   1   25.20    7.50
 -13 -11   1   40.50    4.90
 -13 -11   1   38.00   11.10
 -13  11   1   32.10    5.00
  13  11  -1   33.80    4.20
  13  11  -1   36.00    4.90
  13  11  -1   35.70    4.50
  13  11  -1   29.60    3.50
 -13  11   1   30.10    4.90
 -12 -11   1  136.69    9.10
  12 -11  -1  132.09    9.40
 -12 -11   1  130.39   13.00
 -12 -11   1  143.09   15.60
 -12 -11   1  142.89   10.50
  12  11  -1  145.79    8.70
 -12  11   1  140.89    9.30
 -12  11   1  138.49    9.40
  12  11  -1  137.99    9.40
  12  11  -1  139.49    8.00
  12  11  -1  131.99    8.60
 -11 -11   1   78.29    9.20
 -11 -11   1  102.59    7.10
 -11 -11   1   85.59    7.90
 -11 -11   1  114.19   13.00
  11 -11  -1   93.99    7.10
  11  11  -1   96.39    6.70
  11  11  -1   94.89    7.30
 -11  11   1   93.89    7.40
  11  11  -1   99.79    6.20
 -10 -11   1   55.19    5.40
 -10 -11   1   54.69    7.20
 -10 -11   1   60.99    5.40
  10 -11  -1   57.89    4.80
 -10 -11   1   45.90    8.80
  10  11  -1   51.29    4.30
  10  11  -1   55.19    4.90
 -10  11   1   57.79    5.50
  10  11  -1   47.90    4.60
 -10  11   1   47.90    5.20
  10  11  -1   54.79    5.50
  -9 -11   1  493.85   23.30
  -9 -11   1  516.75   26.80
  -9 -11   1  455.15   22.50
   9 -11  -1  463.85   22.40
  -9 -11   1  481.85   22.60
  -9 -11   1  472.15   25.00
   9  11  -1  475.25   22.70
   9  11  -1  505.35   23.20
  -9  11   1  478.65   22.80
   9  11  -1  492.85   22.50
  -9  11   1  481.25   22.80
   8 -11  -1  555.94   26.00
  -8 -11   1  604.84   27.20
  -8 -11   1  549.54   29.60
  -8 -11   1  561.04   29.60
   8  11  -1  556.54   26.50
   8  11  -1  541.25   26.70
  -8  11   1  590.84   26.20
  -8  11   1  588.64   26.60
  -8  11   1  589.24   27.00
  -8  11   1  588.24   26.60
  -7 -11   1 1619.74   74.19
  -7  11   1 1627.04   72.49
  -6 -11   1  247.48   12.00
  -6 -11   1  234.58   11.40
  -6 -11   1  244.78   11.80
  -6 -11   1  246.98   11.50
  -6 -11   1  220.58   11.50
   6  11  -1  235.78   11.30
  -6  11   1  239.18   11.60
   6  11  -1  246.88   11.40
  -6  11   1  229.78   11.60
  -5 -11   1  102.39    5.60
  -5 -11   1  102.89    5.60
  -5 -11   1  110.49    5.80
  -5 -11   1   96.69    6.00
   5  11  -1  109.69    5.90
   5  11  -1  111.09    5.50
   5  11  -1  110.89   11.90
   5  11  -1  106.19    5.40
  -4 -11   1  191.18    8.90
  -4 -11   1  176.18    8.90
  -3  11   1  147.49    8.40
   3  11  -1  163.08    7.80
   2 -11  -1  232.18   11.50
  -2  11   1  248.28   11.10
  -2  11   1  249.28   12.40
   2  11  -1  239.28   13.80
  -1  11   1  653.83   30.90
   1  11  -1  666.23   31.50
   0  11  -1  343.67   17.50
   0  11   1  354.06   17.70
  -1 -11  -1  103.09    5.30
  -1 -11  -1  100.69    5.20
   1 -11   1  100.69    5.20
  -1  11  -1   98.19    6.60
  -1  11  -1  114.29    6.10
   1  11   1  110.29    5.40
   1  11   1   94.59    7.90
   1  11   1  101.39    5.00
  -1  11  -1   98.89    5.10
  -2 -11  -1  103.99    5.50
  -2 -11  -1  110.09    5.70
   2  11   1  120.29    5.70
   2  11   1  105.39    8.90
  -2  11  -1  111.59    6.80
  -2  11  -1  103.49    5.50
   3  11   1 1724.73   78.69
  -3  11  -1 1667.83   75.99
  -4  11  -1 1034.90   47.00
  -5 -11  -1  192.18    9.10
  -5 -11  -1  173.68   10.90
  -5 -11  -1  182.18    9.10
  -5 -11  -1  176.48    8.90
  -5 -11  -1  171.68    9.10
   5  11   1  189.18    8.80
  -5  11  -1  173.18    8.50
  -5  11  -1  171.28    9.60
   6 -11   1   45.50    2.90
  -6 -11  -1   43.10    3.40
  -6 -11  -1   45.90    3.30
  -6 -11  -1   46.10    3.90
  -6 -11  -1   43.00    5.40
  -6 -11  -1   48.20    3.90
   6  11   1   46.60    3.10
  -6  11  -1   36.40    4.30
  -6  11  -1   41.10    3.20
  -6  11  -1   44.20    3.50
   6  11   1   47.00    3.30
  -6  11  -1   38.80    3.90
  -7 -11  -1  993.80   44.90
  -7 -11  -1  885.51   43.20
  -7  11  -1  983.90   43.60
  -8 -11  -1   58.19    5.30
   8 -11   1   55.99    4.10
  -8 -11  -1   61.39    7.30
  -8 -11  -1   58.09    7.20
  -8 -11  -1   59.49    4.40
  -8 -11  -1   56.39    5.10
  -8 -11  -1   52.99    4.00
  -8  11  -1   53.09    4.90
   8  11   1   54.59    4.00
  -8  11  -1   56.79    4.80
   8  11   1   52.59    4.70
  -8  11  -1   53.59    5.30
   8  11   1   51.69    4.50
  -9 -11  -1   10.80    2.10
  -9 -11  -1   10.20    3.00
  -9 -11  -1   20.20    5.40
  -9 -11  -1   14.00    3.20
   9 -11   1   13.30    2.40
  -9 -11  -1   12.10    5.50
  -9  11  -1   10.10    2.80
  -9  11  -1   17.10    3.20
   9  11   1   11.00    2.00
   9  11   1   16.40    2.60
   9  11   1   11.80    2.70
  10 -11   1   56.89    6.10
 -10 -11  -1   52.59    5.30
 -10 -11  -1   46.70    7.40
 -10 -11  -1   53.59    5.50
 -10 -11  -1   47.40    8.50
  10 -11   1   57.19    5.20
 -10 -11  -1   42.80    5.30
  10  11   1   53.79    5.10
  10  11   1   52.99    4.80
 -10  11  -1   48.70    5.00
 -10  11  -1   47.60    5.20
 -10  11  -1   63.89    8.40
 -10  11  -1   45.80    4.90
  10  11   1   54.59    4.40
 -11 -11  -1   85.69    8.00
 -11 -11  -1   81.29    9.50
 -11 -11  -1   78.29    6.70
  11 -11   1   71.39    6.90
 -11 -11  -1   85.29   11.50
  11 -11   1   94.69    8.10
  11  11   1   91.09    6.80
  11  11   1   78.49    5.80
 -11  11  -1   84.99    7.40
 -11  11  -1   91.09    5.60
  11  11   1   72.69    6.20
 -11  11  -1   90.29    6.40
  12 -11   1  345.27   19.40
 -12 -11  -1  386.56   18.50
 -12 -11  -1  334.77   22.00
 -12 -11  -1  378.66   19.70
  12 -11   1  359.76   19.30
  12  11   1  377.66   18.60
 -12  11  -1  381.66   19.10
  12  11   1  380.26   19.40
  12  11   1  358.36   18.40
  12  11   1  369.26   18.00
 -12  11  -1  377.76   18.90
 -13 -11  -1   79.19   12.30
  13 -11   1   66.79    7.00
  13 -11   1   66.49    7.10
 -13 -11  -1   60.69    9.30
 -13 -11  -1   71.49    6.20
 -13 -11  -1   70.19    7.50
  13  11   1   67.09    6.90
  13  11   1   65.59    5.50
  13  11   1   66.99    6.50
 -13  11  -1   64.49    6.50
 -13  11  -1   71.69    6.80
  13  11   1   61.09    7.20
  14 -11   1  235.78   14.80
 -14 -11  -1  236.38   14.90
 -14 -11  -1  249.18   13.40
 -14  11  -1  238.08   14.00
  14  11   1  254.27   13.40
 -14  11  -1  228.38   13.90
  14  11   1  246.08   13.30
  15 -11   1    8.30    4.60
 -15 -11  -1   14.50    4.00
 -15 -11  -1   10.30    5.10
 -15  11  -1    5.70    4.20
  15  11   1    7.40    3.50
  15  11   1   12.00    3.60
 -15  11  -1    7.10    6.30
 -15 -12   1   10.80    3.90
 -15 -12   1    3.50    4.80
  15 -12  -1    4.60    3.70
  15  12  -1    6.60    3.40
 -15  12   1    3.80    3.80
 -15  12   1    3.40    4.20
  15  12  -1    5.70    3.10
 -14 -12   1    7.20    3.90
 -14 -12   1    6.50    5.00
  14 -12  -1    4.40    4.10
 -14 -12   1    9.40    9.30
 -14  12   1    6.50    4.10
  14  12  -1    9.60    3.20
 -14  12   1    4.80    4.10
  14  12  -1    7.00    3.40
 -13 -12   1  100.89   12.50
  13 -12  -1   97.49    8.80
 -13 -12   1  104.89   14.70
 -13 -12   1   95.79    9.60
 -13 -12   1  109.29    8.10
  13  12  -1  111.69    8.20
  13  12  -1   99.69    7.50
  13  12  -1  101.69    6.70
  13  12  -1   83.89    8.10
 -13  12   1   85.99    8.40
 -13  12   1  103.99    8.60
 -12 -12   1  427.86   24.80
  12 -12  -1  437.76   22.30
 -12 -12   1  424.46   28.50
 -12 -12   1  465.35   21.50
 -12 -12   1  462.55   22.80
  12  12  -1  429.16   22.30
 -12  12   1  411.96   21.70
  12  12  -1  423.76   21.10
  12  12  -1  456.85   21.50
 -12  12   1  437.26   21.70
  12  12  -1  462.15   21.40
 -11 -12   1   14.40    4.20
 -11 -12   1   17.90    3.60
 -11 -12   1   16.10    6.80
 -11 -12   1    9.40   12.50
  11 -12  -1    9.10    3.30
 -11  12   1   15.60    3.60
  11  12  -1    9.80    2.40
  11  12  -1   13.70    3.40
  11  12  -1   11.70    2.90
 -11  12   1   10.00    3.30
  11  12  -1    6.60    2.80
 -10 -12   1   78.39    6.30
 -10 -12   1   87.09   10.80
 -10 -12   1   99.89   10.60
  10 -12  -1   78.19    5.90
 -10 -12   1   85.39    7.40
  10  12  -1   86.79    5.60
  10  12  -1   78.09    6.00
 -10  12   1   88.59    6.50
  10  12  -1   87.99    6.60
 -10  12   1   83.79    6.60
  10  12  -1   84.19    5.90
  -9 -12   1   94.69    7.20
  -9 -12   1   92.19   10.20
  -9 -12   1   88.09    6.30
  -9 -12   1   96.49    5.80
   9 -12  -1   92.99    6.00
  -9 -12   1   83.69    9.50
   9  12  -1   96.69    6.70
   9  12  -1   99.69    5.80
  -9  12   1  100.99    6.60
  -9  12   1   94.29    6.40
   9  12  -1  105.79    6.10
   9  12  -1   99.39    6.20
  -8 -12   1  263.77   13.40
  -8 -12   1  284.97   13.90
  -8 -12   1  252.87   16.50
  -8 -12   1  244.88   16.40
   8 -12  -1  260.47   12.40
  -8 -12   1  257.07   12.80
  -8  12   1  250.57   14.10
  -8  12   1  263.77   13.50
   8  12  -1  262.57   13.40
   8  12  -1  251.87   12.90
   8  12  -1  273.77   12.70
   8  12  -1  274.67   12.80
  -8  12   1  256.57   13.00
  -7 -12   1   59.39    4.90
  -7 -12   1   63.09    6.70
  -7 -12   1   59.49    4.40
  -7 -12   1   61.19    4.10
   7 -12  -1   60.49    3.50
  -7 -12   1   65.79    5.10
  -7 -12   1   61.79    7.20
   7  12  -1   61.09    4.10
  -7  12   1   54.39    4.20
   7  12  -1   62.09    4.00
  -7  12   1   64.79    4.50
   7  12  -1   69.29    4.80
  -7  12   1   58.69    4.50
  -6 -12   1  354.36   17.00
  -6 -12   1  337.07   16.40
  -6  12   1  342.67   16.50
   6  12  -1  375.96   16.40
  -5  12   1 1541.65   69.69
   5  12  -1 1572.24   74.49
  -4  12   1 1024.50   44.90
   4  12  -1  942.21   49.80
   3 -12  -1   14.70    1.80
   3 -12  -1   13.30    1.50
  -3 -12   1   13.00    1.60
  -3 -12   1   16.20    1.60
   3  12  -1   19.50    2.20
  -3  12   1   16.80    1.50
   3  12  -1   24.20    5.90
   2 -12  -1   49.40    2.90
  -2 -12   1   53.79    3.20
  -2 -12   1   47.70    3.00
  -2  12   1   46.90    2.80
  -2  12   1   46.60    4.80
   2  12  -1   47.60    6.40
  -1  12   1  797.32   36.90
   1  12  -1  785.42   37.50
   0  12   1 1104.69   49.60
   0  12  -1 1038.20   49.30
   1  12   1  731.03   35.40
  -1  12  -1  740.83   34.30
  -2  12  -1 3906.21  176.08
   2  12   1 4017.30  177.98
  -3 -12  -1   43.90    3.00
  -3 -12  -1   40.30    3.10
   3  12   1   43.60    2.70
   3  12   1   56.29    7.90
  -3  12  -1   40.30    2.80
  -4  12  -1  617.74   28.80
  -5 -12  -1  533.75   23.30
  -5  12  -1  472.75   23.10
  -5  12  -1  484.75   23.70
  -5  12  -1  488.05   22.70
   5  12   1  527.85   22.90
  -6 -12  -1   24.60    2.40
  -6 -12  -1   22.10    4.50
  -6 -12  -1   23.90    2.40
  -6 -12  -1   19.90    2.70
   6 -12   1   24.90    2.50
  -6 -12  -1   25.40    2.80
  -6 -12  -1   21.40    2.70
  -6  12  -1   26.60    2.70
   6  12   1   22.30    2.30
  -6  12  -1   19.40    3.20
  -6  12  -1   26.60    2.80
   6  12   1   22.20    2.40
  -7 -12  -1   58.89    4.10
  -7 -12  -1   46.30    6.30
  -7 -12  -1   59.99    4.80
  -7 -12  -1   56.39    4.50
   7 -12   1   51.39    3.50
  -7 -12  -1   51.39    4.00
  -7 -12  -1   49.99    3.80
  -7  12  -1   43.70    4.40
   7  12   1   45.10    3.60
   7  12   1   57.59    3.90
  -8 -12  -1  280.37   13.90
  -8 -12  -1  261.57   13.10
  -8 -12  -1  258.27   13.90
  -8 -12  -1  277.87   13.30
   8 -12   1  282.77   13.10
   8  12   1  262.77   13.00
   8  12   1  286.07   13.20
  -8  12  -1  279.07   13.60
  -8  12  -1  256.87   13.50
  -8  12  -1  259.77   13.90
   8  12   1  254.37   13.40
  -9 -12  -1   54.89    5.10
  -9 -12  -1   46.40    4.70
   9 -12   1   41.80    4.30
  -9 -12  -1   46.60    4.10
  -9 -12  -1   57.29    8.10
  -9 -12  -1   51.69    7.20
  -9 -12  -1   40.10    4.60
   9  12   1   46.90    3.90
  -9  12  -1   41.20    4.40
  -9  12  -1   47.10    5.30
   9  12   1   49.10    4.30
   9  12   1   43.80    4.60
  -9  12  -1   42.80    4.40
 -10 -12  -1   75.29    5.90
 -10 -12  -1   73.89    9.80
  10 -12   1   68.09    5.90
 -10 -12  -1   71.89    6.90
  10 -12   1   68.59    7.80
 -10 -12  -1   86.29    9.90
 -10 -12  -1   78.39    7.10
 -10  12  -1   66.09    5.80
  10  12   1   70.99    6.00
 -10  12  -1   73.19    8.80
  10  12   1   70.39    5.20
 -10  12  -1   82.69    6.60
 -10  12  -1   75.69    6.40
  10  12   1   76.19    5.60
 -11 -12  -1   12.20    4.20
  11 -12   1    9.70    4.20
 -11 -12  -1   21.40    7.20
 -11 -12  -1    7.90    3.20
 -11 -12  -1    8.80    7.60
  11  12   1    5.10    3.30
  11  12   1    8.90    3.00
  11  12   1    3.50    2.80
 -11  12  -1    5.90    3.50
  11  12   1    6.10    2.40
  12 -12   1   83.69    8.00
 -12 -12  -1   91.79    7.20
  12 -12   1   64.99    6.90
 -12 -12  -1   86.49   12.40
 -12 -12  -1   72.09    8.30
 -12 -12  -1   92.49   10.60
  12  12   1   75.99    6.60
 -12  12  -1   74.49    7.60
  12  12   1   79.79    6.00
  12  12   1   74.29    6.50
  12  12   1   71.99    7.30
 -12  12  -1   75.89    7.60
  13 -12   1   16.60    4.80
 -13 -12  -1   21.70    9.00
 -13 -12  -1   14.00    9.20
 -13 -12  -1   18.10    5.20
  13 -12   1   22.70    4.80
 -13 -12  -1   23.00    4.20
 -13  12  -1   11.80    4.40
 -13  12  -1   20.30    4.90
  13  12   1   19.30    3.10
  13  12   1   13.70    5.10
  13  12   1   12.90    3.60
  13  12   1    9.30    4.20
 -14 -12  -1  223.68   14.60
 -14 -12  -1  234.78   13.00
  14 -12   1  249.08   14.80
  14  12   1  236.68   13.00
 -14  12  -1  227.88   13.80
 -14  12  -1  231.98   13.60
 -15 -12  -1   45.10    6.50
  15 -12   1   42.40    6.00
 -15 -12  -1   55.39    5.30
  15  12   1   47.90    5.10
 -15  12  -1   46.10    5.60
 -15  12  -1   52.69    5.80
  15 -13  -1   49.40    5.60
 -15 -13   1   44.00    6.50
 -15 -13   1   50.39    5.50
  15  13  -1   65.69    6.00
 -15  13   1   60.19    5.70
  15  13  -1   52.29    5.20
 -14 -13   1  104.69    8.10
  14 -13  -1   85.49    8.50
 -14 -13   1  102.39   14.70
 -14 -13   1   97.99    9.60
  14  13  -1   98.29    7.50
 -14  13   1   90.59    8.30
 -14  13   1   93.09    8.00
  14  13  -1  103.69    7.50
 -13 -13   1 1164.08   50.79
 -13 -13   1 1133.39   51.99
  13 -13  -1 1027.30   51.59
  13  13  -1 1087.89   50.49
 -13  13   1 1128.99   50.89
  13  13  -1 1106.19   51.79
 -13  13   1 1073.89   50.89
  13  13  -1 1137.59   50.69
 -12 -13   1    3.70    8.50
 -12 -13   1   16.80    4.80
 -12 -13   1   12.70    3.70
 -12 -13   1    4.20    6.40
  12 -13  -1   19.30    4.30
 -12  13   1   14.80    4.10
 -12  13   1   10.20    3.70
  12  13  -1   10.50    3.80
  12  13  -1    8.80    2.60
  12  13  -1    8.50    3.20
  12  13  -1   11.50    3.30
 -11 -13   1    3.40    7.20
 -11 -13   1    4.50    5.70
 -11 -13   1    1.10    3.70
  11 -13  -1    1.90    2.80
 -11 -13   1    1.10    2.90
  11  13  -1    0.00    1.90
 -11  13   1    3.10    3.20
  11  13  -1   -1.10    2.80
  11  13  -1    2.40    2.60
  11  13  -1    8.50    2.80
 -11  13   1    1.70    2.90
 -10 -13   1   38.70    8.30
  10 -13  -1   41.50    4.00
 -10 -13   1   37.40    4.80
 -10 -13   1   41.60    4.10
 -10 -13   1   44.70    7.80
  10  13  -1   34.30    4.40
  10  13  -1   37.60    4.00
 -10  13   1   37.70    4.10
  10  13  -1   31.40    3.50
 -10  13   1   36.10    4.30
  10  13  -1   41.00    3.90
  -9 -13   1   13.10    3.30
  -9 -13   1    7.70    5.40
  -9 -13   1   13.40    2.80
  -9 -13   1    9.40    2.10
   9 -13  -1   15.50    2.30
  -9 -13   1    6.30    5.00
   9  13  -1   14.00    2.50
   9  13  -1   15.90    2.30
   9  13  -1   16.70    2.70
   9  13  -1   10.90    3.00
  -9  13   1   17.60    3.10
  -8 -13   1 1039.10   49.20
  -8 -13   1  999.10   46.90
  -8 -13   1  988.20   49.90
  -8  13   1 1070.49   46.60
  -8  13   1 1078.29   47.00
  -7 -13   1    5.50    2.00
  -7 -13   1    4.20    2.20
  -7 -13   1    2.80    2.10
  -7 -13   1   -0.50    3.70
   7 -13  -1    3.90    2.10
  -7 -13   1    0.30    4.10
  -7 -13   1    1.50    1.40
   7 -13  -1    2.20    1.00
   7  13  -1    4.30    1.40
  -7  13   1    0.60    2.10
   7  13  -1    2.90    1.60
   7  13  -1    5.20    2.00
  -7  13   1    3.30    2.00
  -7  13   1    3.30    1.70
  -6 -13   1  280.37   13.50
  -6 -13   1  276.17   13.00
  -6 -13   1  265.77   13.10
  -6 -13   1  256.87   13.20
  -6 -13   1  258.57   13.60
  -6  13   1  289.17   13.60
  -6  13   1  287.47   13.20
   6  13  -1  277.37   13.00
  -5  13   1  898.21   41.20
   5  13  -1  908.91   46.20
  -4 -13   1  124.99    6.30
  -4 -13   1  108.39    6.30
  -4 -13   1  116.49    6.50
  -4 -13   1  129.79    6.60
   4  13  -1  112.99    6.50
   4  13  -1  113.39    6.10
   4  13  -1  126.19    6.10
  -4  13   1  125.69    7.40
   4  13  -1  118.79   12.20
  -3  13   1 1021.60   45.00
   3  13  -1  936.71   47.30
   2 -13  -1   19.00    1.90
  -2 -13   1   20.50    2.10
   2  13  -1   16.60    1.50
   2  13  -1   21.60    2.30
   2  13  -1   11.20    4.50
  -2  13   1   15.20    3.10
  -2  13   1   17.70    1.70
   1  13  -1  886.21   40.30
  -1  13   1  804.22   39.40
   0  13   1  307.57   14.40
   0  13  -1  313.97   16.30
   0  13   1  297.67   16.50
  -1  13  -1  206.98   11.80
   1  13   1  194.88   12.60
   1  13   1  206.08   10.20
  -1  13  -1  230.78   11.00
   2  13   1  805.02   38.80
  -2  13  -1  778.22   36.70
  -3 -13  -1  114.39    6.70
   3  13   1  126.39    6.40
   3  13   1  112.69    5.90
   3  13   1  121.29   11.00
  -4 -13  -1  355.36   16.90
   4  13   1  356.26   22.20
  -4  13  -1  348.47   17.60
  -4  13  -1  389.56   16.70
  -4  13  -1  346.17   16.70
   5 -13   1  380.16   17.30
  -5 -13  -1  372.86   17.40
  -5 -13  -1  367.16   17.90
  -5 -13  -1  369.56   19.40
  -5 -13  -1  385.86   17.90
  -5  13  -1  370.46   17.70
   5  13   1  361.76   17.90
  -5  13  -1  400.66   17.40
  -5  13  -1  395.36   18.60
   6 -13   1  208.38   11.20
  -6 -13  -1  201.38   10.70
  -6 -13  -1  220.28   11.10
  -6 -13  -1  232.88   13.20
  -6 -13  -1  232.48   10.60
  -6 -13  -1  205.58   10.90
   6 -13   1  211.18   10.30
   6  13   1  210.28   11.00
   6  13   1  210.68   10.50
  -6  13  -1  218.78   10.90
   6  13   1  207.98   10.50
  -6  13  -1  225.78   10.80
  -6  13  -1  230.18   11.60
  -7 -13  -1  271.67   13.40
  -7 -13  -1  256.27   13.70
   7 -13   1  289.57   13.30
  -7 -13  -1  279.17   16.10
  -7 -13  -1  297.97   14.00
   7 -13   1  271.77   14.30
  -7 -13  -1  285.07   14.10
  -7 -13  -1  283.77   13.60
  -7  13  -1  295.17   13.80
   7  13   1  272.07   13.80
  -7  13  -1  284.47   14.30
  -7  13  -1  256.17   13.70
   7  13   1  283.17   13.40
  -8 -13  -1  219.48   11.70
  -8 -13  -1  218.28   14.10
  -8 -13  -1  213.78   11.10
   8 -13   1  206.78   10.80
  -8 -13  -1  234.58   14.70
  -8 -13  -1  218.78   11.70
   8  13   1  209.38   10.90
  -8  13  -1  206.18   11.30
   8  13   1  231.58   10.90
   8  13   1  209.98   11.20
  -8  13  -1  227.88   11.40
  -9 -13  -1  656.43   28.80
  -9 -13  -1  580.54   30.80
   9 -13   1  571.84   29.70
  -9 -13  -1  588.64   28.80
   9 -13   1  619.34   28.10
  -9 -13  -1  634.44   28.00
  -9 -13  -1  604.54   28.20
  -9 -13  -1  549.45   31.50
   9  13   1  626.24   28.80
  -9  13  -1  590.14   28.30
   9  13   1  596.34   28.20
   9  13   1  618.04   28.00
  -9  13  -1  585.74   28.40
  -9  13  -1  600.94   28.30
   9  13   1  609.14   28.00
  10 -13   1   12.30    4.50
 -10 -13  -1   17.30    6.80
 -10 -13  -1   11.40    3.80
 -10 -13  -1   12.90    3.10
  10 -13   1   16.60    3.20
 -10 -13  -1   14.90    4.00
 -10 -13  -1   23.30    6.80
 -10  13  -1   12.20    5.00
 -10  13  -1   16.50    3.50
  10  13   1   14.90    3.00
 -10  13  -1   13.10    3.30
  10  13   1   17.70    2.70
 -10  13  -1   15.20    3.50
  10  13   1   16.20    2.90
  10  13   1   17.90    3.70
  11 -13   1  122.99    9.80
 -11 -13  -1  123.19   15.00
  11 -13   1  116.09    8.60
 -11 -13  -1  111.19   12.60
 -11 -13  -1  127.29    8.30
 -11 -13  -1  135.09    9.50
  11  13   1  129.69    8.90
 -11  13  -1  129.89    9.20
  11  13   1  130.89    7.90
  11  13   1  124.19    7.60
 -11  13  -1  124.09    8.80
  11  13   1  121.49    8.20
  12 -13   1    3.00    3.90
 -12 -13  -1    3.00    8.20
  12 -13   1   12.10    4.20
 -12 -13  -1    3.00    7.40
 -12 -13  -1    7.30    4.70
 -12 -13  -1    3.00    3.40
 -12  13  -1    1.40    3.80
  12  13   1    3.70    3.20
  12  13   1    2.10    2.30
  12  13   1    3.00    3.10
  12  13   1    3.60    3.50
 -12  13  -1    9.20    3.90
 -13 -13  -1 1028.60   46.30
  13 -13   1  972.30   47.60
 -13 -13  -1  991.40   52.89
 -13  13  -1 1002.40   46.80
  13  13   1 1001.10   46.40
  13  13   1 1052.99   46.60
 -13  13  -1  985.20   46.90
  13  13   1 1022.10   46.40
  13  13   1 1005.00   47.80
  14 -13   1   38.00    6.30
 -14 -13  -1   52.89    5.40
 -14 -13  -1   46.50    6.60
 -14 -13  -1   62.39   13.00
  14  13   1   49.90    5.10
 -14  13  -1   47.90    5.90
  14  13   1   57.29    6.20
 -14  13  -1   51.79    5.80
  15 -13   1   18.70    5.20
 -15 -13  -1   23.70    5.50
 -15 -13  -1   32.80    5.20
  15  13   1   34.70    4.30
 -15  13  -1   29.50    4.80
 -15  13  -1   31.90    4.90
  15  13   1   34.20    4.70
 -15 -14   1    4.40    4.80
 -15 -14   1    3.50    3.90
  15 -14  -1    2.90    3.40
  15  14  -1    3.80    3.30
 -15  14   1    6.30    3.80
  15  14  -1    1.80    4.40
 -14 -14   1   38.70    5.00
 -14 -14   1   40.00   11.60
 -14 -14   1   40.90    6.20
  14 -14  -1   31.00    5.50
 -14  14   1   42.00    5.30
  14  14  -1   46.10    4.80
  14  14  -1   35.20    4.70
  13 -14  -1  233.38   14.90
 -13 -14   1  230.88   19.50
 -13 -14   1  277.27   14.20
 -13 -14   1  280.47   23.30
 -13  14   1  228.58   14.10
  13  14  -1  243.48   14.10
  13  14  -1  275.07   13.80
  13  14  -1  268.27   15.60
 -13  14   1  264.87   14.60
  12 -14  -1   55.79    6.10
 -12 -14   1   51.49    6.50
 -12 -14   1   49.90   11.40
 -12 -14   1   54.59    5.40
 -12 -14   1   53.09    8.60
  12  14  -1   61.09    5.80
  12  14  -1   49.40    5.90
 -12  14   1   58.79    5.80
  12  14  -1   53.59    5.10
 -12  14   1   58.59    6.40
  12  14  -1   58.29    5.90
  11 -14  -1   16.10    5.00
 -11 -14   1   25.20    4.80
 -11 -14   1   18.60    3.60
 -11 -14   1   12.80    8.00
  11  14  -1   21.20    3.30
 -11  14   1   19.60    3.90
 -11  14   1   26.90    3.90
  11  14  -1   15.40    3.30
  11  14  -1   21.50    4.00
  11  14  -1   19.80    2.80
 -10 -14   1  284.47   19.10
  10 -14  -1  254.07   13.20
 -10 -14   1  239.18   14.90
 -10 -14   1  267.37   13.20
 -10 -14   1  256.77   17.00
  10  14  -1  257.77   12.90
 -10  14   1  231.18   13.10
  10  14  -1  253.37   13.00
  10  14  -1  253.67   13.90
  10  14  -1  261.47   13.20
 -10  14   1  263.67   13.40
  -9 -14   1   17.10    2.60
  -9 -14   1   15.70    5.60
  -9 -14   1   22.00    3.70
  -9 -14   1   22.10    6.30
  -9 -14   1   23.20    3.10
   9 -14  -1   18.60    2.50
  -9  14   1   20.30    3.10
   9  14  -1   14.30    2.40
   9  14  -1   19.30    2.90
   9  14  -1   22.40    3.30
  -9  14   1   18.60    3.20
   9  14  -1   13.90    2.60
  -8 -14   1   10.80    2.90
   8 -14  -1   11.60    1.80
  -8 -14   1   13.80    3.30
   8 -14  -1   14.20    2.90
  -8 -14   1   13.50    2.50
  -8 -14   1    8.10    4.90
  -8 -14   1    8.00    1.90
  -8 -14   1    9.00    4.90
  -8  14   1   11.50    2.40
   8  14  -1    9.30    1.80
   8  14  -1    8.10    2.60
  -8  14   1   11.40    2.60
   8  14  -1   10.80    2.30
  -8  14   1    9.30    2.50
   8  14  -1   10.00    2.10
  -7 -14   1 1091.49   50.99
   7 -14  -1 1029.30   50.19
  -7 -14   1 1025.90   50.09
  -7  14   1 1109.39   48.00
  -7  14   1 1060.19   48.20
  -6  14   1 1239.38   56.09
  -5 -14   1  113.09    6.30
  -5 -14   1  108.39    6.60
   5  14  -1  132.19   14.30
  -5  14   1  110.19    6.30
   5  14  -1  127.99    6.20
  -4 -14   1  525.25   23.10
  -4 -14   1  498.95   23.00
  -4 -14   1  486.55   23.00
  -4  14   1  460.75   23.70
   4  14  -1  514.45   28.10
  -4  14   1  503.05   23.00
  -3  14   1  715.13   33.50
   3  14  -1  717.43   36.20
   2 -14  -1   20.20    1.80
  -2 -14   1   18.80    2.00
   2 -14  -1   16.10    2.00
   2  14  -1   16.60    2.00
  -2  14   1   17.70    1.60
   2  14  -1   19.40    5.40
  -2  14   1   23.20    3.90
  -1  14   1  540.95   26.20
   1  14  -1  525.55   26.90
   0  14  -1  457.05   23.60
   0  14   1  484.45   24.00
  -1  14  -1 3585.54  164.38
   1  14   1 3775.12  165.58
  -2  14  -1  307.17   14.90
  -2  14  -1  335.47   16.70
   2  14   1  330.97   19.10
  -3  14  -1 1138.49   51.49
   3  14   1 1107.39   54.39
  -4 -14  -1  234.18   11.60
   4 -14   1  221.98   11.00
  -4 -14  -1  241.98   11.70
   4 -14   1  238.58   11.80
  -4 -14  -1  243.08   11.50
   4  14   1  231.08   11.20
  -4  14  -1  215.18   11.30
   4  14   1  223.48   17.00
  -4  14  -1  239.08   12.60
   4  14   1  250.57   11.30
  -4  14  -1  253.27   11.40
  -5 -14  -1   63.09    6.70
   5 -14   1   48.40    3.60
  -5 -14  -1   53.79    4.00
  -5 -14  -1   51.39    4.10
  -5 -14  -1   48.50    3.90
   5 -14   1   50.49    4.30
  -5 -14  -1   49.40    3.70
  -5 -14  -1   55.49    3.80
   5  14   1   55.09    3.50
  -5  14  -1   57.19    4.10
  -5  14  -1   54.69    3.30
  -5  14  -1   60.39    5.30
   5  14   1   53.69    4.10
   5  14   1   52.29    3.60
  -6 -14  -1 1024.60   46.20
   6 -14   1  919.91   44.50
  -6  14  -1  983.30   44.10
  -6  14  -1  980.80   44.80
  -7 -14  -1   43.20    6.20
   7 -14   1   32.30    3.00
  -7 -14  -1   36.50    3.20
  -7 -14  -1   30.30    3.60
  -7 -14  -1   26.90    2.80
   7 -14   1   30.40    3.90
  -7 -14  -1   35.60    3.70
  -7  14  -1   33.00    4.10
  -7  14  -1   31.60    3.30
  -7  14  -1   35.60    3.60
   7  14   1   27.70    3.00
   7  14   1   37.10    3.40
   7  14   1   31.60    3.60
   7  14   1   33.60    4.00
  -8 -14  -1   54.29    7.60
  -8 -14  -1   51.99    7.10
  -8 -14  -1   50.19    5.10
  -8 -14  -1   55.79    4.50
   8 -14   1   54.19    4.20
   8 -14   1   51.09    5.20
  -8 -14  -1   50.49    5.10
  -8 -14  -1   46.40    4.20
  -8  14  -1   51.79    5.10
   8  14   1   52.69    4.60
   8  14   1   45.60    4.00
   8  14   1   55.39    4.30
   8  14   1   52.19    5.10
  -8  14  -1   50.09    5.60
  -8  14  -1   50.99    4.80
  -9 -14  -1  110.89    6.90
  -9 -14  -1  100.79    8.00
   9 -14   1  110.99    9.40
  -9 -14  -1  123.59   11.40
  -9 -14  -1  105.49    7.90
  -9 -14  -1  119.29   11.70
  -9 -14  -1  110.59    7.00
   9 -14   1  111.99    6.90
   9  14   1  108.59    7.20
   9  14   1  113.79    6.90
  -9  14  -1  112.69    7.80
  -9  14  -1  109.69    7.70
   9  14   1  119.69    7.90
   9  14   1  118.59    6.70
  -9  14  -1  106.19    7.30
  10 -14   1   28.60    5.30
 -10 -14  -1   33.30    3.80
 -10 -14  -1   36.20    7.70
  10 -14   1   27.30    3.80
 -10 -14  -1   24.40    7.40
 -10 -14  -1   25.80    4.70
  10  14   1   28.60    4.10
 -10  14  -1   31.40    4.40
 -10  14  -1   27.00    4.10
  10  14   1   32.90    3.50
 -11 -14  -1    2.00    3.80
  11 -14   1    4.20    3.20
 -11 -14  -1    2.00    7.20
 -11 -14  -1    3.20    6.40
  11 -14   1    8.30    6.30
 -11 -14  -1    6.40    3.10
 -11  14  -1    1.00    3.40
  11  14   1    1.70    3.30
  11  14   1    4.00    2.80
  11  14   1    3.50    3.00
  11  14   1    4.70    2.40
 -11  14  -1    2.60    3.20
  12 -14   1    7.70    4.30
 -12 -14  -1    9.40    7.70
 -12 -14  -1    6.10    3.40
 -12 -14  -1    5.80    4.40
  12 -14   1    5.30    3.90
 -12 -14  -1   14.60    9.00
  12  14   1    3.50    2.50
 -12  14  -1    9.40    3.80
 -12  14  -1    2.30    4.00
  12  14   1    4.50    3.20
  12  14   1    4.00    3.60
  12  14   1    5.90    3.30
 -13 -14  -1   16.60   14.40
  13 -14   1   15.00    5.00
 -13 -14  -1   16.30    5.20
 -13  14  -1   18.50    6.90
  13  14   1   10.60    3.70
  13  14   1    9.90    3.80
 -14 -14  -1   29.90   10.60
 -14 -14  -1   26.70    5.70
  14 -14   1   22.40    5.40
 -14 -14  -1   27.10    4.40
  14  14   1   16.20    3.90
  14  14   1   24.30    4.20
 -14  14  -1   23.20    4.80
 -15 -14  -1    4.40    4.10
  15 -14   1    3.70    4.10
 -15 -14  -1    4.30    5.40
  15  14   1    3.30    3.30
  15  14   1    1.90    4.30
 -15  14  -1    2.90    3.90
 -15 -15   1   60.59    8.00
 -15 -15   1   58.99   10.10
 -15 -15   1   48.00   12.10
  15  15  -1   52.69    5.70
  15  15  -1   46.00    5.00
 -14 -15   1  582.04   36.60
 -14 -15   1  606.74   30.30
 -14 -15   1  590.74   29.00
  14  15  -1  601.64   28.80
 -14  15   1  619.64   29.10
  14  15  -1  636.24   29.00
 -13 -15   1  433.26   22.30
 -13 -15   1  398.86   21.20
  13  15  -1  404.36   19.80
  13  15  -1  375.66   19.80
 -13  15   1  385.26   22.60
 -12 -15   1  493.45   23.40
 -12 -15   1  509.25   29.90
 -12 -15   1  477.65   31.00
 -12 -15   1  457.65   24.50
 -12  15   1  479.55   23.50
  12  15  -1  493.05   23.30
  12  15  -1  484.55   24.50
  12  15  -1  479.65   23.10
  12  15  -1  492.55   23.40
 -12  15   1  460.65   23.30
 -11 -15   1  119.09    9.50
 -11 -15   1  125.09   13.10
 -11 -15   1  137.49    8.40
 -11 -15   1  112.59   14.00
  11 -15  -1  118.29    8.50
  11  15  -1  127.69    8.00
  11  15  -1  120.09    7.50
 -11  15   1  104.69    8.20
 -11  15   1  118.19    8.20
  11  15  -1  117.99    7.80
  11  15  -1  137.99    9.00
 -10 -15   1  141.69    9.60
 -10 -15   1  131.29    8.50
 -10 -15   1  135.99   14.30
  10 -15  -1  138.09    8.30
 -10 -15   1  134.79   12.90
  10  15  -1  137.09    9.10
 -10  15   1  139.89    8.60
  10  15  -1  145.19    8.20
  10  15  -1  135.79    8.10
  10  15  -1  130.59    8.40
 -10  15   1  140.49    8.40
  -9 -15   1   58.49    5.30
   9 -15  -1   52.79    4.50
  -9 -15   1   54.59    4.60
  -9 -15   1   57.69    6.20
  -9 -15   1   67.99    8.30
   9  15  -1   65.09    4.60
   9  15  -1   64.79    5.10
   9  15  -1   49.50    5.50
  -9  15   1   56.39    5.30
   9  15  -1   61.69    4.90
  -9  15   1   66.09    5.40
  -8 -15   1    5.40    2.30
   8 -15  -1    4.40    2.70
  -8 -15   1    5.30    4.60
  -8 -15   1    6.70    2.90
   8 -15  -1    4.00    1.60
  -8 -15   1    5.90    1.90
  -8 -15   1    2.50    4.80
  -8 -15   1    4.20    2.80
  -8  15   1    2.70    2.40
  -8  15   1    4.20    2.00
  -8  15   1    4.20    2.30
   8  15  -1    5.30    2.10
   8  15  -1    4.10    2.00
   8  15  -1    5.00    2.40
   8  15  -1    3.40    1.70
  -7 -15   1  290.07   16.60
   7 -15  -1  266.47   13.10
  -7 -15   1  274.07   14.10
  -7 -15   1  270.87   16.80
   7 -15  -1  268.87   14.20
  -7 -15   1  274.37   13.70
   7  15  -1  256.17   13.50
  -7  15   1  287.97   14.70
   7  15  -1  286.47   13.50
  -7  15   1  296.57   13.80
   7  15  -1  292.87   14.20
   7  15  -1  290.97   13.50
  -6 -15   1  151.68    8.20
  -6 -15   1  160.08    8.70
  -6 -15   1  162.58    8.70
  -6 -15   1  157.68    8.20
   6  15  -1  157.28    8.00
   6  15  -1  162.18    8.70
  -6  15   1  160.18    9.20
  -6  15   1  144.39    8.20
  -5 -15   1   38.90    3.10
  -5 -15   1   37.10    3.60
  -5 -15   1   36.10    3.60
   5 -15  -1   32.60    2.50
  -5 -15   1   31.80    3.10
  -5 -15   1   36.40    3.40
   5 -15  -1   28.10    4.10
   5  15  -1   38.50    3.00
   5  15  -1   30.00    9.50
   5  15  -1   33.90    2.80
   5  15  -1   41.10    3.60
  -5  15   1   39.00    4.80
  -4 -15   1  573.74   26.10
  -4 -15   1  517.05   26.50
  -4 -15   1  595.74   26.00
  -4  15   1  564.44   25.60
  -4  15   1  559.84   27.00
   4  15  -1  592.14   31.50
  -3 -15   1   38.70    3.10
   3 -15  -1   45.10    3.10
  -3 -15   1   44.40    3.30
   3  15  -1   37.80    2.80
   3  15  -1   52.19    8.40
  -3  15   1   41.30    2.80
   3  15  -1   41.20    3.50
   2  15  -1 1362.86   64.39
  -2  15   1 1375.26   62.79
   1 -15  -1   97.69    5.10
  -1 -15   1   92.89    5.10
   1 -15  -1   86.19    4.90
  -1  15   1   85.69    4.70
   1  15  -1   94.99    4.80
  -1  15   1   82.29    7.80
   1  15  -1   87.49    8.80
   1  15  -1  100.29    5.50
   0 -15  -1   34.20    3.00
   0 -15   1   36.50    2.90
   0 -15  -1   35.60    2.70
   0 -15   1   38.70    2.90
   0  15  -1   33.30    5.40
   0  15  -1   40.30    2.60
   0  15  -1   35.70    3.40
   0  15   1   29.90    5.30
   0  15   1   37.70    2.50
   0  15   1   30.00    3.00
   1 -15   1  161.38    7.70
   1 -15   1  159.58    7.60
  -1 -15  -1  151.48    7.60
   1  15   1  139.89   11.30
  -1  15  -1  140.39   13.40
   1  15   1  149.39    7.80
   1  15   1  144.39    7.30
  -1  15  -1  151.88    8.70
  -1  15  -1  150.48    7.40
  -2  15  -1  386.86   20.10
   2  15   1  413.56   22.70
  -3 -15  -1   70.19    4.40
  -3 -15  -1   70.09    4.50
  -3 -15  -1   80.89    4.70
   3  15   1   74.39    9.70
   3  15   1   76.49    4.70
  -3  15  -1   77.49    6.50
   3  15   1   71.59    4.10
  -3  15  -1   68.49    4.20
  -4  15  -1  970.00   44.00
   4  15   1  922.81   48.00
  -5 -15  -1   43.50    3.50
   5 -15   1   48.10    6.00
  -5 -15  -1   41.50    3.90
  -5 -15  -1   43.80    3.80
  -5 -15  -1   45.50    3.80
   5 -15   1   45.80    3.10
  -5 -15  -1   48.30    3.60
  -5  15  -1   45.60    3.90
  -5  15  -1   47.10    3.00
   5  15   1   45.10    3.40
  -5  15  -1   42.80    5.20
   5  15   1   43.50    3.30
   5  15   1   46.50    4.00
  -6 -15  -1  150.78    7.90
  -6 -15  -1  145.39    8.30
   6 -15   1  150.98    7.40
  -6 -15  -1  154.28   10.60
   6 -15   1  136.79    8.50
  -6 -15  -1  140.99    7.50
  -6 -15  -1  149.88    8.20
   6  15   1  137.99    8.20
  -6  15  -1  133.59    7.70
  -6  15  -1  140.49    8.00
   6  15   1  152.78    7.70
   6  15   1  155.98    7.60
  -7 -15  -1  101.19    9.90
  -7 -15  -1  106.69    7.00
  -7 -15  -1  108.29    8.80
  -7 -15  -1  117.49    6.60
   7 -15   1  121.59    7.70
   7 -15   1  109.59    6.10
  -7 -15  -1  122.89    6.40
  -7 -15  -1  112.99    6.60
   7  15   1  108.69    6.20
   7  15   1  105.69    7.00
  -7  15  -1   99.09    6.50
  -8 -15  -1  399.96   18.80
  -8 -15  -1  425.26   19.60
   8 -15   1  367.26   19.90
  -8 -15  -1  439.96   22.40
  -8 -15  -1  371.86   19.10
  -8 -15  -1  395.46   19.70
  -8 -15  -1  378.16   19.10
   8 -15   1  393.06   18.70
  -8  15  -1  402.66   19.80
   8  15   1  397.56   19.00
  -8  15  -1  409.26   19.30
  -8  15  -1  385.66   19.10
   8  15   1  415.16   19.70
   8  15   1  392.76   18.80
  -9 -15  -1   19.50    2.80
  -9 -15  -1   21.90    6.40
  -9 -15  -1   15.80    3.00
  -9 -15  -1   17.50    2.90
  -9 -15  -1   14.60    3.70
   9 -15   1    9.40    2.40
  -9 -15  -1   13.30    3.50
  -9 -15  -1   26.10    6.80
  -9  15  -1   23.10    4.10
   9  15   1   12.70    2.70
   9  15   1    9.40    3.20
   9  15   1   19.20    2.70
  -9  15  -1   12.30    3.10
   9  15   1   15.90    3.00
  -9  15  -1   16.40    3.40
 -10 -15  -1  242.58   13.90
 -10 -15  -1  251.67   18.60
 -10 -15  -1  242.58   14.20
  10 -15   1  245.08   13.20
  10 -15   1  240.08   15.20
 -10 -15  -1  240.18   18.80
 -10 -15  -1  252.57   12.90
  10  15   1  257.17   12.90
 -10  15  -1  239.38   13.30
  10  15   1  251.77   13.20
  10  15   1  245.88   12.90
  10  15   1  255.87   13.90
 -10  15  -1  245.88   13.70
 -10  15  -1  253.07   12.70
 -11 -15  -1  177.88   10.00
 -11 -15  -1  164.38   17.00
 -11 -15  -1  159.58   15.00
 -11 -15  -1  178.98   11.40
  11 -15   1  181.58   10.70
  11 -15   1  156.28   11.80
  11  15   1  173.28   11.00
  11  15   1  167.38    9.60
 -11  15  -1  165.28   10.50
  11  15   1  176.28    9.90
 -11  15  -1  174.08   10.80
  11  15   1  162.88   10.10
  12 -15   1  837.32   40.50
  12 -15   1  771.72   40.40
 -12 -15  -1  876.11   40.60
 -12 -15  -1  833.42   39.20
 -12 -15  -1  832.72   46.20
 -12  15  -1  861.81   39.80
 -12  15  -1  801.22   39.60
  12  15   1  865.11   39.40
  12  15   1  892.01   39.70
  12  15   1  904.91   39.70
  12  15   1  870.01   40.80
 -13 -15  -1  182.18   20.90
 -13 -15  -1  199.28   11.40
  13 -15   1  176.98   13.90
 -13 -15  -1  194.78   13.00
 -13  15  -1  208.28   12.20
  13  15   1  202.78   11.50
 -13  15  -1  188.68   11.80
  13  15   1  185.08   12.00
 -14 -15  -1  157.48    9.90
 -14 -15  -1  160.68   11.50
 -14 -15  -1  157.48   18.20
  14 -15   1  130.39   11.20
  14  15   1  170.08    9.90
  14  15   1  157.38    9.80
 -14  15  -1  150.78   10.60
 -15 -15  -1   52.29    6.80
 -15 -15  -1   67.99    6.60
  15  15   1   50.59    5.30
 -15  15  -1   64.59   10.20
 -15 -16   1   44.10    6.50
 -15 -16   1   61.79    5.80
 -15 -16   1   51.39   11.70
  15  16  -1   48.00    4.90
  15  16  -1   50.19    5.10
 -15  16   1   49.10    5.30
 -14 -16   1   53.39    6.80
 -14 -16   1   61.69    5.90
  14 -16  -1   38.80    6.00
  14  16  -1   50.29    5.20
  14  16  -1   61.69    6.10
 -14  16   1   52.79    5.70
 -13 -16   1   23.90   10.80
  13 -16  -1   17.50    7.50
 -13 -16   1   27.30    4.70
 -13 -16   1   25.10    5.70
  13  16  -1   31.40    4.30
 -13  16   1   27.20    4.70
 -12 -16   1   83.89   13.60
 -12 -16   1   86.89    8.90
  12 -16  -1   75.09    8.00
 -12 -16   1  101.89    7.70
 -12 -16   1   66.09   10.00
  12  16  -1  104.09   12.50
  12  16  -1  100.49    7.10
  12  16  -1   80.99    6.80
  12  16  -1   68.59    7.40
 -12  16   1   91.49    7.90
 -11 -16   1   39.40    4.60
 -11 -16   1   40.00   10.00
 -11 -16   1   36.60    7.90
 -11 -16   1   48.10    5.80
  11 -16  -1   48.10    5.10
  11  16  -1   37.40    4.20
  11  16  -1   40.30    4.10
 -11  16   1   38.90    4.90
  11  16  -1   34.60    4.20
  11  16  -1   42.30    5.10
 -10 -16   1   21.20    8.10
 -10 -16   1   38.40    4.90
 -10 -16   1   29.30    6.00
  10 -16  -1   31.90    3.80
  10  16  -1   33.40    8.10
  10  16  -1   24.20    3.60
  10  16  -1   29.70    3.40
 -10  16   1   27.50    4.00
   9 -16  -1  192.78   10.30
  -9 -16   1  208.98   11.70
  -9 -16   1  188.68   10.60
  -9 -16   1  206.48   10.80
  -9 -16   1  201.18   15.30
  -9 -16   1  209.28   14.80
   9  16  -1  206.78   11.60
   9  16  -1  193.28   10.50
  -9  16   1  196.18   11.00
   9  16  -1  208.78   10.60
   9  16  -1  196.98   10.70
  -9  16   1  202.88   10.90
  -8 -16   1   48.90    4.70
  -8 -16   1   55.09    5.60
  -8 -16   1   61.89    8.20
  -8 -16   1   43.70    7.20
   8 -16  -1   52.09    3.90
  -8 -16   1   51.59    4.30
   8 -16  -1   51.79    5.60
  -8 -16   1   58.39    5.50
   8  16  -1   52.19    4.40
  -8  16   1   44.60    5.50
   8  16  -1   55.19    4.20
  -8  16   1   52.69    4.50
   8  16  -1   58.99    5.30
   8  16  -1   46.10    4.50
  -8  16   1   49.80    4.70
  -7 -16   1  113.79    6.70
  -7 -16   1  122.49    7.50
   7 -16  -1  106.89    6.10
  -7 -16   1  115.09    7.50
  -7 -16   1  127.99   10.70
  -7 -16   1  106.39    6.80
   7  16  -1  114.39    6.60
  -7  16   1  126.99    6.90
   6 -16  -1  496.85   23.40
  -6 -16   1  477.65   24.30
  -6 -16   1  528.45   24.20
  -6 -16   1  534.25   24.00
  -6 -16   1  534.35   24.30
  -6 -16   1  533.35   23.80
  -6  16   1  483.15   24.70
  -6  16   1  477.95   23.70
   6  16  -1  555.14   23.70
   6  16  -1  530.45   24.20
  -5 -16   1  141.09    7.80
  -5 -16   1  142.29    7.90
   5 -16  -1  136.89    7.30
  -5 -16   1  148.89    8.30
  -5 -16   1  150.48    8.20
   5  16  -1  153.38    8.30
   5  16  -1  162.48    7.60
   5  16  -1  150.48   16.00
   5  16  -1  147.29    7.60
  -4 -16   1  115.99    6.20
  -4 -16   1  108.69    6.40
  -4 -16   1  114.49    6.10
  -4 -16   1   99.09    6.40
  -4 -16   1  109.19    6.30
   4 -16  -1  108.69    5.50
   4  16  -1  107.99    5.80
  -4  16   1   97.99    5.80
  -4  16   1   98.09    7.70
   4  16  -1  112.89   13.00
  -4  16   1  103.99    5.50
   4  16  -1  112.09    5.80
   4  16  -1  118.39    6.50
   3 -16  -1   72.79    4.40
  -3 -16   1   65.89    4.50
  -3 -16   1   61.69    4.50
  -3 -16   1   79.59    4.50
   3  16  -1   69.59    4.80
  -3  16   1   75.89    4.10
   3  16  -1   65.59    8.90
   3  16  -1   75.99    4.20
  -2  16   1 1085.99   49.70
   2  16  -1 1042.50   51.39
  -1  16   1  986.60   46.10
   1  16  -1  962.70   46.70
   0  16   1 3190.88  147.79
   0  16  -1 3367.66  148.49
   1 -16   1   11.90    1.50
   1 -16   1    8.00    1.50
  -1 -16  -1   10.50    1.60
   1  16   1    6.80    1.20
   1  16   1    4.30    5.40
  -1  16  -1    8.00    3.90
  -1  16  -1    8.50    1.40
  -2  16  -1 3817.82  166.58
   2  16   1 3617.74  168.38
  -3 -16  -1   34.50    3.00
  -3 -16  -1   40.70    3.40
  -3 -16  -1   40.20    3.30
  -3  16  -1   38.30    3.50
   3  16   1   50.59    8.50
   3  16   1   44.70    3.00
  -3  16  -1   46.90    5.80
  -3  16  -1   38.60    3.00
   3  16   1   41.60    3.50
  -4 -16  -1   56.19    4.30
  -4 -16  -1   57.59    4.20
   4 -16   1   52.79    4.50
  -4 -16  -1   55.49    3.80
   4 -16   1   53.69    3.60
  -4 -16  -1   63.59    4.20
   4  16   1   77.59   11.40
  -4  16  -1   64.99    3.90
   4  16   1   60.49    3.90
   4  16   1   58.99    5.20
  -4  16  -1   68.39    6.20
  -4  16  -1   62.79    4.40
   4  16   1   63.79    3.80
  -4  16  -1   61.69    4.30
  -5 -16  -1  680.23   32.40
  -5  16  -1  747.63   33.90
  -5  16  -1  714.03   32.50
  -5  16  -1  718.23   32.40
  -6 -16  -1   70.79    4.60
  -6 -16  -1   70.59    8.00
   6 -16   1   67.89    5.50
  -6 -16  -1   68.59    4.70
  -6 -16  -1   68.79    5.30
  -6 -16  -1   68.79    5.20
   6 -16   1   63.09    4.10
   6  16   1   68.39    4.40
  -6  16  -1   62.69    4.60
   6  16   1   65.89    5.20
  -6  16  -1   61.39    5.10
   6  16   1   60.89    4.70
   6  16   1   68.39    4.50
  -7 -16  -1    4.10    1.90
  -7 -16  -1    2.40    2.00
  -7 -16  -1    2.70    1.80
   7 -16   1    1.70    1.50
   7 -16   1    2.50    2.60
  -7 -16  -1    2.80    2.50
  -7 -16  -1    5.60    2.60
   7  16   1    3.80    1.70
   7  16   1    2.10    2.20
   7  16   1    5.70    2.00
  -7  16  -1    2.90    2.10
  -7  16  -1    8.60    2.60
   7  16   1    5.10    2.00
  -8 -16  -1  134.19   12.30
   8 -16   1  139.59   10.30
  -8 -16  -1  144.29    9.30
  -8 -16  -1  163.18    9.30
  -8 -16  -1  159.68    8.50
  -8 -16  -1  150.38    8.50
   8 -16   1  157.68    8.30
   8 -16   1  160.08    9.90
  -8 -16  -1  156.78    8.60
   8  16   1  159.58    9.30
   8  16   1  146.59    8.30
  -8  16  -1  152.68    9.00
   8  16   1  160.68    8.40
   8  16   1  142.69    8.60
  -8  16  -1  149.09    8.60
  -8  16  -1  143.79    9.70
  -9 -16  -1    6.70    2.30
  -9 -16  -1   12.40    3.60
   9 -16   1    5.80    2.40
  -9 -16  -1   14.00    6.20
  -9 -16  -1   11.70    2.90
  -9 -16  -1    8.20    5.80
  -9 -16  -1    8.50    2.60
   9 -16   1    7.50    4.30
  -9 -16  -1   10.10    3.50
  -9  16  -1    9.60    3.20
   9  16   1    9.30    3.10
  -9  16  -1    9.20    2.90
   9  16   1    7.80    2.70
   9  16   1    8.50    2.60
   9  16   1    9.20    2.40
  -9  16  -1   12.50    3.90
 -10 -16  -1   33.00    4.90
 -10 -16  -1   30.00   11.10
 -10 -16  -1   32.90    5.80
 -10 -16  -1   30.70    4.00
  10 -16   1   31.10    4.00
  10 -16   1   31.20    6.00
  10  16   1   35.40    4.10
 -10  16  -1   27.30    4.40
  10  16   1   25.00    7.90
  10  16   1   31.30    3.30
 -10  16  -1   26.00    3.90
  11 -16   1  218.88   12.50
 -11 -16  -1  208.58   11.70
 -11 -16  -1  187.88   16.60
 -11 -16  -1  218.78   13.30
 -11 -16  -1  232.68   19.30
 -11  16  -1  202.38   12.30
  11  16   1  226.18   12.90
  11  16   1  213.98   11.60
  11  16   1  215.98   11.50
 -11  16  -1  205.08   12.00
  11  16   1  205.88   11.80
  12 -16   1   -1.50    3.90
  12 -16   1    0.10    3.70
 -12 -16  -1    0.30    3.20
 -12 -16  -1   -1.80    4.30
 -12 -16  -1    6.10    8.00
 -12 -16  -1    1.30    8.80
  12  16   1   -1.20    3.00
 -12  16  -1    1.60    3.40
  12  16   1   -1.90    3.50
  12  16   1   -1.50    3.00
  12  16   1    2.40    2.70
 -12  16  -1    0.70    3.90
 -13 -16  -1   -0.90    3.50
  13 -16   1    1.70    4.30
 -13 -16  -1    3.40    4.80
 -13 -16  -1   -2.10    9.00
  13  16   1   -1.10    3.20
 -13  16  -1   -3.90    3.80
 -13  16  -1    2.80    4.10
  13  16   1    0.10    3.30
  14 -16   1   11.00    4.80
 -14 -16  -1   13.60    4.00
 -14 -16  -1   20.60   10.50
 -14 -16  -1   14.10    5.00
  14  16   1   16.30    3.90
  14  16   1   17.80    3.90
 -14  16  -1   15.30    4.50
 -15 -16  -1    2.40    3.60
  15 -16   1    4.70    4.40
 -15 -16  -1    1.30    4.40
  15  16   1    0.20    3.10
 -15  16  -1    0.80    3.70
  15  16   1    0.10    4.30
 -15 -17   1   10.40    5.10
 -15 -17   1   14.50    4.30
 -15 -17   1    3.00   10.00
  15  17  -1   16.60    3.70
 -15  17   1   15.30    4.10
 -14 -17   1  210.78   14.00
 -14 -17   1  222.68   12.80
 -14 -17   1  218.58   21.70
  14  17  -1  229.68   12.40
 -14  17   1  221.18   12.60
  14  17  -1  219.18   12.30
 -13 -17   1  405.36   27.60
 -13 -17   1  351.16   19.90
 -13 -17   1  344.77   18.50
 -13  17   1  375.36   18.60
  13  17  -1  371.36   18.50
  13  17  -1  349.77   18.20
 -12 -17   1  529.85   26.10
 -12 -17   1  515.45   32.70
 -12 -17   1  546.45   25.00
 -12 -17   1  476.45   29.00
 -12  17   1  527.95   25.00
  12  17  -1  495.05   24.60
  12  17  -1  500.45   24.70
  12  17  -1  530.85   24.90
  12  17  -1  508.15   26.10
  11 -17  -1   15.00    3.70
 -11 -17   1   12.40    7.80
 -11 -17   1   20.90    4.00
 -11 -17   1   17.40    4.80
 -11 -17   1   16.70    8.80
  11  17  -1    9.30    3.90
 -11  17   1   14.60    3.90
  11  17  -1   17.80    3.40
  11  17  -1   18.30    3.20
  11  17  -1   14.60    3.30
 -10 -17   1   36.70    5.20
  10 -17  -1   40.00    4.10
 -10 -17   1   37.60    8.80
 -10 -17   1   40.10    4.40
 -10 -17   1   34.20    7.50
  10  17  -1   40.40    4.20
  10  17  -1   40.10    5.10
  10  17  -1   38.30    3.80
 -10  17   1   33.60    4.30
  10  17  -1   35.10    3.80
  -9 -17   1    5.70    3.40
  -9 -17   1    3.90    2.20
  -9 -17   1   -1.90    5.50
  -9 -17   1    6.40    2.80
  -9 -17   1    8.20    6.00
   9 -17  -1    7.30    2.20
   9  17  -1    4.70    2.50
   9  17  -1    5.20    2.90
   9  17  -1    2.90    2.10
   9  17  -1    2.00    2.30
  -9  17   1    5.40    2.90
  -8 -17   1   57.39    4.60
  -8 -17   1   55.09    5.90
   8 -17  -1   45.90    5.20
   8 -17  -1   54.19    4.10
  -8 -17   1   56.29    5.70
  -8 -17   1   57.59    8.00
  -8 -17   1   58.29    5.20
  -8 -17   1   54.09    8.10
  -8 -17   1   59.59    4.80
  -8  17   1   52.69    5.10
   8  17  -1   61.89    4.40
   8  17  -1   59.49    4.90
   8  17  -1   59.19    4.70
   8  17  -1   55.39    5.40
  -7 -17   1   53.59    4.80
  -7 -17   1   51.19    5.10
  -7 -17   1   50.39    4.20
   7 -17  -1   48.50    3.50
   7 -17  -1   56.19    5.20
  -7 -17   1   52.49    5.10
  -7  17   1   43.60    5.60
   7  17  -1   43.10    4.20
   7  17  -1   51.19    4.00
   7  17  -1   51.89    5.00
   7  17  -1   49.80    4.10
  -6 -17   1   85.49    5.50
  -6 -17   1   83.89    6.10
  -6 -17   1   78.49    5.70
  -6 -17   1   87.79    5.70
  -6 -17   1   97.29    6.10
   6 -17  -1   88.89    6.30
   6 -17  -1   89.19    4.90
  -6  17   1   94.29   10.80
   6  17  -1   97.79    5.50
   6  17  -1   91.59    6.10
  -6  17   1   86.09    5.70
   6  17  -1   83.89    5.50
  -5 -17   1  858.31   37.80
  -5  17   1  833.22   39.00
   5  17  -1  796.82   44.70
  -5  17   1  812.82   37.50
   5  17  -1  837.22   37.50
  -4 -17   1  486.15   23.20
   4 -17  -1  479.05   22.50
  -4 -17   1  500.85   23.20
  -4 -17   1  484.75   23.20
  -4  17   1  518.15   24.60
  -4  17   1  474.55   22.70
  -4  17   1  508.45   22.60
   4  17  -1  469.45   28.60
   4  17  -1  536.35   22.80
  -3 -17   1   24.70    2.90
  -3 -17   1   31.80    3.40
  -3 -17   1   29.10    2.90
  -3 -17   1   34.00    3.70
   3 -17  -1   26.50    2.60
   3 -17  -1   30.50    2.90
  -3 -17   1   31.40    2.70
  -3 -17   1   27.00    2.90
  -3 -17   1   30.30    2.90
   3  17  -1   46.10    8.40
   3  17  -1   29.70    3.30
   3  17  -1   33.60    3.70
   3  17  -1   31.90    2.90
   2 -17  -1  394.56   18.20
  -2  17   1  392.56   18.20
   2  17  -1  411.06   18.90
  -2  17   1  393.96   20.80
   2  17  -1  385.96   22.80
  -1 -17   1   59.79    4.20
   1 -17  -1   61.49    3.80
   1 -17  -1   67.09    4.20
  -1 -17   1   67.39    4.20
  -1 -17   1   60.59    3.90
   1  17  -1   67.39    4.70
  -1  17   1   66.29    3.70
  -1  17   1   72.69    7.90
   0 -17  -1   88.09    5.30
   0 -17   1   97.19    5.20
   0 -17   1   94.69    4.90
   0 -17  -1   96.49    4.90
   0 -17   1   94.99    5.30
   0 -17  -1   90.39    5.10
   0  17  -1   89.29    4.90
   0  17   1   81.49    4.80
   0  17   1   99.99    9.30
   0  17   1   86.19    5.60
   0  17  -1   88.99    9.10
   0  17  -1   84.09    5.90
  -1  17  -1 1252.97   60.69
   1  17   1 1397.46   63.39
  -1  17  -1 1359.96   62.09
  -2 -17  -1   31.00    2.80
  -2 -17  -1   32.00    3.20
   2 -17   1   34.60    3.10
  -2 -17  -1   31.70    3.00
  -2  17  -1   31.00    2.70
   2  17   1   33.50    2.60
   2  17   1   31.10    7.50
   2  17   1   35.00    3.30
  -2  17  -1   33.30    5.20
  -3 -17  -1  406.76   19.70
  -3 -17  -1  431.66   19.40
   3 -17   1  428.86   19.20
   3  17   1  409.56   24.90
  -3  17  -1  442.46   19.50
  -3  17  -1  410.26   21.40
  -3  17  -1  394.86   19.40
   4 -17   1   24.40    2.40
  -4 -17  -1   27.60    2.90
   4 -17   1   23.30    3.10
  -4 -17  -1   24.20    2.40
  -4 -17  -1   31.90    3.10
  -4 -17  -1   34.90    3.30
  -4 -17  -1   28.90    2.90
   4  17   1   33.50    2.80
  -4  17  -1   28.20    3.00
   4  17   1   29.50    2.80
  -4  17  -1   27.30    2.80
   4  17   1   29.50    8.90
   4  17   1   23.30    2.90
  -5 -17  -1  915.81   42.80
  -5  17  -1  945.71   43.70
  -5  17  -1  976.00   44.30
  -5  17  -1  955.60   42.90
  -6 -17  -1  657.93   31.30
  -6 -17  -1  568.64   28.80
   6 -17   1  616.84   29.20
  -6 -17  -1  623.04   28.80
  -6 -17  -1  586.24   29.00
   6 -17   1  643.34   28.20
  -6 -17  -1  626.54   28.30
  -6  17  -1  630.74   29.80
   6  17   1  653.03   28.30
   6  17   1  578.74   28.40
  -6  17  -1  591.94   28.50
  -6  17  -1  648.04   28.40
   7 -17   1   92.79    7.00
  -7 -17  -1   87.09    6.40
  -7 -17  -1   92.19    5.70
   7 -17   1   89.69    5.30
  -7 -17  -1   81.39    5.80
  -7 -17  -1   72.39    8.70
  -7 -17  -1   96.09    6.50
  -7 -17  -1   78.99    5.70
  -7  17  -1   92.39    5.80
  -7  17  -1   71.89    7.40
   7  17   1   92.69    6.50
   7  17   1   83.09    5.50
   7  17   1   89.89    5.60
  -7  17  -1   91.39    6.20
  -8 -17  -1  287.77   15.40
  -8 -17  -1  312.47   15.10
   8 -17   1  296.17   14.20
  -8 -17  -1  295.37   14.20
  -8 -17  -1  276.07   14.60
   8 -17   1  297.57   15.80
   8 -17   1  265.27   16.10
  -8 -17  -1  305.17   14.70
  -8 -17  -1  266.37   18.10
   8  17   1  288.87   14.50
  -8  17  -1  271.57   14.60
  -8  17  -1  278.67   14.40
   8  17   1  286.97   14.20
  -8  17  -1  281.57   15.60
   8  17   1  299.57   14.30
   8  17   1  299.87   15.20
  -9 -17  -1  334.27   22.50
  -9 -17  -1  408.16   22.60
   9 -17   1  338.87   20.50
  -9 -17  -1  359.46   18.50
  -9 -17  -1  382.66   19.10
   9 -17   1  365.46   18.30
  -9 -17  -1  370.46   18.20
  -9 -17  -1  376.66   18.30
   9  17   1  379.36   18.50
   9  17   1  377.26   18.20
   9  17   1  375.26   19.20
   9  17   1  381.76   18.20
  -9  17  -1  407.06   19.20
  -9  17  -1  388.66   18.50
  -9  17  -1  380.66   18.60
  10 -17   1  101.39   10.40
 -10 -17  -1  120.99    9.00
 -10 -17  -1  134.79    9.50
 -10 -17  -1  141.09   14.60
 -10 -17  -1  120.19   13.40
  10 -17   1  115.69    8.20
 -10  17  -1  107.99    7.90
  10  17   1  115.39    7.70
  10  17   1  120.29    7.50
  10  17   1  128.29    8.00
  10  17   1  120.49    8.90
 -10  17  -1  116.89    8.50
  11 -17   1   51.49    5.60
 -11 -17  -1   70.99   11.40
 -11 -17  -1   62.09   10.20
 -11 -17  -1   56.49    5.30
 -11 -17  -1   53.59    6.30
  11  17   1   50.49    4.90
  11  17   1   52.89    6.20
  11  17   1   57.79    5.80
  11  17   1   45.60    5.00
 -11  17  -1   56.19    6.20
 -11  17  -1   56.69    5.80
 -12 -17  -1  303.67   15.20
 -12 -17  -1  302.27   16.60
  12 -17   1  278.27   16.20
 -12 -17  -1  284.27   20.20
 -12 -17  -1  312.57   24.00
 -12  17  -1  287.87   15.70
  12  17   1  302.27   16.70
  12  17   1  282.27   14.80
  12  17   1  243.78   18.90
  12  17   1  272.87   15.00
 -13 -17  -1  301.87   16.40
 -13 -17  -1  314.87   17.80
 -13 -17  -1  355.36   25.70
 -13  17  -1  338.37   17.10
  13  17   1  296.77   16.20
 -14 -17  -1  186.48   11.50
 -14 -17  -1  163.68   19.90
 -14 -17  -1  198.08   12.90
  14  17   1  201.48   11.30
 -14  17  -1  190.18   12.00
  14  17   1  211.08   11.50
 -15 -17  -1   47.40    6.40
 -15 -17  -1   54.89    5.70
  15  17   1   57.99    6.00
 -15  17  -1   58.39    5.80
  15  17   1   59.29    6.10
 -15 -18   1   28.80    5.90
  15 -18  -1   15.60    3.60
 -14 -18   1   97.19   14.80
 -14 -18   1   81.99    9.30
 -14 -18   1   83.79    8.00
  14  18  -1   86.99    7.20
  14  18  -1   76.79    7.10
 -14  18   1   85.29    7.70
 -13 -18   1   11.30   10.20
 -13 -18   1   10.70    5.10
 -13 -18   1   13.30    4.30
  13 -18  -1    6.90    4.20
  13  18  -1    4.30    3.50
 -13  18   1   10.80    4.10
  13  18  -1   11.60    3.60
  12 -18  -1   64.89    7.00
 -12 -18   1   88.69   13.60
 -12 -18   1   81.49    7.60
 -12 -18   1   92.39   13.10
 -12 -18   1   70.69    7.50
  12  18  -1   72.49    7.90
  12  18  -1   74.59    6.70
  12  18  -1   77.79    7.20
  12  18  -1   76.79    6.20
 -12  18   1   75.69    7.50
 -11 -18   1   75.79   10.80
 -11 -18   1  106.39    8.80
  11 -18  -1   90.79    7.60
 -11 -18   1   76.49   12.30
 -11  18   1  102.79    7.90
  11  18  -1  101.99    7.10
  11  18  -1   84.79    7.10
  11  18  -1   98.39    8.30
  11  18  -1   79.79    6.60
 -10 -18   1    8.10    3.40
  10 -18  -1    8.80    4.00
 -10 -18   1    1.20    6.90
 -10 -18   1    6.00    3.90
 -10 -18   1    2.50    6.70
  10  18  -1    7.00    2.40
  10  18  -1    7.60    2.90
  10  18  -1    2.20    2.70
  10  18  -1    5.40    3.40
 -10  18   1    6.00    3.30
  -9 -18   1  109.69    7.20
  -9 -18   1  106.89   11.50
   9 -18  -1  113.79    6.90
  -9 -18   1  124.09    7.70
  -9 -18   1  118.69    8.50
  -9 -18   1  102.19   12.50
   9  18  -1  116.19    7.10
   9  18  -1  112.99    8.20
  -9  18   1   97.39    7.30
   9  18  -1  110.29    6.90
  -8 -18   1    2.10    5.70
  -8 -18   1    5.40    3.10
   8 -18  -1    5.30    1.90
  -8 -18   1    3.80    3.20
  -8 -18   1    8.50    2.90
  -8 -18   1    6.30    5.30
   8 -18  -1    3.20    3.40
   8  18  -1    3.10    2.70
  -8  18   1    5.50    2.60
   8  18  -1    5.40    2.30
   8  18  -1    4.60    2.30
   8  18  -1    4.80    2.00
  -7 -18   1  268.27   13.40
  -7 -18   1  251.77   16.50
  -7 -18   1  241.88   12.80
   7 -18  -1  249.97   13.10
  -7 -18   1  257.87   12.80
   7 -18  -1  248.28   13.50
  -7 -18   1  266.27   13.60
  -7 -18   1  229.38   12.70
  -7  18   1  260.47   13.80
   7  18  -1  247.48   13.30
   7  18  -1  267.17   12.60
   7  18  -1  271.67   12.60
  -7  18   1  241.88   12.70
   7  18  -1  240.08   12.60
  -6 -18   1    8.00    2.60
  -6 -18   1    4.10    2.50
  -6 -18   1    5.50    2.60
  -6 -18   1    3.70    1.80
  -6 -18   1    3.70    2.20
   6 -18  -1    6.60    2.50
   6 -18  -1    4.70    1.40
   6  18  -1    6.40    1.70
   6  18  -1    7.30    2.00
   6  18  -1    5.50    2.40
   6  18  -1    5.10    1.90
  -6  18   1   12.20    4.00
  -5 -18   1   44.10    4.00
   5 -18  -1   40.30    3.20
  -5 -18   1   38.50    4.10
  -5 -18   1   44.90    3.80
  -5 -18   1   45.40    4.20
  -5 -18   1   48.80    4.60
  -5 -18   1   49.30    4.50
   5  18  -1   45.70    4.50
   5  18  -1   50.79    3.80
   5  18  -1   46.70   10.80
  -5  18   1   52.29    6.40
   5  18  -1   45.20    3.60
  -5  18   1   51.09    4.00
   5  18  -1   58.09    5.30
  -4 -18   1  555.74   25.10
   4 -18  -1  541.35   24.40
  -4 -18   1  533.45   24.60
  -4 -18   1  552.94   25.30
  -4 -18   1  527.05   25.10
  -4 -18   1  541.35   25.10
  -4 -18   1  532.25   25.40
   4  18  -1  537.75   24.60
  -4  18   1  498.25   24.50
  -4  18   1  565.44   26.80
   4  18  -1  525.05   31.30
  -3 -18   1  568.44   27.10
  -3 -18   1  594.64   27.50
  -3 -18   1  579.34   27.50
  -3 -18   1  597.24   26.80
  -3  18   1  595.84   29.10
   3  18  -1  578.84   27.10
  -3  18   1  618.24   26.80
   3  18  -1  580.44   26.80
   3  18  -1  568.44   32.20
  -2 -18   1  433.36   21.80
   2 -18  -1  490.55   21.50
  -2  18   1  450.95   24.20
   2  18  -1  491.25   22.30
   2  18  -1  466.35   26.90
  -2  18   1  482.55   21.60
  -1  18   1 1479.45   69.49
   1  18  -1 1506.55   70.39
   0  18   1 2672.63  119.99
   0  18  -1 2585.94  119.69
  -1  18  -1  658.73   31.90
  -1  18  -1  690.03   33.50
   1  18   1  677.73   34.80
  -2 -18  -1   14.70    2.10
  -2 -18  -1   14.60    1.90
  -2 -18  -1   19.40    2.30
   2  18   1   24.30    6.80
   2  18   1   13.70    2.20
  -2  18  -1   22.00    5.10
  -2  18  -1   16.90    1.90
  -3  18  -1 1215.08   55.29
   3  18   1 1145.09   58.39
  -4 -18  -1    8.80    2.00
   4 -18   1    5.10    1.30
  -4 -18  -1    6.40    2.10
  -4 -18  -1    7.00    2.10
  -4 -18  -1    3.50    1.70
  -4 -18  -1    2.60    2.30
  -4 -18  -1    8.50    1.70
   4 -18   1    7.40    2.30
   4  18   1    5.20    2.00
   4  18   1    6.30    1.50
  -4  18  -1    1.90    1.90
   4  18   1    4.40    1.60
  -4  18  -1    3.60    2.00
   4  18   1    1.50    7.30
  -4  18  -1    2.50    3.60
  -4  18  -1    8.60    1.70
  -5 -18  -1   28.80    3.50
  -5 -18  -1   31.00    3.30
  -5 -18  -1   29.70    3.40
   5 -18   1   32.90    2.90
  -5 -18  -1   35.30    3.40
   5 -18   1   32.60    3.80
  -5 -18  -1   32.70    3.20
   5  18   1   26.00    3.20
  -5  18  -1   38.80    5.50
  -5  18  -1   33.00    3.40
   5  18   1   31.10    3.40
   5  18   1   32.80    3.30
   5  18   1   30.30    3.10
  -6 -18  -1  245.68   12.40
   6 -18   1  223.38   12.80
  -6 -18  -1  223.48   11.90
   6 -18   1  241.28   11.60
  -6 -18  -1  264.17   15.50
  -6 -18  -1  230.48   12.10
  -6 -18  -1  216.68   11.90
  -6 -18  -1  244.08   12.50
  -6 -18  -1  232.18   12.00
   6  18   1  240.88   12.60
  -6  18  -1  259.07   12.10
   6  18   1  247.98   13.30
   6  18   1  229.78   11.70
   6  18   1  246.88   11.80
  -6  18  -1  227.88   12.70
   7 -18   1   48.30    5.90
  -7 -18  -1   54.99    5.40
   7 -18   1   60.69    6.10
  -7 -18  -1   60.89    6.50
  -7 -18  -1   58.09    5.40
  -7 -18  -1   56.89    5.60
   7 -18   1   60.19    4.20
  -7  18  -1   51.79    4.50
   7  18   1   53.99    4.70
   7  18   1   50.59    4.30
   7  18   1   57.39    5.50
  -7  18  -1   59.89    7.10
  -7  18  -1   56.79    5.20
   7  18   1   52.79    4.50
  -8 -18  -1   14.90    6.60
   8 -18   1   23.30    3.00
  -8 -18  -1   19.80    3.20
   8 -18   1   24.60    5.80
  -8 -18  -1   24.50    4.00
   8 -18   1   32.80    5.90
  -8 -18  -1   27.50    4.00
  -8 -18  -1   30.20    3.50
  -8 -18  -1   22.60    3.20
   8  18   1   23.90    3.00
  -8  18  -1   30.10    3.30
   8  18   1   24.50    3.80
  -8  18  -1   28.10    4.90
  -8  18  -1   20.80    3.70
   8  18   1   25.10    3.10
   8  18   1   22.60    3.20
  -9 -18  -1   13.50    6.80
   9 -18   1   19.40    3.10
  -9 -18  -1   21.90    3.20
  -9 -18  -1   10.40    6.60
   9 -18   1   20.00    5.20
  -9 -18  -1   14.90    2.90
  -9 -18  -1   25.60    4.50
  -9 -18  -1   15.30    3.20
  -9 -18  -1   15.00    3.90
  -9  18  -1   16.40    3.20
   9  18   1   16.90    3.10
   9  18   1   15.10    2.90
  -9  18  -1   17.80    4.30
  -9  18  -1   17.70    3.70
   9  18   1   13.90    3.10
   9  18   1   14.60    3.70
  10 -18   1  474.35   23.00
 -10 -18  -1  468.05   27.30
 -10 -18  -1  509.35   23.70
 -10 -18  -1  471.95   22.60
 -10 -18  -1  470.75   28.20
  10  18   1  470.75   22.50
  10  18   1  448.96   23.70
 -10  18  -1  465.25   23.20
 -10  18  -1  458.55   23.00
  10  18   1  473.25   22.60
  10  18   1  468.15   22.80
 -11 -18  -1    0.80    4.10
  11 -18   1    1.40    4.30
 -11 -18  -1   -6.80    6.50
 -11 -18  -1    1.20    7.80
  11 -18   1   -2.90    3.10
 -11 -18  -1    0.50    3.30
  11  18   1    1.00    2.40
  11  18   1    0.80    3.00
  11  18   1    2.20    3.70
  11  18   1    2.20    3.10
 -11  18  -1    0.90    3.80
 -12 -18  -1  196.98   11.50
 -12 -18  -1  187.88   20.40
  12 -18   1  199.38   12.60
 -12 -18  -1  186.38   14.30
  12  18   1  211.58   11.30
  12  18   1  178.28   11.00
 -12  18  -1  192.18   12.20
  12  18   1  197.08   11.40
  12  18   1  212.88   13.00
  13 -18   1   -1.70    3.90
 -13 -18  -1   -5.40    9.00
 -13 -18  -1    4.70    3.70
 -13 -18  -1   -4.40    4.30
  13  18   1    1.00    3.30
 -13  18  -1    8.10    4.20
  13  18   1    3.60    3.40
 -14 -18  -1  122.29   12.30
 -14 -18  -1  134.29   10.60
  14  18   1  127.19    8.90
 -14  18  -1  135.79    9.60
  14  18   1  142.29    9.00
 -14 -19   1   58.69    7.00
 -14 -19   1   68.09   18.50
 -14 -19   1   49.80    7.10
 -14  19   1   65.29    5.90
  14  19  -1   62.79    6.40
  14  19  -1   71.79    6.50
 -13 -19   1  261.97   23.00
 -13 -19   1  232.08   13.80
 -13 -19   1  220.18   14.80
  13  19  -1  256.47   13.30
 -13  19   1  240.38   13.50
  13  19  -1  242.58   13.30
 -12 -19   1   56.79   12.90
 -12 -19   1   49.60    6.30
 -12 -19   1   45.10    8.20
  12 -19  -1   39.70    5.60
  12  19  -1   38.20    4.70
 -12  19   1   40.20    5.20
  12  19  -1   36.50    4.60
 -11 -19   1  702.93   39.80
  11 -19  -1  676.53   33.30
 -11 -19   1  673.43   37.20
 -11 -19   1  701.23   33.90
 -11 -19   1  712.43   33.10
  11  19  -1  703.43   32.70
 -11  19   1  698.73   32.90
  11  19  -1  698.03   34.10
  11  19  -1  702.73   32.80
  11  19  -1  724.13   32.90
 -10 -19   1  208.48   17.70
 -10 -19   1  191.58   10.90
  10 -19  -1  176.08   10.30
 -10 -19   1  167.88   15.40
 -10 -19   1  182.38   11.70
  10  19  -1  167.98   11.40
  10  19  -1  162.28   10.00
 -10  19   1  185.18   10.60
  10  19  -1  186.28   10.40
  10  19  -1  178.88   10.20
  -9 -19   1   26.00   11.70
   9 -19  -1   26.30    3.20
  -9 -19   1   25.00    5.70
  -9 -19   1   23.90    3.20
  -9 -19   1   18.90    3.40
  -9 -19   1   25.00    3.90
   9 -19  -1   29.80    4.80
  -9  19   1   25.60    3.70
   9  19  -1   22.90    4.10
   9  19  -1   23.90    3.50
   9  19  -1   26.10    3.40
   9  19  -1   17.90    2.90
   8 -19  -1  326.17   15.30
  -8 -19   1  288.07   19.50
   8 -19  -1  328.97   16.80
  -8 -19   1  308.37   15.80
  -8 -19   1  294.37   19.80
  -8 -19   1  327.77   16.50
  -8 -19   1  329.17   15.90
   8  19  -1  331.67   15.50
   8  19  -1  330.87   16.60
   8  19  -1  292.17   15.50
   8  19  -1  313.97   15.50
  -8  19   1  302.07   15.60
  -7 -19   1  105.69    7.60
  -7 -19   1   98.49    7.60
  -7 -19   1   99.99    7.30
  -7 -19   1  123.49   11.70
   7 -19  -1  102.09    6.10
  -7  19   1  122.09    8.60
   7  19  -1  104.39    7.50
   7  19  -1  113.09    6.70
  -7  19   1  116.39    6.90
   7  19  -1  108.29    6.70
   7  19  -1  114.99    6.60
  -6 -19   1   15.00    2.30
   6 -19  -1   21.50    3.40
   6 -19  -1   18.20    2.10
  -6 -19   1   17.70    2.70
  -6 -19   1   19.20    3.30
  -6 -19   1   16.90    3.10
  -6 -19   1   18.20    3.40
  -6 -19   1   21.00    3.30
  -6 -19   1   12.50    2.40
   6  19  -1   16.30    2.50
  -6  19   1   27.20    5.00
   6  19  -1   23.30    2.50
   6  19  -1   16.40    2.60
   6  19  -1   15.10    2.90
  -6  19   1   21.70    2.90
  -5 -19   1  118.09    7.50
  -5 -19   1  111.49    7.10
  -5 -19   1  118.09    6.90
  -5 -19   1  127.49    7.30
  -5 -19   1  109.29    7.20
  -5 -19   1  114.89    7.60
  -5 -19   1  113.39    6.40
  -5  19   1  135.59    9.60
   5  19  -1  116.89    6.80
  -5  19   1  123.69    6.70
   5  19  -1  115.69    7.40
   5  19  -1  133.29    6.80
  -4 -19   1  752.02   32.50
  -4 -19   1  681.93   33.10
  -4 -19   1  744.33   33.10
   4  19  -1  752.02   32.60
  -4  19   1  693.33   32.40
   4  19  -1  680.13   32.80
  -4  19   1  699.73   34.70
   3 -19  -1  148.19    7.60
   3 -19  -1  152.98    8.10
  -3 -19   1  158.58    8.10
  -3 -19   1  140.29    8.20
  -3 -19   1  146.29    8.90
  -3 -19   1  156.08    7.80
   3  19  -1  161.68    7.90
  -3  19   1  146.69    7.80
   3  19  -1  141.49    9.30
   3  19  -1  152.88   14.30
  -3  19   1  157.08    7.70
   2 -19  -1  116.89    6.20
   2 -19  -1  128.39    6.70
  -2 -19   1  117.79    6.80
  -2 -19   1  111.19    6.60
   2 -19  -1  119.69    6.60
  -2 -19   1  109.69    6.50
  -2  19   1  123.29   10.20
  -2  19   1  123.39    6.30
   2  19  -1  127.99    6.30
   2  19  -1  107.69   12.30
   2  19  -1  118.79    7.10
   2  19  -1  115.09    7.10
  -1 -19   1  154.58    8.30
   1 -19  -1  160.58    7.80
   1 -19  -1  161.18    8.20
   1 -19  -1  162.08    8.10
  -1 -19   1  141.59    8.00
  -1  19   1  156.38    7.70
   1  19  -1  150.58    8.70
   1  19  -1  149.29    7.80
   1  19  -1  139.19   12.70
  -1  19   1  151.08   11.90
   0 -19  -1   80.19    4.90
   0 -19  -1   86.89    4.70
   0 -19   1   74.59    4.90
   0 -19   1   83.49    5.10
   0  19  -1   77.39    4.60
   0  19   1   71.79    5.40
   0  19  -1   72.89    9.20
   0  19   1   75.29    9.40
   0  19  -1   79.29    5.80
  -1 -19  -1  137.69    7.30
  -1 -19  -1  148.39    7.50
  -1 -19  -1  151.28    7.10
  -1  19  -1  135.79    7.00
   1  19   1  124.19    7.50
   1  19   1  123.09   12.40
   1  19   1  124.39    6.90
  -1  19  -1  132.49    8.60
  -1  19  -1  121.99   11.00
  -2 -19  -1  102.79    5.90
  -2 -19  -1   92.29    5.60
  -2 -19  -1  101.89    5.40
  -2  19  -1   78.59    7.40
  -2  19  -1   86.29    5.20
   2  19   1  114.19   12.60
  -2  19  -1   92.59    9.30
   2  19   1   90.49    5.20
   2  19   1   93.39    6.00
  -3 -19  -1  125.49    6.90
  -3 -19  -1  122.19    6.90
   3 -19   1  111.69    6.30
   3  19   1  117.49   13.80
   3  19   1  119.39    7.70
  -3  19  -1  124.79    6.60
  -3  19  -1  121.79    6.80
   3  19   1  125.49    7.30
  -4  19  -1 1952.30   86.29
   4  19   1 1806.62   90.49
  -5 -19  -1   65.99    4.90
   5 -19   1   68.89    4.30
  -5 -19  -1   55.19    5.20
  -5 -19  -1   59.39    4.80
   5 -19   1   76.09    5.90
  -5 -19  -1   68.09    5.30
  -5 -19  -1   61.89    5.10
  -5 -19  -1   74.59    5.10
  -5  19  -1   64.99    5.10
   5  19   1   76.89    5.50
   5  19   1   68.19    4.50
   5  19   1   65.09    4.60
  -5  19  -1   63.29    7.60
   6 -19   1   96.49    7.40
   6 -19   1  100.09    5.80
  -6 -19  -1  101.19    6.50
  -6 -19  -1  103.09    7.30
  -6 -19  -1  104.59    6.50
  -6 -19  -1  102.19    6.60
  -6 -19  -1   92.69    6.30
  -6 -19  -1   89.79    6.80
  -6 -19  -1   96.69    6.70
  -6 -19  -1  101.19   10.10
  -6  19  -1  104.49    6.60
   6  19   1  102.09    6.10
   6  19   1   92.09    5.90
   6  19   1  102.09    6.90
   6  19   1   87.69    6.10
   7 -19   1  844.32   40.80
  -7 -19  -1  850.21   39.80
   7 -19   1  872.71   40.90
  -7 -19  -1  858.51   39.60
  -7 -19  -1  859.71   39.90
  -7 -19  -1  898.81   43.10
  -7 -19  -1  825.52   40.00
  -7 -19  -1  899.41   40.50
   7  19   1  857.41   40.40
  -7  19  -1  858.51   39.70
   7  19   1  876.41   39.70
  -7  19  -1  898.31   41.40
   7  19   1  883.41   39.50
  -8 -19  -1  175.68    9.90
  -8 -19  -1  180.98   10.60
   8 -19   1  184.88    9.50
  -8 -19  -1  175.18   10.70
  -8 -19  -1  187.78    9.80
   8 -19   1  161.68   11.70
  -8 -19  -1  175.68   14.60
   8 -19   1  178.38   11.20
  -8 -19  -1  177.38    9.80
  -8  19  -1  171.48   11.60
   8  19   1  169.88   10.60
  -8  19  -1  172.68   10.00
   8  19   1  177.48    9.60
   8  19   1  164.68    9.50
   8  19   1  161.58    9.70
   9 -19   1    6.00    3.90
   9 -19   1   -0.40    4.20
  -9 -19  -1    3.90    2.50
  -9 -19  -1   10.20    7.30
  -9 -19  -1   -1.60    5.40
  -9 -19  -1    4.40    3.00
  -9 -19  -1    0.90    2.40
  -9 -19  -1   -3.00    6.40
   9 -19   1    3.20    2.40
  -9  19  -1    4.10    4.60
   9  19   1    4.00    3.30
  -9  19  -1    1.00    5.10
   9  19   1    1.30    2.10
   9  19   1   -1.00    2.40
   9  19   1   -1.20    2.50
 -10 -19  -1  211.08   12.90
  10 -19   1  183.08   14.10
  10 -19   1  212.88   12.00
 -10 -19  -1  219.88   11.90
 -10 -19  -1  243.68   18.90
 -10 -19  -1  200.08   17.20
  10  19   1  207.18   11.60
  10  19   1  230.28   11.60
 -10  19  -1  210.18   12.20
  10  19   1  225.78   12.00
  10  19   1  199.88   12.90
 -11 -19  -1  357.16   18.90
 -11 -19  -1  366.26   25.40
 -11 -19  -1  342.57   17.80
  11 -19   1  349.17   18.40
  11  19   1  363.06   17.90
  11  19   1  339.67   17.60
 -11  19  -1  338.67   18.00
  11  19   1  354.16   17.60
  11  19   1  343.97   19.00
  12 -19   1    4.00    4.00
 -12 -19  -1    1.50    4.40
  12  19   1    0.70    3.30
  12  19   1    2.20    3.30
 -13 -19  -1  126.09    9.10
 -13 -19  -1  126.59   10.40
  13 -19   1  101.79    9.70
 -13 -19  -1  106.89   15.70
  13  19   1  132.49    8.70
 -13  19  -1  130.69    9.30
  13  19   1  113.59    8.40
 -14 -19  -1   19.00    6.10
 -14 -19  -1   19.40    4.40
 -14 -19  -1   13.20   10.60
  14  19   1   19.10    3.90
 -14  19  -1   19.10    4.50
  14  19   1   17.20    3.90
 -14 -20   1    3.40    4.20
 -14 -20   1    4.00   10.80
  14 -20  -1    0.40    3.20
 -14 -20   1    2.20    6.20
  14  20  -1    4.60    3.90
 -14  20   1    7.20    4.70
  14  20  -1    4.90    3.60
 -13 -20   1   -1.20    4.70
  13 -20  -1    3.00    3.70
 -13 -20   1    4.20    4.10
 -13 -20   1    1.30    9.80
  13  20  -1    2.40    3.30
  13  20  -1    0.20    3.40
 -13  20   1    3.40    3.60
 -12 -20   1   18.00    4.60
 -12 -20   1   20.60    5.30
 -12 -20   1    9.40   10.20
  12 -20  -1   13.20    4.60
  12  20  -1   17.30    4.00
 -12  20   1   13.70    4.30
  12  20  -1   13.20    3.70
 -11 -20   1   36.20   12.40
 -11 -20   1   32.10   10.20
  11 -20  -1   23.10    4.30
 -11 -20   1   32.60    5.00
 -11 -20   1   25.70    5.40
  11  20  -1   21.80    5.20
  11  20  -1   25.50    4.10
 -11  20   1   24.90    4.50
  11  20  -1   27.80    5.20
  11  20  -1   26.30    4.20
  10 -20  -1  542.45   25.40
 -10 -20   1  557.24   31.70
 -10 -20   1  537.45   25.60
 -10 -20   1  565.74   26.40
  10  20  -1  500.75   25.10
  10  20  -1  540.35   25.20
  10  20  -1  494.55   25.30
  10  20  -1  509.65   26.50
 -10  20   1  521.55   25.20
   9 -20  -1   48.10    5.90
  -9 -20   1   46.50    5.40
  -9 -20   1   32.60    8.20
  -9 -20   1   34.40   12.40
  -9 -20   1   39.80    4.20
  -9 -20   1   34.90    4.00
   9 -20  -1   40.40    3.90
  -9 -20   1   41.40    5.30
  -9  20   1   38.60    4.50
   9  20  -1   37.40    3.90
   9  20  -1   36.00    4.20
   9  20  -1   35.60    5.40
   9  20  -1   38.80    5.00
  -8 -20   1  144.29    8.70
  -8 -20   1  154.48    9.70
   8 -20  -1  141.79    9.90
  -8 -20   1  155.08   13.70
  -8 -20   1  165.78   14.00
   8 -20  -1  145.89    8.10
  -8 -20   1  147.99    9.20
  -8 -20   1  141.99    8.70
   8  20  -1  149.29    8.50
   8  20  -1  151.78    8.70
   8  20  -1  144.09    8.50
  -8  20   1  146.59    8.70
   8  20  -1  146.99    9.60
  -7 -20   1   41.40    8.20
  -7 -20   1   36.00    3.70
  -7 -20   1   32.20    4.10
   7 -20  -1   34.50    4.60
  -7 -20   1   31.30    3.60
   7 -20  -1   25.90    4.20
  -7 -20   1   28.80    4.20
  -7 -20   1   30.60    4.30
   7  20  -1   29.30    3.20
   7  20  -1   27.40    4.00
  -7  20   1   41.20    5.50
  -7  20   1   30.90    3.60
   7  20  -1   37.00    3.60
   7  20  -1   29.40    3.40
  -6 -20   1    2.50    2.70
  -6 -20   1    3.90    3.60
   6 -20  -1    5.10    1.60
  -6 -20   1    3.60    2.60
  -6 -20   1    3.40    2.40
   6 -20  -1    7.00    4.00
  -6 -20   1    3.20    2.00
  -6 -20   1    3.10    3.00
   6  20  -1    5.80    2.20
   6  20  -1    3.40    1.80
   6  20  -1    4.80    2.60
   6  20  -1    6.10    2.20
  -6  20   1    5.70    2.40
  -6  20   1    8.30    4.40
  -5 -20   1  310.17   15.90
  -5 -20   1  304.67   15.70
  -5 -20   1  316.27   15.50
  -5 -20   1  304.17   15.90
  -5 -20   1  320.37   15.50
  -5 -20   1  295.07   15.60
  -5 -20   1  310.87   16.00
  -5 -20   1  307.17   15.10
   5  20  -1  336.97   15.50
   5  20  -1  330.27   16.10
   5  20  -1  329.77   15.30
  -5  20   1  328.67   17.70
  -4 -20   1  124.49    7.00
  -4 -20   1  120.99    6.90
   4 -20  -1  123.79    6.20
  -4 -20   1  103.39    8.80
  -4 -20   1  112.19    7.60
  -4 -20   1  107.59    6.70
  -4 -20   1  113.09    6.30
  -4 -20   1  117.69    7.50
   4  20  -1  105.49    6.30
   4  20  -1  140.89   16.50
  -4  20   1  108.29    6.30
   4  20  -1  111.49    6.50
   4  20  -1  106.19    7.20
   4  20  -1   97.99    7.20
  -3 -20   1  286.17   14.20
   3 -20  -1  287.47   14.00
  -3 -20   1  291.07   14.50
  -3 -20   1  291.17   14.80
  -3 -20   1  306.27   14.60
  -3 -20   1  287.57   14.70
   3  20  -1  323.57   14.30
  -3  20   1  309.47   17.50
   3  20  -1  315.67   14.30
   3  20  -1  294.57   15.00
  -3  20   1  289.07   14.00
   3  20  -1  306.87   14.80
   3  20  -1  298.47   21.10
  -3  20   1  288.57   14.30
  -2 -20   1  259.47   12.60
  -2 -20   1  247.68   12.40
   2 -20  -1  268.07   12.40
  -2 -20   1  247.08   12.10
  -2 -20   1  234.08   12.50
   2 -20  -1  239.78   11.90
  -2 -20   1  240.88   12.60
   2  20  -1  247.78   12.90
  -2  20   1  254.77   12.00
   2  20  -1  244.18   18.20
  -2  20   1  266.57   15.90
   2  20  -1  252.67   12.10
   1  20  -1 3267.07  149.29
  -1  20   1 3275.57  148.49
   0 -20  -1   91.59    5.60
   0  20  -1  107.79    5.70
   0  20  -1  110.49    6.10
   0  20   1   87.89    6.50
  -1 -20  -1  838.62   40.10
   1  20   1  884.71   40.80
   1  20   1  941.31   45.20
  -1  20  -1  872.61   41.60
  -1  20  -1  882.01   40.30
  -1  20  -1  922.91   43.80
  -2 -20  -1  633.64   29.10
  -2  20  -1  622.34   28.90
   2  20   1  653.83   29.50
  -2  20  -1  650.53   32.20
   2  20   1  630.44   34.50
  -2  20  -1  606.44   29.00
  -3 -20  -1   30.30    3.10
  -3 -20  -1   38.50    3.50
  -3 -20  -1   42.70    4.60
   3 -20   1   43.60    4.30
   3 -20   1   39.00    3.10
  -3  20  -1   36.10    3.40
  -3  20  -1   36.60    6.10
   3  20   1   29.80    9.00
   3  20   1   29.70    3.60
  -3  20  -1   38.00    3.30
  -3  20  -1   31.90    3.70
   3  20   1   32.80    3.20
   3  20   1   35.70    3.50
  -4 -20  -1  312.87   15.40
  -4 -20  -1  303.67   15.20
  -4 -20  -1  284.87   16.00
  -4 -20  -1  330.37   15.40
  -4 -20  -1  311.77   14.90
   4 -20   1  317.97   14.80
  -4 -20  -1  313.27   15.50
   4 -20   1  319.17   15.80
  -4 -20  -1  283.17   15.30
   4  20   1  322.67   23.70
   4  20   1  311.67   15.20
   4  20   1  309.77   15.70
  -4  20  -1  323.47   15.30
   4  20   1  294.07   15.60
  -4  20  -1  333.07   15.10
   4  20   1  318.07   14.90
   4  20   1  320.87   14.90
  -4  20  -1  294.07   14.90
  -5 -20  -1  114.59    7.00
  -5 -20  -1  117.49    7.40
  -5 -20  -1  123.39    7.40
  -5 -20  -1  131.69    7.50
  -5 -20  -1  118.59    7.60
   5 -20   1  130.29    7.00
  -5 -20  -1  123.69    8.40
   5  20   1  121.69    6.80
  -5  20  -1  118.79    7.10
   5  20   1  106.89    6.90
   5  20   1  106.59    6.70
   5  20   1  121.49    7.70
  -5  20  -1  119.59   10.10
  -6 -20  -1   76.59    5.30
  -6 -20  -1   59.89    5.50
  -6 -20  -1   70.29    5.40
   6 -20   1   69.79    4.60
  -6 -20  -1   59.99    5.20
  -6 -20  -1   68.09    5.80
  -6 -20  -1   62.39    5.10
  -6 -20  -1   72.89    5.70
   6 -20   1   55.19    5.70
  -6  20  -1   64.79    5.40
   6  20   1   56.29    4.60
  -6  20  -1   67.99    7.70
   6  20   1   60.69    5.00
   6  20   1   64.69    5.80
   6  20   1   69.09    5.00
  -7 -20  -1   32.00    3.80
  -7 -20  -1   25.50    3.40
   7 -20   1   31.80    3.20
  -7 -20  -1   22.30    7.40
   7 -20   1   36.00    4.80
  -7 -20  -1   28.30    3.50
  -7 -20  -1   25.30    4.10
  -7 -20  -1   33.90    4.10
   7 -20   1   30.90    4.60
   7  20   1   32.40    3.30
  -7  20  -1   27.60    3.70
   7  20   1   29.30    3.50
  -7  20  -1   26.20    5.80
   7  20   1   33.70    3.40
   7  20   1   31.20    4.30
  -8 -20  -1   29.10    8.30
  -8 -20  -1   38.80    4.80
  -8 -20  -1   25.70    3.60
  -8 -20  -1   33.80    4.50
  -8 -20  -1   23.90    3.90
  -8 -20  -1   31.70    3.70
   8 -20   1   26.00    5.20
   8 -20   1   27.40    3.20
   8  20   1   26.80    3.30
  -8  20  -1   27.30    4.10
   8  20   1   29.30    3.50
  -8  20  -1   27.70    5.70
   8  20   1   29.40    4.30
   8  20   1   31.90    3.70
   9 -20   1   47.70    6.60
  -9 -20  -1   58.89    5.40
  -9 -20  -1   55.89    5.80
  -9 -20  -1   54.39    6.20
  -9 -20  -1   62.39    6.20
   9 -20   1   51.99    6.80
   9 -20   1   45.10    7.00
  -9 -20  -1   53.29    5.40
  -9 -20  -1   60.59    9.80
  -9  20  -1   58.09    7.20
  -9  20  -1   50.29    5.20
   9  20   1   58.79    5.10
   9  20   1   63.89    5.70
   9  20   1   56.69    5.80
   9  20   1   57.79    6.60
 -10 -20  -1  108.39    9.00
 -10 -20  -1   84.79   11.60
 -10 -20  -1   84.99   12.00
  10 -20   1  107.39    7.70
 -10 -20  -1  117.79    8.10
  10  20   1   90.99    7.00
 -10  20  -1  100.59    8.20
  10  20   1  108.29    7.20
  10  20   1  106.99    8.80
  10  20   1   90.89    7.40
  11 -20   1  571.94   28.40
 -11 -20  -1  563.34   34.90
 -11 -20  -1  596.24   28.00
 -11 -20  -1  562.74   32.70
 -11 -20  -1  599.24   28.80
  11  20   1  586.14   27.80
 -11  20  -1  563.14   28.00
  11  20   1  625.44   32.80
  11  20   1  591.04   27.90
  11  20   1  571.14   27.70
 -12 -20  -1   52.39   11.80
 -12 -20  -1   60.69    6.00
 -12 -20  -1   53.49    6.70
 -12  20  -1   38.20    5.50
  12  20   1   44.90    6.60
  12  20   1   55.69    6.30
 -13 -20  -1    3.30    9.80
 -13 -20  -1    8.90    4.80
  13 -20   1    3.30    4.10
 -13 -20  -1    4.40    4.00
 -13  20  -1    1.30    4.00
  13  20   1    5.50    3.50
  13  20   1    2.00    3.50
 -14 -20  -1   -1.80    4.50
 -14 -20  -1   -2.40   10.00
 -14 -20  -1    3.10    4.00
  14 -20   1   -1.30    3.70
  14  20   1    0.00    4.60
 -14  20  -1   -0.40    5.60
  14  20   1    2.00    4.10
  14 -21  -1    4.40    3.70
 -14 -21   1   13.30    5.30
 -14 -21   1   11.10    4.70
 -14 -21   1   17.40   11.60
 -14  21   1    8.10    3.80
  14  21  -1   10.60    3.50
 -13 -21   1    9.20    5.30
 -13 -21   1   15.60    4.80
 -13 -21   1   27.50   11.30
  13 -21  -1    7.70    3.90
  13  21  -1   13.80    4.00
 -13  21   1   13.80    3.90
  13  21  -1   12.10    3.80
 -12 -21   1  199.08   12.00
 -12 -21   1  207.98   21.10
 -12 -21   1  181.18   12.80
  12  21  -1  182.58   11.10
  12  21  -1  182.28   11.20
 -11 -21   1  306.07   15.90
 -11 -21   1  280.57   21.10
  11 -21  -1  275.67   15.60
 -11 -21   1  293.37   23.10
 -11 -21   1  280.87   16.50
 -11  21   1  293.77   15.30
  11  21  -1  277.27   16.60
  11  21  -1  280.17   15.00
  11  21  -1  310.87   15.70
  11  21  -1  282.27   15.10
 -10 -21   1  344.47   23.50
 -10 -21   1  333.47   17.40
  10 -21  -1  333.57   16.80
 -10 -21   1  337.27   18.10
 -10 -21   1  299.07   21.60
  10  21  -1  335.77   16.70
 -10  21   1  347.17   16.80
  10  21  -1  316.77   18.10
  10  21  -1  338.77   16.90
  10  21  -1  307.27   16.50
  -9 -21   1    9.30    2.90
   9 -21  -1    5.50    2.60
   9 -21  -1    9.70    4.40
  -9 -21   1    6.80    2.80
  -9 -21   1   -0.40    6.90
  -9 -21   1    5.80    3.70
  -9 -21   1    2.80    6.90
  -9 -21   1    9.60    4.00
  -9  21   1    3.90    3.20
   9  21  -1   12.00    3.90
   9  21  -1   10.40    3.10
   9  21  -1    8.30    3.10
   9  21  -1    7.40    2.60
   8 -21  -1   15.00    2.60
  -8 -21   1   27.20    7.80
  -8 -21   1   24.20    7.50
   8 -21  -1   22.00    4.80
  -8 -21   1   14.00    4.00
  -8 -21   1   17.20    3.90
  -8 -21   1   15.90    3.00
   8 -21  -1   10.80    3.90
  -8  21   1   23.20    3.50
   8  21  -1   13.40    3.80
   8  21  -1   19.20    3.30
   8  21  -1   21.80    3.00
   8  21  -1   19.60    3.30
  -7 -21   1  274.47   17.70
  -7 -21   1  247.28   13.30
   7 -21  -1  245.28   12.60
   7 -21  -1  261.97   14.30
  -7 -21   1  281.37   14.10
  -7 -21   1  260.57   13.70
  -7 -21   1  271.67   17.90
  -7 -21   1  263.37   13.40
   7 -21  -1  234.48   14.60
  -7  21   1  261.67   14.90
  -7  21   1  262.37   13.00
   7  21  -1  244.48   13.00
   7  21  -1  250.37   14.10
   7  21  -1  252.57   13.00
  -6 -21   1   86.39    6.70
  -6 -21   1   82.89    6.30
  -6 -21   1   78.89    5.70
  -6 -21   1   64.69    6.30
  -6 -21   1   73.09    5.80
   6 -21  -1   76.99    4.90
  -6 -21   1   78.99    5.70
   6 -21  -1   74.99    6.20
  -6 -21   1   78.09    6.70
   6 -21  -1   88.49    7.00
  -6  21   1   67.39    5.60
  -6  21   1   79.69    8.90
   6  21  -1   84.39    5.70
   6  21  -1   71.79    7.20
   6  21  -1   88.99    5.70
   6  21  -1   81.29    5.40
  -5 -21   1  526.75   25.60
  -5 -21   1  517.45   25.70
  -5 -21   1  542.35   25.70
  -5 -21   1  540.95   24.90
  -5 -21   1  560.54   25.90
  -5 -21   1  545.75   25.40
  -5 -21   1  529.25   25.60
   5  21  -1  577.54   26.00
   5  21  -1  524.15   34.70
   5  21  -1  561.74   25.10
  -5  21   1  523.15   27.60
   5  21  -1  540.75   25.50
  -5  21   1  537.55   24.90
   5  21  -1  513.35   25.10
  -4 -21   1   52.99    4.20
  -4 -21   1   52.79    5.90
  -4 -21   1   65.99    4.80
  -4 -21   1   57.99    5.80
   4 -21  -1   52.59    4.00
  -4 -21   1   64.69    4.80
  -4 -21   1   64.19    5.00
   4  21  -1   51.29    5.30
   4  21  -1   57.09   11.80
   4  21  -1   63.09    4.60
   4  21  -1   58.49    4.60
   4  21  -1   68.79    5.50
  -4  21   1   66.79    4.50
   3 -21  -1  479.85   23.20
  -3 -21   1  512.05   24.10
  -3 -21   1  515.05   24.80
  -3 -21   1  511.05   23.40
  -3 -21   1  484.05   23.60
   3  21  -1  527.55   23.90
   3  21  -1  500.65   23.40
  -3  21   1  516.05   23.40
   3  21  -1  522.15   24.30
  -3  21   1  511.15   27.20
   3  21  -1  475.35   30.20
  -2 -21   1  148.99    8.20
  -2 -21   1  158.28   10.30
   2 -21  -1  140.99    7.40
  -2 -21   1  149.59    7.60
  -2 -21   1  147.79    8.10
   2 -21  -1  134.49    7.70
   2 -21  -1  137.29    8.60
  -2 -21   1  154.08    7.90
  -2  21   1  133.99    7.40
   2  21  -1  135.79    7.40
   2  21  -1  126.99    8.40
   2  21  -1  147.09    8.20
   2  21  -1  140.09   14.40
  -2  21   1  126.29   11.90
   1 -21  -1  312.17   14.60
  -1 -21   1  309.47   14.60
  -1 -21   1  314.87   14.40
  -1 -21   1  307.67   14.80
   1 -21  -1  286.57   14.20
  -1 -21   1  311.97   15.10
  -1  21   1  304.07   18.90
   1  21  -1  283.87   15.40
  -1  21   1  287.67   14.20
   1  21  -1  311.47   14.40
   1  21  -1  275.87   14.60
   0 -21   1  126.79    7.40
   0 -21  -1  147.39    7.70
   0 -21  -1  148.69    7.20
   0 -21  -1  138.39    7.50
   0  21   1  115.99   12.60
   0  21  -1  124.59    7.10
   0  21  -1  137.69    8.90
   0  21  -1  131.99   12.70
   0  21   1  130.49    7.10
  -1 -21  -1   21.80    2.30
  -1 -21  -1   17.20    2.50
   1 -21   1   20.80    2.50
   1 -21   1   17.00    2.10
  -1 -21  -1   18.80    2.50
  -1  21  -1   16.20    6.30
   1  21   1   13.50    1.90
  -1  21  -1   13.00    2.10
   1  21   1   14.70    7.50
  -1  21  -1   18.20    2.60
   1  21   1   16.00    2.80
  -2 -21  -1  667.73   32.80
   2  21   1  726.73   38.80
   2  21   1  694.53   33.40
  -2  21  -1  775.62   32.90
  -2  21  -1  730.93   36.40
  -2  21  -1  716.23   32.90
  -3 -21  -1 1241.68   55.49
  -3  21  -1 1209.88   57.79
   3  21   1 1192.98   55.39
   3  21   1 1180.88   54.89
  -3  21  -1 1178.68   54.59
  -3  21  -1 1287.37   55.09
   3  21   1 1211.38   61.59
  -3  21  -1 1236.58   54.89
  -4 -21  -1   25.30    4.20
  -4 -21  -1   29.70    3.40
  -4 -21  -1   24.10    3.00
   4  21   1   34.60   10.80
   4  21   1   29.40    3.70
   4  21   1   28.40    2.80
   4  21   1   23.90    3.30
   4  21   1   21.70    2.80
  -4  21  -1   25.20    3.20
  -4  21  -1   30.30    3.10
   4  21   1   24.30    2.90
  -4  21  -1   21.40    5.80
  -5 -21  -1   87.59    6.80
  -5 -21  -1   99.69    6.60
  -5 -21  -1   99.09    6.20
  -5 -21  -1   90.59    5.70
   5 -21   1   97.79    5.50
  -5 -21  -1   94.19    6.20
  -5 -21  -1   85.09    6.40
   5 -21   1   87.79    6.50
  -5 -21  -1   93.09    6.30
   5 -21   1   92.09    7.10
  -5 -21  -1   90.59    6.40
   5  21   1   88.89    5.80
  -5  21  -1  101.59    9.90
   5  21   1   85.39    6.00
   5  21   1   93.79    5.70
   5  21   1   84.99    6.70
  -6 -21  -1  122.39    7.90
  -6 -21  -1  143.79   12.70
  -6 -21  -1  119.79    8.00
  -6 -21  -1  129.89    8.40
  -6 -21  -1  137.99    8.00
   6 -21   1  130.19    7.30
  -6 -21  -1  142.29    8.10
  -6 -21  -1  136.89    8.20
  -6 -21  -1  118.89    8.40
   6 -21   1  129.29    9.10
   6 -21   1  145.69    9.90
  -6  21  -1  135.69    8.00
  -6  21  -1  144.59   11.30
   6  21   1  133.29    7.60
   6  21   1  128.69    7.80
   6  21   1  121.29    7.60
   6  21   1  142.09    8.70
   7 -21   1  323.17   15.60
  -7 -21  -1  294.17   15.90
  -7 -21  -1  317.87   16.20
  -7 -21  -1  335.27   16.50
  -7 -21  -1  349.96   16.90
   7 -21   1  337.37   17.40
  -7 -21  -1  316.67   20.60
   7 -21   1  297.77   17.10
  -7 -21  -1  315.97   16.20
  -7  21  -1  321.77   16.00
   7  21   1  322.47   15.80
  -7  21  -1  332.27   18.50
   7  21   1  299.97   15.80
   7  21   1  327.47   15.70
   7  21   1  322.87   16.90
  -8 -21  -1   98.59    6.90
   8 -21   1   84.39    8.30
  -8 -21  -1  105.09    8.00
  -8 -21  -1  102.09    7.80
   8 -21   1   94.59    6.40
  -8 -21  -1   93.99    7.40
   8 -21   1   95.89    9.00
  -8 -21  -1  106.09   12.10
  -8 -21  -1   91.29    6.80
   8  21   1   90.99    6.50
   8  21   1   82.09    7.60
   8  21   1   92.79    6.50
   8  21   1  104.29    6.80
  -8  21  -1   89.89    7.10
  -9 -21  -1   33.70    4.20
  -9 -21  -1   41.40    5.80
  -9 -21  -1   44.70    5.40
  -9 -21  -1   38.80    4.40
   9 -21   1   40.30    6.20
  -9 -21  -1   51.29    9.30
   9 -21   1   31.80    4.10
  -9 -21  -1   30.60    8.30
   9  21   1   39.30    4.20
  -9  21  -1   41.80    4.80
   9  21   1   35.80    5.20
  -9  21  -1   44.00    5.60
   9  21   1   46.00    5.10
   9  21   1   40.70    4.40
 -10 -21  -1  106.79    8.80
 -10 -21  -1  115.39   13.40
 -10 -21  -1   89.19   12.70
  10 -21   1   99.49    7.60
 -10 -21  -1  103.09    8.10
 -10 -21  -1   95.69    7.50
  10  21   1  101.89    8.70
  10  21   1   95.69    6.90
  10  21   1   90.99    7.10
 -10  21  -1   94.89    8.10
  10  21   1   91.09    7.40
 -11 -21  -1  125.89   15.40
 -11 -21  -1  117.09    9.90
  11 -21   1  108.19    8.70
 -11 -21  -1  115.29    8.90
  11  21   1  131.29   12.90
 -11  21  -1  119.49    8.90
  11  21   1  109.09    8.00
  11  21   1  119.39    8.00
  11  21   1   99.79    9.40
 -12 -21  -1    4.70    9.60
  12 -21   1    3.20    4.00
 -12 -21  -1    2.80    3.90
 -12 -21  -1    5.60    4.60
 -12  21  -1    0.40    3.90
  12  21   1    3.90    3.40
  12  21   1    2.00    3.50
 -13 -21  -1   32.00   11.80
 -13 -21  -1   37.80    5.30
 -13 -21  -1   35.40    5.90
  13 -21   1   30.00    5.60
 -13  21  -1   27.50    4.90
  13  21   1   28.60    4.50
  13  21   1   32.60    4.60
 -14 -21  -1  123.79    9.10
 -14 -21  -1  113.49    9.90
 -14 -21  -1  109.79   15.70
 -14  21  -1  119.09    8.90
  14  21   1  118.49    8.30
 -14 -22   1  102.29   16.00
 -14 -22   1  122.09    9.80
 -14 -22   1  106.69   10.30
  14  22  -1  123.59   10.00
  14  22  -1  130.79    8.50
  14  22  -1  123.99    8.50
 -14  22   1  132.49    8.60
 -13 -22   1    0.80    4.80
 -13 -22   1    0.60    4.30
  13 -22  -1    1.40    3.50
 -13 -22   1    7.10   10.10
 -13  22   1    0.40    3.50
  13  22  -1    2.60    3.40
  13  22  -1    5.50    3.70
 -12 -22   1    6.00    4.50
  12 -22  -1    7.60    3.90
 -12 -22   1    5.10    9.70
 -12 -22   1    4.50    5.00
 -12  22   1   17.70    4.10
  12  22  -1    7.70    3.80
  12  22  -1    6.80    3.70
  11 -22  -1  101.89    8.10
 -11 -22   1  101.59   14.10
 -11 -22   1   90.29    9.90
 -11 -22   1  103.69    9.10
  11  22  -1  101.79    7.80
  11  22  -1   93.89    7.20
  11  22  -1   95.89    7.90
  11  22  -1   89.59    9.10
 -11  22   1  109.49    8.20
  10 -22  -1  178.38   10.70
 -10 -22   1  191.78   12.40
 -10 -22   1  153.18   16.40
 -10 -22   1  196.78   18.30
  10  22  -1  187.58   10.60
  10  22  -1  172.18   10.80
  10  22  -1  180.78   10.40
 -10  22   1  183.28   10.80
  10  22  -1  183.38   12.10
  -9 -22   1  700.13   33.30
   9 -22  -1  686.53   32.10
  -9 -22   1  665.23   32.70
  -9 -22   1  700.73   37.00
  -9 -22   1  696.73   37.80
  -9 -22   1  682.93   32.30
   9 -22  -1  650.03   33.90
  -9 -22   1  652.03   32.50
   9  22  -1  684.93   32.20
   9  22  -1  703.53   32.20
   9  22  -1  691.13   33.50
   9  22  -1  741.93   32.20
  -9  22   1  694.83   32.10
  -8 -22   1   12.80    3.10
   8 -22  -1   15.30    2.60
  -8 -22   1   18.40    3.20
  -8 -22   1   10.30    6.40
   8 -22  -1   17.10    4.30
   8 -22  -1    7.20    4.00
  -8 -22   1   19.10    4.70
  -8 -22   1   10.50    7.00
  -8 -22   1   16.40    4.10
  -8  22   1   12.60    3.20
   8  22  -1   11.50    2.70
   8  22  -1   12.60    3.10
   8  22  -1   15.40    4.00
   8  22  -1   10.60    3.20
   7 -22  -1   14.90    4.00
  -7 -22   1   15.30    3.90
  -7 -22   1    9.70    6.30
  -7 -22   1   15.00    3.00
   7 -22  -1   16.00    2.50
   7 -22  -1   18.60    3.90
  -7 -22   1   11.60    6.60
  -7 -22   1   20.30    4.10
  -7 -22   1   13.30    2.80
   7  22  -1   12.70    3.60
   7  22  -1   13.20    3.00
  -7  22   1   15.40    5.20
  -7  22   1   16.10    3.10
   7  22  -1   14.50    2.90
  -6 -22   1   26.60    4.20
   6 -22  -1   21.10    2.50
  -6 -22   1   19.40    3.10
   6 -22  -1   20.60    3.50
  -6 -22   1   25.80    3.90
  -6 -22   1   23.50    3.40
  -6 -22   1   22.00    3.00
  -6 -22   1   24.90    4.10
   6  22  -1   23.40    3.90
  -6  22   1   18.00    5.60
   6  22  -1   18.10    3.00
  -6  22   1   20.80    3.10
   6  22  -1   22.80    2.90
   6  22  -1   19.30    3.70
   6  22  -1   19.30    3.00
  -5 -22   1  550.04   25.80
  -5 -22   1  559.04   26.20
  -5 -22   1  544.95   25.40
  -5 -22   1  540.15   26.20
  -5 -22   1  561.74   26.70
   5 -22  -1  503.55   25.90
   5 -22  -1  543.45   25.30
  -5 -22   1  515.85   26.00
   5 -22  -1  564.24   26.60
  -5 -22   1  566.24   28.80
  -5 -22   1  561.54   25.90
  -5  22   1  531.65   25.40
   5  22  -1  576.64   25.60
   5  22  -1  528.05   25.60
   5  22  -1  501.75   36.20
  -5  22   1  581.04   28.70
   5  22  -1  570.14   26.60
   5  22  -1  579.24   25.60
   5  22  -1  536.95   26.40
  -4 -22   1  240.78   12.40
  -4 -22   1  220.58   12.40
  -4 -22   1  231.88   13.30
  -4 -22   1  231.48   11.80
  -4 -22   1  250.37   12.60
  -4 -22   1  218.88   12.60
  -4 -22   1  240.88   13.00
   4  22  -1  219.28   21.10
   4  22  -1  252.27   12.20
   4  22  -1  259.47   12.10
   4  22  -1  228.38   12.90
  -4  22   1  249.88   11.90
  -4  22   1  261.77   16.10
   4  22  -1  258.27   12.90
   3 -22  -1   11.10    2.30
  -3 -22   1    4.60    2.80
  -3 -22   1    5.60    2.10
  -3 -22   1    7.10    2.40
   3 -22  -1    8.70    1.80
  -3 -22   1   10.30    2.30
  -3 -22   1    6.60    3.80
  -3 -22   1    8.10    1.90
  -3 -22   1    8.90    2.70
   3  22  -1    7.70    2.70
  -3  22   1    8.00    2.00
   3  22  -1    6.80    2.30
   3  22  -1    3.50    1.90
  -3  22   1   10.10    6.00
   3  22  -1    9.20    2.00
   3  22  -1    5.40    2.80
   3  22  -1    7.20    8.70
  -3  22   1    6.80    2.00
  -2 -22   1  273.97   14.20
  -2 -22   1  262.27   14.20
  -2 -22   1  286.77   16.00
  -2 -22   1  283.97   14.00
   2 -22  -1  288.27   14.20
   2 -22  -1  264.17   13.50
  -2 -22   1  279.57   13.60
  -2 -22   1  301.17   14.10
   2  22  -1  293.97   20.90
  -2  22   1  285.77   13.60
   2  22  -1  303.17   13.70
   2  22  -1  284.37   14.10
   2  22  -1  269.97   14.70
  -1 -22   1   11.10    2.20
  -1 -22   1   10.00    2.10
   1 -22  -1   10.10    2.00
  -1 -22   1    8.80    2.10
  -1 -22   1    8.30    1.90
   1 -22  -1    6.70    1.80
  -1 -22   1   12.70    2.60
   1 -22  -1    8.90    2.20
   1  22  -1   11.40    7.40
   1  22  -1    4.60    2.60
   1  22  -1    4.70    1.60
  -1  22   1    6.60    1.60
   1  22  -1    8.30    2.30
  -1  22   1   17.10    6.50
   0  22  -1 1179.88   54.79
  -1 -22  -1   35.80    3.70
  -1 -22  -1   29.00    2.80
   1 -22   1   24.80    2.60
   1 -22   1   31.80    3.80
   1 -22   1   24.80    3.00
  -1 -22  -1   36.40    3.60
  -1 -22  -1   24.20    3.10
  -1 -22  -1   20.90    4.70
  -1  22  -1   31.70    3.00
   1  22   1   32.10    2.90
   1  22   1   37.40    8.90
  -1  22  -1   40.00    7.60
   2 -22   1   26.30    3.50
  -2 -22  -1   28.30    3.40
   2 -22   1   20.50    2.40
  -2 -22  -1   25.70    3.00
  -2 -22  -1   23.40    2.90
   2  22   1   28.20    2.70
   2  22   1   25.40    8.60
  -2  22  -1   25.40    3.00
   2  22   1   23.80    3.00
  -2  22  -1   22.40    2.60
  -2  22  -1   17.70    6.70
   3 -22   1   32.50    3.50
  -3 -22  -1   34.40    3.50
  -3 -22  -1   25.30    3.20
  -3 -22  -1   31.80    3.00
   3 -22   1   28.80    2.70
  -3 -22  -1   30.30    3.30
  -3 -22  -1   35.60    4.00
   3  22   1   27.50    3.60
   3  22   1   24.30    2.90
  -3  22  -1   31.80    3.20
  -3  22  -1   28.80    3.10
   3  22   1   25.60    3.50
  -3  22  -1   31.60    7.30
  -3  22  -1   34.60    3.50
   3  22   1   27.40    3.00
   4 -22   1  291.67   13.10
  -4 -22  -1  272.67   13.70
   4  22   1  278.57   14.20
   4  22   1  270.97   13.20
  -4  22  -1  242.28   16.90
  -4  22  -1  255.07   13.50
  -4  22  -1  275.17   13.30
   4  22   1  266.77   13.70
   4  22   1  253.67   13.80
  -5 -22  -1  777.62   38.10
   5 -22   1  809.62   38.50
  -5 -22  -1  781.82   38.30
  -5 -22  -1  845.82   38.00
  -5 -22  -1  848.32   38.30
  -5 -22  -1  838.52   38.30
  -5 -22  -1  810.22   38.10
  -5 -22  -1  833.02   37.60
   5 -22   1  782.92   38.70
   5  22   1  869.61   37.60
  -5  22  -1  849.72   37.70
   5  22   1  791.82   37.70
   5  22   1  847.32   38.70
   5  22   1  867.01   38.00
  -6 -22  -1  147.79    8.90
   6 -22   1  136.69    9.40
  -6 -22  -1  152.98    9.30
   6 -22   1  152.78    8.30
  -6 -22  -1  168.18    9.10
  -6 -22  -1  141.79    8.80
  -6 -22  -1  161.08    9.50
  -6  22  -1  137.29   12.10
  -6  22  -1  162.38    8.90
   6  22   1  156.88    8.50
   6  22   1  139.09    8.30
  -7 -22  -1    3.60    3.20
   7 -22   1    0.90    3.50
  -7 -22  -1    3.00    3.20
  -7 -22  -1    8.20    7.20
  -7 -22  -1    3.90    2.40
   7 -22   1    6.30    3.60
   7 -22   1    2.00    2.10
  -7 -22  -1    2.90    2.50
  -7 -22  -1    4.30    3.40
  -7  22  -1    1.60    5.30
  -7  22  -1    1.70    2.90
   7  22   1    3.80    3.00
   7  22   1    5.40    2.60
   7  22   1    2.00    2.10
   7  22   1    1.80    2.50
   8 -22   1   12.60    2.90
  -8 -22  -1   11.10    3.00
  -8 -22  -1   12.80    3.20
   8 -22   1   18.50    4.60
  -8 -22  -1   17.90    5.00
   8 -22   1    7.90    4.40
  -8 -22  -1   11.10    3.90
  -8 -22  -1   10.40    8.10
  -8 -22  -1   11.90    3.90
   8  22   1   13.00    3.20
   8  22   1   10.90    3.10
   8  22   1   10.60    3.90
  -8  22  -1   13.10    3.60
   8  22   1    9.30    2.70
  -9 -22  -1  313.57   22.80
  -9 -22  -1  363.26   17.60
   9 -22   1  325.67   19.60
  -9 -22  -1  352.86   18.40
   9 -22   1  357.56   17.40
  -9 -22  -1  345.07   19.30
  -9 -22  -1  337.97   17.70
   9  22   1  358.76   17.60
   9  22   1  323.17   18.50
  -9  22  -1  355.56   17.30
   9  22   1  345.27   17.30
  -9  22  -1  337.27   17.50
   9  22   1  347.97   17.20
 -10 -22  -1  207.98   18.10
 -10 -22  -1  214.78   12.40
 -10 -22  -1  207.08   12.90
  10 -22   1  197.38   11.80
 -10 -22  -1  209.08   18.90
 -10 -22  -1  194.18   11.50
  10  22   1  198.88   13.00
  10  22   1  212.78   11.90
  10  22   1  194.98   11.40
  10  22   1  201.18   11.40
 -10  22  -1  207.88   12.00
 -11 -22  -1   44.90   11.20
  11 -22   1   54.49    5.90
 -11 -22  -1   56.39   10.60
  11  22   1   45.10    5.10
  11  22   1   39.20    6.30
 -11  22  -1   46.00    5.50
  11  22   1   44.60    5.00
  11  22   1   47.50    6.10
  12 -22   1   62.19    6.80
 -12 -22  -1   88.29   14.40
 -12 -22  -1   69.29    6.70
 -12 -22  -1   57.69    7.10
  12  22   1   61.09    6.50
  12  22   1   83.19    7.10
 -12  22  -1   74.79    7.50
  13 -22   1    0.00    3.90
 -13 -22  -1    2.40    5.40
 -13 -22  -1    4.80    4.80
 -13 -22  -1   -2.00    9.80
  13  22   1    3.80    3.60
 -13  22  -1    4.40    4.00
  13  22   1    6.60    3.70
 -14 -22  -1   29.00    5.80
 -14  22  -1   22.50    4.40
  14  22   1   30.40    4.20
  14  22   1   24.40    4.20
 -13 -23   1   23.50   11.30
 -13 -23   1   32.20    6.20
 -13 -23   1   36.80    8.80
  13  23  -1   23.70    4.20
  13  23  -1   28.10    4.50
 -13  23   1   23.10    5.70
  13  23  -1   29.60    5.70
 -12 -23   1   89.39   10.10
 -12 -23   1  110.79   15.40
 -12 -23   1   94.69    9.10
  12  23  -1   80.09    7.60
  12  23  -1  106.99    7.90
 -12  23   1   98.69    7.90
  11 -23  -1  285.47   16.30
 -11 -23   1  273.07   17.50
  11  23  -1  315.77   15.90
  11  23  -1  336.07   16.20
  10 -23  -1  182.08   10.80
 -10 -23   1  186.38   18.80
 -10 -23   1  192.58   12.10
 -10 -23   1  182.18   12.60
  10  23  -1  187.78   10.90
  10  23  -1  154.28   11.40
 -10  23   1  179.18   10.80
  10  23  -1  179.68   10.70
  10  23  -1  180.58   12.20
   9 -23  -1  295.17   16.90
   9 -23  -1  293.17   14.50
  -9 -23   1  276.57   15.70
  -9 -23   1  264.97   14.60
  -9 -23   1  274.97   14.90
  -9 -23   1  241.18   19.90
  -9 -23   1  269.17   21.20
  -9 -23   1  287.67   16.00
   9  23  -1  287.87   16.10
   9  23  -1  270.57   14.70
  -9  23   1  287.37   14.60
   9  23  -1  292.77   14.70
   9  23  -1  285.97   14.60
   8 -23  -1   21.20    4.80
   8 -23  -1   22.60    4.80
  -8 -23   1   33.10    8.00
  -8 -23   1   29.60    3.80
   8 -23  -1   26.00    5.10
  -8 -23   1   25.80    4.80
  -8 -23   1   41.70   10.60
  -8 -23   1   21.00    4.80
   8  23  -1   29.60    3.80
   8  23  -1   27.10    3.40
   8  23  -1   25.00    4.70
   8  23  -1   30.50    4.00
  -7 -23   1    7.60    3.70
  -7 -23   1    5.60    3.80
   7 -23  -1    6.40    3.60
  -7 -23   1    7.60    6.50
  -7 -23   1    5.20    2.60
  -7 -23   1    5.60    2.70
   7 -23  -1    3.80    3.50
  -7 -23   1   -1.50    6.80
   7 -23  -1    5.00    2.20
  -7  23   1    5.40    2.80
  -7  23   1    7.70    5.00
   7  23  -1    7.00    3.70
   7  23  -1    3.40    4.00
   7  23  -1    2.30    2.70
   7  23  -1    6.30    2.40
   7  23  -1    5.40    3.30
  -6 -23   1  130.09    8.30
  -6 -23   1  133.59    9.10
   6 -23  -1  128.99    8.80
  -6 -23   1  132.79    8.20
  -6 -23   1  135.59    8.80
   6 -23  -1  134.59    7.50
   6 -23  -1  137.89    9.20
  -6 -23   1  129.29    9.10
  -6  23   1  139.19    7.90
   6  23  -1  121.59    8.10
   6  23  -1  141.29    7.90
   6  23  -1  134.69    9.10
   6  23  -1  137.19    8.10
  -6  23   1  137.29   11.70
   6  23  -1  141.19    9.10
  -5 -23   1   20.10    4.10
  -5 -23   1   22.50    3.20
  -5 -23   1   23.60    3.70
  -5 -23   1   18.80    3.50
   5 -23  -1   20.90    3.90
  -5 -23   1   16.60    3.10
  -5 -23   1   26.90    3.30
   5 -23  -1   21.00    2.50
  -5 -23   1   19.60    2.60
   5 -23  -1   23.80    4.10
   5  23  -1    9.00   12.00
   5  23  -1   26.70    3.00
  -5  23   1   28.80    3.50
   5  23  -1   27.40    4.10
  -5  23   1   35.50    6.90
   5  23  -1   23.70    3.10
   5  23  -1   23.40    4.10
  -4 -23   1  345.77   17.80
  -4 -23   1  326.87   16.60
  -4 -23   1  345.77   16.50
  -4 -23   1  314.47   16.40
  -4 -23   1  332.47   16.90
  -4 -23   1  339.87   16.00
  -4 -23   1  318.37   16.70
   4 -23  -1  325.57   16.50
  -4  23   1  344.87   20.20
   4  23  -1  323.27   16.10
   4  23  -1  354.06   16.80
   4  23  -1  340.07   17.20
  -4  23   1  327.07   15.90
   4  23  -1  341.07   16.20
   4  23  -1  326.17   16.10
  -3 -23   1  311.57   15.40
   3 -23  -1  313.37   14.90
  -3 -23   1  313.47   15.70
  -3 -23   1  319.67   15.00
  -3 -23   1  310.17   17.20
  -3 -23   1  320.17   15.50
  -3 -23   1  290.47   15.30
  -3 -23   1  326.87   15.90
   3  23  -1  308.77   15.50
   3  23  -1  310.07   23.90
  -3  23   1  320.87   19.60
   3  23  -1  330.07   15.10
   3  23  -1  306.27   16.10
   3  23  -1  290.57   15.10
   3  23  -1  290.27   15.10
  -2 -23   1   76.79    5.30
   2 -23  -1   60.59    4.70
  -2 -23   1   67.39    4.80
   2 -23  -1   76.29    5.20
  -2 -23   1   59.79    5.70
  -2 -23   1   66.99    7.80
  -2 -23   1   73.69    5.30
   2 -23  -1   67.49    5.30
   2  23  -1   80.39    4.90
  -2  23   1   75.29    4.70
   2  23  -1   59.99    6.00
  -2  23   1   68.49    4.70
  -2  23   1   80.09   10.10
   2  23  -1   79.79    5.40
   1 -23  -1   64.89    5.10
  -1 -23   1   77.69    5.40
  -1 -23   1   78.29    4.90
  -1 -23   1   79.19    5.90
  -1 -23   1   82.19    5.60
  -1 -23   1   73.49    5.30
   1 -23  -1   83.39    6.30
   1 -23  -1   64.69    5.10
   1 -23  -1   77.29    6.00
   1  23  -1   62.79    6.20
   1  23  -1   73.59    4.80
   1  23  -1   77.59   11.20
   1  23  -1   62.39    5.30
   0 -23   1    7.70    2.10
   0 -23   1    3.30    1.60
   0 -23  -1    3.20    1.80
[truncated: 4,322,972 more chars]
