# Supplementary material for: Reduction of Rare‐Earth Stannole Sandwich Complexes to Tin‐Based Radical Ligands and Tin–Tin Bonds
Source: Angew Chem Int Ed Engl. 2025 Sep 14;64(45):e202516323. doi: 10.1002/anie.202516323 (PMC12582010; doi:10.1002/anie.202516323)
Supplement: Supplementary file 2 — Supporting Information [file ANIE-64-e202516323-s001.zip › 2Gd.cif]

data_try001
_audit_creation_date               2024-07-01
_audit_creation_method
;
Olex2 1.5
(compiled 2024.02.16 svn.r378c4104 for OlexSys, GUI svn.r6928)
;
_shelx_SHELXL_version_number       '2019/1'
_audit_contact_author_address      ?
_audit_contact_author_email        ?
_audit_contact_author_name         ''
_audit_contact_author_phone        ?
_publ_contact_author_id_orcid      ?
_publ_section_references
;
Dolomanov, O.V., Bourhis, L.J., Gildea, R.J, Howard, J.A.K. & Puschmann, H.
 (2009), J. Appl. Cryst. 42, 339-341.

Sheldrick, G.M. (2008). Acta Cryst. A64, 112-122.

Sheldrick, G.M. (2015). Acta Cryst. A71, 3-8.
;
_chemical_name_common              ?
_chemical_name_systematic          ?
_chemical_formula_moiety          
 'C58 H106 Gd2 Si4 Sn2, C18 H36 K N2 O6, 1.5[C6H14]'
_chemical_formula_sum              'C85 H163 Gd2 K N2 O6 Si4 Sn2'
_chemical_formula_weight           2012.50
_chemical_melting_point            ?
loop_
  _atom_type_symbol
  _atom_type_description
  _atom_type_scat_dispersion_real
  _atom_type_scat_dispersion_imag
  _atom_type_scat_source
 'C' 'C' 0.0137 0.0067 'International Tables Vol C Tables 4.2.6.8 and 6.1.1.4'
 'H' 'H' 0.0000 0.0000 'International Tables Vol C Tables 4.2.6.8 and 6.1.1.4'
 'Gd' 'Gd' -3.4578 11.1283
 'International Tables Vol C Tables 4.2.6.8 and 6.1.1.4'
 'K' 'K' 0.3778 0.8310 'International Tables Vol C Tables 4.2.6.8 and 6.1.1.4'
 'N' 'N' 0.0241 0.0134 'International Tables Vol C Tables 4.2.6.8 and 6.1.1.4'
 'O' 'O' 0.0389 0.0241 'International Tables Vol C Tables 4.2.6.8 and 6.1.1.4'
 'Si' 'Si' 0.2153 0.2529 'International Tables Vol C Tables 4.2.6.8 and 6.1.1.4'
 'Sn' 'Sn' 0.1164 4.3256 'International Tables Vol C Tables 4.2.6.8 and 6.1.1.4'

_shelx_space_group_comment
;
The symmetry employed for this shelxl refinement is uniquely defined
by the following loop, which should always be used as a source of
symmetry information in preference to the above space-group names.
They are only intended as comments.
;
_space_group_crystal_system        'monoclinic'
_space_group_IT_number             14
_space_group_name_H-M_alt          'P 1 21/n 1'
_space_group_name_Hall             '-P 2yn'
loop_
  _space_group_symop_operation_xyz
 'x, y, z'
 '-x+1/2, y+1/2, -z+1/2'
 '-x, -y, -z'
 'x-1/2, -y-1/2, z-1/2'

_cell_length_a                     13.6621(6)
_cell_length_b                     34.4140(14)
_cell_length_c                     20.4638(9)
_cell_angle_alpha                  90
_cell_angle_beta                   94.968(2)
_cell_angle_gamma                  90
_cell_volume                       9585.3(7)
_cell_formula_units_Z              4
_cell_measurement_reflns_used      9778
_cell_measurement_temperature      100.00
_cell_measurement_theta_max        57.04
_cell_measurement_theta_min        3.60
_shelx_estimated_absorpt_T_max     0.616
_shelx_estimated_absorpt_T_min     0.296
_exptl_absorpt_coefficient_mu      10.741
_exptl_absorpt_correction_T_max    0.7512
_exptl_absorpt_correction_T_min    0.3976
_exptl_absorpt_correction_type     multi-scan
_exptl_absorpt_process_details
;
SADABS-2016/2 (Bruker,2016/2) was used for absorption correction.
wR2(int) was 0.1515 before and 0.0862 after correction.
The Ratio of minimum to maximum transmission is 0.5293.
The \l/2 correction factor is Not present.
;
_exptl_absorpt_special_details     ?
_exptl_crystal_colour              'clear dark red'
_exptl_crystal_colour_lustre       clear
_exptl_crystal_colour_modifier     dark
_exptl_crystal_colour_primary      red
_exptl_crystal_density_diffrn      1.395
_exptl_crystal_density_meas        ?
_exptl_crystal_density_method      ?
_exptl_crystal_description         plate
_exptl_crystal_F_000               4152
_exptl_crystal_size_max            0.15
_exptl_crystal_size_mid            0.1
_exptl_crystal_size_min            0.05
_exptl_transmission_factor_max     ?
_exptl_transmission_factor_min     ?
_diffrn_reflns_av_R_equivalents    0.0556
_diffrn_reflns_av_unetI/netI       0.0329
_diffrn_reflns_Laue_measured_fraction_full  0.998
_diffrn_reflns_Laue_measured_fraction_max  0.996
_diffrn_reflns_limit_h_max         17
_diffrn_reflns_limit_h_min         -17
_diffrn_reflns_limit_k_max         43
_diffrn_reflns_limit_k_min         -39
_diffrn_reflns_limit_l_max         25
_diffrn_reflns_limit_l_min         -25
_diffrn_reflns_number              146686
_diffrn_reflns_point_group_measured_fraction_full  0.998
_diffrn_reflns_point_group_measured_fraction_max  0.996
_diffrn_reflns_theta_full          53.594
_diffrn_reflns_theta_max           57.077
_diffrn_reflns_theta_min           2.191
_diffrn_ambient_temperature        100.00
_diffrn_detector_area_resol_mean   ?
_diffrn_measured_fraction_theta_full  0.998
_diffrn_measured_fraction_theta_max  0.996
_diffrn_measurement_device_type    'Bruker APEX-II CCD'
_diffrn_measurement_method         '\f and \w scans'
_diffrn_radiation_type             GaK\a
_diffrn_radiation_wavelength       1.34139
_diffrn_source                     ?
_diffrn_source_current             3.57
_diffrn_source_power               0.24886469999999997
_diffrn_source_voltage             69.71
_diffrn_standards_number           0
_reflns_Friedel_coverage           0.000
_reflns_Friedel_fraction_full      .
_reflns_Friedel_fraction_max       .
_reflns_number_gt                  18158
_reflns_number_total               19573
_reflns_special_details
;
 Reflections were merged by SHELXL according to the crystal
 class for the calculation of statistics and refinement.
 
 Structure factors included contributions from the .fab file.
 
 _reflns_Friedel_fraction is defined as the number of unique
 Friedel pairs measured divided by the number that would be
 possible theoretically, ignoring centric projections and
 systematic absences.
;
_reflns_threshold_expression       'I > 2\s(I)'
_computing_cell_refinement         'SAINT V8.40B (?, 2016)'
_computing_data_collection         ?
_computing_data_reduction          'SAINT V8.40B (?, 2016)'
_computing_molecular_graphics      'Olex2 1.5 (Dolomanov et al., 2009)'
_computing_publication_material    'Olex2 1.5 (Dolomanov et al., 2009)'
_computing_structure_refinement    'XL  (Sheldrick, 2008)'
_computing_structure_solution      'SHELXT 2018/2 (Sheldrick, 2018)'
_refine_diff_density_max           2.099
_refine_diff_density_min           -1.328
_refine_diff_density_rms           0.122
_refine_ls_extinction_coef         .
_refine_ls_extinction_method       none
_refine_ls_goodness_of_fit_ref     1.085
_refine_ls_hydrogen_treatment      constr
_refine_ls_matrix_type             full
_refine_ls_number_parameters       872
_refine_ls_number_reflns           19573
_refine_ls_number_restraints       114
_refine_ls_R_factor_all            0.0587
_refine_ls_R_factor_gt             0.0552
_refine_ls_restrained_S_all        1.087
_refine_ls_shift/su_max            0.002
_refine_ls_shift/su_mean           0.000
_refine_ls_structure_factor_coef   Fsqd
_refine_ls_weighting_details      
 'w=1/[\s^2^(Fo^2^)+81.0678P] where P=(Fo^2^+2Fc^2^)/3'
_refine_ls_weighting_scheme        calc
_refine_ls_wR_factor_gt            0.1192
_refine_ls_wR_factor_ref           0.1207
_refine_special_details            ?
_olex2_refinement_description
;
1. Fixed Uiso
 At 1.2 times of:
  All C(H) groups, All C(H,H) groups
 At 1.5 times of:
  All C(H,H,H) groups
2. Rigid bond restraints
 C026, Si07, C02J, C02I
 with sigma for 1-2 distances of 0.01 and sigma for 1-3 distances of 0.01
 Si09, C02L, C02M, C02G
 with sigma for 1-2 distances of 0.01 and sigma for 1-3 distances of 0.01
3. Uiso/Uaniso restraints and constraints
C026 \\sim C02J \\sim Si07 \\sim C02I: within 2A with sigma of 0.04 and sigma
for terminal atoms of 0.08 within 2A
Si09 \\sim C02L \\sim C02M \\sim C02G: within 2A with sigma of 0.04 and sigma
for terminal atoms of 0.08 within 2A
Uanis(C02M) \\sim Ueq, Uanis(C02G) \\sim Ueq, Uanis(C02L) \\sim Ueq,
Uanis(C02J) \\sim Ueq, Uanis(C02I) \\sim Ueq, Uanis(C026) \\sim Ueq: with sigma
of 0.1 and sigma for terminal atoms of 0.2
Uanis(C02G) \\sim Ueq, Uanis(C02M) \\sim Ueq, Uanis(C02L) \\sim Ueq: with sigma
of 0.1 and sigma for terminal atoms of 0.2
Uanis(C02L) \\sim Ueq, Uanis(C02M) \\sim Ueq, Uanis(C02G) \\sim Ueq,
Uanis(C02J) \\sim Ueq, Uanis(C02I) \\sim Ueq, Uanis(C026) \\sim Ueq: with sigma
of 0.1 and sigma for terminal atoms of 0.2
4. Rigid body (RIGU) restrains
 Si07, C02J, C026, C02I
 with sigma for 1-2 distances of 0.004 and sigma for 1-3 distances of 0.004
 Si09, C02L, C02M, C02G
 with sigma for 1-2 distances of 0.004 and sigma for 1-3 distances of 0.004
5.a Secondary CH2 refined with riding coordinates:
 C011(H10,H), C015(H11,HA), C017(H12,HB), C019(H13,HC), C01E(H14,HD), C01F(H15,
 HE), C01H(H16,HF), C01K(H17,HG), C01O(H18,HJ), C01P(H19,HK), C01U(H20,HR),
 C020(H21,H28), C022(H22,H29), C023(H23,H30), C025(H24,H31), C027(H25,H32),
 C02A(H26,H33), C02C(H27,H34)
5.b Aromatic/amide H refined with riding coordinates:
 C00H(H00H), C00K(H00K), C00S(H00S), C01I(H01S)
5.c Idealised Me refined as rotating group:
 C00R(H00A,H00B,H00C), C00W(H00D,H00E,H00F), C00X(H00G,H00I,H00J), C00Z(H00L,
 H00M,H00N), C010(H01A,H01B,H01C), C012(H01D,H01E,H01F), C013(H01G,H01H,H01I),
 C014(H01J,H01K,H01L), C018(H01M,H01N,H01O), C01G(H01P,H01Q,H01R), C01L(H01T,
 H01U,H01V), C01M(H01W,H01X,H01Y), C01N(H01Z,HH,HI), C01Q(H01,HL,HM), C01R(H1,
 HN,HO), C01S(H2,HP,HQ), C01V(H3,HS,HT), C01X(H4,HU,HV), C01Y(H5,HW,HX),
 C01Z(H6,HY,HZ), C024(H02A,H02B,H02C), C026(H02D,H02E,H02F), C028(H02G,H02H,
 H02I), C029(H02J,H02K,H02L), C02B(H02M,H02N,H02O), C02D(H02P,H02Q,H02R),
 C02E(H02S,H02T,H02U), C02F(H02V,H02W,H02X), C02G(H02Y,H35,H36), C02H(H02Z,H37,
 H38), C02I(H02,H39,H40), C02J(H7,H41,H42), C02L(H8,H43,H44), C02M(H9,H45,H46)
;
_atom_sites_solution_hydrogens     geom
_atom_sites_solution_primary       dual
_atom_sites_solution_secondary     ?
loop_
  _atom_site_label
  _atom_site_type_symbol
  _atom_site_fract_x
  _atom_site_fract_y
  _atom_site_fract_z
  _atom_site_U_iso_or_equiv
  _atom_site_adp_type
  _atom_site_occupancy
  _atom_site_site_symmetry_order
  _atom_site_calc_flag
  _atom_site_refinement_flags_posn
  _atom_site_refinement_flags_adp
  _atom_site_refinement_flags_occupancy
  _atom_site_disorder_assembly
  _atom_site_disorder_group
 Gd1 Gd 0.57732(2) 0.59980(2) 0.66199(2) 0.03209(8) Uani 1 1 d . . . . .
 Gd2 Gd 0.85089(2) 0.70391(2) 0.74872(2) 0.03343(8) Uani 1 1 d . . . . .
 Sn1 Sn 0.77076(3) 0.64510(2) 0.63701(2) 0.02833(9) Uani 1 1 d . . . . .
 Sn2 Sn 0.70330(3) 0.63889(2) 0.78142(2) 0.03782(10) Uani 1 1 d . . . . .
 Si1 Si 0.85111(12) 0.55461(5) 0.60604(10) 0.0394(4) Uani 1 1 d . U . . .
 Si2 Si 0.59760(13) 0.70391(5) 0.55868(9) 0.0354(4) Uani 1 1 d . . . . .
 Si3 Si 0.8971(2) 0.60694(8) 0.87858(16) 0.0833(9) Uani 1 1 d . U . . .
 Si4 Si 0.55790(14) 0.71808(7) 0.79420(11) 0.0550(6) Uani 1 1 d . . . . .
 C1 C 0.7400(4) 0.58491(16) 0.6062(3) 0.0355(14) Uani 1 1 d . . . . .
 C2 C 0.6618(4) 0.58546(16) 0.5545(3) 0.0310(12) Uani 1 1 d . . . . .
 C3 C 0.6084(4) 0.61992(17) 0.5403(3) 0.0323(13) Uani 1 1 d . . . . .
 C4 C 0.6287(4) 0.65349(16) 0.5811(3) 0.0318(13) Uani 1 1 d . . . . .
 C5 C 0.6423(5) 0.54904(18) 0.5127(3) 0.0395(14) Uani 1 1 d . . . . .
 H00D H 0.663530 0.526033 0.538363 0.059 Uiso 1 1 calc R U . . .
 H00E H 0.678906 0.550644 0.473691 0.059 Uiso 1 1 calc R U . . .
 H00F H 0.571829 0.547075 0.499244 0.059 Uiso 1 1 calc R U . . .
 C6 C 0.5372(5) 0.62351(19) 0.4793(3) 0.0402(15) Uani 1 1 d . . . . .
 H00G H 0.517475 0.597530 0.463653 0.060 Uiso 1 1 calc R U . . .
 H00I H 0.569301 0.637250 0.445071 0.060 Uiso 1 1 calc R U . . .
 H00J H 0.479028 0.638075 0.489940 0.060 Uiso 1 1 calc R U . . .
 C7 C 0.8429(6) 0.5017(2) 0.6222(6) 0.075(3) Uani 1 1 d . U . . .
 H02D H 0.843769 0.497227 0.669541 0.112 Uiso 1 1 calc R U . . .
 H02E H 0.898948 0.488400 0.605289 0.112 Uiso 1 1 calc R U . . .
 H02F H 0.781651 0.491441 0.600267 0.112 Uiso 1 1 calc R U . . .
 C8 C 0.9078(8) 0.5578(4) 0.5280(6) 0.099(3) Uani 1 1 d . U . . .
 H02 H 0.866376 0.544378 0.493652 0.149 Uiso 1 1 calc R U . . .
 H39 H 0.972914 0.545684 0.532824 0.149 Uiso 1 1 calc R U . . .
 H40 H 0.914445 0.585213 0.515865 0.149 Uiso 1 1 calc R U . . .
 C9 C 0.9478(7) 0.5718(3) 0.6687(6) 0.105(4) Uani 1 1 d . U . . .
 H7 H 0.980992 0.594425 0.651837 0.157 Uiso 1 1 calc R U . . .
 H41 H 0.995770 0.550934 0.678572 0.157 Uiso 1 1 calc R U . . .
 H42 H 0.917748 0.578948 0.708751 0.157 Uiso 1 1 calc R U . . .
 C10 C 0.4627(5) 0.7174(2) 0.5517(4) 0.0486(18) Uani 1 1 d . . . . .
 H01M H 0.428586 0.703600 0.514566 0.073 Uiso 1 1 calc R U . . .
 H01N H 0.455820 0.745503 0.544807 0.073 Uiso 1 1 calc R U . . .
 H01O H 0.433879 0.710156 0.592214 0.073 Uiso 1 1 calc R U . . .
 C11 C 0.6436(6) 0.7200(2) 0.4795(4) 0.0489(17) Uani 1 1 d . . . . .
 H01G H 0.713894 0.714278 0.480059 0.073 Uiso 1 1 calc R U . . .
 H01H H 0.632957 0.747999 0.474006 0.073 Uiso 1 1 calc R U . . .
 H01I H 0.607875 0.706094 0.443043 0.073 Uiso 1 1 calc R U . . .
 C12 C 0.6622(5) 0.73689(19) 0.6233(3) 0.0436(16) Uani 1 1 d . . . . .
 H01A H 0.648220 0.728010 0.667045 0.065 Uiso 1 1 calc R U . . .
 H01B H 0.638570 0.763587 0.616539 0.065 Uiso 1 1 calc R U . . .
 H01C H 0.733274 0.736062 0.619693 0.065 Uiso 1 1 calc R U . . .
 C13 C 0.8453(5) 0.6500(2) 0.8359(3) 0.0455(16) Uani 1 1 d . . . . .
 C14 C 0.8390(6) 0.6862(2) 0.8712(4) 0.0516(19) Uani 1 1 d . . . . .
 C15 C 0.7574(5) 0.7103(2) 0.8573(4) 0.0503(18) Uani 1 1 d . . . . .
 C16 C 0.6842(5) 0.7007(2) 0.8039(3) 0.0384(14) Uani 1 1 d . . . . .
 C17 C 0.9134(6) 0.6962(3) 0.9281(4) 0.067(2) Uani 1 1 d . . . . .
 H1 H 0.970751 0.679168 0.927227 0.101 Uiso 1 1 calc R U . . .
 HN H 0.883611 0.692640 0.969553 0.101 Uiso 1 1 calc R U . . .
 HO H 0.934080 0.723348 0.924281 0.101 Uiso 1 1 calc R U . . .
 C18 C 0.7381(6) 0.7438(3) 0.9034(4) 0.068(3) Uani 1 1 d . . . . .
 H02A H 0.697739 0.763518 0.879388 0.102 Uiso 1 1 calc R U . . .
 H02B H 0.800722 0.755301 0.920458 0.102 Uiso 1 1 calc R U . . .
 H02C H 0.703336 0.733957 0.939965 0.102 Uiso 1 1 calc R U . . .
 C19 C 0.8380(9) 0.6021(4) 0.9603(6) 0.123(4) Uani 1 1 d . U . . .
 H9 H 0.853921 0.625107 0.987404 0.184 Uiso 1 1 calc R U . . .
 H45 H 0.863369 0.578832 0.983465 0.184 Uiso 1 1 calc R U . . .
 H46 H 0.766500 0.600008 0.951474 0.184 Uiso 1 1 calc R U . . .
 C20 C 0.8640(10) 0.5615(3) 0.8309(7) 0.126(4) Uani 1 1 d . U . . .
 H8 H 0.796562 0.563574 0.810650 0.188 Uiso 1 1 calc R U . . .
 H43 H 0.869088 0.539058 0.860549 0.188 Uiso 1 1 calc R U . . .
 H44 H 0.909169 0.558063 0.796658 0.188 Uiso 1 1 calc R U . . .
 C21 C 1.0339(7) 0.6029(3) 0.8995(6) 0.100(4) Uani 1 1 d . U . . .
 H02Y H 1.066769 0.600367 0.858978 0.150 Uiso 1 1 calc R U . . .
 H35 H 1.048133 0.580039 0.927136 0.150 Uiso 1 1 calc R U . . .
 H36 H 1.057778 0.626304 0.923091 0.150 Uiso 1 1 calc R U . . .
 C22 C 0.5386(6) 0.7705(3) 0.7716(5) 0.070(3) Uani 1 1 d . . . . .
 H02G H 0.572389 0.786977 0.805480 0.105 Uiso 1 1 calc R U . . .
 H02H H 0.468127 0.776400 0.767981 0.105 Uiso 1 1 calc R U . . .
 H02I H 0.565110 0.775579 0.729396 0.105 Uiso 1 1 calc R U . . .
 C23 C 0.4910(6) 0.7118(3) 0.8707(5) 0.078(3) Uani 1 1 d . . . . .
 H02J H 0.497959 0.684878 0.886043 0.117 Uiso 1 1 calc R U . . .
 H02K H 0.421269 0.717856 0.860675 0.117 Uiso 1 1 calc R U . . .
 H02L H 0.519264 0.729385 0.904963 0.117 Uiso 1 1 calc R U . . .
 C24 C 0.4908(5) 0.6887(3) 0.7272(4) 0.056(2) Uani 1 1 d . . . . .
 H01Z H 0.532716 0.685324 0.691073 0.084 Uiso 1 1 calc R U . . .
 HH H 0.430336 0.702232 0.711046 0.084 Uiso 1 1 calc R U . . .
 HI H 0.474207 0.663164 0.744369 0.084 Uiso 1 1 calc R U . . .
 C25 C 0.4959(4) 0.53112(19) 0.7054(4) 0.0403(15) Uani 1 1 d . . . . .
 C26 C 0.4611(5) 0.5611(2) 0.7485(4) 0.0457(17) Uani 1 1 d . . . . .
 C27 C 0.3969(5) 0.5848(2) 0.7076(4) 0.0479(18) Uani 1 1 d . . . . .
 H01S H 0.363521 0.606899 0.722445 0.057 Uiso 1 1 calc R U . . .
 C28 C 0.3889(4) 0.57155(18) 0.6421(4) 0.0393(15) Uani 1 1 d . . . . .
 C29 C 0.4521(4) 0.53903(18) 0.6412(3) 0.0357(14) Uani 1 1 d . . . . .
 H00K H 0.463715 0.524552 0.603125 0.043 Uiso 1 1 calc R U . . .
 C30 C 0.6671(6) 0.5073(2) 0.7458(4) 0.056(2) Uani 1 1 d . . . . .
 H3 H 0.707537 0.483897 0.752969 0.084 Uiso 1 1 calc R U . . .
 HS H 0.665187 0.521367 0.787285 0.084 Uiso 1 1 calc R U . . .
 HT H 0.695441 0.524032 0.713597 0.084 Uiso 1 1 calc R U . . .
 C31 C 0.5717(5) 0.47221(19) 0.6556(4) 0.0476(17) Uani 1 1 d . . . . .
 H00L H 0.506602 0.463585 0.637407 0.071 Uiso 1 1 calc R U . . .
 H00M H 0.613817 0.449525 0.665321 0.071 Uiso 1 1 calc R U . . .
 H00N H 0.601028 0.488834 0.623674 0.071 Uiso 1 1 calc R U . . .
 C32 C 0.5183(6) 0.4673(2) 0.7666(4) 0.063(2) Uani 1 1 d . . . . .
 H01W H 0.449294 0.462258 0.751835 0.095 Uiso 1 1 calc R U . . .
 H01X H 0.522565 0.478484 0.810808 0.095 Uiso 1 1 calc R U . . .
 H01Y H 0.555110 0.442791 0.767476 0.095 Uiso 1 1 calc R U . . .
 C33 C 0.5616(5) 0.4955(2) 0.7198(4) 0.0472(17) Uani 1 1 d . . . . .
 C34 C 0.3725(8) 0.5387(3) 0.8430(5) 0.092(4) Uani 1 1 d . . . . .
 H02S H 0.382872 0.511682 0.830156 0.138 Uiso 1 1 calc R U . . .
 H02T H 0.310775 0.548280 0.820680 0.138 Uiso 1 1 calc R U . . .
 H02U H 0.369105 0.540121 0.890553 0.138 Uiso 1 1 calc R U . . .
 C35 C 0.4385(7) 0.6062(3) 0.8441(5) 0.079(3) Uani 1 1 d . . . . .
 H02P H 0.435867 0.607330 0.891790 0.119 Uiso 1 1 calc R U . . .
 H02Q H 0.375533 0.614954 0.822416 0.119 Uiso 1 1 calc R U . . .
 H02R H 0.491201 0.623194 0.831354 0.119 Uiso 1 1 calc R U . . .
 C36 C 0.5524(7) 0.5521(3) 0.8651(4) 0.076(3) Uani 1 1 d . . . . .
 H6 H 0.607343 0.568275 0.853433 0.114 Uiso 1 1 calc R U . . .
 HY H 0.566877 0.524759 0.857084 0.114 Uiso 1 1 calc R U . . .
 HZ H 0.542836 0.555826 0.911644 0.114 Uiso 1 1 calc R U . . .
 C37 C 0.4587(7) 0.5640(3) 0.8233(4) 0.064(2) Uani 1 1 d . . . . .
 C38 C 0.3225(5) 0.6304(2) 0.5805(4) 0.0523(19) Uani 1 1 d . . . . .
 H01T H 0.305393 0.643259 0.620710 0.078 Uiso 1 1 calc R U . . .
 H01U H 0.277172 0.638803 0.543532 0.078 Uiso 1 1 calc R U . . .
 H01V H 0.389882 0.637231 0.572162 0.078 Uiso 1 1 calc R U . . .
 C39 C 0.3284(6) 0.5660(2) 0.5233(4) 0.0527(19) Uani 1 1 d . . . . .
 H01P H 0.395552 0.570485 0.511641 0.079 Uiso 1 1 calc R U . . .
 H01Q H 0.281576 0.576911 0.489171 0.079 Uiso 1 1 calc R U . . .
 H01R H 0.316878 0.538067 0.527229 0.079 Uiso 1 1 calc R U . . .
 C40 C 0.2105(5) 0.5763(2) 0.6077(5) 0.067(2) Uani 1 1 d . . . . .
 H02M H 0.203207 0.548085 0.611523 0.100 Uiso 1 1 calc R U . . .
 H02N H 0.161824 0.586207 0.573801 0.100 Uiso 1 1 calc R U . . .
 H02O H 0.200343 0.588562 0.649809 0.100 Uiso 1 1 calc R U . . .
 C41 C 0.3147(4) 0.5858(2) 0.5888(4) 0.0454(17) Uani 1 1 d . . . . .
 C42 C 0.9965(5) 0.73201(18) 0.6718(3) 0.0370(14) Uani 1 1 d . . . . .
 C43 C 1.0442(4) 0.72402(17) 0.7361(3) 0.0359(14) Uani 1 1 d . . . . .
 C44 C 1.0059(4) 0.75065(16) 0.7808(3) 0.0313(12) Uani 1 1 d . . . . .
 H00H H 1.024723 0.751579 0.826604 0.038 Uiso 1 1 calc R U . . .
 C45 C 0.9361(4) 0.77541(16) 0.7474(3) 0.0323(13) Uani 1 1 d . . . . .
 C46 C 0.9299(5) 0.76317(17) 0.6815(3) 0.0363(14) Uani 1 1 d . . . . .
 H00S H 0.886807 0.774260 0.647641 0.044 Uiso 1 1 calc R U . . .
 C47 C 0.9110(5) 0.8159(2) 0.8461(4) 0.0519(19) Uani 1 1 d . . . . .
 H01D H 0.875158 0.838337 0.861386 0.078 Uiso 1 1 calc R U . . .
 H01E H 0.981770 0.820278 0.854694 0.078 Uiso 1 1 calc R U . . .
 H01F H 0.892351 0.792533 0.869563 0.078 Uiso 1 1 calc R U . . .
 C48 C 0.9170(5) 0.8468(2) 0.7379(4) 0.055(2) Uani 1 1 d . . . . .
 H01 H 0.901297 0.843690 0.690505 0.083 Uiso 1 1 calc R U . . .
 HL H 0.987879 0.850651 0.747110 0.083 Uiso 1 1 calc R U . . .
 HM H 0.881873 0.869398 0.753255 0.083 Uiso 1 1 calc R U . . .
 C49 C 0.7732(4) 0.80588(19) 0.7596(4) 0.0431(16) Uani 1 1 d . . . . .
 H00A H 0.756052 0.804313 0.712153 0.065 Uiso 1 1 calc R U . . .
 H00B H 0.740339 0.828354 0.777365 0.065 Uiso 1 1 calc R U . . .
 H00C H 0.751915 0.782102 0.780564 0.065 Uiso 1 1 calc R U . . .
 C50 C 0.8856(4) 0.81042(18) 0.7732(3) 0.0383(15) Uani 1 1 d . . . . .
 C51 C 0.9289(6) 0.7288(2) 0.5533(4) 0.0537(19) Uani 1 1 d . . . . .
 H01J H 0.945750 0.722511 0.508928 0.080 Uiso 1 1 calc R U . . .
 H01K H 0.909211 0.756125 0.555081 0.080 Uiso 1 1 calc R U . . .
 H01L H 0.874519 0.712222 0.564574 0.080 Uiso 1 1 calc R U . . .
 C52 C 1.0503(5) 0.6787(2) 0.5910(4) 0.057(2) Uani 1 1 d . . . . .
 H4 H 0.998244 0.661128 0.602843 0.085 Uiso 1 1 calc R U . . .
 HU H 1.111054 0.673094 0.618374 0.085 Uiso 1 1 calc R U . . .
 HV H 1.061221 0.675055 0.544737 0.085 Uiso 1 1 calc R U . . .
 C53 C 1.1012(7) 0.7489(3) 0.5830(4) 0.081(3) Uani 1 1 d . . . . .
 H02Z H 1.115975 0.743064 0.537983 0.121 Uiso 1 1 calc R U . . .
 H37 H 1.160230 0.744864 0.612931 0.121 Uiso 1 1 calc R U . . .
 H38 H 1.079770 0.775978 0.585610 0.121 Uiso 1 1 calc R U . . .
 C54 C 1.0187(5) 0.7218(2) 0.6024(4) 0.0482(18) Uani 1 1 d . . . . .
 C55 C 1.0956(6) 0.6526(2) 0.7488(5) 0.065(2) Uani 1 1 d . . . . .
 H02V H 1.035185 0.647688 0.770094 0.098 Uiso 1 1 calc R U . . .
 H02W H 1.147721 0.635335 0.767564 0.098 Uiso 1 1 calc R U . . .
 H02X H 1.083673 0.647685 0.701654 0.098 Uiso 1 1 calc R U . . .
 C56 C 1.1540(5) 0.6997(2) 0.8338(4) 0.056(2) Uani 1 1 d . . . . .
 H2 H 1.179163 0.725948 0.843348 0.084 Uiso 1 1 calc R U . . .
 HP H 1.204578 0.680585 0.848035 0.084 Uiso 1 1 calc R U . . .
 HQ H 1.095438 0.695243 0.857173 0.084 Uiso 1 1 calc R U . . .
 C57 C 1.2215(5) 0.7034(3) 0.7282(4) 0.061(2) Uani 1 1 d . . . . .
 H5 H 1.209388 0.700268 0.680621 0.092 Uiso 1 1 calc R U . . .
 HW H 1.272353 0.685030 0.745133 0.092 Uiso 1 1 calc R U . . .
 HX H 1.243646 0.730017 0.738222 0.092 Uiso 1 1 calc R U . . .
 C58 C 1.1275(5) 0.6956(2) 0.7603(4) 0.0488(18) Uani 1 1 d . . . . .
 K1 K 0.08200(10) 0.39242(4) 0.74948(7) 0.0384(3) Uani 1 1 d . . . . .
 O00A O 0.0365(3) 0.37410(14) 0.6162(2) 0.0455(11) Uani 1 1 d . . . . .
 O00B O 0.0629(4) 0.47042(14) 0.7948(3) 0.0520(12) Uani 1 1 d . . . . .
 O00C O -0.1158(3) 0.38638(13) 0.6994(2) 0.0431(11) Uani 1 1 d . . . . .
 O00D O 0.2032(4) 0.32824(16) 0.7840(3) 0.0544(13) Uani 1 1 d . . . . .
 O00E O 0.2254(4) 0.44922(14) 0.7257(2) 0.0505(12) Uani 1 1 d . . . . .
 O00F O 0.0644(4) 0.35361(15) 0.8693(3) 0.0532(12) Uani 1 1 d . . . . .
 N00G N 0.2430(4) 0.37087(19) 0.6643(3) 0.0469(14) Uani 1 1 d . . . . .
 N00I N -0.0796(4) 0.41470(18) 0.8375(3) 0.0487(14) Uani 1 1 d . . . . .
 C01E C 0.1491(6) 0.4938(2) 0.7926(4) 0.058(2) Uani 1 1 d . . . . .
 H14 H 0.199276 0.485864 0.827927 0.070 Uiso 1 1 calc R U . . .
 HD H 0.132937 0.521468 0.799012 0.070 Uiso 1 1 calc R U . . .
 C01F C 0.3161(5) 0.4024(2) 0.6707(4) 0.0541(19) Uani 1 1 d . . . . .
 H15 H 0.360707 0.399664 0.635333 0.065 Uiso 1 1 calc R U . . .
 HE H 0.356019 0.399492 0.713122 0.065 Uiso 1 1 calc R U . . .
 C01H C 0.2717(6) 0.4422(2) 0.6672(4) 0.056(2) Uani 1 1 d . . . . .
 H16 H 0.323503 0.461910 0.662438 0.067 Uiso 1 1 calc R U . . .
 HF H 0.222855 0.444174 0.628656 0.067 Uiso 1 1 calc R U . . .
 C01K C 0.2860(6) 0.3333(2) 0.6872(4) 0.0554(19) Uani 1 1 d . . . . .
 H17 H 0.351080 0.330345 0.669964 0.066 Uiso 1 1 calc R U . . .
 HG H 0.243430 0.312032 0.668763 0.066 Uiso 1 1 calc R U . . .
 C01O C 0.1875(7) 0.4881(2) 0.7272(4) 0.061(2) Uani 1 1 d . . . . .
 H18 H 0.134199 0.491760 0.691780 0.073 Uiso 1 1 calc R U . . .
 HJ H 0.240198 0.507147 0.720905 0.073 Uiso 1 1 calc R U . . .
 C01P C 0.0241(5) 0.4729(2) 0.8573(4) 0.0549(19) Uani 1 1 d . . . . .
 H19 H 0.023527 0.500223 0.872314 0.066 Uiso 1 1 calc R U . . .
 HK H 0.064643 0.457406 0.890210 0.066 Uiso 1 1 calc R U . . .
 C01U C -0.0296(6) 0.3532(2) 0.8937(4) 0.057(2) Uani 1 1 d . . . . .
 H20 H -0.025932 0.340305 0.937071 0.068 Uiso 1 1 calc R U . . .
 HR H -0.076683 0.338642 0.863347 0.068 Uiso 1 1 calc R U . . .
 C02A C 0.2982(5) 0.3292(2) 0.7604(4) 0.0552(19) Uani 1 1 d . . . . .
 H26 H 0.334120 0.304907 0.772647 0.066 Uiso 1 1 calc R U . . .
 H33 H 0.336291 0.351352 0.780129 0.066 Uiso 1 1 calc R U . . .
 C02C C -0.0630(6) 0.3940(3) 0.8996(4) 0.058(2) Uani 1 1 d . . . . .
 H27 H -0.124771 0.394079 0.921523 0.070 Uiso 1 1 calc R U . . .
 H34 H -0.013071 0.408329 0.928166 0.070 Uiso 1 1 calc R U . . .
 C011 C -0.1299(5) 0.3903(2) 0.6302(4) 0.0477(17) Uani 1 1 d . . . . .
 H H -0.199169 0.384484 0.615014 0.057 Uiso 1 1 calc R U . . .
 H10 H -0.115658 0.417336 0.617545 0.057 Uiso 1 1 calc R U . . .
 C015 C -0.1804(5) 0.4111(2) 0.7308(4) 0.0494(18) Uani 1 1 d . . . . .
 H11 H -0.248677 0.406988 0.711647 0.059 Uiso 1 1 calc R U . . .
 HA H -0.162735 0.438589 0.723566 0.059 Uiso 1 1 calc R U . . .
 C017 C -0.1738(5) 0.4027(2) 0.8028(4) 0.0478(17) Uani 1 1 d . . . . .
 H12 H -0.227928 0.416384 0.822366 0.057 Uiso 1 1 calc R U . . .
 HB H -0.182878 0.374499 0.809254 0.057 Uiso 1 1 calc R U . . .
 C019 C -0.0639(5) 0.3631(2) 0.5987(4) 0.0500(18) Uani 1 1 d . . . . .
 H13 H -0.075082 0.336252 0.613568 0.060 Uiso 1 1 calc R U . . .
 HC H -0.078014 0.364050 0.550482 0.060 Uiso 1 1 calc R U . . .
 C020 C 0.1034(6) 0.3494(2) 0.5866(4) 0.0528(18) Uani 1 1 d . . . . .
 H21 H 0.082636 0.346175 0.539289 0.063 Uiso 1 1 calc R U . . .
 H28 H 0.104532 0.323410 0.607489 0.063 Uiso 1 1 calc R U . . .
 C022 C 0.1090(7) 0.3163(2) 0.8742(4) 0.065(2) Uani 1 1 d . . . . .
 H22 H 0.069631 0.297451 0.846479 0.078 Uiso 1 1 calc R U . . .
 H29 H 0.112526 0.307097 0.920222 0.078 Uiso 1 1 calc R U . . .
 C023 C 0.2051(6) 0.3678(2) 0.5954(4) 0.0517(18) Uani 1 1 d . . . . .
 H23 H 0.251181 0.351961 0.571673 0.062 Uiso 1 1 calc R U . . .
 H30 H 0.202141 0.394017 0.575594 0.062 Uiso 1 1 calc R U . . .
 C025 C -0.0796(5) 0.4570(2) 0.8485(5) 0.057(2) Uani 1 1 d . . . . .
 H24 H -0.113725 0.462757 0.888167 0.068 Uiso 1 1 calc R U . . .
 H31 H -0.116120 0.469916 0.810700 0.068 Uiso 1 1 calc R U . . .
 C027 C 0.2095(7) 0.3193(3) 0.8522(4) 0.071(3) Uani 1 1 d . . . . .
 H25 H 0.246689 0.339895 0.877262 0.086 Uiso 1 1 calc R U . . .
 H32 H 0.244749 0.294385 0.860235 0.086 Uiso 1 1 calc R U . . .

loop_
  _atom_site_aniso_label
  _atom_site_aniso_U_11
  _atom_site_aniso_U_22
  _atom_site_aniso_U_33
  _atom_site_aniso_U_23
  _atom_site_aniso_U_13
  _atom_site_aniso_U_12
 Gd1 0.02372(14) 0.03322(16) 0.03857(17) -0.00717(13) -0.00168(11) -0.00636(11)
 Gd2 0.02688(15) 0.03288(16) 0.04003(17) -0.00875(13) 0.00004(12) -0.00720(12)
 Sn1 0.02230(17) 0.02316(17) 0.0386(2) -0.00309(15) -0.00249(14) -0.00116(13)
 Sn2 0.0312(2) 0.0425(2) 0.0387(2) -0.00459(18) -0.00270(16) -0.01399(17)
 Si1 0.0277(8) 0.0246(8) 0.0648(12) 0.0002(8) -0.0018(8) 0.0027(6)
 Si2 0.0390(9) 0.0278(8) 0.0378(9) -0.0038(7) -0.0058(7) 0.0091(7)
 Si3 0.0660(15) 0.0673(16) 0.107(2) 0.0389(15) -0.0447(15) -0.0296(13)
 Si4 0.0344(10) 0.0681(14) 0.0641(13) -0.0284(11) 0.0139(9) -0.0106(9)
 C1 0.030(3) 0.020(3) 0.054(4) -0.008(3) -0.011(3) 0.000(2)
 C2 0.023(3) 0.023(3) 0.046(3) -0.005(2) -0.007(2) 0.001(2)
 C3 0.024(3) 0.030(3) 0.042(3) -0.012(3) -0.002(2) 0.003(2)
 C4 0.028(3) 0.024(3) 0.041(3) -0.003(2) -0.008(2) 0.003(2)
 C5 0.038(3) 0.030(3) 0.050(4) -0.011(3) -0.001(3) 0.003(3)
 C6 0.035(3) 0.039(3) 0.044(4) -0.008(3) -0.010(3) 0.010(3)
 C7 0.050(5) 0.037(4) 0.139(8) 0.002(4) 0.022(5) 0.013(3)
 C8 0.068(6) 0.133(9) 0.102(6) 0.040(6) 0.036(5) 0.052(6)
 C9 0.060(5) 0.090(6) 0.155(8) -0.051(6) -0.046(6) 0.039(5)
 C10 0.050(4) 0.034(3) 0.059(5) -0.006(3) -0.013(3) 0.015(3)
 C11 0.061(5) 0.036(4) 0.047(4) 0.002(3) -0.006(3) 0.004(3)
 C12 0.051(4) 0.030(3) 0.050(4) -0.012(3) 0.003(3) 0.003(3)
 C13 0.043(4) 0.051(4) 0.040(4) 0.003(3) -0.013(3) -0.014(3)
 C14 0.052(4) 0.058(5) 0.043(4) -0.010(3) -0.005(3) -0.024(4)
 C15 0.038(4) 0.057(4) 0.057(5) -0.019(4) 0.008(3) -0.020(3)
 C16 0.039(3) 0.048(4) 0.028(3) -0.016(3) 0.007(3) -0.012(3)
 C17 0.062(5) 0.086(6) 0.052(5) -0.011(4) -0.010(4) -0.037(5)
 C18 0.060(5) 0.088(6) 0.059(5) -0.040(5) 0.019(4) -0.028(5)
 C19 0.095(7) 0.140(10) 0.125(7) 0.062(6) -0.030(5) -0.051(7)
 C20 0.112(9) 0.062(6) 0.185(9) 0.021(6) -0.083(7) -0.002(5)
 C21 0.070(5) 0.072(6) 0.147(9) 0.047(6) -0.049(5) -0.018(4)
 C22 0.034(4) 0.074(6) 0.102(7) -0.029(5) 0.003(4) 0.008(4)
 C23 0.052(5) 0.104(8) 0.081(7) -0.043(6) 0.029(5) -0.021(5)
 C24 0.031(3) 0.085(6) 0.051(4) -0.014(4) 0.004(3) -0.014(4)
 C25 0.029(3) 0.035(3) 0.058(4) -0.008(3) 0.007(3) -0.016(3)
 C26 0.033(3) 0.052(4) 0.054(4) -0.012(3) 0.012(3) -0.018(3)
 C27 0.033(3) 0.045(4) 0.067(5) -0.024(4) 0.012(3) -0.012(3)
 C28 0.024(3) 0.029(3) 0.064(4) -0.014(3) 0.004(3) -0.005(2)
 C29 0.025(3) 0.037(3) 0.046(4) -0.011(3) 0.005(2) -0.009(2)
 C30 0.051(4) 0.046(4) 0.067(5) -0.009(4) -0.017(4) -0.002(3)
 C31 0.047(4) 0.026(3) 0.068(5) -0.005(3) -0.010(3) 0.006(3)
 C32 0.069(5) 0.045(4) 0.072(6) 0.009(4) -0.013(4) -0.022(4)
 C33 0.045(4) 0.040(4) 0.054(4) 0.000(3) -0.007(3) -0.009(3)
 C34 0.091(7) 0.098(8) 0.093(7) -0.020(6) 0.042(6) -0.064(6)
 C35 0.073(6) 0.093(7) 0.077(6) -0.039(5) 0.040(5) -0.039(5)
 C36 0.094(7) 0.095(7) 0.040(4) -0.013(4) 0.011(4) -0.053(6)
 C37 0.069(5) 0.073(6) 0.053(5) -0.020(4) 0.026(4) -0.042(4)
 C38 0.037(4) 0.044(4) 0.078(5) -0.016(4) 0.013(4) 0.000(3)
 C39 0.051(4) 0.035(4) 0.070(5) -0.008(3) -0.014(4) 0.002(3)
 C40 0.025(3) 0.057(5) 0.117(8) 0.000(5) -0.005(4) -0.007(3)
 C41 0.023(3) 0.039(4) 0.074(5) -0.015(3) 0.000(3) -0.002(3)
 C42 0.036(3) 0.032(3) 0.044(4) -0.013(3) 0.004(3) -0.011(3)
 C43 0.025(3) 0.027(3) 0.056(4) -0.011(3) -0.002(3) -0.003(2)
 C44 0.025(3) 0.028(3) 0.040(3) -0.005(2) 0.001(2) -0.003(2)
 C45 0.030(3) 0.021(3) 0.045(4) -0.007(2) 0.001(3) 0.000(2)
 C46 0.040(3) 0.024(3) 0.043(4) -0.003(3) -0.006(3) -0.004(2)
 C47 0.038(4) 0.045(4) 0.071(5) -0.028(4) -0.007(3) 0.009(3)
 C48 0.043(4) 0.030(3) 0.093(6) -0.008(4) 0.002(4) -0.004(3)
 C49 0.027(3) 0.032(3) 0.068(5) -0.011(3) -0.006(3) -0.001(2)
 C50 0.026(3) 0.032(3) 0.056(4) -0.015(3) -0.003(3) 0.000(2)
 C51 0.072(5) 0.050(4) 0.040(4) -0.008(3) 0.009(4) -0.022(4)
 C52 0.036(4) 0.067(5) 0.066(5) -0.035(4) 0.006(3) -0.009(3)
 C53 0.081(6) 0.104(8) 0.062(5) -0.031(5) 0.031(5) -0.059(6)
 C54 0.044(4) 0.054(4) 0.049(4) -0.019(3) 0.015(3) -0.023(3)
 C55 0.053(5) 0.037(4) 0.102(7) -0.013(4) -0.014(4) 0.015(3)
 C56 0.040(4) 0.058(5) 0.066(5) -0.012(4) -0.014(3) 0.012(3)
 C57 0.028(3) 0.072(5) 0.083(6) -0.029(5) -0.002(4) 0.003(3)
 C58 0.031(3) 0.041(4) 0.072(5) -0.019(3) -0.007(3) 0.011(3)
 K1 0.0325(6) 0.0363(7) 0.0458(8) 0.0024(6) -0.0011(5) -0.0010(5)
 O00A 0.041(3) 0.042(3) 0.052(3) -0.007(2) -0.006(2) -0.005(2)
 O00B 0.042(3) 0.044(3) 0.070(3) -0.013(2) 0.005(2) -0.012(2)
 O00C 0.037(2) 0.036(2) 0.054(3) 0.005(2) -0.006(2) 0.0006(19)
 O00D 0.047(3) 0.060(3) 0.056(3) 0.008(3) 0.004(2) 0.014(2)
 O00E 0.054(3) 0.047(3) 0.051(3) -0.004(2) 0.012(2) -0.011(2)
 O00F 0.050(3) 0.053(3) 0.055(3) 0.010(2) 0.001(2) 0.003(2)
 N00G 0.040(3) 0.062(4) 0.038(3) -0.011(3) 0.004(2) -0.003(3)
 N00I 0.033(3) 0.046(3) 0.067(4) -0.002(3) -0.001(3) -0.001(2)
 C01E 0.060(5) 0.044(4) 0.073(5) -0.010(4) 0.018(4) -0.018(4)
 C01F 0.037(4) 0.077(6) 0.050(4) -0.017(4) 0.006(3) -0.009(4)
 C01H 0.054(4) 0.072(5) 0.044(4) -0.002(4) 0.011(3) -0.022(4)
 C01K 0.042(4) 0.064(5) 0.061(5) -0.016(4) 0.005(3) 0.010(4)
 C01O 0.074(6) 0.037(4) 0.072(6) 0.001(4) 0.010(4) -0.016(4)
 C01P 0.043(4) 0.053(4) 0.071(5) -0.017(4) 0.013(4) -0.007(3)
 C01U 0.051(4) 0.068(5) 0.051(4) 0.014(4) 0.001(3) -0.007(4)
 C02A 0.038(4) 0.062(5) 0.065(5) -0.004(4) 0.003(3) 0.013(3)
 C02C 0.047(4) 0.072(5) 0.056(5) 0.004(4) 0.000(4) -0.002(4)
 C011 0.041(4) 0.044(4) 0.054(4) 0.002(3) -0.014(3) 0.001(3)
 C015 0.033(3) 0.040(4) 0.074(5) 0.007(3) -0.004(3) 0.003(3)
 C017 0.035(3) 0.044(4) 0.064(5) -0.001(3) 0.001(3) -0.005(3)
 C019 0.051(4) 0.040(4) 0.055(4) -0.004(3) -0.017(3) -0.007(3)
 C020 0.054(4) 0.052(4) 0.052(4) -0.008(3) -0.001(3) -0.003(3)
 C022 0.083(6) 0.045(4) 0.064(5) 0.014(4) -0.001(5) 0.005(4)
 C023 0.051(4) 0.063(5) 0.041(4) -0.010(3) 0.004(3) -0.002(4)
 C025 0.041(4) 0.041(4) 0.089(6) -0.016(4) 0.006(4) -0.003(3)
 C027 0.072(6) 0.086(7) 0.056(5) 0.020(5) 0.000(4) 0.036(5)

_geom_special_details
;
 All esds (except the esd in the dihedral angle between two l.s. planes)
 are estimated using the full covariance matrix.  The cell esds are taken
 into account individually in the estimation of esds in distances, angles
 and torsion angles; correlations between esds in cell parameters are only
 used when they are defined by crystal symmetry.  An approximate (isotropic)
 treatment of cell esds is used for estimating esds involving l.s. planes.
;
loop_
  _geom_bond_atom_site_label_1
  _geom_bond_atom_site_label_2
  _geom_bond_distance
  _geom_bond_site_symmetry_2
  _geom_bond_publ_flag
 Gd1 Sn1 3.1480(5) . ?
 Gd1 Sn2 3.1649(5) . ?
 Gd1 C1 2.636(7) . ?
 Gd1 C2 2.617(6) . ?
 Gd1 C3 2.653(6) . ?
 Gd1 C4 2.616(6) . ?
 Gd1 C25 2.790(6) . ?
 Gd1 C26 2.814(7) . ?
 Gd1 C27 2.759(7) . ?
 Gd1 C28 2.749(6) . ?
 Gd1 C29 2.712(6) . ?
 Gd2 Sn1 3.1761(5) . ?
 Gd2 Sn2 3.1233(5) . ?
 Gd2 C13 2.579(7) . ?
 Gd2 C14 2.599(8) . ?
 Gd2 C15 2.667(7) . ?
 Gd2 C16 2.630(6) . ?
 Gd2 C42 2.813(6) . ?
 Gd2 C43 2.764(6) . ?
 Gd2 C44 2.695(6) . ?
 Gd2 C45 2.723(6) . ?
 Gd2 C46 2.734(6) . ?
 Sn1 Sn2 3.1782(6) . ?
 Sn1 C1 2.195(5) . ?
 Sn1 C4 2.185(6) . ?
 Sn2 C13 2.185(6) . ?
 Sn2 C16 2.195(7) . ?
 Si1 C1 1.842(6) . ?
 Si1 C7 1.857(8) . ?
 Si1 C8 1.838(10) . ?
 Si1 C9 1.856(10) . ?
 Si2 C4 1.835(6) . ?
 Si2 C10 1.894(7) . ?
 Si2 C11 1.871(8) . ?
 Si2 C12 1.901(7) . ?
 Si3 C13 1.831(8) . ?
 Si3 C19 1.925(14) . ?
 Si3 C20 1.878(12) . ?
 Si3 C21 1.886(10) . ?
 Si4 C16 1.821(7) . ?
 Si4 C22 1.876(10) . ?
 Si4 C23 1.892(9) . ?
 Si4 C24 1.879(7) . ?
 C1 C2 1.438(8) . ?
 C2 C3 1.409(8) . ?
 C2 C5 1.528(8) . ?
 C3 C6 1.519(8) . ?
 C4 C3 1.438(8) . ?
 C5 H00D 0.9800 . ?
 C5 H00E 0.9800 . ?
 C5 H00F 0.9800 . ?
 C6 H00G 0.9800 . ?
 C6 H00I 0.9800 . ?
 C6 H00J 0.9800 . ?
 C7 H02D 0.9800 . ?
 C7 H02E 0.9800 . ?
 C7 H02F 0.9800 . ?
 C8 H02 0.9800 . ?
 C8 H39 0.9800 . ?
 C8 H40 0.9800 . ?
 C9 H7 0.9800 . ?
 C9 H41 0.9800 . ?
 C9 H42 0.9800 . ?
 C10 H01M 0.9800 . ?
 C10 H01N 0.9800 . ?
 C10 H01O 0.9800 . ?
 C11 H01G 0.9800 . ?
 C11 H01H 0.9800 . ?
 C11 H01I 0.9800 . ?
 C12 H01A 0.9800 . ?
 C12 H01B 0.9800 . ?
 C12 H01C 0.9800 . ?
 C14 C13 1.448(10) . ?
 C14 C17 1.518(10) . ?
 C15 C14 1.399(11) . ?
 C15 C18 1.524(10) . ?
 C16 C15 1.455(9) . ?
 C17 H1 0.9800 . ?
 C17 HN 0.9800 . ?
 C17 HO 0.9800 . ?
 C18 H02A 0.9800 . ?
 C18 H02B 0.9800 . ?
 C18 H02C 0.9800 . ?
 C19 H9 0.9800 . ?
 C19 H45 0.9800 . ?
 C19 H46 0.9800 . ?
 C20 H8 0.9800 . ?
 C20 H43 0.9800 . ?
 C20 H44 0.9800 . ?
 C21 H02Y 0.9800 . ?
 C21 H35 0.9800 . ?
 C21 H36 0.9800 . ?
 C22 H02G 0.9800 . ?
 C22 H02H 0.9800 . ?
 C22 H02I 0.9800 . ?
 C23 H02J 0.9800 . ?
 C23 H02K 0.9800 . ?
 C23 H02L 0.9800 . ?
 C24 H01Z 0.9800 . ?
 C24 HH 0.9800 . ?
 C24 HI 0.9800 . ?
 C25 C26 1.463(9) . ?
 C25 C33 1.532(10) . ?
 C26 C27 1.417(11) . ?
 C26 C37 1.536(10) . ?
 C27 H01S 0.9500 . ?
 C28 C27 1.411(10) . ?
 C28 C41 1.506(10) . ?
 C29 C25 1.421(10) . ?
 C29 C28 1.415(9) . ?
 C29 H00K 0.9500 . ?
 C30 H3 0.9800 . ?
 C30 HS 0.9800 . ?
 C30 HT 0.9800 . ?
 C31 H00L 0.9800 . ?
 C31 H00M 0.9800 . ?
 C31 H00N 0.9800 . ?
 C31 C33 1.556(10) . ?
 C32 H01W 0.9800 . ?
 C32 H01X 0.9800 . ?
 C32 H01Y 0.9800 . ?
 C33 C30 1.547(10) . ?
 C33 C32 1.521(10) . ?
 C34 H02S 0.9800 . ?
 C34 H02T 0.9800 . ?
 C34 H02U 0.9800 . ?
 C35 H02P 0.9800 . ?
 C35 H02Q 0.9800 . ?
 C35 H02R 0.9800 . ?
 C36 H6 0.9800 . ?
 C36 HY 0.9800 . ?
 C36 HZ 0.9800 . ?
 C36 C37 1.533(14) . ?
 C37 C34 1.546(10) . ?
 C37 C35 1.546(13) . ?
 C38 H01T 0.9800 . ?
 C38 H01U 0.9800 . ?
 C38 H01V 0.9800 . ?
 C39 H01P 0.9800 . ?
 C39 H01Q 0.9800 . ?
 C39 H01R 0.9800 . ?
 C40 H02M 0.9800 . ?
 C40 H02N 0.9800 . ?
 C40 H02O 0.9800 . ?
 C41 C38 1.547(10) . ?
 C41 C39 1.529(10) . ?
 C41 C40 1.541(9) . ?
 C42 C46 1.431(9) . ?
 C42 C54 1.520(9) . ?
 C43 C42 1.443(9) . ?
 C43 C58 1.549(9) . ?
 C44 C43 1.427(8) . ?
 C44 H00H 0.9500 . ?
 C44 C45 1.410(8) . ?
 C46 C45 1.409(9) . ?
 C46 H00S 0.9500 . ?
 C47 H01D 0.9800 . ?
 C47 H01E 0.9800 . ?
 C47 H01F 0.9800 . ?
 C48 H01 0.9800 . ?
 C48 HL 0.9800 . ?
 C48 HM 0.9800 . ?
 C49 H00A 0.9800 . ?
 C49 H00B 0.9800 . ?
 C49 H00C 0.9800 . ?
 C49 C50 1.544(8) . ?
 C50 C45 1.507(8) . ?
 C50 C47 1.514(10) . ?
 C50 C48 1.526(10) . ?
 C51 H01J 0.9800 . ?
 C51 H01K 0.9800 . ?
 C51 H01L 0.9800 . ?
 C51 C54 1.536(11) . ?
 C52 H4 0.9800 . ?
 C52 HU 0.9800 . ?
 C52 HV 0.9800 . ?
 C53 H02Z 0.9800 . ?
 C53 H37 0.9800 . ?
 C53 H38 0.9800 . ?
 C54 C52 1.565(11) . ?
 C54 C53 1.542(10) . ?
 C55 H02V 0.9800 . ?
 C55 H02W 0.9800 . ?
 C55 H02X 0.9800 . ?
 C56 H2 0.9800 . ?
 C56 HP 0.9800 . ?
 C56 HQ 0.9800 . ?
 C57 H5 0.9800 . ?
 C57 HW 0.9800 . ?
 C57 HX 0.9800 . ?
 C58 C55 1.554(10) . ?
 C58 C56 1.522(11) . ?
 C58 C57 1.517(11) . ?
 K1 O00A 2.817(5) . ?
 K1 O00B 2.859(5) . ?
 K1 O00C 2.814(5) . ?
 K1 O00D 2.813(5) . ?
 K1 O00E 2.839(5) . ?
 K1 O00F 2.820(5) . ?
 K1 N00G 3.015(6) . ?
 K1 N00I 3.065(6) . ?
 O00A C019 1.437(8) . ?
 O00A C020 1.422(9) . ?
 O00B C01E 1.429(8) . ?
 O00B C01P 1.430(9) . ?
 O00C C011 1.420(8) . ?
 O00C C015 1.419(8) . ?
 O00D C02A 1.423(9) . ?
 O00D C027 1.424(9) . ?
 O00E C01H 1.423(9) . ?
 O00E C01O 1.436(9) . ?
 O00F C01U 1.419(9) . ?
 O00F C022 1.422(9) . ?
 N00G C01F 1.471(9) . ?
 N00G C01K 1.479(10) . ?
 N00G C023 1.464(9) . ?
 N00I C02C 1.458(10) . ?
 N00I C017 1.474(9) . ?
 N00I C025 1.472(9) . ?
 C01E H14 0.9900 . ?
 C01E HD 0.9900 . ?
 C01E C01O 1.493(11) . ?
 C01F H15 0.9900 . ?
 C01F HE 0.9900 . ?
 C01F C01H 1.500(12) . ?
 C01H H16 0.9900 . ?
 C01H HF 0.9900 . ?
 C01K H17 0.9900 . ?
 C01K HG 0.9900 . ?
 C01K C02A 1.499(11) . ?
 C01O H18 0.9900 . ?
 C01O HJ 0.9900 . ?
 C01P H19 0.9900 . ?
 C01P HK 0.9900 . ?
 C01P C025 1.516(10) . ?
 C01U H20 0.9900 . ?
 C01U HR 0.9900 . ?
 C01U C02C 1.484(12) . ?
 C02A H26 0.9900 . ?
 C02A H33 0.9900 . ?
 C02C H27 0.9900 . ?
 C02C H34 0.9900 . ?
 C011 H 0.9900 . ?
 C011 H10 0.9900 . ?
 C011 C019 1.484(10) . ?
 C015 H11 0.9900 . ?
 C015 HA 0.9900 . ?
 C015 C017 1.496(11) . ?
 C017 H12 0.9900 . ?
 C017 HB 0.9900 . ?
 C019 H13 0.9900 . ?
 C019 HC 0.9900 . ?
 C020 H21 0.9900 . ?
 C020 H28 0.9900 . ?
 C020 C023 1.524(10) . ?
 C022 H22 0.9900 . ?
 C022 H29 0.9900 . ?
 C022 C027 1.485(13) . ?
 C023 H23 0.9900 . ?
 C023 H30 0.9900 . ?
 C025 H24 0.9900 . ?
 C025 H31 0.9900 . ?
 C027 H25 0.9900 . ?
 C027 H32 0.9900 . ?

loop_
  _geom_angle_atom_site_label_1
  _geom_angle_atom_site_label_2
  _geom_angle_atom_site_label_3
  _geom_angle
  _geom_angle_site_symmetry_1
  _geom_angle_site_symmetry_3
  _geom_angle_publ_flag
 Sn1 Gd1 Sn2 60.455(12) . . ?
 C1 Gd1 Sn1 43.49(12) . . ?
 C1 Gd1 Sn2 89.68(13) . . ?
 C1 Gd1 C3 55.60(18) . . ?
 C1 Gd1 C25 110.34(19) . . ?
 C1 Gd1 C26 136.4(2) . . ?
 C1 Gd1 C27 157.21(19) . . ?
 C1 Gd1 C28 132.96(18) . . ?
 C1 Gd1 C29 109.05(18) . . ?
 C2 Gd1 Sn1 61.29(12) . . ?
 C2 Gd1 Sn2 118.64(12) . . ?
 C2 Gd1 C1 31.76(17) . . ?
 C2 Gd1 C3 31.01(17) . . ?
 C2 Gd1 C25 108.94(19) . . ?
 C2 Gd1 C26 138.87(19) . . ?
 C2 Gd1 C27 136.12(19) . . ?
 C2 Gd1 C28 106.53(19) . . ?
 C2 Gd1 C29 92.34(18) . . ?
 C3 Gd1 Sn1 60.90(12) . . ?
 C3 Gd1 Sn2 119.55(12) . . ?
 C3 Gd1 C25 128.34(19) . . ?
 C3 Gd1 C26 149.17(19) . . ?
 C3 Gd1 C27 125.9(2) . . ?
 C3 Gd1 C28 100.2(2) . . ?
 C3 Gd1 C29 101.78(19) . . ?
 C4 Gd1 Sn1 43.34(12) . . ?
 C4 Gd1 Sn2 91.75(12) . . ?
 C4 Gd1 C1 65.23(18) . . ?
 C4 Gd1 C2 55.94(18) . . ?
 C4 Gd1 C3 31.67(17) . . ?
 C4 Gd1 C25 159.36(19) . . ?
 C4 Gd1 C26 158.3(2) . . ?
 C4 Gd1 C27 130.0(2) . . ?
 C4 Gd1 C28 117.1(2) . . ?
 C4 Gd1 C29 130.21(19) . . ?
 C25 Gd1 Sn1 146.58(14) . . ?
 C25 Gd1 Sn2 108.62(14) . . ?
 C25 Gd1 C26 30.3(2) . . ?
 C26 Gd1 Sn1 149.78(15) . . ?
 C26 Gd1 Sn2 90.81(14) . . ?
 C27 Gd1 Sn1 159.19(14) . . ?
 C27 Gd1 Sn2 105.08(15) . . ?
 C27 Gd1 C25 48.8(2) . . ?
 C27 Gd1 C26 29.4(2) . . ?
 C28 Gd1 Sn1 160.01(16) . . ?
 C28 Gd1 Sn2 134.76(15) . . ?
 C28 Gd1 C25 49.7(2) . . ?
 C28 Gd1 C26 49.7(2) . . ?
 C28 Gd1 C27 29.7(2) . . ?
 C29 Gd1 Sn1 152.06(13) . . ?
 C29 Gd1 Sn2 137.93(14) . . ?
 C29 Gd1 C25 29.9(2) . . ?
 C29 Gd1 C26 49.5(2) . . ?
 C29 Gd1 C27 48.62(19) . . ?
 C29 Gd1 C28 30.03(18) . . ?
 Sn2 Gd2 Sn1 60.592(12) . . ?
 C13 Gd2 Sn1 90.58(15) . . ?
 C13 Gd2 Sn2 43.78(14) . . ?
 C13 Gd2 C14 32.5(2) . . ?
 C13 Gd2 C15 55.8(3) . . ?
 C13 Gd2 C16 66.0(2) . . ?
 C13 Gd2 C42 134.3(2) . . ?
 C13 Gd2 C43 109.3(2) . . ?
 C13 Gd2 C44 109.31(19) . . ?
 C13 Gd2 C45 134.0(2) . . ?
 C13 Gd2 C46 157.1(2) . . ?
 C14 Gd2 Sn1 119.90(15) . . ?
 C14 Gd2 Sn2 61.95(15) . . ?
 C14 Gd2 C15 30.8(3) . . ?
 C14 Gd2 C16 56.4(2) . . ?
 C14 Gd2 C42 136.6(2) . . ?
 C14 Gd2 C43 106.8(2) . . ?
 C14 Gd2 C44 91.0(2) . . ?
 C14 Gd2 C45 106.5(2) . . ?
 C14 Gd2 C46 136.1(2) . . ?
 C15 Gd2 Sn1 119.51(14) . . ?
 C15 Gd2 Sn2 61.06(15) . . ?
 C15 Gd2 C42 148.30(19) . . ?
 C15 Gd2 C43 126.0(2) . . ?
 C15 Gd2 C44 99.81(19) . . ?
 C15 Gd2 C45 99.7(2) . . ?
 C15 Gd2 C46 126.6(2) . . ?
 C16 Gd2 Sn1 91.41(13) . . ?
 C16 Gd2 Sn2 43.83(14) . . ?
 C16 Gd2 C15 31.88(19) . . ?
 C16 Gd2 C42 159.3(2) . . ?
 C16 Gd2 C43 157.02(18) . . ?
 C16 Gd2 C44 127.74(18) . . ?
 C16 Gd2 C45 115.43(19) . . ?
 C16 Gd2 C46 129.9(2) . . ?
 C42 Gd2 Sn1 91.88(12) . . ?
 C42 Gd2 Sn2 150.14(12) . . ?
 C43 Gd2 Sn1 111.40(13) . . ?
 C43 Gd2 Sn2 147.06(13) . . ?
 C43 Gd2 C42 29.98(19) . . ?
 C44 Gd2 Sn1 140.39(13) . . ?
 C44 Gd2 Sn2 152.09(13) . . ?
 C44 Gd2 C42 49.63(18) . . ?
 C44 Gd2 C43 30.26(17) . . ?
 C44 Gd2 C45 30.17(17) . . ?
 C44 Gd2 C46 48.79(19) . . ?
 C45 Gd2 Sn1 133.62(13) . . ?
 C45 Gd2 Sn2 159.06(13) . . ?
 C45 Gd2 C42 50.23(17) . . ?
 C45 Gd2 C43 50.21(17) . . ?
 C45 Gd2 C46 29.92(18) . . ?
 C46 Gd2 Sn1 103.88(13) . . ?
 C46 Gd2 Sn2 158.86(13) . . ?
 C46 Gd2 C42 29.86(18) . . ?
 C46 Gd2 C43 49.01(19) . . ?
 Gd1 Sn1 Gd2 116.138(14) . . ?
 Gd1 Sn1 Sn2 60.035(11) . . ?
 Gd2 Sn1 Sn2 58.881(12) . . ?
 C1 Sn1 Gd1 55.73(17) . . ?
 C1 Sn1 Gd2 148.58(17) . . ?
 C1 Sn1 Sn2 98.04(18) . . ?
 C4 Sn1 Gd1 55.26(16) . . ?
 C4 Sn1 Gd2 121.84(15) . . ?
 C4 Sn1 Sn2 100.33(17) . . ?
 C4 Sn1 C1 80.5(2) . . ?
 Gd1 Sn2 Sn1 59.510(12) . . ?
 Gd2 Sn2 Gd1 117.199(16) . . ?
 Gd2 Sn2 Sn1 60.527(12) . . ?
 C13 Sn2 Gd1 150.2(2) . . ?
 C13 Sn2 Gd2 54.75(18) . . ?
 C13 Sn2 Sn1 98.40(19) . . ?
 C13 Sn2 C16 80.8(3) . . ?
 C16 Sn2 Gd1 120.45(17) . . ?
 C16 Sn2 Gd2 56.05(16) . . ?
 C16 Sn2 Sn1 100.30(16) . . ?
 C1 Si1 C7 119.5(3) . . ?
 C1 Si1 C9 110.9(4) . . ?
 C8 Si1 C1 112.1(4) . . ?
 C8 Si1 C7 104.5(5) . . ?
 C8 Si1 C9 104.6(6) . . ?
 C9 Si1 C7 103.9(5) . . ?
 C4 Si2 C10 117.0(3) . . ?
 C4 Si2 C11 114.1(3) . . ?
 C4 Si2 C12 107.9(3) . . ?
 C10 Si2 C12 107.2(3) . . ?
 C11 Si2 C10 105.0(3) . . ?
 C11 Si2 C12 104.8(3) . . ?
 C13 Si3 C19 108.1(5) . . ?
 C13 Si3 C20 111.1(4) . . ?
 C13 Si3 C21 120.1(4) . . ?
 C20 Si3 C19 106.2(7) . . ?
 C20 Si3 C21 104.2(6) . . ?
 C21 Si3 C19 106.2(6) . . ?
 C16 Si4 C22 117.1(3) . . ?
 C16 Si4 C23 113.2(4) . . ?
 C16 Si4 C24 107.5(3) . . ?
 C22 Si4 C23 104.3(5) . . ?
 C22 Si4 C24 106.8(4) . . ?
 C24 Si4 C23 107.6(4) . . ?
 Sn1 C1 Gd1 80.77(19) . . ?
 Si1 C1 Gd1 146.8(3) . . ?
 Si1 C1 Sn1 113.4(3) . . ?
 C2 C1 Gd1 73.4(3) . . ?
 C2 C1 Sn1 108.1(4) . . ?
 C2 C1 Si1 124.5(5) . . ?
 C1 C2 Gd1 74.8(4) . . ?
 C1 C2 C5 118.9(5) . . ?
 C3 C2 Gd1 75.9(4) . . ?
 C3 C2 C1 120.1(5) . . ?
 C3 C2 C5 120.9(5) . . ?
 C5 C2 Gd1 123.9(4) . . ?
 C2 C3 Gd1 73.1(4) . . ?
 C2 C3 C4 119.1(5) . . ?
 C2 C3 C6 121.4(5) . . ?
 C4 C3 Gd1 72.7(4) . . ?
 C4 C3 C6 119.3(5) . . ?
 C6 C3 Gd1 130.5(4) . . ?
 Sn1 C4 Gd1 81.40(18) . . ?
 Si2 C4 Gd1 139.2(3) . . ?
 Si2 C4 Sn1 115.6(3) . . ?
 C3 C4 Gd1 75.6(4) . . ?
 C3 C4 Sn1 108.4(4) . . ?
 C3 C4 Si2 125.8(4) . . ?
 C2 C5 H00D 109.5 . . ?
 C2 C5 H00E 109.5 . . ?
 C2 C5 H00F 109.5 . . ?
 H00D C5 H00E 109.5 . . ?
 H00D C5 H00F 109.5 . . ?
 H00E C5 H00F 109.5 . . ?
 C3 C6 H00G 109.5 . . ?
 C3 C6 H00I 109.5 . . ?
 C3 C6 H00J 109.5 . . ?
 H00G C6 H00I 109.5 . . ?
 H00G C6 H00J 109.5 . . ?
 H00I C6 H00J 109.5 . . ?
 Si1 C7 H02D 109.5 . . ?
 Si1 C7 H02E 109.5 . . ?
 Si1 C7 H02F 109.5 . . ?
 H02D C7 H02E 109.5 . . ?
 H02D C7 H02F 109.5 . . ?
 H02E C7 H02F 109.5 . . ?
 Si1 C8 H02 109.5 . . ?
 Si1 C8 H39 109.5 . . ?
 Si1 C8 H40 109.5 . . ?
 H02 C8 H39 109.5 . . ?
 H02 C8 H40 109.5 . . ?
 H39 C8 H40 109.5 . . ?
 Si1 C9 H7 109.5 . . ?
 Si1 C9 H41 109.5 . . ?
 Si1 C9 H42 109.5 . . ?
 H7 C9 H41 109.5 . . ?
 H7 C9 H42 109.5 . . ?
 H41 C9 H42 109.5 . . ?
 Si2 C10 H01M 109.5 . . ?
 Si2 C10 H01N 109.5 . . ?
 Si2 C10 H01O 109.5 . . ?
 H01M C10 H01N 109.5 . . ?
 H01M C10 H01O 109.5 . . ?
 H01N C10 H01O 109.5 . . ?
 Si2 C11 H01G 109.5 . . ?
 Si2 C11 H01H 109.5 . . ?
 Si2 C11 H01I 109.5 . . ?
 H01G C11 H01H 109.5 . . ?
 H01G C11 H01I 109.5 . . ?
 H01H C11 H01I 109.5 . . ?
 Si2 C12 H01A 109.5 . . ?
 Si2 C12 H01B 109.5 . . ?
 Si2 C12 H01C 109.5 . . ?
 H01A C12 H01B 109.5 . . ?
 H01A C12 H01C 109.5 . . ?
 H01B C12 H01C 109.5 . . ?
 Sn2 C13 Gd2 81.5(2) . . ?
 Si3 C13 Gd2 151.5(4) . . ?
 Si3 C13 Sn2 113.0(3) . . ?
 C14 C13 Gd2 74.5(4) . . ?
 C14 C13 Sn2 108.5(5) . . ?
 C14 C13 Si3 119.7(5) . . ?
 C13 C14 Gd2 73.0(4) . . ?
 C13 C14 C17 120.9(8) . . ?
 C15 C14 Gd2 77.3(5) . . ?
 C15 C14 C13 119.4(6) . . ?
 C15 C14 C17 119.4(7) . . ?
 C17 C14 Gd2 126.3(5) . . ?
 C14 C15 Gd2 71.9(4) . . ?
 C14 C15 C16 120.0(6) . . ?
 C14 C15 C18 120.0(7) . . ?
 C16 C15 Gd2 72.6(4) . . ?
 C16 C15 C18 119.5(7) . . ?
 C18 C15 Gd2 134.3(5) . . ?
 Sn2 C16 Gd2 80.1(2) . . ?
 Si4 C16 Gd2 141.9(4) . . ?
 Si4 C16 Sn2 115.1(3) . . ?
 C15 C16 Gd2 75.5(4) . . ?
 C15 C16 Sn2 107.0(5) . . ?
 C15 C16 Si4 126.1(5) . . ?
 C14 C17 H1 109.5 . . ?
 C14 C17 HN 109.5 . . ?
 C14 C17 HO 109.5 . . ?
 H1 C17 HN 109.5 . . ?
 H1 C17 HO 109.5 . . ?
 HN C17 HO 109.5 . . ?
 C15 C18 H02A 109.5 . . ?
 C15 C18 H02B 109.5 . . ?
 C15 C18 H02C 109.5 . . ?
 H02A C18 H02B 109.5 . . ?
 H02A C18 H02C 109.5 . . ?
 H02B C18 H02C 109.5 . . ?
 Si3 C19 H9 109.5 . . ?
 Si3 C19 H45 109.5 . . ?
 Si3 C19 H46 109.5 . . ?
 H9 C19 H45 109.5 . . ?
 H9 C19 H46 109.5 . . ?
 H45 C19 H46 109.5 . . ?
 Si3 C20 H8 109.5 . . ?
 Si3 C20 H43 109.5 . . ?
 Si3 C20 H44 109.5 . . ?
 H8 C20 H43 109.5 . . ?
 H8 C20 H44 109.5 . . ?
 H43 C20 H44 109.5 . . ?
 Si3 C21 H02Y 109.5 . . ?
 Si3 C21 H35 109.5 . . ?
 Si3 C21 H36 109.5 . . ?
 H02Y C21 H35 109.5 . . ?
 H02Y C21 H36 109.5 . . ?
 H35 C21 H36 109.5 . . ?
 Si4 C22 H02G 109.5 . . ?
 Si4 C22 H02H 109.5 . . ?
 Si4 C22 H02I 109.5 . . ?
 H02G C22 H02H 109.5 . . ?
 H02G C22 H02I 109.5 . . ?
 H02H C22 H02I 109.5 . . ?
 Si4 C23 H02J 109.5 . . ?
 Si4 C23 H02K 109.5 . . ?
 Si4 C23 H02L 109.5 . . ?
 H02J C23 H02K 109.5 . . ?
 H02J C23 H02L 109.5 . . ?
 H02K C23 H02L 109.5 . . ?
 Si4 C24 H01Z 109.5 . . ?
 Si4 C24 HH 109.5 . . ?
 Si4 C24 HI 109.5 . . ?
 H01Z C24 HH 109.5 . . ?
 H01Z C24 HI 109.5 . . ?
 HH C24 HI 109.5 . . ?
 C26 C25 Gd1 75.8(4) . . ?
 C26 C25 C33 131.5(7) . . ?
 C29 C25 Gd1 72.0(3) . . ?
 C29 C25 C26 106.8(6) . . ?
 C29 C25 C33 121.6(6) . . ?
 C33 C25 Gd1 119.7(4) . . ?
 C25 C26 Gd1 73.9(4) . . ?
 C25 C26 C37 133.0(7) . . ?
 C27 C26 Gd1 73.1(4) . . ?
 C27 C26 C25 105.5(6) . . ?
 C27 C26 C37 119.0(7) . . ?
 C37 C26 Gd1 131.1(4) . . ?
 Gd1 C27 H01S 115.2 . . ?
 C26 C27 Gd1 77.5(4) . . ?
 C26 C27 H01S 124.2 . . ?
 C28 C27 Gd1 74.8(4) . . ?
 C28 C27 C26 111.6(6) . . ?
 C28 C27 H01S 124.2 . . ?
 C27 C28 Gd1 75.5(4) . . ?
 C27 C28 C29 105.7(6) . . ?
 C27 C28 C41 125.1(6) . . ?
 C29 C28 Gd1 73.5(3) . . ?
 C29 C28 C41 128.5(6) . . ?
 C41 C28 Gd1 123.7(4) . . ?
 Gd1 C29 H00K 112.7 . . ?
 C25 C29 Gd1 78.1(3) . . ?
 C25 C29 H00K 124.8 . . ?
 C28 C29 Gd1 76.5(3) . . ?
 C28 C29 C25 110.4(6) . . ?
 C28 C29 H00K 124.8 . . ?
 H3 C30 HS 109.5 . . ?
 H3 C30 HT 109.5 . . ?
 HS C30 HT 109.5 . . ?
 C33 C30 H3 109.5 . . ?
 C33 C30 HS 109.5 . . ?
 C33 C30 HT 109.5 . . ?
 H00L C31 H00M 109.5 . . ?
 H00L C31 H00N 109.5 . . ?
 H00M C31 H00N 109.5 . . ?
 C33 C31 H00L 109.5 . . ?
 C33 C31 H00M 109.5 . . ?
 C33 C31 H00N 109.5 . . ?
 H01W C32 H01X 109.5 . . ?
 H01W C32 H01Y 109.5 . . ?
 H01X C32 H01Y 109.5 . . ?
 C33 C32 H01W 109.5 . . ?
 C33 C32 H01X 109.5 . . ?
 C33 C32 H01Y 109.5 . . ?
 C25 C33 C30 111.7(6) . . ?
 C25 C33 C31 110.1(6) . . ?
 C30 C33 C31 106.1(6) . . ?
 C32 C33 C25 112.3(6) . . ?
 C32 C33 C30 110.6(6) . . ?
 C32 C33 C31 105.7(6) . . ?
 H02S C34 H02T 109.5 . . ?
 H02S C34 H02U 109.5 . . ?
 H02T C34 H02U 109.5 . . ?
 C37 C34 H02S 109.5 . . ?
 C37 C34 H02T 109.5 . . ?
 C37 C34 H02U 109.5 . . ?
 H02P C35 H02Q 109.5 . . ?
 H02P C35 H02R 109.5 . . ?
 H02Q C35 H02R 109.5 . . ?
 C37 C35 H02P 109.5 . . ?
 C37 C35 H02Q 109.5 . . ?
 C37 C35 H02R 109.5 . . ?
 H6 C36 HY 109.5 . . ?
 H6 C36 HZ 109.5 . . ?
 HY C36 HZ 109.5 . . ?
 C37 C36 H6 109.5 . . ?
 C37 C36 HY 109.5 . . ?
 C37 C36 HZ 109.5 . . ?
 C26 C37 C34 107.8(7) . . ?
 C26 C37 C35 110.8(8) . . ?
 C34 C37 C35 107.4(8) . . ?
 C36 C37 C26 116.8(7) . . ?
 C36 C37 C34 108.8(8) . . ?
 C36 C37 C35 104.9(7) . . ?
 H01T C38 H01U 109.5 . . ?
 H01T C38 H01V 109.5 . . ?
 H01U C38 H01V 109.5 . . ?
 C41 C38 H01T 109.5 . . ?
 C41 C38 H01U 109.5 . . ?
 C41 C38 H01V 109.5 . . ?
 H01P C39 H01Q 109.5 . . ?
 H01P C39 H01R 109.5 . . ?
 H01Q C39 H01R 109.5 . . ?
 C41 C39 H01P 109.5 . . ?
 C41 C39 H01Q 109.5 . . ?
 C41 C39 H01R 109.5 . . ?
 H02M C40 H02N 109.5 . . ?
 H02M C40 H02O 109.5 . . ?
 H02N C40 H02O 109.5 . . ?
 C41 C40 H02M 109.5 . . ?
 C41 C40 H02N 109.5 . . ?
 C41 C40 H02O 109.5 . . ?
 C28 C41 C38 110.7(6) . . ?
 C28 C41 C39 111.3(5) . . ?
 C28 C41 C40 109.1(7) . . ?
 C39 C41 C38 109.3(7) . . ?
 C39 C41 C40 108.1(6) . . ?
 C40 C41 C38 108.2(6) . . ?
 C43 C42 Gd2 73.2(4) . . ?
 C43 C42 C54 134.2(6) . . ?
 C46 C42 Gd2 72.0(4) . . ?
 C46 C42 C43 105.0(5) . . ?
 C46 C42 C54 119.0(6) . . ?
 C54 C42 Gd2 130.6(4) . . ?
 C42 C43 Gd2 76.9(3) . . ?
 C42 C43 C58 132.3(6) . . ?
 C44 C43 Gd2 72.2(3) . . ?
 C44 C43 C42 107.5(5) . . ?
 C44 C43 C58 120.1(6) . . ?
 C58 C43 Gd2 119.5(4) . . ?
 Gd2 C44 H00H 113.6 . . ?
 C43 C44 Gd2 77.6(3) . . ?
 C43 C44 H00H 124.8 . . ?
 C45 C44 Gd2 76.0(3) . . ?
 C45 C44 C43 110.3(6) . . ?
 C45 C44 H00H 124.8 . . ?
 C44 C45 Gd2 73.8(3) . . ?
 C44 C45 C50 128.7(6) . . ?
 C46 C45 Gd2 75.5(3) . . ?
 C46 C45 C44 105.4(5) . . ?
 C46 C45 C50 125.7(6) . . ?
 C50 C45 Gd2 120.7(4) . . ?
 Gd2 C46 H00S 114.8 . . ?
 C42 C46 Gd2 78.1(4) . . ?
 C42 C46 H00S 124.1 . . ?
 C45 C46 Gd2 74.6(4) . . ?
 C45 C46 C42 111.7(6) . . ?
 C45 C46 H00S 124.1 . . ?
 H01D C47 H01E 109.5 . . ?
 H01D C47 H01F 109.5 . . ?
 H01E C47 H01F 109.5 . . ?
 C50 C47 H01D 109.5 . . ?
 C50 C47 H01E 109.5 . . ?
 C50 C47 H01F 109.5 . . ?
 H01 C48 HL 109.5 . . ?
 H01 C48 HM 109.5 . . ?
 HL C48 HM 109.5 . . ?
 C50 C48 H01 109.5 . . ?
 C50 C48 HL 109.5 . . ?
 C50 C48 HM 109.5 . . ?
 H00A C49 H00B 109.5 . . ?
 H00A C49 H00C 109.5 . . ?
 H00B C49 H00C 109.5 . . ?
 C50 C49 H00A 109.5 . . ?
 C50 C49 H00B 109.5 . . ?
 C50 C49 H00C 109.5 . . ?
 C45 C50 C47 111.8(5) . . ?
 C45 C50 C48 109.5(6) . . ?
 C45 C50 C49 109.5(5) . . ?
 C47 C50 C48 108.4(6) . . ?
 C47 C50 C49 109.3(6) . . ?
 C48 C50 C49 108.2(6) . . ?
 H01J C51 H01K 109.5 . . ?
 H01J C51 H01L 109.5 . . ?
 H01K C51 H01L 109.5 . . ?
 C54 C51 H01J 109.5 . . ?
 C54 C51 H01K 109.5 . . ?
 C54 C51 H01L 109.5 . . ?
 H4 C52 HU 109.5 . . ?
 H4 C52 HV 109.5 . . ?
 HU C52 HV 109.5 . . ?
 C54 C52 H4 109.5 . . ?
 C54 C52 HU 109.5 . . ?
 C54 C52 HV 109.5 . . ?
 H02Z C53 H37 109.5 . . ?
 H02Z C53 H38 109.5 . . ?
 H37 C53 H38 109.5 . . ?
 C54 C53 H02Z 109.5 . . ?
 C54 C53 H37 109.5 . . ?
 C54 C53 H38 109.5 . . ?
 C42 C54 C51 111.2(6) . . ?
 C42 C54 C52 116.0(7) . . ?
 C42 C54 C53 108.1(6) . . ?
 C51 C54 C52 105.4(6) . . ?
 C51 C54 C53 107.2(7) . . ?
 C53 C54 C52 108.5(7) . . ?
 H02V C55 H02W 109.5 . . ?
 H02V C55 H02X 109.5 . . ?
 H02W C55 H02X 109.5 . . ?
 C58 C55 H02V 109.5 . . ?
 C58 C55 H02W 109.5 . . ?
 C58 C55 H02X 109.5 . . ?
 H2 C56 HP 109.5 . . ?
 H2 C56 HQ 109.5 . . ?
 HP C56 HQ 109.5 . . ?
 C58 C56 H2 109.5 . . ?
 C58 C56 HP 109.5 . . ?
 C58 C56 HQ 109.5 . . ?
 H5 C57 HW 109.5 . . ?
 H5 C57 HX 109.5 . . ?
 HW C57 HX 109.5 . . ?
 C58 C57 H5 109.5 . . ?
 C58 C57 HW 109.5 . . ?
 C58 C57 HX 109.5 . . ?
 C43 C58 C55 111.4(5) . . ?
 C56 C58 C43 111.2(6) . . ?
 C56 C58 C55 106.1(7) . . ?
 C57 C58 C43 112.1(7) . . ?
 C57 C58 C55 110.0(6) . . ?
 C57 C58 C56 105.8(6) . . ?
 O00A K1 O00B 120.36(16) . . ?
 O00A K1 O00E 94.93(15) . . ?
 O00A K1 O00F 135.04(15) . . ?
 O00A K1 N00G 59.73(15) . . ?
 O00A K1 N00I 121.02(16) . . ?
 O00B K1 N00G 120.65(16) . . ?
 O00B K1 N00I 58.95(15) . . ?
 O00C K1 O00A 60.43(14) . . ?
 O00C K1 O00B 94.34(14) . . ?
 O00C K1 O00E 130.09(15) . . ?
 O00C K1 O00F 97.46(15) . . ?
 O00C K1 N00G 119.83(16) . . ?
 O00C K1 N00I 60.93(15) . . ?
 O00D K1 O00A 98.22(15) . . ?
 O00D K1 O00B 136.39(16) . . ?
 O00D K1 O00C 123.99(15) . . ?
 O00D K1 O00E 100.59(16) . . ?
 O00D K1 O00F 60.17(15) . . ?
 O00D K1 N00G 60.59(17) . . ?
 O00D K1 N00I 119.15(17) . . ?
 O00E K1 O00B 59.51(14) . . ?
 O00E K1 N00G 61.41(16) . . ?
 O00E K1 N00I 118.12(16) . . ?
 O00F K1 O00B 98.40(16) . . ?
 O00F K1 O00E 125.94(16) . . ?
 O00F K1 N00G 120.48(17) . . ?
 O00F K1 N00I 59.19(16) . . ?
 N00G K1 N00I 179.24(17) . . ?
 C019 O00A K1 115.2(4) . . ?
 C020 O00A K1 116.8(4) . . ?
 C020 O00A C019 111.8(5) . . ?
 C01E O00B K1 114.8(4) . . ?
 C01E O00B C01P 111.4(6) . . ?
 C01P O00B K1 113.4(4) . . ?
 C011 O00C K1 113.5(4) . . ?
 C015 O00C K1 114.0(4) . . ?
 C015 O00C C011 111.0(5) . . ?
 C02A O00D K1 115.6(4) . . ?
 C02A O00D C027 110.9(6) . . ?
 C027 O00D K1 113.6(4) . . ?
 C01H O00E K1 113.1(4) . . ?
 C01H O00E C01O 111.2(6) . . ?
 C01O O00E K1 112.5(4) . . ?
 C01U O00F K1 117.3(4) . . ?
 C01U O00F C022 111.2(6) . . ?
 C022 O00F K1 115.0(5) . . ?
 C01F N00G K1 106.9(4) . . ?
 C01F N00G C01K 111.6(6) . . ?
 C01K N00G K1 108.7(4) . . ?
 C023 N00G K1 111.1(4) . . ?
 C023 N00G C01F 108.7(6) . . ?
 C023 N00G C01K 109.8(6) . . ?
 C02C N00I K1 108.9(4) . . ?
 C02C N00I C017 110.3(6) . . ?
 C02C N00I C025 110.5(7) . . ?
 C017 N00I K1 106.9(4) . . ?
 C025 N00I K1 110.3(4) . . ?
 C025 N00I C017 109.8(6) . . ?
 O00B C01E H14 110.1 . . ?
 O00B C01E HD 110.1 . . ?
 O00B C01E C01O 108.0(6) . . ?
 H14 C01E HD 108.4 . . ?
 C01O C01E H14 110.1 . . ?
 C01O C01E HD 110.1 . . ?
 N00G C01F H15 108.8 . . ?
 N00G C01F HE 108.8 . . ?
 N00G C01F C01H 113.7(6) . . ?
 H15 C01F HE 107.7 . . ?
 C01H C01F H15 108.8 . . ?
 C01H C01F HE 108.8 . . ?
 O00E C01H C01F 108.8(6) . . ?
 O00E C01H H16 109.9 . . ?
 O00E C01H HF 109.9 . . ?
 C01F C01H H16 109.9 . . ?
 C01F C01H HF 109.9 . . ?
 H16 C01H HF 108.3 . . ?
 N00G C01K H17 108.8 . . ?
 N00G C01K HG 108.8 . . ?
 N00G C01K C02A 114.0(6) . . ?
 H17 C01K HG 107.6 . . ?
 C02A C01K H17 108.8 . . ?
 C02A C01K HG 108.8 . . ?
 O00E C01O C01E 107.2(7) . . ?
 O00E C01O H18 110.3 . . ?
 O00E C01O HJ 110.3 . . ?
 C01E C01O H18 110.3 . . ?
 C01E C01O HJ 110.3 . . ?
 H18 C01O HJ 108.5 . . ?
 O00B C01P H19 110.4 . . ?
 O00B C01P HK 110.4 . . ?
 O00B C01P C025 106.8(6) . . ?
 H19 C01P HK 108.6 . . ?
 C025 C01P H19 110.4 . . ?
 C025 C01P HK 110.4 . . ?
 O00F C01U H20 110.1 . . ?
 O00F C01U HR 110.1 . . ?
 O00F C01U C02C 108.2(6) . . ?
 H20 C01U HR 108.4 . . ?
 C02C C01U H20 110.1 . . ?
 C02C C01U HR 110.1 . . ?
 O00D C02A C01K 108.4(6) . . ?
 O00D C02A H26 110.0 . . ?
 O00D C02A H33 110.0 . . ?
 C01K C02A H26 110.0 . . ?
 C01K C02A H33 110.0 . . ?
 H26 C02A H33 108.4 . . ?
 N00I C02C C01U 114.6(7) . . ?
 N00I C02C H27 108.6 . . ?
 N00I C02C H34 108.6 . . ?
 C01U C02C H27 108.6 . . ?
 C01U C02C H34 108.6 . . ?
 H27 C02C H34 107.6 . . ?
 O00C C011 H 109.7 . . ?
 O00C C011 H10 109.7 . . ?
 O00C C011 C019 109.8(6) . . ?
 H10 C011 H 108.2 . . ?
 C019 C011 H 109.7 . . ?
 C019 C011 H10 109.7 . . ?
 O00C C015 H11 109.7 . . ?
 O00C C015 HA 109.7 . . ?
 O00C C015 C017 110.0(6) . . ?
 H11 C015 HA 108.2 . . ?
 C017 C015 H11 109.7 . . ?
 C017 C015 HA 109.7 . . ?
 N00I C017 C015 113.4(6) . . ?
 N00I C017 H12 108.9 . . ?
 N00I C017 HB 108.9 . . ?
 C015 C017 H12 108.9 . . ?
 C015 C017 HB 108.9 . . ?
 H12 C017 HB 107.7 . . ?
 O00A C019 C011 109.3(6) . . ?
 O00A C019 H13 109.8 . . ?
 O00A C019 HC 109.8 . . ?
 C011 C019 H13 109.8 . . ?
 C011 C019 HC 109.8 . . ?
 H13 C019 HC 108.3 . . ?
 O00A C020 H21 110.0 . . ?
 O00A C020 H28 110.0 . . ?
 O00A C020 C023 108.3(6) . . ?
 H21 C020 H28 108.4 . . ?
 C023 C020 H21 110.0 . . ?
 C023 C020 H28 110.0 . . ?
 O00F C022 H22 110.0 . . ?
 O00F C022 H29 110.0 . . ?
 O00F C022 C027 108.5(7) . . ?
 H22 C022 H29 108.4 . . ?
 C027 C022 H22 110.0 . . ?
 C027 C022 H29 110.0 . . ?
 N00G C023 C020 112.8(6) . . ?
 N00G C023 H23 109.0 . . ?
 N00G C023 H30 109.0 . . ?
 C020 C023 H23 109.0 . . ?
 C020 C023 H30 109.0 . . ?
 H23 C023 H30 107.8 . . ?
 N00I C025 C01P 111.3(6) . . ?
 N00I C025 H24 109.4 . . ?
 N00I C025 H31 109.4 . . ?
 C01P C025 H24 109.4 . . ?
 C01P C025 H31 109.4 . . ?
 H24 C025 H31 108.0 . . ?
 O00D C027 C022 109.5(7) . . ?
 O00D C027 H25 109.8 . . ?
 O00D C027 H32 109.8 . . ?
 C022 C027 H25 109.8 . . ?
 C022 C027 H32 109.8 . . ?
 H25 C027 H32 108.2 . . ?

loop_
  _geom_torsion_atom_site_label_1
  _geom_torsion_atom_site_label_2
  _geom_torsion_atom_site_label_3
  _geom_torsion_atom_site_label_4
  _geom_torsion
  _geom_torsion_site_symmetry_1
  _geom_torsion_site_symmetry_2
  _geom_torsion_site_symmetry_3
  _geom_torsion_site_symmetry_4
  _geom_torsion_publ_flag
 Gd1 C1 C2 C3 63.3(5) . . . . ?
 Gd1 C1 C2 C5 -120.6(6) . . . . ?
 Gd1 C2 C3 C4 58.4(5) . . . . ?
 Gd1 C2 C3 C6 -127.5(6) . . . . ?
 Gd1 C4 C3 C2 -58.6(5) . . . . ?
 Gd1 C4 C3 C6 127.3(6) . . . . ?
 Gd1 C25 C26 C27 66.8(4) . . . . ?
 Gd1 C25 C26 C37 -131.8(7) . . . . ?
 Gd1 C25 C33 C30 32.4(8) . . . . ?
 Gd1 C25 C33 C31 -85.1(6) . . . . ?
 Gd1 C25 C33 C32 157.4(5) . . . . ?
 Gd1 C26 C27 C28 67.8(5) . . . . ?
 Gd1 C26 C37 C34 174.5(7) . . . . ?
 Gd1 C26 C37 C35 57.2(10) . . . . ?
 Gd1 C26 C37 C36 -62.7(10) . . . . ?
 Gd1 C28 C27 C26 -69.5(5) . . . . ?
 Gd1 C28 C41 C38 -39.2(7) . . . . ?
 Gd1 C28 C41 C39 82.6(6) . . . . ?
 Gd1 C28 C41 C40 -158.1(5) . . . . ?
 Gd1 C29 C25 C26 68.4(4) . . . . ?
 Gd1 C29 C25 C33 -114.3(5) . . . . ?
 Gd1 C29 C28 C27 -69.3(4) . . . . ?
 Gd1 C29 C28 C41 120.3(7) . . . . ?
 Gd2 C14 C13 Sn2 -75.2(3) . . . . ?
 Gd2 C14 C13 Si3 153.1(5) . . . . ?
 Gd2 C15 C14 C13 -62.0(6) . . . . ?
 Gd2 C15 C14 C17 124.8(7) . . . . ?
 Gd2 C16 C15 C14 -56.2(6) . . . . ?
 Gd2 C16 C15 C18 131.6(7) . . . . ?
 Gd2 C42 C46 C45 67.9(5) . . . . ?
 Gd2 C42 C54 C51 57.6(8) . . . . ?
 Gd2 C42 C54 C52 -62.9(8) . . . . ?
 Gd2 C42 C54 C53 175.0(6) . . . . ?
 Gd2 C43 C42 C46 65.5(4) . . . . ?
 Gd2 C43 C42 C54 -130.9(7) . . . . ?
 Gd2 C43 C58 C55 35.2(8) . . . . ?
 Gd2 C43 C58 C56 -83.0(6) . . . . ?
 Gd2 C43 C58 C57 158.9(5) . . . . ?
 Gd2 C44 C43 C42 69.4(4) . . . . ?
 Gd2 C44 C43 C58 -114.4(6) . . . . ?
 Gd2 C44 C45 C46 -69.4(4) . . . . ?
 Gd2 C44 C45 C50 116.6(6) . . . . ?
 Gd2 C46 C45 C44 68.3(4) . . . . ?
 Gd2 C46 C45 C50 -117.5(6) . . . . ?
 Sn1 C1 C2 Gd1 -74.1(3) . . . . ?
 Sn1 C1 C2 C3 -10.8(7) . . . . ?
 Sn1 C1 C2 C5 165.2(5) . . . . ?
 Sn1 C4 C3 Gd1 75.6(3) . . . . ?
 Sn1 C4 C3 C2 17.1(7) . . . . ?
 Sn1 C4 C3 C6 -157.1(5) . . . . ?
 Sn2 C16 C15 Gd2 74.7(3) . . . . ?
 Sn2 C16 C15 C14 18.4(8) . . . . ?
 Sn2 C16 C15 C18 -153.7(6) . . . . ?
 Si1 C1 C2 Gd1 148.8(5) . . . . ?
 Si1 C1 C2 C3 -147.9(5) . . . . ?
 Si1 C1 C2 C5 28.1(9) . . . . ?
 Si2 C4 C3 Gd1 -141.1(5) . . . . ?
 Si2 C4 C3 C2 160.3(5) . . . . ?
 Si2 C4 C3 C6 -13.9(9) . . . . ?
 Si4 C16 C15 Gd2 -144.8(6) . . . . ?
 Si4 C16 C15 C14 159.0(6) . . . . ?
 Si4 C16 C15 C18 -13.1(10) . . . . ?
 C1 C2 C3 Gd1 -62.8(6) . . . . ?
 C1 C2 C3 C4 -4.4(9) . . . . ?
 C1 C2 C3 C6 169.7(6) . . . . ?
 C5 C2 C3 Gd1 121.3(6) . . . . ?
 C5 C2 C3 C4 179.7(6) . . . . ?
 C5 C2 C3 C6 -6.3(9) . . . . ?
 C7 Si1 C1 Gd1 39.9(7) . . . . ?
 C7 Si1 C1 Sn1 150.1(5) . . . . ?
 C7 Si1 C1 C2 -74.8(7) . . . . ?
 C8 Si1 C1 Gd1 162.7(7) . . . . ?
 C8 Si1 C1 Sn1 -87.2(6) . . . . ?
 C8 Si1 C1 C2 48.0(8) . . . . ?
 C9 Si1 C1 Gd1 -80.7(7) . . . . ?
 C9 Si1 C1 Sn1 29.4(6) . . . . ?
 C9 Si1 C1 C2 164.5(7) . . . . ?
 C10 Si2 C4 Gd1 -41.7(5) . . . . ?
 C10 Si2 C4 Sn1 -149.2(3) . . . . ?
 C10 Si2 C4 C3 69.8(6) . . . . ?
 C11 Si2 C4 Gd1 -164.8(4) . . . . ?
 C11 Si2 C4 Sn1 87.6(4) . . . . ?
 C11 Si2 C4 C3 -53.3(6) . . . . ?
 C12 Si2 C4 Gd1 79.2(5) . . . . ?
 C12 Si2 C4 Sn1 -28.4(4) . . . . ?
 C12 Si2 C4 C3 -169.3(5) . . . . ?
 C15 C14 C13 Gd2 64.2(7) . . . . ?
 C15 C14 C13 Sn2 -11.0(9) . . . . ?
 C15 C14 C13 Si3 -142.7(6) . . . . ?
 C16 C15 C14 Gd2 56.6(6) . . . . ?
 C16 C15 C14 C13 -5.4(11) . . . . ?
 C16 C15 C14 C17 -178.7(7) . . . . ?
 C17 C14 C13 Gd2 -122.6(7) . . . . ?
 C17 C14 C13 Sn2 162.1(6) . . . . ?
 C17 C14 C13 Si3 30.4(10) . . . . ?
 C18 C15 C14 Gd2 -131.3(7) . . . . ?
 C18 C15 C14 C13 166.7(7) . . . . ?
 C18 C15 C14 C17 -6.6(11) . . . . ?
 C19 Si3 C13 Gd2 161.1(7) . . . . ?
 C19 Si3 C13 Sn2 -82.5(5) . . . . ?
 C19 Si3 C13 C14 47.2(7) . . . . ?
 C20 Si3 C13 Gd2 -82.7(9) . . . . ?
 C20 Si3 C13 Sn2 33.7(7) . . . . ?
 C20 Si3 C13 C14 163.4(7) . . . . ?
 C21 Si3 C13 Gd2 39.2(10) . . . . ?
 C21 Si3 C13 Sn2 155.6(6) . . . . ?
 C21 Si3 C13 C14 -74.7(8) . . . . ?
 C22 Si4 C16 Gd2 -43.9(6) . . . . ?
 C22 Si4 C16 Sn2 -150.7(4) . . . . ?
 C22 Si4 C16 C15 71.4(8) . . . . ?
 C23 Si4 C16 Gd2 -165.2(5) . . . . ?
 C23 Si4 C16 Sn2 87.9(4) . . . . ?
 C23 Si4 C16 C15 -49.9(8) . . . . ?
 C24 Si4 C16 Gd2 76.2(6) . . . . ?
 C24 Si4 C16 Sn2 -30.7(5) . . . . ?
 C24 Si4 C16 C15 -168.6(6) . . . . ?
 C25 C26 C27 Gd1 -67.4(4) . . . . ?
 C25 C26 C27 C28 0.4(7) . . . . ?
 C25 C26 C37 C34 -77.3(11) . . . . ?
 C25 C26 C37 C35 165.4(7) . . . . ?
 C25 C26 C37 C36 45.4(10) . . . . ?
 C25 C29 C28 Gd1 71.6(4) . . . . ?
 C25 C29 C28 C27 2.3(7) . . . . ?
 C25 C29 C28 C41 -168.1(6) . . . . ?
 C26 C25 C33 C30 -64.9(9) . . . . ?
 C26 C25 C33 C31 177.5(6) . . . . ?
 C26 C25 C33 C32 60.1(9) . . . . ?
 C27 C26 C37 C34 82.0(10) . . . . ?
 C27 C26 C37 C35 -35.3(9) . . . . ?
 C27 C26 C37 C36 -155.2(7) . . . . ?
 C27 C28 C41 C38 56.7(9) . . . . ?
 C27 C28 C41 C39 178.5(6) . . . . ?
 C27 C28 C41 C40 -62.3(8) . . . . ?
 C28 C29 C25 Gd1 -70.5(4) . . . . ?
 C28 C29 C25 C26 -2.1(7) . . . . ?
 C28 C29 C25 C33 175.1(5) . . . . ?
 C29 C25 C26 Gd1 -65.8(4) . . . . ?
 C29 C25 C26 C27 1.0(7) . . . . ?
 C29 C25 C26 C37 162.3(7) . . . . ?
 C29 C25 C33 C30 118.6(7) . . . . ?
 C29 C25 C33 C31 1.0(8) . . . . ?
 C29 C25 C33 C32 -116.4(7) . . . . ?
 C29 C28 C27 Gd1 67.8(4) . . . . ?
 C29 C28 C27 C26 -1.7(7) . . . . ?
 C29 C28 C41 C38 -134.6(7) . . . . ?
 C29 C28 C41 C39 -12.8(10) . . . . ?
 C29 C28 C41 C40 106.5(8) . . . . ?
 C33 C25 C26 Gd1 117.3(7) . . . . ?
 C33 C25 C26 C27 -175.8(6) . . . . ?
 C33 C25 C26 C37 -14.5(11) . . . . ?
 C37 C26 C27 Gd1 128.1(6) . . . . ?
 C37 C26 C27 C28 -164.0(6) . . . . ?
 C41 C28 C27 Gd1 -121.3(6) . . . . ?
 C41 C28 C27 C26 169.2(6) . . . . ?
 C42 C43 C58 C55 -64.2(10) . . . . ?
 C42 C43 C58 C56 177.7(7) . . . . ?
 C42 C43 C58 C57 59.5(9) . . . . ?
 C42 C46 C45 Gd2 -70.1(4) . . . . ?
 C42 C46 C45 C44 -1.9(7) . . . . ?
 C42 C46 C45 C50 172.3(6) . . . . ?
 C43 C42 C46 Gd2 -66.3(4) . . . . ?
 C43 C42 C46 C45 1.7(7) . . . . ?
 C43 C42 C54 C51 165.1(7) . . . . ?
 C43 C42 C54 C52 44.6(9) . . . . ?
 C43 C42 C54 C53 -77.4(10) . . . . ?
 C43 C44 C45 Gd2 70.8(4) . . . . ?
 C43 C44 C45 C46 1.3(7) . . . . ?
 C43 C44 C45 C50 -172.6(6) . . . . ?
 C44 C43 C42 Gd2 -66.2(4) . . . . ?
 C44 C43 C42 C46 -0.8(6) . . . . ?
 C44 C43 C42 C54 162.9(6) . . . . ?
 C44 C43 C58 C55 120.7(7) . . . . ?
 C44 C43 C58 C56 2.6(9) . . . . ?
 C44 C43 C58 C57 -115.6(7) . . . . ?
 C45 C44 C43 Gd2 -69.8(4) . . . . ?
 C45 C44 C43 C42 -0.3(7) . . . . ?
 C45 C44 C43 C58 175.9(6) . . . . ?
 C46 C42 C54 C51 -33.0(8) . . . . ?
 C46 C42 C54 C52 -153.5(6) . . . . ?
 C46 C42 C54 C53 84.4(8) . . . . ?
 C47 C50 C45 Gd2 88.2(6) . . . . ?
 C47 C50 C45 C44 -5.2(9) . . . . ?
 C47 C50 C45 C46 -178.0(6) . . . . ?
 C48 C50 C45 Gd2 -151.6(5) . . . . ?
 C48 C50 C45 C44 115.0(7) . . . . ?
 C48 C50 C45 C46 -57.9(8) . . . . ?
 C49 C50 C45 Gd2 -33.1(7) . . . . ?
 C49 C50 C45 C44 -126.5(7) . . . . ?
 C49 C50 C45 C46 60.7(8) . . . . ?
 C54 C42 C46 Gd2 127.1(5) . . . . ?
 C54 C42 C46 C45 -165.0(5) . . . . ?
 C58 C43 C42 Gd2 118.2(7) . . . . ?
 C58 C43 C42 C46 -176.3(7) . . . . ?
 C58 C43 C42 C54 -12.7(12) . . . . ?
 K1 O00A C019 C011 44.5(7) . . . . ?
 K1 O00A C020 C023 -56.2(7) . . . . ?
 K1 O00B C01E C01O 46.7(8) . . . . ?
 K1 O00B C01P C025 -64.2(7) . . . . ?
 K1 O00C C011 C019 52.0(6) . . . . ?
 K1 O00C C015 C017 -57.8(6) . . . . ?
 K1 O00D C02A C01K -56.5(7) . . . . ?
 K1 O00D C027 C022 51.1(9) . . . . ?
 K1 O00E C01H C01F -56.4(7) . . . . ?
 K1 O00E C01O C01E 57.2(7) . . . . ?
 K1 O00F C01U C02C -56.1(7) . . . . ?
 K1 O00F C022 C027 47.4(8) . . . . ?
 K1 N00G C01F C01H -44.4(7) . . . . ?
 K1 N00G C01K C02A -40.1(7) . . . . ?
 K1 N00G C023 C020 -38.5(7) . . . . ?
 K1 N00I C02C C01U -39.7(7) . . . . ?
 K1 N00I C017 C015 -41.3(7) . . . . ?
 K1 N00I C025 C01P -38.9(8) . . . . ?
 O00A C020 C023 N00G 63.6(8) . . . . ?
 O00B C01E C01O O00E -69.7(8) . . . . ?
 O00B C01P C025 N00I 69.9(9) . . . . ?
 O00C C011 C019 O00A -64.8(8) . . . . ?
 O00C C015 C017 N00I 69.5(8) . . . . ?
 O00F C01U C02C N00I 65.0(8) . . . . ?
 O00F C022 C027 O00D -66.2(10) . . . . ?
 N00G C01F C01H O00E 71.3(8) . . . . ?
 N00G C01K C02A O00D 66.2(9) . . . . ?
 C01E O00B C01P C025 164.5(7) . . . . ?
 C01F N00G C01K C02A 77.5(8) . . . . ?
 C01F N00G C023 C020 -155.9(6) . . . . ?
 C01H O00E C01O C01E -174.8(6) . . . . ?
 C01K N00G C01F C01H -163.1(6) . . . . ?
 C01K N00G C023 C020 81.8(8) . . . . ?
 C01O O00E C01H C01F 175.9(6) . . . . ?
 C01P O00B C01E C01O 177.3(7) . . . . ?
 C01U O00F C022 C027 -176.2(7) . . . . ?
 C02A O00D C027 C022 -176.7(7) . . . . ?
 C02C N00I C017 C015 -159.6(6) . . . . ?
 C02C N00I C025 C01P 81.6(8) . . . . ?
 C011 O00C C015 C017 172.5(5) . . . . ?
 C015 O00C C011 C019 -178.1(6) . . . . ?
 C017 N00I C02C C01U 77.3(8) . . . . ?
 C017 N00I C025 C01P -156.4(7) . . . . ?
 C019 O00A C020 C023 168.2(6) . . . . ?
 C020 O00A C019 C011 -179.2(6) . . . . ?
 C022 O00F C01U C02C 168.7(7) . . . . ?
 C023 N00G C01F C01H 75.6(8) . . . . ?
 C023 N00G C01K C02A -161.9(6) . . . . ?
 C025 N00I C02C C01U -161.1(6) . . . . ?
 C025 N00I C017 C015 78.4(8) . . . . ?
 C027 O00D C02A C01K 172.4(7) . . . . ?

_smtbx_masks_special_details       ?
loop_
  _smtbx_masks_void_nr
  _smtbx_masks_void_average_x
  _smtbx_masks_void_average_y
  _smtbx_masks_void_average_z
  _smtbx_masks_void_volume
  _smtbx_masks_void_count_electrons
  _smtbx_masks_void_content
 1 0.341 0.000 0.500 761.7 151.5 '3 HEXANE'
 2 -0.436 0.500 0.000 761.7 151.5 '3 HEXANE'
 3 0.069 0.494 0.583 7.2 0.0 ?
 4 -0.069 0.506 0.417 7.2 0.0 ?
 5 0.238 0.689 0.481 17.6 0.0 ?
 6 0.262 0.189 0.019 17.6 0.0 ?
 7 0.431 -0.006 0.917 7.2 0.0 ?
 8 0.569 0.006 0.083 7.2 0.0 ?
 9 0.738 0.811 0.981 17.6 0.0 ?
 10 0.762 0.311 0.519 17.6 0.0 ?

_smtbx_masks_void_probe_radius     1.2
_smtbx_masks_void_truncation_radius  1.2
_shelx_res_file
;
TITL try001_a.res in P2(1)/n
    try001.res
    created by SHELXL-2019/1 at 13:44:22 on 01-Jul-2024
REM Old TITL try001_c.res in P2(1)/n
REM SHELXT solution in P2(1)/n: R1 0.170, Rweak 0.017, Alpha 0.070
REM <I/s> 1.996 for 363 systematic absences, Orientation as input
REM Formula found by SHELXT: C76 N6 O6 Si4 K Sn Gd3
CELL 1.34139 13.6621 34.414 20.4638 90 94.968 90
ZERR 4 0.0006 0.0014 0.0009 0 0.002 0
LATT 1
SYMM 0.5-X,0.5+Y,0.5-Z
SFAC C H Gd K N O Si Sn
DISP C 0.0137 0.0067 57.1
DISP Gd -3.4578 11.1283 85155.2
DISP H -0 0 0.6481
DISP K 0.3778 0.831 6349
DISP N 0.0241 0.0134 109.9
DISP O 0.0389 0.0241 193.4
DISP Si 0.2153 0.2529 1947.9
DISP Sn 0.1164 4.3256 33293.6
UNIT 340 652 8 4 8 24 16 8
ISOR C02M C02G C02L C02J C02I C026
ISOR C02G C02M C02L
ISOR C02L C02M C02G C02J C02I C026
RIGU Si07 C02J C026 C02I
SIMU C026 C02J Si07 C02I
DELU C026 Si07 C02J C02I
RIGU Si09 C02L C02M C02G
SIMU Si09 C02L C02M C02G
DELU Si09 C02L C02M C02G

L.S. 10
PLAN  20
SIZE 0.05 0.1 0.15
TEMP -173.15
CONF
BOND
list 4
fmap 2
MORE -1
ABIN
BOND $H
ACTA
OMIT 3 0 15
REM <olex2.extras>
REM <HklSrc "%.\\TRY001.hkl">
REM </olex2.extras>

WGHT    0.000000   81.067802
FVAR       0.11458
GD01  3    0.577322    0.599800    0.661992    11.00000    0.02372    0.03322 =
         0.03857   -0.00717   -0.00168   -0.00636
GD02  3    0.850887    0.703914    0.748725    11.00000    0.02688    0.03288 =
         0.04003   -0.00875    0.00004   -0.00720
SN03  8    0.770759    0.645102    0.637007    11.00000    0.02230    0.02316 =
         0.03865   -0.00309   -0.00249   -0.00116
SN04  8    0.703296    0.638890    0.781424    11.00000    0.03122    0.04251 =
         0.03872   -0.00459   -0.00270   -0.01399
K005  4    0.082000    0.392424    0.749478    11.00000    0.03247    0.03626 =
         0.04576    0.00242   -0.00110   -0.00101
SI06  7    0.597603    0.703912    0.558682    11.00000    0.03903    0.02781 =
         0.03776   -0.00383   -0.00579    0.00912
SI07  7    0.851113    0.554605    0.606045    11.00000    0.02766    0.02463 =
         0.06481    0.00022   -0.00178    0.00271
SI08  7    0.557904    0.718077    0.794198    11.00000    0.03439    0.06812 =
         0.06411   -0.02845    0.01388   -0.01065
SI09  7    0.897079    0.606935    0.878581    11.00000    0.06602    0.06725 =
         0.10745    0.03887   -0.04466   -0.02961
O00A  6    0.036503    0.374104    0.616161    11.00000    0.04097    0.04215 =
         0.05154   -0.00662   -0.00582   -0.00527
O00B  6    0.062931    0.470419    0.794753    11.00000    0.04179    0.04412 =
         0.07001   -0.01344    0.00488   -0.01150
O00C  6   -0.115845    0.386378    0.699449    11.00000    0.03715    0.03649 =
         0.05401    0.00498   -0.00595    0.00059
O00D  6    0.203166    0.328243    0.783967    11.00000    0.04651    0.06025 =
         0.05645    0.00822    0.00383    0.01381
O00E  6    0.225397    0.449225    0.725716    11.00000    0.05443    0.04733 =
         0.05108   -0.00396    0.01178   -0.01081
O00F  6    0.064413    0.353609    0.869258    11.00000    0.05048    0.05324 =
         0.05531    0.00980    0.00096    0.00300
N00G  5    0.243017    0.370875    0.664316    11.00000    0.04036    0.06208 =
         0.03833   -0.01056    0.00358   -0.00304
C00H  1    1.005911    0.750650    0.780838    11.00000    0.02528    0.02809 =
         0.04010   -0.00497    0.00098   -0.00326
AFIX  43
H00H  2    1.024723    0.751579    0.826604    11.00000   -1.20000
AFIX   0

N00I  5   -0.079600    0.414697    0.837473    11.00000    0.03254    0.04589 =
         0.06672   -0.00221   -0.00081   -0.00102
C00J  1    0.628677    0.653494    0.581144    11.00000    0.02813    0.02435 =
         0.04101   -0.00330   -0.00842    0.00306
C00K  1    0.452141    0.539035    0.641219    11.00000    0.02488    0.03667 =
         0.04573   -0.01080    0.00479   -0.00869
AFIX  43
H00K  2    0.463715    0.524552    0.603125    11.00000   -1.20000
AFIX   0
C00L  1    1.044231    0.724018    0.736110    11.00000    0.02482    0.02653 =
         0.05558   -0.01115   -0.00162   -0.00303
C00M  1    0.740045    0.584911    0.606213    11.00000    0.02993    0.02029 =
         0.05370   -0.00844   -0.01073   -0.00021
C00N  1    0.661767    0.585457    0.554522    11.00000    0.02277    0.02277 =
         0.04568   -0.00467   -0.00675    0.00078
C00O  1    0.996489    0.732010    0.671827    11.00000    0.03555    0.03164 =
         0.04379   -0.01251    0.00380   -0.01120
C00P  1    0.388854    0.571554    0.642139    11.00000    0.02444    0.02910 =
         0.06444   -0.01384    0.00392   -0.00453
C00Q  1    0.608371    0.619921    0.540335    11.00000    0.02399    0.03034 =
         0.04187   -0.01160   -0.00176    0.00273
C00R  1    0.773205    0.805883    0.759580    11.00000    0.02673    0.03244 =
         0.06838   -0.01118   -0.00648   -0.00092
AFIX 137
H00A  2    0.756052    0.804313    0.712153    11.00000   -1.50000
H00B  2    0.740339    0.828354    0.777365    11.00000   -1.50000
H00C  2    0.751915    0.782102    0.780564    11.00000   -1.50000
AFIX   0
C00S  1    0.929918    0.763175    0.681525    11.00000    0.03974    0.02445 =
         0.04305   -0.00329   -0.00612   -0.00362
AFIX  43
H00S  2    0.886807    0.774260    0.647641    11.00000   -1.20000
AFIX   0
C00T  1    0.885569    0.810420    0.773224    11.00000    0.02625    0.03189 =
         0.05568   -0.01490   -0.00308   -0.00010
C00U  1    0.936119    0.775407    0.747444    11.00000    0.02992    0.02116 =
         0.04548   -0.00653    0.00062    0.00029
C00V  1    0.314651    0.585821    0.588821    11.00000    0.02319    0.03871 =
         0.07357   -0.01541   -0.00039   -0.00235
C00W  1    0.642259    0.549037    0.512706    11.00000    0.03795    0.02995 =
         0.04963   -0.01114   -0.00141    0.00288
AFIX 137
H00D  2    0.663530    0.526033    0.538363    11.00000   -1.50000
H00E  2    0.678906    0.550644    0.473691    11.00000   -1.50000
H00F  2    0.571829    0.547075    0.499244    11.00000   -1.50000
AFIX   0
C00X  1    0.537232    0.623513    0.479338    11.00000    0.03466    0.03945 =
         0.04406   -0.00819   -0.01025    0.01010
AFIX 137
H00G  2    0.517475    0.597530    0.463653    11.00000   -1.50000
H00I  2    0.569301    0.637250    0.445071    11.00000   -1.50000
H00J  2    0.479028    0.638075    0.489940    11.00000   -1.50000
AFIX   0
C00Y  1    0.684226    0.700665    0.803880    11.00000    0.03927    0.04820 =
         0.02828   -0.01579    0.00667   -0.01185
C00Z  1    0.571693    0.472212    0.655613    11.00000    0.04660    0.02554 =
         0.06786   -0.00468   -0.01029    0.00581
AFIX 137
H00L  2    0.506602    0.463585    0.637407    11.00000   -1.50000
H00M  2    0.613817    0.449525    0.665321    11.00000   -1.50000
H00N  2    0.601028    0.488834    0.623674    11.00000   -1.50000
AFIX   0
C010  1    0.662248    0.736888    0.623320    11.00000    0.05130    0.02966 =
         0.04975   -0.01191    0.00315    0.00331
AFIX 137
H01A  2    0.648220    0.728010    0.667045    11.00000   -1.50000
H01B  2    0.638570    0.763587    0.616539    11.00000   -1.50000
H01C  2    0.733274    0.736062    0.619693    11.00000   -1.50000
AFIX   0

C011  1   -0.129939    0.390290    0.630194    11.00000    0.04131    0.04442 =
         0.05421    0.00248   -0.01391    0.00105
AFIX  23
H10   2   -0.115658    0.417336    0.617545    11.00000   -1.20000
H     2   -0.199169    0.384484    0.615014    11.00000   -1.20000
AFIX   0

C012  1    0.910951    0.815873    0.846149    11.00000    0.03776    0.04463 =
         0.07128   -0.02759   -0.00678    0.00942
AFIX 137
H01D  2    0.875158    0.838337    0.861386    11.00000   -1.50000
H01E  2    0.981770    0.820278    0.854694    11.00000   -1.50000
H01F  2    0.892351    0.792533    0.869563    11.00000   -1.50000
AFIX   0
C013  1    0.643552    0.719984    0.479524    11.00000    0.06120    0.03628 =
         0.04720    0.00203   -0.00611    0.00369
AFIX 137
H01G  2    0.713894    0.714278    0.480059    11.00000   -1.50000
H01H  2    0.632957    0.747999    0.474006    11.00000   -1.50000
H01I  2    0.607875    0.706094    0.443043    11.00000   -1.50000
AFIX   0
C014  1    0.928921    0.728791    0.553304    11.00000    0.07231    0.04961 =
         0.03973   -0.00803    0.00887   -0.02175
AFIX 137
H01J  2    0.945750    0.722511    0.508928    11.00000   -1.50000
H01K  2    0.909211    0.756125    0.555081    11.00000   -1.50000
H01L  2    0.874519    0.712222    0.564574    11.00000   -1.50000
AFIX   0

C015  1   -0.180414    0.411118    0.730785    11.00000    0.03301    0.04006 =
         0.07376    0.00688   -0.00388    0.00257
AFIX  23
H11   2   -0.248677    0.406988    0.711647    11.00000   -1.20000
HA    2   -0.162735    0.438589    0.723566    11.00000   -1.20000
AFIX   0

C016  1    0.495922    0.531125    0.705397    11.00000    0.02941    0.03458 =
         0.05754   -0.00825    0.00692   -0.01576
C017  1   -0.173791    0.402734    0.802759    11.00000    0.03537    0.04383 =
         0.06351   -0.00096    0.00109   -0.00538
AFIX  23
H12   2   -0.227928    0.416384    0.822366    11.00000   -1.20000
HB    2   -0.182878    0.374499    0.809254    11.00000   -1.20000
AFIX   0

C018  1    0.462694    0.717423    0.551728    11.00000    0.04984    0.03351 =
         0.05927   -0.00567   -0.01278    0.01462
AFIX 137
H01M  2    0.428586    0.703600    0.514566    11.00000   -1.50000
H01N  2    0.455820    0.745503    0.544807    11.00000   -1.50000
H01O  2    0.433879    0.710156    0.592214    11.00000   -1.50000
AFIX   0

C019  1   -0.063857    0.363142    0.598729    11.00000    0.05109    0.04026 =
         0.05497   -0.00421   -0.01723   -0.00720
AFIX  23
H13   2   -0.075082    0.336252    0.613568    11.00000   -1.20000
HC    2   -0.078014    0.364050    0.550482    11.00000   -1.20000
AFIX   0

C01A  1    0.757378    0.710339    0.857349    11.00000    0.03782    0.05679 =
         0.05713   -0.01893    0.00818   -0.02046
C01B  1    1.127462    0.695573    0.760285    11.00000    0.03142    0.04146 =
         0.07161   -0.01913   -0.00696    0.01087
C01C  1    0.561588    0.495531    0.719800    11.00000    0.04522    0.03979 =
         0.05444   -0.00047   -0.00721   -0.00895
C01D  1    0.461051    0.561089    0.748518    11.00000    0.03343    0.05156 =
         0.05363   -0.01219    0.01198   -0.01819
C01E  1    0.149091    0.493759    0.792622    11.00000    0.05953    0.04394 =
         0.07297   -0.01016    0.01767   -0.01787
AFIX  23
H14   2    0.199276    0.485864    0.827927    11.00000   -1.20000
HD    2    0.132937    0.521468    0.799012    11.00000   -1.20000
AFIX   0
C01F  1    0.316061    0.402353    0.670676    11.00000    0.03653    0.07661 =
         0.04960   -0.01660    0.00589   -0.00864
AFIX  23
H15   2    0.360707    0.399664    0.635333    11.00000   -1.20000
HE    2    0.356019    0.399492    0.713122    11.00000   -1.20000
AFIX   0

C01G  1    0.328398    0.566046    0.523338    11.00000    0.05050    0.03483 =
         0.06959   -0.00840   -0.01384    0.00183
AFIX 137
H01P  2    0.395552    0.570485    0.511641    11.00000   -1.50000
H01Q  2    0.281576    0.576911    0.489171    11.00000   -1.50000
H01R  2    0.316878    0.538067    0.527229    11.00000   -1.50000
AFIX   0

C01H  1    0.271700    0.442248    0.667181    11.00000    0.05380    0.07169 =
         0.04410   -0.00235    0.01081   -0.02166
AFIX  23
H16   2    0.323503    0.461910    0.662438    11.00000   -1.20000
HF    2    0.222855    0.444174    0.628656    11.00000   -1.20000
AFIX   0

C01I  1    0.396934    0.584807    0.707614    11.00000    0.03283    0.04500 =
         0.06720   -0.02393    0.01170   -0.01185
AFIX  43
H01S  2    0.363521    0.606899    0.722445    11.00000   -1.20000
AFIX   0
C01J  1    0.838957    0.686209    0.871239    11.00000    0.05239    0.05845 =
         0.04250   -0.00971   -0.00476   -0.02371

C01K  1    0.286011    0.333323    0.687234    11.00000    0.04171    0.06366 =
         0.06093   -0.01564    0.00502    0.00990
AFIX  23
H17   2    0.351080    0.330345    0.669964    11.00000   -1.20000
HG    2    0.243430    0.312032    0.668763    11.00000   -1.20000
AFIX   0

C01L  1    0.322493    0.630358    0.580549    11.00000    0.03676    0.04380 =
         0.07765   -0.01585    0.01324   -0.00028
AFIX 137
H01T  2    0.305393    0.643259    0.620710    11.00000   -1.50000
H01U  2    0.277172    0.638803    0.543532    11.00000   -1.50000
H01V  2    0.389882    0.637231    0.572162    11.00000   -1.50000
AFIX   0
C01M  1    0.518287    0.467250    0.766647    11.00000    0.06950    0.04453 =
         0.07244    0.00873   -0.01294   -0.02169
AFIX 137
H01W  2    0.449294    0.462258    0.751835    11.00000   -1.50000
H01X  2    0.522565    0.478484    0.810808    11.00000   -1.50000
H01Y  2    0.555110    0.442791    0.767476    11.00000   -1.50000
AFIX   0
C01N  1    0.490762    0.688685    0.727154    11.00000    0.03147    0.08485 =
         0.05117   -0.01408    0.00411   -0.01351
AFIX 137
H01Z  2    0.532716    0.685324    0.691073    11.00000   -1.50000
HH    2    0.430336    0.702232    0.711046    11.00000   -1.50000
HI    2    0.474207    0.663164    0.744369    11.00000   -1.50000
AFIX   0

C01O  1    0.187511    0.488108    0.727195    11.00000    0.07371    0.03718 =
         0.07249    0.00095    0.01046   -0.01647
AFIX  23
H18   2    0.134199    0.491760    0.691780    11.00000   -1.20000
HJ    2    0.240198    0.507147    0.720905    11.00000   -1.20000
AFIX   0
C01P  1    0.024095    0.472887    0.857282    11.00000    0.04266    0.05276 =
         0.07050   -0.01705    0.01257   -0.00730
AFIX  23
H19   2    0.023527    0.500223    0.872314    11.00000   -1.20000
HK    2    0.064643    0.457406    0.890210    11.00000   -1.20000
AFIX   0

C01Q  1    0.916962    0.846793    0.737861    11.00000    0.04268    0.03022 =
         0.09285   -0.00772    0.00179   -0.00415
AFIX 137
H01   2    0.901297    0.843690    0.690505    11.00000   -1.50000
HL    2    0.987879    0.850651    0.747110    11.00000   -1.50000
HM    2    0.881873    0.869398    0.753255    11.00000   -1.50000
AFIX   0
C01R  1    0.913450    0.696229    0.928114    11.00000    0.06178    0.08553 =
         0.05215   -0.01117   -0.01009   -0.03657
AFIX 137
H1    2    0.970751    0.679168    0.927227    11.00000   -1.50000
HN    2    0.883611    0.692640    0.969553    11.00000   -1.50000
HO    2    0.934080    0.723348    0.924281    11.00000   -1.50000
AFIX   0
C01S  1    1.154026    0.699705    0.833754    11.00000    0.04028    0.05841 =
         0.06591   -0.01245   -0.01418    0.01162
AFIX 137
H2    2    1.179163    0.725948    0.843348    11.00000   -1.50000
HP    2    1.204578    0.680585    0.848035    11.00000   -1.50000
HQ    2    1.095438    0.695243    0.857173    11.00000   -1.50000
AFIX   0
C01T  1    1.018697    0.721761    0.602407    11.00000    0.04394    0.05357 =
         0.04887   -0.01894    0.01469   -0.02325

C01U  1   -0.029641    0.353196    0.893678    11.00000    0.05080    0.06762 =
         0.05101    0.01416    0.00133   -0.00711
AFIX  23
H20   2   -0.025932    0.340305    0.937071    11.00000   -1.20000
HR    2   -0.076683    0.338642    0.863347    11.00000   -1.20000
AFIX   0

C01V  1    0.667101    0.507283    0.745793    11.00000    0.05057    0.04612 =
         0.06701   -0.00854   -0.01729   -0.00158
AFIX 137
H3    2    0.707537    0.483897    0.752969    11.00000   -1.50000
HS    2    0.665187    0.521367    0.787285    11.00000   -1.50000
HT    2    0.695441    0.524032    0.713597    11.00000   -1.50000
AFIX   0
C01W  1    0.845266    0.649996    0.835856    11.00000    0.04313    0.05055 =
         0.03981    0.00341   -0.01317   -0.01367
C01X  1    1.050253    0.678739    0.591027    11.00000    0.03625    0.06728 =
         0.06630   -0.03484    0.00550   -0.00926
AFIX 137
H4    2    0.998244    0.661128    0.602843    11.00000   -1.50000
HU    2    1.111054    0.673094    0.618374    11.00000   -1.50000
HV    2    1.061221    0.675055    0.544737    11.00000   -1.50000
AFIX   0
C01Y  1    1.221537    0.703416    0.728229    11.00000    0.02804    0.07174 =
         0.08270   -0.02926   -0.00165    0.00333
AFIX 137
H5    2    1.209388    0.700268    0.680621    11.00000   -1.50000
HW    2    1.272353    0.685030    0.745133    11.00000   -1.50000
HX    2    1.243646    0.730017    0.738222    11.00000   -1.50000
AFIX   0
C01Z  1    0.552379    0.552147    0.865134    11.00000    0.09444    0.09515 =
         0.03964   -0.01340    0.01060   -0.05289
AFIX 137
H6    2    0.607343    0.568275    0.853433    11.00000   -1.50000
HY    2    0.566877    0.524759    0.857084    11.00000   -1.50000
HZ    2    0.542836    0.555826    0.911644    11.00000   -1.50000
AFIX   0

C020  1    0.103353    0.349359    0.586550    11.00000    0.05357    0.05217 =
         0.05180   -0.00828   -0.00062   -0.00260
AFIX  23
H21   2    0.082636    0.346175    0.539289    11.00000   -1.20000
H28   2    0.104532    0.323410    0.607489    11.00000   -1.20000
AFIX   0

C021  1    0.458668    0.564004    0.823282    11.00000    0.06900    0.07320 =
         0.05251   -0.02042    0.02573   -0.04170
C022  1    0.109047    0.316292    0.874239    11.00000    0.08327    0.04540 =
         0.06439    0.01421   -0.00139    0.00548
AFIX  23
H22   2    0.069631    0.297451    0.846479    11.00000   -1.20000
H29   2    0.112526    0.307097    0.920222    11.00000   -1.20000
AFIX   0
C023  1    0.205111    0.367751    0.595398    11.00000    0.05134    0.06281 =
         0.04103   -0.01000    0.00432   -0.00187
AFIX  23
H23   2    0.251181    0.351961    0.571673    11.00000   -1.20000
H30   2    0.202141    0.394017    0.575594    11.00000   -1.20000
AFIX   0

C024  1    0.738070    0.743763    0.903402    11.00000    0.06025    0.08782 =
         0.05870   -0.03974    0.01853   -0.02820
AFIX 137
H02A  2    0.697739    0.763518    0.879388    11.00000   -1.50000
H02B  2    0.800722    0.755301    0.920458    11.00000   -1.50000
H02C  2    0.703336    0.733957    0.939965    11.00000   -1.50000
AFIX   0

C025  1   -0.079629    0.456954    0.848534    11.00000    0.04092    0.04105 =
         0.08914   -0.01609    0.00557   -0.00337
AFIX  23
H24   2   -0.113725    0.462757    0.888167    11.00000   -1.20000
H31   2   -0.116120    0.469916    0.810700    11.00000   -1.20000
AFIX   0

C026  1    0.842901    0.501670    0.622191    11.00000    0.04960    0.03748 =
         0.13934    0.00237    0.02183    0.01299
AFIX 137
H02D  2    0.843769    0.497227    0.669541    11.00000   -1.50000
H02E  2    0.898948    0.488400    0.605289    11.00000   -1.50000
H02F  2    0.781651    0.491441    0.600267    11.00000   -1.50000
AFIX   0

C027  1    0.209482    0.319287    0.852155    11.00000    0.07167    0.08571 =
         0.05603    0.02017    0.00011    0.03568
AFIX  23
H25   2    0.246689    0.339895    0.877262    11.00000   -1.20000
H32   2    0.244749    0.294385    0.860235    11.00000   -1.20000
AFIX   0

C028  1    0.538574    0.770521    0.771560    11.00000    0.03393    0.07411 =
         0.10216   -0.02888    0.00315    0.00801
AFIX 137
H02G  2    0.572389    0.786977    0.805480    11.00000   -1.50000
H02H  2    0.468127    0.776400    0.767981    11.00000   -1.50000
H02I  2    0.565110    0.775579    0.729396    11.00000   -1.50000
AFIX   0
C029  1    0.491043    0.711792    0.870686    11.00000    0.05236    0.10403 =
         0.08149   -0.04346    0.02878   -0.02086
AFIX 137
H02J  2    0.497959    0.684878    0.886043    11.00000   -1.50000
H02K  2    0.421269    0.717856    0.860675    11.00000   -1.50000
H02L  2    0.519264    0.729385    0.904963    11.00000   -1.50000
AFIX   0

C02A  1    0.298167    0.329175    0.760419    11.00000    0.03829    0.06187 =
         0.06525   -0.00393    0.00264    0.01262
AFIX  23
H26   2    0.334120    0.304907    0.772647    11.00000   -1.20000
H33   2    0.336291    0.351352    0.780129    11.00000   -1.20000
AFIX   0

C02B  1    0.210527    0.576302    0.607708    11.00000    0.02452    0.05747 =
         0.11673   -0.00017   -0.00451   -0.00710
AFIX 137
H02M  2    0.203207    0.548085    0.611523    11.00000   -1.50000
H02N  2    0.161824    0.586207    0.573801    11.00000   -1.50000
H02O  2    0.200343    0.588562    0.649809    11.00000   -1.50000
AFIX   0

C02C  1   -0.062953    0.394004    0.899604    11.00000    0.04705    0.07152 =
         0.05570    0.00385    0.00046   -0.00250
AFIX  23
H27   2   -0.124771    0.394079    0.921523    11.00000   -1.20000
H34   2   -0.013071    0.408329    0.928166    11.00000   -1.20000
AFIX   0

C02D  1    0.438468    0.606237    0.844118    11.00000    0.07323    0.09329 =
         0.07663   -0.03949    0.03969   -0.03899
AFIX 137
H02P  2    0.435867    0.607330    0.891790    11.00000   -1.50000
H02Q  2    0.375533    0.614954    0.822416    11.00000   -1.50000
H02R  2    0.491201    0.623194    0.831354    11.00000   -1.50000
AFIX   0
C02E  1    0.372468    0.538707    0.842969    11.00000    0.09114    0.09843 =
         0.09303   -0.02019    0.04239   -0.06439
AFIX 137
H02S  2    0.382872    0.511682    0.830156    11.00000   -1.50000
H02T  2    0.310775    0.548280    0.820680    11.00000   -1.50000
H02U  2    0.369105    0.540121    0.890553    11.00000   -1.50000
AFIX   0
C02F  1    1.095566    0.652605    0.748843    11.00000    0.05310    0.03683 =
         0.10237   -0.01350   -0.01437    0.01455
AFIX 137
H02V  2    1.035185    0.647688    0.770094    11.00000   -1.50000
H02W  2    1.147721    0.635335    0.767564    11.00000   -1.50000
H02X  2    1.083673    0.647685    0.701654    11.00000   -1.50000
AFIX   0
C02G  1    1.033863    0.602931    0.899453    11.00000    0.06989    0.07167 =
         0.14722    0.04686   -0.04928   -0.01792
AFIX 137
H02Y  2    1.066769    0.600367    0.858978    11.00000   -1.50000
H35   2    1.048133    0.580039    0.927136    11.00000   -1.50000
H36   2    1.057778    0.626304    0.923091    11.00000   -1.50000
AFIX   0
C02H  1    1.101183    0.748888    0.582961    11.00000    0.08108    0.10370 =
         0.06226   -0.03062    0.03090   -0.05907
AFIX 137
H02Z  2    1.115975    0.743064    0.537983    11.00000   -1.50000
H37   2    1.160230    0.744864    0.612931    11.00000   -1.50000
H38   2    1.079770    0.775978    0.585610    11.00000   -1.50000
AFIX   0
C02I  1    0.907832    0.557849    0.527986    11.00000    0.06815    0.13311 =
         0.10214    0.04042    0.03601    0.05164
AFIX 137
H02   2    0.866376    0.544378    0.493652    11.00000   -1.50000
H39   2    0.972914    0.545684    0.532824    11.00000   -1.50000
H40   2    0.914445    0.585213    0.515865    11.00000   -1.50000
AFIX   0
C02J  1    0.947814    0.571751    0.668692    11.00000    0.06014    0.08983 =
         0.15502   -0.05075   -0.04568    0.03901
AFIX 137
H7    2    0.980992    0.594425    0.651837    11.00000   -1.50000
H41   2    0.995770    0.550934    0.678572    11.00000   -1.50000
H42   2    0.917748    0.578948    0.708751    11.00000   -1.50000
AFIX   0
C02L  1    0.864023    0.561473    0.830911    11.00000    0.11229    0.06233 =
         0.18523    0.02114   -0.08324   -0.00177
AFIX 137
H8    2    0.796562    0.563574    0.810650    11.00000   -1.50000
H43   2    0.869088    0.539058    0.860549    11.00000   -1.50000
H44   2    0.909169    0.558063    0.796658    11.00000   -1.50000
AFIX   0
C02M  1    0.837960    0.602131    0.960257    11.00000    0.09473    0.14046 =
         0.12540    0.06237   -0.03044   -0.05096
AFIX 137
H9    2    0.853921    0.625107    0.987404    11.00000   -1.50000
H45   2    0.863369    0.578832    0.983465    11.00000   -1.50000
H46   2    0.766500    0.600008    0.951474    11.00000   -1.50000
AFIX   0
HKLF 4


REM  try001_a.res in P2(1)/n
REM wR2 = 0.1207, GooF = S = 1.085, Restrained GooF = 1.087 for all data
REM R1 = 0.0552 for 18158 Fo > 4sig(Fo) and 0.0587 for all 19573 data
REM 872 parameters refined using 114 restraints

END

WGHT      0.0000     81.1567

REM Highest difference peak  2.099,  deepest hole -1.328,  1-sigma level  0.122
Q1    1   0.6019  0.5783  0.6607  11.00000  0.05    2.10
Q2    1   0.9401  0.5986  0.8435  11.00000  0.05    1.46
Q3    1   0.7285  0.6180  0.7773  11.00000  0.05    1.17
Q4    1   0.7527  0.6425  0.7014  11.00000  0.05    0.99
Q5    1   0.9024  0.6867  0.7557  11.00000  0.05    0.98
Q6    1   0.5650  0.6019  0.7222  11.00000  0.05    0.92
Q7    1   0.9031  0.7003  0.7799  11.00000  0.05    0.86
Q8    1   0.8335  0.6988  0.8130  11.00000  0.05    0.80
Q9    1   0.5830  0.6012  0.5989  11.00000  0.05    0.72
Q10   1   0.5661  0.6262  0.6000  11.00000  0.05    0.72
Q11   1   0.6917  0.6359  0.8317  11.00000  0.05    0.69
Q12   1   0.7394  0.6439  0.5995  11.00000  0.05    0.60
Q13   1   0.9936  0.6905  0.8972  11.00000  0.05    0.58
Q14   1   0.8599  0.7046  0.6794  11.00000  0.05    0.58
Q15   1   0.4567  0.6067  0.6404  11.00000  0.05    0.57
Q16   1   0.9224  0.6879  0.6594  11.00000  0.05    0.54
Q17   1   0.6826  0.6619  0.7164  11.00000  0.05    0.54
Q18   1   0.6902  0.6117  0.6787  11.00000  0.05    0.51
Q19   1   0.7840  0.6498  0.9177  11.00000  0.05    0.51
Q20   1   0.7593  0.6394  0.8200  11.00000  0.05    0.51
;
_shelx_res_checksum                76107
_shelx_hkl_file
;
   1   0   0    1.50    0.20
   1   0   0    1.40    0.30
  -1   0   0    1.90    0.20
   2   0   0   36.70    1.80
   2   0   0   39.40    2.10
  -2   0   0   32.80    1.80
   3   0   0    0.90    0.60
   3   0   0    1.10    0.50
   3   0   0    1.20    1.00
   3   0   0    0.90    1.00
   4   0   0  445.46   20.60
   5   0   0    3.10    1.40
   5   0   0    1.80    0.90
   5   0   0    1.20    1.30
   5   0   0    0.50    0.80
   7   0   0    0.90    1.80
   7   0   0    1.00    1.90
   7   0   0    1.00    1.10
   7   0   0    1.80    1.30
   8   0   0  317.47   15.90
   9   0   0    1.40    2.60
   9   0   0    1.80    1.80
   9   0   0    2.90    2.60
   9   0   0   -0.20    1.90
  10   0   0   35.00    3.40
  10   0   0   44.30    4.70
  10   0   0   39.20    3.80
  10   0   0   43.80    4.80
  11   0   0    4.50    2.20
  11   0   0    3.40    2.60
  11   0   0    3.40    3.20
  11   0   0   -1.50    3.20
  12   0   0   86.19    5.90
 -12   0   0   93.79    5.90
  12   0   0   91.29    6.40
  12   0   0   87.79    7.90
  12   0   0   79.49    7.70
  13   0   0   -1.20    2.90
  13   0   0    0.60    2.60
 -13   0   0    3.70    2.30
  13   0   0    3.30    3.80
  13   0   0    3.20    3.80
  14   0   0  457.25   21.10
  14   0   0  425.06   23.10
  14   0   0  408.06   21.40
 -14   0   0  433.16   20.90
  14   0   0  417.16   22.30
  15   0   0    0.40    3.10
  15   0   0    2.70    3.70
  15   0   0    0.10    3.20
  16   0   0   63.29    6.70
  16   0   0   76.19    6.00
  -1  -1   0  175.58    8.20
   1   1   0  175.78    8.20
   2   1   0   76.69    3.70
  -3  -1   0  131.99    6.80
   3   1   0  154.88    6.80
   4  -1   0  147.89    6.80
   4  -1   0  139.99    7.10
   4   1   0  146.79    7.10
   4   1   0  137.29    6.80
   5  -1   0   10.00    1.70
   5  -1   0    9.40    1.10
   5  -1   0    9.50    1.70
   5  -1   0    8.60    1.10
   5   1   0    9.30    1.10
   5   1   0    9.80    1.60
   5   1   0   11.50    1.20
   5   1   0    9.40    1.20
   5   1   0    8.30    1.70
   6   1   0  279.97   13.70
   7  -1   0  258.57   13.10
   7  -1   0  266.97   12.60
   7   1   0  261.87   13.10
   8  -1   0  176.88    9.90
   8  -1   0  188.58    8.90
   8  -1   0  175.88    8.90
   8  -1   0  168.88    9.70
   8   1   0  180.08    9.70
   8   1   0  182.48    8.90
   8   1   0  179.58    9.00
   8   1   0  181.18    9.90
   9  -1   0   25.20    2.60
   9  -1   0   20.70    3.40
   9  -1   0   20.30    2.30
   9  -1   0   25.90    3.50
   9   1   0   23.20    3.40
   9   1   0   24.20    3.60
   9   1   0   24.30    3.80
   9   1   0   24.20    2.60
  10  -1   0  162.28    8.30
  10  -1   0  159.88    8.50
  10  -1   0  154.08    9.70
  10  -1   0  164.18    9.60
  10   1   0  163.38    9.80
  10   1   0  151.38    8.50
  10   1   0  151.28    8.20
  10   1   0  157.08    9.70
  11  -1   0  255.87   13.30
  11  -1   0  251.07   13.00
  11  -1   0  265.17   14.40
  11  -1   0  254.67   14.60
  11   1   0  265.77   13.30
  11   1   0  264.27   14.60
  11   1   0  273.17   13.10
  11   1   0  259.27   14.60
  12  -1   0  289.17   15.80
  12  -1   0  270.07   15.30
 -12  -1   0  288.57   14.00
  12  -1   0  280.57   14.00
  12  -1   0  270.17   14.20
  12   1   0  271.97   14.00
 -12   1   0  276.27   13.90
  12   1   0  271.67   14.30
  12   1   0  283.37   15.70
  12   1   0  288.37   15.80
  13  -1   0   48.00    5.00
  13  -1   0   44.70    5.40
  13  -1   0   41.80    4.70
 -13  -1   0   42.80    4.50
  13  -1   0   39.40    6.00
 -13   1   0   41.50    4.40
  13   1   0   57.49    6.50
  13   1   0   44.80    5.90
  13   1   0   44.50    4.30
  13   1   0   44.50    4.60
  14  -1   0  200.18   11.50
  14  -1   0  201.98   13.20
  14  -1   0  200.18   10.90
 -14  -1   0  188.88   10.70
  14  -1   0  213.58   12.10
 -14   1   0  198.98   10.60
  14   1   0  185.68   11.50
  14   1   0  223.08   12.70
  14   1   0  197.88   11.00
  15  -1   0   80.99    7.60
 -15  -1   0   79.49    5.80
  15  -1   0   71.29    6.50
  15  -1   0   88.09    6.70
  15   1   0   90.89    6.60
  15   1   0   85.99    7.30
  15   1   0   94.49    7.60
  16  -1   0   34.40    4.70
  16  -1   0   27.50    3.80
  16   1   0   33.40    4.80
  16   1   0   30.60    4.30
   0   2   0  706.33   33.80
  -1  -2   0 6566.64  313.17
  -1   2   0 7047.40  312.47
   1   2   0 6738.23  313.17
  -2  -2   0   78.59    4.00
   2   2   0   84.99    4.00
   3  -2   0   93.59    4.50
   3  -2   0   93.29    4.80
   4  -2   0   35.50    2.60
   4  -2   0   32.10    1.90
   4  -2   0   28.50    1.90
   4  -2   0   29.40    2.40
   4   2   0   35.30    2.60
   4   2   0   33.40    2.40
   4   2   0   29.10    1.90
   4   2   0   32.50    2.00
   5  -2   0  193.88    9.80
   5  -2   0  195.48    9.40
   5   2   0  199.38    9.80
   5   2   0  203.88    9.50
   6  -2   0   74.19    4.20
   6  -2   0   81.49    4.90
   6   2   0   86.49    5.10
   6   2   0   79.09    4.20
   6   2   0   85.79    4.90
   7  -2   0  119.29    7.10
   7  -2   0  126.39    7.30
   7  -2   0  121.09    6.50
   7  -2   0  131.89    6.40
   7   2   0  119.59    6.50
   7   2   0  126.49    7.30
   7   2   0  134.49    7.20
   7   2   0  134.39    6.40
   8  -2   0  131.19    7.80
   8  -2   0  129.29    6.90
   8  -2   0  140.79    8.10
   8  -2   0  135.79    7.00
   8   2   0  138.39    8.00
   8   2   0  131.99    7.10
   8   2   0  140.89    7.00
   8   2   0  137.19    7.80
   9  -2   0  211.58   11.20
   9  -2   0  206.98   10.20
   9  -2   0  201.08   11.00
   9  -2   0  194.38   10.00
   9   2   0  190.88   10.10
   9   2   0  207.68   11.30
   9   2   0  201.68   10.20
   9   2   0  206.68   11.10
  10  -2   0   60.79    5.60
  10  -2   0   57.59    4.10
  10  -2   0   56.89    5.80
  10  -2   0   56.29    4.40
  10   2   0   52.99    4.40
  10   2   0   59.59    5.80
  10   2   0   56.49    6.10
  10   2   0   53.89    4.10
  11  -2   0  121.79    7.30
  11  -2   0  126.49    8.60
  11  -2   0  123.49    8.90
  11  -2   0  111.49    7.00
  11   2   0  125.39    8.70
  11   2   0  133.99    7.40
  11   2   0  117.99    7.10
  11   2   0  128.49    9.10
  12  -2   0    9.80    3.70
  12  -2   0    7.10    4.10
  12  -2   0   10.90    2.70
  12  -2   0    8.50    3.00
 -12  -2   0    8.60    2.50
  12   2   0    2.60    3.80
  12   2   0    7.20    3.10
  12   2   0    5.70    4.20
 -12   2   0   10.00    2.20
  12   2   0    9.30    2.70
  13  -2   0   65.09    6.80
  13  -2   0   55.79    6.60
  13  -2   0   65.09    6.00
 -13  -2   0   66.09    5.10
  13  -2   0   59.79    5.30
  13   2   0   53.29    5.90
 -13   2   0   61.49    4.90
  13   2   0   58.19    6.80
  13   2   0   67.59    7.00
  13   2   0   69.49    5.40
 -14  -2   0   19.10    2.90
  14  -2   0   13.30    3.80
  14  -2   0   16.20    3.90
  14  -2   0   14.00    4.90
  14  -2   0   18.50    3.30
  14   2   0   19.90    3.50
  14   2   0   13.30    4.00
  14   2   0   23.90    5.10
 -14   2   0   16.80    2.60
 -15  -2   0  302.67   15.60
  15  -2   0  298.97   16.80
  15  -2   0  331.07   17.00
  15   2   0  302.27   16.90
  15   2   0  319.27   15.80
  15   2   0  282.67   16.10
  16  -2   0    9.40    3.80
  16  -2   0    7.20    3.40
  16   2   0   12.70    4.20
  16   2   0   14.80    3.60
   0  -3   0    2.20    0.40
   0   3   0    1.70    0.40
  -1  -3   0  194.98    9.10
  -1   3   0  193.18    9.10
   2  -3   0  250.57   11.50
  -2  -3   0  238.48   11.70
   2   3   0  255.77   11.70
   3  -3   0   24.60    2.00
   3  -3   0   20.60    2.10
  -3  -3   0   22.00    1.60
   3  -3   0   22.10    1.40
  -3  -3   0   23.50    1.20
   3   3   0   27.10    2.00
   3   3   0   24.90    1.90
   3   3   0   24.80    1.50
   3   3   0   24.10    1.70
   3   3   0   23.70    1.60
   4  -3   0    9.00    1.50
   4  -3   0    8.40    0.90
   4  -3   0    9.90    1.00
   4  -3   0    9.60    1.50
   4   3   0    8.00    1.10
   4   3   0    8.30    1.30
   4   3   0    7.70    1.40
   4   3   0    6.90    0.90
   4   3   0   10.20    1.20
   5  -3   0    6.30    1.70
   5  -3   0    8.50    1.70
   5  -3   0    7.20    1.00
   5  -3   0    6.20    1.00
   5   3   0    6.80    1.10
   5   3   0    5.70    1.60
   5   3   0    7.40    1.20
   5   3   0    7.20    1.50
   6  -3   0   12.30    2.20
   6  -3   0   12.30    2.10
   6  -3   0   11.80    1.40
   6  -3   0   11.40    1.30
   6   3   0   13.50    2.10
   6   3   0   13.60    1.40
   6   3   0   10.20    1.50
   6   3   0   13.70    2.10
   7  -3   0  277.27   14.60
   7  -3   0  280.77   14.00
   7  -3   0  296.57   14.80
   7   3   0  326.37   14.10
   7   3   0  290.47   14.60
   8  -3   0   14.10    1.70
   8  -3   0   15.30    2.70
   8  -3   0   12.90    2.70
   8  -3   0   10.60    1.80
   8   3   0   15.70    2.80
   8   3   0   10.40    2.50
   8   3   0   12.00    1.90
   9  -3   0    3.30    1.80
   9  -3   0    1.80    2.40
   9  -3   0    0.90    2.50
   9  -3   0    0.90    1.60
   9   3   0    1.20    1.50
   9   3   0    1.00    2.70
   9   3   0    2.60    2.70
   9   3   0    0.10    1.90
  10  -3   0  260.87   14.40
  10  -3   0  255.97   13.40
  10  -3   0  292.97   14.90
  10  -3   0  275.67   13.60
  10   3   0  267.47   13.50
  10   3   0  279.57   13.70
  10   3   0  277.27   14.80
  10   3   0  292.77   14.90
 -11  -3   0  411.46   19.40
 -11  -3   0  389.66   18.30
  11  -3   0  389.96   19.00
  11  -3   0  391.16   19.20
  11  -3   0  369.56   19.90
  11  -3   0  397.96   20.50
  11   3   0  392.66   19.30
  11   3   0  383.36   20.40
  11   3   0  409.26   20.60
  11   3   0  401.06   19.10
 -12  -3   0   41.50    2.90
 -12  -3   0   42.60    3.90
  12  -3   0   40.90    5.40
  12  -3   0   41.40    4.30
  12  -3   0   44.90    4.90
  12  -3   0   41.90    4.30
 -12   3   0   41.30    4.00
  12   3   0   49.60    6.30
  12   3   0   49.00    4.60
  12   3   0   44.60    4.50
  12   3   0   50.59    6.00
 -13  -3   0  202.18   10.60
 -13  -3   0  210.98    9.60
  13  -3   0  194.88   13.10
  13  -3   0  208.88   12.60
  13  -3   0  190.38   12.50
  13  -3   0  178.58   10.60
  13   3   0  197.98   12.70
 -13   3   0  195.18   10.40
  13   3   0  195.28   11.20
  13   3   0  200.08   12.90
  13   3   0  193.88   10.70
  14  -3   0    2.80    3.40
 -14  -3   0    3.80    2.40
 -14  -3   0    5.70    1.60
  14  -3   0    1.40    2.80
  14  -3   0    4.90    4.50
  14  -3   0    2.20    2.90
  14   3   0    6.20    3.10
 -14   3   0    5.40    2.10
  14   3   0    7.10    3.70
  14   3   0    5.20    4.50
  15  -3   0  129.09   11.60
 -15  -3   0  124.99    8.10
  15   3   0  135.59    9.00
  15   3   0  142.19   10.20
  15   3   0  132.89    8.60
  16  -3   0  165.48   11.30
  16  -3   0  180.38   10.40
  16   3   0  187.28   11.30
  16   3   0  192.98   12.20
  16   3   0  204.28   10.60
   0  -4   0 4160.08  197.58
   0   4   0 4322.47  197.48
   1  -4   0  801.12   37.30
  -1  -4   0  810.82   37.40
   1   4   0  814.42   37.40
  -2  -4   0  809.12   37.80
   2  -4   0  823.22   37.60
  -3  -4   0  442.76   21.10
   3   4   0  460.55   21.10
   4  -4   0   56.59    3.40
  -4  -4   0   50.59    2.50
   4  -4   0   48.80    2.70
   4  -4   0   52.39    3.30
   4   4   0   54.59    2.90
   4   4   0   50.39    2.80
   4   4   0   56.09    3.40
   4   4   0   51.49    3.20
   5   4   0  594.94   27.80
   6   4   0 1849.71   85.39
   7  -4   0   82.99    4.40
   7  -4   0   81.39    5.20
   7  -4   0   82.99    5.50
   7  -4   0   75.49    4.30
   7   4   0   87.49    5.30
   7   4   0   77.79    4.40
   8  -4   0  290.27   14.00
   8  -4   0  281.87   13.90
   8  -4   0  292.67   14.70
   8   4   0  301.17   14.80
   8   4   0  297.77   14.00
   9  -4   0  111.09    7.20
   9  -4   0  111.39    6.10
   9  -4   0  117.09    7.60
   9  -4   0  105.39    6.20
  -9  -4   0  113.89    5.50
   9   4   0  124.09    7.90
   9   4   0  118.19    7.50
  10  -4   0  405.36   21.10
  10  -4   0  403.86   19.90
  10  -4   0  415.56   20.70
  10  -4   0  409.06   19.80
  10   4   0  428.56   21.10
  10   4   0  429.86   21.30
  10   4   0  407.36   19.90
  10   4   0  416.86   20.00
  11  -4   0   15.70    4.20
  11  -4   0   24.70    2.90
  11  -4   0   19.10    3.50
 -11  -4   0   18.00    2.00
 -11  -4   0   21.50    2.90
  11  -4   0   17.00    3.00
  11   4   0   20.80    4.00
  11   4   0   25.70    3.00
  11   4   0   20.90    4.70
  12  -4   0    4.60    3.10
 -12  -4   0    6.30    2.40
  12  -4   0    2.40    3.90
  12  -4   0    3.60    2.90
  12  -4   0    4.20    2.50
 -12  -4   0    6.00    1.40
  12   4   0    1.40    2.40
  12   4   0    4.10    2.90
  12   4   0    5.70    4.40
  12   4   0    2.80    3.70
 -13  -4   0   32.40    3.40
 -13  -4   0   26.50    2.70
  13  -4   0   26.20    5.00
  13  -4   0   30.20    3.60
  13  -4   0   37.50    6.70
  13  -4   0   25.70    4.60
 -13   4   0   29.30    3.00
  13   4   0   25.70    4.10
  13   4   0   36.00    5.90
 -14  -4   0   28.10    3.30
  14  -4   0   16.60    5.40
  14  -4   0   30.30    4.30
 -14  -4   0   28.50    2.90
  14  -4   0   26.40    3.50
  14  -4   0   29.90    3.80
  14   4   0   26.20    3.80
  14   4   0   33.20    4.90
  14   4   0   28.10    5.80
 -15  -4   0    2.90    2.60
  15  -4   0    5.70    3.90
  15  -4   0    1.60    5.00
  15  -4   0   -0.70    4.00
  15   4   0   -2.50    4.20
  15   4   0   -2.30    3.70
  15   4   0    4.60    3.40
  16  -4   0    4.40    3.10
  16   4   0    3.90    3.60
  16   4   0    3.40    4.00
  16   4   0    6.10    3.30
   0  -5   0    0.50    0.40
   0   5   0    0.50    0.60
   1  -5   0  362.36   17.10
  -1  -5   0  359.76   17.20
   1   5   0  377.06   17.20
   2   5   0   79.39    3.90
  -3  -5   0 1052.89   49.70
   3  -5   0 1062.19   49.40
   3   5   0 1103.29   49.70
   4  -5   0   23.60    2.40
   4  -5   0   20.10    1.50
  -4  -5   0   23.00    1.30
   4  -5   0   22.10    1.50
   4  -5   0   22.40    2.20
   4   5   0   23.30    1.60
   4   5   0   24.40    1.80
   4   5   0   21.40    1.90
   4   5   0   22.90    2.30
   4   5   0   24.30    2.20
   5  -5   0   18.50    2.20
  -5  -5   0   14.30    1.10
   5  -5   0   13.70    1.30
   5  -5   0   13.40    1.30
   5   5   0   16.50    1.90
   5   5   0   17.80    2.00
   6  -5   0    2.80    1.70
   6  -5   0    2.10    1.10
   6  -5   0    1.30    1.80
  -6  -5   0    1.00    0.70
   6   5   0    1.10    1.30
   6   5   0    2.10    1.10
   6   5   0    2.90    1.30
   6   5   0    3.10    2.00
   6   5   0   -0.30    1.60
   7  -5   0   43.40    3.00
  -7  -5   0   43.10    2.40
   7  -5   0   45.30    2.80
   7  -5   0   48.20    3.80
   7  -5   0   48.20    4.20
   7   5   0   47.70    4.10
   7   5   0   45.90    3.00
   7   5   0   46.40    3.20
   8  -5   0  148.99    8.00
   8  -5   0  138.09    7.20
   8  -5   0  146.39    7.40
   8   5   0  151.18    8.30
   8   5   0  134.09    7.30
   8   5   0  153.78    8.50
   9  -5   0  185.78   10.20
   9  -5   0  201.08   10.40
   9  -5   0  220.38   11.60
   9  -5   0  204.38   11.00
  -9  -5   0  217.28    9.80
   9   5   0  196.58   10.30
   9   5   0  217.18   11.40
   9   5   0  206.58   10.50
   9   5   0  222.68   11.60
 -10  -5   0   50.69    4.30
  10  -5   0   45.70    3.80
  10  -5   0   53.79    5.90
  10  -5   0   52.89    4.10
  10   5   0   59.29    5.70
  10   5   0   47.00    4.10
  10   5   0   51.59    4.50
 -11  -5   0   13.10    2.40
  11  -5   0    6.70    3.60
  11  -5   0   10.60    2.60
  11  -5   0    9.00    2.90
 -11  -5   0   11.30    1.40
  11  -5   0   10.40    2.40
  11   5   0   13.80    3.80
  11   5   0   10.40    2.60
  11   5   0    8.70    3.00
  11   5   0   14.90    4.30
  12  -5   0   91.39    6.70
  12  -5   0   93.69    6.40
  12  -5   0   89.69    7.00
 -12  -5   0  106.69    5.40
  12  -5   0  106.09    8.70
 -12  -5   0  116.69    6.70
  12   5   0  114.79    7.20
  12   5   0  100.19    8.60
  12   5   0  108.19    6.60
  12   5   0   99.29    9.00
  13  -5   0  186.18   12.70
 -13  -5   0  200.78   10.80
  13  -5   0  191.18   10.60
 -13  -5   0  204.38    9.70
  13   5   0  195.38   11.30
  13   5   0  195.98   10.80
 -13   5   0  201.28   10.40
  13   5   0  218.98   13.50
 -14  -5   0  172.08    9.70
  14  -5   0  164.88   12.00
  14  -5   0  174.58   10.60
  14  -5   0  156.08   10.10
 -14  -5   0  185.18    8.70
  14  -5   0  176.88    9.80
  14   5   0  162.98   10.40
  14   5   0  183.78   12.50
  14   5   0  182.48   10.00
 -15  -5   0   31.60    3.50
  15  -5   0   20.10    4.00
  15  -5   0   24.80    5.40
  15  -5   0   30.20    3.80
  15   5   0   26.10    5.50
  15   5   0   28.80    4.60
  15   5   0   25.30    4.70
  16  -5   0   84.09    6.40
  16   5   0   96.69    6.80
  16   5   0   95.69    7.70
  16   5   0   92.79    8.10
   0  -6   0  106.49    5.30
  -1  -6   0  111.49    5.80
   1  -6   0  123.09    5.70
   1   6   0  111.29    5.80
  -2  -6   0 2133.29   97.69
   2   6   0 2103.59   97.69
   3  -6   0  223.98   10.00
  -3  -6   0  229.18   10.40
   3  -6   0  200.48    9.90
   3   6   0  200.58   10.30
  -4  -6   0  406.66   20.10
   4   6   0  416.06   19.90
   4   6   0  441.76   19.90
   5   6   0 2921.01  134.69
   6  -6   0  179.38    8.90
   6  -6   0  183.68    9.00
   6  -6   0  176.98    9.40
   6  -6   0  191.78    9.80
   6   6   0  195.38    9.50
   6   6   0  196.48    9.20
   7  -6   0   86.59    5.50
  -7  -6   0   98.59    4.70
   7  -6   0   93.69    5.00
   7  -6   0   97.09    6.10
   7  -6   0   92.19    5.10
   7   6   0   99.19    5.80
   7   6   0  102.99    5.20
   7   6   0   96.19    5.30
  -8  -6   0  161.48    7.70
   8  -6   0  152.48    8.00
   8  -6   0  153.38    8.10
   8  -6   0  161.98    9.30
   8  -6   0  159.78    8.70
   8   6   0  167.28    9.00
   8   6   0  171.18    9.20
   8   6   0  166.48    8.20
   8   6   0  167.48    8.30
   9  -6   0  563.04   27.80
   9  -6   0  574.74   27.30
   9  -6   0  567.84   27.30
   9   6   0  622.64   28.30
  10  -6   0   11.80    3.50
 -10  -6   0   11.50    1.50
  10  -6   0   12.10    2.20
  10  -6   0   10.00    3.00
 -10  -6   0   13.50    2.30
 -10  -6   0   14.40    1.40
  10   6   0   10.80    3.50
  10   6   0    9.10    2.60
  10   6   0   10.80    2.20
  10   6   0   14.00    3.90
  11  -6   0  215.18   12.00
  11  -6   0  208.98   11.40
 -11  -6   0  207.28   10.60
 -11  -6   0  241.58   11.70
  11  -6   0  220.88   13.20
 -11  -6   0  235.08   10.80
  11  -6   0  219.58   11.60
  11   6   0  229.98   11.60
  11   6   0  239.88   12.00
  11   6   0  231.18   13.20
  11   6   0  251.07   13.50
  12  -6   0  206.28   12.90
 -12  -6   0  208.88   11.00
  12  -6   0  204.08   10.90
  12  -6   0  188.28   11.10
 -12  -6   0  211.08   10.10
  12   6   0  213.58   11.40
  12   6   0  224.48   13.30
  12   6   0  212.68   11.00
  13  -6   0    7.10    4.40
 -13  -6   0    1.00    2.40
 -13  -6   0    4.30    1.70
  13  -6   0    5.80    2.80
  13   6   0    7.90    3.50
  13   6   0    4.50    5.00
 -13   6   0    1.60    1.90
  13   6   0    4.10    2.80
 -14  -6   0    0.10    2.50
 -14  -6   0    0.50    1.70
  14  -6   0    2.70    3.10
  14  -6   0    1.00    4.00
  14  -6   0    5.00    2.80
  14   6   0   -0.20    4.90
  14   6   0   -0.50    3.40
  14   6   0    1.20    2.90
  15  -6   0    1.40    3.20
 -15  -6   0    3.00    2.50
  15  -6   0   -0.80    4.40
 -15  -6   0   -0.80    2.30
  15  -6   0   -0.10    2.80
  15   6   0    3.10    4.50
  15   6   0   -0.50    4.50
  15   6   0    4.10    6.20
 -16  -6   0    3.90    1.70
  16   6   0    8.20    4.60
  16   6   0    9.00    3.40
  16   6   0    5.60    4.10
   0  -7   0    2.20    0.90
   0  -7   0    0.90    0.70
  -1  -7   0   47.90    2.30
  -1  -7   0   41.20    2.40
  -1  -7   0   39.50    2.80
   1   7   0   43.90    2.40
   1   7   0   49.20    2.50
   1   7   0   41.40    2.70
   2   7   0 2747.53  126.59
   3  -7   0  768.32   35.10
  -3  -7   0  747.13   35.30
   4  -7   0   37.80    2.20
   4  -7   0   40.60    2.50
  -4  -7   0   44.20    2.20
   4  -7   0   42.30    2.30
   4   7   0   39.40    2.40
   4   7   0   44.30    2.90
   4   7   0   42.70    3.30
   5  -7   0  177.58    9.00
   5  -7   0  190.48    9.00
   5  -7   0  191.58    9.30
   5   7   0  197.18    9.50
   5   7   0  191.68    9.60
   5   7   0  194.28    9.50
   6  -7   0   39.00    2.60
   6  -7   0   40.30    3.80
   6  -7   0   38.40    3.10
   6   7   0   43.00    3.70
   6   7   0   44.50    3.50
   6   7   0   37.30    2.70
   7  -7   0  538.85   25.50
  -8  -7   0    4.10    0.90
  -8  -7   0    1.40    1.50
  -8  -7   0    2.30    0.70
   8  -7   0    4.00    1.90
   8  -7   0    2.10    2.40
   8  -7   0    2.70    1.30
   8  -7   0    4.20    1.60
   8   7   0    3.60    1.40
   8   7   0    3.00    2.30
   8   7   0    4.20    1.70
   8   7   0    8.10    2.60
   9  -7   0  129.19    6.70
   9  -7   0  118.09    6.60
   9  -7   0  131.69    7.20
  -9  -7   0  123.29    6.90
   9   7   0  120.49    6.80
   9   7   0  130.29    8.10
   9   7   0  129.39    8.10
  10  -7   0   25.00    2.70
  10  -7   0   26.60    3.20
 -10  -7   0   32.30    3.00
 -10  -7   0   26.70    2.30
  10  -7   0   26.60    3.00
  10  -7   0   30.90    4.70
  10   7   0   28.10    2.90
  10   7   0   28.10    4.10
  10   7   0   30.80    3.30
  10   7   0   28.00    4.40
  11  -7   0   12.70    2.70
 -11  -7   0   11.40    2.60
  11  -7   0    9.60    2.30
  11  -7   0   13.40    2.50
  11  -7   0   10.80    4.20
 -11  -7   0    8.60    1.10
  11   7   0   16.60    4.20
  11   7   0   10.80    4.20
  11   7   0   14.90    3.30
  11   7   0    6.50    2.50
  12  -7   0  114.69    7.30
 -12  -7   0  134.89    6.50
  12  -7   0  125.79    7.30
 -12  -7   0  132.39    7.60
  12  -7   0  109.99    7.50
  12  -7   0  122.99    9.60
  12   7   0  122.49    8.00
  12   7   0  125.29    7.60
  12   7   0  145.99   10.70
  13  -7   0   28.10    3.40
  13  -7   0   25.80    4.50
 -13  -7   0   25.20    3.30
 -13   7   0   26.60    2.80
  13   7   0   35.40    3.80
  13   7   0   29.70    6.10
  13   7   0   28.30    4.10
  14  -7   0   39.10    4.00
  14  -7   0   28.80    4.10
 -14  -7   0   37.60    3.80
 -14  -7   0   36.10    3.30
  14  -7   0   37.00    6.00
  14   7   0   31.10    4.60
  14   7   0   40.60    6.60
  14   7   0   35.60    4.10
  15  -7   0  132.29   10.60
 -15  -7   0  133.49    8.20
  15  -7   0  129.99    8.20
 -15  -7   0  141.69    7.20
  15   7   0  135.69    8.50
  15   7   0  135.59   11.00
  16  -7   0   51.49    4.70
 -16  -7   0   51.39    3.80
  16   7   0   62.39    5.60
  16   7   0   51.69    5.80
  16   7   0   53.99    6.50
   0  -8   0   90.29    4.80
   1  -8   0  116.19    6.10
  -1  -8   0  118.19    6.20
   1   8   0  129.89    5.90
   2  -8   0   32.70    2.30
  -2  -8   0   26.80    1.70
  -2  -8   0   33.00    2.40
  -2  -8   0   27.80    1.90
   2   8   0   31.00    2.10
   2   8   0   30.70    2.30
   2   8   0   30.40    2.10
  -3  -8   0 3513.05  159.88
   3   8   0 3428.76  159.88
  -4  -8   0  579.04   27.70
   4  -8   0  586.54   27.30
   4   8   0  601.04   27.70
   5  -8   0   83.39    4.40
   5  -8   0   83.29    4.40
   5  -8   0   93.49    5.40
  -5  -8   0   87.49    4.70
  -5  -8   0   89.99    4.30
  -5  -8   0   92.69    5.10
   5  -8   0   85.19    4.60
   5   8   0   89.29    5.20
   5   8   0   89.49    4.60
   5   8   0   88.79    5.30
   5   8   0   86.19    4.70
   5   8   0   92.39    5.10
   6  -8   0  355.46   16.90
   6  -8   0  361.16   17.00
   6  -8   0  349.37   17.20
  -6  -8   0  337.67   16.90
   6   8   0  382.76   17.30
   6   8   0  389.96   17.50
   7  -8   0   40.50    3.20
  -7  -8   0   43.60    2.30
   7  -8   0   42.40    4.40
  -7  -8   0   41.70    3.30
  -7  -8   0   44.10    2.40
   7  -8   0   39.00    2.90
   7  -8   0   40.00    2.80
   7   8   0   46.30    4.00
   7   8   0   46.40    4.10
   7   8   0   48.70    3.30
   8  -8   0  205.88   10.40
   8  -8   0  223.08   11.60
   8  -8   0  198.68   10.70
  -8  -8   0  212.48   10.10
  -8  -8   0  207.58   10.60
   8  -8   0  198.48   10.30
   8   8   0  222.78   11.40
   8   8   0  231.58   11.60
   8   8   0  223.78   10.70
   8   8   0  213.38   10.50
   8   8   0  216.78   11.00
  -9  -8   0   57.59    3.20
  -9  -8   0   54.49    2.90
  -9  -8   0   64.39    4.40
   9  -8   0   50.39    3.70
   9  -8   0   53.29    3.90
   9  -8   0   53.19    5.60
   9   8   0   59.59    5.60
   9   8   0   56.89    4.40
   9   8   0   58.59    5.50
  10  -8   0  198.78   10.80
  10  -8   0  198.58   10.90
 -10  -8   0  222.68   10.30
 -10  -8   0  204.58   10.10
 -10  -8   0  229.38   11.10
  10  -8   0  204.78   10.70
  10   8   0  233.08   12.40
  10   8   0  223.08   11.20
  10   8   0  214.08   12.30
  10   8   0  228.58   11.00
  11  -8   0  564.04   27.70
  11  -8   0  568.04   27.70
 -11  -8   0  591.24   27.80
  11  -8   0  605.24   29.20
  11  -8   0  557.34   27.50
 -11  -8   0  542.95   26.90
  11   8   0  622.74   28.00
  11   8   0  618.54   27.80
 -12  -8   0    4.20    1.10
  12  -8   0    6.90    2.50
 -12  -8   0    5.60    2.70
 -12  -8   0    6.80    1.70
  12  -8   0    8.00    4.30
  12  -8   0    6.50    2.10
  12  -8   0    4.80    2.70
  12   8   0    6.20    3.30
  12   8   0    3.80    3.30
  12   8   0    6.90    5.70
 -13  -8   0   46.00    3.50
  13  -8   0   44.40    5.10
  13  -8   0   43.10    7.00
 -13  -8   0   41.30    4.20
  13  -8   0   42.40    4.40
 -13   8   0   36.60    3.70
  13   8   0   45.80    6.80
  13   8   0   49.30    5.00
  13   8   0   48.40    5.20
 -14  -8   0    1.20    1.90
 -14  -8   0    1.60    2.70
  14  -8   0    0.00    2.60
  14  -8   0   -1.80    2.80
  14  -8   0   -3.30    3.80
  14   8   0    3.40    3.00
  14   8   0    1.30    5.20
  14   8   0   -3.50    3.60
  15  -8   0   83.49    8.80
 -15  -8   0   92.09    6.40
  15  -8   0   79.69    6.00
 -15  -8   0   83.99    5.10
  15   8   0   88.49    6.70
  15   8   0   93.89    9.80
  15   8   0   73.49    7.70
 -16  -8   0   14.20    1.60
 -16  -8   0   15.10    2.20
  16   8   0   17.40    4.40
  16   8   0   18.40    3.50
  16   8   0   16.50    5.20
   0  -9   0    0.70    1.00
   0   9   0    0.60    0.60
   0   9   0    0.80    0.60
   0   9   0    1.40    0.70
   1  -9   0   22.00    1.90
  -1  -9   0   20.50    1.60
  -1  -9   0   23.00    2.10
   1  -9   0   21.10    1.70
  -1  -9   0   22.00    1.40
   1   9   0   19.70    1.60
   1   9   0   21.80    1.70
  -2  -9   0   34.30    2.20
  -2  -9   0   36.70    2.00
  -2  -9   0   39.30    2.90
   2   9   0   34.90    2.10
   2   9   0   35.70    2.40
   2   9   0   35.70    2.10
   2   9   0   35.00    2.60
   2   9   0   39.00    2.50
  -3  -9   0   87.79    4.80
   3  -9   0   88.59    4.90
  -3  -9   0  100.69    4.60
   3   9   0  102.39    4.80
   4  -9   0  656.23   29.60
  -4  -9   0  610.54   29.90
  -5  -9   0  113.99    5.90
  -5  -9   0  119.89    5.50
   5  -9   0  117.49    5.80
   5  -9   0  110.19    5.60
   5  -9   0  111.19    5.60
   5   9   0  121.39    5.90
   5   9   0  112.69    6.40
   5   9   0  113.49    5.80
   5   9   0  122.19    6.50
   6  -9   0  265.07   13.10
   6  -9   0  262.87   12.90
   6  -9   0  289.17   13.80
   6  -9   0  260.07   12.90
   6   9   0  294.17   13.60
   6   9   0  278.17   13.40
   7  -9   0  783.92   36.40
   7   9   0  786.82   37.00
   8  -9   0  365.66   17.80
   8  -9   0  369.16   17.70
   8  -9   0  366.76   17.60
   8   9   0  392.16   18.30
  -9  -9   0    2.10    1.10
   9  -9   0    2.10    1.50
  -9  -9   0    1.70    0.90
   9  -9   0    1.20    2.90
   9  -9   0   -0.50    1.60
  -9  -9   0    0.70    1.80
   9  -9   0    3.00    1.50
   9   9   0    1.60    2.00
   9   9   0    0.80    1.70
   9   9   0    0.70    2.10
   9   9   0    2.30    2.50
   9   9   0    2.70    3.00
 -10  -9   0   16.20    1.70
  10  -9   0   15.40    2.40
  10  -9   0   12.70    4.10
  10  -9   0   15.20    2.20
  10  -9   0   21.30    2.40
  10   9   0   23.60    2.70
  10   9   0   15.90    3.90
  10   9   0   22.60    3.10
 -11  -9   0   13.30    1.30
  11  -9   0   12.40    2.10
  11  -9   0    7.40    4.20
  11  -9   0    9.00    2.30
 -11  -9   0    8.60    1.70
  11  -9   0    6.60    2.50
 -11  -9   0   11.00    2.70
  11   9   0   13.00    3.20
  11   9   0    9.00    4.40
  11   9   0   13.00    2.80
  12  -9   0   62.59    7.50
  12  -9   0   50.69    4.90
 -12  -9   0   50.69    5.00
  12  -9   0   47.70    4.60
  12  -9   0   56.79    3.90
  12   9   0   74.29    8.00
  12   9   0   55.79    6.10
  12   9   0   58.99    5.70
 -13  -9   0   62.29    4.10
  13  -9   0   54.69    5.00
  13  -9   0   59.19    7.00
  13  -9   0   56.29    5.80
  13   9   0   64.99    6.30
  13   9   0   73.39    7.90
  13   9   0   67.99    5.60
  14  -9   0  104.69    6.80
 -14  -9   0  110.29    7.20
 -14  -9   0  108.59    6.00
  14  -9   0  102.49    9.40
  14   9   0   95.99    7.80
  14   9   0  106.99   10.40
  14   9   0  102.39    7.20
  15  -9   0    6.50    6.00
  15  -9   0    8.50    2.90
 -15  -9   0    9.20    2.10
 -15  -9   0    4.30    3.00
  15   9   0    7.10    3.30
  15   9   0    3.30    3.80
  15   9   0    6.30    5.50
 -16  -9   0   51.89    3.90
 -16  -9   0   55.59    3.10
  16   9   0   52.29    5.70
  16   9   0   55.69    6.70
  16   9   0   50.49    5.50
   0 -10   0  680.13   31.80
   1 -10   0  629.14   30.10
  -1 -10   0  658.03   30.20
   2 -10   0  897.81   41.00
  -2 -10   0  864.21   41.10
  -3 -10   0   64.19    3.40
  -3 -10   0   61.99    3.90
  -3 -10   0   61.89    3.10
   3 -10   0   53.49    3.40
   3  10   0   56.99    3.30
   3  10   0   59.89    3.20
   3  10   0   64.99    3.80
  -4 -10   0 2816.52  130.99
   4  10   0 2852.91  130.89
  -5 -10   0   41.20    2.20
   5 -10   0   41.30    3.70
  -5 -10   0   46.60    3.00
   5 -10   0   37.30    2.40
  -5 -10   0   41.10    2.30
   5  10   0   46.20    3.40
   5  10   0   43.40    2.90
   6 -10   0    3.70    1.00
  -6 -10   0    5.10    0.90
  -6 -10   0    3.10    0.70
   6 -10   0    3.90    1.00
   6 -10   0    6.60    2.30
  -6 -10   0    4.40    1.40
   6 -10   0    3.80    1.10
   6  10   0    4.60    1.20
   6  10   0    5.80    1.50
   6  10   0    6.60    2.10
  -7 -10   0    1.40    1.50
  -7 -10   0    4.10    0.70
   7 -10   0    1.50    2.40
   7 -10   0    3.30    1.10
  -7 -10   0    2.70    1.00
   7 -10   0    2.70    1.20
   7 -10   0    2.70    1.10
   7  10   0    2.10    2.10
   7  10   0    3.70    1.70
   7  10   0    4.70    2.00
   7  10   0    3.00    1.40
   8 -10   0   94.49    6.60
  -8 -10   0   90.49    5.30
   8 -10   0   81.39    4.80
   8 -10   0   81.49    4.70
   8 -10   0   82.79    4.80
   8  10   0   84.19    6.90
   8  10   0   92.79    5.20
   8  10   0   88.09    5.70
   8  10   0   93.49    6.30
   9 -10   0   23.50    3.70
   9 -10   0   21.30    2.10
   9 -10   0   18.30    2.10
  -9 -10   0   20.20    2.60
   9 -10   0   19.10    2.20
  -9 -10   0   18.50    2.10
  -9 -10   0   15.30    1.60
   9  10   0   17.20    3.00
   9  10   0   17.60    3.20
  10 -10   0   78.29    4.80
  10 -10   0   76.99    5.10
  10 -10   0   79.39    5.00
 -10 -10   0   81.39    5.60
  10 -10   0   89.49    7.30
  10  10   0   93.09    5.90
  10  10   0   95.29    7.40
  10  10   0   81.49    5.40
  10  10   0   77.79    5.70
  10  10   0   82.99    6.00
 -11 -10   0    4.40    1.70
  11 -10   0    4.00    1.60
  11 -10   0    3.60    2.30
  11 -10   0    0.80    3.60
 -11 -10   0    6.00    2.50
 -11 -10   0    6.70    1.20
  11 -10   0    4.40    2.10
  11  10   0    2.30    3.00
  11  10   0    5.30    4.20
  11  10   0    5.20    2.60
  12 -10   0  382.16   19.40
 -12 -10   0  402.36   19.80
 -12 -10   0  424.66   19.10
 -12 -10   0  377.96   18.70
  12 -10   0  384.56   21.40
  12  10   0  422.96   21.70
  12  10   0  419.06   19.70
  13 -10   0    3.30    4.30
  13 -10   0    4.50    2.60
 -13 -10   0    4.70    2.90
 -13 -10   0    6.00    1.30
 -13 -10   0    5.40    2.00
  13  10   0    3.90    3.80
  13  10   0   11.10    3.30
  13  10   0    6.80    5.40
  14 -10   0   47.10    4.70
 -14 -10   0   46.80    4.50
 -14 -10   0   53.29    4.00
  14  10   0   52.69    5.50
  14  10   0   42.80    5.30
  14  10   0   48.80    7.40
 -15 -10   0    6.80    2.10
  15  10   0    3.00    3.00
  15  10   0    5.40    5.40
  15  10   0    1.60    3.80
 -16 -10   0    2.00    1.90
  16  10   0    4.40    3.30
  16  10   0    0.20    3.80
  16  10   0    0.70    4.60
   0 -11   0    2.50    1.30
   0 -11   0    1.30    0.90
   0 -11   0    0.40    0.70
   0  11   0    1.10    0.60
   0  11   0    1.70    0.90
   0  11   0    0.10    0.80
  -1 -11   0   21.20    2.40
  -1 -11   0   25.30    2.00
  -1 -11   0   27.80    1.70
   1 -11   0   23.10    2.00
   1  11   0   28.20    1.80
   1  11   0   28.60    2.00
   1  11   0   24.90    1.70
   1  11   0   26.90    1.90
   2 -11   0   19.30    2.20
  -2 -11   0   24.70    1.60
  -2 -11   0   21.90    2.30
   2 -11   0   27.50    2.10
  -2 -11   0   19.70    1.90
   2  11   0   24.30    2.10
   2  11   0   23.70    1.70
  -2  11   0   25.70    1.60
   2  11   0   20.10    1.60
   2  11   0   23.90    2.20
   2  11   0   24.00    1.70
  -3 -11   0  245.18   12.40
   3 -11   0  242.28   11.80
   3  11   0  238.18   12.10
   3  11   0  234.98   11.40
   3  11   0  247.78   11.50
   3  11   0  249.08   11.50
  -4 -11   0  279.47   14.30
   4 -11   0  286.77   13.80
   4 -11   0  314.77   13.50
   4  11   0  273.47   14.30
   5 -11   0  210.88   10.60
  -5 -11   0  205.38   10.60
   5 -11   0  205.68    9.90
   5 -11   0  190.98    9.70
   5 -11   0  188.58    9.70
   5  11   0  214.68    9.90
   5  11   0  204.68   10.70
   5  11   0  216.68   10.30
   5  11   0  219.28   10.00
   6 -11   0  134.49    7.20
   6 -11   0  114.19    5.90
   6 -11   0  112.59    5.90
  -6 -11   0  124.29    6.30
   6 -11   0  110.89    5.90
   6  11   0  129.89    6.90
   6  11   0  121.09    6.90
   6  11   0  126.39    6.20
  -7 -11   0  103.69    5.90
   7 -11   0  101.29    5.40
   7 -11   0   96.79    5.40
   7 -11   0  106.49    6.90
  -7 -11   0  111.89    5.30
   7  11   0  111.69    5.90
   7  11   0  109.89    5.70
   7  11   0  110.79    6.50
   8 -11   0  438.26   21.40
   8 -11   0  441.76   21.50
   8  11   0  497.65   22.50
   9 -11   0   24.20    3.80
   9 -11   0   26.10    2.40
   9 -11   0   20.50    2.30
  -9 -11   0   24.00    2.70
  -9 -11   0   26.90    1.80
   9 -11   0   21.80    2.20
  -9 -11   0   23.00    2.30
   9  11   0   31.10    3.20
   9  11   0   26.40    4.10
  10 -11   0    4.90    3.70
  10 -11   0    3.50    1.90
 -10 -11   0    3.50    1.50
  10 -11   0    3.60    1.80
 -10 -11   0    4.50    2.20
  10 -11   0    4.20    1.40
  10  11   0   -0.60    3.50
 -10  11   0    4.60    1.60
  10  11   0    7.60    2.80
  10  11   0    7.20    3.20
  10  11   0    3.60    2.20
  10  11   0    7.40    2.80
  11 -11   0    7.50    2.30
  11 -11   0    4.30    3.90
 -11 -11   0    6.00    2.60
  11 -11   0    4.80    1.40
  11 -11   0    4.90    2.20
 -11 -11   0    6.20    1.20
  11  11   0   12.20    3.40
  11  11   0    8.70    2.70
 -11  11   0    7.80    2.20
  11  11   0   10.50    4.50
 -12 -11   0    3.20    2.20
 -12 -11   0    5.60    2.80
  12 -11   0    3.10    2.40
  12 -11   0    4.10    4.10
 -12 -11   0    5.60    1.30
  12  11   0    8.80    3.70
  12  11   0    4.40    4.80
  12  11   0    2.60    2.80
  13 -11   0  321.67   17.10
  13 -11   0  333.57   19.50
 -13 -11   0  369.56   16.80
 -13 -11   0  350.26   17.60
  13  11   0  359.86   17.60
  13  11   0  359.46   18.00
 -14 -11   0    1.30    2.10
 -14 -11   0    3.40    2.90
  14 -11   0    1.80    2.50
  14 -11   0   -0.60    4.00
  14  11   0    5.00    3.90
  14  11   0   -2.10    5.30
  14  11   0    1.50    3.00
 -15 -11   0   71.29    4.70
  15  11   0   64.99    6.70
  15  11   0   74.49    6.10
  15  11   0   60.99    7.80
 -16 -11   0   31.30    3.50
  16  11   0   24.80    4.70
  16  11   0   33.00    3.90
  16  11   0   32.00    6.20
   0 -12   0 1385.56   64.29
  -1 -12   0  418.76   19.80
   1 -12   0  408.86   19.70
   2 -12   0   14.20    1.90
  -2  12   0   18.50    1.50
   2  12   0   20.20    1.50
   3 -12   0 2643.74  123.39
  -3 -12   0 2710.33  123.79
  -4 -12   0   78.89    4.20
   4 -12   0   71.89    4.20
  -4 -12   0   70.29    4.80
   4 -12   0   71.89    3.60
   4  12   0   74.19    3.90
   4  12   0   85.69    4.50
   4  12   0   72.49    3.90
   4  12   0   67.79    4.70
  -5 -12   0   10.70    1.60
   5 -12   0    9.80    1.10
   5 -12   0   11.00    2.20
  -5 -12   0   14.30    1.50
   5  12   0   13.20    1.50
   5  12   0   10.30    2.00
   5  12   0    9.60    2.30
   5  12   0   11.40    1.60
   6 -12   0  128.79    6.60
   6 -12   0  130.99    6.60
  -6 -12   0  138.79    7.10
   6  12   0  149.99    7.80
   6  12   0  135.89    6.90
   7 -12   0   13.50    1.50
  -7 -12   0   13.90    2.00
  -7 -12   0   10.60    1.30
  -7 -12   0   14.00    1.40
   7 -12   0   12.60    1.30
   7 -12   0   12.70    1.40
   7 -12   0   11.50    2.90
   7  12   0   14.10    2.70
   7  12   0   15.70    2.20
   7  12   0   15.20    1.90
   7  12   0   17.30    2.20
   8 -12   0   50.59    3.20
  -8 -12   0   47.60    3.10
  -8 -12   0   50.99    4.00
   8 -12   0   45.90    2.90
   8 -12   0   49.00    5.40
   8  12   0   56.79    3.70
   8  12   0   55.09    5.30
   8  12   0   47.10    4.10
  -9 -12   0  209.88   10.40
  -9 -12   0  204.08    9.70
   9 -12   0  185.68    9.90
  -9 -12   0  191.38    9.50
   9 -12   0  196.68   11.60
   9  12   0  200.88   10.40
   9  12   0  217.38   10.30
  10 -12   0  132.29    7.50
  10 -12   0  142.59    9.80
 -10 -12   0  137.99    6.90
 -10 -12   0  142.09    8.10
 -10 -12   0  153.48    7.20
  10 -12   0  130.69    7.10
  10  12   0  147.49    8.70
  10  12   0  148.79    8.00
  10  12   0  149.49    8.30
  10  12   0  152.68    9.00
  11 -12   0  189.78   11.90
 -11 -12   0  190.28    9.00
 -11 -12   0  166.48    8.60
  11 -12   0  171.28    9.30
 -11 -12   0  180.88    9.90
  11  12   0  184.78    9.80
 -11  12   0  183.38    9.30
 -12 -12   0   41.50    4.20
 -12 -12   0   48.30    2.90
 -12 -12   0   39.10    3.70
  12 -12   0   36.00    5.80
  12 -12   0   39.80    4.00
  12  12   0   34.40    6.10
  12  12   0   51.79    5.00
 -13 -12   0   74.69    5.00
 -13 -12   0   71.89    6.30
  13 -12   0   69.29    5.30
 -13 -12   0   72.89    4.10
  13 -12   0   75.79    8.60
  13  12   0   83.09    6.20
  13  12   0   85.19   10.00
  13  12   0   76.19    6.70
 -14 -12   0   41.40    2.70
  14 -12   0   28.30    5.60
 -14 -12   0   37.20    3.90
 -14 -12   0   41.70    4.40
  14  12   0   32.40    4.90
  14  12   0   41.70    4.40
  14  12   0   28.90    6.60
 -15 -12   0   33.40    3.10
  15  12   0   40.30    4.50
  15  12   0   36.00    6.50
  15  12   0   26.40    4.70
 -16 -12   0   29.10    2.10
 -16 -12   0   30.00    3.80
  16  12   0   26.70    4.20
  16  12   0   25.10    4.90
   0 -13   0   10.70    1.80
   0  13   0    7.90    0.80
   0  13   0    7.00    1.20
  -1 -13   0   11.40    1.90
  -1 -13   0   11.30    1.30
  -1 -13   0    9.40    1.00
   1 -13   0   13.30    1.90
  -1 -13   0   10.90    1.10
   1 -13   0   12.20    1.70
   1  13   0    9.70    1.10
   1  13   0   10.70    1.10
  -1  13   0   10.10    1.10
  -1  13   0   10.90    1.10
   1  13   0   10.60    1.10
   1  13   0   10.70    1.30
   2 -13   0  686.03   32.60
  -2 -13   0  702.83   32.80
  -3 -13   0  645.44   30.30
   3 -13   0  630.24   29.90
  -4 -13   0    9.70    1.00
  -4 -13   0    9.40    2.30
   4 -13   0    8.50    2.10
   4 -13   0   11.50    1.70
  -4 -13   0   11.50    2.50
  -4 -13   0   10.00    1.10
   4  13   0    7.60    1.80
   4  13   0   12.70    2.30
  -4  13   0    9.20    1.00
   4  13   0    7.60    1.40
   4  13   0    9.30    1.30
  -4  13   0   10.90    1.00
   4  13   0    9.90    2.10
   5 -13   0   95.29    7.30
   5 -13   0   80.59    4.70
  -5 -13   0   80.09    4.10
  -5 -13   0   82.69    5.50
  -5 -13   0   92.39    4.80
   5 -13   0   82.89    4.20
   5  13   0   79.69    4.30
   5  13   0   93.09    5.60
   5  13   0   95.39    5.70
   6 -13   0   78.99    6.00
  -6 -13   0   89.49    5.00
  -6 -13   0   95.59    5.90
   6 -13   0   77.39    4.30
  -6 -13   0   92.39    4.20
  -6 -13   0   84.49    4.40
   6  13   0   81.09    4.90
   6  13   0   85.09    5.50
   6  13   0   86.79    4.70
  -6  13   0   82.59    4.20
  -7 -13   0  204.08   10.50
   7 -13   0  215.18   11.50
  -7 -13   0  212.78   10.10
   7  13   0  201.98   10.90
   7  13   0  206.58   11.70
   7  13   0  221.88   10.60
   7  13   0  210.88   10.40
  -8 -13   0   88.19    5.10
   8 -13   0   84.69    6.50
  -8 -13   0   75.19    4.00
   8 -13   0   74.59    4.30
   8 -13   0   72.79    4.10
   8  13   0   80.19    5.90
   8  13   0   88.89    6.20
   9 -13   0  100.49    8.00
  -9 -13   0  107.59    5.70
   9 -13   0   96.69    5.80
  -9 -13   0  113.09    6.50
  -9 -13   0  113.69    5.30
   9  13   0  115.89    6.30
   9  13   0  102.89    6.60
  10 -13   0   24.90    2.60
  10 -13   0   32.30    4.80
 -10 -13   0   29.10    2.80
 -10 -13   0   24.70    2.10
 -10 -13   0   34.20    3.40
  10  13   0   28.80    4.50
  10  13   0   25.50    4.00
 -10  13   0   28.60    3.10
  11 -13   0    1.90    2.00
 -11 -13   0    0.80    1.20
  11 -13   0    1.90    4.20
 -11 -13   0    1.50    1.80
 -11 -13   0    3.60    2.70
  11  13   0    0.60    2.50
  11  13   0    5.20    4.50
 -11  13   0    1.60    1.90
  11  13   0    0.20    3.00
  11  13   0    2.30    3.40
  11  13   0    3.50    3.10
 -12 -13   0  385.66   19.20
  12 -13   0  393.76   21.90
 -12 -13   0  416.16   20.40
 -12 -13   0  430.16   19.60
  12  13   0  408.76   20.20
  12  13   0  433.16   20.60
  13 -13   0   29.10    5.60
 -13 -13   0   34.20    4.00
 -13 -13   0   30.70    2.60
  13  13   0   40.00    6.90
  13  13   0   29.50    4.10
  13  13   0   42.50    5.20
 -14 -13   0  278.77   14.80
 -14 -13   0  299.47   13.80
  14 -13   0  259.37   19.30
  14  13   0  292.57   14.80
  14  13   0  261.37   15.20
 -15 -13   0   29.20    3.00
 -15 -13   0   35.80    2.30
  15  13   0   37.50    4.50
  15  13   0   21.90    6.20
  15  13   0   26.40    4.70
 -16 -13   0    1.80    2.00
 -16 -13   0    5.00    1.10
  16  13   0    6.60    3.30
   0 -14   0  623.74   29.50
  -1 -14   0  231.08   10.10
   1 -14   0  202.58   10.50
  -1 -14   0  227.48   10.90
   1 -14   0  212.28   10.80
   1  14   0  213.28   10.20
   1  14   0  204.38   10.10
   1  14   0  204.48   10.20
  -2 -14   0 2062.79   93.89
   2 -14   0 1986.00   93.59
  -3 -14   0   16.50    1.20
   3 -14   0   15.20    2.00
  -3 -14   0   16.30    2.50
   3  14   0   15.40    1.70
   3  14   0   19.10    1.60
   4 -14   0  233.48   11.40
   4 -14   0  213.48   11.60
   4  14   0  227.68   10.90
   4  14   0  229.68   11.10
   4  14   0  243.98   11.40
   4  14   0  229.38   11.00
   4  14   0  233.68   11.60
   5 -14   0  215.48   11.50
  -5 -14   0  224.38   10.60
  -5 -14   0  211.48   11.70
   5 -14   0  228.38   11.00
   5  14   0  233.88   11.30
   5  14   0  224.88   10.80
   5  14   0  230.48   11.70
   5  14   0  224.68   10.90
   6 -14   0  255.97   12.90
   6 -14   0  256.17   12.70
  -6  14   0  278.07   12.50
   6  14   0  290.87   13.00
  -7 -14   0   29.50    2.80
  -7 -14   0   25.80    1.80
   7 -14   0   34.40    4.00
  -7 -14   0   30.90    3.30
   7 -14   0   23.80    2.30
   7  14   0   30.30    3.50
   7  14   0   26.90    3.10
  -7  14   0   24.10    1.40
   7  14   0   29.30    2.80
   7  14   0   28.60    3.80
   8 -14   0   46.00    4.90
  -8 -14   0   43.20    4.00
  -8 -14   0   44.20    2.60
  -8 -14   0   43.40    3.10
   8 -14   0   41.30    3.00
   8  14   0   55.99    5.20
   8  14   0   48.70    3.70
   8  14   0   45.20    4.00
   8  14   0   54.09    5.10
   9 -14   0  120.39    6.50
  -9 -14   0  125.69    6.50
  -9 -14   0  140.59    7.60
  -9 -14   0  131.49    6.20
   9 -14   0  111.69    8.70
  -9  14   0  116.59    6.90
   9  14   0  129.19    8.70
   9  14   0  120.99    7.50
   9  14   0  136.49    7.20
 -10 -14   0   95.69    5.40
 -10 -14   0   99.59    6.40
 -10 -14   0   99.79    4.90
  10 -14   0   90.09    8.20
  10  14   0   84.89    8.20
  10  14   0   97.69    6.60
 -10  14   0   93.89    5.80
  10  14   0  101.29    6.20
 -11 -14   0    5.40    2.00
  11 -14   0    2.90    4.20
 -11 -14   0    6.70    2.90
  11 -14   0    7.20    2.10
 -11 -14   0    5.70    1.30
 -11  14   0    5.60    2.20
  11  14   0    6.50    3.50
  11  14   0    6.70    2.70
  11  14   0   11.00    3.40
  11  14   0   11.50    6.40
 -12 -14   0  133.89    7.00
  12 -14   0  125.39   10.50
 -12 -14   0  143.79    8.70
 -12 -14   0  141.79    7.60
  12  14   0  146.09   11.20
  12  14   0  152.48    9.10
 -13 -14   0   17.50    3.60
 -13 -14   0   21.40    2.40
  13 -14   0   14.40    5.30
  13  14   0   24.40    3.80
  13  14   0   12.40    6.10
  13  14   0   23.10    4.50
 -14 -14   0    2.00    2.20
  14 -14   0   -2.30    4.20
 -14 -14   0    1.70    1.40
 -14 -14   0    1.60    3.60
  14  14   0    3.40    3.30
  14  14   0    0.80    3.80
  14  14   0   -4.20    5.70
 -15 -14   0    9.70    2.40
 -15 -14   0   10.40    1.30
  15  14   0    6.20    3.60
  15  14   0    3.00    3.90
  15  14   0    6.60    5.40
 -16 -14   0   42.60    3.80
 -16 -14   0   39.30    2.50
  16  14   0   36.60    5.20
  16  14   0   40.20    4.30
   0 -15   0    1.90    0.60
   0 -15   0    1.40    0.90
   0 -15   0    1.40    1.30
   0 -15   0    3.70    1.70
   0  15   0    3.50    1.20
   0  15   0    1.50    0.90
  -1 -15   0  274.07   12.90
  -1 -15   0  271.27   12.90
  -1 -15   0  304.47   14.00
   1 -15   0  282.87   13.80
   1  15   0  265.27   13.00
   2 -15   0   31.20    2.70
  -2 -15   0   25.40    1.50
  -2 -15   0   25.50    1.60
  -2 -15   0   23.60    2.00
  -2 -15   0   29.10    2.60
   2  15   0   23.20    2.10
   2  15   0   28.40    1.80
   2  15   0   30.40    2.60
   2  15   0   28.50    2.20
   2  15   0   22.60    2.00
   2  15   0   25.90    2.70
   3 -15   0  133.39    7.60
  -3 -15   0  139.29    6.90
  -3 -15   0  135.19    6.70
  -3 -15   0  157.28    7.40
   3  15   0  140.69    7.30
   3  15   0  147.89    7.80
   3  15   0  137.09    7.00
   3  15   0  132.29    6.90
  -3  15   0  143.19    6.70
   3  15   0  138.69    6.90
   3  15   0  151.18    6.80
  -4 -15   0    6.10    1.20
   4 -15   0    5.30    1.60
   4 -15   0    8.20    1.60
  -4 -15   0    5.90    1.50
  -4 -15   0    9.50    2.30
   4 -15   0    7.00    2.10
  -4 -15   0    9.00    1.10
   4  15   0    3.90    2.00
   4  15   0    6.50    1.50
   4  15   0    8.10    1.10
  -4  15   0    7.50    0.90
   4  15   0    7.70    1.90
   4  15   0    6.30    1.30
  -4  15   0    7.00    0.70
  -4  15   0    7.60    1.10
  -5 -15   0  174.58    8.80
  -5 -15   0  192.98    9.00
  -5 -15   0  195.88   10.30
   5 -15   0  201.38    9.50
   5 -15   0  183.18   10.00
  -5 -15   0  188.68    9.40
   5  15   0  197.98    9.40
   5  15   0  186.48   10.30
   5  15   0  192.58    9.20
   5  15   0  183.98   10.10
   5  15   0  177.58    9.00
  -5  15   0  188.38    9.00
   6 -15   0    2.30    0.90
  -6 -15   0    4.50    0.90
  -6 -15   0    2.50    1.70
   6 -15   0    5.50    1.50
  -6 -15   0    3.10    2.50
   6 -15   0    2.30    2.40
  -6 -15   0    1.60    1.10
  -6  15   0    4.00    0.90
   6  15   0    6.00    2.80
  -6  15   0    1.50    1.00
  -6  15   0    3.50    0.60
   6  15   0    2.70    2.30
   6  15   0    3.00    1.50
   6  15   0    4.10    2.60
   6  15   0    2.30    1.80
   6  15   0    3.60    1.10
   7 -15   0   67.99    5.90
  -7 -15   0   82.39    4.70
  -7 -15   0   69.59    4.00
   7 -15   0   66.79    3.80
   7  15   0   72.69    5.90
  -7  15   0   71.09    3.40
  -8 -15   0    2.10    1.00
  -8 -15   0    0.80    1.40
   8 -15   0    1.40    1.20
   8 -15   0    1.30    3.00
  -8 -15   0    0.10    1.80
   8  15   0    3.60    2.00
   8  15   0    2.60    2.10
   8  15   0    1.00    3.10
  -9 -15   0  176.28    9.50
  -9 -15   0  162.78    8.50
   9 -15   0  187.18   13.60
  -9 -15   0  188.98    8.80
  -9  15   0  176.18    9.10
   9  15   0  184.48    9.70
   9  15   0  173.78    9.30
 -10 -15   0   76.89    4.20
 -10 -15   0   76.99    5.70
 -10 -15   0   77.09    4.70
  10 -15   0   70.09    4.60
  10 -15   0   76.39    7.60
  10  15   0   78.09    6.00
  10  15   0   84.39    7.30
  10  15   0   76.49    7.60
 -10  15   0   77.09    5.20
  10  15   0   79.69    5.50
 -11 -15   0  106.39    6.90
  11 -15   0   80.99    8.70
 -11 -15   0  104.99    5.90
 -11 -15   0   98.19    5.20
 -11  15   0   97.39    6.20
  11  15   0  106.19    9.00
  11  15   0  106.79    7.20
  11  15   0   97.49    9.20
 -12 -15   0  155.28    7.80
 -12 -15   0  133.09    7.20
 -12 -15   0  134.79    9.30
  12  15   0  145.49    8.70
  12  15   0  145.99   11.50
  12  15   0  156.58    9.20
 -13 -15   0  577.84   27.00
 -13 -15   0  561.14   26.60
 -13 -15   0  579.84   27.90
  13  15   0  585.74   27.80
  13  15   0  577.24   29.90
  13  15   0  556.14   28.00
  14 -15   0   44.90    6.30
 -14 -15   0   52.69    3.30
 -14 -15   0   55.99    5.50
 -14 -15   0   61.19    6.60
  14  15   0   49.40    5.30
  14  15   0   60.39    7.50
 -15 -15   0    0.80    2.10
 -15 -15   0    0.80    1.10
  15  15   0    3.30    3.10
  15  15   0   -1.60    5.10
  15  15   0    2.90    3.90
   0  16   0  625.24   41.40
   1 -16   0  823.22   40.40
  -1 -16   0  844.92   40.60
   1  16   0  910.31   39.80
   2 -16   0  301.37   15.20
  -2 -16   0  297.07   14.50
   2  16   0  326.97   14.60
   2  16   0  314.17   14.70
  -2  16   0  307.97   14.50
   2  16   0  310.07   14.90
   2  16   0  334.57   14.70
   2  16   0  300.97   14.70
   3 -16   0  527.25   25.70
  -3 -16   0  534.75   26.20
   3  16   0  558.74   25.20
   4 -16   0    9.80    1.80
  -4 -16   0    8.80    1.00
   4 -16   0   13.30    2.10
  -4 -16   0    7.90    1.60
  -4 -16   0   13.10    2.50
   4  16   0   11.00    2.40
   4  16   0    8.80    1.50
   4  16   0    8.40    1.60
  -4  16   0   11.90    1.30
   4  16   0   11.50    2.10
  -5 -16   0   93.99    6.60
   5 -16   0  113.09    5.90
  -5 -16   0  110.39    5.30
  -5 -16   0  100.39    5.70
   5  16   0  109.99    5.60
   5  16   0   94.89    5.10
  -5  16   0   96.79    5.00
   5  16   0  102.79    5.50
  -6 -16   0  332.27   16.00
  -6 -16   0  368.16   17.80
   6  16   0  350.96   16.40
   6  16   0  336.07   16.50
  -6  16   0  338.87   16.70
   6  16   0  345.97   17.00
   6  16   0  335.17   16.10
  -7 -16   0   39.90    2.80
  -7 -16   0   42.40    3.70
   7 -16   0   32.40    2.30
  -7 -16   0   34.10    2.30
   7  16   0   38.00    3.90
   7  16   0   36.80    3.20
   7  16   0   36.00    3.60
   8 -16   0  158.88   10.00
  -8 -16   0  159.18    8.80
  -8 -16   0  150.38    7.80
  -8 -16   0  159.28    8.10
   8  16   0  176.98    9.80
  -8  16   0  171.78    7.90
  -8  16   0  156.38    8.40
   8  16   0  174.48    8.90
   8  16   0  165.68    8.60
  -9 -16   0  263.57   12.80
  -9 -16   0  277.07   12.50
  -9 -16   0  270.17   13.50
  -9  16   0  255.87   12.60
   9  16   0  265.17   14.40
  -9  16   0  246.08   13.00
   9  16   0  281.87   13.30
   9  16   0  256.17   13.50
 -10 -16   0    7.20    2.00
 -10 -16   0    3.00    1.30
 -10 -16   0    4.90    2.70
  10 -16   0    4.00    3.90
  10  16   0    3.60    3.10
  10  16   0    3.40    2.60
  10  16   0    2.40    4.00
 -10  16   0    5.40    2.30
  10  16   0    3.00    4.20
 -11 -16   0   14.10    1.60
 -11 -16   0   13.70    2.80
 -11 -16   0   11.20    3.10
  11 -16   0   14.90    4.70
  11  16   0   18.20    4.80
 -11  16   0   16.30    2.70
  11  16   0   14.80    5.10
  11  16   0   11.60    3.10
  11  16   0   10.30    4.70
 -12 -16   0  125.89    6.50
 -12 -16   0  130.19    8.30
  12 -16   0  109.49   10.00
 -12 -16   0  122.59    7.20
  12  16   0  142.29    8.20
  12  16   0  127.19    8.50
  12  16   0  131.89   10.70
 -13 -16   0   39.30    4.20
 -13 -16   0   46.30    4.80
  13 -16   0   37.90    6.20
  13  16   0   32.50    6.60
  13  16   0   53.79    5.60
  13  16   0   39.80    5.10
 -14 -16   0   18.80    2.40
 -14 -16   0   22.60    3.00
 -14 -16   0   26.10    2.10
 -14 -16   0   22.40    3.90
  14  16   0   27.10    4.80
  14  16   0   17.70    3.70
  14  16   0   24.40    6.20
 -15 -16   0   11.60    1.40
 -15 -16   0    8.60    2.40
  15  16   0   11.10    5.50
  15  16   0    5.80    4.10
  15  16   0    7.00    3.40
   0 -17   0    1.00    1.90
   0 -17   0    2.20    1.50
   0 -17   0   -0.10    1.00
   0  17   0    0.90    1.00
   0  17   0   -0.30    1.20
  -1 -17   0   24.60    1.70
  -1 -17   0   28.90    3.30
  -1 -17   0   24.30    2.30
   1 -17   0   23.50    2.60
   1 -17   0   29.20    3.30
  -1 -17   0   20.60    2.10
   1  17   0   29.40    2.30
   1  17   0   25.50    2.40
  -1  17   0   28.40    2.60
  -1  17   0   26.40    2.10
  -2 -17   0  256.67   12.20
  -2 -17   0  257.27   11.90
   2 -17   0  252.97   12.80
   2  17   0  260.17   12.30
  -2  17   0  248.18   12.00
   2  17   0  271.07   12.50
   2  17   0  257.67   12.10
   2  17   0  270.37   12.70
   2  17   0  242.28   12.20
  -3 -17   0   57.39    3.20
  -3 -17   0   65.09    3.60
  -3 -17   0   66.69    4.10
   3 -17   0   66.59    4.60
   3 -17   0   58.29    4.40
   3  17   0   62.79    3.90
   3  17   0   63.89    3.90
   3  17   0   62.29    4.10
  -3  17   0   63.39    3.90
   3  17   0   61.49    4.50
   3  17   0   65.09    3.70
  -3  17   0   66.69    3.50
   3  17   0   60.49    3.30
   4 -17   0  298.17   15.80
   4 -17   0  336.67   15.60
   4  17   0  333.07   15.30
  -5 -17   0   49.99    4.90
   5 -17   0   48.30    3.90
   5 -17   0   53.09    4.80
  -5 -17   0   54.99    3.90
   5  17   0   54.99    4.90
   5  17   0   56.89    3.70
   5  17   0   46.70    3.00
   5  17   0   55.69    3.50
  -5  17   0   47.60    2.80
   6 -17   0   15.10    2.10
  -6 -17   0   10.80    1.20
  -6 -17   0    9.20    2.00
  -6 -17   0    9.50    3.30
   6  17   0    9.50    2.70
  -6  17   0   12.70    1.20
   6  17   0    9.90    1.90
   6  17   0   12.90    1.50
   6  17   0    7.20    2.10
  -7 -17   0   85.19    5.50
  -7 -17   0   81.09    4.80
   7  17   0   84.89    6.40
   7  17   0   82.69    5.50
   7  17   0   83.39    4.50
   7  17   0   94.79    5.20
  -7  17   0   91.99    4.50
  -8 -17   0    4.00    1.70
   8 -17   0    4.40    3.30
  -8 -17   0    5.90    1.20
   8  17   0    3.60    2.60
   8  17   0    1.30    2.10
   8  17   0    9.00    2.20
  -8  17   0    3.60    1.70
  -8  17   0    5.10    1.30
   8  17   0    9.30    3.40
  -9 -17   0    8.10    1.40
  -9 -17   0   11.40    2.00
  -9 -17   0   15.60    2.80
   9 -17   0   10.30    3.80
  -9  17   0   13.10    1.70
   9  17   0   11.10    3.10
   9  17   0    8.90    2.60
   9  17   0   10.10    3.90
  -9  17   0   11.10    2.40
 -10 -17   0   73.19    4.00
 -10 -17   0   71.79    4.70
 -10 -17   0   79.89    5.90
  10 -17   0   63.19    6.90
  10  17   0   84.59    8.00
  10  17   0   73.69    5.50
  10  17   0   69.89    5.90
  10  17   0   61.99    7.70
 -10  17   0   64.39    5.10
 -11 -17   0  425.46   20.50
 -11 -17   0  404.86   19.70
  11 -17   0  375.66   21.90
 -11 -17   0  423.86   19.30
  11  17   0  423.66   22.00
 -11  17   0  390.16   20.10
  11  17   0  401.76   20.60
  11  17   0  435.06   21.80
  11  17   0  434.26   20.40
 -12 -17   0   66.69    4.00
 -12 -17   0   66.79    6.30
 -12 -17   0   65.49    4.90
  12 -17   0   52.59    6.80
  12  17   0   78.19    6.00
  12  17   0   55.29    6.70
  12  17   0   64.69    7.50
  12  17   0   74.19    6.60
 -13 -17   0  207.28   10.20
  13 -17   0  179.28   12.90
 -13 -17   0  195.28   11.30
 -13 -17   0  189.68    9.60
  13  17   0  196.98   11.60
  13  17   0  199.48   11.10
  13  17   0  211.58   13.70
 -14 -17   0   17.90    1.80
 -14 -17   0   16.00    3.70
 -14 -17   0   19.60    2.00
 -14 -17   0   15.30    2.70
  14  17   0    8.00    4.10
  14  17   0   11.30    5.70
  14  17   0   13.60    3.60
 -15 -17   0   75.59    3.90
 -15 -17   0   71.69    5.10
  15  17   0   65.99    7.00
  15  17   0   83.79   12.30
  15  17   0   70.99    6.30
   1 -18   0  943.91   45.10
  -1 -18   0  958.80   45.30
   1  18   0  969.60   44.30
  -2 -18   0  930.31   44.40
   2 -18   0  945.21   44.20
   3 -18   0  340.17   18.20
   3 -18   0  363.06   17.40
   3 -18   0  392.16   17.70
   3  18   0  340.27   16.90
   3  18   0  364.76   17.20
   3  18   0  373.46   16.90
   3  18   0  342.87   16.90
   3  18   0  349.57   17.40
   3  18   0  367.06   16.70
  -3  18   0  347.57   16.70
  -4 -18   0  190.28    8.90
   4 -18   0  169.58    9.30
   4 -18   0  181.98    9.60
   4 -18   0  189.58    9.90
  -4 -18   0  173.88    9.30
  -4 -18   0  183.68   10.40
   4  18   0  192.68    9.80
   4  18   0  191.38    9.50
   4  18   0  180.28    9.00
   4  18   0  171.98    9.00
   4  18   0  179.88    8.90
  -5 -18   0    4.90    2.80
  -5 -18   0    2.60    1.30
  -5 -18   0    5.70    1.00
  -5 -18   0    2.90    1.90
   5 -18   0    6.00    2.60
   5 -18   0    6.60    2.10
   5  18   0    0.90    2.30
  -5  18   0    5.90    1.70
   5  18   0    6.20    1.30
  -5  18   0    4.30    1.20
  -5  18   0    5.20    1.00
   5  18   0    3.20    1.60
   5  18   0    3.70    1.80
   5  18   0    0.20    3.30
  -6 -18   0   32.10    7.40
  -6 -18   0   27.30    2.90
  -6 -18   0   30.40    2.10
   6  18   0   31.10    4.00
   6  18   0   31.70    2.40
  -6  18   0   30.10    3.10
   6  18   0   27.50    3.00
  -6  18   0   28.50    3.00
   6  18   0   26.80    3.00
  -6  18   0   33.00    2.20
   6  18   0   33.90    3.70
  -7 -18   0   90.59    5.20
  -7 -18   0  104.19    6.00
  -7  18   0   84.09    5.50
   7  18   0   96.79    4.90
   7  18   0  100.69    5.60
   7  18   0   95.39    6.80
   7  18   0   85.39    5.80
  -8 -18   0   26.50    3.00
  -8 -18   0   25.70    2.90
  -8 -18   0   20.80    2.20
   8 -18   0   28.40    4.50
  -8  18   0   26.10    2.70
   8  18   0   31.20    3.40
  -8  18   0   26.60    2.50
   8  18   0   30.50    3.00
  -8  18   0   21.30    2.30
   8  18   0   20.80    3.40
  -9 -18   0   17.40    1.90
  -9 -18   0   17.00    2.40
   9 -18   0   14.00    4.30
  -9 -18   0   18.70    3.10
  -9  18   0   19.30    2.80
   9  18   0   20.80    2.90
   9  18   0   17.00    4.20
   9  18   0   15.90    3.30
  -9  18   0   20.40    2.00
 -10 -18   0   66.79    6.00
  10 -18   0   76.99    8.00
  10  18   0   63.19    5.50
  10  18   0   67.89    6.10
 -10  18   0   77.69    5.40
  11 -18   0  256.17   16.50
 -11 -18   0  278.67   13.60
 -11 -18   0  290.07   14.10
 -11 -18   0  304.17   15.10
 -11  18   0  270.77   14.60
  11  18   0  285.27   15.10
  11  18   0  299.27   14.80
  11  18   0  290.47   16.50
  11  18   0  319.17   16.90
 -12 -18   0   25.10    2.80
 -12 -18   0   20.80    4.00
  12 -18   0   23.80    5.50
 -12 -18   0   26.40    3.00
  12  18   0   35.70    6.20
  12  18   0   23.00    3.90
  12  18   0   28.10    4.50
 -13 -18   0    3.20    3.30
  13 -18   0   -2.40    4.70
 -13 -18   0    3.10    1.30
 -13 -18   0    0.50    1.60
 -13 -18   0    3.40    2.40
  13  18   0   -0.50    5.10
  13  18   0    2.70    3.50
  13  18   0    3.40    4.00
 -14 -18   0   13.70    1.50
 -14 -18   0    9.70    2.50
 -14 -18   0   10.10    1.70
  14  18   0   10.80    4.10
  14  18   0   16.40    3.70
  14  18   0    7.30    5.50
 -15 -18   0  102.19    6.50
 -15 -18   0  118.49    5.50
  15  18   0   98.39    8.30
  15  18   0  110.49    7.60
  15  18   0  106.49   10.00
   0 -19   0   11.70    1.40
   0 -19   0    8.00    2.10
   0  19   0    8.80    1.40
   0  19   0    7.30    1.70
  -1 -19   0    4.40    1.30
  -1 -19   0    6.00    2.40
  -1 -19   0    4.20    0.90
   1 -19   0    0.80    1.90
   1 -19   0    3.90    0.90
   1 -19   0    8.70    2.50
  -1 -19   0    4.40    0.70
  -1 -19   0    2.60    1.60
   1  19   0    1.60    1.30
   1  19   0    4.10    1.30
  -1  19   0    6.00    1.40
   1  19   0    1.00    1.60
  -1  19   0    5.70    1.00
   1  19   0    5.00    1.60
  -1  19   0    2.60    1.50
   2 -19   0   23.60    3.10
  -2 -19   0   22.70    1.60
  -2 -19   0   23.40    1.80
  -2 -19   0   31.30    4.90
  -2 -19   0   28.20    3.00
   2  19   0   30.00    2.90
   2  19   0   31.30    3.20
  -2  19   0   24.10    1.90
   2  19   0   28.90    2.40
   2  19   0   21.80    1.90
  -3 -19   0  794.52   39.40
   3 -19   0  799.02   39.00
   3  19   0  843.72   38.30
   3  19   0  859.11   38.30
  -4 -19   0  111.29    5.80
   4 -19   0   97.99    6.30
  -4 -19   0  110.09    6.30
   4 -19   0  102.99    6.90
  -4 -19   0  117.49    7.50
  -4 -19   0  105.49    5.40
  -4  19   0  112.39    5.70
  -4  19   0  118.09    5.50
   4  19   0  114.99    6.60
   4  19   0  107.49    6.80
   4  19   0  113.09    6.00
  -4  19   0  108.99    6.10
   4  19   0  112.09    5.90
   4  19   0  110.19    5.60
  -5 -19   0  151.28    8.10
   5 -19   0  134.99    8.20
  -5 -19   0  132.29    9.20
   5 -19   0  153.88    8.80
   5  19   0  163.48    8.40
   5  19   0  151.68    7.70
   5  19   0  162.28    9.00
  -6 -19   0   30.20    2.20
   6 -19   0   24.30    3.70
  -6 -19   0   29.90    3.00
  -6 -19   0   30.20    2.80
   6 -19   0   37.10    3.60
  -6  19   0   29.40    3.20
   6  19   0   27.50    4.00
   6  19   0   28.80    3.30
   6  19   0   30.10    3.40
  -6  19   0   26.00    2.50
   6  19   0   33.20    3.70
   6  19   0   32.50    2.50
  -7 -19   0  265.17   12.50
  -7 -19   0  246.88   12.20
  -7 -19   0  251.57   13.10
   7 -19   0  275.07   14.30
   7  19   0  251.47   12.80
   7  19   0  258.77   14.20
   7  19   0  271.67   13.00
   8 -19   0   76.69    7.40
  -8 -19   0   85.89    4.30
  -8 -19   0   72.49    4.80
  -8 -19   0   83.39    5.80
   8  19   0   82.99    7.00
   8  19   0   78.09    5.70
  -8  19   0   72.19    4.60
  -8  19   0   82.89    4.40
  -8  19   0   72.39    5.20
  -9 -19   0   23.80    3.30
  -9 -19   0   20.60    2.50
   9 -19   0   18.90    4.50
   9  19   0   15.90    4.40
  -9  19   0   19.40    2.80
  -9  19   0   20.80    2.20
   9  19   0   23.10    3.20
   9  19   0   20.10    3.50
 -10 -19   0  349.57   16.80
 -10 -19   0  354.06   17.20
 -10 -19   0  368.66   18.00
  10 -19   0  340.47   19.40
 -10  19   0  366.36   17.10
 -10  19   0  351.86   17.70
  10  19   0  361.36   18.00
  10  19   0  366.66   19.40
 -11 -19   0   28.80    4.10
  11 -19   0   24.60    5.30
 -11 -19   0   26.00    3.00
 -11  19   0   24.00    4.10
  11  19   0   35.00    4.00
 -11  19   0   28.10    2.70
  11  19   0   28.40    5.70
  11  19   0   20.70    4.20
 -12 -19   0  245.28   11.20
 -12 -19   0  223.38   11.80
 -12 -19   0  228.08   12.80
  12  19   0  214.38   12.90
  12  19   0  226.78   14.70
  12  19   0  249.28   12.60
  13 -19   0    2.90    4.30
 -13 -19   0    8.80    2.60
 -13 -19   0    6.90    3.40
 -13 -19   0    6.20    1.70
 -13 -19   0    5.80    1.30
  13  19   0    2.80    3.40
  13  19   0    4.30    4.00
 -14 -19   0   43.80    4.40
 -14 -19   0   40.20    2.80
  14  19   0   42.30    6.60
  14  19   0   42.90    4.90
  14  19   0   44.90    5.20
 -15 -19   0    9.10    1.50
 -15 -19   0   12.40    3.30
  15  19   0    9.40    6.10
  15  19   0   10.80    3.80
  15  19   0   13.90    5.60
   0 -20   0 3043.60  141.09
  -1 -20   0   36.20    2.20
  -1 -20   0   34.80    2.00
  -1 -20   0   34.80    3.50
   1  20   0   32.70    2.70
   1  20   0   33.70    3.40
   1  20   0   32.30    3.00
  -2 -20   0  145.49    6.90
   2 -20   0  120.39    7.90
   2 -20   0  139.29    7.80
  -2 -20   0  129.19    7.30
   2  20   0  142.39    7.20
   2  20   0  131.59    6.90
   3 -20   0  587.04   29.20
   3 -20   0  628.74   29.20
  -3 -20   0  608.24   30.70
   3 -20   0  617.74   28.90
   3  20   0  590.74   28.50
   3  20   0  608.54   28.50
   3  20   0  624.04   28.50
   4 -20   0  409.16   20.70
   4 -20   0  402.56   21.10
   4  20   0  452.75   21.20
   4  20   0  457.25   20.40
  -4  20   0  422.26   20.30
   4  20   0  455.85   20.20
   4  20   0  417.36   20.40
   4  20   0  429.56   21.10
   5 -20   0  193.78   10.40
   5 -20   0  195.88   10.70
  -5 -20   0  186.58   11.30
  -5 -20   0  196.58   10.00
  -5 -20   0  178.78    9.10
   5  20   0  188.68   10.80
   5  20   0  206.18    9.80
   5  20   0  174.08    9.30
   5  20   0  206.28   10.40
   5  20   0  188.88    9.60
  -5  20   0  198.48    9.40
  -5  20   0  201.88    9.90
  -6 -20   0  119.99    6.20
   6 -20   0  111.79    7.80
  -6 -20   0  115.89    5.80
  -6  20   0  107.89    5.80
   6  20   0  121.99    8.10
   6  20   0  111.79    6.00
   6  20   0  121.99    6.50
   6  20   0  127.29    7.70
  -6  20   0  121.69    6.10
  -6  20   0  113.99    6.60
   6  20   0  115.99    6.60
  -7 -20   0    3.40    1.80
  -7 -20   0    2.70    1.20
  -7 -20   0    5.40    2.50
   7 -20   0    6.10    3.50
  -7  20   0    0.70    1.30
   7  20   0   -2.50    3.00
   7  20   0    2.00    3.20
   7  20   0    3.00    2.10
  -7  20   0    3.60    1.60
   7  20   0    1.80    1.90
   7  20   0    4.30    2.50
  -7  20   0    2.40    2.10
  -8 -20   0    7.00    2.60
  -8 -20   0    1.90    1.90
  -8 -20   0    6.30    1.40
   8 -20   0    5.90    3.90
   8  20   0    5.80    2.50
  -8  20   0    2.30    1.50
   8  20   0    5.40    3.70
  -8  20   0    5.00    1.70
  -8  20   0    4.10    2.20
   8  20   0    3.40    3.00
   8  20   0    2.40    2.70
   9 -20   0   23.10    4.80
  -9 -20   0   23.10    2.70
  -9 -20   0   22.00    2.60
  -9 -20   0   26.10    3.70
   9  20   0   26.40    3.50
  -9  20   0   25.70    3.10
  -9  20   0   28.40    3.00
   9  20   0   22.20    4.50
   9  20   0   28.90    3.90
 -10 -20   0   47.00    3.30
 -10 -20   0   47.00    4.30
 -10 -20   0   45.20    4.50
  10 -20   0   41.30    5.90
  10  20   0   37.90    5.90
 -10  20   0   41.50    4.80
 -10  20   0   40.30    3.80
  10  20   0   58.09    6.90
 -11 -20   0  105.29    6.40
  11 -20   0  108.89   11.90
 -11 -20   0   91.89    5.60
 -11 -20   0   97.29    7.50
 -11  20   0  109.69    7.20
  11  20   0  105.09    7.10
 -11  20   0  111.69    6.00
  11  20   0   99.79    9.60
  11  20   0  104.39    7.70
 -12 -20   0  191.98    9.30
 -12 -20   0  184.08    9.90
 -12 -20   0  188.08   11.00
  12  20   0  175.98   11.10
  12  20   0  183.88   12.90
  12  20   0  199.48   10.70
 -13 -20   0   14.00    1.60
 -13 -20   0   11.50    2.90
 -13 -20   0   12.40    2.00
  13 -20   0   11.60    5.20
 -13 -20   0    9.10    5.50
  13  20   0   14.70    4.80
  13  20   0   11.30    5.40
  13  20   0   11.30    3.70
 -14 -20   0  173.18    9.50
 -14 -20   0  192.88    8.60
  14  20   0  180.68   10.40
  14  20   0  163.48   11.00
  14  20   0  168.88   12.70
 -15 -20   0    2.20    2.30
 -15 -20   0    1.70    1.20
  15  20   0    1.70    3.40
  15  20   0    0.60    4.20
   0 -21   0   -1.10    1.20
   0 -21   0    1.00    2.20
   0 -21   0    0.70    1.00
   0 -21   0    1.80    2.50
   0  21   0    0.80    1.30
   0  21   0   -1.70    1.50
   0  21   0   -0.40    1.70
   0  21   0    0.30    1.00
  -1 -21   0   54.99    4.30
   1 -21   0   55.59    4.80
  -1 -21   0   49.00    2.90
  -1 -21   0   53.99    5.00
   1  21   0   47.00    3.00
  -1  21   0   51.09    3.00
   1  21   0   54.69    3.80
   1  21   0   59.99    4.20
  -2 -21   0  191.18    9.40
  -2 -21   0  197.98    9.90
   2 -21   0  220.18   10.70
  -2 -21   0  213.38   10.40
  -2 -21   0  192.48    9.50
   2  21   0  193.78    9.80
  -2  21   0  205.78   10.20
  -2  21   0  206.28    9.60
   2  21   0  191.48    9.90
   2  21   0  205.78    9.70
   2  21   0  207.38   10.20
   2  21   0  196.88   10.50
  -2  21   0  207.38    9.90
  -3 -21   0   11.40    3.30
  -3 -21   0   17.60    1.90
  -3 -21   0   12.00    1.10
   3 -21   0   11.40    3.10
  -3 -21   0   15.40    1.70
   3 -21   0   15.40    3.00
  -3 -21   0   14.00    2.30
   3  21   0   13.10    1.50
   3  21   0   17.60    2.10
   3  21   0   19.60    2.80
   3  21   0   13.40    2.00
  -4 -21   0  341.37   17.00
  -4 -21   0  390.96   17.30
  -4 -21   0  350.46   18.80
   4 -21   0  384.76   18.30
   4 -21   0  351.16   19.10
   4  21   0  367.16   17.30
   4  21   0  388.26   17.40
   4  21   0  345.27   17.10
   4  21   0  376.06   17.40
  -4  21   0  349.77   17.00
  -5 -21   0   23.90    2.30
  -5 -21   0   24.70    2.10
  -5 -21   0   28.60    4.40
  -5 -21   0   24.40    1.80
  -5 -21   0   26.30    2.90
   5 -21   0   23.10    3.50
  -5  21   0   28.50    2.20
   5  21   0   21.30    2.70
  -5  21   0   22.40    2.70
  -5  21   0   24.30    2.70
   5  21   0   27.10    2.70
   5  21   0   23.90    2.40
   5  21   0   23.70    3.90
   5  21   0   24.00    3.40
   6 -21   0   15.30    3.50
  -6 -21   0   14.70    2.70
   6 -21   0   17.00    2.90
  -6 -21   0   13.80    1.50
  -6 -21   0   13.00    2.00
   6  21   0   12.00    3.60
  -6  21   0   15.40    2.50
   6  21   0   15.30    2.70
   6  21   0   13.20    3.30
   6  21   0   14.20    2.40
   6  21   0   11.20    1.70
  -6  21   0   18.30    2.00
  -6  21   0   13.60    1.60
  -7 -21   0   52.49    3.10
  -7 -21   0   41.60    3.80
  -7 -21   0   49.20    4.80
   7 -21   0   48.00    5.40
   7  21   0   37.10    5.20
  -7  21   0   40.90    4.40
  -7  21   0   52.69    3.20
   7  21   0   47.70    3.30
   7  21   0   55.79    4.30
   7  21   0   43.30    4.50
   7  21   0   49.50    5.00
   8 -21   0   72.99    7.70
  -8 -21   0   78.69    5.20
  -8 -21   0   80.99    6.10
   8  21   0   85.49    5.70
   8  21   0   85.19    6.10
  -8  21   0   83.69    4.70
  -8  21   0   86.79    5.80
  -8  21   0   77.79    4.90
   8  21   0   88.39    7.40
  -9 -21   0   67.49    6.10
  -9 -21   0   80.69    5.10
   9 -21   0   75.89    7.90
   9  21   0   71.29    5.70
   9  21   0   55.99    8.00
 -10 -21   0   56.59    3.80
 -10 -21   0   60.29    5.90
  10 -21   0   50.59    6.40
 -10 -21   0   60.79    4.70
  10  21   0   52.49    5.20
  10  21   0   55.89    6.50
 -10  21   0   58.59    6.30
  10  21   0   52.39    5.50
 -10  21   0   57.99    4.30
 -11 -21   0  158.08    8.00
 -11 -21   0  152.38    8.60
 -11 -21   0  162.98    7.70
  11 -21   0  139.39   11.20
 -11 -21   0  162.18    9.70
  11  21   0  164.88    9.90
  11  21   0  158.48   11.50
 -11  21   0  154.08    8.30
 -11  21   0  148.79    9.30
  11  21   0  167.28    9.40
  11  21   0  159.88   12.20
 -12 -21   0  103.49    6.70
 -12 -21   0  117.39    7.90
  12 -21   0   92.79    9.40
  12  21   0  104.69    9.80
  12  21   0  118.19    7.70
  12  21   0  111.89    8.20
 -13 -21   0   10.10    2.60
 -13 -21   0   10.50    1.90
 -13 -21   0    9.90    3.50
  13  21   0    7.70    4.00
  13  21   0   12.80    3.80
  13  21   0    2.70    4.90
 -14 -21   0   16.70    2.90
 -14 -21   0   19.90    2.20
  14  21   0   17.80    4.50
  14  21   0   18.80    4.00
  14  21   0   15.20    5.50
   0 -22   0   62.39    5.00
   0 -22   0   62.09    3.30
   0 -22   0   70.29    5.80
   0  22   0   56.99    3.90
   0  22   0   56.09    4.50
   0  22   0   59.49    4.00
   1 -22   0  812.82   39.00
  -1 -22   0  819.32   39.20
   2 -22   0  108.59    7.10
  -2 -22   0  107.29    5.60
  -2 -22   0  111.29    7.50
  -2 -22   0   99.59    5.20
   2 -22   0  117.19    6.80
  -2 -22   0  102.99    5.00
  -2 -22   0  105.19    6.30
  -2  22   0  103.29    5.70
   2  22   0  104.09    5.60
  -2  22   0   95.89    5.30
   2  22   0   99.59    5.30
   2  22   0  108.49    6.10
  -2  22   0  103.69    7.90
   2  22   0  100.39    5.60
   2  22   0  102.99    6.50
  -3 -22   0   30.40    3.00
   3 -22   0   39.80    4.30
  -3 -22   0   26.90    2.90
   3 -22   0   38.20    3.60
   3 -22   0   36.20    4.00
  -3 -22   0   31.60    2.00
  -3 -22   0   34.50    2.30
  -3  22   0   27.60    2.90
   3  22   0   32.90    3.90
   3  22   0   30.60    3.00
  -3  22   0   32.90    3.50
   3  22   0   32.10    2.50
   4 -22   0  508.15   23.90
  -4 -22   0  481.35   25.10
   4 -22   0  530.75   24.50
   4 -22   0  492.65   24.40
   4  22   0  533.05   24.50
   4  22   0  541.35   24.10
   4  22   0  487.95   23.60
   4  22   0  495.65   24.40
   4  22   0  493.85   23.60
  -4  22   0  460.45   23.20
   4  22   0  473.35   23.30
   5 -22   0   72.39    5.60
  -5 -22   0   73.49    3.90
  -5 -22   0   83.09    5.40
  -5 -22   0   67.49    3.60
  -5 -22   0   62.49    6.50
  -5  22   0   67.49    3.90
   5  22   0   67.69    4.70
  -6 -22   0   99.39    7.30
   6 -22   0   80.99    7.20
  -6 -22   0   85.89    5.40
  -6 -22   0   99.09    4.70
  -6 -22   0  100.59    5.00
   6  22   0   98.09    5.20
   6  22   0   88.79    5.90
  -6  22   0   97.69    5.00
   6  22   0   85.29    7.50
  -6  22   0   85.49    5.30
   6  22   0   98.19    5.80
   6  22   0  108.09    7.20
  -6  22   0   89.29    6.10
  -7 -22   0   65.39    5.40
   7 -22   0   52.29    5.90
  -7 -22   0   56.99    4.30
  -7 -22   0   67.69    3.30
   7  22   0   47.90    6.80
   7  22   0   58.49    3.80
  -7  22   0   62.99    3.80
   7  22   0   67.39    6.60
   7  22   0   71.19    4.90
   7  22   0   50.89    5.00
  -7  22   0   53.99    5.00
  -8 -22   0  204.18    9.30
  -8 -22   0  205.18   10.80
  -8 -22   0  207.48    9.50
  -8 -22   0  181.28   10.00
   8 -22   0  178.18   12.10
   8  22   0  199.88   10.50
  -8  22   0  194.28    9.90
   8  22   0  191.98   11.90
  -8  22   0  200.88    9.70
  -8  22   0  184.68   10.50
   8  22   0  191.68   10.60
  -9 -22   0  117.79    7.50
   9 -22   0  111.79    9.20
  -9 -22   0  102.99    5.40
  -9 -22   0  113.49    6.50
  -9 -22   0  104.89    5.80
   9  22   0  110.49    7.50
  -9  22   0  118.69    7.20
   9  22   0   97.49    7.10
   9  22   0  100.39    8.60
 -10 -22   0   89.79    4.60
 -10 -22   0   85.19    5.80
 -10 -22   0   87.29    5.00
 -10 -22   0   87.39    6.90
  10 -22   0   70.09    8.60
 -10  22   0   85.09    6.60
  10  22   0   91.19    8.70
  10  22   0   79.09    7.00
  10  22   0  106.09   10.10
  10  22   0   93.39    6.60
 -10  22   0   86.59    5.50
 -11 -22   0   63.49    6.30
  11 -22   0   52.49    6.70
 -11 -22   0   53.99    5.10
 -11 -22   0   66.19    4.00
  11  22   0   54.59    6.90
  11  22   0   67.59    6.50
  11  22   0   62.49    5.90
 -11  22   0   57.79    4.60
 -12 -22   0   17.10    2.20
  12 -22   0   12.80    6.20
 -12 -22   0   20.10    2.90
 -12 -22   0   17.60    1.80
 -12 -22   0   15.10    3.80
  12  22   0   26.60    4.60
  12  22   0   20.20    5.60
  12  22   0   14.50    3.80
 -13 -22   0   -1.40    3.40
 -13 -22   0    2.10    2.40
 -13 -22   0   -0.40    1.30
 -13 -22   0   -1.00    1.70
  13  22   0    0.50    3.30
  13  22   0    6.20    5.00
  13  22   0   -0.30    4.00
 -14 -22   0    3.10    1.30
 -14 -22   0    1.20    2.50
  14  22   0    6.80    3.90
  14  22   0   -1.90    5.10
  14  22   0   -3.70    4.10
   0 -23   0   -0.20    2.20
   0 -23   0    4.30    3.00
   0 -23   0    1.40    1.10
   0  23   0    2.20    1.60
   0  23   0    2.60    1.20
   0  23   0    0.50    1.70
   1 -23   0   72.09    3.90
  -1 -23   0   70.99    3.70
  -1 -23   0   75.79    5.50
  -1 -23   0   74.49    3.90
   1 -23   0   80.29    5.60
  -1  23   0   63.39    5.10
   1  23   0   68.59    5.90
  -1  23   0   80.19    4.10
   1  23   0   68.59    4.80
  -2 -23   0  261.77   12.90
  -2 -23   0  284.87   14.80
   2 -23   0  272.47   14.30
  -2 -23   0  280.27   13.50
  -2 -23   0  250.87   12.50
  -2 -23   0  257.07   12.60
   2  23   0  253.27   12.70
  -2  23   0  294.37   13.10
   2  23   0  274.97   13.40
  -2  23   0  284.87   13.40
   2  23   0  264.77   13.00
   2  23   0  266.87   13.00
  -2  23   0  252.97   12.70
  -3 -23   0  151.78    9.30
  -3 -23   0  129.99    7.30
  -3 -23   0  151.88    8.00
   3 -23   0  129.19    8.50
  -3 -23   0  138.29    6.70
  -3 -23   0  137.19    6.90
   3 -23   0  146.09    8.30
   3  23   0  125.39    7.30
  -3  23   0  130.19    7.70
   3  23   0  153.58    9.10
   3  23   0  149.69    7.10
   3  23   0  142.49    8.00
  -3  23   0  150.78    7.00
   4 -23   0   12.20    2.60
   4 -23   0   19.40    3.40
   4 -23   0    8.90    3.20
  -4 -23   0   15.90    2.70
  -4 -23   0   14.90    1.60
  -4 -23   0   19.70    4.20
  -4 -23   0   13.50    1.60
  -4  23   0   17.30    1.70
  -4  23   0    9.90    2.30
  -4  23   0   13.00    2.00
   4  23   0   17.40    3.00
   4  23   0    9.10    2.40
   4  23   0   14.10    1.80
   4  23   0   13.50    2.40
  -5 -23   0    5.60    1.30
   5 -23   0    7.00    3.20
   5 -23   0    6.80    3.10
  -5 -23   0   13.10    4.10
  -5 -23   0    6.90    1.10
  -5 -23   0    6.10    2.50
  -5 -23   0    5.60    2.00
  -5  23   0    4.50    2.40
   5  23   0    6.30    1.60
   5  23   0    6.50    3.00
  -5  23   0    8.00    1.80
   5  23   0    5.90    2.30
   5  23   0    1.30    3.10
  -5  23   0    4.70    1.40
   5  23   0    3.90    3.80
   6 -23   0   11.70    3.70
  -6 -23   0   13.40    1.30
  -6 -23   0   13.50    2.30
  -6 -23   0   13.50    1.70
  -6 -23   0    9.10    2.90
   6 -23   0   16.10    3.20
   6  23   0   13.10    3.40
  -6  23   0   10.10    1.70
   6  23   0   14.50    2.80
   6  23   0   12.00    2.90
   6  23   0   12.20    1.90
  -6  23   0   10.30    2.10
   6  23   0   15.10    4.10
  -6  23   0   14.30    2.70
  -7 -23   0    2.30    1.50
   7 -23   0    2.30    3.90
  -7 -23   0    2.50    1.10
  -7 -23   0    8.30    2.80
  -7 -23   0    1.40    2.00
   7  23   0    4.60    4.00
   7  23   0    2.20    1.60
   7  23   0    0.70    2.80
  -7  23   0    1.40    1.60
   7  23   0   -0.80    3.50
   7  23   0   -0.70    2.50
  -7  23   0    2.10    1.90
  -7  23   0    1.80    2.40
   8 -23   0  106.49    8.80
  -8 -23   0  101.59    7.20
  -8 -23   0  109.59    6.20
  -8 -23   0   96.49    5.50
  -8  23   0  111.19    7.00
  -8  23   0   91.19    5.70
   8  23   0  100.69    6.70
   8  23   0  117.79    8.70
  -8  23   0  109.29    6.00
   8  23   0  107.89    7.20
  -9 -23   0   45.20    3.50
  -9 -23   0   40.30    2.80
   9  23   0   55.79    6.40
   9  23   0   48.60    7.70
   9  23   0   48.90    5.90
 -10 -23   0  193.18   11.50
 -10 -23   0  195.88   10.00
 -10 -23   0  216.78   10.70
  10 -23   0  183.68   17.20
 -10 -23   0  197.38    9.80
  10  23   0  204.38   13.00
 -10  23   0  214.58   10.40
  10  23   0  215.88   11.70
 -10  23   0  209.28   11.40
  10  23   0  214.08   11.30
  10  23   0  177.88   14.00
 -11 -23   0   62.09    5.30
 -11 -23   0   67.09    6.50
 -11 -23   0   73.19    4.30
  11  23   0   69.39    6.20
 -11  23   0   62.59    4.80
  11  23   0   59.89    7.10
 -11  23   0   64.29    6.30
  11  23   0   60.29    6.60
  11  23   0   78.79   13.70
 -12 -23   0    5.00    2.60
 -12 -23   0    4.50    1.50
 -12 -23   0    0.30    3.30
  12 -23   0    6.20    4.40
 -12 -23   0    5.50    1.90
  12  23   0    8.30    4.00
  12  23   0    3.10    5.30
 -13 -23   0   12.90    1.60
 -13 -23   0   10.50    1.90
 -13 -23   0    6.70    2.70
  13  23   0   10.20    4.50
  13  23   0    3.90    4.80
  13  23   0    9.30    3.80
 -14 -23   0   24.90    3.00
 -14 -23   0   21.90    2.10
  14  23   0   22.70    4.10
  14  23   0   13.60    6.40
  14  23   0   15.70    5.40
   0 -24   0  468.05   21.90
   0  24   0  495.35   22.40
   0  24   0  452.95   22.00
  -1 -24   0  189.58   11.40
   1 -24   0  179.28   11.00
  -1 -24   0  179.28    9.20
  -1 -24   0  208.28   10.50
   1  24   0  208.38    9.80
  -1  24   0  192.38    9.60
  -1  24   0  191.88    9.60
  -1  24   0  181.98    9.30
   1  24   0  201.08    9.90
  -1  24   0  186.28   10.20
   1  24   0  184.48    9.30
   1  24   0  201.48   10.40
  -2 -24   0   19.90    4.00
  -2 -24   0   15.60    2.90
   2 -24   0   19.00    3.30
  -2 -24   0   19.40    2.10
   2 -24   0   23.30    4.40
  -2 -24   0   14.70    1.50
   2  24   0   19.70    3.30
   2  24   0   14.20    2.40
  -2  24   0   18.00    2.10
   2  24   0   15.60    2.70
   2  24   0   14.40    2.10
  -2  24   0   15.20    2.60
  -2  24   0   17.10    2.10
   2  24   0   18.80    1.90
  -2  24   0   20.90    2.20
   3 -24   0   35.10    4.20
   3 -24   0   32.00    4.20
  -3 -24   0   33.80    3.30
   3 -24   0   34.60    3.60
  -3 -24   0   33.60    5.00
  -3 -24   0   32.10    3.10
  -3 -24   0   27.80    2.30
  -3 -24   0   27.30    2.00
  -3  24   0   29.10    2.60
   3  24   0   30.50    3.40
  -3  24   0   27.80    3.20
  -3  24   0   26.30    3.10
   3  24   0   26.10    2.70
   3  24   0   31.00    3.40
   3  24   0   28.70    3.10
   4 -24   0  147.29    8.20
   4 -24   0  134.79    8.80
   4 -24   0  150.98    9.00
  -4 -24   0  137.49    8.30
   4  24   0  150.08    8.30
   4  24   0  132.39    7.40
  -5 -24   0  115.99    8.70
  -5 -24   0  110.69    5.30
  -5 -24   0  112.29    5.50
  -5 -24   0  104.19    7.00
  -5 -24   0   93.59    6.00
  -5  24   0   96.79    6.70
   5  24   0  106.79    6.90
   5  24   0   92.69    6.40
   5  24   0  102.89    7.40
   5  24   0  113.49    5.70
  -6 -24   0  538.65   26.50
   6 -24   0  542.45   27.30
   6 -24   0  559.54   26.80
  -6 -24   0  547.75   26.00
   6  24   0  511.25   25.70
  -6  24   0  586.34   26.50
  -6  24   0  586.94   26.00
  -6  24   0  517.65   25.70
   6  24   0  549.05   26.30
   6  24   0  590.94   27.00
   6  24   0  551.94   27.60
   6  24   0  530.25   26.20
   7 -24   0    3.40    4.00
  -7 -24   0    8.30    2.90
  -7 -24   0    2.80    2.30
  -7  24   0    3.50    2.00
   7  24   0    5.70    2.90
  -7  24   0    3.70    2.60
   7  24   0    5.20    3.70
   7  24   0    6.40    3.10
   7  24   0    2.10    4.10
  -8 -24   0   86.79    4.70
  -8 -24   0   89.79    5.00
   8 -24   0   96.89    8.40
  -8 -24   0   86.09    6.80
  -8 -24   0   84.09    5.80
   8  24   0   94.89    8.30
   8  24   0   82.59    6.70
  -8  24   0   96.99    6.60
  -8  24   0   89.09    5.30
  -9 -24   0  135.79    8.40
  -9 -24   0  117.79    7.30
   9  24   0  122.09    8.40
  -9  24   0  132.79    6.90
  -9  24   0  119.19    7.10
  -9  24   0  120.49    8.20
   9  24   0  124.59    9.90
  10 -24   0   45.50    6.20
 -10 -24   0   60.39    3.40
 -10 -24   0   61.29    4.00
 -10 -24   0   50.59    4.90
 -10 -24   0   55.79    5.30
  10  24   0   56.69    5.50
  10  24   0   52.09    6.50
  10  24   0   61.29    8.20
  10  24   0   55.09    5.70
 -10  24   0   48.50    5.90
 -10  24   0   51.59    4.50
 -11 -24   0   11.50    2.70
 -11 -24   0   13.50    1.80
 -11 -24   0    6.10    3.40
 -11 -24   0   11.00    2.50
  11 -24   0    5.20    4.40
  11  24   0   11.90    3.90
 -11  24   0    9.80    2.50
  11  24   0    8.10    6.80
 -11  24   0   11.50    3.70
  11  24   0   10.80    4.60
  11  24   0    9.10    4.20
 -12 -24   0    6.60    3.70
 -12 -24   0    6.00    1.90
  12  24   0    0.60    3.50
  12  24   0    2.20    4.60
 -12  24   0    2.70    2.20
  12  24   0   -1.50    4.10
 -13 -24   0   20.00    3.00
 -13 -24   0   19.00    2.20
 -13 -24   0   21.30    2.20
  13  24   0   13.90    4.70
  13  24   0   17.40    5.50
  13  24   0   19.80    4.00
 -14 -24   0   18.10    3.00
  14  24   0   13.40    5.20
  14  24   0   16.10    4.80
   0 -25   0   -0.40    1.20
   0 -25   0    0.70    3.10
   0 -25   0   -1.70    2.60
   0  25   0   -1.10    1.70
   0  25   0   -1.70    2.20
   0  25   0   -0.30    1.50
   0  25   0   -0.20    1.90
  -1 -25   0  222.58   12.10
  -1 -25   0  199.08    9.80
  -1 -25   0  212.78   11.10
   1  25   0  196.48   11.30
  -1  25   0  214.48    9.90
   1  25   0  200.48   11.00
   1  25   0  209.88   11.00
  -1  25   0  188.68   10.20
  -1  25   0  213.28   10.90
   1  25   0  197.18    9.90
  -1  25   0  193.48   10.20
   2 -25   0   41.50    4.70
  -2 -25   0   48.50    3.00
   2 -25   0   54.29    5.40
  -2 -25   0   52.49    5.10
  -2  25   0   41.80    4.60
  -2  25   0   42.60    3.80
   2  25   0   47.00    4.40
   2  25   0   41.40    5.00
   3 -25   0   79.89    6.00
   3 -25   0   69.19    6.30
  -3 -25   0   75.79    4.10
  -3 -25   0   74.39    3.80
  -3 -25   0   78.19    5.80
   3  25   0   67.49    4.70
   3  25   0   62.09    4.90
   3  25   0   70.59    6.20
  -3  25   0   68.39    5.40
  -3  25   0   72.39    4.80
   3  25   0   76.19    5.60
   3  25   0   77.89    4.40
  -3  25   0   77.79    4.30
  -4 -25   0   95.99    5.60
  -4 -25   0   87.49    4.70
   4 -25   0  100.89    7.20
  -4 -25   0   87.39    8.40
  -4 -25   0   91.29    4.90
  -4 -25   0   96.59    7.00
   4 -25   0   96.69    7.40
   4 -25   0   94.49    6.40
  -4  25   0   88.99    5.10
   4  25   0   95.19    5.20
   4  25   0   89.09    5.80
  -4  25   0   99.89    5.60
  -4  25   0   94.39    6.30
   4  25   0   96.19    6.50
   4  25   0   90.59    7.30
  -5 -25   0   16.20    1.90
  -5 -25   0   17.40    1.90
  -5 -25   0   19.10    3.40
   5 -25   0   17.70    4.00
   5 -25   0   21.80    4.00
  -5 -25   0   12.00    4.60
  -5 -25   0   15.90    2.40
  -5  25   0   21.30    2.10
  -5  25   0   12.40    2.90
   5  25   0   16.70    3.60
   5  25   0   20.30    2.20
  -5  25   0   14.60    2.40
   5  25   0   12.60    3.10
   6 -25   0   86.39    8.10
   6 -25   0  111.89    7.40
  -6 -25   0  109.09    7.10
  -6 -25   0   92.79    6.00
  -6 -25   0  104.39    5.30
  -6 -25   0  104.39    5.40
   6  25   0   95.99    8.40
  -6  25   0   95.59    6.80
   6  25   0   96.99    5.70
   6  25   0   93.59    6.60
   6  25   0  103.39    6.60
  -6  25   0   99.99    6.00
   6  25   0   99.99    7.80
  -6  25   0  104.89    5.60
  -7 -25   0    5.40    1.70
  -7 -25   0    7.20    2.40
   7 -25   0    4.10    4.10
  -7 -25   0    4.20    2.90
   7  25   0    6.80    3.00
  -7  25   0    6.80    2.20
   7  25   0    7.00    3.80
  -7  25   0    7.80    2.90
   7  25   0    9.20    3.30
   7  25   0    8.20    4.60
  -7  25   0    7.80    2.40
   8 -25   0  365.16   20.30
  -8 -25   0  370.96   19.20
  -8 -25   0  383.36   17.90
  -8 -25   0  376.96   18.10
  -8 -25   0  381.56   19.20
   8  25   0  378.56   20.10
   8  25   0  391.76   19.20
  -8  25   0  406.46   19.50
   8  25   0  398.86   19.00
  -8  25   0  377.26   18.20
  -9 -25   0   88.89    8.70
  -9 -25   0   83.59    4.60
  -9 -25   0   84.09    5.10
   9 -25   0   74.39    8.40
  -9 -25   0   84.19    5.90
   9  25   0   85.99    8.60
   9  25   0   86.29    7.10
  -9  25   0   88.79    7.00
   9  25   0   87.69    6.60
  -9  25   0   91.39    5.70
 -10 -25   0    5.60    2.00
 -10 -25   0    7.50    1.70
 -10 -25   0    8.70    3.50
  10 -25   0   10.50    4.70
  10  25   0   10.20    3.60
  10  25   0   17.00    4.30
  10  25   0   10.40    4.80
  10  25   0   12.50    6.60
 -11 -25   0   18.60    4.10
 -11 -25   0   14.90    2.20
 -11 -25   0   16.90    3.10
  11 -25   0   13.40    8.50
 -11 -25   0   15.50    1.80
  11  25   0   13.40    4.00
 -11  25   0   18.40    3.90
  11  25   0   18.50    4.30
 -11  25   0   20.00    2.80
  11  25   0   13.10    4.90
 -12 -25   0    1.30    2.70
 -12 -25   0    1.00    1.40
 -12 -25   0    3.50    3.40
 -12 -25   0    0.50    1.90
  12  25   0   -0.70    3.60
 -12  25   0    2.50    2.20
  12  25   0    2.50    4.60
  12  25   0   -2.40    4.10
 -13 -25   0   19.50    2.20
 -13 -25   0   22.10    2.20
  13  25   0   12.00    5.40
  13  25   0   14.20    4.30
   0 -26   0  301.77   16.30
   0 -26   0  272.57   13.20
   0  26   0  272.87   14.30
   0  26   0  286.17   13.80
   0  26   0  268.77   13.30
   1 -26   0   49.20    6.20
  -1 -26   0   49.99    3.20
  -1 -26   0   49.99    5.90
  -1 -26   0   61.09    4.80
   1 -26   0   54.89    5.50
  -1  26   0   58.49    5.00
  -1  26   0   49.99    4.00
  -1  26   0   45.40    3.50
   1  26   0   59.69    4.50
   2 -26   0   42.60    4.20
  -2 -26   0   40.70    4.10
  -2 -26   0   31.40    3.30
   2 -26   0   44.00    5.20
  -2 -26   0   34.50    2.30
   2 -26   0   46.10    4.90
  -2 -26   0   47.80    5.90
  -2 -26   0   34.60    2.80
   2  26   0   38.60    3.10
  -2  26   0   32.80    3.60
  -2  26   0   36.70    3.80
   2  26   0   43.80    4.40
  -2  26   0   31.80    3.30
   2  26   0   34.10    3.60
  -2  26   0   36.00    3.00
   3 -26   0   77.29    6.80
  -3 -26   0   66.69    5.60
   3 -26   0   74.29    5.90
  -3 -26   0   57.49    3.40
  -3 -26   0   64.59    7.30
  -3 -26   0   62.69    4.40
   3 -26   0   62.09    6.20
  -3 -26   0   63.89    3.80
   3  26   0   64.29    4.70
   3  26   0   67.99    5.50
   3  26   0   64.59    6.10
  -3  26   0   70.19    5.60
  -3  26   0   68.19    4.00
   3  26   0   60.69    4.50
  -3  26   0   55.59    4.10
  -3  26   0   69.89    4.60
   3  26   0   59.39    4.10
   4 -26   0    5.30    3.70
  -4 -26   0    8.50    2.90
  -4 -26   0   11.90    1.70
  -4 -26   0    6.50    4.50
  -4 -26   0   12.30    2.40
  -4 -26   0   10.70    1.30
   4 -26   0    7.70    2.90
  -4  26   0   13.00    1.90
   4  26   0    7.50    3.20
   4  26   0   13.70    2.00
  -4  26   0    9.60    2.90
  -4  26   0   11.10    2.30
   4  26   0   10.10    2.80
   5 -26   0  552.24   25.40
   5 -26   0  486.65   25.70
  -5 -26   0  518.15   24.80
  -5 -26   0  491.75   24.20
   5  26   0  504.05   24.00
   5  26   0  524.15   25.10
  -5  26   0  496.75   23.90
   5  26   0  487.15   24.40
   5  26   0  497.15   25.80
  -5  26   0  530.75   24.30
  -5  26   0  529.45   24.80
  -6 -26   0   12.90    1.50
   6 -26   0    5.80    3.90
  -6 -26   0   12.50    1.90
  -6 -26   0   12.20    3.30
   6  26   0    6.80    4.10
  -6  26   0   12.50    2.60
   6  26   0   13.90    2.20
   6  26   0    4.90    3.70
   6  26   0    9.60    3.10
  -7 -26   0   59.29    5.90
  -7 -26   0   48.30    4.70
  -7 -26   0   59.79    3.40
  -7 -26   0   59.19    3.90
   7 -26   0   49.20    6.20
   7  26   0   51.69    5.60
   7  26   0   48.10    6.60
  -7  26   0   56.99    4.10
   7  26   0   57.59    5.40
   7  26   0   48.20    7.00
   7  26   0   60.99    4.30
  -8 -26   0  111.99    8.00
  -8 -26   0  117.99    6.20
  -8 -26   0  105.39    6.90
  -8 -26   0  117.09    5.80
   8 -26   0  108.89    9.30
   8  26   0  114.79    9.00
   8  26   0  108.29    8.80
  -8  26   0  123.19    8.00
  -8  26   0  111.09    6.50
   8  26   0  105.59    9.30
  -8  26   0  119.09    6.80
  -9 -26   0  325.87   16.40
  -9 -26   0  307.57   15.50
  -9 -26   0  342.57   15.00
   9 -26   0  304.17   18.80
   9  26   0  309.57   16.10
   9  26   0  317.87   17.50
  -9  26   0  307.37   15.40
  -9  26   0  312.17   16.40
  -9  26   0  302.17   15.10
   9  26   0  295.97   16.20
  10 -26   0   -1.10    4.10
 -10 -26   0    5.90    2.00
 -10 -26   0    4.30    2.70
 -10 -26   0    6.10    3.50
 -10 -26   0    5.10    1.50
  10  26   0    4.20    4.00
  10  26   0    4.70    3.70
  10  26   0    7.80    7.20
 -10  26   0   -1.00    3.40
  10  26   0    5.70    4.60
 -10  26   0    4.20    2.40
 -11 -26   0    3.60    1.50
 -11 -26   0    1.30    2.70
 -11 -26   0    2.90    3.60
 -11 -26   0    5.60    2.00
  11  26   0   -0.30    4.90
  11  26   0    6.20    4.70
  11  26   0    7.00    4.30
 -11  26   0    4.10    2.50
 -11  26   0    5.10    3.60
 -12 -26   0   16.00    1.70
 -12 -26   0   14.60    2.90
 -12 -26   0   11.50    2.10
  12  26   0    7.70    3.80
 -12  26   0   13.10    2.50
  12  26   0   16.40    4.70
  12  26   0    9.30    4.80
 -13 -26   0    3.80    2.70
 -13 -26   0    1.80    1.30
  13  26   0    7.00    5.90
  13  26   0    6.40    6.90
   0 -27   0    4.70    1.50
   0 -27   0    4.60    3.00
   0 -27   0   10.10    4.10
   0  27   0    7.00    1.80
   0  27   0    4.90    2.80
   0  27   0    3.90    2.30
   0  27   0    4.90    2.40
   1 -27   0    6.80    3.90
  -1 -27   0    5.50    1.60
  -1 -27   0    2.70    3.00
   1 -27   0    5.90    3.20
  -1 -27   0    7.50    4.00
   1  27   0    3.00    2.50
   1  27   0    6.50    3.10
   1  27   0    9.00    1.90
  -1  27   0    4.80    2.70
  -1  27   0    7.00    1.70
   1  27   0    2.20    2.00
  -1  27   0    5.20    2.80
  -1  27   0    5.30    2.30
   2 -27   0   63.59    6.10
  -2 -27   0   59.09    3.30
  -2 -27   0   67.29    6.00
   2 -27   0   66.99    6.40
  -2 -27   0   67.09    3.70
  -2  27   0   60.59    5.50
   2  27   0   58.49    4.40
   2  27   0   50.99    6.00
   2  27   0   53.69    5.00
  -2  27   0   59.39    4.60
  -3 -27   0   58.69    3.70
   3 -27   0   55.59    6.30
   3 -27   0   68.99    5.90
   3 -27   0   71.09    6.80
  -3 -27   0   55.49    3.30
  -3 -27   0   56.09    5.70
   3  27   0   55.89    6.30
  -3  27   0   57.99    5.60
  -3  27   0   64.39    4.00
   3  27   0   55.99    5.40
   3  27   0   65.19    4.20
  -3  27   0   57.19    4.50
  -4 -27   0   19.70    1.70
  -4 -27   0   25.60    3.30
  -4 -27   0   16.50    5.20
  -4 -27   0   21.60    3.50
   4 -27   0   22.70    4.50
   4  27   0   18.30    2.40
   4  27   0   28.60    3.90
  -4  27   0   28.10    3.70
   4  27   0   28.20    4.60
  -4  27   0   21.00    2.30
  -5 -27   0    0.70    2.90
  -5 -27   0    7.90    2.50
  -5 -27   0    4.60    1.80
   5 -27   0    0.00    3.60
   5 -27   0    6.60    3.70
  -5  27   0    3.80    3.00
   5  27   0    4.10    3.20
   5  27   0    2.90    3.10
   5  27   0   -0.20    3.80
  -5  27   0    5.70    1.90
   5  27   0    4.40    3.50
  -5  27   0    4.20    2.30
  -6 -27   0   49.70    4.60
  -6 -27   0   49.20    4.40
  -6 -27   0   40.30    3.40
   6 -27   0   54.09    6.00
  -6 -27   0   39.30    2.80
   6  27   0   45.80    5.80
   6  27   0   37.90    3.80
   6  27   0   51.09    4.60
  -6  27   0   42.60    3.70
  -6  27   0   52.49    5.70
   6  27   0   45.70    5.10
   7 -27   0  448.06   24.10
  -7 -27   0  450.85   22.40
  -7 -27   0  476.25   23.20
  -7 -27   0  508.45   21.80
   7  27   0  471.95   23.70
   7  27   0  489.95   22.20
  -7  27   0  437.36   22.40
  -7  27   0  468.75   25.20
   7  27   0  453.35   22.80
  -8 -27   0   52.49    4.90
  -8 -27   0   48.90    3.20
  -8 -27   0   50.09    3.80
  -8 -27   0   45.40    4.90
   8 -27   0   52.99    6.40
   8  27   0   49.20    4.80
  -8  27   0   58.69    4.70
   8  27   0   52.39    5.10
  -8  27   0   50.39    6.10
  -8  27   0   46.90    4.30
   8  27   0   46.50    5.90
  -9 -27   0  171.88    8.00
  -9 -27   0  155.68    9.10
   9 -27   0  153.08   11.20
  -9 -27   0  169.18    8.30
  -9 -27   0  173.48   10.30
  -9  27   0  148.59    8.60
   9  27   0  159.88    9.70
  -9  27   0  173.48   10.20
   9  27   0  165.28   11.20
   9  27   0  166.88   10.10
  -9  27   0  162.98    8.90
 -10 -27   0   66.19    5.30
 -10 -27   0   65.49    5.50
 -10 -27   0   64.89    6.80
 -10  27   0   67.09    6.90
  10  27   0   68.69    6.30
  10  27   0   65.79    6.90
  10  27   0   79.79    9.70
 -10  27   0   62.99    5.20
  10  27   0   69.49    8.20
 -11 -27   0   16.50    1.70
 -11 -27   0   11.90    3.30
 -11 -27   0   14.10    2.20
 -11 -27   0   12.70    3.80
  11  27   0   12.00    4.50
  11  27   0    4.80    4.80
 -11  27   0   10.40    2.70
 -12 -27   0    0.80    2.60
 -12 -27   0    1.60    1.40
 -12 -27   0    3.30    1.90
  12  27   0    2.20    4.60
  12  27   0    1.70    4.20
 -12  27   0    5.20    2.30
 -13 -27   0   -0.10    3.30
 -13 -27   0    1.50    1.40
  13  27   0   -3.50    4.40
  13  27   0    3.20    4.30
   0 -28   0  375.46   18.90
   0  28   0  383.76   18.20
   0  28   0  366.86   18.40
  -1 -28   0  293.97   14.70
  -1 -28   0  284.07   13.30
  -1  28   0  268.77   14.60
   1  28   0  292.37   13.60
  -1  28   0  263.37   13.90
   1  28   0  264.67   14.80
  -1  28   0  272.57   14.00
  -1  28   0  297.37   13.50
   2 -28   0   19.30    4.30
  -2 -28   0   18.70    3.70
  -2 -28   0   13.60    1.30
  -2 -28   0   16.10    1.90
  -2 -28   0   13.90    2.30
  -2 -28   0   11.30    4.70
   2 -28   0   23.00    4.00
   2 -28   0   16.00    4.60
   2  28   0   18.10    3.90
   2  28   0   22.10    3.30
   2  28   0   15.30    2.30
  -2  28   0   17.60    2.70
  -2  28   0   15.60    3.20
  -2  28   0   17.00    2.40
   2  28   0   19.90    2.50
  -2  28   0   16.80    2.60
  -3 -28   0  252.47   13.80
   3 -28   0  238.28   14.30
  -3 -28   0  276.67   15.90
   3  28   0  250.97   14.30
  -3  28   0  263.27   13.10
  -3  28   0  273.37   13.00
   3  28   0  258.27   13.70
  -3  28   0  260.67   13.80
  -4 -28   0  114.09    6.00
   4 -28   0  111.09    8.60
  -4 -28   0  119.19   13.80
  -4 -28   0  117.19    8.00
  -4 -28   0  111.09    5.70
   4 -28   0  129.99    8.90
  -4  28   0  119.09    7.90
   4  28   0  117.19    7.70
  -4  28   0  104.89    6.80
   4  28   0  118.39    6.40
   5 -28   0    5.80    4.00
  -5 -28   0    7.20    1.30
  -5 -28   0    5.50    1.80
  -5 -28   0    5.60    2.40
   5 -28   0   11.20    4.00
  -5 -28   0    2.00    3.00
   5  28   0    4.40    4.10
   5  28   0    7.60    3.40
   5  28   0    4.10    2.10
  -5  28   0    7.20    2.50
  -5  28   0    5.60    3.20
  -5  28   0   10.50    2.10
   5  28   0   10.00    3.80
  -6 -28   0  165.78    9.80
   6 -28   0  141.89   10.60
  -6 -28   0  166.98    7.70
  -6 -28   0  146.69    8.60
  -6 -28   0  159.98    8.00
   6  28   0  163.78    8.30
  -6  28   0  157.38    8.20
   6  28   0  152.48   10.00
   6  28   0  142.29    9.10
  -6  28   0  169.78   10.50
   6  28   0  146.09   11.10
  -7 -28   0    4.10    1.40
  -7 -28   0    3.80    3.40
  -7 -28   0    1.70    2.60
   7 -28   0   -3.60    4.30
  -7 -28   0    3.20    1.90
   7  28   0    3.20    2.20
  -7  28   0    1.20    3.40
   7  28   0    8.40    5.00
   7  28   0    1.70    4.30
  -7  28   0    2.50    2.20
  -7  28   0    3.80    2.60
   7  28   0   -1.20    3.90
  -8 -28   0   37.60    3.40
  -8 -28   0   36.00    2.80
  -8 -28   0   39.80    4.50
  -8  28   0   32.40    4.00
  -8  28   0   48.20    4.80
   8  28   0   37.90    5.60
  -9 -28   0   55.69    4.00
  -9 -28   0   57.99    5.00
  -9 -28   0   52.29    5.10
  -9 -28   0   53.49    3.30
   9  28   0   51.59    5.40
  -9  28   0   50.49    4.30
  -9  28   0   45.00    4.70
  -9  28   0   51.79    5.60
   9  28   0   47.20    6.20
 -10 -28   0   24.90    2.50
 -10 -28   0   23.60    2.40
 -10 -28   0   25.10    4.10
 -10 -28   0   22.70    3.30
 -10  28   0   22.20    4.50
  10  28   0   14.90    6.00
 -10  28   0   16.40    3.00
  10  28   0   20.00    4.80
 -11 -28   0   24.90    4.20
 -11 -28   0   29.90    3.20
 -11 -28   0   23.60    3.20
 -11 -28   0   20.30    2.40
  11  28   0   20.50    5.40
  11  28   0   23.10    5.00
 -11  28   0   28.40    3.10
 -11  28   0   29.50    4.80
 -12 -28   0    1.90    1.40
 -12 -28   0    1.00    2.60
 -12 -28   0    2.20    1.90
  12  28   0    2.40    4.60
  12  28   0    4.90    4.40
 -12  28   0   -0.80    2.10
   0 -29   0    1.00    4.20
   0  29   0   -0.10    1.90
   0  29   0   -0.70    2.30
   0  29   0   -1.10    2.50
   0  29   0   -2.10    3.20
  -1 -29   0   17.10    3.60
  -1 -29   0   13.00    4.90
  -1 -29   0   19.80    2.10
   1 -29   0   16.30    3.90
  -1  29   0   17.50    3.60
   1  29   0   19.40    4.40
  -1  29   0   19.00    2.40
  -1  29   0   19.20    3.00
  -1  29   0   24.60    3.00
   1  29   0   17.50    2.90
   1  29   0   18.80    2.40
  -2 -29   0   11.20    3.60
   2 -29   0    1.30    4.20
   2 -29   0    7.80    3.60
  -2 -29   0   11.10    5.10
   2  29   0    6.60    2.30
  -2  29   0    4.70    3.20
  -2  29   0    7.50    2.40
   2  29   0   15.20    4.00
   2  29   0    3.40    3.00
  -2  29   0    8.80    2.10
  -2  29   0   12.60    2.60
   2  29   0    8.80    2.20
   3 -29   0   25.80    5.10
  -3 -29   0   28.10    2.30
  -3 -29   0   28.50    3.00
  -3 -29   0   37.50    6.60
   3 -29   0   35.60    4.30
   3 -29   0   36.60    5.10
  -3 -29   0   33.50    3.10
  -3 -29   0   37.70    4.60
  -3  29   0   33.20    4.20
   3  29   0   31.00    3.10
  -3  29   0   36.00    3.50
   3  29   0   32.10    4.90
  -3  29   0   31.50    3.40
   3  29   0   29.70    4.20
   3  29   0   29.50    3.50
  -4 -29   0   20.30    2.00
  -4 -29   0   23.20    4.10
   4 -29   0   28.20    5.10
   4 -29   0   13.30    4.20
  -4 -29   0   16.30    2.80
   4  29   0   15.20    3.90
   4  29   0   26.40    2.70
  -4  29   0   18.80    2.80
  -4  29   0   15.20    3.60
   5 -29   0    8.80    4.10
  -5 -29   0    3.90    1.90
  -5 -29   0    5.60    1.30
  -5 -29   0    6.70    3.20
  -5 -29   0    5.40    2.50
   5 -29   0    5.30    3.90
   5  29   0    2.50    3.40
   5  29   0    7.30    2.30
  -5  29   0    5.20    2.20
   5  29   0    2.00    5.10
  -5  29   0    5.40    3.30
   5  29   0    6.20    4.60
  -5  29   0    6.00    2.70
  -6 -29   0   54.39    5.30
  -6 -29   0   65.19    3.60
  -6 -29   0   64.89    4.10
   6  29   0   68.59    4.60
   6  29   0   60.19    7.10
   6  29   0   62.99    7.00
  -6  29   0   58.39    6.50
  -6  29   0   64.19    4.60
   6  29   0   56.39    5.80
  -6  29   0   51.29    5.10
   7 -29   0  221.68   13.90
  -7 -29   0  247.78   11.40
  -7 -29   0  232.28   11.10
  -7 -29   0  228.28   15.50
  -7 -29   0  219.48   11.90
   7  29   0  239.88   13.60
   7  29   0  218.08   12.70
  -7  29   0  246.48   12.10
  -7  29   0  239.98   11.70
  -7  29   0  240.78   13.10
   7  29   0  223.88   11.60
  -8 -29   0  269.87   13.80
  -8 -29   0  234.98   12.50
   8  29   0  237.48   13.30
  -8  29   0  237.28   13.70
   8  29   0  245.28   14.30
  -9 -29   0    1.90    2.60
  -9 -29   0    6.90    3.70
   9  29   0   -3.40    4.20
   9  29   0    5.20    4.20
  -9  29   0    6.00    3.90
  -9  29   0    5.00    2.70
  -9  29   0    3.30    2.60
 -10 -29   0    5.40    2.10
 -10 -29   0    2.40    1.50
 -10  29   0    1.90    3.60
  10  29   0    1.00    4.30
  10  29   0   -1.00    4.30
 -11 -29   0   61.29    5.50
 -11 -29   0   79.59    4.50
 -11  29   0   70.19    6.70
  11  29   0   60.39    6.30
 -11  29   0   62.69    5.30
 -12 -29   0   10.70    3.10
 -12 -29   0    8.80    1.50
 -12  29   0   12.20    3.80
  12  29   0   12.50    6.90
  12  29   0   11.70    4.40
   0  30   0  186.78   11.20
   0  30   0  182.48   10.00
  -1 -30   0  403.76   22.40
  -1 -30   0  416.56   20.20
  -1 -30   0  449.06   20.90
   1 -30   0  408.36   22.20
   1  30   0  449.76   21.40
   1  30   0  392.06   20.40
   1  30   0  405.86   19.80
   1  30   0  420.96   20.20
  -1  30   0  432.06   20.20
  -1  30   0  426.36   21.10
  -1  30   0  391.86   19.80
  -2 -30   0   58.09    5.30
   2 -30   0   51.69    8.80
  -2 -30   0   48.50    3.60
   2 -30   0   48.40    6.40
   2 -30   0   60.09    6.80
  -2 -30   0   40.00    6.50
   2  30   0   47.10    5.30
   2  30   0   48.90    4.10
   2  30   0   61.09    6.80
   2  30   0   52.19    4.60
  -2  30   0   46.10    4.10
  -3 -30   0   57.49    3.80
  -3 -30   0   51.79    7.00
  -3 -30   0   49.90    5.10
   3 -30   0   52.59    5.80
  -3 -30   0   48.80    3.00
  -3  30   0   56.99    4.20
  -3  30   0   49.20    4.90
   3  30   0   48.70    5.60
  -3  30   0   48.60    5.10
   3  30   0   48.00    6.20
   4 -30   0   90.49    8.10
  -4 -30   0   97.19    5.10
  -4 -30   0  109.29    5.60
  -4 -30   0  101.39    7.80
  -4  30   0   90.69    6.50
  -4  30   0   92.69    7.90
   4  30   0  110.49    6.00
  -5 -30   0    1.10    2.40
  -5 -30   0    2.20    3.50
  -5 -30   0    3.10    1.80
   5 -30   0    4.00    4.20
  -5 -30   0    3.50    1.30
   5 -30   0   -0.90    3.80
   5  30   0   -0.30    3.70
   5  30   0    3.60    4.30
  -5  30   0    2.70    2.20
  -5  30   0    2.40    3.40
  -5  30   0    3.10    2.70
   5  30   0    0.90    2.30
  -6 -30   0    1.20    2.00
   6 -30   0   -0.20    4.00
  -6 -30   0    1.80    3.50
  -6 -30   0    1.80    2.60
  -6 -30   0    1.00    1.30
   6  30   0    4.30    3.70
   6  30   0    0.00    7.30
  -6  30   0    3.30    2.30
   6  30   0    1.40    2.20
  -6  30   0   -0.50    3.30
   6  30   0    5.20    4.10
  -6  30   0    0.40    2.60
   7 -30   0    0.80    5.90
  -7 -30   0    2.40    1.40
  -7 -30   0    1.90    2.00
  -7 -30   0    2.20    3.70
  -7 -30   0    3.70    2.70
  -7  30   0    1.90    3.80
  -7  30   0    0.80    2.60
   7  30   0    4.30    3.90
  -7  30   0    2.10    2.40
   7  30   0    2.20    4.10
   7  30   0    2.80    4.80
   7  30   0    0.50    2.40
  -8 -30   0   92.79    5.30
  -8 -30   0   86.79    6.20
  -8 -30   0   85.39    4.80
  -8 -30   0   86.59    7.70
   8  30   0   84.29    8.30
  -8  30   0   87.99    5.70
   8  30   0   83.39    7.30
  -8  30   0   99.99    8.00
  -8  30   0   93.89    6.20
  -9 -30   0    8.70    2.20
  -9 -30   0    6.90    2.80
  -9 -30   0    7.20    1.60
  -9 -30   0    6.40    3.60
  -9  30   0    5.40    2.40
  -9  30   0   11.10    4.00
   9  30   0    9.30    5.00
   9  30   0    4.40    5.50
 -10 -30   0   -0.70    1.40
 -10 -30   0    1.90    2.00
 -10 -30   0    2.90    2.70
 -10 -30   0    0.40    3.30
 -10  30   0    4.10    3.90
 -10  30   0    2.60    2.60
  10  30   0    5.80    4.60
  10  30   0   -0.50    4.20
 -11 -30   0    2.50    1.90
 -11 -30   0    1.00    1.40
 -11 -30   0    0.40    2.80
  11  30   0   -1.80    4.50
 -11  30   0    1.50    5.30
  11  30   0    2.40    5.10
 -11  30   0    5.40    2.60
 -12 -30   0   18.70    2.10
 -12 -30   0   16.90    3.10
  12  30   0   15.70    5.10
 -12  30   0   11.50    2.50
   0 -31   0   -2.60    3.50
   0 -31   0    3.70    4.80
   0  31   0    1.10    2.60
   0  31   0    2.60    2.20
   0  31   0    0.80    2.70
   0  31   0    3.30    3.90
  -1 -31   0  131.69   10.80
   1 -31   0  145.59    9.00
  -1 -31   0  124.39    8.60
   1 -31   0  126.69    9.30
  -1  31   0  119.09    7.70
  -1  31   0  135.49    9.20
   1  31   0  134.59    7.20
  -1  31   0  136.89    7.20
   1  31   0  115.89    7.60
   1  31   0  124.39    9.30
   2 -31   0    5.70    4.10
   2 -31   0    5.70    6.90
  -2 -31   0    6.10    5.50
  -2 -31   0    2.00    3.30
   2 -31   0    3.70    3.60
  -2 -31   0    7.30    2.00
   2  31   0    7.10    4.10
  -2  31   0    1.20    3.50
   2  31   0    3.20    2.50
   2  31   0    0.80    3.20
  -2  31   0    3.30    2.70
  -2  31   0    4.90    2.40
   2  31   0    8.50    2.30
   3 -31   0   32.70    4.10
  -3 -31   0   24.50    2.50
   3 -31   0   26.90    5.30
  -3 -31   0   21.30    6.30
   3 -31   0   29.40    4.80
  -3 -31   0   29.80    4.30
   3  31   0   28.60    3.10
   3  31   0   30.40    5.00
   3  31   0   29.20    4.30
  -3  31   0   25.20    2.90
   3  31   0   25.60    2.90
  -3  31   0   24.90    3.70
  -4 -31   0    6.50    1.30
  -4 -31   0   12.40    2.50
   4 -31   0    6.30    3.80
   4 -31   0    9.10    4.60
  -4 -31   0    2.00    3.40
  -4 -31   0    7.20    2.10
   4  31   0    8.60    2.40
   4  31   0    2.50    3.60
  -4  31   0    4.30    2.60
  -4  31   0    6.90    3.60
   4  31   0    4.30    4.90
  -4  31   0    9.30    2.40
  -5 -31   0    3.00    2.50
   5 -31   0    3.80    3.90
  -5 -31   0    6.10    1.30
  -5 -31   0    6.00    3.80
  -5 -31   0    7.40    2.10
   5 -31   0    9.30    4.40
  -5  31   0    5.30    2.70
  -5  31   0    9.00    2.40
  -5  31   0    3.40    3.70
   5  31   0    4.00    4.60
   5  31   0    4.90    2.50
   5  31   0    0.40    3.70
  -6 -31   0  104.09    5.30
  -6 -31   0  102.99    8.20
  -6 -31   0  108.89    5.80
  -6  31   0   96.59    6.70
   6  31   0  103.99    6.20
   6  31   0   95.99    8.20
  -6  31   0  108.19    6.30
  -6  31   0  105.19    8.20
   6  31   0   92.09    9.60
  -7 -31   0   94.09    5.00
  -7 -31   0   95.69    8.00
   7  31   0  101.19    5.90
   7  31   0   88.09    8.40
  -7  31   0   90.59    8.20
  -8 -31   0  107.39    5.50
  -8 -31   0  110.19    7.10
  -8 -31   0   93.79    6.60
  -8 -31   0  104.79    8.10
  -8  31   0   94.59    6.80
   8  31   0   87.49    8.70
  -8  31   0  107.79    8.50
   8  31   0   96.69    7.60
  -9 -31   0    9.10    3.20
  -9  31   0   11.70    4.40
   9  31   0    9.80    4.20
  -9  31   0    6.50    3.40
   9  31   0    5.30    4.60
 -10 -31   0    9.50    3.00
 -10 -31   0   13.00    2.20
 -10 -31   0   11.50    1.60
 -10  31   0   11.30    3.00
 -10  31   0   13.70    4.80
  10  31   0    6.90    4.70
  10  31   0   10.30    4.20
 -11 -31   0   32.40    3.80
 -11 -31   0   25.70    2.50
  11  31   0   29.20    7.30
  11  31   0   25.40    6.10
 -11  31   0   35.70    3.50
   0 -32   0  346.77   16.90
   0  32   0  314.97   15.60
   0  32   0  309.47   16.00
  -1 -32   0   41.60    7.00
  -1 -32   0   45.80    5.00
   1 -32   0   57.49    6.00
   1 -32   0   36.60    8.10
   1 -32   0   53.49    5.50
  -1  32   0   42.20    4.20
   1  32   0   43.50    5.20
   1  32   0   48.40    7.80
   1  32   0   52.39    4.90
  -2 -32   0  324.47   16.10
  -2  32   0  317.97   14.80
  -2  32   0  277.67   16.30
   2  32   0  316.97   14.80
  -2  32   0  284.37   16.70
   2  32   0  286.47   15.70
  -3 -32   0  160.08   13.60
  -3 -32   0  159.48    8.10
   3 -32   0  160.88   11.30
  -3 -32   0  152.08   10.10
   3 -32   0  140.89   10.30
   3  32   0  152.08   11.20
   3  32   0  159.28    8.50
  -3  32   0  165.58    8.40
   3  32   0  146.49    9.70
  -3  32   0  160.28    9.00
  -3  32   0  171.28   10.40
  -4 -32   0   10.60    4.20
  -4 -32   0   12.20    2.20
   4 -32   0   14.50    5.00
   4 -32   0    9.10    4.10
  -4 -32   0   16.90    1.70
  -4  32   0   10.90    4.30
   4  32   0    9.20    4.60
  -4  32   0   17.70    2.60
   4  32   0    6.90    3.90
  -4  32   0   11.40    2.90
   4  32   0   17.50    2.80
  -5 -32   0   16.30    1.70
  -5 -32   0   20.80    3.10
  -5 -32   0   18.20    2.40
  -5 -32   0   17.70    4.40
   5  32   0   20.70    4.60
  -5  32   0   15.90    2.70
  -5  32   0   24.60    3.20
   5  32   0   13.70    2.70
  -5  32   0   24.60    4.40
   5  32   0   23.80    5.60
  -6 -32   0   10.70    3.80
  -6 -32   0   13.40    2.30
  -6 -32   0   12.60    1.60
   6  32   0    6.90    5.10
   6  32   0   16.50    2.80
   6  32   0   10.10    4.30
  -6  32   0   11.20    2.90
  -6  32   0   11.60    4.30
  -6  32   0   17.10    2.80
  -7 -32   0    1.60    1.40
  -7 -32   0    1.40    2.10
  -7 -32   0    1.20    3.80
  -7 -32   0    0.00    2.70
  -7  32   0   -1.20    4.30
  -7  32   0    0.50    3.80
  -7  32   0   -1.00    2.70
   7  32   0    0.40    3.00
   7  32   0    1.40    4.20
  -8 -32   0    8.00    3.00
  -8 -32   0    9.70    2.20
  -8 -32   0    7.00    4.00
  -8  32   0    4.80    2.90
  -8  32   0   12.00    2.80
   8  32   0    1.40    5.60
  -8  32   0    4.90    3.90
  -9 -32   0  194.98   11.60
  -9 -32   0  202.08    9.30
  -9  32   0  182.18   10.40
  -9  32   0  195.38   12.10
   9  32   0  170.38   12.10
  -9  32   0  193.38    9.90
 -10 -32   0    3.00    2.70
 -10 -32   0    3.00    2.00
  10  32   0   -0.60    4.40
 -10  32   0    4.30    2.70
 -10  32   0    2.80    4.40
 -11 -32   0    2.40    1.40
 -11 -32   0    2.20    2.80
  11  32   0    0.10    4.20
 -11  32   0    0.30    2.70
   0 -33   0   -8.50    4.90
   0 -33   0   -2.60    3.50
   0  33   0    1.70    4.10
   0  33   0   -1.40    2.80
   0  33   0   -1.80    4.50
   0  33   0    1.10    2.40
  -1 -33   0   10.20    6.00
   1 -33   0   15.80    5.90
   1 -33   0    7.00    4.00
  -1 -33   0    6.10    3.80
   1 -33   0   -0.50    4.10
  -1  33   0    6.80    4.00
   1  33   0    6.60    3.00
  -1  33   0    8.70    2.50
   1  33   0    4.30    4.50
  -1  33   0    6.10    2.90
  -2 -33   0  203.08   14.00
   2 -33   0  196.08   11.20
  -2 -33   0  189.88   11.00
  -2  33   0  168.58   10.10
   2  33   0  157.88   11.90
   2  33   0  195.28    9.60
  -2  33   0  166.08   11.50
   3 -33   0   30.10    6.10
   3 -33   0   22.20    5.00
  -3 -33   0   28.80    3.30
  -3 -33   0   26.60    4.30
  -3 -33   0   30.00    7.50
   3  33   0   25.50    4.40
   3  33   0   31.80    3.30
  -3  33   0   29.80    5.00
  -3  33   0   36.70    3.70
  -3  33   0   28.50    3.10
   3  33   0   23.20    5.20
   4 -33   0    5.60    5.10
  -4 -33   0    3.70    2.00
  -4 -33   0    7.40    4.50
  -4  33   0    1.40    3.80
   4  33   0    3.40    2.50
   4  33   0    5.80    5.10
  -4  33   0    2.60    2.60
   4  33   0    1.10    3.80
  -4  33   0    3.60    2.80
  -5 -33   0   44.30    3.60
  -5 -33   0   36.10    2.70
  -5 -33   0   40.40    5.20
   5  33   0   30.40    5.00
   5  33   0   33.20    5.80
  -5  33   0   40.30    4.30
  -5  33   0   40.30    3.90
   5  33   0   39.70    4.20
  -5  33   0   35.10    5.10
  -6 -33   0    4.00    4.20
  -6 -33   0    2.80    1.40
  -6 -33   0    5.60    2.20
  -6 -33   0    0.40    2.60
  -6  33   0    3.10    2.80
  -6  33   0    4.90    4.00
  -6  33   0    6.30    2.70
   6  33   0    1.40    2.50
   6  33   0    3.40    4.10
   6  33   0   -1.20    4.90
  -7 -33   0   33.20    3.70
  -7 -33   0   35.70    5.00
  -7 -33   0   41.70    3.60
  -7 -33   0   35.80    2.70
  -7  33   0   37.30    5.40
   7  33   0   28.60    5.30
   7  33   0   40.60    3.90
  -7  33   0   32.00    3.80
  -7  33   0   33.00    4.20
  -8 -33   0    2.20    3.80
  -8 -33   0    5.90    2.10
  -8 -33   0    2.30    2.70
  -8 -33   0    4.40    1.50
   8  33   0    5.30    4.50
  -8  33   0    6.80    2.70
  -8  33   0    3.50    4.20
  -8  33   0    6.50    5.00
  -9 -33   0    2.30    1.40
  -9 -33   0    3.50    2.10
  -9 -33   0    2.40    2.90
  -9  33   0    1.70    2.80
  -9  33   0   -1.20    2.40
  -9  33   0    4.30    4.40
   9  33   0   -0.70    4.40
 -10 -33   0    3.00    1.50
 -10 -33   0    1.60    3.00
 -10  33   0    4.20    5.30
  10  33   0   -3.00    6.40
 -10  33   0    4.00    2.70
   0 -34   0   99.89    8.50
   0 -34   0  122.59    8.40
   0 -34   0  113.89   10.70
   0  34   0  128.19    9.30
   0  34   0  109.39    6.70
   0  34   0  104.69    7.20
   1 -34   0   96.89    8.60
  -1 -34   0  113.89    8.20
   1 -34   0  113.99    8.30
   1 -34   0  116.09   10.30
  -1 -34   0  107.79   10.90
   1  34   0   87.49    9.00
   1  34   0   90.79    7.20
  -1  34   0   91.89    6.90
  -1  34   0  109.89    9.00
  -1  34   0  114.29    6.40
  -2 -34   0  181.38   13.80
  -2 -34   0  167.58   11.40
   2 -34   0  178.48   12.60
   2  34   0  174.08    9.30
  -2  34   0  181.28    9.90
  -2  34   0  189.08   11.60
   2  34   0  175.68   12.00
  -2  34   0  170.18    9.30
   2  34   0  161.08    9.60
  -3 -34   0   74.69   14.50
  -3 -34   0   52.59    5.30
   3  34   0   44.30    5.10
   3  34   0   43.80    6.50
  -3  34   0   42.50    4.40
  -3  34   0   43.70    5.70
   3  34   0   58.39    4.70
   4 -34   0   -0.80    5.00
  -4 -34   0    0.90    2.00
  -4 -34   0    0.90    3.80
  -4  34   0   -0.50    3.90
  -4  34   0    2.10    2.60
   4  34   0   -2.70    4.50
   4  34   0   -1.10    2.50
   4  34   0    2.00    3.80
  -4  34   0    4.00    3.00
  -5 -34   0    8.50    3.90
  -5 -34   0   14.20    2.30
   5  34   0   11.40    5.20
  -5  34   0    7.30    4.40
  -5  34   0   10.40    3.10
  -5  34   0   15.70    2.90
   5  34   0   15.00    2.80
  -6 -34   0   65.39    3.90
  -6 -34   0   68.29    7.50
  -6  34   0   73.79    5.30
   6  34   0   65.69    7.30
   6  34   0   67.39    5.10
  -6  34   0   75.19    7.80
   6  34   0   66.59    7.60
  -6  34   0   79.79    6.00
  -7 -34   0    3.20    2.60
  -7 -34   0    4.20    2.10
   7  34   0    6.20    2.50
  -7  34   0    3.40    4.70
  -7  34   0    3.50    2.80
  -7  34   0    7.50    2.70
   7  34   0    5.40    4.40
  -8 -34   0   93.09    5.00
  -8 -34   0  100.59    5.60
  -8 -34   0  105.89   10.50
  -8  34   0  104.79    6.30
   8  34   0   77.69    8.40
  -8  34   0   91.29    6.60
  -8  34   0   90.69    8.60
  -9 -34   0    2.20    3.80
  -9  34   0    5.70    4.70
  -9  34   0    6.60    2.90
   9  34   0   -3.50    4.40
 -10 -34   0   51.79    3.10
 -10  34   0   44.50    6.60
   0 -35   0    7.80    5.90
   0 -35   0   -2.30    4.30
   0  35   0   -0.20    2.80
   0  35   0   -1.50    2.60
   0  35   0    5.00    5.00
   1 -35   0  173.08   12.20
  -1 -35   0  154.08   12.80
  -1 -35   0  164.28    9.90
   1  35   0  141.19   10.90
  -1  35   0  154.38   11.00
  -1  35   0  133.69    8.90
   2 -35   0   51.39    7.40
  -2 -35   0   47.20    5.30
   2  35   0   45.10    4.80
   2  35   0   44.80    6.10
  -2  35   0   48.00    5.30
   2  35   0   39.30    4.60
   2  35   0   36.00    4.70
  -2  35   0   53.59    6.00
  -2  35   0   43.70    4.60
   3 -35   0   37.40   10.20
  -3 -35   0   16.90    4.10
  -3  35   0   16.40    4.50
  -3  35   0   18.70    3.40
   3  35   0   12.90    4.00
   3  35   0   15.00    5.60
  -4 -35   0   54.89    5.50
   4  35   0   57.29    6.40
   4  35   0   47.40    6.60
  -4  35   0   60.59    6.80
   4  35   0   67.29    4.90
  -5 -35   0   52.89    5.40
  -5  35   0   42.40    5.60
   5  35   0   37.40    6.20
   5  35   0   40.20    5.50
   5  35   0   48.10    4.50
  -5  35   0   55.69    4.80
  -5  35   0   49.70    5.30
  -6 -35   0   24.90    6.20
  -6  35   0   25.50    5.30
  -6  35   0   26.80    3.30
  -6  35   0   23.00    3.60
   6  35   0   32.10    3.40
   6  35   0   27.30    5.00
  -7 -35   0    2.10    1.20
  -7 -35   0    2.50    3.60
  -7  35   0    2.10    4.50
   7  35   0    5.50    4.40
  -7  35   0    2.60    2.70
  -7  35   0    6.20    3.10
  -8 -35   0   13.00    1.60
  -8  35   0   16.60    5.00
  -8  35   0   14.10    2.90
  -8  35   0    8.00    3.00
   8  35   0    6.40    4.60
  -9 -35   0    1.50    1.30
  -9  35   0    2.80    8.20
  -9  35   0    2.00    2.70
  -9  35   0    1.00    2.30
   9  35   0   -0.50    4.40
   0 -36   0    9.60    9.70
   0  36   0   13.70    5.00
   0  36   0   12.10    2.90
   0  36   0    9.60    3.00
  -1 -36   0   96.49    7.70
  -1 -36   0   86.79   14.90
   1  36   0   88.99    9.30
  -1  36   0  102.29    9.10
  -1  36   0   88.79    6.80
  -1  36   0  107.59    6.40
  -2 -36   0   46.80    5.10
   2 -36   0   40.40    6.90
  -2  36   0   35.90    4.20
   2  36   0   37.10    4.60
   2  36   0   32.70    5.90
  -2  36   0   36.80    5.60
   3 -36   0   64.79    8.10
  -3 -36   0   70.29    6.70
   3  36   0   60.69    6.10
  -3  36   0   55.09    7.10
   3  36   0   67.79    7.90
  -4 -36   0   61.49    5.70
  -4  36   0   66.39    7.90
  -4  36   0   64.39    5.20
  -4  36   0   60.79    5.90
   4  36   0   61.79    5.10
  -5 -36   0   33.80    7.30
  -5  36   0   41.40    4.50
   5  36   0   29.40    8.40
  -5  36   0   32.40    4.10
  -5  36   0   34.80    5.90
   5  36   0   38.80    4.30
   5  36   0   30.80    5.10
  -6 -36   0    7.90    4.00
  -6  36   0    9.20    4.50
   6  36   0   11.40    2.80
  -6  36   0   11.10    2.90
   6  36   0    1.80    4.20
  -6  36   0    6.90    3.00
  -7  36   0    3.90    2.90
  -7  36   0    4.90    4.40
  -7  36   0    8.00    2.80
   7  36   0    7.40    4.50
  -8  36   0   -2.70    4.90
   8  36   0    3.10    5.10
  -8  36   0    5.10    2.90
  -9 -36   0   48.80    2.90
  -9  36   0   43.60    6.20
  -9  36   0   62.89    7.70
   0 -37   0    3.40    6.40
   0  37   0    1.10    4.50
   0  37   0   -2.40    2.60
   1 -37   0   -3.80    8.00
   1  37   0    6.20    2.70
  -1  37   0    5.20    3.00
   1  37   0    2.80    3.20
  -1  37   0    4.20    3.20
  -1  37   0    1.10    4.50
   1  37   0   -2.00    4.60
  -2 -37   0    4.70    3.80
   2  37   0    3.30    4.70
   2  37   0    5.90    2.80
  -2  37   0    3.70    3.10
  -2  37   0    7.70    5.00
  -3 -37   0   51.29    6.10
   3  37   0   49.10    5.30
   3  37   0   62.49    4.90
   3  37   0   44.40    6.80
  -3  37   0   49.99    5.60
  -3  37   0   44.80    6.10
  -4 -37   0   68.69    6.90
   4  37   0   62.19    5.30
   4  37   0   63.59    6.60
  -4  37   0   71.09    5.40
  -4  37   0   83.89    8.90
  -4  37   0   73.29    6.70
   4  37   0   79.69    9.80
  -5 -37   0  115.79   10.20
  -5  37   0  106.69    9.40
  -5  37   0  103.49    7.30
  -6  37   0    3.60    3.10
  -6  37   0    5.20    2.80
   6  37   0    3.40    2.70
  -6  37   0    5.50    4.40
   6  37   0    4.10    4.10
  -7  37   0   11.50    3.00
   7  37   0    5.70    5.60
  -7  37   0    5.40    3.00
  -7  37   0   11.50    4.90
  -8  37   0   45.10    4.90
  -8  37   0   38.90    4.30
  -8  37   0   57.99    8.50
   0  38   0    6.00    4.90
   1  38   0   21.00    5.50
  -1  38   0   25.80    5.70
  -1  38   0   22.90    5.20
  -1  38   0   33.70    3.50
   2  38   0   66.39    5.20
  -2  38   0   60.99    6.80
   2  38   0   59.49   10.70
  -2  38   0   68.39    5.40
  -3 -38   0  153.28   11.00
   3  38   0  169.08    9.00
  -4  38   0   53.99    5.10
   4  38   0   55.09    5.10
  -4  38   0   63.69    5.90
  -4  38   0   58.79    6.40
   4  38   0   62.09    7.60
   4  38   0   52.79    5.60
   5  38   0   -0.50    2.80
  -5  38   0    7.70    4.60
  -5  38   0    2.70    3.20
   5  38   0   -0.40    4.90
   5  38   0    0.30    4.00
  -6  38   0    2.60    4.70
  -6  38   0    2.10    2.70
   6  38   0   -0.90    3.90
   6  38   0    2.10    3.20
  -6  38   0    2.70    2.80
  -7  38   0    3.00    2.90
  -7  38   0    5.70    5.00
  -7  38   0    5.00    4.00
   0  39   0   -0.90    2.50
   0  39   0    0.30    2.70
   0  39   0    0.20    4.70
  -1  39   0   11.00    3.00
   1  39   0    7.00    2.80
   1  39   0    5.10    5.10
  -1  39   0    1.00    4.70
  -1  39   0    4.60    3.00
   2  39   0   10.50    5.20
  -2  39   0    9.90    5.10
  -2  39   0    9.60    3.30
  -2  39   0   18.20    3.10
   2  39   0   16.10    3.00
   3  39   0   61.29    5.20
  -3  39   0   57.39    5.70
  -3  39   0   58.19    5.20
  -3  39   0   56.29    6.70
   3  39   0   57.89    7.20
   4  39   0  126.99    7.40
  -4  39   0  127.19    7.50
  -5  39   0   49.40    6.60
   5  39   0   49.30    4.50
   5  39   0   43.30    7.20
  -5  39   0   47.20    4.80
  -5  39   0   49.30    5.40
  -6  39   0    9.20    3.10
   6  39   0    9.60    2.60
  -6  39   0   18.80    5.60
  -6  39   0   14.20    3.30
  -7  39   0   81.99    5.50
  -7  39   0   71.49    5.90
  -7  39   0   74.29    8.80
   0  40   0   81.49    8.90
   0  40   0   66.69    7.20
  -1  40   0   -0.70    2.70
  -1  40   0    0.40    4.80
   1  40   0    4.60    2.90
  -1  40   0    2.60    2.90
   1  40   0    0.50    5.20
  -2  40   0   22.60    3.70
   2  40   0   33.20    6.60
   2  40   0   26.90    3.50
  -2  40   0   25.00    5.70
  -2  40   0   27.60    3.40
   3  40   0   74.69    8.90
  -3  40   0   84.49    9.10
  -3  40   0   81.59    6.40
  -3  40   0   77.99    5.80
   3  40   0   76.59    5.70
   4  40   0   28.90    3.50
  -4  40   0   33.10    3.70
   5  40   0   92.89    5.80
  -5  40   0   97.09    6.10
  -5  40   0   72.19    8.00
  -6  40   0   26.40    3.60
  -6  40   0   21.40    3.20
  -6  40   0   22.00    5.60
   0  41   0    0.60    5.00
   0  41   0   -2.30    2.80
   1  41   0   26.60    5.80
  -1  41   0   25.50    6.00
  -1  41   0   22.00    3.90
  -2  41   0   10.10    5.20
   2  41   0   14.70    5.80
  -2  41   0   19.40    5.00
   3  41   0    3.40    2.90
   3  41   0    5.90    5.30
  -3  41   0    1.60    2.80
  -3  41   0    4.40    4.90
  -3  41   0    3.50    4.90
  -4  41   0   46.80    5.50
  -4  41   0   55.59    6.90
  -4  41   0   63.49    5.00
   4  41   0   56.79    4.80
   5  41   0   75.09    5.10
   0  42   0    5.00    2.80
   0  42   0    2.80    5.30
  -1  42   0    4.00    5.10
   1  42   0   11.00    8.40
  -1  42   0   14.60    3.10
   1  42   0   11.00    3.00
  -2  42   0   24.10    3.30
  -2  42   0   22.30    5.80
   2  42   0   20.80    5.60
   2  42   0   22.80    5.70
  -3  42   0   17.30    7.30
   3  42   0   31.80    3.40
   0  43   0    1.00    5.30
   0  43   0    1.60    2.80
  16   0  -1    1.20    3.00
  16   0  -1    0.20    3.60
  15   0  -1  266.57   15.00
  15   0  -1  300.27   14.60
  15   0  -1  272.37   15.00
  14   0  -1    4.10    4.50
 -14   0   1   -0.50    2.30
  14   0  -1    4.60    3.70
  14   0  -1    0.70    2.90
  14   0  -1   -0.60    3.70
  13   0  -1   85.99    6.30
  13   0  -1   87.59    6.80
  13   0  -1   78.99    8.20
 -13   0   1   91.09    6.10
  13   0  -1   93.09    9.50
  12   0  -1    1.70    2.90
  12   0  -1   -3.90    3.20
  12   0  -1    1.20    3.60
  12   0  -1    1.20    2.50
  11   0  -1   26.00    4.50
  11   0  -1   23.10    3.30
  11   0  -1   23.40    3.00
  11   0  -1   21.70    4.40
  10   0  -1    1.90    1.90
  10   0  -1    5.00    2.20
  10   0  -1    3.10    3.00
  10   0  -1   -2.50    2.70
   9   0  -1  257.17   14.00
   9   0  -1  292.67   13.70
   9   0  -1  297.27   14.80
   9   0  -1  276.17   14.40
   8   0  -1    3.70    2.10
   8   0  -1    3.20    1.30
   8   0  -1   -0.70    2.10
   8   0  -1   -0.70    1.40
   7   0  -1    9.00    2.20
   7   0  -1    8.80    1.50
   7   0  -1    8.90    2.10
   7   0  -1    7.20    1.40
   6   0  -1   -0.50    1.00
   6   0  -1    0.00    1.50
   6   0  -1    0.80    1.40
   6   0  -1    1.00    1.60
   5   0  -1 1060.79   49.40
   5   0  -1 1081.89   49.40
   4   0  -1    2.70    0.70
   4   0  -1    2.10    1.00
   4   0  -1    1.60    0.70
   4   0  -1    3.60    0.80
   4   0  -1    2.00    1.30
   4   0  -1    2.30    0.80
   3   0  -1  284.67   13.80
   3   0  -1  301.97   13.70
   2   0  -1    2.10    0.70
   2   0  -1    1.90    0.50
   2   0  -1    1.20    0.40
  -1   0   1 6843.42  315.67
   0   0  -1    0.90    0.30
  -1   0  -1 2005.60   94.99
   1   0   1 2068.59   94.99
  -2   0  -1    0.80    0.40
   2   0   1    0.40    0.40
   2   0   1    0.20    0.80
   2   0   1   -0.70    0.60
   3   0   1  519.45   24.00
   4   0   1    1.20    0.80
   4   0   1    0.30    0.60
   4   0   1    0.30    1.10
   4   0   1    0.30    1.20
   6   0   1    1.90    1.80
   6   0   1    2.80    1.00
   6   0   1    2.20    1.50
   7   0   1   48.00    3.30
   7   0   1   48.00    4.10
   7   0   1   54.99    3.10
   7   0   1   47.50    4.20
   8   0   1    1.20    1.30
   8   0   1    3.30    1.50
   8   0   1    5.20    2.50
   8   0   1    4.00    2.20
   9   0   1   47.70    4.50
   9   0   1   37.50    4.60
   9   0   1   35.20    3.20
  10   0   1   -1.90    2.90
  10   0   1    0.20    1.80
  10   0   1    0.90    2.20
  10   0   1    4.40    2.80
  11   0   1 1150.58   54.79
 -12   0  -1    0.70    1.90
  12   0   1   -0.20    3.30
  12   0   1    0.70    3.00
  12   0   1   -2.50    3.50
  12   0   1    1.80    2.40
  13   0   1   75.29    5.60
  13   0   1   61.29    6.10
  13   0   1   64.99    7.30
  13   0   1   60.49    7.50
 -13   0  -1   73.19    5.10
  14   0   1    4.70    4.20
  14   0   1    4.40    3.70
  14   0   1    1.80    3.00
 -14   0  -1    3.70    2.10
  15   0   1  157.58   11.10
  15   0   1  172.68   11.70
  15   0   1  167.88   10.30
  16   0   1    1.00    3.60
  16   0   1    0.10    2.80
  16  -1  -1   79.69    6.30
  16  -1  -1   80.69    7.10
  16   1  -1   81.49    7.30
  16   1  -1   78.19    6.30
  15  -1  -1   20.80    4.10
  15  -1  -1   20.90    3.60
  15   1  -1   15.00    4.30
  15   1  -1   16.90    4.20
  15   1  -1   19.40    3.60
  14  -1  -1   -0.90    3.40
  14  -1  -1    2.00    4.10
  14  -1  -1    0.10    3.40
 -14  -1   1    1.80    2.40
  14  -1  -1    0.00    2.90
  14   1  -1    0.60    3.80
  14   1  -1    6.10    3.70
 -14   1   1    3.00    2.30
  14   1  -1    0.20    4.10
  14   1  -1    6.00    3.10
  13  -1  -1  215.98   13.70
  13  -1  -1  235.48   13.00
  13  -1  -1  229.48   11.90
 -13  -1   1  215.38   11.90
  13   1  -1  231.78   13.90
  13   1  -1  232.68   13.80
  13   1  -1  224.08   12.00
 -13   1   1  223.78   11.80
  13   1  -1  227.78   12.30
 -12  -1   1   82.49    5.50
  12  -1  -1   63.59    7.20
  12  -1  -1   76.79    5.50
  12  -1  -1   69.99    7.40
  12  -1  -1   68.69    5.80
  12   1  -1   78.99    7.70
  12   1  -1   80.39    5.50
  12   1  -1   77.69    5.90
  12   1  -1   67.99    7.40
  11  -1  -1  578.34   28.30
  11  -1  -1  605.64   29.30
  11  -1  -1  607.84   29.60
  11  -1  -1  595.54   28.20
  11   1  -1  569.54   28.30
  11   1  -1  597.64   29.50
  11   1  -1  600.04   28.20
  11   1  -1  608.44   29.70
  10  -1  -1  326.77   16.30
  10  -1  -1  348.87   16.50
  10  -1  -1  327.67   17.40
  10  -1  -1  354.76   17.70
  10   1  -1  331.67   17.40
  10   1  -1  336.07   16.50
  10   1  -1  325.37   16.30
  10   1  -1  359.36   17.70
   9  -1  -1   27.90    3.60
   9  -1  -1   29.30    3.80
   9  -1  -1   31.90    2.90
   9  -1  -1   25.60    2.80
   9   1  -1   27.10    3.60
   9   1  -1   32.30    3.00
   9   1  -1   33.30    3.90
   8  -1  -1  377.66   18.90
   8  -1  -1  379.76   18.30
   8   1  -1  387.96   18.40
   8   1  -1  402.96   18.90
   6  -1  -1  171.28    8.70
   6  -1  -1  196.78    9.50
   6  -1  -1  178.08    8.70
   6  -1  -1  174.18    9.10
   6   1  -1  175.08    8.70
   6   1  -1  186.18    8.70
   6   1  -1  173.58    9.30
   6   1  -1  185.38    9.40
   5  -1  -1  120.29    6.30
   5  -1  -1  119.59    5.90
   5  -1  -1  130.19    6.00
   5   1  -1  123.59    6.30
   5   1  -1  125.19    6.00
   5   1  -1  112.59    5.90
   4  -1  -1  238.58   11.60
   4  -1  -1  256.97   11.60
   4   1  -1  251.07   11.70
   4   1  -1  245.28   11.70
   3  -1  -1  442.16   21.10
   3  -1  -1  480.45   21.20
   3   1  -1  449.36   21.20
   3   1  -1  457.65   21.20
   2  -1  -1   21.70    1.30
   2   1  -1   18.30    1.50
   2   1  -1   19.80    1.30
   1  -1  -1  104.69    5.00
  -1   1   1  104.19    5.00
   0  -1  -1  544.15   24.70
   0   1  -1  526.05   24.60
   0   1   1  531.55   24.70
  -1  -1  -1  357.76   16.90
   1  -1   1  371.86   16.80
   1   1   1  370.86   16.90
  -1   1  -1  357.96   16.80
  -2  -1  -1  236.78   11.20
   2   1   1  241.88   11.20
   3   1   1  569.14   26.30
   4   1   1  489.55   22.70
   5  -1   1   93.99    4.70
   5  -1   1   91.69    5.30
   5  -1   1   96.59    4.80
   5  -1   1   99.19    5.30
   5   1   1   99.99    5.30
   5   1   1   84.89    4.70
   5   1   1   96.09    5.30
   5   1   1   98.29    4.80
   8  -1   1  381.96   19.10
   8   1   1  393.96   19.10
   9  -1   1    0.50    2.60
   9  -1   1   -0.70    2.40
   9  -1   1    1.10    1.50
   9  -1   1   -1.30    1.70
   9   1   1    1.60    2.50
   9   1   1    1.10    1.80
   9   1   1    2.80    2.70
   9   1   1    0.30    1.70
  10  -1   1  143.79    8.00
  10  -1   1  146.89    7.80
  10  -1   1  144.09    9.20
 -10  -1  -1  153.58    7.80
  10  -1   1  153.38    9.40
  10   1   1  139.79    7.80
  10   1   1  153.98    8.10
  10   1   1  140.89    9.40
  10   1   1  149.69    9.30
 -11  -1  -1  174.88    9.30
  11  -1   1  176.68    9.30
  11  -1   1  172.88   10.90
  11  -1   1  170.98    9.50
  11  -1   1  170.48   10.90
  11   1   1  174.38   10.80
  11   1   1  174.98   11.10
 -11   1  -1  181.88    9.20
  11   1   1  172.08    9.60
  11   1   1  184.78    9.40
 -12  -1  -1    4.30    2.10
  12  -1   1    0.30    3.30
  12  -1   1    5.20    2.90
  12  -1   1    7.80    3.80
  12  -1   1    2.50    2.40
  12   1   1    5.90    3.80
  12   1   1    4.00    2.50
  12   1   1    1.80    3.90
  12   1   1    2.50    2.90
 -12   1  -1    1.50    1.90
  13  -1   1  156.98    9.10
  13  -1   1  166.48   11.00
 -13  -1  -1  148.09    8.80
  13  -1   1  174.88   10.70
  13  -1   1  165.58    9.60
  13   1   1  171.68   11.10
  13   1   1  158.18    9.60
 -13   1  -1  156.18    8.70
  13   1   1  165.08   11.20
  13   1   1  159.48    9.10
  14  -1   1   44.30    5.10
  14  -1   1   42.10    4.30
 -14  -1  -1   47.30    4.30
  14  -1   1   45.80    5.30
  14   1   1   40.90    4.40
 -14   1  -1   36.50    4.10
  15  -1   1  228.98   12.20
  15  -1   1  219.18   15.50
  15   1   1  203.98   12.80
  15   1   1  230.78   12.90
  15   1   1  194.38   13.40
  16  -1   1  154.58    8.80
  16  -1   1  134.69    9.40
  16   1   1  141.79    9.70
  16   1   1  155.28    8.90
  17   2  -1   10.50    4.30
  16  -2  -1   93.19    7.70
  16  -2  -1  104.79    7.10
  16   2  -1  105.89    7.10
  16   2  -1   92.99    8.00
  15  -2  -1    8.80    3.70
  15  -2  -1    9.20    7.20
  15  -2  -1    8.70    3.10
  15   2  -1    5.40    3.70
  15   2  -1    6.80    4.20
  15   2  -1    3.70    3.20
  14  -2  -1  205.98   13.50
  14  -2  -1  197.58   11.80
  14  -2  -1  210.48   11.30
  14  -2  -1  200.88   11.70
 -14  -2   1  206.78   11.20
 -14  -2   1  212.78   10.00
  14   2  -1  199.78   11.70
 -14   2   1  205.88   11.00
  14   2  -1  211.28   13.10
  14   2  -1  216.68   11.30
  14   2  -1  209.38   13.50
  13  -2  -1   46.00    6.30
  13  -2  -1   51.29    7.10
  13  -2  -1   48.20    4.90
 -13  -2   1   48.30    4.90
  13  -2  -1   45.60    7.10
  13   2  -1   51.59    6.50
  13   2  -1   56.19    5.10
  13   2  -1   42.10    5.70
 -13   2   1   49.60    4.60
  13   2  -1   50.39    5.30
  12  -2  -1   12.20    2.80
  12  -2  -1   10.40    3.60
  12  -2  -1   12.60    3.10
 -12  -2   1   12.70    2.60
  12  -2  -1   15.70    4.50
  12   2  -1   14.70    3.30
  12   2  -1    9.60    2.70
  12   2  -1    7.50    3.70
  12   2  -1    7.50    4.40
  11  -2  -1   40.30    5.10
  11  -2  -1   38.00    4.80
  11  -2  -1   40.70    4.30
 -11  -2   1   42.30    2.70
  11  -2  -1   36.40    4.00
  11   2  -1   42.20    5.40
  11   2  -1   37.20    5.30
  11   2  -1   44.70    4.10
  11   2  -1   42.30    4.10
  10  -2  -1   96.99    6.00
  10  -2  -1   97.49    5.80
  10  -2  -1  102.59    7.50
  10   2  -1  106.09    7.50
  10   2  -1   96.79    5.80
  10   2  -1  101.89    6.10
  10   2  -1   99.99    7.40
   9  -2  -1  150.48    7.90
   9  -2  -1  145.19    8.80
   9  -2  -1  149.49    8.00
   9  -2  -1  158.48    9.30
   9   2  -1  159.08    9.00
   9   2  -1  148.89    8.10
   9   2  -1  160.78    8.00
   9   2  -1  163.48    9.30
   8  -2  -1   33.60    2.80
   8  -2  -1   30.30    3.30
   8   2  -1   25.80    2.60
   8   2  -1   35.80    3.60
   8   2  -1   34.60    3.50
   8   2  -1   33.30    2.90
   7  -2  -1  205.68    9.50
   7  -2  -1  194.38   10.10
   7  -2  -1  186.08    9.50
   7   2  -1  198.08   10.00
   7   2  -1  182.98    9.70
   7   2  -1  207.58    9.60
   6  -2  -1  187.88    9.00
   6  -2  -1  184.18    9.40
   6   2  -1  179.48    9.00
   6   2  -1  192.98    9.40
   5  -2  -1  153.28    7.10
   5  -2  -1  140.99    7.40
   5  -2  -1  142.09    7.10
   5   2  -1  154.08    7.50
   5   2  -1  144.49    7.10
   5   2  -1  151.68    7.20
   4  -2  -1  401.76   18.30
   4  -2  -1  387.76   18.20
   4   2  -1  391.86   18.40
   3  -2  -1  211.08    9.60
   3  -2  -1  214.08    9.50
  -3  -2   1  189.78    9.60
   3   2  -1  194.18    9.60
   2  -2  -1  900.31   40.90
  -2  -2   1  869.21   41.00
   2   2  -1  894.11   41.00
  -1  -2   1  430.86   20.10
   1  -2  -1  444.76   20.10
  -1   2   1  428.96   20.20
   0  -2  -1 3573.64  161.28
   0  -2   1 3237.18  160.98
   0   2   1 3650.93  161.18
   0   2  -1 3371.96  160.38
  -1  -2  -1 1178.88   55.59
   1  -2   1 1101.29   53.89
   1   2   1 1170.28   55.19
   2  -2   1   13.20    1.30
  -2  -2  -1   10.40    1.00
   2   2   1   11.50    1.40
   2   2   1   10.20    1.10
   2   2   1    9.40    0.90
   3  -2   1   80.99    3.90
   3  -2   1   75.59    4.40
   3  -2   1   76.59    3.90
   3   2   1   82.29    4.00
   3   2   1   82.29    4.30
   3   2   1   83.29    3.90
   4   2   1  260.57   12.30
   5  -2   1   66.39    4.00
   5  -2   1   59.09    4.10
   5  -2   1   62.99    3.30
   5  -2   1   56.89    3.30
   5   2   1   61.59    4.00
   5   2   1   61.39    3.30
   5   2   1   63.79    3.40
   5   2   1   59.69    3.30
   5   2   1   64.59    4.00
   6  -2   1  188.48    9.20
   6  -2   1  181.38    9.30
   6  -2   1  192.48    9.90
   6   2   1  207.28    9.80
   7  -2   1   35.40    3.40
   7  -2   1   31.50    3.60
   7  -2   1   29.10    2.60
   7  -2   1   30.50    2.30
   7   2   1   29.30    2.70
   7   2   1   29.20    3.50
   7   2   1   34.50    3.60
   7   2   1   30.80    2.40
   8  -2   1   38.10    3.10
   8  -2   1   29.00    2.70
   8  -2   1   40.80    4.10
   8  -2   1   35.70    4.10
   8   2   1   41.70    4.20
   8   2   1   38.40    3.20
   8   2   1   32.90    4.00
   9  -2   1  146.99    9.00
   9  -2   1  149.39    8.00
   9  -2   1  163.08    9.20
   9  -2   1  149.09    7.80
   9   2   1  159.68    7.90
   9   2   1  151.28    8.10
   9   2   1  157.18    9.10
  10  -2   1  195.28   11.50
  10  -2   1  186.68   10.00
  10  -2   1  194.08   10.30
  10  -2   1  199.18   11.30
 -10  -2  -1  209.78   10.10
  10   2   1  208.58   11.60
  10   2   1  199.08   10.10
  10   2   1  205.38   11.50
  10   2   1  199.68   10.40
  11  -2   1   30.00    3.10
 -11  -2  -1   30.70    3.60
  11  -2   1   29.80    3.40
  11  -2   1   37.30    5.10
  11  -2   1   35.80    4.60
  11   2   1   37.40    3.90
  11   2   1   36.60    5.00
  11   2   1   39.50    5.20
  11   2   1   35.90    3.40
 -11   2  -1   34.20    3.50
 -12  -2  -1   10.90    2.40
  12  -2   1    7.10    3.10
  12  -2   1   10.60    3.80
  12  -2   1   10.60    2.70
  12  -2   1   10.50    3.70
  12   2   1   11.20    4.40
  12   2   1   15.50    3.60
 -12   2  -1   11.40    2.10
  12   2   1    9.90    2.70
  12   2   1   12.10    4.30
  13  -2   1    5.40    2.80
  13  -2   1    4.60    3.70
  13  -2   1    5.80    4.10
 -13  -2  -1    3.40    2.20
  13  -2   1    2.40    3.20
  13   2   1    8.40    4.50
  13   2   1    2.60    3.20
  13   2   1    2.50    2.70
 -13   2  -1    4.40    2.00
  14  -2   1  129.09    8.90
  14  -2   1  138.89   10.60
  14  -2   1  135.79    9.00
  14  -2   1  140.69    8.30
 -14  -2  -1  137.39    7.90
  14   2   1  147.99    8.40
 -14   2  -1  135.49    7.80
  14   2   1  145.29   10.30
  14   2   1  127.59    9.00
  15  -2   1   21.70    5.50
  15  -2   1   13.70    3.30
  15   2   1   20.20    4.70
  15   2   1   16.00    5.40
  15   2   1   18.70    5.30
  16  -2   1    3.80    2.70
  16  -2   1    2.60    3.50
  16   2   1   -2.20    3.10
  16   2   1    3.30    3.90
  16   2   1    1.50    3.10
 -17  -3   1   84.89    4.20
  17   3  -1   87.69    8.80
  16  -3  -1   11.80    3.40
  16  -3  -1   12.40    3.90
  16   3  -1   20.00    4.50
  16   3  -1   17.60    3.70
  15  -3  -1    6.20    4.70
  15  -3  -1    6.20    3.80
  15   3  -1    7.60    3.20
  15   3  -1    6.80    4.00
  15   3  -1    7.60    4.40
  14  -3  -1  131.39    8.80
 -14  -3   1  147.49    7.00
  14  -3  -1  132.09   10.60
  14  -3  -1  136.99    8.30
  14  -3  -1  126.69    8.40
 -14  -3   1  135.39    8.20
 -14   3   1  135.09    7.90
  14   3  -1  131.49    8.80
  14   3  -1  135.59    8.30
  14   3  -1  148.99   10.90
 -13  -3   1  141.19    8.40
  13  -3  -1  142.79    9.30
  13  -3  -1  138.19   10.40
  13  -3  -1  124.29   11.30
  13  -3  -1  136.29    8.20
 -13  -3   1  153.98    7.40
  13   3  -1  136.79   10.70
 -13   3   1  138.19    8.10
  13   3  -1  134.89    8.80
  13   3  -1  136.39   10.20
  13   3  -1  143.49    8.40
  12  -3  -1  224.38   11.50
 -12  -3   1  226.48   10.60
 -12  -3   1  232.68   11.70
  12  -3  -1  219.18   11.70
  12  -3  -1  215.78   12.40
  12  -3  -1  213.78   13.40
  12   3  -1  220.28   13.30
  12   3  -1  226.78   11.60
  12   3  -1  223.68   13.60
  12   3  -1  214.48   11.90
  11  -3  -1  243.78   13.10
  11  -3  -1  254.27   13.30
 -11  -3   1  278.47   12.40
  11  -3  -1  254.37   14.10
  11  -3  -1  257.17   14.80
  11   3  -1  262.77   13.40
  11   3  -1  270.47   14.90
  11   3  -1  279.47   14.80
  11   3  -1  267.47   13.20
  10  -3  -1  102.89    7.50
  10  -3  -1   99.39    6.10
  10  -3  -1   95.99    5.90
  10  -3  -1  113.89    7.80
 -10  -3   1  107.99    5.10
  10   3  -1  103.09    6.20
  10   3  -1   98.89    6.00
  10   3  -1   96.69    7.50
  10   3  -1   98.19    7.50
   9  -3  -1   89.79    6.40
   9  -3  -1   74.19    5.70
   9  -3  -1   73.79    4.70
   9  -3  -1   86.59    4.90
   9   3  -1   80.59    6.00
   9   3  -1   82.59    6.30
   9   3  -1   78.29    5.00
   9   3  -1   75.39    4.80
   8  -3  -1  206.58   10.40
   8  -3  -1  208.38   10.50
   8  -3  -1  227.28   11.60
   8  -3  -1  213.18   11.10
   8   3  -1  223.38   10.50
   8   3  -1  217.98   11.20
   8   3  -1  221.78   11.50
   8   3  -1  202.28   10.60
   7  -3  -1  121.99    7.20
   7  -3  -1  120.09    6.60
   7  -3  -1  132.99    7.60
   7  -3  -1  121.69    6.50
   7   3  -1  127.79    7.10
   7   3  -1  134.59    7.50
   7   3  -1  134.09    6.70
   7   3  -1  132.19    6.60
   7   3  -1  134.29    6.70
   7   3  -1  139.39    6.60
   6  -3  -1    6.80    2.00
   6  -3  -1    8.50    1.20
   6  -3  -1    7.60    1.30
   6  -3  -1    5.80    1.80
   6   3  -1    8.00    1.80
   6   3  -1    7.60    1.40
   6   3  -1   10.00    2.10
   6   3  -1    7.50    1.50
   6   3  -1    7.60    1.20
   6   3  -1    9.20    1.40
   5   3  -1 1402.86   64.79
   4  -3  -1  602.34   26.60
  -4  -3   1  550.34   26.90
  -3  -3   1  563.04   27.70
   3  -3  -1  631.74   27.60
   3   3  -1  597.54   27.70
   2  -3  -1   64.19    3.40
   2   3  -1   71.89    3.50
   2   3  -1   69.09    3.30
  -1   3   1 1672.23   76.99
   0  -3  -1  123.89    5.90
   0  -3   1  118.69    5.90
   0   3  -1  122.29    5.90
   0   3   1  132.69    6.00
  -1  -3  -1 5306.47  232.18
   1  -3   1 4732.33  229.98
  -1   3  -1 4895.81  230.08
   2  -3   1   50.59    3.00
   2   3   1   52.49    2.60
   2   3   1   44.80    2.50
   2   3   1   50.89    2.80
   3  -3   1  115.99    5.50
  -3  -3  -1  109.69    5.70
   3  -3   1  123.49    5.50
   3   3   1  113.79    5.70
   4  -3   1   90.99    5.30
   4  -3   1   91.39    4.70
   4  -3   1  102.99    5.20
   4  -3   1   93.39    4.80
   4   3   1   99.59    5.20
   4   3   1  100.29    4.80
   4   3   1  103.29    4.90
   5  -3   1   89.29    4.80
   5  -3   1   86.99    4.70
   5  -3   1   96.99    5.40
   5  -3   1  100.19    5.40
   5   3   1   95.99    4.80
   5   3   1   98.49    4.90
   5   3   1   98.19    5.60
   5   3   1  101.99    4.90
   6   3   1  790.52   36.70
   7  -3   1  212.58   10.70
   7  -3   1  208.18   10.60
   7  -3   1  217.28   11.40
   7  -3   1  229.58   11.50
   7   3   1  230.78   11.40
   7   3   1  227.28   10.60
   7   3   1  228.18   10.80
   9  -3   1   63.49    4.10
   9  -3   1   75.39    5.70
   9  -3   1   67.29    5.50
   9  -3   1   72.09    4.40
   9   3   1   69.69    5.90
   9   3   1   64.29    5.50
   9   3   1   61.59    4.20
  10  -3   1   78.89    5.30
  10  -3   1   76.89    6.40
 -10  -3  -1   83.79    5.20
  10  -3   1   96.39    6.90
  10  -3   1   80.99    5.10
  10   3   1   81.99    5.20
  10   3   1   88.09    7.30
  10   3   1   84.89    5.50
  10   3   1   86.49    6.80
  11  -3   1    2.60    3.00
 -11  -3  -1    1.20    1.10
  11  -3   1    3.00    2.10
 -11  -3  -1    1.30    2.50
  11  -3   1    4.70    3.30
  11  -3   1    3.70    2.40
  11   3   1    2.50    3.30
  11   3   1    3.50    2.70
  11   3   1    4.50    2.30
  11   3   1    1.60    3.80
  12  -3   1  179.98   10.30
  12  -3   1  188.68   10.00
 -12  -3  -1  182.38    9.00
 -12  -3  -1  202.38   10.00
  12  -3   1  185.38   11.20
  12  -3   1  176.68   11.70
 -12   3  -1  181.48    9.70
  12   3   1  199.08   10.10
  12   3   1  174.38   11.70
  12   3   1  195.18   10.50
  12   3   1  190.68   12.10
  13  -3   1  119.59    7.30
  13  -3   1  123.49    8.40
  13  -3   1  111.29    7.80
 -13  -3  -1  117.99    7.10
  13  -3   1  111.09    9.40
  13   3   1  126.79   10.00
 -13   3  -1  127.99    6.90
  13   3   1  118.09    8.00
  13   3   1  121.19    7.50
 -14  -3  -1  126.79    7.70
  14  -3   1  135.69    8.60
  14  -3   1  122.69    8.00
  14  -3   1  137.59    8.40
  14  -3   1  126.59   10.30
  14   3   1  132.19    8.80
  14   3   1  123.09    8.10
  14   3   1  146.49   10.30
  15  -3   1  139.69    9.80
  15  -3   1  146.39    9.10
 -15  -3  -1  136.79    9.70
  15   3   1  154.18   12.10
  15   3   1  156.48   10.60
  15   3   1  158.28   10.70
  16  -3   1   53.49    5.20
 -16  -3  -1   54.69    3.00
  16   3   1   62.89    6.10
  16   3   1   65.59    6.20
  16   3   1   57.99    5.60
 -17  -4   1    1.90    0.70
  16  -4  -1    5.10    3.20
  16   4  -1    6.90    3.30
  16   4  -1   12.40    4.30
  15  -4  -1   52.29    7.40
 -15  -4   1   56.29    4.50
  15   4  -1   50.69    5.50
  15   4  -1   43.10    6.20
  15   4  -1   63.09    5.70
 -14  -4   1   54.69    3.80
 -14  -4   1   61.99    5.40
  14  -4  -1   57.49    5.40
  14  -4  -1   52.19    5.20
  14   4  -1   55.39    7.10
  14   4  -1   52.79    5.70
  14   4  -1   57.49    5.40
 -14   4   1   57.99    4.80
  13  -4  -1   17.60    3.20
 -13  -4   1   13.10    2.90
  13  -4  -1   14.70    3.40
 -13  -4   1   22.50    2.00
  13  -4  -1   17.50    4.70
  13   4  -1   22.40    4.00
  13   4  -1   20.80    3.30
 -13   4   1   14.30    2.60
  13   4  -1   23.10    4.90
  13   4  -1   20.40    5.60
  12  -4  -1   22.30    3.50
  12  -4  -1   22.20    3.70
  12  -4  -1   20.00    4.90
 -12  -4   1   20.70    1.90
  12  -4  -1   18.90    3.00
 -12  -4   1   19.90    3.00
  12   4  -1   22.10    3.80
  12   4  -1   23.50    3.30
  12   4  -1   22.70    5.20
  12   4  -1   24.50    4.80
 -11  -4   1  400.86   19.50
  11  -4  -1  377.06   20.00
  11  -4  -1  402.36   20.90
  11  -4  -1  390.36   19.40
 -11  -4   1  404.56   18.70
  11  -4  -1  398.66   19.30
  11   4  -1  407.16   20.90
  11   4  -1  409.36   20.80
  11   4  -1  408.16   19.40
  11   4  -1  407.66   19.60
  10  -4  -1  112.69    8.50
  10  -4  -1  112.89    6.90
 -10  -4   1  128.59    6.10
  10  -4  -1  116.19    7.70
  10  -4  -1  122.99    6.80
  10   4  -1  128.29    6.90
  10   4  -1  127.29    7.10
  10   4  -1  123.29    8.40
  10   4  -1  125.99    8.50
   9  -4  -1  639.04   30.40
   9  -4  -1  631.04   29.80
   8  -4  -1   13.70    3.10
  -8  -4   1   11.40    1.30
   8  -4  -1   11.10    2.30
   8  -4  -1    9.10    1.70
   8  -4  -1   10.90    1.60
   8   4  -1    9.20    2.80
   8   4  -1   13.10    1.70
   8   4  -1    7.80    2.50
   8   4  -1    8.20    1.70
   7  -4  -1   28.70    3.10
   7  -4  -1   24.70    2.70
   7  -4  -1   20.50    2.10
   7  -4  -1   22.50    2.30
  -7  -4   1   22.60    1.60
   7   4  -1   26.90    2.30
   7   4  -1   28.30    3.10
   7   4  -1   27.80    2.40
   7   4  -1   27.30    3.20
   6   4  -1  906.31   42.80
   6   4  -1  934.81   42.80
   5  -4  -1   13.40    1.30
  -5  -4   1   13.10    1.10
   5  -4  -1   13.00    1.30
   5  -4  -1   13.10    2.00
   5  -4  -1   11.80    1.70
   5   4  -1   14.50    1.80
   5   4  -1   16.80    2.10
   5   4  -1   14.00    1.50
   5   4  -1   15.30    1.40
   5   4  -1   12.90    1.50
   4  -4  -1   36.30    2.80
   4  -4  -1   30.90    1.90
   4  -4  -1   29.80    2.50
  -4  -4   1   32.80    1.70
   4  -4  -1   28.30    1.80
   4   4  -1   30.50    2.00
   4   4  -1   33.00    2.30
   4   4  -1   34.90    2.10
   3  -4  -1  106.89    5.70
  -3  -4   1  114.99    5.50
   3   4  -1  109.89    5.50
   3   4  -1  112.09    5.30
   3   4  -1  108.69    5.40
   2  -4  -1 1158.68   51.89
  -2  -4   1 1091.49   51.99
   1  -4  -1 1100.59   48.60
  -1  -4   1 1027.90   48.60
   1   4  -1 1030.80   48.60
   0  -4  -1  759.22   34.00
   0  -4   1  708.63   33.90
   0   4   1  757.22   34.00
   0   4  -1  713.53   33.90
   1  -4   1  112.69    5.70
  -1  -4  -1  124.79    5.90
   1   4   1  125.49    5.90
   2  -4   1  231.68   11.10
  -2  -4  -1  246.58   11.30
   2   4   1  237.78   11.30
  -3  -4  -1  502.85   23.40
   3   4   1  499.05   23.40
   4  -4   1   17.40    1.30
   4  -4   1   16.90    1.40
  -4  -4  -1   17.90    1.60
   4  -4   1   20.70    2.20
  -4  -4  -1   18.60    1.00
   4   4   1   18.90    2.20
   4   4   1   17.40    1.50
   4   4   1   17.40    1.70
   4   4   1   18.90    1.60
   4   4   1   18.20    2.10
   5   4   1 1197.08   55.39
   6  -4   1  295.87   15.20
   6  -4   1  298.67   14.10
   6   4   1  301.57   14.30
   7  -4   1  125.69    6.60
   7  -4   1  138.29    7.60
   7  -4   1  121.09    7.30
   7  -4   1  124.09    6.50
   7   4   1  133.39    6.60
   7   4   1  132.69    6.80
   7   4   1  132.99    7.60
   7   4   1  137.59    6.70
   7   4   1  136.89    7.40
   8  -4   1  227.38   12.30
   8  -4   1  244.48   12.50
   8  -4   1  237.98   11.60
   8  -4   1  225.38   11.40
   8   4   1  246.68   11.60
   8   4   1  240.38   11.70
   8   4   1  241.88   12.40
  -9  -4  -1   18.60    1.50
   9  -4   1   21.10    2.40
   9  -4   1   16.50    2.10
   9  -4   1   19.20    3.20
   9  -4   1   18.90    3.10
  -9  -4  -1   22.80    2.30
   9   4   1   19.30    2.60
   9   4   1   23.00    3.60
   9   4   1   20.50    3.50
   9   4   1   20.80    2.30
 -10  -4  -1  166.58    7.80
  10  -4   1  155.38    9.50
  10  -4   1  162.08    9.90
  10  -4   1  156.18    8.70
 -10  -4  -1  176.48    8.70
  10  -4   1  154.18    8.50
  10   4   1  164.38    8.90
  10   4   1  168.58   10.30
  10   4   1  171.08    8.60
  10   4   1  164.18   12.90
  11  -4   1    5.30    2.20
 -11  -4  -1    6.90    1.20
  11  -4   1    6.70    3.70
 -11  -4  -1    1.30    1.90
  11  -4   1    2.90    2.30
  11  -4   1    1.80    2.80
  11   4   1    1.80    3.80
  11   4   1    5.50    3.20
  11   4   1    5.20    2.30
  11   4   1    4.40    2.70
  12  -4   1   13.00    3.20
  12  -4   1   15.40    3.50
 -12  -4  -1   17.20    1.70
  12  -4   1   10.30    2.70
  12  -4   1   17.70    4.30
 -12  -4  -1   12.60    2.50
  12   4   1   17.00    5.10
  12   4   1    9.40    2.90
  12   4   1    9.90    3.50
  12   4   1   17.20    4.50
  13  -4   1   18.10    4.60
  13  -4   1   28.20    3.90
 -13  -4  -1   19.20    2.80
  13  -4   1   21.10    3.30
  13  -4   1   23.80    3.70
 -13  -4  -1   23.90    2.50
 -13   4  -1   19.10    2.50
  13   4   1   19.60    5.40
  13   4   1   22.50    3.50
  13   4   1   25.40    4.10
  14  -4   1    9.90    2.90
 -14  -4  -1    8.60    1.70
  14  -4   1    5.30    3.30
  14  -4   1    7.60    3.00
 -14  -4  -1    8.70    2.50
  14  -4   1    3.40    4.50
  14   4   1    6.90    3.10
  14   4   1   10.30    4.00
  14   4   1    5.10    4.70
  15  -4   1    1.70    3.00
  15  -4   1    4.40    3.40
 -15  -4  -1   -2.10    2.20
  15   4   1    4.30    6.70
  15   4   1   -6.80    4.30
  15   4   1    2.50    4.30
  16  -4   1   20.60    3.50
  16   4   1   18.30    3.60
  16   4   1   24.70    4.80
  16   4   1   25.10    4.60
  16  -5  -1  282.77   14.60
  16   5  -1  274.07   15.90
  16   5  -1  310.87   14.90
  16   5  -1  267.97   15.30
  15  -5  -1  145.39    9.90
  15  -5  -1  174.48   10.60
  15  -5  -1  162.18   12.50
 -15  -5   1  169.38   10.10
  15   5  -1  152.48   10.10
  15   5  -1  158.88    9.50
  15   5  -1  158.18   11.50
  14  -5  -1  167.78   12.30
 -14  -5   1  196.88   10.30
 -14  -5   1  191.38    9.10
  14  -5  -1  170.38   10.10
 -14   5   1  178.58    9.80
  14   5  -1  170.98   10.70
  14   5  -1  190.68   10.30
  14   5  -1  194.88   12.90
 -13  -5   1   64.29    3.90
 -13  -5   1   59.49    5.40
  13  -5  -1   61.49    5.10
  13  -5  -1   55.79    5.30
  13  -5  -1   56.09    6.50
  13   5  -1   63.89    7.50
  13   5  -1   56.09    6.00
 -13   5   1   57.49    4.80
  13   5  -1   61.99    5.40
  12  -5  -1   53.09    6.30
 -12  -5   1   56.59    3.60
  12  -5  -1   54.69    4.90
  12  -5  -1   56.59    5.30
 -12  -5   1   64.49    5.20
  12  -5  -1   47.50    5.00
  12   5  -1   62.69    5.00
  12   5  -1   55.89    5.50
  12   5  -1   59.09    6.80
  12   5  -1   65.89    7.10
  11  -5  -1   36.90    3.90
  11  -5  -1   37.90    5.20
 -11  -5   1   35.60    2.70
 -11  -5   1   41.00    3.70
  11  -5  -1   38.70    4.60
  11  -5  -1   37.40    3.60
  11   5  -1   38.00    4.00
  11   5  -1   37.70    4.80
  11   5  -1   38.00    5.40
  11   5  -1   40.30    4.00
  10  -5  -1  172.98   10.50
  10  -5  -1  158.48    9.30
  10  -5  -1  152.78    8.60
  10  -5  -1  172.08    8.90
  10   5  -1  176.78    9.00
  10   5  -1  167.98   11.60
  10   5  -1  182.68   10.30
  10   5  -1  156.18    8.70
   9  -5  -1   88.69    5.30
   9  -5  -1   95.09    5.40
   9  -5  -1  104.59    7.10
   9  -5  -1   91.59    6.10
   9   5  -1   97.29    6.60
   9   5  -1   93.99    6.80
   9   5  -1   89.09    5.40
   9   5  -1   89.69    5.60
   8  -5  -1    2.20    2.40
   8  -5  -1    2.20    1.50
  -8  -5   1    4.80    0.90
  -8  -5   1    3.90    0.70
   8  -5  -1    2.50    1.90
   8  -5  -1    2.10    1.30
   8   5  -1    2.80    1.50
   8   5  -1    2.60    1.50
   8   5  -1    4.10    2.40
   8   5  -1    4.40    1.90
   8   5  -1    5.50    2.50
   8   5  -1    5.70    1.70
   7  -5  -1   76.19    5.40
   7  -5  -1   82.19    4.60
   7  -5  -1   90.69    4.60
   7   5  -1   83.39    4.60
   7   5  -1   87.99    5.40
   7   5  -1   90.89    4.80
   6  -5  -1  193.68    9.50
   6  -5  -1  201.18   10.40
   6  -5  -1  198.28    9.50
   6  -5  -1  184.88    9.90
   6   5  -1  209.08    9.90
   6   5  -1  208.48   10.00
   6   5  -1  197.68    9.70
   5  -5  -1   89.69    4.60
   5  -5  -1   90.99    4.60
  -5  -5   1   97.79    4.40
   5  -5  -1   85.89    5.00
   5  -5  -1   99.09    5.50
   5   5  -1   86.39    4.90
   5   5  -1   96.79    4.80
   4  -5  -1   26.00    2.60
   4  -5  -1   27.50    1.70
  -4  -5   1   24.50    1.50
   4  -5  -1   24.10    2.20
   4  -5  -1   27.10    1.80
   4   5  -1   28.00    2.50
   4   5  -1   26.10    1.80
   4   5  -1   25.50    1.90
   4   5  -1   26.80    2.20
   3  -5  -1   57.79    3.60
  -3  -5   1   58.69    3.00
  -3  -5   1   66.69    3.40
   3   5  -1   63.69    3.60
   3   5  -1   59.99    3.40
   3   5  -1   60.89    3.20
   3   5  -1   59.29    3.30
   3   5  -1   64.19    3.10
  -2  -5   1  253.47   12.70
   2  -5  -1  282.17   12.60
   2   5  -1  270.37   12.80
  -1  -5   1   45.40    2.50
   1  -5  -1   43.10    2.50
   1   5  -1   42.40    2.50
   0  -5  -1  212.48   10.00
   0  -5   1  204.48    9.80
   0   5   1  211.88    9.90
   0   5  -1  197.28    9.80
  -1  -5  -1  168.48    7.90
   1  -5   1  163.28    7.70
   1   5   1  155.38    7.80
  -2  -5  -1  284.77   12.90
   2  -5   1  259.97   12.70
  -3  -5  -1  439.56   20.70
   3   5   1  441.96   20.70
   4  -5   1    9.20    1.00
   4  -5   1   11.70    1.20
  -4  -5  -1    8.90    1.30
   4  -5   1   11.60    1.60
   4  -5   1   12.50    1.70
   4   5   1   12.60    1.50
   4   5   1   14.20    1.80
   4   5   1   13.40    1.30
   5   5   1  960.60   44.60
   6  -5   1    9.10    1.40
   6  -5   1    6.10    1.20
   6  -5   1    9.30    2.00
   6   5   1    7.80    1.30
   6   5   1   10.00    2.00
   6   5   1    8.70    1.90
   6   5   1   10.80    1.50
   7  -5   1   15.60    1.80
   7  -5   1   15.20    2.40
   7  -5   1   13.80    1.50
  -7  -5  -1   11.70    1.20
   7  -5   1   14.60    2.50
   7   5   1   15.50    1.90
   7   5   1   15.40    2.40
   7   5   1   15.30    1.70
   7   5   1   14.40    2.40
   8  -5   1   74.19    4.40
  -8  -5  -1   79.49    3.70
   8  -5   1   78.89    5.60
   8  -5   1   75.19    5.20
   8  -5   1   70.49    4.20
  -8  -5  -1   72.19    4.50
   8   5   1   69.99    4.40
   8   5   1   79.69    4.70
   8   5   1   72.59    4.40
   8   5   1   78.59    5.50
   8   5   1   82.69    5.60
   8   5   1   72.19    4.40
   9  -5   1    5.50    2.50
  -9  -5  -1    5.00    0.90
   9  -5   1    4.70    1.60
   9  -5   1    4.70    2.30
   9  -5   1    3.10    1.80
  -9  -5  -1    4.50    1.70
   9   5   1    3.30    2.10
   9   5   1    3.00    2.60
   9   5   1    7.30    1.80
   9   5   1    6.60    3.00
 -10  -5  -1  102.19    4.80
 -10  -5  -1   86.99    5.70
  10  -5   1   93.29    6.50
  10  -5   1   93.59    5.80
  10  -5   1   86.49    5.50
  10  -5   1  104.79    7.30
  10   5   1   85.59    5.60
  10   5   1   99.99    7.70
  10   5   1   98.79    8.10
  10   5   1  101.49    6.10
 -11  -5  -1  103.39    6.20
  11  -5   1  103.89    7.00
  11  -5   1   89.49    6.00
  11  -5   1   92.89    6.30
 -11  -5  -1  107.99    5.20
  11  -5   1   94.49    7.80
  11   5   1  102.49    8.00
  11   5   1   92.89    6.20
  11   5   1  105.09    6.70
  11   5   1  113.19    8.80
  12  -5   1  307.27   16.60
  12  -5   1  311.87   18.00
 -12  -5  -1  340.27   16.50
  12  -5   1  334.67   16.40
 -12  -5  -1  346.37   15.70
  12  -5   1  328.67   17.10
  12   5   1  337.17   16.60
  12   5   1  366.66   18.70
 -12   5  -1  323.67   16.20
  12   5   1  335.67   16.90
  13  -5   1   31.70    5.70
 -13  -5  -1   37.00    3.00
 -13  -5  -1   32.80    3.40
  13  -5   1   33.30    3.80
  13  -5   1   37.90    4.10
  13  -5   1   40.40    4.50
  13   5   1   41.40    4.90
  13   5   1   30.90    6.00
 -13   5  -1   30.30    3.00
  13   5   1   41.50    4.20
  14  -5   1   40.50    4.70
  14  -5   1   46.80    4.50
  14  -5   1   39.40    5.90
 -14  -5  -1   45.10    4.60
 -14  -5  -1   46.30    3.40
  14  -5   1   43.00    4.30
  14   5   1   51.89    6.80
  14   5   1   47.00    5.50
  14   5   1   46.30    5.10
  15  -5   1   85.99    7.10
  15  -5   1   97.59    6.80
 -15  -5  -1   97.09    6.60
 -15  -5  -1  103.89    5.60
  15   5   1   99.19    7.50
  15   5   1  122.59   11.90
  15   5   1  102.19    9.20
  16   5   1  171.08   11.20
  16   5   1  175.28   11.60
  16   5   1  205.18   10.60
 -16  -6   1    0.30    1.70
  16  -6  -1    3.90    2.90
  16   6  -1    3.10    3.40
  16   6  -1    2.00    4.40
  16   6  -1   -0.20    4.00
  15  -6  -1   -1.50    4.10
  15  -6  -1    0.90    3.10
  15  -6  -1    5.60    3.00
 -15  -6   1    4.20    2.90
  15   6  -1    5.90    4.00
  15   6  -1    5.10    4.70
  15   6  -1    4.90    4.60
  14  -6  -1   10.30    4.80
  14  -6  -1   18.30    3.80
  14  -6  -1   15.00    3.20
 -14  -6   1   11.80    2.90
  14   6  -1   15.00    3.90
  14   6  -1   18.50    3.50
  14   6  -1    9.40    5.50
 -14   6   1   11.80    2.40
  13  -6  -1   56.49    5.20
 -13  -6   1   63.79    4.00
 -13  -6   1   65.09    5.50
  13  -6  -1   55.09    4.40
  13  -6  -1   58.69    7.40
  13   6  -1   73.89    8.70
  13   6  -1   67.39    5.40
  13   6  -1   59.69    6.10
  12  -6  -1   23.30    3.10
  12  -6  -1   18.60    4.50
 -12  -6   1   22.80    3.10
  12  -6  -1   26.00    3.20
 -12  -6   1   23.60    2.60
  12  -6  -1   29.30    3.50
  12   6  -1   25.60    3.20
  12   6  -1   28.90    5.60
  12   6  -1   29.90    4.10
  12   6  -1   23.60    4.70
  11  -6  -1   79.19    7.40
 -11  -6   1   79.79    5.70
 -11  -6   1   81.49    4.40
  11  -6  -1   79.19    5.50
  11  -6  -1   72.89    5.70
  11  -6  -1   76.49    5.30
  11   6  -1   85.59    8.00
  11   6  -1   81.59    7.20
  11   6  -1   78.59    5.90
  11   6  -1   78.49    5.50
  10  -6  -1 1235.18   57.79
  -9  -6   1   67.09    3.30
   9  -6  -1   62.39    6.00
  -9  -6   1   67.29    3.50
   9  -6  -1   61.39    4.20
   9  -6  -1   58.39    4.70
   9   6  -1   60.09    5.60
   9   6  -1   69.49    4.30
   9   6  -1   69.49    5.60
   9   6  -1   60.39    4.50
   8  -6  -1  406.66   20.00
   8  -6  -1  444.56   20.10
   8  -6  -1  422.16   20.40
   8   6  -1  427.46   20.40
   7  -6  -1  180.68   10.00
   7  -6  -1  194.18   10.30
   7  -6  -1  181.18    9.30
   7  -6  -1  181.38    9.30
  -7  -6   1  191.18    9.00
   7   6  -1  195.28    9.50
   7   6  -1  198.98    9.80
   7   6  -1  203.98   10.00
   7   6  -1  194.48    9.40
   7   6  -1  193.58    9.60
   6  -6  -1  572.64   27.30
   6   6  -1  591.74   27.40
   5  -6  -1   50.89    2.90
   5  -6  -1   47.30    2.90
   5  -6  -1   53.79    3.90
   5   6  -1   58.49    3.80
   5   6  -1   53.89    3.00
   4  -6  -1  140.49    7.00
  -4  -6   1  145.89    7.40
   4  -6  -1  152.18    7.00
   4  -6  -1  147.49    7.60
   4   6  -1  142.99    7.00
   4   6  -1  152.48    7.30
   4   6  -1  146.39    7.10
  -3  -6   1  209.88   10.50
   3  -6  -1  222.78   10.30
  -2  -6   1  987.50   46.10
   2  -6  -1 1002.50   46.00
   2   6  -1  995.00   46.10
  -1  -6   1    3.50    0.60
  -1  -6   1    2.60    0.90
   1  -6  -1    3.60    1.00
   1  -6  -1    4.00    0.90
   1   6  -1    2.60    0.80
  -1   6   1    2.60    0.60
   1   6  -1    4.00    0.70
  -1   6   1    3.50    0.50
   0  -6   1  309.67   15.00
   0  -6  -1  327.07   15.00
   1  -6   1   99.69    5.00
  -1  -6  -1   94.79    5.10
   1   6   1  108.09    4.90
   1   6   1   94.69    5.10
   1   6   1  102.89    4.90
  -2  -6  -1  254.97   12.00
   2  -6   1  237.68   11.70
   2   6   1  255.87   12.00
  -3  -6  -1 1290.77   60.89
   3   6   1 1339.47   60.89
  -4  -6  -1 2558.94  121.49
   4   6   1 2708.13  121.39
  -5  -6  -1   47.50    2.80
   5  -6   1   47.70    3.60
   5  -6   1   43.90    3.20
   5  -6   1   45.30    2.60
   5  -6   1   42.40    2.50
  -5  -6  -1   48.10    2.30
   5   6   1   45.60    3.50
   5   6   1   44.10    2.90
   5   6   1   47.00    2.70
   5   6   1   44.00    3.40
   5   6   1   40.00    3.30
   6   6   1 1848.92   85.49
   7  -6   1  145.99    7.20
   7  -6   1  142.89    8.10
  -7  -6  -1  137.89    7.30
  -7  -6  -1  148.89    6.80
   7  -6   1  142.39    7.70
   7   6   1  152.58    8.20
   7   6   1  130.19    7.40
   7   6   1  138.89    7.20
   7   6   1  151.38    7.40
   8  -6   1   70.59    4.30
   8  -6   1   78.09    5.70
  -8  -6  -1   74.99    3.70
   8  -6   1   75.19    5.00
  -8  -6  -1   75.29    4.50
   8  -6   1   66.59    4.10
   8   6   1   76.99    5.60
   8   6   1   68.19    4.40
   8   6   1   77.39    4.60
   8   6   1   77.29    5.60
   8   6   1   72.89    4.60
   9  -6   1  121.49    6.30
  -9  -6  -1  121.99    5.80
   9  -6   1  114.59    7.80
   9  -6   1  108.89    7.10
  -9  -6  -1  115.99    5.70
   9   6   1  125.09    6.80
   9   6   1  127.59    6.60
   9   6   1  118.59    7.80
   9   6   1  117.59    7.70
  10  -6   1  142.99    8.50
 -10  -6  -1  148.89    7.00
 -10  -6  -1  145.09    7.00
  10  -6   1  137.39    7.60
  10  -6   1  146.59    9.30
  10  -6   1  135.59    8.00
 -10  -6  -1  153.98    7.90
  10   6   1  144.39    7.80
  10   6   1  147.49    9.30
  10   6   1  148.39    9.60
  10   6   1  142.99    8.10
  11  -6   1  115.79    8.60
  11  -6   1  111.49    6.70
  11  -6   1  109.89    6.90
 -11  -6  -1  120.99    6.90
 -11  -6  -1  123.19    5.90
  11  -6   1  116.49    7.50
  11   6   1  120.29    9.20
  11   6   1  113.19    6.90
  11   6   1  117.19    7.30
 -12  -6  -1   48.70    3.20
  12  -6   1   41.30    4.60
  12  -6   1   39.80    3.90
 -12  -6  -1   43.90    4.50
  12  -6   1   43.20    5.50
  12  -6   1   45.90    4.30
  12   6   1   42.00    4.60
  12   6   1   51.29    6.40
 -12   6  -1   41.20    3.80
  12   6   1   52.59    5.30
  13  -6   1   18.20    8.20
 -13  -6  -1   21.40    3.00
  13  -6   1   20.10    3.10
  13  -6   1   22.10    3.80
  13  -6   1   22.70    3.30
  13   6   1   23.80    5.60
  13   6   1   24.40    4.30
 -13   6  -1   19.20    3.00
  13   6   1   22.60    3.50
 -14  -6  -1    4.20    1.80
  14  -6   1    5.20    3.20
 -14  -6  -1    5.00    2.60
  14  -6   1    2.80    2.90
  14  -6   1    2.90    4.20
  14  -6   1    2.10    2.20
  14   6   1    3.10    5.00
  14   6   1    7.80    3.90
  14   6   1    6.50    3.20
 -15  -6  -1    8.90    2.70
  15  -6   1    8.50    3.40
  15  -6   1   10.20    3.20
 -15  -6  -1   11.80    2.00
  15   6   1    7.50    4.90
  15   6   1    7.20    6.00
  15   6   1   11.30    3.70
  16  -6   1   29.20    3.50
  16   6   1   38.50    4.30
 -16  -7   1  113.29    6.10
  16  -7  -1  117.99    8.20
  16   7  -1  117.19    9.50
  16   7  -1  115.79    7.60
  16   7  -1  103.69    8.40
  15  -7  -1    1.30    2.80
  15  -7  -1    3.60    4.70
 -15  -7   1    0.00    2.20
 -15  -7   1    1.20    2.70
  15   7  -1    0.30    5.80
  15   7  -1    4.70    5.20
  15   7  -1    2.40    4.50
 -14  -7   1   47.30    5.00
  14  -7  -1   39.60    4.10
 -14  -7   1   45.10    3.50
  14  -7  -1   33.40    5.80
  14  -7  -1   39.20    4.60
  14   7  -1   49.40    5.10
  14   7  -1   44.70    6.90
  14   7  -1   39.30    4.90
  13  -7  -1  209.18   11.10
 -13  -7   1  215.38   11.30
 -13  -7   1  209.68   10.30
  13  -7  -1  177.48   18.10
  13   7  -1  224.68   14.10
  13   7  -1  213.38   11.30
  13   7  -1  193.78   11.70
  12  -7  -1    8.90    4.30
  12  -7  -1   13.60    3.00
  12  -7  -1    9.00    2.70
 -12  -7   1    8.20    1.20
  12  -7  -1   12.50    2.40
 -12  -7   1   11.10    2.80
  12   7  -1   10.80    2.90
  12   7  -1   13.70    3.60
  12   7  -1   11.20    4.90
  11  -7  -1   36.30    5.20
 -11  -7   1   45.60    3.00
  11  -7  -1   35.10    3.90
  11  -7  -1   33.90    3.90
 -11  -7   1   35.50    2.40
  11  -7  -1   41.40    4.20
 -11  -7   1   44.90    4.60
  11   7  -1   45.50    5.50
  11   7  -1   44.20    4.30
  11   7  -1   50.79    5.80
  11   7  -1   48.20    4.70
 -10  -7   1   89.39    6.10
  10  -7  -1   92.19    5.90
  10  -7  -1   95.49    6.00
  10  -7  -1   91.29    5.70
  10  -7  -1  104.69    9.70
  10   7  -1   95.39    5.90
  10   7  -1  108.79    6.30
  10   7  -1  104.59    7.60
  10   7  -1  103.69    7.50
  -9  -7   1    1.50    1.50
   9  -7  -1    2.90    1.70
   9  -7  -1   -0.40    2.70
   9  -7  -1    0.90    1.60
  -9  -7   1    2.50    0.70
   9  -7  -1    2.60    1.90
   9   7  -1    4.00    1.80
   9   7  -1    1.50    2.90
   9   7  -1    4.70    2.10
   9   7  -1    2.00    1.90
   9   7  -1    3.20    2.60
   8  -7  -1  639.54   31.70
   8  -7  -1  662.13   31.40
   8   7  -1  716.83   31.90
   7  -7  -1  424.86   20.00
   7   7  -1  413.46   20.10
   6  -7  -1  203.68   10.10
   6  -7  -1  198.88   10.40
   6   7  -1  228.28   10.70
   6   7  -1  211.98   10.30
   6   7  -1  224.08   10.70
  -5  -7   1 1337.67   64.89
   5   7  -1 1458.05   64.89
   4  -7  -1   37.50    2.20
   4  -7  -1   42.90    2.40
   4  -7  -1   39.10    2.30
  -4  -7   1   42.00    2.10
  -4  -7   1   37.40    2.80
   4  -7  -1   44.50    3.20
   4   7  -1   41.70    2.40
   4   7  -1   44.70    2.50
   4   7  -1   38.10    2.80
   4   7  -1   42.50    3.10
  -3  -7   1 2065.29   97.39
   3   7  -1 2154.68   97.39
  -2  -7   1  622.04   30.00
   2  -7  -1  650.33   29.80
   2   7  -1  653.93   30.20
  -1  -7   1  840.02   38.10
   1  -7  -1  836.82   38.00
   1   7  -1  781.52   38.10
   0  -7   1   63.09    3.20
   0  -7  -1   64.49    3.40
  -1  -7  -1  707.93   31.60
   1  -7   1  648.94   31.40
   1   7   1  675.73   31.60
  -2  -7  -1 1871.41   86.19
   2   7   1 1862.11   86.19
  -3  -7  -1   59.59    3.20
  -3  -7  -1   55.49    2.90
   3  -7   1   63.49    3.10
   3   7   1   60.19    3.10
   3   7   1   59.69    3.20
   3   7   1   60.09    3.40
  -4  -7  -1 1105.69   54.39
   4   7   1 1236.78   54.39
  -5  -7  -1    6.80    0.80
  -5  -7  -1    5.00    1.10
   5  -7   1    6.70    1.80
  -5  -7  -1    5.80    1.50
   5  -7   1    5.40    0.90
   5  -7   1    5.70    1.00
   5  -7   1    8.00    1.50
   5   7   1    7.80    1.30
   5   7   1    8.40    1.20
   5   7   1    6.80    2.00
   5   7   1    8.10    1.80
   5   7   1    7.60    1.80
   5   7   1    8.60    1.90
  -6  -7  -1    8.60    2.20
  -6  -7  -1    9.80    1.10
   6  -7   1    9.50    1.20
   6  -7   1   10.50    2.00
  -6  -7  -1    7.60    0.90
   6   7   1    7.30    1.80
   6   7   1    8.50    2.10
   6   7   1    8.40    1.50
   6   7   1    8.80    1.40
   6   7   1   11.00    2.20
   7  -7   1   29.00    3.10
  -7  -7  -1   30.30    2.70
   7  -7   1   32.50    3.70
   7  -7   1   26.80    2.20
   7  -7   1   30.40    2.40
   7   7   1   34.50    3.70
   7   7   1   30.70    2.50
   7   7   1   25.80    2.90
   7   7   1   35.60    3.60
  -8  -7  -1  167.08    8.70
   8  -7   1  168.68    8.50
   8  -7   1  170.58    9.00
  -8  -7  -1  178.78    8.10
   8   7   1  174.38    9.60
   8   7   1  156.58    8.60
   8   7   1  177.38    8.80
   8   7   1  170.18    8.90
   8   7   1  172.18    9.50
   9  -7   1  196.18   10.30
   9  -7   1  201.48   10.70
   9  -7   1  194.08   10.10
   9  -7   1  214.08   11.50
  -9  -7  -1  206.98   10.40
   9   7   1  206.38   10.40
   9   7   1  223.58   11.50
   9   7   1  210.78   10.60
   9   7   1  201.98   10.40
   9   7   1  214.98   11.60
 -10  -7  -1   11.00    2.40
  10  -7   1    6.40    2.30
 -10  -7  -1    9.90    1.00
 -10  -7  -1    8.40    1.30
  10  -7   1    6.50    1.90
  10  -7   1    7.90    3.10
  10   7   1   10.70    2.40
  10   7   1    7.30    2.60
  10   7   1    4.20    3.60
 -11  -7  -1   49.99    3.20
  11  -7   1   43.80    4.40
  11  -7   1   43.40    4.10
  11  -7   1   48.80    4.40
  11  -7   1   53.39    5.80
 -11  -7  -1   43.90    2.60
 -11  -7  -1   49.20    4.40
  11   7   1   52.29    4.60
  11   7   1   53.79    6.20
  11   7   1   47.80    4.40
 -12  -7  -1   28.60    3.30
  12  -7   1   31.70    3.40
  12  -7   1   34.70    3.90
  12  -7   1   31.10    5.00
  12  -7   1   34.90    4.00
 -12  -7  -1   38.40    2.90
  12   7   1   42.20    4.60
 -12   7  -1   32.00    2.90
  12   7   1   35.50    4.00
  13  -7   1  182.58   10.20
  13  -7   1  173.38   10.40
 -13  -7  -1  195.18   10.40
 -13  -7  -1  203.98    9.50
  13  -7   1  185.58   10.20
  13  -7   1  204.58   16.30
  13   7   1  204.48   13.40
  13   7   1  183.28   11.00
  14  -7   1   22.80    3.80
 -14  -7  -1   28.90    3.10
  14  -7   1   24.90    3.50
 -14  -7  -1   25.20    3.30
  14  -7   1   22.10    5.10
  14   7   1   27.40    6.20
  14   7   1   22.70    3.80
  14   7   1   21.80    4.40
 -15  -7  -1   26.70    3.70
  15  -7   1   26.40    5.50
 -15  -7  -1   28.50    3.10
  15  -7   1   27.80    3.70
  15   7   1   26.90    4.30
  15   7   1   28.50    4.90
  15   7   1   25.80    5.70
 -16  -7  -1   88.19    5.20
  16   7   1   87.19    7.70
  16   7   1   99.69    8.60
  16   7   1  101.19    6.90
  16  -8  -1    5.00    2.80
 -16  -8   1    8.10    2.00
  16   8  -1    5.50    4.00
  16   8  -1   11.40    3.40
  16   8  -1    8.20    4.90
  15  -8  -1    0.00    2.80
 -15  -8   1    0.50    1.90
  15  -8  -1   -0.70    4.40
 -15  -8   1    0.50    2.70
  15   8  -1    0.80    3.10
  15   8  -1   -1.70    5.30
  15   8  -1    2.10    5.20
  14  -8  -1    5.80    2.90
 -14  -8   1    5.40    1.90
  14  -8  -1    5.80    4.60
 -14  -8   1    3.80    2.80
  14  -8  -1    1.90    2.90
  14   8  -1    6.30    3.00
  14   8  -1    7.50    5.60
  14   8  -1    5.40    3.90
  13  -8  -1   46.10    8.00
 -13  -8   1   55.29    3.80
 -13  -8   1   51.79    5.40
  13  -8  -1   45.40    4.80
  13   8  -1   46.20    5.20
  13   8  -1   47.90    7.00
  13   8  -1   55.99    5.30
 -12  -8   1  280.97   12.50
  12  -8  -1  255.37   13.10
  12  -8  -1  242.58   13.20
 -12  -8   1  267.77   13.50
 -12  -8   1  241.98   12.20
  12  -8  -1  239.28   12.90
  12  -8  -1  272.17   15.40
  12   8  -1  289.27   15.70
  12   8  -1  258.27   13.40
  12   8  -1  277.27   13.80
 -11  -8   1  203.68   10.30
  11  -8  -1  213.38   11.20
  11  -8  -1  205.58   11.20
 -11  -8   1  230.08   11.60
  11  -8  -1  220.78   13.30
  11   8  -1  231.98   11.40
  11   8  -1  228.08   13.10
  11   8  -1  235.58   11.80
  10  -8  -1  162.38    8.90
 -10  -8   1  165.58    9.30
 -10  -8   1  175.48    8.40
  10  -8  -1  161.28    9.00
  10  -8  -1  167.98    8.90
 -10   8   1  185.38    8.60
  10   8  -1  170.88   10.60
  10   8  -1  175.68    9.10
  10   8  -1  178.78    9.30
  10   8  -1  161.48    9.10
  10   8  -1  190.88   10.80
  10   8  -1  182.98    9.40
   9  -8  -1  611.34   29.60
   9  -8  -1  591.04   28.30
   9  -8  -1  576.54   28.30
   9   8  -1  644.34   29.40
   8  -8  -1   66.99    4.20
   8  -8  -1   79.49    6.10
   8  -8  -1   69.49    4.20
   8  -8  -1   69.29    4.50
  -8  -8   1   74.19    3.80
   8   8  -1   76.69    5.20
   8   8  -1   80.79    5.70
   8   8  -1   72.89    4.90
   8   8  -1   69.19    4.40
   8   8  -1   73.19    5.70
   8   8  -1   77.69    4.70
   7  -8  -1   40.20    3.00
   7  -8  -1   36.80    2.70
   7  -8  -1   43.10    4.50
   7  -8  -1   40.30    2.70
   7   8  -1   44.00    4.10
   7   8  -1   34.70    3.40
   7   8  -1   42.10    2.90
  -6  -8   1  115.59    5.40
   6  -8  -1  106.19    5.60
   6  -8  -1  101.99    5.70
   6  -8  -1  113.39    6.70
   6   8  -1  106.69    6.20
   6   8  -1  122.99    6.70
   6   8  -1  115.49    5.90
   6   8  -1  118.99    5.80
   5  -8  -1  401.76   19.00
   5  -8  -1  411.76   18.90
  -5  -8   1  379.16   20.40
   5   8  -1  425.46   19.20
   4  -8  -1  430.36   19.50
   4  -8  -1  410.56   19.30
  -4  -8   1  399.96   19.80
   4   8  -1  427.46   19.80
   3  -8  -1  109.09    5.80
  -3  -8   1  117.89    6.10
   3   8  -1  117.29    5.80
   3   8  -1  113.19    5.60
   3   8  -1  114.79    5.60
   3   8  -1  120.29    5.80
   2  -8  -1  195.08    9.30
  -2  -8   1  191.18    9.40
   2   8  -1  184.68    9.40
   2   8  -1  184.58    9.10
   2   8  -1  204.58    9.10
   2   8  -1  187.68    9.00
  -1  -8   1  127.69    6.30
   1  -8  -1  114.19    6.10
   1  -8  -1  123.09    6.20
   0  -8  -1 1357.16   63.59
   0  -8   1 1391.66   63.59
  -1  -8  -1  574.54   26.60
   1  -8   1  552.24   26.40
   1   8   1  574.24   27.00
  -2  -8  -1 2224.98  101.89
   2   8   1 2187.48  101.89
   3  -8   1 1106.69   53.79
  -3  -8  -1 1181.48   54.19
   3   8   1 1211.08   54.19
   4  -8   1  367.06   16.90
  -4  -8  -1  350.76   17.40
   4   8   1  373.16   17.40
  -5  -8  -1  657.93   32.90
   5   8   1  744.63   33.00
   6  -8   1    5.70    1.20
  -6  -8  -1    5.30    1.30
   6  -8   1    7.20    2.10
   6  -8   1    4.30    1.50
  -6  -8  -1    5.50    0.80
   6   8   1    8.50    2.00
   6   8   1    6.90    1.30
   6   8   1    5.80    1.50
   6   8   1    4.10    1.60
   6   8   1    8.00    2.10
  -7  -8  -1   66.99    3.40
   7  -8   1   67.39    3.80
  -7  -8  -1   75.39    4.30
   7  -8   1   67.89    4.10
   7  -8   1   65.79    5.10
  -7  -8  -1   69.09    3.60
   7   8   1   77.59    4.10
   7   8   1   68.09    4.40
   7   8   1   71.69    5.20
   7   8   1   75.69    5.10
  -8  -8  -1  405.76   20.30
   8  -8   1  436.96   20.60
   8  -8   1  454.85   21.10
   8  -8   1  463.55   20.80
  -9  -8  -1   37.80    3.10
   9  -8   1   32.60    3.40
  -9  -8  -1   36.50    2.40
   9  -8   1   30.70    3.10
  -9  -8  -1   32.60    2.00
   9  -8   1   35.70    4.20
   9  -8   1   30.20    2.90
   9   8   1   41.10    4.40
   9   8   1   38.30    3.30
   9   8   1   33.80    3.70
  10  -8   1  113.69    6.70
  10  -8   1  129.79    7.10
  10  -8   1  123.99    7.00
 -10  -8  -1  121.99    7.10
  10  -8   1  108.39    9.90
  10   8   1  134.79    7.40
  10   8   1  124.39    7.00
  10   8   1  134.89    8.90
 -11  -8  -1  162.48    7.60
 -11  -8  -1  157.68    8.60
  11  -8   1  146.49   10.20
 -11  -8  -1  144.59    7.30
  11  -8   1  143.19    8.40
  11  -8   1  148.19    8.20
  11  -8   1  142.69    8.40
  11   8   1  164.18    8.60
  11   8   1  169.48   10.70
  11   8   1  157.68    8.90
  12  -8   1   58.59    4.60
 -12  -8  -1   60.29    3.70
  12  -8   1   55.49    6.30
 -12  -8  -1   51.89    3.10
  12  -8   1   54.69    4.40
 -12  -8  -1   55.19    4.90
  12  -8   1   53.19    5.00
  12   8   1   74.49   10.50
 -12   8  -1   56.89    4.00
  12   8   1   52.89    5.70
  13  -8   1   18.90    2.60
 -13  -8  -1   17.00    3.30
  13  -8   1   20.10    3.50
  13  -8   1   16.00    3.00
  13  -8   1   17.00    4.70
 -13  -8  -1   23.40    2.30
  13   8   1   11.50    5.40
  13   8   1   19.40    3.40
  13   8   1   22.10    4.20
  14  -8   1  243.98   12.70
 -14  -8  -1  247.18   11.90
 -14  -8  -1  260.37   12.90
  14  -8   1  212.98   14.60
  14   8   1  255.97   13.00
  14   8   1  251.77   15.40
  14   8   1  221.88   13.40
  15  -8   1   25.70    6.60
 -15  -8  -1   29.70    4.70
 -15  -8  -1   29.90    3.30
  15  -8   1   22.70    3.30
  15   8   1   33.50    6.20
  15   8   1   22.80    4.70
  15   8   1   29.20    4.20
 -16  -8  -1    1.80    1.80
  16   8   1    2.70    3.90
  16   8   1    5.90    4.50
  16   8   1    3.60    3.00
 -16  -9   1   16.80    2.30
  16   9  -1   10.30    4.10
  16   9  -1   15.30    5.20
  16   9  -1   15.90    3.30
 -15  -9   1   76.59    6.00
 -15  -9   1   66.19    4.60
  15  -9  -1   66.39    5.60
  15   9  -1   68.89    6.80
  15   9  -1   69.59    8.10
  15   9  -1   82.79    6.20
 -14  -9   1   23.40    2.50
  14  -9  -1   15.00    4.80
 -14  -9   1   18.10    3.40
  14  -9  -1   23.10    3.40
  14   9  -1   13.60    3.90
  14   9  -1   24.40    3.70
  14   9  -1   15.90    6.10
  13  -9  -1   52.09    6.50
  13  -9  -1   43.40    4.80
  13  -9  -1   55.19    6.60
  13   9  -1   55.69    7.40
  13   9  -1   59.49    5.40
  13   9  -1   49.30    5.20
  12  -9  -1    7.50    4.50
  12  -9  -1   14.30    3.00
  12  -9  -1   15.80    2.90
 -12  -9   1   13.90    3.00
  12   9  -1    7.10    8.30
  12   9  -1   21.20    3.80
 -11  -9   1  181.38    8.20
 -11  -9   1  183.68    9.60
 -11  -9   1  166.78    8.50
  11  -9  -1  163.88    9.10
  11  -9  -1  149.49   11.20
  11   9  -1  177.88   11.30
  11   9  -1  171.18    9.70
  10  -9  -1   34.50    3.10
  10  -9  -1   33.20    3.50
 -10  -9   1   37.90    2.30
  10  -9  -1   34.60    4.90
 -10  -9   1   34.20    2.80
  10  -9  -1   37.80    3.50
  10   9  -1   42.00    3.80
  10   9  -1   39.70    3.80
  10   9  -1   46.60    5.30
  10   9  -1   41.80    4.80
 -10   9   1   33.80    3.00
  10   9  -1   42.80    4.20
   9  -9  -1  274.87   14.10
   9  -9  -1  272.97   14.10
  -9  -9   1  296.57   14.50
   9  -9  -1  265.07   14.10
   9  -9  -1  307.27   15.70
  -9  -9   1  295.97   13.80
   9   9  -1  298.07   15.40
   9   9  -1  311.87   15.00
   9   9  -1  297.77   15.50
   9   9  -1  296.17   14.40
   9   9  -1  294.97   14.30
   9   9  -1  315.27   14.80
   8  -9  -1  404.56   18.80
   8  -9  -1  391.06   18.80
   8  -9  -1  393.06   18.70
   8   9  -1  374.76   21.60
   8   9  -1  416.56   19.40
   7  -9  -1  489.45   22.70
   7  -9  -1  474.95   22.80
   7  -9  -1  495.75   22.80
   6  -9  -1  267.27   12.60
   6  -9  -1  261.27   12.50
   6  -9  -1  250.97   12.60
   6   9  -1  274.97   13.40
   6   9  -1  266.67   12.70
   6   9  -1  276.47   12.80
  -5  -9   1  375.16   19.00
   5  -9  -1  403.06   18.40
   5  -9  -1  397.06   18.40
   5   9  -1  411.66   19.00
   5   9  -1  384.26   18.90
   4  -9  -1  377.86   17.80
   3  -9  -1  375.26   17.30
  -3  -9   1  357.76   17.60
  -2  -9   1  572.94   25.90
   2  -9  -1  543.75   25.70
   2   9  -1  533.05   25.90
  -1  -9   1   64.79    3.60
  -1  -9   1   70.19    3.90
   1  -9  -1   70.19    3.80
  -1  -9   1   65.29    3.40
   1   9  -1   60.79    3.40
  -1   9   1   69.59    3.50
  -1   9   1   70.29    3.30
   0  -9  -1   34.10    2.00
   0  -9  -1   34.10    2.30
   0  -9   1   33.40    2.40
   0  -9   1   32.30    2.10
   0   9   1   38.70    2.00
   0   9  -1   32.40    2.00
   0   9   1   38.20    2.20
   1  -9   1  375.26   17.80
  -1  -9  -1  377.06   17.90
   2  -9   1    6.60    1.20
   2  -9   1    6.30    1.00
  -2  -9  -1    7.10    1.00
  -2  -9  -1    6.80    0.70
   2   9   1    9.20    1.50
  -2   9  -1    6.50    0.70
   2   9   1    8.90    1.00
   2   9   1    8.00    0.90
   2   9   1    6.20    1.10
   2   9   1    7.80    1.00
  -3  -9  -1 2253.87  106.29
   3   9   1 2346.87  106.29
   4  -9   1  599.84   27.20
  -4  -9  -1  569.34   27.60
   5  -9   1  310.47   14.00
   5  -9   1  298.67   13.90
   5   9   1  284.17   14.60
   6  -9   1  486.15   22.80
   6  -9   1  474.55   22.70
   6   9   1  506.25   23.40
   7  -9   1  209.38   10.30
   7  -9   1  195.88   10.00
   7  -9   1  219.68   11.10
   7  -9   1  199.18   10.00
   7   9   1  221.58   10.40
  -8  -9  -1   35.60    2.10
   8  -9   1   43.50    4.20
   8  -9   1   36.90    2.90
   8  -9   1   38.30    3.10
  -8  -9  -1   38.70    2.40
  -8  -9  -1   39.00    3.40
   8   9   1   36.60    4.00
   8   9   1   36.40    3.40
  -9  -9  -1    9.10    1.00
  -9  -9  -1    8.00    2.10
   9  -9   1    7.00    1.70
   9  -9   1    7.50    3.20
   9  -9   1    7.10    1.80
  -9  -9  -1    7.10    1.30
   9   9   1    7.00    3.20
   9   9   1    9.60    2.40
   9   9   1    5.80    2.00
   9   9   1   10.80    2.50
 -10  -9  -1  128.99    5.90
  10  -9   1  111.49    6.80
  10  -9   1  119.69    6.60
  10  -9   1  117.29    6.80
 -10  -9  -1  125.99    6.20
  10  -9   1  110.49   10.20
  10   9   1  118.89    8.80
  10   9   1  131.49    7.40
  10   9   1  126.89    7.00
  11  -9   1   31.90    5.10
 -11  -9  -1   37.70    3.00
 -11  -9  -1   45.00    4.40
  11  -9   1   35.10    3.60
  11  -9   1   37.10    3.80
  11   9   1   32.70    4.10
  11   9   1   43.40    4.30
  11   9   1   39.40    5.60
 -12  -9  -1   94.69    6.30
  12  -9   1   87.19    6.20
  12  -9   1   99.99    8.40
  12  -9   1   90.29    5.90
  12  -9   1   96.59    5.70
 -12  -9  -1   88.39    5.50
  12   9   1   95.39    6.40
 -12   9  -1   86.29    5.60
  12   9   1  113.99    9.80
  12   9   1   98.79    7.80
 -13  -9  -1   88.09    4.90
  13  -9   1   72.29    5.50
  13  -9   1   70.99    6.00
  13  -9   1   70.69    8.20
  13   9   1   90.69    9.30
  13   9   1   81.49    6.90
  13   9   1   80.69    6.10
  14  -9   1    5.20    4.60
  14  -9   1    8.90    3.00
 -14  -9  -1    8.20    2.80
 -14  -9  -1    9.30    2.20
  14   9   1    2.00    3.80
  14   9   1    5.50    5.30
  14   9   1    3.10    3.30
 -15  -9  -1   30.40    3.40
  15  -9   1   26.00    3.30
  15   9   1   28.30    5.00
  15   9   1   29.00    6.10
  15   9   1   30.40    4.00
 -16  -9  -1    4.10    1.50
 -16  -9  -1    4.90    2.20
  16   9   1    4.40    4.10
  16   9   1    5.90    3.20
  16   9   1    4.20    4.50
 -16 -10   1    5.40    2.00
  16  10  -1    2.20    3.40
  16  10  -1    9.50    4.90
  16  10  -1    7.50    4.10
 -15 -10   1   19.80    2.50
  15 -10  -1   12.60    3.10
 -15 -10   1   23.00    3.60
  15  10  -1   13.80    4.20
  15  10  -1   20.60    5.90
  15  10  -1   14.50    3.50
 -14 -10   1   20.60    3.50
  14 -10  -1   26.80    3.40
  14 -10  -1   18.50    5.40
 -14 -10   1   26.40    2.70
  14  10  -1   25.10    4.60
  14  10  -1   24.90    3.70
  14  10  -1   27.80    6.70
 -13 -10   1  164.08    8.10
 -13 -10   1  144.49    7.90
 -13 -10   1  155.78    9.80
  13 -10  -1  149.29    8.70
  13 -10  -1  145.09   11.40
  13  10  -1  169.28   12.50
  13  10  -1  161.18    9.70
  13  10  -1  163.28    9.10
 -12 -10   1   77.79    4.70
  12 -10  -1   66.79    5.30
 -12 -10   1   75.49    4.10
  12 -10  -1   66.49    5.40
 -12 -10   1   75.99    6.00
  12  10  -1   89.19    9.00
 -11 -10   1  335.77   17.00
  11 -10  -1  361.06   18.70
  11 -10  -1  312.87   16.60
  11 -10  -1  327.67   16.60
 -11 -10   1  358.86   16.20
  11  10  -1  352.46   16.80
 -10 -10   1   35.10    2.30
  10 -10  -1   32.00    3.40
 -10 -10   1   34.80    2.80
 -10 -10   1   33.90    3.40
  10 -10  -1   39.90    5.00
  10 -10  -1   29.70    3.30
  10  10  -1   41.20    5.00
  10  10  -1   41.00    3.90
  10  10  -1   39.70    3.80
 -10  10   1   29.90    3.00
  -9 -10   1  112.29    6.40
   9 -10  -1  116.59    8.00
   9 -10  -1   98.29    5.80
  -9 -10   1  112.09    5.50
  -9 -10   1   96.09    5.20
   9 -10  -1  101.39    5.80
   9  10  -1   96.39    6.70
   9  10  -1  109.09    6.10
   9  10  -1  115.19    6.30
   9  10  -1  111.29    7.60
  -9  10   1  107.69    5.70
   9  10  -1  116.89    7.10
  -8 -10   1   34.10    3.40
  -8 -10   1   33.20    2.30
   8 -10  -1   34.20    4.20
   8 -10  -1   29.20    2.60
   8 -10  -1   27.80    2.60
   8 -10  -1   25.70    2.30
   8  10  -1   33.70    3.90
   8  10  -1   34.60    3.10
   8  10  -1   25.20    3.30
   8  10  -1   32.70    3.70
   7 -10  -1  436.76   20.60
  -7 -10   1  416.76   20.30
   7 -10  -1  455.35   20.60
   7 -10  -1  447.26   20.50
   6 -10  -1  409.66   18.70
   6 -10  -1  401.86   18.60
   6  10  -1  408.46   19.20
   6  10  -1  375.16   19.30
   5 -10  -1  407.06   19.90
  -5 -10   1  452.45   20.70
   4 -10  -1   38.50    2.60
  -4 -10   1   39.60    2.10
  -3 -10   1  794.92   37.10
   3 -10  -1  818.92   36.90
   3  10  -1  759.72   37.10
  -2 -10   1 1020.40   46.50
   2 -10  -1  972.80   46.30
  -1 -10   1 1104.19   51.99
   1 -10  -1 1133.79   51.89
   0 -10  -1  148.99    7.60
   1 -10   1  355.56   17.30
  -1 -10  -1  375.16   17.50
   2 -10   1  678.93   31.90
  -2 -10  -1  691.83   32.20
   2  10   1  684.03   32.40
  -3 -10  -1 2537.55  115.99
   3  10   1 2482.15  116.09
   4 -10   1  192.28    9.50
   4 -10   1  204.88    9.30
  -4 -10  -1  199.28   10.10
   5 -10   1   15.40    1.40
  -5 -10  -1   16.90    1.80
   5 -10   1   19.10    2.30
   5 -10   1   16.10    1.60
   5 -10   1   13.90    1.40
  -5 -10  -1   13.90    1.40
  -5 -10  -1   18.70    2.40
   5  10   1   18.60    1.80
   5  10   1   20.00    2.30
   5  10   1   17.70    2.30
   5  10   1   21.30    2.70
   6 -10   1   25.60    3.10
   6 -10   1   22.80    1.80
  -6 -10  -1   25.70    2.50
   6  10   1   25.20    2.20
   6  10   1   24.40    2.50
   6  10   1   22.70    2.80
   7 -10   1  371.76   18.00
   7 -10   1  380.56   18.10
   7  10   1  404.16   18.90
  -8 -10  -1    6.70    1.80
   8 -10   1    4.70    1.50
   8 -10   1    6.80    2.70
   8 -10   1    7.00    1.40
  -8 -10  -1    6.60    1.10
   8 -10   1    5.50    1.40
   8  10   1    6.00    2.70
   8  10   1   10.80    1.90
   8  10   1    3.80    2.30
   9 -10   1   24.70    2.60
   9 -10   1   24.30    2.50
  -9 -10  -1   26.70    2.30
   9 -10   1   24.70    2.70
  -9 -10  -1   28.40    2.70
   9 -10   1   27.70    4.00
  -9 -10  -1   25.90    1.80
   9  10   1   28.60    4.20
   9  10   1   34.30    3.90
   9  10   1   32.60    3.20
  10 -10   1    4.10    2.00
  10 -10   1    9.90    3.60
 -10 -10  -1    5.80    2.30
  10 -10   1    6.60    1.80
 -10 -10  -1    8.10    1.10
  10 -10   1    6.00    1.90
  10  10   1   12.70    3.90
  10  10   1   11.60    2.90
  10  10   1    9.30    2.40
  10  10   1   11.90    3.10
  10  10   1    9.50    2.70
 -11 -10  -1  379.96   18.60
 -11 -10  -1  419.66   18.80
  11 -10   1  383.66   19.20
 -11 -10  -1  414.06   19.60
  11 -10   1  378.46   19.20
  11 -10   1  392.16   20.90
  11  10   1  415.06   19.80
  11  10   1  421.86   19.60
 -12 -10  -1    2.10    2.80
  12 -10   1   -0.30    2.20
 -12 -10  -1    1.70    1.20
  12 -10   1    0.50    1.60
 -12 -10  -1    1.50    2.40
  12 -10   1    0.90    3.80
  12 -10   1   -1.60    2.40
  12  10   1    3.50    3.60
  12  10   1    0.10    2.80
  12  10   1   -1.30    4.90
 -13 -10  -1   58.89    5.40
  13 -10   1   49.00    6.50
 -13 -10  -1   57.49    3.40
  13 -10   1   49.40    4.80
 -13 -10  -1   61.29    4.20
  13  10   1   63.79    7.70
  13  10   1   62.59    5.50
  13  10   1   59.79    5.70
  14 -10   1   13.10    4.90
  14 -10   1   14.00    3.00
 -14 -10  -1   14.80    3.20
 -14 -10  -1   15.50    2.30
  14  10   1   16.80    3.60
  14  10   1   10.40    5.60
  14  10   1   13.70    4.30
  15  10   1   90.39    9.70
  15  10   1   97.09    6.90
 -16 -10  -1    2.00    1.00
  16  10   1   -0.60    3.10
  16  10   1    5.90    4.20
  16  10   1    0.00    4.40
 -16 -11   1    0.50    2.00
 -16 -11   1    1.80    1.50
  16  11  -1    2.20    5.70
  16  11  -1   -2.00    3.70
  16  11  -1    0.00    2.90
 -15 -11   1    1.20    2.10
  15  11  -1   -1.00    3.70
  15  11  -1    1.80    3.20
  15  11  -1   -1.90    5.20
  14 -11  -1  202.68   14.60
 -14 -11   1  233.18   12.60
 -14 -11   1  245.98   11.60
  14  11  -1  240.98   15.50
  14  11  -1  244.68   12.50
  14  11  -1  215.78   12.90
 -13 -11   1    9.10    3.10
  13 -11  -1   10.80    2.90
  13 -11  -1   13.40    5.20
 -13 -11   1   14.70    1.60
 -13 -11   1   11.40    2.30
  13  11  -1   13.90    5.80
  13  11  -1   14.00    4.20
  13  11  -1   12.70    3.30
 -12 -11   1   42.70    4.10
  12 -11  -1   46.90    6.30
 -12 -11   1   42.00    2.80
  12 -11  -1   44.00    4.30
  12 -11  -1   38.90    3.70
  12  11  -1   57.09    6.80
  12  11  -1   48.50    4.40
 -11 -11   1   84.29    4.90
 -11 -11   1   83.09    4.30
  11 -11  -1   77.09    5.30
 -11 -11   1   81.69    6.00
  11 -11  -1   73.59    8.00
  11  11  -1   95.89    8.50
  11  11  -1   86.29    6.50
 -10 -11   1   14.10    1.70
  10 -11  -1   14.10    1.60
  10 -11  -1   17.10    2.40
  10 -11  -1   17.40    4.40
 -10 -11   1   17.20    2.80
  10 -11  -1   14.50    2.20
  10  11  -1   15.00    4.10
  10  11  -1   20.10    3.80
  10  11  -1   18.10    3.20
  10  11  -1   21.30    2.80
 -10  11   1   16.70    2.10
  10  11  -1   18.80    3.00
   9 -11  -1  211.88   11.50
  -9 -11   1  240.58   11.30
   9 -11  -1  228.08   13.20
  -9 -11   1  232.58   11.90
   9  11  -1  245.48   11.80
  -9  11   1  244.68   11.50
   9  11  -1  239.68   12.80
   9  11  -1  241.38   12.00
   8 -11  -1  284.27   14.70
  -8 -11   1  322.37   15.10
   8 -11  -1  317.97   16.20
   8 -11  -1  290.97   14.70
   8  11  -1  318.77   15.10
   8  11  -1  324.67   15.00
   7 -11  -1  960.80   46.40
   7  11  -1 1050.59   47.30
   6 -11  -1  188.68    9.70
   6 -11  -1  160.68    8.40
   6 -11  -1  165.18    8.50
  -6 -11   1  178.98    8.80
  -6 -11   1  187.38    8.40
   6  11  -1  176.58    9.10
   6  11  -1  171.18    9.40
   6  11  -1  180.08    8.70
   6  11  -1  184.58    8.80
   5 -11  -1   25.50    2.20
   5 -11  -1   28.80    2.00
  -5 -11   1   32.30    2.70
  -5 -11   1   23.60    2.90
   5 -11  -1   26.60    1.70
  -5 -11   1   25.00    1.60
   5  11  -1   33.30    3.30
   5  11  -1   26.10    2.10
  -4 -11   1   89.59    4.60
  -4 -11   1   93.09    5.00
  -4 -11   1  101.49    5.60
   4  11  -1  100.89    5.20
   4  11  -1   86.79    4.70
   4  11  -1   89.69    4.80
   4  11  -1   93.19    5.30
   3 -11  -1  116.29    6.00
   3 -11  -1  118.89    6.50
   3 -11  -1  129.69    6.80
  -3 -11   1  133.29    6.10
   3 -11  -1  122.69    6.70
   3  11  -1  136.19    6.50
   3  11  -1  121.39    6.20
   3  11  -1  132.89    6.20
   3  11  -1  132.19    6.20
   3  11  -1  131.19    6.40
  -2 -11   1  229.68   11.50
   2 -11  -1  223.78   11.30
   2  11  -1  237.78   10.80
   1 -11  -1  354.46   16.40
  -1 -11   1  350.86   16.50
   1  11  -1  317.37   15.90
   1  11  -1  349.87   15.90
   0 -11   1  217.98   11.10
   0 -11  -1  216.18   11.10
   0  11  -1  239.88   10.60
  -1 -11  -1   86.09    5.10
  -1 -11  -1   96.59    4.50
   1 -11   1   91.39    5.00
  -1 -11  -1   86.99    4.70
   1  11   1   89.09    4.60
   1  11   1   91.79    4.80
   1  11   1   93.19    4.50
   1  11   1   90.89    4.60
   1  11   1   88.19    4.50
  -2 -11  -1   41.10    2.30
   2 -11   1   37.50    2.80
  -2 -11  -1   42.20    3.10
   2 -11   1   42.90    2.80
  -2 -11  -1   41.40    2.60
   2  11   1   41.50    2.60
  -2  11  -1   39.80    2.20
   2  11   1   40.10    2.40
   2  11   1   38.40    2.40
   2  11   1   39.40    2.40
   2  11   1   39.80    3.00
   3 -11   1  995.90   45.40
  -3 -11  -1 1009.60   45.80
   3  11   1  926.01   45.70
  -4 -11  -1  636.74   30.70
   4 -11   1  631.94   30.20
   4  11   1  675.23   30.70
  -5 -11  -1   99.19    4.60
  -5 -11  -1   95.59    5.00
   5 -11   1   94.89    4.70
  -5 -11  -1   81.99    5.50
   5 -11   1   83.99    4.50
   5  11   1   96.89    5.50
   5  11   1  100.69    5.50
   5  11   1   88.39    4.90
  -6 -11  -1   21.70    2.10
  -6 -11  -1   18.40    2.60
  -6 -11  -1   19.80    1.40
   6 -11   1   16.70    1.80
  -6 -11  -1   18.50    1.70
   6 -11   1   17.50    1.70
   6  11   1   22.20    2.10
   6  11   1   23.60    2.90
   6  11   1   23.70    2.70
   6  11   1   19.70    2.00
   7 -11   1  639.54   31.30
   7  11   1  710.53   31.90
  -8 -11  -1   44.20    2.70
   8 -11   1   46.70    3.00
   8 -11   1   44.90    5.00
   8 -11   1   40.40    3.10
  -8 -11  -1   44.00    3.70
   8 -11   1   42.60    3.00
   8  11   1   46.60    3.50
   8  11   1   43.10    4.20
   8  11   1   48.10    4.90
   8  11   1   48.80    3.90
   9 -11   1    2.50    1.60
  -9 -11  -1    2.70    1.30
   9 -11   1    2.10    3.00
   9 -11   1    1.60    1.40
   9 -11   1    1.20    1.30
  -9 -11  -1   -0.70    1.90
  -9 -11  -1    2.90    0.90
   9  11   1    2.30    2.60
   9  11   1    1.90    1.90
   9  11   1   -0.20    3.00
   9  11   1    2.40    2.30
  10 -11   1   57.49    6.70
 -10 -11  -1   74.29    4.10
  10 -11   1   67.39    4.40
 -10 -11  -1   69.09    5.10
  10 -11   1   61.79    4.60
 -10 -11  -1   68.09    3.60
  10  11   1   72.39    5.00
  10  11   1   79.09    5.50
  10  11   1   74.29    7.10
 -11 -11  -1   69.59    5.20
 -11 -11  -1   58.29    3.90
  11 -11   1   54.99    3.90
  11 -11   1   56.79    6.40
  11 -11   1   64.89    4.30
  11  11   1   70.79    7.70
  11  11   1   54.29    5.50
 -12 -11  -1  187.58   10.20
 -12 -11  -1  172.68    8.80
  12 -11   1  180.48   11.90
  12  11   1  198.48   12.70
  12  11   1  195.48   10.70
  12  11   1  179.98   10.10
  13 -11   1   20.80    5.10
 -13 -11  -1   30.40    3.40
 -13 -11  -1   30.10    3.60
  13 -11   1   25.80    3.20
 -13 -11  -1   24.30    2.40
  13  11   1   27.30    3.70
  13  11   1   30.30    4.90
  13  11   1   30.40    6.20
 -14 -11  -1  137.39    7.40
 -14 -11  -1  135.19    8.60
  14 -11   1  125.29   10.40
  14  11   1  140.09    8.60
  14  11   1  151.58   11.70
  14  11   1  136.89    9.30
 -15 -11  -1    1.20    1.00
 -15 -11  -1    2.00    2.00
  15  11   1    3.20    5.20
  15  11   1   -1.40    3.00
  15  11   1    4.00    4.10
 -16 -11  -1   17.70    1.70
 -16 -11  -1   17.30    3.10
  16  11   1   16.10    4.30
  16  11   1   18.00    3.60
  16  11   1   23.70    5.80
 -16 -12   1    4.60    3.50
  16  12  -1    8.10    4.10
  16  12  -1    3.90    3.00
  16  12  -1    5.40    7.30
 -15 -12   1    9.80    2.30
  15  12  -1   11.10    4.10
  15  12  -1    5.00    5.60
  15  12  -1    9.80    3.60
  14 -12  -1    7.40    2.60
 -14 -12   1    7.00    1.40
 -14 -12   1    7.10    2.30
  14 -12  -1    8.30    4.90
 -14 -12   1    6.10    3.10
  14  12  -1    6.20    5.70
  14  12  -1   12.10    3.40
  14  12  -1    6.50    4.00
 -13 -12   1  123.49    6.20
  13 -12  -1  106.69   10.30
 -13 -12   1  120.99    8.10
 -13 -12   1  123.59    6.90
  13 -12  -1  120.89    7.30
  13  12  -1  126.09   11.30
  13  12  -1  126.39    8.50
  13  12  -1  135.79    8.10
  12 -12  -1  313.47   18.00
 -12 -12   1  333.37   15.30
  12 -12  -1  297.97   15.60
 -12 -12   1  304.67   16.10
 -12 -12   1  301.27   14.90
  12  12  -1  336.87   16.00
  12  12  -1  344.27   16.50
  11 -12  -1    8.50    2.30
 -11 -12   1   14.20    3.00
 -11 -12   1   12.00    1.40
  11 -12  -1   13.50    2.20
  11 -12  -1    8.90    4.20
 -11 -12   1   11.60    2.00
  11  12  -1   10.50    3.50
  11  12  -1   15.20    3.30
  11  12  -1   15.60    4.60
  11  12  -1   18.10    2.90
  11  12  -1    8.70    3.30
 -10 -12   1   65.09    4.00
 -10 -12   1   68.09    5.10
  10 -12  -1   62.49    4.30
  10 -12  -1   54.79    4.10
 -10 -12   1   58.39    3.40
  10 -12  -1   73.49    7.10
  10  12  -1   65.19    5.20
  10  12  -1   63.49    6.10
  10  12  -1   70.29    6.80
 -10  12   1   61.19    4.20
  10  12  -1   65.09    4.70
   9 -12  -1   67.09    4.30
  -9 -12   1   73.59    4.10
  -9 -12   1   69.49    5.10
  -9 -12   1   68.79    3.60
   9 -12  -1   72.89    6.80
   9 -12  -1   63.79    4.20
   9 -12  -1   64.99    3.70
   9  12  -1   69.19    5.00
   9  12  -1   70.69    6.40
  -9  12   1   72.19    4.30
   9  12  -1   75.89    5.90
   9  12  -1   75.19    4.70
  -8 -12   1  153.08    8.20
   8 -12  -1  150.38    9.40
   8 -12  -1  151.28    8.50
  -8 -12   1  142.09    7.30
   8 -12  -1  140.79    7.60
  -8 -12   1  160.68    7.50
   8  12  -1  155.78    8.90
   8  12  -1  163.88    9.10
   8  12  -1  161.98    8.00
   8  12  -1  157.08    8.20
   7 -12  -1   41.10    2.50
  -7 -12   1   36.70    3.40
   7 -12  -1   36.80    2.70
   7  12  -1   42.00    3.00
   7  12  -1   30.90    3.80
   7  12  -1   41.80    4.30
   6 -12  -1  224.18   10.60
   6 -12  -1  216.68   10.50
   6  12  -1  225.88   10.70
  -5 -12   1  849.12   41.90
   5 -12  -1  898.71   41.30
   5  12  -1  875.51   41.90
   5  12  -1  931.01   41.70
   4 -12  -1  547.55   27.50
   4 -12  -1  631.34   27.90
   4  12  -1  589.24   28.00
   4  12  -1  614.44   28.40
  -3 -12   1   22.40    1.50
   3  12  -1   22.60    1.70
  -2 -12   1   64.09    3.50
   2 -12  -1   56.49    4.00
   2  12  -1   66.29    3.40
   2  12  -1   60.39    3.30
  -2  12   1   69.69    3.50
  -1 -12   1  507.85   24.00
   1 -12  -1  486.35   23.90
   1  12  -1  518.85   23.30
   0 -12  -1  634.34   29.70
   0 -12   1  627.54   29.70
   1 -12   1  583.94   27.90
  -1 -12  -1  600.44   28.00
  -2 -12  -1 2696.43  123.09
   2 -12   1 2630.94  122.89
   3 -12   1   63.79    4.10
  -3 -12  -1   58.69    4.30
  -3 -12  -1   67.29    3.80
  -3  12  -1   66.49    3.30
   3  12   1   68.59    4.40
   3  12   1   61.39    4.50
   3  12   1   70.19    3.50
  -4 -12  -1  341.97   17.00
   4 -12   1  337.87   16.50
   4  12   1  342.27   16.30
   4  12   1  364.96   16.40
   4  12   1  351.66   17.10
   5 -12   1  280.27   13.00
  -5 -12  -1  267.67   13.80
   5 -12   1  257.27   12.70
   5  12   1  286.77   13.00
  -6 -12  -1   19.90    1.50
   6 -12   1   21.80    2.00
   6 -12   1   18.90    1.70
  -6 -12  -1   25.60    2.60
  -6 -12  -1   25.70    1.90
   6 -12   1   18.90    1.70
   6  12   1   26.00    2.70
   6  12   1   24.10    2.30
   6  12   1   28.30    3.20
   6  12   1   27.70    3.20
  -7 -12  -1   13.30    2.00
  -7 -12  -1   17.50    1.80
   7 -12   1   13.60    1.50
   7 -12   1   19.60    3.20
   7  12   1   12.20    1.90
   7  12   1   16.00    2.30
   7  12   1   18.60    2.60
   7  12   1   13.60    3.60
  -8 -12  -1  227.68   11.60
   8 -12   1  248.68   13.30
   8 -12   1  225.68   11.90
  -8 -12  -1  258.87   11.80
  -8 -12  -1  251.17   12.40
   8  12   1  268.47   13.30
   8  12   1  255.37   12.30
   8  12   1  266.97   13.10
   9 -12   1   39.80    4.70
   9 -12   1   34.20    3.00
   9 -12   1   36.20    2.80
  -9 -12  -1   40.40    2.90
  -9 -12  -1   36.10    3.90
  -9 -12  -1   42.50    2.40
   9  12   1   46.30    3.90
   9  12   1   42.20    3.80
   9  12   1   49.60    5.00
 -10 -12  -1   38.30    2.50
  10 -12   1   36.80    3.10
  10 -12   1   35.10    3.30
 -10 -12  -1   43.30    3.10
  10 -12   1   44.50    5.30
 -10 -12  -1   40.40    4.20
  10 -12   1   35.90    3.50
  10  12   1   41.20    5.00
  10  12   1   40.40    4.10
  10  12   1   50.39    4.70
  10  12   1   39.70    4.30
 -11 -12  -1    7.90    1.40
  11 -12   1    5.40    3.70
  11 -12   1    4.30    1.40
 -11 -12  -1    4.40    2.70
 -11 -12  -1    5.50    1.80
  11 -12   1    6.80    2.10
  11  12   1    6.00    3.20
  11  12   1    9.70    2.80
  11  12   1   13.80    4.50
 -11  12  -1    5.30    1.90
 -12 -12  -1   54.89    4.00
  12 -12   1   44.50    4.20
 -12 -12  -1   56.09    3.20
 -12 -12  -1   50.89    5.20
  12  12   1   51.49    6.90
  12  12   1   50.69    5.10
  12  12   1   43.60    5.10
  13 -12   1   18.40    5.10
 -13 -12  -1   30.50    2.40
  13 -12   1   24.40    3.10
 -13 -12  -1   25.90    3.70
 -13 -12  -1   23.20    2.70
  13  12   1   30.50    3.80
  13  12   1   17.70    4.40
  13  12   1   23.20    6.20
 -14 -12  -1  117.79    7.70
  14 -12   1   97.09   10.10
 -14 -12  -1  113.69    6.40
  14  12   1  119.69    7.70
  14  12   1  108.19    8.30
  14  12   1  106.89   10.70
 -15 -12  -1   50.89    4.30
 -15 -12  -1   58.99    3.20
  15  12   1   47.60    5.80
  15  12   1   58.49    5.60
  15  12   1   57.69    7.20
 -16 -12  -1    0.80    1.00
 -16 -12  -1    0.60    1.80
  16  12   1    3.80    4.50
  16  12   1    2.70    4.60
 -16 -13   1    7.30    2.50
 -16 -13   1   10.20    1.20
  16  13  -1   11.50    4.80
  16  13  -1    3.40    5.70
 -15 -13   1   24.40    2.70
  15  13  -1   17.70    6.20
  15  13  -1   26.90    4.10
  15  13  -1   14.50    4.30
 -14 -13   1   44.70    4.70
 -14 -13   1   46.20    3.10
  14 -13  -1   45.20    7.00
 -14 -13   1   51.29    4.20
  14  13  -1   49.99    5.60
  14  13  -1   55.89    8.00
  14  13  -1   46.60    4.70
  13 -13  -1  546.15   30.50
 -13 -13   1  567.04   27.60
 -13 -13   1  612.04   28.00
 -13 -13   1  596.04   28.80
  13  13  -1  615.04   29.10
  13  13  -1  609.54   28.70
  13  13  -1  626.24   30.90
 -12 -13   1    9.10    2.20
 -12 -13   1    9.00    3.00
  12 -13  -1    2.90    2.40
  12 -13  -1    3.50    4.50
 -12 -13   1    5.60    1.40
  12  13  -1    6.80    3.70
  12  13  -1    8.80    3.00
  12  13  -1    6.00    4.90
 -11 -13   1    2.40    1.20
 -11 -13   1    1.10    2.60
  11 -13  -1    1.80    4.10
  11 -13  -1   -0.40    2.10
 -11 -13   1    1.10    1.80
  11  13  -1    0.10    3.10
  11  13  -1    2.20    3.60
  11  13  -1   -2.70    3.00
  11  13  -1    1.20    2.60
  11  13  -1    5.20    4.30
 -10 -13   1    9.40    1.30
  10 -13  -1   11.30    4.00
  10 -13  -1    8.90    2.00
  10 -13  -1    4.20    2.10
 -10 -13   1    9.00    1.80
 -10 -13   1   10.10    2.70
  10  13  -1    9.30    3.40
  10  13  -1   16.40    4.30
  10  13  -1    7.50    2.80
  10  13  -1   10.00    2.60
  10  13  -1   13.00    4.00
   9 -13  -1    4.00    3.30
   9 -13  -1    0.80    1.60
  -9 -13   1    2.60    2.20
   9 -13  -1    2.50    1.40
  -9 -13   1    3.40    1.10
  -9 -13   1    1.20    1.50
   9  13  -1    3.30    2.00
   9  13  -1    1.60    2.30
   9  13  -1    3.50    3.30
   9  13  -1    5.40    3.40
  -9  13   1    2.90    1.60
   8 -13  -1  464.25   23.00
   8 -13  -1  497.75   24.40
  -8 -13   1  464.65   22.70
  -8  13   1  525.95   23.10
   8  13  -1  501.65   23.30
   7 -13  -1   -0.40    2.60
  -7 -13   1    1.20    1.10
  -7 -13   1    2.90    1.70
   7 -13  -1    0.70    1.00
  -7 -13   1    2.30    1.20
   7 -13  -1   -0.60    1.10
   7  13  -1    4.20    2.60
   7  13  -1    0.90    1.80
   7  13  -1    1.70    1.50
  -6 -13   1  168.08    8.10
  -6 -13   1  171.38    9.60
  -6 -13   1  178.88    8.30
   6 -13  -1  175.68    9.60
   6 -13  -1  163.48    8.20
  -6 -13   1  180.88    8.70
   6  13  -1  160.98    8.20
   6  13  -1  188.18    8.70
  -6  13   1  160.38    8.10
   6  13  -1  162.18    9.30
   6  13  -1  185.48    9.20
  -5 -13   1  632.74   28.30
   5 -13  -1  564.94   27.20
   5  13  -1  549.74   27.10
   5  13  -1  609.54   28.20
  -5  13   1  547.25   27.10
   5  13  -1  626.34   28.00
  -4 -13   1   25.60    2.40
   4 -13  -1   29.10    2.60
   4 -13  -1   27.30    1.80
  -4 -13   1   26.60    1.60
   4 -13  -1   25.70    2.90
  -4 -13   1   30.90    1.90
  -4 -13   1   26.20    3.20
   4  13  -1   25.80    2.00
   4  13  -1   24.80    2.30
   4  13  -1   25.40    1.80
   4  13  -1   28.70    2.80
   4  13  -1   32.70    3.20
   4  13  -1   30.10    3.00
  -4  13   1   24.10    1.60
  -3 -13   1  744.13   34.10
   3 -13  -1  697.13   33.70
  -2 -13   1   27.10    2.80
   2 -13  -1   28.70    2.70
   2  13  -1   25.00    1.60
   2  13  -1   22.80    1.70
   1 -13  -1  627.84   30.10
  -1 -13   1  648.34   30.20
   1  13  -1  637.14   29.50
   0 -13   1  193.78   10.10
   0 -13  -1  192.78   10.10
   0  13  -1  213.48    9.50
  -1 -13  -1  158.98    8.30
   1 -13   1  155.88    8.20
   1 -13   1  155.08    8.00
   1  13   1  165.38    7.70
  -2 -13  -1  459.55   21.90
   2 -13   1  440.86   21.50
   2  13   1  469.75   21.20
   2  13   1  446.26   21.20
   3 -13   1  105.69    5.60
   3 -13   1   94.49    5.40
   3 -13   1   93.79    5.20
  -3 -13  -1  100.69    5.30
  -3 -13  -1  102.29    5.90
   3  13   1   93.19    5.00
   3  13   1  108.19    5.20
   4 -13   1  211.28   10.00
  -4 -13  -1  184.48   10.20
   4 -13   1  192.88    9.70
   4  13   1  203.08    9.50
   4  13   1  189.68   10.30
   5 -13   1  223.78   10.30
  -5 -13  -1  221.18   11.20
  -5 -13  -1  195.48    9.90
   5 -13   1  211.18   10.80
   5  13   1  189.98   10.00
   5  13   1  226.18   10.70
  -5  13  -1  205.68    9.90
   5  13   1  219.58   10.30
   5  13   1  217.38   11.10
   5  13   1  204.48   10.20
   5  13   1  220.18   11.20
  -6 -13  -1  173.68    8.50
  -6 -13  -1  158.18    8.00
   6 -13   1  155.28    8.10
  -6 -13  -1  171.98    8.10
   6 -13   1  164.68    9.30
   6  13   1  179.78    8.60
   6  13   1  179.58    9.10
   6  13   1  174.48    8.50
   7 -13   1  187.28    9.50
  -7 -13  -1  188.38    9.50
  -7 -13  -1  194.68   10.00
   7 -13   1  197.68   10.80
  -7 -13  -1  204.38    9.50
   7  13   1  208.38   10.80
   7  13   1  211.28   10.70
   7  13   1  196.68   11.40
   7  13   1  201.78   10.00
  -8 -13  -1  125.69    5.90
  -8 -13  -1  132.69    6.80
   8 -13   1  112.09    6.10
  -8 -13  -1  119.79    6.10
   8 -13   1  112.19    7.90
   8 -13   1  111.19    6.10
   8  13   1  133.49    8.00
   8  13   1  126.39    6.90
   9 -13   1  345.77   17.60
   9 -13   1  408.56   19.30
  -9 -13  -1  356.76   17.30
  -9 -13  -1  385.66   18.30
   9 -13   1  371.36   17.60
   9  13   1  374.16   18.00
   9  13   1  373.76   18.90
 -10 -13  -1    7.70    2.60
  10 -13   1    9.40    1.60
 -10 -13  -1    7.30    1.20
  10 -13   1    8.20    1.90
 -10 -13  -1    8.00    1.70
  10 -13   1    6.80    3.50
  10  13   1    9.80    4.00
  10  13   1    8.30    3.60
  10  13   1    6.30    3.30
  10  13   1    5.30    2.40
  10  13   1   10.50    3.00
  11 -13   1   52.69    4.30
 -11 -13  -1   63.89    4.10
 -11 -13  -1   57.19    3.50
  11 -13   1   57.49    6.10
 -11 -13  -1   68.29    5.30
  11  13   1   56.99    5.40
 -11  13  -1   64.49    4.60
  11  13   1   61.19    5.70
  11  13   1   75.29    7.40
  11  13   1   67.29    5.20
 -12 -13  -1    4.70    2.80
  12 -13   1    5.50    2.30
 -12 -13  -1    6.00    1.40
  12 -13   1    6.10    4.00
 -12 -13  -1    7.40    2.10
  12  13   1    8.90    3.50
  12  13   1    7.00    5.00
  12  13   1    4.80    3.00
 -13 -13  -1  534.35   26.10
 -13 -13  -1  559.64   27.20
 -13 -13  -1  558.14   26.40
  13  13   1  573.74   27.20
  13  13   1  551.04   27.50
  13  13   1  599.44   29.40
  14 -13   1   28.30    6.40
 -14 -13  -1   29.60    4.00
 -14 -13  -1   32.70    3.10
  14  13   1   29.00    4.70
  14  13   1   23.30    9.70
  14  13   1   33.50    4.40
 -15 -13  -1   13.40    1.40
 -15 -13  -1   15.40    2.50
  15  13   1   11.60    5.50
  15  13   1   15.70    4.50
  15  13   1   12.70    3.70
 -16 -13  -1   34.50    2.20
 -16 -13  -1   31.50    2.80
  16  13   1   27.50    4.90
  16  13   1   32.00    4.20
 -16 -14   1   -1.40    2.00
 -16 -14   1   -0.60    1.10
  16  14  -1   -5.80    4.20
  16  14  -1    1.30    3.00
 -15 -14   1    8.40    2.30
  15  14  -1   13.20    4.20
  15  14  -1   11.70    6.00
  14 -14  -1   38.50    7.60
 -14 -14   1   41.90    4.10
 -14 -14   1   44.70    3.00
 -14 -14   1   40.40    4.60
  14  14  -1   28.40    7.30
  14  14  -1   49.70    4.80
  14  14  -1   39.80    5.20
 -13 -14   1  259.17   11.90
 -13 -14   1  243.18   12.40
 -13 -14   1  250.07   13.50
  13  14  -1  245.28   15.90
  13  14  -1  242.88   13.70
 -12 -14   1   83.29    4.40
 -12 -14   1   74.49    5.20
 -12 -14   1   82.99    6.50
  12 -14  -1   74.89    5.40
  12  14  -1   86.29    6.90
  12  14  -1   81.19    9.20
  12  14  -1   86.09    6.10
 -11 -14   1   28.50    3.40
 -11 -14   1   21.80    2.30
  11 -14  -1   24.40    2.80
  11  14  -1   22.60    5.50
  11  14  -1   36.70    6.80
  11  14  -1   25.00    4.30
  11  14  -1   25.90    3.40
 -10 -14   1  141.89    7.50
  10 -14  -1  132.19    7.60
 -10 -14   1  148.79    7.10
 -10 -14   1  149.79    8.40
  10  14  -1  146.99    8.50
 -10  14   1  137.79    7.80
  10  14  -1  150.18    9.90
  10  14  -1  153.38    8.10
  -9 -14   1   14.30    2.70
  -9 -14   1   14.10    1.40
  -9 -14   1   16.30    1.90
   9 -14  -1   11.40    1.90
   9 -14  -1    9.90    3.90
   9  14  -1   11.50    2.60
   9  14  -1   17.00    3.90
   9  14  -1   18.70    2.70
  -9  14   1   13.20    2.10
   9  14  -1    9.20    4.00
  -8 -14   1   16.80    1.80
   8 -14  -1   12.80    1.70
  -8 -14   1   13.20    2.30
   8 -14  -1   14.80    3.60
  -8 -14   1   13.60    1.70
   8  14  -1   11.60    3.20
  -8  14   1   16.60    2.00
   8  14  -1   20.90    2.60
   8  14  -1   18.10    3.50
   8  14  -1   16.60    2.30
   7 -14  -1  601.14   27.40
   7  14  -1  546.55   28.50
   7  14  -1  617.14   28.10
   6 -14  -1  609.04   29.00
  -6 -14   1  633.44   30.20
   6  14  -1  655.33   29.00
  -6  14   1  603.44   28.90
  -5 -14   1   47.60    2.50
   5 -14  -1   42.50    3.30
   5  14  -1   44.20    2.60
   4 -14  -1  263.47   12.70
   4 -14  -1  234.78   11.80
  -4 -14   1  243.58   12.80
   4 -14  -1  257.87   12.30
   4 -14  -1  245.88   12.30
   4  14  -1  257.87   11.90
   4  14  -1  249.38   11.90
   3 -14  -1  468.85   21.80
   3 -14  -1  451.85   21.10
  -3 -14   1  470.85   22.20
  -3  14   1  424.86   21.20
   3  14  -1  474.75   21.30
   2 -14  -1    8.40    2.00
  -2  14   1    7.90    1.30
  -2  14   1    8.80    1.00
   2  14  -1    9.90    1.10
  -2  14   1   11.20    1.20
  -1 -14   1  374.56   18.00
   1 -14  -1  340.37   17.80
   1  14  -1  390.56   17.20
   0 -14   1  364.96   16.30
   0 -14   1  376.06   17.10
   0 -14  -1  350.16   17.00
   0 -14   1  339.67   16.30
   0  14   1  323.67   16.30
   0  14  -1  349.67   16.40
  -1 -14  -1 2227.68  103.19
   2 -14   1  285.67   13.90
   2 -14   1  254.97   13.60
  -2 -14  -1  296.67   14.20
   2  14   1  278.27   13.40
   2  14   1  301.07   13.40
   2  14   1  292.17   13.60
  -2  14  -1  279.17   13.20
   2  14   1  291.17   13.40
   2  14   1  291.77   13.80
  -2  14  -1  272.87   13.20
  -3 -14  -1  696.53   32.20
   3 -14   1  656.33   31.70
  -4 -14  -1  113.19    5.80
  -4 -14  -1  100.49    5.20
  -4 -14  -1  118.09    5.50
   4 -14   1  111.29    5.90
  -4 -14  -1  106.39    6.60
   4 -14   1  114.39    6.30
   4  14   1  117.29    6.10
   4  14   1  112.89    5.50
   4  14   1  111.09    5.60
  -4  14  -1  100.69    5.20
  -5 -14  -1   33.20    2.90
  -5 -14  -1   30.30    1.90
  -5 -14  -1   39.20    3.80
  -5 -14  -1   33.10    2.30
   5 -14   1   32.90    3.30
   5  14   1   36.70    3.50
  -5  14  -1   30.80    1.90
   5  14   1   33.10    2.80
  -5  14  -1   31.60    2.10
   5  14   1   40.20    3.80
   5  14   1   35.30    2.60
   5  14   1   32.90    3.50
   5  14   1   35.90    2.60
   6 -14   1  465.55   22.40
  -6 -14  -1  455.55   22.70
   6  14   1  451.95   22.60
  -6  14  -1  466.85   21.30
  -7 -14  -1   69.49    3.70
   7 -14   1   67.59    5.80
  -7 -14  -1   74.69    4.70
   7  14   1   76.49    4.80
   7  14   1   78.69    5.70
   7  14   1   64.19    5.50
   7  14   1   79.49    4.90
  -8 -14  -1   20.40    1.90
  -8 -14  -1   17.50    1.70
   8 -14   1   17.20    3.60
  -8 -14  -1   18.80    2.60
   8 -14   1   19.10    1.80
   8  14   1   20.60    2.60
   8  14   1   27.30    3.80
   8  14   1   21.60    2.90
   9 -14   1   85.39    7.50
  -9 -14  -1  100.59    4.90
  -9 -14  -1  100.99    6.20
  -9 -14  -1   93.69    5.30
   9 -14   1   90.69    5.30
   9  14   1   99.09    7.70
   9  14   1  104.49    6.00
   9  14   1  101.39    6.40
  10 -14   1   10.00    3.80
 -10 -14  -1   12.30    2.00
  10 -14   1   12.40    2.00
 -10 -14  -1   11.10    2.70
 -10 -14  -1   15.40    1.90
  10  14   1   11.80    3.10
  10  14   1   17.70    2.90
  10  14   1   14.50    3.90
  10  14   1   13.70    4.40
 -11 -14  -1    3.10    1.90
 -11 -14  -1    2.80    1.30
  11 -14   1    1.70    3.60
 -11 -14  -1    0.20    2.60
  11 -14   1    2.50    1.80
  11  14   1   -0.40    2.60
  11  14   1    0.80    3.40
  11  14   1    5.60    3.50
 -11  14  -1    2.00    2.00
  11  14   1    1.20    4.90
 -12 -14  -1   12.00    1.60
  12 -14   1    7.60    4.40
 -12 -14  -1   10.00    3.10
 -12 -14  -1   11.10    2.30
  12  14   1    4.80    5.00
  12  14   1   10.70    3.90
  12  14   1   11.00    3.20
 -13 -14  -1    3.40    3.30
  13 -14   1    4.90    4.50
 -13 -14  -1    8.10    2.40
 -13 -14  -1    2.30    1.50
  13  14   1   -1.70    5.20
  13  14   1    4.60    3.40
  13  14   1    7.50    4.00
 -14 -14  -1   22.60    2.00
 -14 -14  -1   14.60    2.60
  14 -14   1   10.90    4.50
  14  14   1   16.40    4.30
  14  14   1   15.60    5.90
  14  14   1   26.10    5.90
 -15 -14  -1   16.70    1.90
 -15 -14  -1   19.50    2.60
  15  14   1   19.10    4.50
  15  14   1   18.30    4.00
  15  14   1   18.30    5.80
 -16 -14  -1   55.39    3.00
 -16 -14  -1   46.80    4.00
  16  14   1   57.69    5.90
  16  14   1   50.69    5.50
 -16 -15   1   74.89    3.90
 -15 -15   1   24.70    2.90
 -15 -15   1   26.90    2.10
  15  15  -1   19.50    3.70
  15  15  -1   26.20    4.50
  15  15  -1   21.30    6.40
 -14 -15   1  302.17   14.80
  14 -15  -1  290.37   18.20
 -14 -15   1  320.77   15.50
  14  15  -1  331.47   17.70
  14  15  -1  331.87   18.90
  14  15  -1  315.77   16.60
 -13 -15   1  167.88   10.30
  13 -15  -1  162.28   12.60
 -13 -15   1  182.08    9.20
 -13 -15   1  168.98    8.50
  13  15  -1  178.78   10.10
  13  15  -1  171.98   10.60
  13  15  -1  185.08   13.00
 -12 -15   1  231.98   11.70
 -12 -15   1  241.28   12.20
 -12 -15   1  256.27   13.50
  12  15  -1  256.97   13.40
  12  15  -1  247.98   15.30
  12  15  -1  249.38   12.90
 -11 -15   1   81.99    5.20
  11 -15  -1   79.89    5.20
 -11 -15   1   90.29    4.60
  11 -15  -1   70.29    8.60
 -11 -15   1   87.59    6.30
 -11  15   1   77.79    5.80
  11  15  -1   82.29    6.60
  11  15  -1   80.99    8.40
  11  15  -1  101.19    9.30
  11  15  -1   81.79    6.60
  10 -15  -1   79.99    7.90
 -10 -15   1   65.89    4.00
 -10 -15   1   77.39    4.60
 -10 -15   1   68.89    5.60
 -10  15   1   76.09    5.10
  10  15  -1   79.29    7.50
  10  15  -1   77.79    5.90
  10  15  -1   75.99    7.30
  10  15  -1   71.79    5.30
   9 -15  -1    8.70    4.90
  -9 -15   1   12.30    1.90
  -9 -15   1   18.00    2.80
   9 -15  -1   13.30    1.90
  -9  15   1   14.80    2.20
   9  15  -1   10.50    3.90
   9  15  -1   15.40    2.90
   9  15  -1   17.50    2.60
   8 -15  -1    0.40    3.40
  -8 -15   1   -1.20    2.00
   8 -15  -1    0.60    1.30
  -8 -15   1    2.50    1.40
  -8 -15   1    1.70    1.00
  -8  15   1    1.00    1.60
   8  15  -1    3.40    2.90
   8  15  -1    5.00    1.90
   8  15  -1    2.60    2.20
  -7 -15   1  128.39    6.70
   7 -15  -1  141.59    8.80
  -7 -15   1  135.89    7.50
   7 -15  -1  128.49    6.80
  -7 -15   1  145.89    6.90
  -7  15   1  149.99    7.30
   7  15  -1  149.19    7.40
   7  15  -1  125.99    7.80
   7  15  -1  150.28    8.30
  -6 -15   1  115.89    6.20
  -6 -15   1  113.19    5.40
  -6 -15   1  106.89    5.60
  -6  15   1  109.39    5.40
   6  15  -1  110.99    5.50
   6  15  -1  119.09    5.90
  -6  15   1  106.49    5.90
   6  15  -1  107.49    6.10
   6  15  -1  120.29    6.80
  -6  15   1  105.09    5.50
  -5 -15   1   34.20    2.40
   5 -15  -1   32.10    3.10
  -5 -15   1   34.70    3.00
   5 -15  -1   31.40    2.00
  -5 -15   1   29.10    1.90
   5 -15  -1   35.40    4.10
   5  15  -1   36.60    2.50
  -5  15   1   34.50    2.20
  -5  15   1   32.90    2.70
   5  15  -1   29.20    2.10
   5  15  -1   34.20    2.80
   5  15  -1   39.50    3.70
  -5  15   1   28.00    2.00
   5  15  -1   25.00    3.50
   5  15  -1   32.30    3.30
   4 -15  -1  361.06   17.70
   4 -15  -1  361.36   17.10
   4 -15  -1  367.86   17.60
   4  15  -1  373.96   17.20
  -3 -15   1   50.59    4.20
   3 -15  -1   53.69    4.30
  -3 -15   1   55.39    3.40
   3 -15  -1   48.40    4.00
   3 -15  -1   49.99    3.90
   3  15  -1   47.90    3.00
   3  15  -1   55.49    3.60
  -3  15   1   56.69    3.30
   2 -15  -1  969.10   45.60
  -2 -15   1  978.30   45.80
  -1 -15   1   83.49    5.30
   1 -15  -1   81.89    5.10
   1 -15  -1   81.49    4.20
  -1 -15   1   88.79    4.60
   0 -15  -1   25.70    1.60
   0 -15   1   28.70    2.50
   0 -15  -1   29.80    3.10
   0 -15  -1   24.60    2.00
   0 -15   1   25.40    3.00
   0 -15  -1   28.60    2.80
   0 -15   1   23.70    1.60
   0  15   1   27.90    2.10
   0  15   1   30.50    2.60
   0  15  -1   27.40    2.00
   0  15  -1   24.90    1.70
   0  15  -1   23.80    2.10
   0  15  -1   29.50    2.30
   0  15   1   28.60    1.80
   1 -15   1   80.39    5.00
   1 -15   1   86.59    4.90
  -1 -15  -1   74.09    5.10
  -1 -15  -1   87.49    4.70
   2 -15   1  265.27   13.10
  -2 -15  -1  281.37   13.50
   2 -15   1  245.18   12.90
   2  15   1  276.37   12.60
   2  15   1  273.97   12.80
  -2  15  -1  250.07   12.80
   2  15   1  274.07   12.70
   2  15   1  250.17   12.40
   2  15   1  274.87   12.60
   3 -15   1   13.60    2.00
  -3 -15  -1   12.60    1.20
  -3 -15  -1   13.60    2.50
   3 -15   1   18.90    1.80
  -3 -15  -1   19.10    2.00
  -3  15  -1   15.80    1.10
   3  15   1   14.50    1.30
   4 -15   1  670.93   32.10
  -4 -15  -1  681.23   32.70
   4  15   1  698.43   31.90
  -5 -15  -1   15.30    1.30
  -5 -15  -1   18.60    3.10
   5 -15   1   13.80    2.00
  -5 -15  -1   14.50    1.90
   5 -15   1   17.70    2.70
  -5 -15  -1   16.80    1.50
   5  15   1   12.50    2.40
   5  15   1   16.10    1.40
  -5  15  -1   15.50    1.70
   5  15   1   15.20    2.00
   5  15   1   14.00    1.80
   5  15   1   16.20    3.00
  -5  15  -1   11.90    1.30
   5  15   1   15.50    2.80
  -6 -15  -1  135.09    6.40
  -6 -15  -1  133.39    6.60
  -6 -15  -1  137.49    7.10
   6 -15   1  115.79    7.80
   6  15   1  138.79    7.80
  -6  15  -1  131.59    6.40
   6  15   1  139.09    7.10
  -7 -15  -1   82.29    5.20
  -7 -15  -1   75.79    4.10
  -7 -15  -1   87.59    4.50
   7 -15   1   91.59    6.40
   7  15   1   70.09    6.10
   7  15   1   94.19    6.70
  -7  15  -1   76.69    3.90
   7  15   1   84.29    6.10
   7  15   1   89.09    6.10
   7  15   1   84.59    4.90
  -8 -15  -1  234.68   11.10
  -8 -15  -1  215.18   10.80
  -8 -15  -1  227.98   11.60
   8 -15   1  220.38   12.70
   8  15   1  237.78   11.70
   8  15   1  237.88   12.60
   8  15   1  230.88   11.50
   9 -15   1    9.50    3.50
   9 -15   1   13.20    1.70
  -9 -15  -1   13.90    1.90
  -9 -15  -1   15.20    2.80
   9  15   1   20.10    2.70
   9  15   1   17.10    3.10
   9  15   1   14.40    4.00
 -10 -15  -1  155.98    8.70
 -10 -15  -1  151.58    7.80
 -10 -15  -1  147.89    7.30
  10 -15   1  141.49   10.00
 -10  15  -1  147.79    8.10
  10  15   1  144.19    8.40
  10  15   1  166.48   10.60
  10  15   1  151.08    8.80
  11 -15   1  100.39    8.80
 -11 -15  -1  102.89    7.20
 -11 -15  -1   98.39    5.40
 -11 -15  -1  109.09    6.10
  11  15   1  121.29    9.60
  11  15   1  121.49    7.50
  11  15   1  100.79    8.00
 -11  15  -1  104.69    6.50
  11  15   1  110.29    8.00
 -12 -15  -1  460.55   21.70
 -12 -15  -1  445.26   21.30
  12  15   1  460.75   22.40
  12  15   1  444.26   22.60
  12  15   1  469.45   24.30
 -13 -15  -1   94.29    5.40
 -13 -15  -1  112.19    6.20
  13 -15   1   94.59    9.10
 -13 -15  -1  104.59    7.50
  13  15   1  121.09   10.60
  13  15   1  100.59    7.20
  13  15   1  103.99    8.00
 -14 -15  -1   70.09    6.10
 -14 -15  -1   65.49    3.60
  14 -15   1   56.49    7.20
  14  15   1   61.09    7.80
  14  15   1   71.19    9.80
  14  15   1   67.59    6.00
 -15 -15  -1   42.90    4.00
 -15 -15  -1   38.80    2.60
  15  15   1   37.20    6.40
  15  15   1   37.90    4.50
  15  15   1   42.60    5.30
 -15 -16   1   43.70    4.10
 -15 -16   1   39.00    2.60
  15  16  -1   39.10    4.60
  15  16  -1   38.00    5.00
  15  16  -1   40.30    7.10
 -14 -16   1   77.59    4.10
  14 -16  -1   62.19    8.00
 -14 -16   1   80.99    6.70
  14  16  -1   59.49    8.10
  14  16  -1   54.89    7.90
  13 -16  -1   23.10    5.70
 -13 -16   1   23.90    3.00
 -13 -16   1   29.60    3.20
 -13 -16   1   27.50    4.20
  13  16  -1   18.00    6.10
  13  16  -1   27.80    4.60
  13  16  -1   31.60    4.00
 -12 -16   1  111.09    6.00
  12 -16  -1  105.69   10.20
 -12 -16   1  122.79    8.40
 -12 -16   1  115.09    6.70
  12  16  -1  118.29    8.10
  12  16  -1  118.29    7.50
  12  16  -1  121.39   10.40
 -11 -16   1   47.70    5.40
 -11 -16   1   48.20    3.20
  11 -16  -1   45.20    6.10
 -11 -16   1   59.09    5.50
 -11  16   1   47.80    4.70
  11  16  -1   38.40    5.70
  11  16  -1   47.90    4.90
  11  16  -1   41.30    5.90
 -10 -16   1   19.30    3.10
  10 -16  -1   17.90    4.60
 -10 -16   1   17.80    1.80
  10 -16  -1   15.00    2.10
  10  16  -1   12.30    4.60
  10  16  -1   23.20    3.00
  10  16  -1   18.90    4.60
 -10  16   1   17.80    2.70
  10  16  -1   22.00    3.60
   9 -16  -1  105.89    9.10
   9 -16  -1  111.39    6.30
  -9 -16   1  126.29    6.10
  -9 -16   1  127.39    7.30
  -9 -16   1  118.99    6.50
   9  16  -1  132.59    7.40
   9  16  -1  134.19    8.60
  -9  16   1  121.19    6.80
  -9  16   1  120.39    6.20
   8 -16  -1   14.90    4.10
  -8 -16   1    8.00    2.20
   8 -16  -1    7.70    1.50
  -8 -16   1    7.70    1.20
  -8  16   1   11.80    3.50
   8  16  -1   13.90    3.40
   8  16  -1   10.90    2.20
  -7 -16   1   58.99    4.30
  -7 -16   1   48.10    3.40
   7  16  -1   50.19    4.10
   7  16  -1   54.19    5.10
   7  16  -1   59.99    3.90
   6 -16  -1  275.77   14.30
   6  16  -1  318.07   15.20
   6  16  -1  295.97   14.20
  -5 -16   1   68.19    3.40
  -5 -16   1   61.69    4.10
  -5 -16   1   69.79    5.30
  -5 -16   1   57.99    3.60
   5 -16  -1   58.09    5.20
  -5  16   1   60.69    4.00
  -5  16   1   69.29    3.40
   5  16  -1   65.19    3.80
   5  16  -1   69.59    4.70
   5  16  -1   59.09    4.00
   5  16  -1   64.39    3.40
   5  16  -1   58.79    4.90
  -5  16   1   59.39    3.50
   4 -16  -1   53.59    4.20
   4 -16  -1   54.89    4.20
  -4 -16   1   60.69    3.90
   4 -16  -1   66.99    4.90
  -4 -16   1   53.09    4.90
   4  16  -1   64.89    3.50
   4  16  -1   59.19    3.50
   4  16  -1   65.89    4.40
   4  16  -1   64.89    3.70
   3 -16  -1   72.79    5.00
  -3 -16   1   77.79    4.00
   3 -16  -1   68.49    5.30
  -3 -16   1   77.29    4.40
  -3 -16   1   74.49    3.70
   3  16  -1   76.69    4.20
   3  16  -1   77.29    3.90
   3  16  -1   73.29    4.60
  -3  16   1   73.89    3.80
   3  16  -1   82.39    4.60
  -3  16   1   72.49    4.00
   3  16  -1   73.59    4.10
  -3  16   1   75.59    4.40
   3  16  -1   76.79    4.10
   2 -16  -1  756.12   37.30
  -2 -16   1  827.52   37.60
   2  16  -1  774.92   36.70
   2  16  -1  811.82   36.70
  -1 -16   1  591.34   28.60
   1 -16  -1  576.24   28.50
   1  16  -1  627.94   27.80
   0 -16   1 2379.36  111.59
   0 -16  -1 2438.26  112.39
   1 -16   1   13.90    2.20
  -1 -16  -1   15.50    2.50
  -1 -16  -1   12.40    1.20
  -1 -16  -1   13.40    1.10
  -1 -16  -1    9.70    1.60
  -1 -16  -1   10.70    1.30
   1  16   1   14.50    1.40
   1  16   1   12.10    1.50
   1  16   1   13.50    1.90
   1  16   1   10.70    1.60
  -2 -16  -1 2392.76  110.59
   2 -16   1 2374.66  110.29
   3 -16   1   64.89    4.10
   3 -16   1   54.49    4.10
  -3 -16  -1   58.19    3.00
  -3 -16  -1   56.49    3.30
  -3 -16  -1   61.89    2.90
  -3 -16  -1   60.79    3.80
   3 -16   1   53.09    3.70
   3  16   1   55.49    3.80
  -3  16  -1   51.59    3.30
   3  16   1   62.99    3.50
   3  16   1   49.30    4.30
  -3  16  -1   55.09    2.90
   3  16   1   58.49    3.10
  -3  16  -1   62.09    3.00
   4 -16   1   37.70    3.20
  -4 -16  -1   35.80    2.10
  -4 -16  -1   38.40    3.10
   4 -16   1   35.80    3.30
  -4 -16  -1   34.90    2.50
  -4 -16  -1   42.10    4.10
   4  16   1   35.60    2.70
   4  16   1   35.60    3.30
  -4  16  -1   31.50    2.40
  -4  16  -1   34.40    2.10
   4  16   1   31.40    2.80
   4  16   1   33.50    3.90
   4  16   1   38.60    2.40
  -4  16  -1   31.50    1.90
   5 -16   1  388.26   17.30
   5 -16   1  344.87   17.60
  -5 -16  -1  336.27   19.20
  -5  16  -1  337.97   16.60
   5  16   1  383.76   17.10
   5  16   1  346.97   16.70
   5  16   1  376.86   17.00
  -5  16  -1  336.27   16.60
   5  16   1  374.66   17.90
  -6 -16  -1   16.10    1.70
  -6 -16  -1   20.60    2.40
  -6 -16  -1   19.10    1.60
  -6 -16  -1   18.10    3.40
   6 -16   1   16.10    2.90
  -6  16  -1   18.80    1.50
   6  16   1   16.70    2.40
   6  16   1   18.40    3.00
  -6  16  -1   19.80    2.00
   6  16   1   15.40    3.40
  -6  16  -1   18.50    1.20
   6  16   1   18.00    1.90
   6  16   1   17.10    2.10
   7 -16   1    7.50    3.10
  -7 -16  -1    2.60    1.80
  -7 -16  -1    6.00    1.40
  -7  16  -1    4.70    0.60
   7  16   1    5.00    2.20
   7  16   1    4.00    2.90
   7  16   1    0.70    1.70
   7  16   1    6.00    2.80
  -8 -16  -1  184.18    9.50
  -8 -16  -1  164.88    8.40
  -8 -16  -1  181.88    8.80
   8 -16   1  170.98   10.60
  -8  16  -1  174.78    8.60
   8  16   1  186.98    9.50
   8  16   1  182.88    9.20
   8  16   1  164.78    9.90
   8  16   1  184.98   10.40
  -9 -16  -1    4.80    1.90
  -9 -16  -1    8.70    1.30
  -9 -16  -1    6.90    2.40
   9  16   1    6.20    2.40
   9  16   1   10.70    3.80
   9  16   1    4.40    2.80
  10 -16   1   18.90    4.50
 -10 -16  -1   30.20    2.30
 -10 -16  -1   28.80    3.40
 -10 -16  -1   24.50    2.60
  10  16   1   27.80    3.30
  10  16   1   24.50    3.70
 -10  16  -1   22.00    2.80
  10  16   1   20.40    4.70
 -11 -16  -1  160.78    9.30
 -11 -16  -1  170.48    8.30
  11 -16   1  152.38   10.80
 -11 -16  -1  150.18    7.80
  11  16   1  171.48   11.50
  11  16   1  152.38    9.50
  11  16   1  163.98    9.20
 -11  16  -1  155.18    8.70
  11  16   1  147.19   10.30
  12 -16   1    7.40    4.40
 -12 -16  -1    5.60    2.30
 -12 -16  -1    5.00    3.20
  12  16   1    3.80    3.90
  12  16   1    4.20    3.20
  12  16   1    7.90    5.10
 -13 -16  -1    5.00    3.30
 -13 -16  -1    1.30    2.30
  13 -16   1    0.50    4.20
  13  16   1    1.80    3.90
  13  16   1    3.20    5.40
  13  16   1    2.30    3.20
 -14 -16  -1   29.30    3.90
 -14 -16  -1   26.80    3.00
 -14 -16  -1   34.10    2.30
  14  16   1   20.30    5.90
  14  16   1   30.50    4.20
  14  16   1   22.50    4.70
 -15 -16  -1    1.20    2.20
 -15 -16  -1    1.40    1.20
  15  16   1   -0.10    5.00
  15  16   1    1.90    4.10
  15  16   1    1.10    3.20
 -15 -17   1    1.80    2.30
 -15 -17   1    4.70    1.30
  15  17  -1    8.50    9.30
  15  17  -1    1.60    3.30
  15  17  -1   -0.40    3.90
 -14 -17   1   84.19    5.00
 -14 -17   1  100.39    5.90
 -14 -17   1   90.99    7.20
  14  17  -1   85.89    7.60
  14  17  -1  109.29   10.30
  14  17  -1   97.29    6.90
 -13 -17   1  185.68    9.60
 -13 -17   1  193.28   11.20
 -13 -17   1  191.28   10.10
  13 -17  -1  181.48   13.20
  13  17  -1  191.38   13.50
  13  17  -1  207.18   11.00
  13  17  -1  199.88   11.40
 -12 -17   1  284.07   14.80
 -12 -17   1  288.07   13.80
  12 -17  -1  249.48   16.60
 -12 -17   1  275.37   13.30
  12  17  -1  284.97   14.50
  12  17  -1  274.57   15.40
  12  17  -1  280.77   14.80
  12  17  -1  286.07   16.70
 -11 -17   1   12.80    3.20
  11 -17  -1   16.60    5.30
 -11 -17   1   12.70    2.40
 -11 -17   1   17.90    1.80
  11  17  -1    9.70    3.60
  11  17  -1   13.70    3.30
 -11  17   1   17.10    3.00
  11  17  -1   16.00    5.00
  11  17  -1   23.70    5.50
  10 -17  -1   24.40    5.10
 -10 -17   1   34.40    3.70
 -10 -17   1   27.30    2.80
 -10 -17   1   34.20    2.60
  10  17  -1   28.90    5.20
 -10  17   1   25.50    2.50
  10  17  -1   35.20    3.50
  10  17  -1   40.30    5.90
  10  17  -1   26.60    4.00
 -10  17   1   30.30    3.40
   9 -17  -1    3.00    1.50
  -9 -17   1    6.20    1.80
  -9 -17   1    3.40    2.50
   9 -17  -1    1.00    4.00
   9  17  -1    2.60    2.30
   9  17  -1    3.30    3.70
  -9  17   1    4.90    1.50
   9  17  -1    7.50    3.00
  -9  17   1    5.30    2.10
  -8 -17   1   55.69    3.10
   8 -17  -1   49.70    3.20
  -8 -17   1   50.59    3.60
   8 -17  -1   51.09    5.80
   8  17  -1   50.29    6.00
  -8  17   1   49.90    3.40
  -8  17   1   46.90    4.10
   8  17  -1   59.99    4.20
  -8  17   1   56.89    3.40
   8  17  -1   53.19    4.50
   7 -17  -1   31.60    2.20
  -7 -17   1   36.40    3.70
  -7 -17   1   29.20    2.20
  -7  17   1   26.10    2.40
   7  17  -1   37.90    3.90
   7  17  -1   36.00    3.20
   7  17  -1   37.70    3.60
  -6 -17   1   45.90    5.40
   6 -17  -1   43.10    3.80
   6 -17  -1   49.70    5.20
  -6 -17   1   53.69    4.00
   6 -17  -1   45.00    2.70
   6  17  -1   54.49    4.80
   6  17  -1   51.59    5.00
  -6  17   1   44.70    2.80
  -6  17   1   53.19    3.10
   6  17  -1   51.09    3.50
   5 -17  -1  494.15   23.40
  -5 -17   1  458.15   23.70
   5 -17  -1  490.45   23.00
   5  17  -1  486.35   22.50
   5  17  -1  441.66   22.20
   5  17  -1  491.45   23.20
   5  17  -1  494.15   22.60
   4 -17  -1  363.26   18.40
   4 -17  -1  389.76   18.80
  -4 -17   1  393.36   19.10
   4 -17  -1  408.26   18.60
   4  17  -1  386.76   18.50
  -4  17   1  359.66   17.70
   4  17  -1  394.76   17.90
   4  17  -1  357.16   17.90
   4  17  -1  360.36   17.70
   4  17  -1  401.16   18.00
  -3 -17   1   25.40    1.60
  -3 -17   1   20.00    2.10
  -3 -17   1   27.40    2.70
   3 -17  -1   23.00    3.30
   3 -17  -1   23.00    2.80
   3  17  -1   22.20    2.00
  -3  17   1   24.70    2.70
   3  17  -1   23.60    2.40
   3  17  -1   23.90    2.80
   3  17  -1   24.50    2.10
  -3  17   1   19.70    2.10
  -2 -17   1  254.87   12.80
  -2 -17   1  276.67   14.10
   2 -17  -1  274.97   13.80
   2 -17  -1  294.47   14.00
   2  17  -1  291.07   13.40
   2  17  -1  279.77   13.10
   2  17  -1  269.67   13.10
  -1 -17   1   37.20    4.30
  -1 -17   1   30.80    2.30
   1 -17  -1   33.00    3.60
  -1 -17   1   32.40    1.90
  -1 -17   1   29.40    1.80
  -1 -17   1   32.20    2.90
  -1  17   1   31.90    2.40
   1  17  -1   33.30    2.50
  -1  17   1   32.90    2.00
   1  17  -1   34.10    2.10
   1  17  -1   34.20    2.80
  -1  17   1   35.80    2.90
   0 -17   1   52.69    3.00
   0 -17  -1   59.29    3.40
   0 -17  -1   60.39    4.20
   0 -17   1   55.49    3.30
   0 -17   1   56.99    3.90
   0 -17  -1   60.59    4.60
   0 -17   1   65.79    4.50
   0  17  -1   53.29    3.10
   0  17   1   58.29    3.50
   0  17  -1   63.09    3.50
   0  17   1   63.09    3.90
   1 -17   1  853.11   39.70
  -1 -17  -1  859.81   39.90
   1  17   1  811.72   38.90
  -2 -17  -1   14.20    2.00
  -2 -17  -1   17.40    2.80
   2 -17   1   19.70    2.60
  -2 -17  -1   18.90    1.70
   2  17   1   20.80    2.30
   2  17   1   20.30    2.10
   2  17   1   15.90    1.70
  -2  17  -1   20.50    1.80
   2  17   1   21.70    2.00
   2  17   1   21.60    1.90
  -2  17  -1   17.40    1.60
   2  17   1   18.80    2.10
   3 -17   1  332.27   15.90
   3  17   1  330.17   15.70
  -4 -17  -1   58.69    4.90
  -4 -17  -1   54.39    3.90
  -4 -17  -1   50.99    2.80
  -4 -17  -1   53.29    3.30
   4  17   1   47.10    4.50
   4  17   1   54.89    3.60
   4  17   1   57.89    3.50
   4  17   1   57.09    3.10
  -4  17  -1   56.79    2.90
   4  17   1   51.79    4.10
  -4  17  -1   48.00    2.70
   5 -17   1  653.83   29.20
  -5 -17  -1  598.04   29.90
   5 -17   1  616.74   29.40
   5  17   1  595.14   28.60
  -6 -17  -1  363.46   19.30
   6 -17   1  366.96   18.60
  -6  17  -1  357.06   17.40
   6  17   1  382.86   18.00
  -6  17  -1  358.66   17.30
   6  17   1  395.16   18.50
   6  17   1  385.26   19.10
   6  17   1  395.06   17.90
   6  17   1  353.46   17.50
  -6  17  -1  391.86   17.60
  -7 -17  -1   43.80    4.10
  -7 -17  -1   39.10    2.70
   7 -17   1   47.70    5.40
  -7 -17  -1   48.30    3.20
   7  17   1   52.29    4.00
   7  17   1   42.30    3.70
   7  17   1   50.49    5.40
   7  17   1   48.60    5.30
  -8 -17  -1  210.28   10.00
  -8 -17  -1  212.08   11.10
  -8 -17  -1  193.48    9.70
   8 -17   1  201.68   11.80
   8  17   1  217.98   11.60
   8  17   1  188.78   11.10
   8  17   1  210.88   10.50
   8  17   1  201.68   10.70
  -8  17  -1  198.38    9.50
   9 -17   1  180.18   11.70
  -9 -17  -1  190.78    9.70
  -9 -17  -1  204.18   10.60
   9  17   1  199.28   11.80
  -9  17  -1  196.18   10.10
   9  17   1  194.38   10.60
   9  17   1  202.48   10.30
  -9  17  -1  193.88    9.50
 -10 -17  -1   70.99    5.00
 -10 -17  -1   83.99    6.20
 -10 -17  -1   81.19    4.30
  10  17   1   72.59    6.30
  10  17   1   81.59    8.30
  10  17   1   82.39    5.90
 -10  17  -1   75.79    5.40
  11 -17   1   17.30    4.80
 -11 -17  -1   18.80    2.00
 -11 -17  -1   22.60    3.60
 -11 -17  -1   21.20    2.70
  11  17   1   12.90    5.00
  11  17   1   19.90    3.60
  11  17   1   22.20    5.40
  11  17   1   25.80    4.20
 -11  17  -1   22.20    3.00
 -12 -17  -1  176.68    8.80
 -12 -17  -1  155.78    8.10
  12 -17   1  149.39   11.30
 -12 -17  -1  159.08    9.80
  12  17   1  169.58    9.60
  12  17   1  179.38   12.10
  12  17   1  163.68   10.20
 -13 -17  -1  149.09    9.00
 -13 -17  -1  131.49    7.80
 -13 -17  -1  145.29    7.10
  13  17   1  155.18    8.90
  13  17   1  130.49    9.30
  13  17   1  131.99   11.50
 -14 -17  -1   98.49    8.80
 -14 -17  -1   96.59    5.90
 -14 -17  -1   85.69    4.70
  14  17   1   85.39    7.70
  14  17   1   90.39    6.90
  14  17   1   89.89    9.30
 -15 -17  -1   40.00    2.50
 -15 -17  -1   32.20    3.20
  15  17   1   38.60    4.60
  15  17   1   25.10    8.80
  15  17   1   25.90    5.00
 -15 -18   1   66.79    3.60
  15  18  -1   50.09    5.80
  15  18  -1   67.99    5.90
 -14 -18   1   80.69    4.00
 -14 -18   1   66.99    4.20
 -14 -18   1   73.29    5.30
 -14 -18   1   69.69    7.20
  14  18  -1   75.29    6.20
  14  18  -1   74.49    7.10
  14  18  -1   64.69    8.10
 -13 -18   1   24.20    4.10
 -13 -18   1   24.20    2.70
 -13 -18   1   25.70    3.10
  13 -18  -1   17.70    5.50
  13  18  -1   16.50    6.00
  13  18  -1   24.80    4.50
  13  18  -1   32.60    4.20
 -12 -18   1   33.30    3.30
 -12 -18   1   30.60    4.30
 -12 -18   1   30.10    2.90
  12 -18  -1   31.40    6.20
  12  18  -1   32.20    4.10
  12  18  -1   37.90    4.90
  12  18  -1   28.60    5.90
  11 -18  -1  113.39   10.20
 -11 -18   1  108.59    6.00
 -11 -18   1  115.19    8.00
 -11  18   1  114.59    7.40
  11  18  -1  124.19    7.50
  11  18  -1  119.59   10.00
  11  18  -1  127.39    8.10
  10 -18  -1    2.10    4.30
 -10 -18   1    1.80    1.40
 -10 -18   1    3.00    2.10
 -10 -18   1    0.40    2.80
 -10  18   1    1.50    1.70
  10  18  -1   -2.50    5.10
  10  18  -1    0.10    6.90
  10  18  -1    0.60    2.70
 -10  18   1   -0.30    2.40
  10  18  -1   -0.10    3.10
  -9 -18   1   77.59    5.00
   9 -18  -1   68.29    7.80
  -9 -18   1   79.09    5.90
   9  18  -1   81.69    6.00
   9  18  -1   76.19    5.50
  -9  18   1   81.79    5.50
  -9  18   1   85.29    4.70
   9  18  -1   89.39    7.50
   8 -18  -1    5.60    3.90
  -8 -18   1    6.50    2.40
  -8 -18   1    3.10    1.70
   8  18  -1    0.70    2.40
   8  18  -1    1.60    3.20
  -8  18   1    2.30    1.90
  -8  18   1    3.20    1.50
   8  18  -1    5.60    2.20
  -7 -18   1  126.49    7.10
  -7 -18   1  117.39    6.40
   7 -18  -1  133.39    8.70
  -7 -18   1  110.49    6.00
   7  18  -1  122.89    7.80
   7  18  -1  128.09    7.00
  -7  18   1  130.39    6.90
  -7  18   1  129.69    6.30
   7  18  -1  107.99    7.80
   7  18  -1  117.59    6.60
  -6 -18   1   10.70    1.20
  -6 -18   1   10.70    3.50
  -6 -18   1    7.00    2.10
   6 -18  -1    8.10    3.10
   6  18  -1    7.40    2.70
   6  18  -1    6.00    2.80
   6  18  -1   11.10    1.90
   6  18  -1   12.80    1.40
  -5 -18   1   12.90    1.50
  -5 -18   1   15.80    2.20
   5 -18  -1   14.00    2.40
  -5 -18   1   14.00    1.70
  -5 -18   1   12.50    3.20
  -5  18   1   13.40    1.40
   5  18  -1   14.00    2.10
   5  18  -1   15.60    1.90
   5  18  -1   15.90    2.80
  -5  18   1   18.40    2.20
   5  18  -1   13.90    1.50
   4 -18  -1  459.85   22.60
   4 -18  -1  499.25   22.50
  -4 -18   1  488.35   23.10
   4 -18  -1  432.86   22.20
   4  18  -1  447.16   21.70
   4  18  -1  480.45   21.80
   4  18  -1  446.26   21.50
  -4  18   1  433.26   21.50
   4  18  -1  480.75   22.30
   4  18  -1  467.95   21.70
  -3 -18   1  412.86   20.40
   3 -18  -1  434.56   20.30
   3 -18  -1  389.16   20.00
   3 -18  -1  411.46   20.00
   3  18  -1  402.06   19.30
   3  18  -1  423.16   19.70
   2 -18  -1  226.08   11.60
   2 -18  -1  212.88   11.70
  -2 -18   1  239.68   10.80
  -2 -18   1  218.68   11.90
   2  18  -1  242.98   11.10
   2  18  -1  223.48   10.70
   2  18  -1  208.38   10.70
   1 -18  -1 1041.50   48.40
  -1 -18   1 1067.99   48.50
   1  18  -1  979.40   47.50
   0 -18  -1 1700.13   79.79
   0 -18   1 1723.03   79.69
   1 -18   1  499.85   24.40
  -1 -18  -1  540.35   25.60
   1 -18   1  556.74   25.00
   1 -18   1  547.95   25.40
  -1  18  -1  516.75   24.50
   1  18   1  507.35   24.60
  -2 -18  -1   29.70    2.50
  -2 -18  -1   31.40    2.00
  -2 -18  -1   30.70    3.20
   2 -18   1   30.90    2.90
   2 -18   1   31.80    1.90
  -2 -18  -1   34.30    1.90
   2  18   1   28.60    2.90
   2  18   1   27.40    3.40
   2  18   1   35.80    2.20
  -3 -18  -1  798.02   38.60
   3 -18   1  818.42   38.20
  -4 -18  -1    6.40    1.40
  -4 -18  -1    8.60    1.00
  -4 -18  -1    8.70    1.10
   4 -18   1   10.30    2.30
  -4 -18  -1   10.80    2.90
   4  18   1    5.40    1.80
  -4  18  -1   10.70    1.10
   4  18   1   10.60    1.40
   4  18   1    7.90    1.70
  -5 -18  -1   67.89    4.60
  -5 -18  -1   62.49    3.40
   5 -18   1   61.79    5.10
   5 -18   1   67.89    4.60
  -5 -18  -1   70.99    4.00
  -5 -18  -1   70.69    5.80
   5  18   1   64.29    3.70
  -5  18  -1   64.09    3.80
   5  18   1   69.19    5.70
  -5  18  -1   62.29    3.40
   5  18   1   72.79    4.40
  -6 -18  -1  152.48    7.70
  -6 -18  -1  135.59    6.80
   6 -18   1  126.19    8.40
  -6 -18  -1  134.49    7.10
   6  18   1  130.89    7.50
   6  18   1  148.09    8.40
   6  18   1  153.38    7.50
  -6  18  -1  145.29    6.80
   6  18   1  130.39    8.90
   6  18   1  140.49    7.00
  -7 -18  -1   87.19    5.50
   7 -18   1   79.29    6.70
  -7 -18  -1   70.99    4.10
   7  18   1   88.39    5.20
   7  18   1   78.89    6.70
  -8 -18  -1   28.30    3.20
  -8 -18  -1   28.60    3.10
   8 -18   1   34.60    4.60
   8  18   1   31.90    3.20
   8  18   1   32.80    4.40
   8  18   1   23.30    3.80
  -9 -18  -1   33.10    3.60
  -9 -18  -1   27.80    2.70
   9 -18   1   19.30    4.30
   9  18   1   23.90    3.60
   9  18   1   32.20    3.40
   9  18   1   31.70    4.80
  -9  18  -1   25.50    2.90
  -9  18  -1   22.00    2.60
 -10 -18  -1  327.27   16.80
 -10 -18  -1  343.97   16.10
 -10 -18  -1  317.27   15.70
  10 -18   1  314.57   18.00
 -10  18  -1  336.67   15.80
  10  18   1  340.47   18.80
  10  18   1  338.17   17.00
 -10  18  -1  330.47   16.50
  10  18   1  343.37   16.70
 -11 -18  -1    7.70    3.30
 -11 -18  -1    7.30    1.70
  11 -18   1    5.90    4.20
  11  18   1    9.70    5.10
  11  18   1    4.40    4.80
  11  18   1   12.10    3.80
  11  18   1    2.80    3.20
 -11  18  -1    9.60    3.20
 -12 -18  -1   96.39    4.90
  12 -18   1   82.19    8.60
 -12 -18  -1   87.99    5.20
 -12 -18  -1   94.99    7.20
 -12 -18  -1   98.89    6.00
  12  18   1   93.59    7.80
  12  18   1   99.29    7.00
  12  18   1  104.79    7.70
  12  18   1  102.29    9.70
 -13 -18  -1    8.30    3.40
 -13 -18  -1    8.80    2.60
 -13 -18  -1    7.60    1.70
 -13 -18  -1    8.90    1.40
  13  18   1    7.40    4.00
  13  18   1    6.00    3.50
  13  18   1    3.30    5.40
 -14 -18  -1  106.99    6.60
 -14 -18  -1  118.79    5.60
  14  18   1  110.59    7.80
  14  18   1   96.69   10.00
  14  18   1  111.39    8.50
 -15 -18  -1   28.40    3.10
 -15 -18  -1   38.00    2.50
  15  18   1   26.30    4.80
  15  18   1   41.50    7.00
 -15 -19   1   23.00    3.10
 -15 -19   1   23.30    2.10
  15  19  -1   29.20    5.10
  15  19  -1   22.90    6.20
  15  19  -1   23.00    4.10
 -14 -19   1   34.70    2.90
 -14 -19   1   31.30    3.40
  14  19  -1   42.30    4.40
  14  19  -1   29.70    6.60
  14  19  -1   34.50    4.90
 -13 -19   1  100.39    5.40
 -13 -19   1   98.29    6.30
  13 -19  -1   81.99   10.60
 -13 -19   1  103.19    7.60
  13  19  -1  103.99    7.20
  13  19  -1   99.89    7.80
  12 -19  -1   30.60    6.30
 -12 -19   1   33.30    4.20
 -12 -19   1   34.00    3.00
 -12 -19   1   32.80    3.30
  12  19  -1   26.70    4.50
  12  19  -1   30.30    9.10
  12  19  -1   40.70    6.30
  12  19  -1   34.00    4.30
 -11 -19   1  365.56   17.90
 -11 -19   1  384.66   18.80
 -11 -19   1  376.46   17.50
  11 -19  -1  334.77   20.40
  11  19  -1  393.96   20.60
  11  19  -1  358.96   18.80
 -11  19   1  351.06   17.80
  11  19  -1  374.26   20.30
  11  19  -1  401.66   18.60
 -10 -19   1  146.29    7.10
 -10 -19   1  137.99    7.70
  10 -19  -1  137.79   10.70
 -10 -19   1  155.58    8.80
  10  19  -1  139.99    8.30
 -10  19   1  133.99    8.40
  10  19  -1  143.29   10.20
  10  19  -1  160.38   12.10
 -10  19   1  135.19    7.40
  10  19  -1  128.79    8.70
  -9 -19   1   23.60    2.50
  -9 -19   1   17.70    3.10
   9 -19  -1   20.70    5.00
   9  19  -1   18.70    4.50
  -9  19   1   23.60    3.10
  -9  19   1   22.80    2.30
   9  19  -1   25.30    3.60
  -8 -19   1  176.08    9.80
  -8 -19   1  184.38    9.10
   8 -19  -1  190.58   14.00
  -8  19   1  180.68    9.50
   8  19  -1  191.38   10.90
   8  19  -1  164.28    9.40
   8  19  -1  182.38    9.80
  -7 -19   1   65.09    4.40
  -7 -19   1   75.79    5.30
   7  19  -1   78.29    4.90
   7  19  -1   79.39    4.20
   7  19  -1   72.79    6.40
  -7  19   1   78.59    4.20
  -7  19   1   65.29    5.00
   6 -19  -1    6.60    3.10
  -6 -19   1    9.70    1.20
  -6 -19   1    9.60    2.20
  -6 -19   1    7.20    1.60
   6 -19  -1   14.10    2.50
  -6 -19   1    6.00    3.60
  -6  19   1    9.80    1.40
   6  19  -1   11.90    1.40
  -6  19   1    7.10    2.00
   6  19  -1    6.20    2.90
  -6  19   1    8.30    1.60
   6  19  -1   10.20    2.00
   6  19  -1    8.60    2.90
   6  19  -1    7.00    2.10
  -5 -19   1   91.29    4.90
  -5 -19   1  102.39    5.30
   5 -19  -1  106.29    6.30
  -5 -19   1   90.09    6.90
  -5 -19   1  103.39    5.90
   5 -19  -1  102.19    7.10
   5  19  -1  101.59    5.40
  -5  19   1   92.89    5.10
   5  19  -1   93.39    5.10
  -5  19   1   93.09    5.70
   5  19  -1  106.99    5.60
  -5  19   1  102.09    5.30
   5  19  -1  100.79    6.60
   5  19  -1  107.29    6.40
  -4 -19   1  379.06   20.20
   4 -19  -1  404.16   19.70
   4  19  -1  425.46   18.90
   4  19  -1  391.56   18.90
   3 -19  -1  106.79    7.00
  -3 -19   1  110.69    5.30
  -3 -19   1  108.79    6.30
   3 -19  -1  108.29    7.10
  -3 -19   1  106.29    5.80
  -3  19   1  111.59    5.80
   3  19  -1  117.49    5.90
  -3  19   1  106.29    6.20
   3  19  -1  116.09    5.60
   3  19  -1  107.19    5.90
  -3  19   1  114.99    5.50
   3  19  -1  107.49    5.80
   3  19  -1  119.79    6.50
   3  19  -1  120.29    6.40
  -2 -19   1   84.09    4.90
  -2 -19   1   85.29    4.40
  -2 -19   1   77.79    4.10
   2 -19  -1   83.79    5.60
  -2 -19   1   75.39    3.90
  -2 -19   1   82.89    6.00
   2 -19  -1   89.99    5.70
   2  19  -1   79.69    4.50
   2  19  -1   76.69    4.10
   2  19  -1   79.69    4.30
   2  19  -1   80.29    4.50
   2  19  -1   84.19    5.00
  -2  19   1   80.39    4.10
  -2  19   1   81.09    4.80
   2  19  -1   82.49    5.00
  -1 -19   1  124.59    6.20
   1 -19  -1  114.89    6.00
  -1 -19   1  118.19    6.00
  -1 -19   1  136.19    7.70
   1 -19  -1  132.79    7.50
  -1  19   1  117.99    6.10
   1  19  -1  133.79    6.70
  -1  19   1  134.09    6.80
   1  19  -1  116.39    6.10
   1  19  -1  136.99    6.40
   1  19  -1  115.89    6.10
   0 -19   1   35.90    2.20
   0 -19   1   42.60    2.60
   0 -19  -1   41.40    2.70
   0 -19   1   43.70    4.20
   0 -19  -1   33.80    2.20
   0 -19  -1   32.90    4.10
   0 -19  -1   34.40    3.80
   0 -19   1   38.60    3.50
   0  19   1   35.60    2.40
   0  19   1   42.70    2.90
   0  19  -1   34.00    2.30
  -1 -19  -1  140.79    7.70
  -1 -19  -1  134.99    8.50
   1 -19   1  153.88    7.90
   1 -19   1  137.99    8.20
   1  19   1  152.98    7.80
   1  19   1  150.08    7.40
   1  19   1  147.89    7.50
   2 -19   1   49.30    3.90
   2 -19   1   48.10    4.10
  -2 -19  -1   43.50    3.70
  -2 -19  -1   41.50    2.50
   2  19   1   40.50    2.70
  -2  19  -1   42.80    2.50
   2  19   1   48.40    3.10
   3 -19   1  107.89    6.30
  -3 -19  -1  117.19    5.40
  -3 -19  -1  107.19    5.50
  -3 -19  -1  107.29    6.30
   3  19   1  119.09    5.60
   3  19   1  103.99    6.30
   3  19   1  120.89    6.10
  -4 -19  -1 1256.37   60.89
   4 -19   1 1294.87   60.29
   4  19   1 1319.07   59.69
  -5 -19  -1   17.70    1.80
  -5 -19  -1   23.90    2.70
  -5 -19  -1   15.50    1.40
   5 -19   1   19.20    2.70
  -5 -19  -1   17.30    3.60
   5  19   1   18.70    2.20
   5  19   1   24.00    3.70
   5  19   1   19.90    1.80
  -5  19  -1   16.50    1.70
  -6 -19  -1   59.39    3.90
  -6 -19  -1   54.69    4.60
  -6 -19  -1   56.59    3.30
   6 -19   1   58.09    5.60
   6  19   1   62.29    5.50
   6  19   1   66.89    6.00
   6  19   1   58.99    4.50
   7 -19   1  570.34   29.60
  -7  19  -1  600.14   28.10
   7  19   1  648.24   29.60
   7  19   1  611.04   28.80
  -8 -19  -1  118.59    6.50
  -8 -19  -1  117.09    6.00
   8 -19   1  117.99    8.70
  -8 -19  -1  120.29    7.40
   8  19   1  120.49    7.10
   8  19   1  108.79    8.30
  -8  19  -1  129.39    6.30
  -8  19  -1  119.09    6.90
   8  19   1  125.39    7.40
   8  19   1  120.29    8.40
  -9 -19  -1   10.70    1.60
   9 -19   1   13.30    4.30
  -9 -19  -1   15.40    2.40
  -9 -19  -1   14.80    3.00
  -9  19  -1   11.60    2.50
   9  19   1   12.70    3.50
   9  19   1    8.60    4.30
   9  19   1   19.20    3.20
  -9  19  -1   14.50    1.90
 -10 -19  -1  163.68    9.00
 -10  19  -1  143.69    7.70
  10  19   1  155.48   10.70
  10  19   1  147.19   12.10
  10  19   1  152.08    9.20
 -10  19  -1  140.69    8.50
 -11 -19  -1  233.68   13.80
 -11 -19  -1  210.28   10.80
 -11 -19  -1  217.28   10.30
  11  19   1  199.18   12.00
  11  19   1  215.28   13.80
  11  19   1  217.18   13.60
 -11  19  -1  195.08   11.30
  11  19   1  218.18   11.60
  12 -19   1    0.80    4.30
 -12 -19  -1    2.80    3.30
 -12 -19  -1    2.20    1.60
 -12 -19  -1   -2.30    2.30
 -12 -19  -1    2.00    1.20
  12  19   1    2.90    3.80
  12  19   1    2.30    4.90
  12  19   1    0.90    3.20
  13 -19   1   39.70    5.70
 -13 -19  -1   48.50    3.00
 -13 -19  -1   44.00    5.00
 -13 -19  -1   46.30    3.30
 -13 -19  -1   43.00    4.40
  13  19   1   45.60    5.40
  13  19   1   55.59    6.90
  13  19   1   48.50    7.40
 -14 -19  -1   10.90    1.50
 -14 -19  -1   14.00    2.60
  14  19   1   17.40    4.50
  14  19   1    9.90    3.90
  14  19   1    8.70    5.20
  15  19   1  115.69   10.30
  15  19   1  132.29   11.10
  15  19   1  131.79    8.30
 -15 -20   1  182.98   10.00
  15  20  -1  224.88   18.70
  15  20  -1  196.08   10.80
  15  20  -1  179.38   11.30
 -14 -20   1   13.60    1.60
 -14 -20   1   11.10    1.80
 -14 -20   1    6.90    2.60
  14  20  -1   13.50    4.20
  14  20  -1    8.70    5.60
  14  20  -1   13.30    3.80
 -13 -20   1    1.70    1.30
 -13 -20   1    4.30    2.60
 -13 -20   1    9.10    7.30
  13 -20  -1    4.20    4.90
 -13 -20   1    1.40    1.60
  13  20  -1    1.90    3.40
  13  20  -1    4.20    5.30
  13  20  -1    5.60    4.50
 -12 -20   1   21.40    3.90
 -12 -20   1   20.90    2.30
 -12 -20   1   28.90    3.10
  12 -20  -1   23.30    5.90
  12  20  -1   24.20    3.90
  12  20  -1   24.70    5.90
  12  20  -1   22.30    7.80
  12  20  -1   30.00    4.50
 -11 -20   1   11.80    1.90
  11 -20  -1   15.30    5.80
 -11 -20   1   10.70    3.70
 -11 -20   1   15.70    2.80
  11  20  -1    8.80    4.90
  11  20  -1    8.70    6.00
 -11  20   1   10.80    2.30
  11  20  -1   12.10    3.40
  11  20  -1   11.60    4.00
 -11  20   1   14.10    3.40
 -10 -20   1  398.76   19.60
 -10 -20   1  438.96   20.10
 -10 -20   1  413.66   20.80
  10 -20  -1  402.26   22.40
  10  20  -1  445.66   20.80
 -10  20   1  417.56   20.60
  10  20  -1  446.36   22.10
  10  20  -1  383.76   22.50
 -10  20   1  417.06   19.90
  -9 -20   1   46.00    3.90
   9 -20  -1   45.60    6.10
  -9 -20   1   33.90    3.90
   9  20  -1   41.50    5.30
   9  20  -1   42.60    4.30
   9  20  -1   35.50    3.80
  -9  20   1   41.10    4.60
  -8 -20   1  104.49    6.80
  -8 -20   1   94.79    5.80
  -8 -20   1  108.09    5.30
   8 -20  -1   95.39    8.70
   8  20  -1  101.29    6.20
  -8  20   1  104.59    6.40
   8  20  -1   99.79    6.60
  -8  20   1  102.99    5.50
  -8  20   1   97.69    5.70
   8  20  -1  110.89    7.90
  -7 -20   1   34.40    3.30
  -7 -20   1   43.70    4.70
   7 -20  -1   29.00    4.80
   7  20  -1   36.70    3.50
   7  20  -1   30.40    3.80
   7  20  -1   42.90    3.60
   7  20  -1   28.90    4.30
  -7  20   1   30.80    3.10
   7  20  -1   35.70    4.40
  -7  20   1   40.20    2.80
  -7  20   1   31.10    3.80
   6 -20  -1   11.20    2.50
   6 -20  -1    9.50    3.30
  -6 -20   1    6.70    1.20
  -6 -20   1    8.10    1.70
  -6 -20   1   11.00    2.30
  -6  20   1    8.50    2.10
   6  20  -1    5.00    3.00
   6  20  -1    6.30    1.40
   6  20  -1    8.70    2.30
  -6  20   1    8.20    1.60
   6  20  -1   10.60    3.00
  -6  20   1    7.00    1.40
  -5 -20   1  216.88   11.70
  -5 -20   1  198.78   10.30
  -5 -20   1  196.58    9.50
   5 -20  -1  198.68   11.40
  -5 -20   1  208.08   10.40
   5  20  -1  202.48    9.70
   5  20  -1  213.58   10.80
   5  20  -1  193.08   11.00
   5  20  -1  209.68   10.00
  -5  20   1  196.48   10.30
  -5  20   1  203.58    9.60
   5  20  -1  198.28   10.10
  -5  20   1  185.88    9.80
  -4 -20   1  109.39    5.80
  -4 -20   1  116.59    7.90
  -4 -20   1  130.19    6.20
  -4 -20   1  116.79    6.70
   4  20  -1  120.99    6.20
   4  20  -1  114.09    6.30
   4  20  -1  128.39    7.20
  -4  20   1  114.59    5.90
   3 -20  -1  272.57   13.40
   3 -20  -1  267.47   13.40
  -3 -20   1  253.17   12.60
  -3 -20   1  248.58   12.20
  -3 -20   1  239.58   11.90
   3 -20  -1  269.77   13.20
   3  20  -1  254.37   12.70
   3  20  -1  254.27   12.20
   3  20  -1  246.98   12.30
   3  20  -1  246.88   12.20
   3  20  -1  251.77   12.10
   3  20  -1  256.07   12.80
  -3  20   1  256.47   12.30
  -3  20   1  259.37   12.60
  -2 -20   1  215.68   10.10
   2 -20  -1  239.18   11.40
  -2 -20   1  221.68   10.90
  -2 -20   1  226.58   10.50
  -2 -20   1  221.08   10.30
   2  20  -1  212.18   10.90
   2  20  -1  210.08   10.50
   2  20  -1  221.68   10.80
   2  20  -1  208.88   10.40
  -2  20   1  200.78   10.80
  -2  20   1  204.48   10.50
  -2  20   1  214.58   10.30
   1 -20  -1 1950.50   90.89
   0 -20  -1   81.49    5.60
   0 -20  -1   83.19    4.30
   0 -20   1   86.89    4.30
   0 -20  -1   90.69    6.20
   0 -20   1   81.39    7.30
   0  20  -1   87.29    4.70
  -1 -20  -1  530.45   26.10
   1 -20   1  530.05   25.90
   1  20   1  540.35   25.00
  -2 -20  -1  427.56   21.60
   2 -20   1  410.76   21.20
   2  20   1  457.95   20.40
  -3 -20  -1   17.90    1.80
  -3 -20  -1   19.20    2.40
   3 -20   1   23.60    3.00
  -3 -20  -1   20.60    2.00
  -3 -20  -1   18.50    1.60
  -3 -20  -1   19.50    3.60
   3 -20   1   25.30    3.30
   3 -20   1   20.60    2.40
   3  20   1   21.50    2.30
   3  20   1   21.60    2.60
  -3  20  -1   21.90    2.60
   3  20   1   19.70    2.30
   3  20   1   24.00    2.10
  -3  20  -1   24.30    2.40
   3  20   1   17.90    2.20
   3  20   1   24.60    3.00
   4 -20   1  318.07   15.20
  -4 -20  -1  283.87   14.10
   4 -20   1  294.37   15.20
  -4 -20  -1  306.37   14.40
  -4 -20  -1  307.87   16.00
   4  20   1  310.37   14.50
  -4  20  -1  321.27   14.30
   4  20   1  276.17   14.40
   4  20   1  314.07   15.50
   4  20   1  300.97   15.00
   4  20   1  295.27   14.20
   4  20   1  296.67   14.50
  -4  20  -1  291.27   14.30
  -5 -20  -1   83.19    4.30
   5 -20   1   95.99    6.20
  -5 -20  -1   80.79    4.20
   5 -20   1   77.99    5.60
   5  20   1   87.49    5.10
  -6 -20  -1  106.09    6.40
   6 -20   1  106.39    7.40
  -6 -20  -1  109.19    5.70
  -6 -20  -1   97.09    5.20
  -6 -20  -1   96.89    5.00
   6  20   1  106.99    6.10
  -6  20  -1  107.69    5.50
   6  20   1  107.09    7.70
  -7 -20  -1   23.00    2.30
  -7 -20  -1   21.00    2.10
  -7 -20  -1   26.70    3.10
   7  20   1   20.50    2.10
   7  20   1   24.30    2.90
   7  20   1   25.50    3.20
  -7  20  -1   18.10    2.20
   7  20   1   22.30    3.90
  -8 -20  -1   40.80    3.90
  -8 -20  -1   45.10    3.70
   8  20   1   38.00    4.70
  -8  20  -1   42.00    4.10
   8  20   1   44.20    4.70
   8  20   1   39.80    4.90
  -8  20  -1   42.40    3.20
   8  20   1   38.10    4.30
  -9 -20  -1   37.50    3.80
   9 -20   1   42.90    5.40
  -9 -20  -1   38.10    3.00
  -9 -20  -1   41.10    4.10
  -9  20  -1   39.20    4.30
   9  20   1   38.90    4.00
  -9  20  -1   38.80    3.30
   9  20   1   38.90    5.50
   9  20   1   33.50    4.20
 -10 -20  -1   73.29    6.40
  10 -20   1   72.39    8.00
  10  20   1   71.89    6.00
 -10  20  -1   76.69    5.80
  10  20   1   80.19    8.10
 -11 -20  -1  307.07   14.60
 -11 -20  -1  314.07   15.10
 -11 -20  -1  300.47   15.90
  11 -20   1  288.37   18.10
 -11 -20  -1  322.37   14.40
  11  20   1  333.37   15.80
  11  20   1  316.07   17.90
  11  20   1  321.47   17.70
 -11  20  -1  297.37   14.80
  11  20   1  289.37   16.10
 -11  20  -1  283.77   15.50
 -12 -20  -1   32.50    4.40
  12 -20   1   27.60    5.10
 -12 -20  -1   31.50    3.00
 -12 -20  -1   35.00    2.60
 -12 -20  -1   35.70    3.40
  12  20   1   31.90    4.20
  12  20   1   31.10    5.80
  12  20   1   33.70    6.00
  12  20   1   32.40    4.90
 -13 -20  -1   13.00    3.70
 -13 -20  -1   10.10    1.50
 -13 -20  -1   12.50    1.90
 -13 -20  -1   10.90    4.60
  13  20   1   12.40    3.70
  13  20   1   11.10    5.60
  13  20   1   17.90    6.10
 -14 -20  -1    1.50    2.40
 -14 -20  -1    3.60    1.30
  14  20   1    1.30    4.20
  14  20   1    0.40    3.70
  14  20   1    3.30    4.90
 -15 -20  -1   30.50    2.30
 -14 -21   1    2.00    1.30
 -14 -21   1    0.10    1.70
 -14 -21   1    0.30    2.50
  14  21  -1   -1.20    5.10
  14  21  -1    1.60    3.90
  14  21  -1    2.60    3.30
 -13 -21   1    9.80    3.60
 -13 -21   1   11.20    1.50
 -13 -21   1    8.00    1.80
 -13 -21   1    6.90    2.70
  13  21  -1    6.00    4.00
  13  21  -1    7.70    5.30
  13  21  -1   10.20    3.50
 -12 -21   1   99.09    7.30
 -12 -21   1   90.29    6.00
  12 -21  -1   74.39    9.40
  12  21  -1   86.99    7.40
  12  21  -1  104.39    9.90
  12  21  -1   89.49    9.30
  11 -21  -1  158.08   12.10
 -11 -21   1  170.38   10.00
 -11 -21   1  173.48    9.00
  11  21  -1  163.28    9.60
  11  21  -1  152.28   11.70
 -11  21   1  170.68    9.90
 -11  21   1  161.28    8.70
 -10 -21   1  185.48   10.90
 -10 -21   1  193.18    9.90
  10 -21  -1  195.58   13.00
 -10  21   1  187.48   10.70
  10  21  -1  191.58   12.50
  10  21  -1  162.28   12.90
  10  21  -1  194.38   10.90
  10  21  -1  189.88   10.50
 -10  21   1  200.08    9.80
  -9 -21   1    5.00    2.20
  -9 -21   1    2.60    3.00
   9 -21  -1    3.00    4.70
  -9  21   1    1.40    1.90
   9  21  -1    3.00    3.20
   9  21  -1    3.10    2.70
   9  21  -1    8.30    5.70
  -9  21   1    0.40    2.00
  -9  21   1   -0.40    2.70
   8 -21  -1    7.60    4.40
  -8 -21   1    7.30    2.20
  -8 -21   1   11.00    2.80
  -8  21   1    7.20    1.90
   8  21  -1   12.00    2.70
   8  21  -1    7.10    2.90
  -8  21   1    5.90    2.50
   8  21  -1    9.90    3.90
   7 -21  -1  178.68   11.20
  -7 -21   1  177.18    9.50
  -7 -21   1  170.78    8.80
  -7 -21   1  169.78    8.40
   7  21  -1  186.28   10.40
   7  21  -1  161.48   10.60
   7  21  -1  173.68    9.10
  -7  21   1  184.68    8.80
   7  21  -1  171.28    9.30
  -7  21   1  161.98    8.50
   6 -21  -1   72.69    6.70
  -6 -21   1   72.29    4.10
  -6 -21   1   85.39    5.50
   6 -21  -1   78.69    5.50
  -6 -21   1   76.19    4.60
  -6  21   1   82.39    4.60
  -6  21   1   70.79    4.30
  -6  21   1   83.99    5.20
   6  21  -1   69.89    4.20
   6  21  -1   76.69    5.10
   6  21  -1   79.69    6.10
   6  21  -1   77.89    4.90
   6  21  -1   74.89    6.50
  -5 -21   1  261.67   15.40
  -5 -21   1  279.97   14.20
   5 -21  -1  286.47   15.20
  -5 -21   1  294.47   13.80
  -5 -21   1  272.07   13.40
   5 -21  -1  297.67   14.60
  -5  21   1  272.97   13.50
  -5  21   1  306.87   14.20
   5  21  -1  293.77   15.00
   5  21  -1  277.87   13.90
   5  21  -1  284.97   13.90
   5  21  -1  307.47   14.70
  -4 -21   1   41.00    3.30
   4 -21  -1   37.70    4.40
   4 -21  -1   45.30    4.00
   4 -21  -1   52.49    5.30
  -4 -21   1   41.90    2.60
  -4 -21   1   43.10    2.40
  -4 -21   1   58.09    8.10
  -4 -21   1   40.60    4.00
  -4  21   1   47.20    2.80
   4  21  -1   43.10    4.10
  -4  21   1   40.00    3.20
   4  21  -1   36.30    3.30
   4  21  -1   41.80    3.30
  -4  21   1   41.00    3.80
   4  21  -1   44.30    4.40
   4  21  -1   44.80    2.90
  -3 -21   1  293.07   14.70
  -3 -21   1  306.27   14.90
  -3 -21   1  344.97   16.60
  -3 -21   1  307.97   15.30
   3 -21  -1  314.07   16.10
   3  21  -1  296.57   14.90
  -3  21   1  319.67   14.80
  -3  21   1  323.37   15.00
   3  21  -1  307.87   15.60
  -3  21   1  329.57   15.40
   3  21  -1  317.77   15.40
   3  21  -1  308.77   14.80
   3  21  -1  317.27   15.00
   2 -21  -1  103.09    6.40
  -2 -21   1   86.79    5.60
  -2 -21   1   87.99    5.00
  -2 -21   1   96.99    6.90
   2  21  -1   84.79    4.70
   2  21  -1   98.09    5.20
   2  21  -1   94.59    5.80
   2  21  -1   87.29    4.90
   2  21  -1   93.89    5.50
  -2  21   1   88.39    4.90
  -2  21   1   92.49    4.70
  -1 -21   1  158.48    7.80
  -1 -21   1  150.68    8.10
   1 -21  -1  178.48    9.10
  -1 -21   1  171.68    9.60
  -1 -21   1  156.58    8.60
  -1  21   1  160.68    7.90
   1  21  -1  163.18    8.40
   1  21  -1  168.08    8.60
   1  21  -1  164.78    7.90
  -1  21   1  166.08    8.70
  -1  21   1  151.28    8.10
  -1  21   1  175.38    8.30
   1  21  -1  170.58    8.20
   0 -21   1  106.49    7.10
   0 -21   1  103.19    5.40
   0 -21  -1  115.69    6.70
   0 -21   1  120.39    6.60
   0 -21  -1  102.49    5.40
   0 -21  -1  106.49    7.20
   0  21  -1  103.79    5.50
   0  21   1  108.59    5.90
   0  21   1  121.09    6.50
   0  21   1  121.89    5.90
   0  21  -1  120.29    6.30
   0  21   1  100.79    5.50
   1 -21   1    6.60    1.10
  -1 -21  -1    6.10    0.80
  -1 -21  -1    8.60    2.30
  -1 -21  -1    9.00    2.90
  -1 -21  -1    5.70    1.60
  -1 -21  -1    9.90    1.80
   1 -21   1    7.70    2.70
   1  21   1   10.10    2.30
   1  21   1    6.50    1.20
   1  21   1    9.40    1.90
  -1  21  -1    6.70    1.20
  -2 -21  -1  506.45   25.60
   2 -21   1  505.75   25.10
   2  21   1  534.95   24.30
  -3 -21  -1  858.31   40.10
   3 -21   1  870.41   39.50
   3 -21   1  840.72   38.90
   3  21   1  798.02   38.60
   3  21   1  788.02   38.60
  -4 -21  -1   11.80    1.40
  -4 -21  -1   13.30    3.50
  -4 -21  -1   12.40    2.40
  -4 -21  -1   12.10    1.30
  -4  21  -1   10.40    1.30
   4  21   1   16.30    2.80
   4  21   1   10.50    1.60
   4  21   1   14.60    2.30
  -5 -21  -1   61.39    3.50
  -5 -21  -1   63.49    6.30
  -5 -21  -1   62.49    4.90
  -5 -21  -1   64.09    3.40
  -5 -21  -1   65.99    4.20
   5 -21   1   64.19    5.10
   5 -21   1   56.39    5.50
  -5  21  -1   61.09    3.60
   5  21   1   75.49    5.60
   5  21   1   63.59    4.50
   5  21   1   66.19    3.80
   5  21   1   66.59    6.10
  -5  21  -1   69.59    4.60
   5  21   1   65.69    4.70
  -5  21  -1   67.59    4.00
   6 -21   1   59.69    6.00
  -6 -21  -1   61.99    3.30
  -6 -21  -1   62.19    3.50
  -6 -21  -1   61.09    4.20
  -6 -21  -1   57.79    5.00
  -6  21  -1   65.09    3.60
   6  21   1   61.99    4.50
  -6  21  -1   61.89    4.00
   6  21   1   70.59    5.80
   6  21   1   62.69    4.90
  -6  21  -1   66.29    4.60
   6  21   1   59.99    3.80
   6  21   1   55.69    6.30
  -7 -21  -1  173.68    8.20
  -7 -21  -1  175.58    9.60
  -7 -21  -1  170.58    8.80
  -7 -21  -1  172.08    8.40
   7 -21   1  184.48   10.70
   7  21   1  181.98   11.10
  -7  21  -1  182.68    9.30
   7  21   1  161.68    8.50
  -7  21  -1  170.28    8.40
   7  21   1  166.68    9.20
   7  21   1  170.38    9.50
   7  21   1  175.78   10.50
  -8 -21  -1   61.69    5.50
  -8 -21  -1   64.89    3.70
   8 -21   1   48.90    5.90
  -8  21  -1   63.39    3.80
  -8  21  -1   49.30    4.90
   8  21   1   53.19    6.60
   8  21   1   68.89    5.10
  -9 -21  -1   38.80    3.90
  -9 -21  -1   43.10    2.70
   9 -21   1   34.80    5.20
  -9 -21  -1   43.30    3.10
  -9 -21  -1   39.00    4.10
   9  21   1   44.40    4.20
  -9  21  -1   43.80    3.60
   9  21   1   37.10    4.40
  -9  21  -1   46.80    4.70
   9  21   1   26.80    8.70
  10 -21   1   62.39    6.70
 -10 -21  -1   61.59    3.70
 -10 -21  -1   73.49    6.30
 -10 -21  -1   62.09    4.20
 -10 -21  -1   67.79    5.00
  10  21   1   72.19    8.30
 -10  21  -1   72.39    4.50
  10  21   1   67.59    6.40
  10  21   1   65.99    5.80
 -11 -21  -1   87.19    5.90
 -11 -21  -1   98.69    7.10
  11  21   1   81.79    7.40
 -11  21  -1   84.59    6.60
  11  21   1   84.79    9.10
  12 -21   1    3.80    4.10
 -12 -21  -1    7.00    3.40
 -12 -21  -1   -0.10    2.40
 -12 -21  -1    2.90    1.50
 -12 -21  -1    3.80    1.80
  12  21   1    4.60    3.90
  12  21   1    6.70    5.00
  12  21   1    5.20    7.00
  12  21   1    2.00    3.60
 -13 -21  -1   30.90    3.30
 -13 -21  -1   34.20    2.60
 -13 -21  -1   30.10    2.90
 -13 -21  -1   30.40    4.40
  13  21   1   35.20    4.40
  13  21   1   29.50    4.90
  13  21   1   22.90    6.10
 -14 -21  -1   70.39    3.70
 -14 -21  -1   58.79    5.00
  14  21   1   61.19    6.20
  14  21   1   64.69    6.50
 -14 -22   1   80.29    5.80
 -14 -22   1   90.79    4.70
  14  22  -1   94.99    6.80
  14  22  -1   87.49    9.20
  14  22  -1   88.89    7.70
 -13 -22   1    5.60    3.40
 -13 -22   1   -3.00    2.50
 -13 -22   1    1.80    1.40
 -13 -22   1    1.60    1.70
  13  22  -1    0.20    3.90
  13  22  -1   -2.20    4.70
  13  22  -1   -2.20    3.50
 -12 -22   1    6.50    3.40
 -12 -22   1    3.60    2.60
 -12 -22   1    1.50    1.80
  12 -22  -1   -1.20    4.80
 -12 -22   1    1.80    1.30
 -12  22   1    0.60    2.10
  12  22  -1    3.30    3.50
  12  22  -1    3.40    5.00
  12  22  -1    2.40    3.80
 -11 -22   1   80.59    7.00
 -11 -22   1   82.29    5.70
  11 -22  -1   66.99    7.80
 -11 -22   1   76.59    4.30
 -11 -22   1   75.19    4.70
 -11  22   1   83.29    5.40
  11  22  -1   88.69    8.90
  11  22  -1   88.49    7.00
  11  22  -1   73.39    9.00
 -11  22   1   82.19    6.80
  11  22  -1   90.29    6.60
 -10 -22   1  143.99    7.20
  10 -22  -1  141.49   11.10
 -10 -22   1  140.39    7.90
 -10 -22   1  139.09    8.90
  10  22  -1  129.89    8.50
  10  22  -1  139.79    8.90
 -10  22   1  142.19    8.70
  10  22  -1  125.89   11.50
  10  22  -1  149.29   10.60
  -9 -22   1  476.85   23.20
  -9 -22   1  500.65   22.80
  -9 -22   1  487.25   23.90
   9  22  -1  495.85   24.90
   9  22  -1  525.35   23.70
  -9  22   1  456.95   23.80
   9  22  -1  488.45   23.80
  -9  22   1  475.25   23.20
  -8 -22   1   21.50    3.20
  -8 -22   1   16.10    1.80
   8  22  -1   17.20    3.10
   8  22  -1   20.60    4.50
  -8  22   1   15.00    2.10
   7 -22  -1    6.80    4.40
  -7 -22   1    7.40    2.70
  -7 -22   1    9.80    1.60
  -7 -22   1    6.40    2.20
   7  22  -1    5.70    3.50
   7  22  -1    7.10    2.70
  -7  22   1    5.20    1.90
   7  22  -1    8.00    3.80
  -7  22   1    8.30    1.70
   7  22  -1    5.80    2.50
  -7  22   1    7.10    2.40
   7  22  -1    7.70    1.70
   6 -22  -1   22.30    3.40
  -6 -22   1   24.80    2.30
  -6  22   1   22.40    2.50
   6  22  -1   29.20    2.90
   6  22  -1   21.80    2.40
  -5 -22   1  347.77   17.40
  -5 -22   1  378.36   19.40
  -5 -22   1  364.96   17.10
  -5 -22   1  371.36   17.90
   5 -22  -1  349.27   18.80
  -5  22   1  368.36   17.20
   5  22  -1  367.16   17.50
  -5  22   1  389.16   17.50
   5  22  -1  384.76   18.20
   5  22  -1  366.26   17.20
  -5  22   1  357.36   17.80
   5  22  -1  348.47   18.50
   5  22  -1  356.86   17.60
   4 -22  -1  157.98    8.80
   4 -22  -1  139.89    9.20
  -4 -22   1  147.29    7.40
  -4 -22   1  146.89    8.40
  -4 -22   1  169.28    9.90
  -4 -22   1  155.98    7.30
  -4 -22   1  144.99    7.80
   4  22  -1  157.68    7.90
   4  22  -1  141.29    7.90
  -4  22   1  152.48    8.30
  -4  22   1  156.48    7.90
   4  22  -1  159.78    8.70
   4  22  -1  137.69    8.80
  -4  22   1  162.48    7.50
   4  22  -1  158.68    7.60
   3 -22  -1   16.60    3.20
  -3 -22   1   14.20    1.90
  -3 -22   1   12.30    1.10
  -3 -22   1   12.90    2.40
   3 -22  -1   12.80    3.20
  -3 -22   1   13.00    1.40
   3 -22  -1   17.30    3.60
  -3 -22   1   16.60    3.90
   3  22  -1   12.50    1.50
  -3  22   1   10.00    1.90
   3  22  -1   15.60    2.60
   3  22  -1   13.10    2.00
   3  22  -1   13.40    2.70
  -3  22   1   16.30    2.00
   3  22  -1   12.10    1.90
  -3  22   1   12.30    1.50
  -3  22   1   13.80    2.30
  -2 -22   1  140.39    7.50
  -2 -22   1  139.49    6.50
  -2 -22   1  135.79    6.30
  -2 -22   1  126.69    6.80
   2  22  -1  122.59    6.80
   2  22  -1  131.79    7.60
   2  22  -1  137.79    6.60
  -2  22   1  141.59    6.60
  -2  22   1  121.79    7.00
   2  22  -1  133.59    7.30
   2  22  -1  127.59    7.00
  -1 -22   1   11.20    1.20
   1 -22  -1   13.80    3.40
   1 -22  -1   10.10    2.60
  -1 -22   1   13.00    2.40
  -1  22   1    9.20    1.70
   1  22  -1   12.80    2.20
   1  22  -1    9.80    2.10
   1  22  -1   13.50    1.80
  -1  22   1   11.20    1.80
  -1  22   1   11.70    2.30
   0 -22   1  701.23   33.00
   0 -22  -1  713.63   33.10
   0  22   1  634.44   31.80
  -1 -22  -1   51.79    4.60
   1 -22   1   55.89    5.30
  -1 -22  -1   47.50    2.70
   1 -22   1   57.09    4.70
  -1 -22  -1   50.49    3.40
  -1 -22  -1   51.89    3.00
   1 -22   1   49.10    2.90
   1  22   1   50.49    4.40
   1  22   1   51.29    3.80
   1  22   1   50.29    3.50
  -1  22  -1   52.19    4.00
  -1  22  -1   56.79    3.60
   1  22   1   52.79    3.20
  -2 -22  -1   11.90    1.30
  -2 -22  -1    7.50    3.20
   2 -22   1   11.20    2.90
   2 -22   1    9.40    2.80
  -2 -22  -1   10.20    1.70
  -2 -22  -1    8.30    1.00
  -2 -22  -1    6.70    2.20
   2 -22   1   14.50    2.90
   2  22   1    9.90    2.20
   2  22   1    9.00    1.50
   2  22   1    8.00    2.10
   2  22   1   12.10    1.80
  -2  22  -1    9.50    1.30
   2  22   1   11.70    2.80
  -2  22  -1   11.10    2.60
  -3 -22  -1   36.10    2.60
  -3 -22  -1   45.20    3.30
   3 -22   1   39.90    4.80
  -3 -22  -1   37.70    2.30
   3 -22   1   41.30    4.40
  -3 -22  -1   37.00    4.20
  -3 -22  -1   47.90    5.40
   3 -22   1   43.10    4.00
  -3  22  -1   45.60    3.20
   3  22   1   47.40    3.30
  -3  22  -1   37.70    2.60
   3  22   1   43.40    4.40
   3  22   1   38.70    2.90
   3  22   1   46.00    3.50
   4 -22   1  246.18   12.20
  -4 -22  -1  227.88   11.70
   4 -22   1  208.18   12.10
  -4 -22  -1  213.98   10.60
   4  22   1  239.78   11.40
   4  22   1  235.28   11.10
   4  22   1  220.38   11.30
   5 -22   1  677.73   30.20
   5 -22   1  582.14   30.20
  -5  22  -1  607.14   29.10
   5  22   1  618.34   29.20
   5  22   1  626.34   29.60
   5  22   1  658.13   30.10
   5  22   1  660.63   29.60
   5  22   1  588.04   30.80
  -6 -22  -1  115.79    6.10
  -6 -22  -1  100.09    5.50
  -6 -22  -1  115.29    6.90
  -6 -22  -1  100.09    5.30
   6  22   1  113.29    7.50
  -6  22  -1  116.79    6.60
   6  22   1  123.89    8.90
   6  22   1  107.69    6.70
   6  22   1   99.49    6.40
  -7 -22  -1    5.40    2.60
  -7 -22  -1    5.50    2.00
  -7 -22  -1    6.80    1.60
  -7 -22  -1    6.90    1.10
   7 -22   1    8.10    3.70
   7  22   1    8.50    2.70
  -7  22  -1    8.80    2.60
  -7  22  -1    6.10    1.50
   7  22   1    9.90    4.00
  -7  22  -1    7.40    1.90
   7  22   1   14.10    3.70
   7  22   1    9.40    3.00
   7  22   1    7.90    1.80
  -8 -22  -1    7.80    1.60
  -8 -22  -1    8.10    2.30
   8 -22   1    8.50    4.10
  -8 -22  -1    3.50    2.80
  -8 -22  -1    7.60    1.20
   8  22   1    7.60    2.90
  -8  22  -1    9.10    2.60
   8  22   1   10.20    4.00
   8  22   1    9.30    3.30
   8  22   1    2.80    3.50
  -8  22  -1    7.20    1.70
  -9 -22  -1  205.98    9.30
  -9 -22  -1  191.58   10.10
   9 -22   1  174.88   12.00
  -9 -22  -1  198.18   10.90
  -9 -22  -1  197.68    9.50
   9  22   1  189.58   12.20
   9  22   1  207.08   10.70
  -9  22  -1  179.38   10.50
   9  22   1  196.98   11.00
  -9  22  -1  186.88    9.80
 -10 -22  -1  128.59    8.40
 -10 -22  -1  124.79    6.50
 -10 -22  -1  127.79    7.30
 -10  22  -1  111.99    6.90
  10  22   1  123.39    8.50
  10  22   1  132.89    8.10
  10  22   1  132.09   10.00
 -11 -22  -1   27.60    3.20
 -11 -22  -1   20.10    2.30
 -11 -22  -1   24.60    4.10
 -11 -22  -1   22.40    2.30
  11 -22   1   24.10    4.90
  11  22   1   21.50    5.60
  11  22   1   16.70    6.90
 -11  22  -1   31.70    3.90
  11  22   1   23.30    4.20
  11  22   1   25.30    4.40
 -11  22  -1   30.60    3.40
 -12 -22  -1   26.20    4.00
 -12 -22  -1   16.50    2.90
 -12  22  -1   20.10    2.50
  12  22   1   15.60    4.40
  12  22   1   15.40    5.50
  12  22   1   22.60    4.10
 -13 -22  -1    0.90    1.40
 -13 -22  -1    4.10    2.50
  13  22   1    2.90    3.70
  13  22   1    4.20    4.90
  13  22   1    1.30    4.10
 -14 -22  -1   20.00    2.10
 -14 -22  -1   20.20    2.90
  14  22   1   19.70    4.70
  14  22   1   11.10    8.10
  14  22   1   20.50    5.00
 -14 -23   1    8.60    1.40
 -14 -23   1   10.20    2.70
  14  23  -1    7.40    3.90
  14  23  -1   14.60    5.20
  14  23  -1    9.50    5.30
 -13 -23   1   26.70    3.00
 -13 -23   1   29.00    2.40
 -13 -23   1   24.20    3.20
  13  23  -1   29.50    4.60
  13  23  -1   26.70    4.60
  13  23  -1   33.20    6.20
 -12 -23   1   38.90    4.80
 -12 -23   1   42.50    4.80
 -12 -23   1   55.49    3.60
  12  23  -1   40.30    5.30
  12  23  -1   69.39    9.60
 -11 -23   1  136.59    9.00
 -11 -23   1  135.19    7.20
 -11 -23   1  135.79    6.80
 -11 -23   1  138.79    8.00
  11 -23  -1  134.89   11.10
  11  23  -1  145.39   10.70
  11  23  -1  132.69    9.10
 -11  23   1  145.19    7.80
  11  23  -1  141.09    8.70
 -11  23   1  134.39    8.90
 -10 -23   1  119.29    6.80
 -10 -23   1  108.09    6.00
 -10 -23   1  112.19    8.70
 -10 -23   1  110.59    5.60
  10  23  -1   94.49   10.80
  10  23  -1  101.59    7.80
  10  23  -1  100.29    9.60
 -10  23   1  117.59    7.90
  10  23  -1  115.59    7.50
  -9 -23   1  116.59    6.20
  -9 -23   1  126.49    8.00
  -9 -23   1  110.49    5.90
   9 -23  -1  122.69   10.20
   9  23  -1  131.99    8.90
   9  23  -1  126.79    9.20
   9  23  -1  101.69    9.70
  -8 -23   1    1.40    2.80
  -8 -23   1    2.70    1.60
   8 -23  -1   -2.00    4.40
  -8 -23   1    3.60    2.20
  -8  23   1    2.90    2.80
   8  23  -1    5.50    3.20
   8  23  -1   -1.80    3.90
  -8  23   1    0.20    1.90
   8  23  -1    2.20    2.70
  -8  23   1    3.40    2.00
  -7 -23   1   10.00    1.60
  -7 -23   1   16.20    3.00
   7 -23  -1    7.70    4.40
  -7 -23   1   12.60    2.40
  -7 -23   1   10.70    1.30
   7  23  -1   11.30    3.00
  -7  23   1   10.80    1.90
  -7  23   1   10.90    2.70
  -7  23   1    9.60    2.10
   7  23  -1    9.30    2.80
   7  23  -1   10.20    1.90
   7  23  -1    8.20    3.70
  -6 -23   1   89.29    4.50
  -6 -23   1   92.09    6.20
   6 -23  -1   90.19    6.50
  -6 -23   1   88.89    4.70
  -6 -23   1   91.49    5.30
   6 -23  -1   76.79    7.50
  -6  23   1   84.59    6.10
   6  23  -1  101.89    7.10
   6  23  -1   88.69    5.60
   6  23  -1   89.69    5.80
   6  23  -1   83.39    4.90
  -6  23   1   89.59    5.30
  -6  23   1   78.49    4.90
  -5 -23   1   30.10    2.00
  -5 -23   1   31.30    2.40
  -5 -23   1   25.40    4.90
  -5 -23   1   26.10    3.10
  -5 -23   1   25.00    2.50
   5 -23  -1   25.10    4.40
   5 -23  -1   34.70    4.00
  -5  23   1   21.70    3.10
  -5  23   1   23.60    2.60
  -5  23   1   27.80    2.60
   5  23  -1   26.80    3.80
   5  23  -1   28.80    2.90
   5  23  -1   20.30    4.60
   5  23  -1   30.00    2.70
   5  23  -1   23.70    3.20
  -4 -23   1  168.08    9.00
  -4 -23   1  157.58    8.00
  -4 -23   1  166.28   10.40
   4 -23  -1  161.38   10.00
  -4 -23   1  173.98    8.60
   4 -23  -1  168.58    9.40
  -4 -23   1  160.08    7.90
   4  23  -1  155.18    8.50
   4  23  -1  164.88    8.60
  -4  23   1  169.58    9.00
  -4  23   1  167.18    8.10
   4  23  -1  163.98    8.20
   4  23  -1  163.18    9.20
   4  23  -1  165.78    9.50
  -4  23   1  176.38    8.50
   3 -23  -1  197.68   10.90
  -3 -23   1  183.18    8.80
  -3 -23   1  178.78    9.20
   3 -23  -1  198.58   10.90
  -3 -23   1  192.88    9.90
  -3 -23   1  203.88   11.20
  -3 -23   1  184.48    8.90
  -3  23   1  188.58    9.90
   3  23  -1  180.88    9.80
   3  23  -1  175.68    9.30
  -3  23   1  185.28    9.00
   3  23  -1  170.28    9.30
   3  23  -1  190.98   10.20
   3  23  -1  184.98    9.00
  -3  23   1  182.18    9.30
  -2 -23   1   58.89    6.00
   2 -23  -1   50.39    5.30
  -2 -23   1   52.39    3.00
  -2 -23   1   49.60    4.50
  -2 -23   1   49.60    2.80
  -2  23   1   50.59    4.40
  -1 -23   1   38.40    3.20
  -1 -23   1   44.00    2.60
  -1 -23   1   42.70    4.30
   1 -23  -1   42.80    3.90
   1  23  -1   42.90    3.40
  -1  23   1   35.60    3.50
   1  23  -1   37.50    3.70
  -1  23   1   45.10    4.20
   1  23  -1   40.80    4.10
   0 -23  -1    3.60    1.40
   0 -23  -1    2.70    1.20
   0 -23  -1   -0.60    2.40
   0 -23   1    1.60    2.90
   0 -23   1    6.50    2.40
   0 -23  -1    4.40    3.00
   0 -23   1    3.00    1.20
   0  23  -1    4.30    1.30
   0  23  -1    4.90    1.70
   0  23   1    4.60    2.30
   0  23   1    7.10    1.80
   0  23   1    5.70    1.40
   0  23   1    4.10    1.80
  -1 -23  -1  649.24   32.40
  -1 -23  -1  753.72   34.30
   1 -23   1  736.93   34.00
   1 -23   1  681.03   32.50
  -2 -23  -1   25.80    2.70
   2 -23   1   16.30    3.50
  -2 -23  -1   19.20    2.00
   2 -23   1   27.40    3.10
  -2 -23  -1   26.90    3.00
  -2 -23  -1   19.30    1.60
  -2 -23  -1   17.70    3.80
   2  23   1   20.90    2.30
   2  23   1   25.10    2.70
  -2  23  -1   19.30    2.20
  -3 -23  -1  261.87   12.80
  -3 -23  -1  258.87   12.90
  -3 -23  -1  277.87   13.30
   3 -23   1  292.97   14.50
  -3 -23  -1  271.87   15.10
   3 -23   1  276.57   13.70
   3 -23   1  280.67   14.10
  -3 -23  -1  277.27   13.90
   3  23   1  291.77   14.80
  -3  23  -1  288.27   13.70
  -3  23  -1  261.47   13.00
   3  23   1  266.27   13.30
   3  23   1  264.77   13.40
   3  23   1  258.37   13.00
   3  23   1  270.67   13.70
  -3  23  -1  296.07   13.30
  -4 -23  -1   77.59    5.00
  -4 -23  -1   84.89    4.50
  -4 -23  -1   90.39    4.30
   4 -23   1   76.09    6.40
  -4 -23  -1   89.29    6.00
  -4  23  -1   82.89    5.70
  -4  23  -1   94.09    4.60
   4  23   1   93.69    6.20
  -4  23  -1   76.99    5.00
   4  23   1   77.19    6.70
  -5 -23  -1   64.59    3.90
  -5 -23  -1   64.69    3.70
   5 -23   1   75.09    5.90
   5 -23   1   76.59    6.10
  -5 -23  -1   79.39    5.70
  -5 -23  -1   79.09    4.70
  -5  23  -1   64.59    4.00
   5  23   1   75.29    7.00
   5  23   1   75.59    6.80
   6 -23   1   23.10    4.00
  -6 -23  -1   16.80    1.80
  -6 -23  -1   16.30    2.90
  -6 -23  -1   16.90    1.40
  -6 -23  -1   19.80    2.50
   6  23   1   18.10    4.30
  -6  23  -1   17.30    1.80
   6  23   1   20.00    3.10
  -6  23  -1   21.70    3.00
   6  23   1   16.90    3.00
   6  23   1   17.70    2.10
   6  23   1   14.00    3.60
  -7 -23  -1   30.50    2.70
  -7 -23  -1   29.90    3.00
  -7 -23  -1   25.80    2.20
  -7 -23  -1   33.30    3.60
  -7  23  -1   29.20    2.80
   7  23   1   28.70    3.80
   7  23   1   24.20    4.80
   7  23   1   25.90    4.40
   7  23   1   31.20    3.60
  -7  23  -1   27.60    3.30
  -7  23  -1   29.20    2.70
   7  23   1   32.20    3.00
  -8 -23  -1   20.70    3.30
   8 -23   1   10.60    4.20
  -8 -23  -1   10.90    2.40
  -8  23  -1   14.00    2.20
   8  23   1   11.20    3.50
   8  23   1    6.20    4.10
   8  23   1   12.80    4.20
  -8  23  -1   14.00    3.00
  -9 -23  -1  136.29    7.30
   9 -23   1  118.49    9.50
  -9 -23  -1  119.29    6.60
  -9 -23  -1  110.39    8.20
   9  23   1  138.19    9.90
   9  23   1  126.89   10.00
  -9  23  -1  129.59    9.30
   9  23   1  127.79    8.10
 -10 -23  -1  191.28    9.90
 -10 -23  -1  179.98   10.80
 -10 -23  -1  185.18    9.20
 -10 -23  -1  190.38    9.00
  10  23   1  189.48   11.00
 -10  23  -1  177.38   10.50
  10  23   1  186.78   10.60
 -10  23  -1  184.68    9.60
  10  23   1  185.28   12.40
 -11 -23  -1    4.10    1.80
 -11 -23  -1   -0.20    2.60
 -11 -23  -1    2.60    3.20
  11 -23   1   -2.60    3.80
 -11 -23  -1    3.90    1.40
  11  23   1    2.30    6.70
  11  23   1   -2.30    3.40
  11  23   1    3.00    4.70
 -11  23  -1    2.90    2.10
  11  23   1    3.40    3.80
 -11  23  -1    0.90    3.00
 -12 -23  -1   19.80    4.30
 -12 -23  -1   23.50    3.30
 -12 -23  -1   31.60    3.10
 -12 -23  -1   34.60    2.60
  12  23   1   21.00    4.90
  12  23   1   30.70    4.90
 -13 -23  -1   11.10    2.80
  13  23   1   10.20    5.30
  13  23   1   18.00    4.10
  13  23   1   10.00    4.50
 -14 -23  -1   10.20    2.70
 -14 -23  -1    9.80    1.40
  14  23   1    9.50    4.90
  14  23   1    9.10    6.70
 -14 -24   1    4.00    2.80
 -14 -24   1    1.10    2.00
  14  24  -1    5.50    4.90
  14  24  -1    5.00    4.50
 -13 -24   1    7.50    1.90
 -13 -24   1    7.10    1.50
 -13 -24   1    7.60    2.70
  13  24  -1    8.30    4.40
  13  24  -1    2.80    4.80
  13  24  -1    5.50    3.70
 -12 -24   1    1.70    1.80
 -12 -24   1    0.50    1.40
 -12 -24   1   -1.90    3.70
 -12 -24   1    1.30    3.90
  12  24  -1    0.80    3.90
 -12  24   1    0.20    2.10
  12  24  -1    0.00    3.40
  12  24  -1   -2.10    4.70
 -11 -24   1  100.39    6.40
 -11 -24   1   95.89    5.00
  11 -24  -1   80.79    9.40
 -11 -24   1   95.29    6.00
 -11 -24   1   88.29    7.50
 -11  24   1   92.29    7.50
  11  24  -1   90.89   10.20
 -11  24   1  103.29    6.10
  11  24  -1   92.49    7.70
  11  24  -1   93.99    7.10
  11  24  -1   88.29    9.30
 -10 -24   1  130.69    8.70
 -10 -24   1  126.49    7.70
  10 -24  -1  119.89   10.80
  10  24  -1  122.39   10.40
  10  24  -1  125.19    8.70
  10  24  -1  153.58    8.40
  -9 -24   1  324.47   15.20
   9 -24  -1  327.17   18.40
  -9 -24   1  316.27   15.70
  -9 -24   1  313.07   16.40
  -9 -24   1  300.17   15.00
   9  24  -1  323.97   16.40
   9  24  -1  330.77   17.50
   9  24  -1  306.87   16.10
  -9  24   1  338.67   16.50
   8 -24  -1  111.79   10.10
  -8 -24   1  132.99    6.60
  -8 -24   1  124.79    8.20
  -8 -24   1  124.89    6.30
  -8 -24   1  120.79    7.20
   8  24  -1  133.89    8.10
  -8  24   1  126.19    6.90
  -8  24   1  117.39    7.20
  -8  24   1  127.29    8.20
   8  24  -1  136.69    9.70
   8  24  -1  140.09    7.70
  -7 -24   1   17.40    1.90
  -7 -24   1   14.30    1.40
  -7 -24   1    9.80    3.00
   7 -24  -1   11.70    4.80
  -7 -24   1    9.60    2.40
   7  24  -1   10.50    3.90
   7  24  -1   12.20    3.20
   7  24  -1   15.50    2.10
  -7  24   1   14.60    3.20
  -7  24   1   17.40    2.20
   7  24  -1    9.90    4.20
   7  24  -1   12.20    2.90
  -7  24   1   13.10    2.40
  -6 -24   1  173.58    9.60
  -6 -24   1  181.98    8.60
  -6  24   1  150.78    9.40
   6  24  -1  174.78    9.10
   6  24  -1  181.08    8.50
   6  24  -1  154.18    9.10
   6  24  -1  155.08   10.00
  -5 -24   1  105.89    9.30
   5 -24  -1  124.09    8.60
  -5 -24   1  128.59    6.50
  -5 -24   1  108.29    5.70
  -5 -24   1  106.09    5.90
   5  24  -1  115.89    6.70
   5  24  -1  129.59    6.80
  -4 -24   1   13.00    4.10
   4 -24  -1    3.40    3.50
  -4 -24   1   10.30    2.50
   4 -24  -1    8.40    3.30
  -4 -24   1   10.20    1.50
   4 -24  -1    9.70    2.90
  -4 -24   1   11.10    1.10
   4  24  -1   11.50    1.70
   4  24  -1    8.50    2.90
   4  24  -1    7.20    1.80
   4  24  -1    6.60    2.30
  -4  24   1    8.80    1.60
  -4  24   1    8.30    2.70
   4  24  -1    4.50    2.80
  -3 -24   1   14.20    2.70
  -3 -24   1   15.40    1.50
  -3 -24   1   12.40    2.00
   3 -24  -1   17.80    3.70
   3 -24  -1   13.40    3.20
  -3 -24   1   17.50    2.00
   3 -24  -1   10.70    3.80
  -3  24   1   14.30    2.80
   3  24  -1   14.20    3.00
   3  24  -1   13.70    2.30
   3  24  -1   10.90    2.10
   3  24  -1   10.20    2.90
  -3  24   1   17.20    1.80
  -2 -24   1   60.89    5.00
  -2 -24   1   64.09    3.50
  -2 -24   1   60.59    3.30
   2  24  -1   58.79    4.10
   2  24  -1   55.99    4.30
   2  24  -1   56.69    4.80
  -2  24   1   67.29    4.30
  -2  24   1   55.99    3.90
   2  24  -1   69.49    3.80
  -2  24   1   69.59    5.10
   2  24  -1   63.29    5.20
  -1 -24   1  191.58    8.70
  -1 -24   1  194.08    9.90
  -1 -24   1  196.18    9.40
   1  24  -1  177.88    9.80
  -1  24   1  181.68    8.90
   1  24  -1  171.58    9.50
   1  24  -1  170.88    9.20
  -1  24   1  174.98    9.80
  -1  24   1  171.18    9.20
   1  24  -1  184.28    8.90
   0 -24   1   78.69    5.50
   0 -24   1   66.69    3.80
   0 -24  -1   66.29    3.80
   0 -24  -1   78.49    5.70
   0 -24  -1   70.99    6.40
   0 -24   1   69.89    6.30
   0  24   1   66.19    4.50
   0  24  -1   73.19    5.10
   0  24  -1   76.99    4.70
   0  24   1   69.59    4.00
   0  24   1   69.29    5.40
   0  24  -1   66.89    4.00
  -1 -24  -1   96.99    7.50
  -1 -24  -1   87.59    4.70
  -1 -24  -1   93.59    6.50
   1 -24   1   92.89    4.80
  -1 -24  -1   89.39    5.10
   1 -24   1  103.39    6.30
   1 -24   1  100.49    7.10
  -1  24  -1   85.99    4.90
  -1  24  -1   93.19    5.40
   1  24   1   85.79    5.60
  -1  24  -1   95.49    5.90
   1  24   1   86.09    4.90
   1  24   1   91.29    6.30
   1  24   1   97.09    5.40
   2 -24   1   15.60    2.90
  -2 -24  -1    9.40    1.90
   2 -24   1   17.00    3.30
  -2 -24  -1   13.00    2.90
   2  24   1   10.20    3.20
   2  24   1   10.30    2.30
   2  24   1    9.70    1.90
  -2  24  -1   16.30    2.50
  -2  24  -1   12.40    2.00
   3 -24   1  113.29    7.30
  -3 -24  -1  104.69    8.50
  -3 -24  -1  117.19    7.10
   3 -24   1  112.69    7.70
  -3 -24  -1  105.49    5.40
  -3 -24  -1  106.49    5.60
  -3 -24  -1  111.79    6.10
   3 -24   1  122.29    6.80
  -3  24  -1  119.89    6.80
   3  24   1  112.59    6.80
   3  24   1  108.29    7.50
   3  24   1  109.29    6.20
   3  24   1  109.09    6.50
  -4 -24  -1  154.38    8.30
  -4 -24  -1  158.18    9.10
  -4 -24  -1  157.38    7.60
   4 -24   1  152.98    9.40
  -4 -24  -1  157.68   10.60
  -4 -24  -1  158.88    7.80
   4  24   1  155.98    8.00
   4  24   1  152.18    9.90
   4  24   1  169.38    9.30
   4  24   1  160.48    8.60
  -4  24  -1  167.98    7.90
  -4  24  -1  165.68    8.30
  -4  24  -1  159.28    8.90
   5 -24   1  590.34   29.10
   5 -24   1  602.44   29.10
   5  24   1  645.34   29.00
  -5  24  -1  561.24   27.90
   5  24   1  607.24   28.40
   5  24   1  650.13   29.80
   5  24   1  551.74   28.00
  -6 -24  -1  173.08    9.50
  -6 -24  -1  149.59    8.60
   6  24   1  179.48    9.10
   6  24   1  160.28    9.20
   6  24   1  161.28    9.90
  -7 -24  -1   49.90    4.50
  -7 -24  -1   44.80    3.30
  -7 -24  -1   43.60    4.10
  -7 -24  -1   45.10    2.80
   7 -24   1   49.30    5.50
   7  24   1   38.60    3.50
   7  24   1   43.30    4.90
  -7  24  -1   47.80    3.80
  -7  24  -1   46.90    4.90
   7  24   1   44.90    5.90
  -7  24  -1   41.50    3.40
   7  24   1   51.79    5.10
   7  24   1   54.59    6.40
  -8 -24  -1  125.19    6.10
  -8 -24  -1  124.69    7.10
  -8 -24  -1  125.29    8.10
  -8 -24  -1  133.59    6.50
  -8  24  -1  121.19    6.90
  -8  24  -1  121.49    6.60
  -8  24  -1  121.19    7.80
   8  24   1  115.89    9.00
   8  24   1  130.79    7.80
   8  24   1  104.39    9.30
   8  24   1  118.79    8.10
  -9 -24  -1   20.70    2.20
  -9 -24  -1   20.10    2.10
   9 -24   1    9.70    4.40
  -9 -24  -1   14.20    2.80
  -9 -24  -1   12.20    3.40
   9  24   1   14.90    4.90
  -9  24  -1   17.80    2.40
   9  24   1   16.70    3.70
   9  24   1   13.00    4.00
  -9  24  -1   14.10    2.50
  10 -24   1   13.30    4.40
 -10 -24  -1   11.80    3.50
 -10 -24  -1   18.10    2.10
 -10 -24  -1   15.80    3.00
  10  24   1   14.80    5.00
 -10  24  -1   11.40    2.50
 -10  24  -1   13.80    3.40
  10  24   1   17.90    3.90
  10  24   1   13.00    4.10
 -11 -24  -1    1.60    2.60
 -11 -24  -1    0.80    3.20
  11  24   1   -5.50    6.20
  11  24   1    3.50    4.60
 -11  24  -1    2.90    2.20
  11  24   1    1.40    3.70
  11  24   1    1.70    4.10
 -11  24  -1    1.70    3.10
 -12 -24  -1    3.50    1.40
 -12 -24  -1    2.90    3.00
 -12 -24  -1    1.40    1.80
 -12 -24  -1    0.40    3.50
  12  24   1    0.40    3.60
  12  24   1    3.70    4.80
 -12  24  -1   -0.90    2.00
  12  24   1    4.50    4.30
 -13 -24  -1   -0.30    1.30
 -13 -24  -1    5.70    2.60
  13  24   1   -0.40    3.50
  13  24   1    6.80    4.40
  13  24   1    1.60    4.90
 -14 -24  -1   12.00    1.70
 -14 -24  -1   17.30    2.80
  14  24   1   10.70    5.20
  14  24   1   16.10    4.80
 -13 -25   1    5.50    1.90
 -13 -25   1    4.20    1.40
  13  25  -1    7.30    4.90
  13  25  -1   13.50    4.40
  13  25  -1    4.70    3.90
 -13  25   1    4.20    2.10
 -12 -25   1    5.50    3.50
 -12 -25   1    8.20    1.60
 -12 -25   1    8.80    2.00
 -12 -25   1    7.80    2.80
 -12  25   1    8.50    2.40
  12  25  -1    8.80    5.10
  12  25  -1    8.60    3.80
  12  25  -1    7.40    4.20
 -11 -25   1    5.80    3.60
 -11 -25   1    7.20    2.00
  11 -25  -1    9.70    5.00
 -11 -25   1    6.90    1.50
 -11 -25   1    8.10    2.80
  11  25  -1   10.30    5.00
 -11  25   1   11.60    2.50
 -11  25   1    6.70    3.80
  11  25  -1    6.00    4.10
  11  25  -1    6.60    3.70
 -10 -25   1  175.58   10.80
 -10 -25   1  181.88    9.10
 -10 -25   1  184.18    8.80
 -10 -25   1  183.68    9.90
  10 -25  -1  169.08   12.70
  10  25  -1  186.48   10.40
 -10  25   1  182.48    9.70
  10  25  -1  178.68   10.80
  10  25  -1  189.48   12.30
 -10  25   1  178.08   10.90
  -9 -25   1  102.19    5.30
  -9 -25   1  104.69    6.50
  -9 -25   1   95.89    5.70
   9 -25  -1   97.99    9.80
   9  25  -1  101.29    7.10
  -9  25   1  106.79    7.70
   9  25  -1   92.09    8.70
   9  25  -1  107.49    7.60
  -9  25   1  109.19    6.40
  -8 -25   1    4.50    3.10
  -8 -25   1    4.10    1.30
   8 -25  -1    2.70    5.00
  -8 -25   1    1.30    2.40
   8  25  -1    2.40    4.10
  -8  25   1    3.90    2.20
   8  25  -1    5.30    3.40
  -8  25   1    5.60    3.30
   8  25  -1    3.20    3.00
  -7 -25   1  183.88    9.70
  -7 -25   1  186.38    9.20
  -7 -25   1  192.08    9.00
   7 -25  -1  191.68   12.20
  -7 -25   1  193.88   10.60
   7  25  -1  193.08   10.10
   7  25  -1  179.48   10.30
  -7  25   1  187.38    9.60
   7  25  -1  203.88   11.40
  -7  25   1  177.98    9.70
  -7  25   1  195.38   10.70
   7  25  -1  180.78    9.40
   7  25  -1  176.28   12.10
   6 -25  -1   24.30    4.80
  -6 -25   1   26.90    3.70
  -6 -25   1   29.10    3.10
  -6 -25   1   32.80    2.80
  -6 -25   1   27.10    3.00
   6  25  -1   38.80    3.60
  -6  25   1   31.90    3.20
   6  25  -1   30.20    4.30
  -6  25   1   30.10    3.80
   6  25  -1   24.60    4.60
  -6  25   1   32.20    3.60
   6  25  -1   36.50    3.20
   6  25  -1   23.10    3.50
   5 -25  -1  156.58   10.40
  -5 -25   1  156.28    7.70
  -5 -25   1  161.78    8.40
   5 -25  -1  166.78    9.80
  -5 -25   1  143.79   11.40
  -5 -25   1  160.48    7.90
  -5 -25   1  167.18    9.30
  -5  25   1  158.78    8.10
   5  25  -1  145.49    8.10
   5  25  -1  156.98    9.10
   5  25  -1  162.68    8.80
   5  25  -1  170.88    9.50
   5  25  -1  153.48   10.20
  -5  25   1  170.68    8.50
  -5  25   1  171.18    9.30
   4 -25  -1   46.40    5.30
  -4 -25   1   32.80    2.40
  -4 -25   1   33.00    2.70
   4 -25  -1   39.60    5.00
   4 -25  -1   45.10    4.30
  -4 -25   1   40.00    3.60
  -4 -25   1   36.20    3.70
  -4 -25   1   36.10    5.60
  -4  25   1   35.70    3.60
   4  25  -1   36.40    4.30
   4  25  -1   33.40    3.10
   4  25  -1   41.00    3.80
   4  25  -1   42.50    5.00
  -4  25   1   37.60    3.10
  -4  25   1   38.60    3.90
   4  25  -1   35.40    3.30
   3 -25  -1   62.39    6.00
  -3 -25   1   59.79    3.50
  -3 -25   1   55.09    4.10
   3 -25  -1   68.49    6.30
  -3 -25   1   55.29    3.20
   3 -25  -1   58.19    6.50
  -3 -25   1   65.59    5.30
   3  25  -1   61.49    3.80
  -3  25   1   62.29    5.20
   3  25  -1   66.59    5.20
  -3  25   1   57.39    4.30
   3  25  -1   60.69    5.70
  -2 -25   1  412.46   18.90
  -2 -25   1  426.46   19.90
  -2 -25   1  400.36   18.80
  -2 -25   1  374.56   19.20
   2  25  -1  411.76   19.70
  -2  25   1  401.26   19.90
   2  25  -1  408.56   20.00
   2  25  -1  383.76   19.30
  -2  25   1  412.26   19.10
  -2  25   1  402.26   19.40
   2  25  -1  424.16   19.10
  -1 -25   1    8.30    1.40
  -1 -25   1    6.00    2.60
  -1 -25   1    4.60    1.70
   1 -25  -1    3.90    2.90
  -1  25   1    6.50    1.60
  -1  25   1    6.30    2.60
  -1  25   1    7.10    2.00
  -1  25   1    5.40    2.00
   1  25  -1    5.70    2.30
   1  25  -1    8.20    1.60
   1  25  -1    7.10    1.90
   1  25  -1    6.20    2.50
   0 -25  -1   49.00    4.30
   0 -25  -1   43.30    5.30
   0 -25   1   37.20    2.80
   0 -25   1   41.60    3.90
   0 -25   1   52.69    5.50
   0  25  -1   47.60    3.70
   0  25   1   37.90    3.80
   0  25  -1   46.30    3.10
   0  25   1   43.50    3.70
   0  25   1   43.50    4.70
   0  25  -1   48.20    4.50
   0  25   1   42.20    3.10
   0  25  -1   39.70    3.90
  -1 -25  -1   19.90    2.20
  -1 -25  -1   23.20    4.40
  -1 -25  -1   17.50    2.20
   1 -25   1   17.30    2.00
   1 -25   1   22.50    3.20
  -1 -25  -1   19.20    3.10
   1 -25   1   20.30    4.00
   1  25   1   23.60    2.80
  -1  25  -1   19.70    2.40
   1  25   1   20.40    2.10
  -1  25  -1   22.90    2.90
   2 -25   1  519.15   24.50
  -2 -25  -1  484.05   23.20
  -2 -25  -1  519.35   24.30
   2  25   1  496.85   24.00
  -2  25  -1  492.25   23.70
   2  25   1  473.85   23.70
   2  25   1  506.85   24.60
  -2  25  -1  508.65   23.40
   2  25   1  511.05   23.50
   3 -25   1   68.19    5.10
  -3 -25  -1   68.49    7.20
  -3 -25  -1   56.59    3.60
  -3 -25  -1   54.99    3.30
   3 -25   1   61.29    5.60
  -3 -25  -1   59.89    4.30
  -3 -25  -1   58.99    5.40
   3 -25   1   59.29    6.10
  -3  25  -1   66.29    4.30
   3  25   1   63.09    4.70
  -3  25  -1   56.49    3.70
  -3  25  -1   67.89    5.10
   3  25   1   63.99    4.30
   3  25   1   59.49    3.90
   3  25   1   67.09    5.20
  -4 -25  -1   13.50    4.60
  -4 -25  -1   11.40    4.80
  -4 -25  -1   12.10    1.30
   4 -25   1   14.30    3.70
   4 -25   1   12.20    3.30
  -4 -25  -1    7.80    2.20
  -4 -25  -1   12.20    1.60
   4  25   1    8.50    3.20
   4  25   1    9.30    2.90
  -4  25  -1   11.30    2.10
  -4  25  -1    9.90    2.70
  -4  25  -1   10.10    1.70
   4  25   1   11.40    2.00
   4  25   1    5.60    3.80
  -5 -25  -1    2.30    1.10
  -5 -25  -1    4.50    2.10
   5 -25   1    1.50    3.20
  -5 -25  -1    2.10    2.60
  -5 -25  -1    0.90    1.60
   5 -25   1    5.40    3.30
  -5  25  -1    6.90    2.70
   5  25   1    1.30    2.80
  -5  25  -1    1.30    1.50
   5  25   1    0.40    1.80
   5  25   1    1.20    3.60
   5  25   1    1.20    3.10
  -6 -25  -1   97.49    7.10
   6 -25   1   91.49    7.70
  -6 -25  -1  100.69    5.30
  -6 -25  -1   88.19    4.90
  -6 -25  -1  100.09    6.00
  -6  25  -1   89.69    5.30
   6  25   1  105.19    8.60
   6  25   1   99.79    7.70
   6  25   1  102.89    6.60
  -6  25  -1  108.99    6.70
  -7 -25  -1  145.09    6.70
  -7 -25  -1  133.29    7.60
  -7 -25  -1  140.79    8.60
   7 -25   1  124.59    9.50
   7  25   1  129.89    7.20
   7  25   1  142.29    8.20
   7  25   1  144.19    8.40
   7  25   1  122.49   10.10
   7  25   1  143.59    9.50
  -7  25  -1  124.89    8.30
  -7  25  -1  140.39    7.20
  -7  25  -1  127.99    7.40
  -8 -25  -1    5.20    1.80
  -8 -25  -1    5.60    1.40
   8 -25   1   -1.70    3.80
  -8 -25  -1    4.60    3.20
  -8  25  -1    3.70    2.00
   8  25   1    5.70    3.40
  -8  25  -1    2.20    2.30
   8  25   1    1.90    4.10
   8  25   1    5.40    3.60
  -9 -25  -1  121.89    6.70
  -9 -25  -1  102.29    5.50
   9 -25   1  116.69    8.80
  -9 -25  -1   99.19    5.80
   9  25   1   96.99    7.60
   9  25   1  116.99    9.30
 -10 -25  -1   57.29    6.20
 -10 -25  -1   57.09    5.00
 -10 -25  -1   54.79    3.90
  10  25   1   58.49    6.80
 -10  25  -1   56.59    6.00
 -10  25  -1   55.49    4.60
  10  25   1   55.29    5.40
  10  25   1   51.29    5.70
 -11 -25  -1    0.90    1.40
 -11 -25  -1    2.90    2.70
 -11 -25  -1    0.10    3.40
 -11 -25  -1    2.20    1.90
 -11  25  -1    1.60    3.30
  11  25   1    5.10    3.70
 -11  25  -1    2.60    2.20
  11  25   1    7.30    4.20
  11  25   1    3.90    4.50
 -12 -25  -1   50.39    4.80
 -12 -25  -1   45.80    5.10
 -12 -25  -1   63.09    3.90
  12  25   1   46.60    6.80
  12  25   1   52.69    5.90
  12  25   1   49.00    5.90
 -13 -25  -1    4.20    1.40
 -13 -25  -1    7.40    2.70
  13  25   1    3.60    5.00
  13  25   1    5.10    4.60
 -13 -26   1   -0.70    1.80
 -13 -26   1    1.80    2.50
 -13 -26   1   -0.90    1.30
  13  26  -1    3.20    7.30
 -13  26   1    0.20    1.70
  13  26  -1    1.80    6.00
 -12 -26   1   31.00    3.20
 -12 -26   1   25.00    3.40
 -12 -26   1   31.60    2.60
 -12  26   1   27.40    3.00
  12  26  -1   20.00    5.40
  12  26  -1   23.50    4.20
  12  26  -1   21.50    4.90
 -11 -26   1    2.40    1.50
 -11 -26   1    4.10    1.90
  11 -26  -1    9.00    4.80
 -11 -26   1    3.30    2.80
 -11 -26   1    7.10    3.80
 -11  26   1    7.90    2.60
 -11  26   1    8.00    4.00
  11  26  -1    9.20    4.20
  11  26  -1    2.30    4.40
  11  26  -1    0.40    5.90
 -10 -26   1  218.68   12.70
 -10 -26   1  217.18   11.70
  10 -26  -1  203.78   14.20
 -10 -26   1  248.18   10.90
  10  26  -1  224.08   12.40
  10  26  -1  231.28   12.80
 -10  26   1  225.98   11.70
  10  26  -1  226.78   19.10
 -10  26   1  235.68   12.90
  10  26  -1  225.68   14.00
  -9 -26   1   86.39    4.50
  -9 -26   1   82.99    7.10
  -9 -26   1   69.89    5.80
  -9 -26   1   87.29    5.00
   9  26  -1   88.89    6.60
   9  26  -1   81.49    8.40
  -9  26   1   84.99    5.40
   9  26  -1   84.49    7.10
  -9  26   1   79.89    7.10
  -8 -26   1  177.78    8.80
   8 -26  -1  189.28   12.60
  -8 -26   1  187.78    9.70
  -8 -26   1  178.48    9.10
  -8 -26   1  176.58   10.60
  -8  26   1  184.08    9.60
  -8  26   1  189.48   10.70
   8  26  -1  194.18   11.80
  -8  26   1  169.18    9.30
   7 -26  -1   10.50    4.80
  -7 -26   1   10.20    3.40
  -7 -26   1   11.50    2.70
   7  26  -1   18.10    3.40
  -7  26   1   11.50    3.60
  -7  26   1   10.20    2.50
   7  26  -1    4.90    4.50
   7  26  -1   12.00    4.80
   7  26  -1    9.40    3.30
   6 -26  -1  101.39    9.10
  -6 -26   1  116.39    7.60
  -6 -26   1  118.99    5.90
  -6 -26   1  105.59    6.50
  -6 -26   1  116.69    5.60
   6  26  -1  108.49    8.20
   6  26  -1  103.79    8.90
   6  26  -1  106.99    7.20
  -6  26   1  103.39    7.60
   6  26  -1  108.29    7.00
  -6  26   1  117.79    6.40
  -6  26   1  101.99    6.50
   6  26  -1  116.39    6.20
  -5 -26   1   15.80    1.90
   5 -26  -1   11.30    3.90
  -5 -26   1   15.30    1.50
  -5 -26   1    7.50    7.80
  -5 -26   1   18.50    3.20
  -5  26   1   23.10    3.50
  -5  26   1   14.80    2.20
   5  26  -1   16.40    3.20
   5  26  -1   18.30    3.70
   5  26  -1   14.10    2.10
   5  26  -1   17.30    4.20
   4 -26  -1  201.78   12.40
  -4 -26   1  206.28   10.80
  -4 -26   1  209.98   10.10
  -4 -26   1  217.68   11.50
   4 -26  -1  226.38   11.90
  -4 -26   1  216.58   10.30
   4  26  -1  231.68   10.50
   4  26  -1  197.18   10.80
   4  26  -1  211.08   12.10
  -4  26   1  195.18   10.80
  -4  26   1  221.08   10.50
   4  26  -1  232.98   11.80
  -4  26   1  203.18   11.50
   3 -26  -1  109.09    7.70
   3 -26  -1   90.79    7.80
  -3 -26   1   97.59    5.10
   3 -26  -1  108.49    7.40
  -3 -26   1   93.69    6.60
  -3 -26   1   93.29    4.80
  -3 -26   1   85.19    5.60
   3  26  -1   99.89    5.30
   3  26  -1   84.29    5.90
  -3  26   1   93.69    6.70
  -3  26   1   97.79    5.80
   3  26  -1   97.99    6.60
   3  26  -1   92.79    7.20
  -3  26   1  100.69    5.30
  -2 -26   1   46.20    4.20
  -2 -26   1   34.00    3.40
  -2 -26   1   45.10    2.90
  -2  26   1   36.30    4.10
   2  26  -1   34.30    3.70
   2  26  -1   41.10    3.20
  -2  26   1   38.20    3.10
  -2  26   1   40.70    3.80
  -2  26   1   32.90    3.40
   2  26  -1   42.40    4.50
   2  26  -1   38.50    3.90
  -1 -26   1  185.68   10.10
  -1 -26   1  168.28    8.70
  -1 -26   1  196.08   11.50
   1 -26  -1  198.18   11.30
  -1  26   1  172.68    9.30
  -1  26   1  164.78    9.20
  -1  26   1  180.98    8.90
   1  26  -1  179.28    9.30
  -1  26   1  169.18   10.00
   1  26  -1  187.28    9.60
   1  26  -1  177.68    8.90
   1  26  -1  182.58   10.10
   0 -26   1   38.70    2.80
   0 -26   1   38.60    5.30
   0 -26  -1   31.30    6.50
   0  26  -1   46.80    3.90
   0  26   1   34.00    3.10
   0  26   1   40.40    3.70
   0  26  -1   48.50    4.60
  -1 -26  -1   59.89    6.70
  -1 -26  -1   56.19    5.60
   1 -26   1   55.89    5.30
  -1 -26  -1   48.60    3.70
  -1 -26  -1   47.40    3.30
   1 -26   1   59.39    6.30
   1  26   1   53.69    3.70
   1  26   1   54.69    4.20
  -1  26  -1   52.69    4.10
  -1  26  -1   56.59    5.00
   1  26   1   54.59    4.40
  -1  26  -1   43.00    4.70
  -1  26  -1   52.29    3.50
   1  26   1   44.90    5.40
   2 -26   1   25.90    3.60
  -2 -26  -1   19.50    4.60
  -2 -26  -1   26.40    2.60
  -2 -26  -1   31.10    3.90
   2 -26   1   25.20    3.80
  -2 -26  -1   20.00    1.90
  -2 -26  -1   21.40    2.00
   2 -26   1   22.90    4.30
   2  26   1   20.30    2.80
  -2  26  -1   27.20    3.40
   2  26   1   24.20    3.20
   2  26   1   22.80    2.30
  -2  26  -1   27.70    2.70
  -2  26  -1   21.80    2.10
   2  26   1   23.70    3.80
  -3 -26  -1   38.30    2.80
  -3 -26  -1   31.80    6.10
   3 -26   1   43.40    3.80
   3 -26   1   47.30    5.80
   3 -26   1   36.60    4.30
  -3 -26  -1   25.60    4.90
  -3 -26  -1   34.00    2.40
  -3  26  -1   37.70    3.80
   3  26   1   36.20    3.20
  -3  26  -1   40.20    3.00
   3  26   1   29.50    3.40
  -3  26  -1   38.60    3.70
   3  26   1   34.40    4.50
   3  26   1   33.90    3.60
   3  26   1   34.90    3.90
   4 -26   1  778.42   35.00
  -4 -26  -1  697.73   35.90
   4 -26   1  691.73   34.50
  -4 -26  -1  715.83   33.70
  -4  26  -1  695.63   33.40
   4  26   1  728.53   35.10
   4  26   1  714.53   33.90
   4  26   1  693.13   33.40
   4  26   1  751.42   34.40
  -5 -26  -1   32.80    2.40
  -5 -26  -1   33.80    2.90
  -5 -26  -1   26.20    4.00
   5  26   1   25.80    4.10
  -5  26  -1   35.70    3.10
   5  26   1   36.10    3.40
  -6 -26  -1  320.27   15.90
  -6 -26  -1  308.77   14.40
  -6 -26  -1  295.77   15.10
   6 -26   1  283.37   16.40
  -6 -26  -1  316.17   14.60
   6  26   1  290.47   15.50
  -6  26  -1  323.07   14.80
   6  26   1  300.07   17.10
   6  26   1  302.97   14.80
  -6  26  -1  318.87   15.10
  -6  26  -1  306.07   15.70
   6  26   1  307.57   16.20
  -7 -26  -1   27.40    3.10
  -7 -26  -1   38.90    4.20
  -7 -26  -1   32.30    4.20
  -7 -26  -1   34.60    2.60
  -7  26  -1   34.80    3.40
   7  26   1   43.20    6.00
   7  26   1   29.40    3.00
   7  26   1   42.60    5.30
  -8 -26  -1   14.80    2.00
   8 -26   1   12.20    4.40
  -8 -26  -1   16.10    1.60
  -8 -26  -1   15.90    3.60
  -8 -26  -1   10.50    2.80
  -8  26  -1   11.30    2.50
   8  26   1    9.30    3.60
  -8  26  -1   19.00    3.50
   8  26   1   11.00    4.50
   8  26   1   13.20    4.10
  -8  26  -1   13.50    2.30
  -9 -26  -1   58.19    6.50
  -9 -26  -1   66.59    5.40
  -9  26  -1   59.89    6.40
  -9  26  -1   61.99    5.00
  -9  26  -1   65.89    4.50
   9  26   1   59.39    5.90
   9  26   1   81.79    6.30
 -10 -26  -1    2.30    2.60
 -10 -26  -1    4.40    3.50
 -10 -26  -1    6.70    1.90
  10  26   1    3.00    4.60
  10  26   1    3.00    3.60
 -10  26  -1    0.50    2.20
 -10  26  -1    4.50    3.40
  10  26   1    9.20    4.20
 -11 -26  -1   59.29    5.10
 -11 -26  -1   47.70    5.60
 -11 -26  -1   62.29    3.60
 -11 -26  -1   62.89    4.20
  11  26   1   49.80    6.60
 -11  26  -1   60.89    6.50
 -11  26  -1   63.79    6.30
 -12 -26  -1    3.00    2.60
 -12 -26  -1    2.50    1.90
 -12 -26  -1    3.90    1.40
  12  26   1    3.30    4.40
  12  26   1    4.40    4.90
 -12  26  -1    4.30    2.20
 -13 -26  -1   30.20    2.40
 -13 -26  -1   29.40    3.50
  13  26   1   26.10    7.10
  13  26   1   32.30    6.30
 -13 -27   1   -5.60    3.50
 -13 -27   1    2.70    1.80
 -13 -27   1    1.60    1.30
  13  27  -1    1.30    4.50
  13  27  -1   -3.10    4.10
 -12 -27   1   13.10    3.00
 -12 -27   1   21.70    2.40
 -12 -27   1   19.60    2.20
  12  27  -1   11.40    4.50
  12  27  -1   15.20    5.20
 -11 -27   1   62.59    3.60
 -11 -27   1   63.59    4.20
 -11 -27   1   48.40    5.50
 -11 -27   1   54.69    5.30
  11  27  -1   57.19    5.90
 -11  27   1   53.99    4.90
 -11  27   1   59.39    6.00
  11  27  -1   51.59    5.90
 -10 -27   1   65.89    5.50
 -10 -27   1   63.89    6.40
  10 -27  -1   56.79    7.00
 -10 -27   1   61.79    6.80
  10  27  -1   64.69    9.10
  10  27  -1   66.09    6.60
 -10  27   1   72.39    5.40
 -10  27   1   69.29    6.90
  10  27  -1   69.19    8.20
  10  27  -1   68.49    6.20
  -9 -27   1    3.70    2.00
  -9 -27   1    2.60    1.50
  -9 -27   1   -1.50    3.30
  -9 -27   1    6.20    2.80
   9 -27  -1    3.90    5.10
   9  27  -1   -1.30    4.20
   9  27  -1   -0.50    3.90
  -9  27   1    2.70    2.30
   9  27  -1    3.00    3.40
  -9  27   1    6.50    3.70
  -9  27   1    3.10    2.50
  -8 -27   1  360.26   19.00
  -8 -27   1  347.77   18.20
  -8 -27   1  397.56   17.70
  -8 -27   1  397.36   17.50
  -8  27   1  390.76   17.90
  -8  27   1  354.06   19.10
   8  27  -1  382.66   18.60
  -8  27   1  346.27   18.10
   8  27  -1  385.36   19.80
   8  27  -1  362.66   18.80
  -7 -27   1  114.29    8.00
  -7 -27   1  113.39    5.80
  -7 -27   1  121.29    6.20
  -7 -27   1  115.49    7.00
   7 -27  -1  115.09    9.70
  -7  27   1  110.99    6.60
   7  27  -1  123.89    7.70
   7  27  -1  124.49   10.00
   7  27  -1  100.19    7.30
   7  27  -1  113.59    8.70
  -6 -27   1  103.79    6.40
  -6 -27   1  107.79    7.60
   6 -27  -1  103.79    9.10
  -6 -27   1  110.89    5.80
  -6 -27   1  109.19    5.40
  -6  27   1  108.69    6.10
   6  27  -1  104.79    6.00
  -6  27   1  105.79    7.60
   6  27  -1   98.89    9.00
   6  27  -1   97.69    7.00
  -6  27   1  111.49    6.60
   6  27  -1  106.89    8.30
   5 -27  -1   84.79    7.20
  -5 -27   1   76.89    4.20
   5 -27  -1   74.09    7.70
  -5 -27   1   78.39    6.40
  -5 -27   1   78.89    5.30
  -5 -27   1   71.49    4.40
   5  27  -1   73.99    5.60
  -5  27   1   81.99    6.50
  -5  27   1   84.19    5.50
   5  27  -1   74.39    7.70
   5  27  -1   85.19    6.70
  -5  27   1   68.79    4.80
  -4 -27   1   44.70    4.10
  -4 -27   1   43.40    4.70
   4 -27  -1   55.99    6.90
  -4 -27   1   44.70    2.90
  -4 -27   1   37.20    6.70
   4 -27  -1   45.70    5.60
  -4 -27   1   52.19    4.40
   4 -27  -1   56.99    5.90
   4  27  -1   51.59    5.40
   4  27  -1   42.80    3.70
   4  27  -1   48.30    4.50
  -4  27   1   45.90    3.80
   4  27  -1   49.30    5.30
  -4  27   1   52.89    5.50
  -3 -27   1    3.50    1.60
   3 -27  -1    1.80    3.80
   3 -27  -1    2.00    4.00
  -3 -27   1    1.00    2.20
   3 -27  -1    0.00    3.20
  -3 -27   1    4.10    1.00
  -3 -27   1    4.60    3.40
  -3 -27   1    7.90    4.50
   3  27  -1    3.50    1.80
  -3  27   1    3.60    1.80
   3  27  -1    2.40    2.90
   3  27  -1    3.80    2.30
  -3  27   1    2.10    2.80
  -3  27   1    3.70    2.20
   3  27  -1    2.70    3.10
  -2 -27   1   22.90    6.20
   2 -27  -1   17.30    4.50
  -2 -27   1   16.30    3.20
  -2 -27   1   18.20    1.90
   2 -27  -1   17.20    3.80
   2 -27  -1   14.30    4.30
  -2 -27   1   12.80    2.20
  -2  27   1   16.70    3.40
  -2  27   1   16.80    2.10
   2  27  -1   18.40    2.40
  -2  27   1   14.10    2.50
   2  27  -1   18.10    3.10
   2  27  -1   19.80    2.20
  -2  27   1   13.30    2.30
   2  27  -1   22.50    3.40
  -1 -27   1  159.68    9.10
   1 -27  -1  167.48    9.40
  -1 -27   1  158.58    7.60
   1  27  -1  152.98    7.70
   1  27  -1  140.29    9.00
  -1  27   1  139.49    8.20
  -1  27   1  148.19    9.10
   0 -27   1    3.30    3.90
   0 -27   1    3.10    1.50
   0 -27  -1   10.20    4.10
   0 -27  -1    3.40    2.90
   0 -27   1    4.00    2.90
   0  27   1    3.80    2.00
   0  27  -1    3.50    2.70
   0  27   1    5.20    1.80
   0  27  -1    3.50    2.30
   0  27  -1    5.40    1.80
   0  27   1    1.20    2.40
   0  27  -1    1.60    2.10
   0  27   1    0.90    3.00
  -1 -27  -1  187.08   11.90
  -1 -27  -1  191.38    9.30
  -1 -27  -1  199.88   10.90
   1 -27   1  206.38   12.00
  -1  27  -1  204.88    9.50
  -1  27  -1  187.28    9.90
   1  27   1  198.58    9.60
   1  27   1  184.78   11.10
  -1  27  -1  207.98   10.60
   1  27   1  178.98    9.90
   1  27   1  174.98   10.10
  -1  27  -1  186.38    9.90
   2 -27   1  273.97   14.40
  -2 -27  -1  284.17   15.20
  -2 -27  -1  295.77   18.60
  -2 -27  -1  274.37   12.90
  -2  27  -1  260.37   13.40
   2  27   1  270.27   13.10
  -2  27  -1  267.87   14.00
  -2  27  -1  263.17   13.00
   2  27   1  264.07   13.40
  -2  27  -1  269.67   14.50
   2  27   1  269.47   13.80
   2  27   1  267.87   14.60
   3 -27   1    5.90    3.90
   3 -27   1    3.40    2.50
  -3 -27  -1    4.10    2.10
  -3 -27  -1    6.40    3.10
   3 -27   1    6.50    3.30
  -3 -27  -1    7.00    4.60
  -3 -27  -1    7.40    1.70
  -3 -27  -1    5.90    1.10
   3  27   1   10.20    1.90
  -3  27  -1    7.70    2.10
   3  27   1    7.00    2.10
  -3  27  -1    6.30    2.80
  -3  27  -1    9.10    2.30
   3  27   1    8.70    3.50
   3  27   1    5.40    3.10
  -3  27  -1    7.70    1.80
   4 -27   1  143.79    9.60
  -4 -27  -1  159.48    7.60
  -4 -27  -1  158.48    7.90
  -4 -27  -1  161.08    9.50
  -4 -27  -1  152.68    8.40
  -4 -27  -1  159.78   11.60
  -4  27  -1  155.68    8.00
  -4  27  -1  169.08    8.60
  -4  27  -1  159.78    9.30
   4  27   1  154.38   10.50
   4  27   1  161.18    9.50
   4  27   1  144.99    9.30
   4  27   1  165.08    8.20
  -5 -27  -1    4.00    3.30
   5 -27   1    2.00    3.60
  -5 -27  -1    2.70    2.30
   5 -27   1   -0.70    4.50
  -5 -27  -1    2.50    1.60
  -5 -27  -1    2.90    1.30
   5  27   1    3.40    3.50
   5  27   1    1.00    3.20
   5  27   1    0.80    2.60
  -5  27  -1    2.00    1.80
   5  27   1    3.60    3.90
  -5  27  -1    4.00    2.30
  -5  27  -1    1.10    2.80
  -6 -27  -1   51.39    4.70
  -6 -27  -1   56.09    6.30
  -6 -27  -1   63.69    3.50
  -6 -27  -1   62.29    3.90
   6  27   1   58.79    4.30
   6  27   1   51.49    5.70
   6  27   1   57.79    6.50
   7 -27   1  251.67   14.10
  -7 -27  -1  245.28   13.50
  -7 -27  -1  241.88   11.80
  -7 -27  -1  248.48   12.70
  -7 -27  -1  256.17   12.00
  -7  27  -1  267.47   12.60
   7  27   1  228.88   12.20
   7  27   1  256.17   14.20
   7  27   1  252.77   15.10
  -7  27  -1  240.88   12.10
   7  27   1  246.68   13.20
  -8 -27  -1  144.09    7.20
  -8 -27  -1  148.49   12.50
   8 -27   1  120.49    9.50
  -8 -27  -1  140.29    6.90
  -8 -27  -1  135.19    8.00
  -8  27  -1  145.09    7.50
   8  27   1  139.59   10.20
  -8  27  -1  132.29    7.80
   8  27   1  137.09    9.00
  -8  27  -1  140.29    9.00
  -9 -27  -1   43.60    3.50
  -9 -27  -1   34.30    2.70
  -9 -27  -1   35.90    4.40
  -9 -27  -1   28.70    3.60
  -9  27  -1   39.80    3.70
   9  27   1   34.30    5.10
   9  27   1   29.60    5.50
[truncated: 4,450,314 more chars]
