# Supplementary material for: Reduction of Rare‐Earth Stannole Sandwich Complexes to Tin‐Based Radical Ligands and Tin–Tin Bonds
Source: Angew Chem Int Ed Engl. 2025 Sep 14;64(45):e202516323. doi: 10.1002/anie.202516323 (PMC12582010; doi:10.1002/anie.202516323)
Supplement: Supplementary file 2 — Supporting Information [file ANIE-64-e202516323-s001.zip › 2Y.cif]

data_monoclinic
_audit_creation_date               2024-08-20
_audit_creation_method
;
Olex2 1.5
(compiled 2024.02.16 svn.r378c4104 for OlexSys, GUI svn.r6928)
;
_shelx_SHELXL_version_number       '2019/1'
_audit_contact_author_address      ?
_audit_contact_author_email        ?
_audit_contact_author_name         ''
_audit_contact_author_phone        ?
_publ_contact_author_id_orcid      ?
_publ_section_references
;
Dolomanov, O.V., Bourhis, L.J., Gildea, R.J, Howard, J.A.K. & Puschmann, H.
 (2009), J. Appl. Cryst. 42, 339-341.

Sheldrick, G.M. (2008). Acta Cryst. A64, 112-122.

Sheldrick, G.M. (2015). Acta Cryst. A71, 3-8.
;
_chemical_name_common              ?
_chemical_name_systematic          ?
_chemical_formula_moiety          
 'C58 H106 Si4 Sn2 Y2, C18 H33 K N2 O6, 1.5[C6H14]'
_chemical_formula_sum              'C85 H160 K N2 O6 Si4 Sn2 Y2'
_chemical_formula_weight           1872.80
_chemical_melting_point            ?
loop_
  _atom_type_symbol
  _atom_type_description
  _atom_type_scat_dispersion_real
  _atom_type_scat_dispersion_imag
  _atom_type_scat_source
 'C' 'C' 0.0137 0.0067 'International Tables Vol C Tables 4.2.6.8 and 6.1.1.4'
 'H' 'H' 0.0000 0.0000 'International Tables Vol C Tables 4.2.6.8 and 6.1.1.4'
 'K' 'K' 0.3778 0.8310 'International Tables Vol C Tables 4.2.6.8 and 6.1.1.4'
 'N' 'N' 0.0241 0.0134 'International Tables Vol C Tables 4.2.6.8 and 6.1.1.4'
 'O' 'O' 0.0389 0.0241 'International Tables Vol C Tables 4.2.6.8 and 6.1.1.4'
 'Si' 'Si' 0.2153 0.2529 'International Tables Vol C Tables 4.2.6.8 and 6.1.1.4'
 'Sn' 'Sn' 0.1164 4.3256 'International Tables Vol C Tables 4.2.6.8 and 6.1.1.4'
 'Y' 'Y' -0.4654 1.5873 'International Tables Vol C Tables 4.2.6.8 and 6.1.1.4'

_shelx_space_group_comment
;
The symmetry employed for this shelxl refinement is uniquely defined
by the following loop, which should always be used as a source of
symmetry information in preference to the above space-group names.
They are only intended as comments.
;
_space_group_crystal_system        'monoclinic'
_space_group_IT_number             14
_space_group_name_H-M_alt          'P 1 21/n 1'
_space_group_name_Hall             '-P 2yn'
loop_
  _space_group_symop_operation_xyz
 'x, y, z'
 '-x+1/2, y+1/2, -z+1/2'
 '-x, -y, -z'
 'x-1/2, -y-1/2, z-1/2'

_cell_length_a                     13.6092(4)
_cell_length_b                     34.3383(10)
_cell_length_c                     20.6055(7)
_cell_angle_alpha                  90
_cell_angle_beta                   95.008(2)
_cell_angle_gamma                  90
_cell_volume                       9592.5(5)
_cell_formula_units_Z              4
_cell_measurement_reflns_used      9742
_cell_measurement_temperature      100.00
_cell_measurement_theta_max        54.78
_cell_measurement_theta_min        2.92
_shelx_estimated_absorpt_T_max     0.836
_shelx_estimated_absorpt_T_min     0.707
_exptl_absorpt_coefficient_mu      4.660
_exptl_absorpt_correction_T_max    0.7508
_exptl_absorpt_correction_T_min    0.5993
_exptl_absorpt_correction_type     multi-scan
_exptl_absorpt_process_details
;
SADABS-2016/2 (Bruker,2016/2) was used for absorption correction.
wR2(int) was 0.1483 before and 0.0918 after correction.
The Ratio of minimum to maximum transmission is 0.7982.
The \l/2 correction factor is Not present.
;
_exptl_absorpt_special_details     ?
_exptl_crystal_colour              'clear dark red'
_exptl_crystal_colour_lustre       clear
_exptl_crystal_colour_modifier     dark
_exptl_crystal_colour_primary      red
_exptl_crystal_density_diffrn      1.297
_exptl_crystal_density_meas        ?
_exptl_crystal_density_method      ?
_exptl_crystal_description         plate
_exptl_crystal_F_000               3940
_exptl_crystal_size_max            0.08
_exptl_crystal_size_mid            0.06
_exptl_crystal_size_min            0.04
_exptl_transmission_factor_max     ?
_exptl_transmission_factor_min     ?
_diffrn_reflns_av_R_equivalents    0.1059
_diffrn_reflns_av_unetI/netI       0.0579
_diffrn_reflns_Laue_measured_fraction_full  0.999
_diffrn_reflns_Laue_measured_fraction_max  0.998
_diffrn_reflns_limit_h_max         16
_diffrn_reflns_limit_h_min         -16
_diffrn_reflns_limit_k_max         41
_diffrn_reflns_limit_k_min         -34
_diffrn_reflns_limit_l_max         24
_diffrn_reflns_limit_l_min         -25
_diffrn_reflns_number              128557
_diffrn_reflns_point_group_measured_fraction_full  0.999
_diffrn_reflns_point_group_measured_fraction_max  0.998
_diffrn_reflns_theta_full          53.594
_diffrn_reflns_theta_max           54.955
_diffrn_reflns_theta_min           2.182
_diffrn_ambient_temperature        100.00
_diffrn_detector_area_resol_mean   ?
_diffrn_measured_fraction_theta_full  0.999
_diffrn_measured_fraction_theta_max  0.998
_diffrn_measurement_device_type    'Bruker APEX-II CCD'
_diffrn_measurement_method         '\f and \w scans'
_diffrn_radiation_type             GaK\a
_diffrn_radiation_wavelength       1.34139
_diffrn_source                     ?
_diffrn_source_current             3.57
_diffrn_source_power               0.24886469999999997
_diffrn_source_voltage             69.71
_diffrn_standards_number           0
_reflns_Friedel_coverage           0.000
_reflns_Friedel_fraction_full      .
_reflns_Friedel_fraction_max       .
_reflns_number_gt                  14551
_reflns_number_total               18231
_reflns_special_details
;
 Reflections were merged by SHELXL according to the crystal
 class for the calculation of statistics and refinement.
 
 Structure factors included contributions from the .fab file.
 
 _reflns_Friedel_fraction is defined as the number of unique
 Friedel pairs measured divided by the number that would be
 possible theoretically, ignoring centric projections and
 systematic absences.
;
_reflns_threshold_expression       'I > 2\s(I)'
_computing_cell_refinement         'SAINT V8.40B (?, 2016)'
_computing_data_collection         ?
_computing_data_reduction          'SAINT V8.40B (?, 2016)'
_computing_molecular_graphics      'Olex2 1.5 (Dolomanov et al., 2009)'
_computing_publication_material    'Olex2 1.5 (Dolomanov et al., 2009)'
_computing_structure_refinement    'XL  (Sheldrick, 2008)'
_computing_structure_solution      'SHELXT 2018/2 (Sheldrick, 2018)'
_refine_diff_density_max           1.389
_refine_diff_density_min           -1.374
_refine_diff_density_rms           0.107
_refine_ls_extinction_coef         .
_refine_ls_extinction_method       none
_refine_ls_goodness_of_fit_ref     1.029
_refine_ls_hydrogen_treatment      constr
_refine_ls_matrix_type             full
_refine_ls_number_parameters       872
_refine_ls_number_reflns           18231
_refine_ls_number_restraints       0
_refine_ls_R_factor_all            0.0635
_refine_ls_R_factor_gt             0.0495
_refine_ls_restrained_S_all        1.029
_refine_ls_shift/su_max            0.004
_refine_ls_shift/su_mean           0.000
_refine_ls_structure_factor_coef   Fsqd
_refine_ls_weighting_details      
 'w=1/[\s^2^(Fo^2^)+(0.0695P)^2^+9.8332P] where P=(Fo^2^+2Fc^2^)/3'
_refine_ls_weighting_scheme        calc
_refine_ls_wR_factor_gt            0.1235
_refine_ls_wR_factor_ref           0.1311
_refine_special_details            ?
_olex2_refinement_description
;
1. Fixed Uiso
 At 1.2 times of:
  All C(H) groups, All C(H,H) groups
 At 1.5 times of:
  All C(H,H,H) groups
2.a Secondary CH2 refined with riding coordinates:
 C01E(H10,H), C01H(H11,HE), C01I(H12,HF), C01K(H13,HI), C01P(H15,HP), C01Q(H16,
 HQ), C01R(H17,HR), C01S(H18,HS), C01T(H19,HT), C01V(H20,HU), C022(H22,H29),
 C025(H23,H30), C026(H24,H31), C02A(H25,H32), C02F(H26,H35)
2.b Aromatic/amide H refined with riding coordinates:
 C00O(H00O), C00S(H00S), C00X(H00X), C010(H010), C01O(H14), C01X(H21), C02G(H27)
2.c Idealised Me refined as rotating group:
 C00J(H00A,H00B,H00C), C00N(H00D,H00E,H00F), C00Y(H00G,H00H,H00I), C011(H01A,
 H01B,H01C), C013(H01D,H01E,H01F), C015(H01G,H01H,H01I), C017(H01J,H01K,H01L),
 C018(H01M,H01N,H01O), C019(H01P,H01Q,H01R), C01B(H01S,H01T,H01U), C01D(H01V,
 H01W,H01X), C01F(H01Y,HA,HB), C01G(H01Z,HC,HD), C01J(H01,HG,HH), C01L(H1,HJ,
 HK), C01M(H2,HL,HM), C01N(H3,HN,HO), C01W(H4,HV,HW), C01Y(H5,HX,HY), C01Z(H6,
 HZ,H28), C021(H02A,H02B,H02C), C023(H02D,H02E,H02F), C024(H02G,H02H,H02I),
 C027(H02J,H02K,H02L), C028(H02M,H02N,H02O), C02B(H02P,H02Q,H02R), C02C(H02S,
 H02T,H02U), C02D(H02V,H02W,H02X), C02E(H02Y,H33,H34), C02H(H02Z,H36,H37),
 C02I(H02,H38,H39), C02J(H7,H40,H41), C02K(H8,H42,H43), C02L(H9,H44,H45)
;
_atom_sites_solution_hydrogens     geom
_atom_sites_solution_primary       dual
_atom_sites_solution_secondary     ?
loop_
  _atom_site_label
  _atom_site_type_symbol
  _atom_site_fract_x
  _atom_site_fract_y
  _atom_site_fract_z
  _atom_site_U_iso_or_equiv
  _atom_site_adp_type
  _atom_site_occupancy
  _atom_site_site_symmetry_order
  _atom_site_calc_flag
  _atom_site_refinement_flags_posn
  _atom_site_refinement_flags_adp
  _atom_site_refinement_flags_occupancy
  _atom_site_disorder_assembly
  _atom_site_disorder_group
 Sn1 Sn 0.76870(2) 0.64699(2) 0.63418(2) 0.02668(8) Uani 1 1 d . . . . .
 Sn2 Sn 0.69857(2) 0.64225(2) 0.77566(2) 0.03283(9) Uani 1 1 d . . . . .
 Y1 Y 0.57743(3) 0.60111(2) 0.65721(2) 0.02871(10) Uani 1 1 d . . . . .
 Y2 Y 0.85032(3) 0.70522(2) 0.74493(2) 0.03107(10) Uani 1 1 d . . . . .
 Si1 Si 0.85034(9) 0.55596(3) 0.60506(7) 0.0350(3) Uani 1 1 d . . . . .
 Si2 Si 0.59436(9) 0.70497(3) 0.55391(6) 0.0331(3) Uani 1 1 d . . . . .
 Si3 Si 0.89140(12) 0.60949(5) 0.87514(10) 0.0612(5) Uani 1 1 d . . . . .
 Si4 Si 0.55616(10) 0.72314(4) 0.78599(8) 0.0439(3) Uani 1 1 d . . . . .
 C1 C 0.7384(3) 0.58614(12) 0.6061(2) 0.0313(10) Uani 1 1 d . . . . .
 C2 C 0.6617(3) 0.58644(12) 0.5525(2) 0.0290(9) Uani 1 1 d . . . . .
 C3 C 0.6076(3) 0.62079(12) 0.5375(2) 0.0291(9) Uani 1 1 d . . . . .
 C4 C 0.6253(3) 0.65480(13) 0.5785(2) 0.0298(9) Uani 1 1 d . . . . .
 C5 C 0.6440(3) 0.54975(13) 0.5111(2) 0.0346(10) Uani 1 1 d . . . . .
 H00D H 0.667805 0.526930 0.536355 0.052 Uiso 1 1 calc R U . . .
 H00E H 0.679557 0.551886 0.471898 0.052 Uiso 1 1 calc R U . . .
 H00F H 0.573239 0.546919 0.498483 0.052 Uiso 1 1 calc R U . . .
 C6 C 0.5387(3) 0.62410(14) 0.4756(2) 0.0344(10) Uani 1 1 d . . . . .
 H00A H 0.516594 0.598057 0.461411 0.052 Uiso 1 1 calc R U . . .
 H00B H 0.573578 0.636408 0.441419 0.052 Uiso 1 1 calc R U . . .
 H00C H 0.481341 0.639966 0.484203 0.052 Uiso 1 1 calc R U . . .
 C7 C 0.9481(5) 0.5731(2) 0.6680(5) 0.092(3) Uani 1 1 d . . . . .
 H9 H 0.991992 0.591321 0.648043 0.137 Uiso 1 1 calc R U . . .
 H44 H 0.986357 0.550698 0.685601 0.137 Uiso 1 1 calc R U . . .
 H45 H 0.917249 0.586184 0.703234 0.137 Uiso 1 1 calc R U . . .
 C8 C 0.9078(5) 0.5604(3) 0.5268(4) 0.098(3) Uani 1 1 d . . . . .
 H8 H 0.868155 0.546018 0.492701 0.146 Uiso 1 1 calc R U . . .
 H42 H 0.974649 0.549523 0.531833 0.146 Uiso 1 1 calc R U . . .
 H43 H 0.910913 0.587883 0.514482 0.146 Uiso 1 1 calc R U . . .
 C9 C 0.8414(4) 0.50258(16) 0.6187(5) 0.074(2) Uani 1 1 d . . . . .
 H02D H 0.835609 0.497547 0.665055 0.111 Uiso 1 1 calc R U . . .
 H02E H 0.900723 0.489771 0.605338 0.111 Uiso 1 1 calc R U . . .
 H02F H 0.783158 0.492307 0.593004 0.111 Uiso 1 1 calc R U . . .
 C10 C 0.6591(4) 0.73923(13) 0.6149(3) 0.0421(12) Uani 1 1 d . . . . .
 H00G H 0.653133 0.729436 0.659063 0.063 Uiso 1 1 calc R U . . .
 H00H H 0.628840 0.765099 0.610286 0.063 Uiso 1 1 calc R U . . .
 H00I H 0.728959 0.741000 0.607118 0.063 Uiso 1 1 calc R U . . .
 C11 C 0.4596(4) 0.71868(15) 0.5446(3) 0.0445(12) Uani 1 1 d . . . . .
 H01J H 0.425720 0.703616 0.508956 0.067 Uiso 1 1 calc R U . . .
 H01K H 0.453092 0.746538 0.534856 0.067 Uiso 1 1 calc R U . . .
 H01L H 0.429862 0.712994 0.585223 0.067 Uiso 1 1 calc R U . . .
 C12 C 0.6413(4) 0.71987(15) 0.4741(3) 0.0449(12) Uani 1 1 d . . . . .
 H01G H 0.711644 0.713587 0.474768 0.067 Uiso 1 1 calc R U . . .
 H01H H 0.632012 0.747960 0.467799 0.067 Uiso 1 1 calc R U . . .
 H01I H 0.604722 0.705816 0.438351 0.067 Uiso 1 1 calc R U . . .
 C13 C 0.8432(3) 0.65288(14) 0.8312(3) 0.0416(12) Uani 1 1 d . . . . .
 C14 C 0.8343(4) 0.68904(15) 0.8655(2) 0.0415(12) Uani 1 1 d . . . . .
 C15 C 0.7543(4) 0.71403(15) 0.8503(3) 0.0392(11) Uani 1 1 d . . . . .
 C16 C 0.6834(3) 0.70422(13) 0.7962(2) 0.0350(10) Uani 1 1 d . . . . .
 C17 C 0.9097(4) 0.69938(18) 0.9221(3) 0.0530(14) Uani 1 1 d . . . . .
 H01M H 0.966122 0.681620 0.922328 0.080 Uiso 1 1 calc R U . . .
 H01N H 0.879200 0.696919 0.963264 0.080 Uiso 1 1 calc R U . . .
 H01O H 0.932260 0.726221 0.917041 0.080 Uiso 1 1 calc R U . . .
 C18 C 0.7352(4) 0.74774(18) 0.8953(3) 0.0538(15) Uani 1 1 d . . . . .
 H01Z H 0.798235 0.757842 0.915079 0.081 Uiso 1 1 calc R U . . .
 HC H 0.695256 0.738657 0.929617 0.081 Uiso 1 1 calc R U . . .
 HD H 0.699907 0.768456 0.870248 0.081 Uiso 1 1 calc R U . . .
 C19 C 0.8588(6) 0.5638(2) 0.8278(5) 0.101(3) Uani 1 1 d . . . . .
 H02 H 0.801058 0.568677 0.796955 0.152 Uiso 1 1 calc R U . . .
 H38 H 0.843612 0.542983 0.857843 0.152 Uiso 1 1 calc R U . . .
 H39 H 0.914605 0.555939 0.803765 0.152 Uiso 1 1 calc R U . . .
 C20 C 0.8315(6) 0.6051(3) 0.9538(4) 0.092(3) Uani 1 1 d . . . . .
 H02Z H 0.849441 0.627646 0.981513 0.138 Uiso 1 1 calc R U . . .
 H36 H 0.854305 0.581193 0.976411 0.138 Uiso 1 1 calc R U . . .
 H37 H 0.759719 0.604130 0.944538 0.138 Uiso 1 1 calc R U . . .
 C21 C 1.0285(5) 0.6050(2) 0.8979(4) 0.0696(19) Uani 1 1 d . . . . .
 H02G H 1.063239 0.604059 0.858289 0.104 Uiso 1 1 calc R U . . .
 H02H H 1.041802 0.581079 0.923132 0.104 Uiso 1 1 calc R U . . .
 H02I H 1.051427 0.627528 0.924256 0.104 Uiso 1 1 calc R U . . .
 C22 C 0.5373(4) 0.77542(18) 0.7635(4) 0.0591(16) Uani 1 1 d . . . . .
 H01Y H 0.572131 0.791895 0.796814 0.089 Uiso 1 1 calc R U . . .
 HA H 0.466686 0.781489 0.760435 0.089 Uiso 1 1 calc R U . . .
 HB H 0.563173 0.780314 0.721299 0.089 Uiso 1 1 calc R U . . .
 C23 C 0.4896(4) 0.7178(2) 0.8622(3) 0.0624(17) Uani 1 1 d . . . . .
 H02J H 0.503557 0.692017 0.881355 0.094 Uiso 1 1 calc R U . . .
 H02K H 0.418474 0.720537 0.851165 0.094 Uiso 1 1 calc R U . . .
 H02L H 0.512391 0.737953 0.893612 0.094 Uiso 1 1 calc R U . . .
 C24 C 0.4863(3) 0.69375(17) 0.7199(3) 0.0468(13) Uani 1 1 d . . . . .
 H01S H 0.528999 0.688606 0.684985 0.070 Uiso 1 1 calc R U . . .
 H01T H 0.428072 0.708360 0.702375 0.070 Uiso 1 1 calc R U . . .
 H01U H 0.465501 0.669007 0.738067 0.070 Uiso 1 1 calc R U . . .
 C25 C 0.4949(3) 0.53440(14) 0.7007(2) 0.0364(10) Uani 1 1 d . . . . .
 C26 C 0.4523(3) 0.54133(13) 0.6363(2) 0.0329(10) Uani 1 1 d . . . . .
 H00S H 0.463683 0.526114 0.599171 0.039 Uiso 1 1 calc R U . . .
 C27 C 0.3903(3) 0.57433(13) 0.6360(2) 0.0327(10) Uani 1 1 d . . . . .
 C28 C 0.3980(3) 0.58882(14) 0.6998(3) 0.0372(11) Uani 1 1 d . . . . .
 H010 H 0.366285 0.611727 0.713218 0.045 Uiso 1 1 calc R U . . .
 C29 C 0.4593(3) 0.56479(14) 0.7415(2) 0.0368(11) Uani 1 1 d . . . . .
 C30 C 0.6640(4) 0.50988(16) 0.7440(3) 0.0511(14) Uani 1 1 d . . . . .
 H01V H 0.704350 0.486468 0.752310 0.077 Uiso 1 1 calc R U . . .
 H01W H 0.660446 0.524289 0.784781 0.077 Uiso 1 1 calc R U . . .
 H01X H 0.693901 0.526420 0.712313 0.077 Uiso 1 1 calc R U . . .
 C31 C 0.5709(4) 0.47428(15) 0.6539(3) 0.0467(13) Uani 1 1 d . . . . .
 H01A H 0.505650 0.466661 0.634052 0.070 Uiso 1 1 calc R U . . .
 H01B H 0.610181 0.450900 0.664816 0.070 Uiso 1 1 calc R U . . .
 H01C H 0.604239 0.490258 0.623065 0.070 Uiso 1 1 calc R U . . .
 C32 C 0.5135(5) 0.47054(17) 0.7647(3) 0.0568(15) Uani 1 1 d . . . . .
 H5 H 0.447849 0.462366 0.746295 0.085 Uiso 1 1 calc R U . . .
 HX H 0.507733 0.484168 0.805956 0.085 Uiso 1 1 calc R U . . .
 HY H 0.555657 0.447588 0.772366 0.085 Uiso 1 1 calc R U . . .
 C33 C 0.5592(4) 0.49803(14) 0.7166(3) 0.0425(12) Uani 1 1 d . . . . .
 C34 C 0.3196(4) 0.63197(14) 0.5731(3) 0.0435(12) Uani 1 1 d . . . . .
 H01P H 0.300342 0.644808 0.612499 0.065 Uiso 1 1 calc R U . . .
 H01Q H 0.274609 0.639887 0.535663 0.065 Uiso 1 1 calc R U . . .
 H01R H 0.387137 0.639533 0.565604 0.065 Uiso 1 1 calc R U . . .
 C35 C 0.3293(4) 0.56707(15) 0.5182(3) 0.0461(13) Uani 1 1 d . . . . .
 H02A H 0.397538 0.570635 0.507596 0.069 Uiso 1 1 calc R U . . .
 H02B H 0.284157 0.577915 0.483175 0.069 Uiso 1 1 calc R U . . .
 H02C H 0.315838 0.539227 0.522958 0.069 Uiso 1 1 calc R U . . .
 C36 C 0.2109(4) 0.57764(17) 0.6019(3) 0.0559(15) Uani 1 1 d . . . . .
 H02V H 0.205694 0.549391 0.607505 0.084 Uiso 1 1 calc R U . . .
 H02W H 0.160661 0.586382 0.568110 0.084 Uiso 1 1 calc R U . . .
 H02X H 0.200722 0.590670 0.643126 0.084 Uiso 1 1 calc R U . . .
 C37 C 0.3145(3) 0.58785(13) 0.5815(3) 0.0378(11) Uani 1 1 d . . . . .
 C38 C 0.3674(5) 0.5440(2) 0.8356(4) 0.073(2) Uani 1 1 d . . . . .
 H7 H 0.306398 0.552942 0.811379 0.110 Uiso 1 1 calc R U . . .
 H40 H 0.361307 0.546582 0.882475 0.110 Uiso 1 1 calc R U . . .
 H41 H 0.378859 0.516604 0.825153 0.110 Uiso 1 1 calc R U . . .
 C39 C 0.4334(5) 0.61125(19) 0.8351(3) 0.0587(16) Uani 1 1 d . . . . .
 H02M H 0.488185 0.628040 0.824906 0.088 Uiso 1 1 calc R U . . .
 H02N H 0.425529 0.612650 0.881913 0.088 Uiso 1 1 calc R U . . .
 H02O H 0.372503 0.619993 0.810555 0.088 Uiso 1 1 calc R U . . .
 C40 C 0.5483(5) 0.55692(18) 0.8597(3) 0.0579(15) Uani 1 1 d . . . . .
 H4 H 0.562085 0.529311 0.852689 0.087 Uiso 1 1 calc R U . . .
 HV H 0.537359 0.561142 0.905610 0.087 Uiso 1 1 calc R U . . .
 HW H 0.604457 0.572629 0.848515 0.087 Uiso 1 1 calc R U . . .
 C41 C 0.4553(4) 0.56901(18) 0.8164(3) 0.0519(14) Uani 1 1 d . . . . .
 C42 C 0.9950(3) 0.73171(13) 0.6692(2) 0.0343(10) Uani 1 1 d . . . . .
 C43 C 1.0430(3) 0.72381(13) 0.7327(2) 0.0344(10) Uani 1 1 d . . . . .
 C44 C 1.0040(3) 0.75117(12) 0.7761(2) 0.0310(9) Uani 1 1 d . . . . .
 H00O H 1.022066 0.752485 0.821605 0.037 Uiso 1 1 calc R U . . .
 C45 C 0.9351(3) 0.77585(13) 0.7419(2) 0.0333(10) Uani 1 1 d . . . . .
 C46 C 0.9280(3) 0.76306(13) 0.6772(2) 0.0325(10) Uani 1 1 d . . . . .
 H00X H 0.884648 0.773769 0.643213 0.039 Uiso 1 1 calc R U . . .
 C47 C 0.9281(4) 0.72846(15) 0.5499(3) 0.0448(12) Uani 1 1 d . . . . .
 H2 H 0.872825 0.711927 0.560257 0.067 Uiso 1 1 calc R U . . .
 HL H 0.945626 0.722475 0.505899 0.067 Uiso 1 1 calc R U . . .
 HM H 0.908816 0.755894 0.552190 0.067 Uiso 1 1 calc R U . . .
 C48 C 1.0483(4) 0.67865(16) 0.5884(3) 0.0470(13) Uani 1 1 d . . . . .
 H3 H 1.107990 0.672638 0.616659 0.070 Uiso 1 1 calc R U . . .
 HN H 1.061512 0.675214 0.542717 0.070 Uiso 1 1 calc R U . . .
 HO H 0.994987 0.661095 0.598568 0.070 Uiso 1 1 calc R U . . .
 C49 C 1.1007(4) 0.74824(19) 0.5800(3) 0.0607(17) Uani 1 1 d . . . . .
 H6 H 1.079392 0.775362 0.583397 0.091 Uiso 1 1 calc R U . . .
 H28 H 1.160473 0.743948 0.609178 0.091 Uiso 1 1 calc R U . . .
 HZ H 1.114640 0.742770 0.534991 0.091 Uiso 1 1 calc R U . . .
 C50 C 1.0177(4) 0.72071(15) 0.5995(3) 0.0428(12) Uani 1 1 d . . . . .
 C51 C 1.2205(4) 0.70377(18) 0.7245(3) 0.0572(16) Uani 1 1 d . . . . .
 H02P H 1.208444 0.700415 0.677288 0.086 Uiso 1 1 calc R U . . .
 H02Q H 1.272092 0.685666 0.741573 0.086 Uiso 1 1 calc R U . . .
 H02R H 1.241701 0.730575 0.734224 0.086 Uiso 1 1 calc R U . . .
 C52 C 1.1517(4) 0.70015(17) 0.8302(3) 0.0527(15) Uani 1 1 d . . . . .
 H02S H 1.176374 0.726575 0.839277 0.079 Uiso 1 1 calc R U . . .
 H02T H 1.202697 0.681210 0.844897 0.079 Uiso 1 1 calc R U . . .
 H02U H 1.092759 0.695686 0.853318 0.079 Uiso 1 1 calc R U . . .
 C53 C 1.0940(4) 0.65269(16) 0.7461(3) 0.0545(15) Uani 1 1 d . . . . .
 H02Y H 1.036269 0.647307 0.769903 0.082 Uiso 1 1 calc R U . . .
 H33 H 1.148403 0.635549 0.762056 0.082 Uiso 1 1 calc R U . . .
 H34 H 1.077401 0.647992 0.699486 0.082 Uiso 1 1 calc R U . . .
 C54 C 1.1253(3) 0.69543(15) 0.7567(3) 0.0426(12) Uani 1 1 d . . . . .
 C55 C 0.9114(4) 0.81819(16) 0.8389(3) 0.0499(14) Uani 1 1 d . . . . .
 H1 H 0.895346 0.794698 0.862788 0.075 Uiso 1 1 calc R U . . .
 HJ H 0.873805 0.840286 0.853836 0.075 Uiso 1 1 calc R U . . .
 HK H 0.982154 0.823629 0.846687 0.075 Uiso 1 1 calc R U . . .
 C56 C 0.7724(3) 0.80832(14) 0.7520(3) 0.0440(12) Uani 1 1 d . . . . .
 H01D H 0.755546 0.807924 0.704795 0.066 Uiso 1 1 calc R U . . .
 H01E H 0.740146 0.830602 0.770996 0.066 Uiso 1 1 calc R U . . .
 H01F H 0.749723 0.784152 0.771150 0.066 Uiso 1 1 calc R U . . .
 C57 C 0.9194(4) 0.84758(14) 0.7296(3) 0.0521(15) Uani 1 1 d . . . . .
 H01 H 0.991446 0.849452 0.735787 0.078 Uiso 1 1 calc R U . . .
 HG H 0.890055 0.871167 0.746441 0.078 Uiso 1 1 calc R U . . .
 HH H 0.898646 0.844889 0.683044 0.078 Uiso 1 1 calc R U . . .
 C58 C 0.8849(3) 0.81192(13) 0.7663(3) 0.0364(11) Uani 1 1 d . . . . .
 K1 K 0.07945(7) 0.39390(3) 0.75388(5) 0.0363(2) Uani 1 1 d . . . . .
 O00A O 0.0599(3) 0.47291(10) 0.79443(19) 0.0478(9) Uani 1 1 d . . . . .
 O00B O -0.1192(2) 0.38821(9) 0.70499(18) 0.0406(8) Uani 1 1 d . . . . .
 O00C O 0.0314(3) 0.37447(10) 0.62143(17) 0.0437(8) Uani 1 1 d . . . . .
 O00D O 0.2216(3) 0.45088(10) 0.72515(18) 0.0444(8) Uani 1 1 d . . . . .
 O00E O 0.0659(3) 0.35691(11) 0.87434(19) 0.0489(9) Uani 1 1 d . . . . .
 O00F O 0.2039(3) 0.33022(11) 0.78987(19) 0.0504(9) Uani 1 1 d . . . . .
 N00G N 0.2397(3) 0.37147(14) 0.6681(2) 0.0459(10) Uani 1 1 d . . . . .
 N00K N -0.0810(3) 0.41776(13) 0.8422(2) 0.0471(11) Uani 1 1 d . . . . .
 C01E C 0.2833(4) 0.33432(18) 0.6921(3) 0.0560(15) Uani 1 1 d . . . . .
 H H 0.240185 0.312736 0.675123 0.067 Uiso 1 1 calc R U . . .
 H10 H 0.348054 0.331004 0.674323 0.067 Uiso 1 1 calc R U . . .
 C01H C 0.0216(4) 0.47702(17) 0.8565(3) 0.0510(14) Uani 1 1 d . . . . .
 H11 H 0.019588 0.504857 0.868765 0.061 Uiso 1 1 calc R U . . .
 HE H 0.064146 0.463017 0.890250 0.061 Uiso 1 1 calc R U . . .
 C01I C 0.1832(4) 0.48971(16) 0.7247(3) 0.0548(14) Uani 1 1 d . . . . .
 H12 H 0.129921 0.492611 0.689095 0.066 Uiso 1 1 calc R U . . .
 HF H 0.235971 0.508621 0.717354 0.066 Uiso 1 1 calc R U . . .
 C01K C 0.3129(4) 0.40289(18) 0.6739(3) 0.0535(14) Uani 1 1 d . . . . .
 H13 H 0.358999 0.399585 0.639695 0.064 Uiso 1 1 calc R U . . .
 HI H 0.351595 0.400853 0.716723 0.064 Uiso 1 1 calc R U . . .
 C01O C -0.1840(4) 0.41291(15) 0.7366(3) 0.0452(12) Uani 1 1 d . . . . .
 H14 H -0.226760 0.431647 0.715175 0.054 Uiso 1 1 calc R U . . .
 C01P C -0.1752(4) 0.40525(16) 0.8079(3) 0.0476(13) Uani 1 1 d . . . . .
 H15 H -0.229650 0.418798 0.827466 0.057 Uiso 1 1 calc R U . . .
 HP H -0.183369 0.376970 0.815089 0.057 Uiso 1 1 calc R U . . .
 C01Q C -0.0808(4) 0.46012(16) 0.8512(3) 0.0511(14) Uani 1 1 d . . . . .
 H16 H -0.112764 0.466446 0.891229 0.061 Uiso 1 1 calc R U . . .
 HQ H -0.120075 0.472337 0.813923 0.061 Uiso 1 1 calc R U . . .
 C01R C -0.1343(4) 0.39191(15) 0.6363(3) 0.0467(13) Uani 1 1 d . . . . .
 H17 H -0.119390 0.418897 0.623431 0.056 Uiso 1 1 calc R U . . .
 HR H -0.204233 0.386421 0.621801 0.056 Uiso 1 1 calc R U . . .
 C01S C -0.0689(4) 0.36396(15) 0.6042(3) 0.0456(12) Uani 1 1 d . . . . .
 H18 H -0.080996 0.337065 0.618876 0.055 Uiso 1 1 calc R U . . .
 HS H -0.083375 0.365035 0.556335 0.055 Uiso 1 1 calc R U . . .
 C01T C 0.2671(4) 0.44274(17) 0.6675(3) 0.0508(13) Uani 1 1 d . . . . .
 H19 H 0.318386 0.462469 0.661121 0.061 Uiso 1 1 calc R U . . .
 HT H 0.217489 0.443524 0.629441 0.061 Uiso 1 1 calc R U . . .
 C01V C 0.1991(4) 0.36687(19) 0.5997(3) 0.0526(14) Uani 1 1 d . . . . .
 H20 H 0.244479 0.350456 0.576426 0.063 Uiso 1 1 calc R U . . .
 HU H 0.195481 0.392743 0.578451 0.063 Uiso 1 1 calc R U . . .
 C01X C 0.0983(4) 0.34867(17) 0.5937(3) 0.0538(14) Uani 1 1 d . . . . .
 H21 H 0.081952 0.324083 0.574534 0.065 Uiso 1 1 calc R U . . .
 C02A C 0.1436(4) 0.49741(16) 0.7890(3) 0.0532(14) Uani 1 1 d . . . . .
 H25 H 0.194846 0.491809 0.824884 0.064 Uiso 1 1 calc R U . . .
 H32 H 0.124176 0.525096 0.791950 0.064 Uiso 1 1 calc R U . . .
 C02F C -0.0617(5) 0.39809(18) 0.9049(3) 0.0574(15) Uani 1 1 d . . . . .
 H26 H -0.122618 0.398696 0.927885 0.069 Uiso 1 1 calc R U . . .
 H35 H -0.010450 0.412861 0.931690 0.069 Uiso 1 1 calc R U . . .
 C02G C 0.2121(5) 0.3232(2) 0.8586(3) 0.0683(19) Uani 1 1 d . . . . .
 H27 H 0.272317 0.320858 0.885339 0.082 Uiso 1 1 calc R U . . .
 C022 C 0.2978(4) 0.33110(18) 0.7658(3) 0.0553(15) Uani 1 1 d . . . . .
 H22 H 0.334637 0.307036 0.778467 0.066 Uiso 1 1 calc R U . . .
 H29 H 0.335915 0.353683 0.784152 0.066 Uiso 1 1 calc R U . . .
 C025 C -0.0286(4) 0.35678(18) 0.9005(3) 0.0555(15) Uani 1 1 d . . . . .
 H23 H -0.023190 0.344578 0.944155 0.067 Uiso 1 1 calc R U . . .
 H30 H -0.076740 0.341751 0.871675 0.067 Uiso 1 1 calc R U . . .
 C026 C 0.1125(5) 0.32010(19) 0.8817(3) 0.0642(17) Uani 1 1 d . . . . .
 H24 H 0.073392 0.300242 0.856018 0.077 Uiso 1 1 calc R U . . .
 H31 H 0.117546 0.312160 0.928088 0.077 Uiso 1 1 calc R U . . .

loop_
  _atom_site_aniso_label
  _atom_site_aniso_U_11
  _atom_site_aniso_U_22
  _atom_site_aniso_U_33
  _atom_site_aniso_U_23
  _atom_site_aniso_U_13
  _atom_site_aniso_U_12
 Sn1 0.01954(14) 0.02240(14) 0.03773(17) -0.00329(11) 0.00047(11) -0.00139(10)
 Sn2 0.02468(15) 0.03490(16) 0.03849(18) -0.00595(12) 0.00046(12) -0.00849(11)
 Y1 0.02082(18) 0.0302(2) 0.0348(2) -0.00483(15) 0.00109(15) -0.00527(14)
 Y2 0.02271(18) 0.0302(2) 0.0405(2) -0.00893(16) 0.00363(16) -0.00598(14)
 Si1 0.0247(6) 0.0242(6) 0.0553(8) -0.0007(5) 0.0003(5) 0.0025(4)
 Si2 0.0338(6) 0.0262(6) 0.0388(7) -0.0026(5) 0.0004(5) 0.0058(5)
 Si3 0.0457(9) 0.0510(9) 0.0820(12) 0.0192(8) -0.0221(8) -0.0143(7)
 Si4 0.0277(6) 0.0500(8) 0.0557(9) -0.0145(7) 0.0126(6) -0.0020(6)
 C1 0.027(2) 0.0188(19) 0.048(3) -0.0039(18) -0.0003(19) -0.0003(16)
 C2 0.025(2) 0.027(2) 0.035(2) -0.0028(18) 0.0044(18) 0.0030(16)
 C3 0.024(2) 0.030(2) 0.033(2) -0.0031(18) 0.0018(17) 0.0005(17)
 C4 0.025(2) 0.030(2) 0.033(2) -0.0057(18) -0.0006(18) 0.0008(17)
 C5 0.027(2) 0.032(2) 0.044(3) -0.007(2) 0.0015(19) 0.0018(18)
 C6 0.031(2) 0.038(2) 0.033(2) -0.0064(19) -0.0016(19) 0.0027(19)
 C7 0.050(4) 0.091(5) 0.126(7) -0.049(5) -0.035(4) 0.036(4)
 C8 0.059(4) 0.143(8) 0.097(6) 0.043(5) 0.039(4) 0.060(5)
 C9 0.041(3) 0.030(3) 0.155(7) 0.008(4) 0.025(4) 0.009(2)
 C10 0.045(3) 0.026(2) 0.056(3) -0.008(2) 0.007(2) -0.003(2)
 C11 0.042(3) 0.034(3) 0.056(3) 0.001(2) -0.003(2) 0.013(2)
 C12 0.048(3) 0.039(3) 0.047(3) 0.004(2) 0.001(2) 0.000(2)
 C13 0.029(2) 0.038(3) 0.056(3) -0.001(2) -0.010(2) -0.0103(19)
 C14 0.040(3) 0.050(3) 0.033(3) -0.003(2) -0.003(2) -0.018(2)
 C15 0.033(2) 0.043(3) 0.043(3) -0.011(2) 0.009(2) -0.012(2)
 C16 0.027(2) 0.034(2) 0.045(3) -0.009(2) 0.006(2) -0.0033(18)
 C17 0.049(3) 0.064(4) 0.044(3) -0.007(3) -0.005(2) -0.021(3)
 C18 0.049(3) 0.065(4) 0.049(3) -0.026(3) 0.015(3) -0.014(3)
 C19 0.089(6) 0.039(4) 0.164(9) 0.014(4) -0.053(6) 0.001(3)
 C20 0.071(5) 0.110(7) 0.093(6) 0.049(5) -0.012(4) -0.032(4)
 C21 0.049(3) 0.063(4) 0.092(5) 0.020(4) -0.019(3) -0.002(3)
 C22 0.031(3) 0.060(4) 0.088(5) -0.019(3) 0.016(3) 0.008(2)
 C23 0.042(3) 0.084(5) 0.064(4) -0.026(3) 0.021(3) -0.010(3)
 C24 0.021(2) 0.065(3) 0.054(3) -0.005(3) 0.007(2) -0.007(2)
 C25 0.029(2) 0.037(2) 0.044(3) -0.006(2) 0.005(2) -0.0095(19)
 C26 0.025(2) 0.030(2) 0.044(3) -0.0097(19) 0.0045(19) -0.0051(17)
 C27 0.019(2) 0.032(2) 0.047(3) -0.010(2) 0.0014(18) -0.0059(17)
 C28 0.022(2) 0.038(2) 0.052(3) -0.013(2) 0.010(2) -0.0043(18)
 C29 0.032(2) 0.040(3) 0.040(3) -0.009(2) 0.013(2) -0.015(2)
 C30 0.042(3) 0.044(3) 0.064(4) -0.007(3) -0.013(3) 0.002(2)
 C31 0.044(3) 0.036(3) 0.058(3) -0.009(2) -0.008(2) 0.005(2)
 C32 0.068(4) 0.042(3) 0.058(4) 0.003(3) -0.003(3) -0.011(3)
 C33 0.039(3) 0.033(2) 0.054(3) -0.003(2) -0.008(2) -0.007(2)
 C34 0.034(3) 0.035(3) 0.063(3) -0.007(2) 0.010(2) 0.003(2)
 C35 0.045(3) 0.036(3) 0.054(3) -0.008(2) -0.014(2) -0.001(2)
 C36 0.025(2) 0.052(3) 0.089(5) 0.006(3) -0.004(3) -0.010(2)
 C37 0.021(2) 0.032(2) 0.059(3) -0.005(2) -0.001(2) 0.0011(17)
 C38 0.071(4) 0.080(5) 0.073(5) -0.010(4) 0.028(4) -0.044(4)
 C39 0.059(4) 0.069(4) 0.050(3) -0.020(3) 0.021(3) -0.019(3)
 C40 0.068(4) 0.057(4) 0.049(3) -0.004(3) 0.008(3) -0.025(3)
 C41 0.049(3) 0.063(4) 0.045(3) -0.010(3) 0.016(3) -0.027(3)
 C42 0.027(2) 0.028(2) 0.049(3) -0.011(2) 0.006(2) -0.0051(17)
 C43 0.021(2) 0.031(2) 0.052(3) -0.013(2) 0.0036(19) -0.0026(17)
 C44 0.020(2) 0.026(2) 0.046(3) -0.0116(19) 0.0028(18) -0.0031(16)
 C45 0.022(2) 0.028(2) 0.051(3) -0.008(2) 0.0038(19) -0.0051(17)
 C46 0.028(2) 0.029(2) 0.040(3) -0.0046(19) 0.0035(19) -0.0083(17)
 C47 0.046(3) 0.043(3) 0.046(3) -0.005(2) 0.006(2) -0.010(2)
 C48 0.032(2) 0.054(3) 0.055(3) -0.025(3) 0.007(2) -0.001(2)
 C49 0.053(3) 0.071(4) 0.061(4) -0.018(3) 0.022(3) -0.032(3)
 C50 0.035(3) 0.049(3) 0.047(3) -0.017(2) 0.015(2) -0.015(2)
 C51 0.026(2) 0.063(4) 0.083(4) -0.026(3) 0.002(3) 0.001(2)
 C52 0.034(3) 0.056(3) 0.064(4) -0.010(3) -0.015(3) 0.018(2)
 C53 0.042(3) 0.044(3) 0.076(4) -0.010(3) 0.001(3) 0.012(2)
 C54 0.028(2) 0.042(3) 0.057(3) -0.014(2) -0.002(2) 0.006(2)
 C55 0.036(3) 0.044(3) 0.070(4) -0.026(3) 0.005(3) 0.005(2)
 C56 0.024(2) 0.035(2) 0.072(4) -0.008(2) -0.002(2) 0.0011(19)
 C57 0.040(3) 0.026(2) 0.091(5) -0.006(3) 0.011(3) 0.002(2)
 C58 0.027(2) 0.027(2) 0.056(3) -0.010(2) 0.006(2) 0.0009(17)
 K1 0.0296(5) 0.0358(5) 0.0434(6) 0.0030(4) 0.0026(4) 0.0005(4)
 O00A 0.0398(19) 0.043(2) 0.062(2) -0.0078(17) 0.0093(17) -0.0092(15)
 O00B 0.0349(17) 0.0315(16) 0.054(2) 0.0047(15) -0.0044(15) 0.0031(13)
 O00C 0.0410(19) 0.0427(19) 0.047(2) -0.0053(16) 0.0001(16) -0.0024(15)
 O00D 0.0411(19) 0.046(2) 0.047(2) -0.0008(16) 0.0109(16) -0.0074(15)
 O00E 0.048(2) 0.051(2) 0.049(2) 0.0163(17) 0.0105(17) 0.0045(16)
 O00F 0.0377(19) 0.054(2) 0.059(2) 0.0086(18) 0.0026(17) 0.0138(16)
 N00G 0.033(2) 0.054(3) 0.051(3) -0.009(2) 0.0050(19) 0.0010(19)
 N00K 0.032(2) 0.041(2) 0.069(3) -0.001(2) 0.006(2) -0.0033(18)
 C01E 0.037(3) 0.064(4) 0.069(4) -0.012(3) 0.012(3) 0.012(3)
 C01H 0.036(3) 0.049(3) 0.068(4) -0.013(3) 0.008(3) -0.003(2)
 C01I 0.053(3) 0.043(3) 0.068(4) 0.002(3) 0.006(3) -0.008(3)
 C01K 0.037(3) 0.066(4) 0.059(4) -0.014(3) 0.017(3) -0.007(3)
 C01O 0.034(3) 0.039(3) 0.063(4) 0.005(2) 0.002(2) 0.007(2)
 C01P 0.032(3) 0.040(3) 0.071(4) -0.002(3) 0.011(2) -0.003(2)
 C01Q 0.039(3) 0.044(3) 0.072(4) -0.008(3) 0.014(3) 0.002(2)
 C01R 0.041(3) 0.041(3) 0.056(3) 0.007(2) -0.009(2) 0.000(2)
 C01S 0.043(3) 0.041(3) 0.050(3) 0.000(2) -0.011(2) -0.007(2)
 C01T 0.044(3) 0.061(3) 0.050(3) -0.002(3) 0.015(2) -0.010(3)
 C01V 0.047(3) 0.069(4) 0.042(3) -0.012(3) 0.010(2) -0.005(3)
 C01X 0.051(3) 0.048(3) 0.062(4) -0.017(3) 0.004(3) -0.005(3)
 C02A 0.047(3) 0.043(3) 0.072(4) -0.010(3) 0.015(3) -0.015(2)
 C02F 0.050(3) 0.063(4) 0.060(4) 0.003(3) 0.014(3) -0.004(3)
 C02G 0.063(4) 0.083(5) 0.059(4) 0.028(3) 0.004(3) 0.032(3)
 C022 0.037(3) 0.058(4) 0.069(4) -0.005(3) -0.002(3) 0.017(2)
 C025 0.044(3) 0.067(4) 0.056(4) 0.016(3) 0.012(3) -0.001(3)
 C026 0.075(4) 0.058(4) 0.060(4) 0.023(3) 0.009(3) 0.012(3)

_geom_special_details
;
 All esds (except the esd in the dihedral angle between two l.s. planes)
 are estimated using the full covariance matrix.  The cell esds are taken
 into account individually in the estimation of esds in distances, angles
 and torsion angles; correlations between esds in cell parameters are only
 used when they are defined by crystal symmetry.  An approximate (isotropic)
 treatment of cell esds is used for estimating esds involving l.s. planes.
;
loop_
  _geom_bond_atom_site_label_1
  _geom_bond_atom_site_label_2
  _geom_bond_distance
  _geom_bond_site_symmetry_2
  _geom_bond_publ_flag
 Sn1 Sn2 3.1500(4) . ?
 Sn1 Y1 3.1143(4) . ?
 Sn1 Y2 3.1618(5) . ?
 Sn1 C1 2.198(4) . ?
 Sn1 C4 2.192(4) . ?
 Sn2 Y1 3.1573(5) . ?
 Sn2 Y2 3.0937(5) . ?
 Sn2 C13 2.220(5) . ?
 Sn2 C16 2.183(5) . ?
 Y1 C1 2.565(4) . ?
 Y1 C2 2.579(4) . ?
 Y1 C3 2.623(5) . ?
 Y1 C4 2.576(5) . ?
 Y1 C25 2.736(5) . ?
 Y1 C26 2.678(4) . ?
 Y1 C27 2.707(4) . ?
 Y1 C28 2.699(4) . ?
 Y1 C29 2.765(5) . ?
 Y2 C13 2.536(5) . ?
 Y2 C14 2.575(5) . ?
 Y2 C15 2.647(5) . ?
 Y2 C16 2.587(5) . ?
 Y2 C42 2.771(5) . ?
 Y2 C43 2.732(4) . ?
 Y2 C44 2.653(4) . ?
 Y2 C45 2.689(4) . ?
 Y2 C46 2.696(4) . ?
 Si1 C1 1.844(4) . ?
 Si1 C7 1.870(7) . ?
 Si1 C8 1.860(8) . ?
 Si1 C9 1.860(6) . ?
 Si2 C4 1.834(5) . ?
 Si2 C10 1.883(5) . ?
 Si2 C11 1.887(5) . ?
 Si2 C12 1.886(6) . ?
 Si3 C13 1.834(5) . ?
 Si3 C19 1.880(8) . ?
 Si3 C20 1.883(9) . ?
 Si3 C21 1.890(6) . ?
 Si4 C16 1.845(5) . ?
 Si4 C22 1.866(6) . ?
 Si4 C23 1.889(6) . ?
 Si4 C24 1.884(6) . ?
 C2 C1 1.451(6) . ?
 C2 C5 1.529(6) . ?
 C3 C2 1.411(6) . ?
 C3 C6 1.520(6) . ?
 C4 C3 1.449(6) . ?
 C5 H00D 0.9800 . ?
 C5 H00E 0.9800 . ?
 C5 H00F 0.9800 . ?
 C6 H00A 0.9800 . ?
 C6 H00B 0.9800 . ?
 C6 H00C 0.9800 . ?
 C7 H9 0.9800 . ?
 C7 H44 0.9800 . ?
 C7 H45 0.9800 . ?
 C8 H8 0.9800 . ?
 C8 H42 0.9800 . ?
 C8 H43 0.9800 . ?
 C9 H02D 0.9800 . ?
 C9 H02E 0.9800 . ?
 C9 H02F 0.9800 . ?
 C10 H00G 0.9800 . ?
 C10 H00H 0.9800 . ?
 C10 H00I 0.9800 . ?
 C11 H01J 0.9800 . ?
 C11 H01K 0.9800 . ?
 C11 H01L 0.9800 . ?
 C12 H01G 0.9800 . ?
 C12 H01H 0.9800 . ?
 C12 H01I 0.9800 . ?
 C14 C13 1.440(7) . ?
 C14 C15 1.400(8) . ?
 C14 C17 1.526(7) . ?
 C15 C18 1.520(7) . ?
 C16 C15 1.448(7) . ?
 C17 H01M 0.9800 . ?
 C17 H01N 0.9800 . ?
 C17 H01O 0.9800 . ?
 C18 H01Z 0.9800 . ?
 C18 HC 0.9800 . ?
 C18 HD 0.9800 . ?
 C19 H02 0.9800 . ?
 C19 H38 0.9800 . ?
 C19 H39 0.9800 . ?
 C20 H02Z 0.9800 . ?
 C20 H36 0.9800 . ?
 C20 H37 0.9800 . ?
 C21 H02G 0.9800 . ?
 C21 H02H 0.9800 . ?
 C21 H02I 0.9800 . ?
 C22 H01Y 0.9800 . ?
 C22 HA 0.9800 . ?
 C22 HB 0.9800 . ?
 C23 H02J 0.9800 . ?
 C23 H02K 0.9800 . ?
 C23 H02L 0.9800 . ?
 C24 H01S 0.9800 . ?
 C24 H01T 0.9800 . ?
 C24 H01U 0.9800 . ?
 C25 C33 1.544(7) . ?
 C26 C25 1.421(7) . ?
 C26 H00S 0.9500 . ?
 C26 C27 1.412(6) . ?
 C27 C28 1.402(7) . ?
 C27 C37 1.528(7) . ?
 C28 H010 0.9500 . ?
 C29 C25 1.450(7) . ?
 C29 C28 1.410(7) . ?
 C29 C41 1.556(7) . ?
 C30 H01V 0.9800 . ?
 C30 H01W 0.9800 . ?
 C30 H01X 0.9800 . ?
 C31 H01A 0.9800 . ?
 C31 H01B 0.9800 . ?
 C31 H01C 0.9800 . ?
 C31 C33 1.548(8) . ?
 C32 H5 0.9800 . ?
 C32 HX 0.9800 . ?
 C32 HY 0.9800 . ?
 C33 C30 1.542(7) . ?
 C33 C32 1.538(8) . ?
 C34 H01P 0.9800 . ?
 C34 H01Q 0.9800 . ?
 C34 H01R 0.9800 . ?
 C34 C37 1.528(7) . ?
 C35 H02A 0.9800 . ?
 C35 H02B 0.9800 . ?
 C35 H02C 0.9800 . ?
 C36 H02V 0.9800 . ?
 C36 H02W 0.9800 . ?
 C36 H02X 0.9800 . ?
 C37 C35 1.516(7) . ?
 C37 C36 1.546(7) . ?
 C38 H7 0.9800 . ?
 C38 H40 0.9800 . ?
 C38 H41 0.9800 . ?
 C39 H02M 0.9800 . ?
 C39 H02N 0.9800 . ?
 C39 H02O 0.9800 . ?
 C39 C41 1.537(9) . ?
 C40 H4 0.9800 . ?
 C40 HV 0.9800 . ?
 C40 HW 0.9800 . ?
 C40 C41 1.540(9) . ?
 C41 C38 1.553(7) . ?
 C42 C50 1.543(7) . ?
 C43 C42 1.437(7) . ?
 C43 C54 1.534(7) . ?
 C44 C43 1.430(6) . ?
 C44 H00O 0.9500 . ?
 C44 C45 1.407(6) . ?
 C45 C46 1.399(7) . ?
 C45 C58 1.520(6) . ?
 C46 C42 1.429(6) . ?
 C46 H00X 0.9500 . ?
 C47 H2 0.9800 . ?
 C47 HL 0.9800 . ?
 C47 HM 0.9800 . ?
 C47 C50 1.544(8) . ?
 C48 H3 0.9800 . ?
 C48 HN 0.9800 . ?
 C48 HO 0.9800 . ?
 C48 C50 1.526(7) . ?
 C49 H6 0.9800 . ?
 C49 H28 0.9800 . ?
 C49 HZ 0.9800 . ?
 C49 C50 1.553(7) . ?
 C51 H02P 0.9800 . ?
 C51 H02Q 0.9800 . ?
 C51 H02R 0.9800 . ?
 C52 H02S 0.9800 . ?
 C52 H02T 0.9800 . ?
 C52 H02U 0.9800 . ?
 C53 H02Y 0.9800 . ?
 C53 H33 0.9800 . ?
 C53 H34 0.9800 . ?
 C54 C51 1.531(8) . ?
 C54 C52 1.535(8) . ?
 C54 C53 1.538(7) . ?
 C55 H1 0.9800 . ?
 C55 HJ 0.9800 . ?
 C55 HK 0.9800 . ?
 C56 H01D 0.9800 . ?
 C56 H01E 0.9800 . ?
 C56 H01F 0.9800 . ?
 C56 C58 1.540(6) . ?
 C57 H01 0.9800 . ?
 C57 HG 0.9800 . ?
 C57 HH 0.9800 . ?
 C58 C55 1.522(8) . ?
 C58 C57 1.534(7) . ?
 K1 O00A 2.858(4) . ?
 K1 O00B 2.809(3) . ?
 K1 O00C 2.830(4) . ?
 K1 O00D 2.850(4) . ?
 K1 O00E 2.808(4) . ?
 K1 O00F 2.825(4) . ?
 K1 N00G 3.025(4) . ?
 K1 N00K 3.073(5) . ?
 O00A C01H 1.429(7) . ?
 O00A C02A 1.428(6) . ?
 O00B C01O 1.421(6) . ?
 O00B C01R 1.418(7) . ?
 O00C C01S 1.426(6) . ?
 O00C C01X 1.426(7) . ?
 O00D C01I 1.432(7) . ?
 O00D C01T 1.414(7) . ?
 O00E C025 1.436(7) . ?
 O00E C026 1.417(7) . ?
 O00F C02G 1.432(8) . ?
 O00F C022 1.410(7) . ?
 N00G C01E 1.474(8) . ?
 N00G C01K 1.466(7) . ?
 N00G C01V 1.476(7) . ?
 N00K C01P 1.472(7) . ?
 N00K C01Q 1.466(7) . ?
 N00K C02F 1.462(8) . ?
 C01E H 0.9900 . ?
 C01E H10 0.9900 . ?
 C01E C022 1.518(9) . ?
 C01H H11 0.9900 . ?
 C01H HE 0.9900 . ?
 C01H C01Q 1.504(7) . ?
 C01I H12 0.9900 . ?
 C01I HF 0.9900 . ?
 C01I C02A 1.497(9) . ?
 C01K H13 0.9900 . ?
 C01K HI 0.9900 . ?
 C01K C01T 1.505(8) . ?
 C01O H14 0.9500 . ?
 C01O C01P 1.489(8) . ?
 C01P H15 0.9900 . ?
 C01P HP 0.9900 . ?
 C01Q H16 0.9900 . ?
 C01Q HQ 0.9900 . ?
 C01R H17 0.9900 . ?
 C01R HR 0.9900 . ?
 C01R C01S 1.501(8) . ?
 C01S H18 0.9900 . ?
 C01S HS 0.9900 . ?
 C01T H19 0.9900 . ?
 C01T HT 0.9900 . ?
 C01V H20 0.9900 . ?
 C01V HU 0.9900 . ?
 C01V C01X 1.503(8) . ?
 C01X H21 0.9500 . ?
 C02A H25 0.9900 . ?
 C02A H32 0.9900 . ?
 C02F H26 0.9900 . ?
 C02F H35 0.9900 . ?
 C02G H27 0.9500 . ?
 C022 H22 0.9900 . ?
 C022 H29 0.9900 . ?
 C025 C02F 1.494(9) . ?
 C025 H23 0.9900 . ?
 C025 H30 0.9900 . ?
 C026 C02G 1.479(9) . ?
 C026 H24 0.9900 . ?
 C026 H31 0.9900 . ?

loop_
  _geom_angle_atom_site_label_1
  _geom_angle_atom_site_label_2
  _geom_angle_atom_site_label_3
  _geom_angle
  _geom_angle_site_symmetry_1
  _geom_angle_site_symmetry_3
  _geom_angle_publ_flag
 Sn2 Sn1 Y2 58.699(10) . . ?
 Y1 Sn1 Sn2 60.529(10) . . ?
 Y1 Sn1 Y2 117.106(14) . . ?
 C1 Sn1 Sn2 97.46(13) . . ?
 C1 Sn1 Y1 54.49(12) . . ?
 C1 Sn1 Y2 146.88(12) . . ?
 C4 Sn1 Sn2 99.37(12) . . ?
 C4 Sn1 Y1 54.82(12) . . ?
 C4 Sn1 Y2 122.75(11) . . ?
 C4 Sn1 C1 80.82(16) . . ?
 Sn1 Sn2 Y1 59.176(10) . . ?
 Y2 Sn2 Sn1 60.842(10) . . ?
 Y2 Sn2 Y1 117.863(14) . . ?
 C13 Sn2 Sn1 98.16(15) . . ?
 C13 Sn2 Y1 148.44(15) . . ?
 C13 Sn2 Y2 54.03(14) . . ?
 C16 Sn2 Sn1 99.81(13) . . ?
 C16 Sn2 Y1 122.30(13) . . ?
 C16 Sn2 Y2 55.54(12) . . ?
 C16 Sn2 C13 80.45(18) . . ?
 Sn1 Y1 Sn2 60.295(10) . . ?
 C1 Y1 Sn1 44.23(9) . . ?
 C1 Y1 Sn2 90.01(10) . . ?
 C1 Y1 C2 32.76(14) . . ?
 C1 Y1 C3 57.04(14) . . ?
 C1 Y1 C4 67.22(14) . . ?
 C1 Y1 C25 110.90(14) . . ?
 C1 Y1 C26 109.54(13) . . ?
 C1 Y1 C27 133.70(14) . . ?
 C1 Y1 C28 158.72(14) . . ?
 C1 Y1 C29 137.07(15) . . ?
 C2 Y1 Sn1 62.14(10) . . ?
 C2 Y1 Sn2 119.57(10) . . ?
 C2 Y1 C3 31.45(13) . . ?
 C2 Y1 C25 109.61(14) . . ?
 C2 Y1 C26 92.22(14) . . ?
 C2 Y1 C27 106.22(14) . . ?
 C2 Y1 C28 136.26(14) . . ?
 C2 Y1 C29 139.70(14) . . ?
 C3 Y1 Sn1 61.64(9) . . ?
 C3 Y1 Sn2 119.82(9) . . ?
 C3 Y1 C25 128.74(14) . . ?
 C3 Y1 C26 101.28(14) . . ?
 C3 Y1 C27 99.08(14) . . ?
 C3 Y1 C28 124.50(15) . . ?
 C3 Y1 C29 148.65(14) . . ?
 C4 Y1 Sn1 44.07(9) . . ?
 C4 Y1 Sn2 91.30(10) . . ?
 C4 Y1 C2 57.19(13) . . ?
 C4 Y1 C3 32.34(13) . . ?
 C4 Y1 C25 159.84(14) . . ?
 C4 Y1 C26 129.74(14) . . ?
 C4 Y1 C27 115.29(14) . . ?
 C4 Y1 C28 127.03(15) . . ?
 C4 Y1 C29 155.64(14) . . ?
 C25 Y1 Sn1 147.77(10) . . ?
 C25 Y1 Sn2 108.85(10) . . ?
 C25 Y1 C29 30.56(14) . . ?
 C26 Y1 Sn1 153.07(10) . . ?
 C26 Y1 Sn2 138.53(11) . . ?
 C26 Y1 C25 30.41(15) . . ?
 C26 Y1 C27 30.40(13) . . ?
 C26 Y1 C28 49.60(14) . . ?
 C26 Y1 C29 50.13(14) . . ?
 C27 Y1 Sn1 159.10(11) . . ?
 C27 Y1 Sn2 134.21(10) . . ?
 C27 Y1 C25 50.30(14) . . ?
 C27 Y1 C29 50.06(15) . . ?
 C28 Y1 Sn1 157.00(10) . . ?
 C28 Y1 Sn2 104.15(10) . . ?
 C28 Y1 C25 49.73(15) . . ?
 C28 Y1 C27 30.06(15) . . ?
 C28 Y1 C29 29.88(15) . . ?
 C29 Y1 Sn1 149.71(10) . . ?
 C29 Y1 Sn2 90.52(10) . . ?
 Sn2 Y2 Sn1 60.459(10) . . ?
 C13 Y2 Sn1 91.45(11) . . ?
 C13 Y2 Sn2 45.10(10) . . ?
 C13 Y2 C14 32.71(17) . . ?
 C13 Y2 C15 56.92(17) . . ?
 C13 Y2 C16 67.41(16) . . ?
 C13 Y2 C42 134.43(15) . . ?
 C13 Y2 C43 109.02(15) . . ?
 C13 Y2 C44 109.23(15) . . ?
 C13 Y2 C45 134.29(15) . . ?
 C13 Y2 C46 157.77(14) . . ?
 C14 Y2 Sn1 120.42(11) . . ?
 C14 Y2 Sn2 62.44(10) . . ?
 C14 Y2 C15 31.06(17) . . ?
 C14 Y2 C16 56.74(16) . . ?
 C14 Y2 C42 137.63(15) . . ?
 C14 Y2 C43 107.60(15) . . ?
 C14 Y2 C44 91.50(15) . . ?
 C14 Y2 C45 106.84(15) . . ?
 C14 Y2 C46 136.78(14) . . ?
 C15 Y2 Sn1 119.79(10) . . ?
 C15 Y2 Sn2 61.70(10) . . ?
 C15 Y2 C42 148.25(14) . . ?
 C15 Y2 C43 126.54(15) . . ?
 C15 Y2 C44 99.71(14) . . ?
 C15 Y2 C45 99.17(14) . . ?
 C15 Y2 C46 125.75(15) . . ?
 C16 Y2 Sn1 91.19(10) . . ?
 C16 Y2 Sn2 44.08(10) . . ?
 C16 Y2 C15 32.10(15) . . ?
 C16 Y2 C42 157.92(15) . . ?
 C16 Y2 C43 157.61(14) . . ?
 C16 Y2 C44 127.62(14) . . ?
 C16 Y2 C45 114.52(14) . . ?
 C16 Y2 C46 128.25(14) . . ?
 C42 Y2 Sn1 91.33(9) . . ?
 C42 Y2 Sn2 149.85(9) . . ?
 C43 Y2 Sn1 111.15(10) . . ?
 C43 Y2 Sn2 147.74(10) . . ?
 C43 Y2 C42 30.26(15) . . ?
 C44 Y2 Sn1 140.40(10) . . ?
 C44 Y2 Sn2 153.16(11) . . ?
 C44 Y2 C42 50.00(14) . . ?
 C44 Y2 C43 30.77(13) . . ?
 C44 Y2 C45 30.52(14) . . ?
 C44 Y2 C46 49.50(15) . . ?
 C45 Y2 Sn1 132.70(11) . . ?
 C45 Y2 Sn2 158.53(10) . . ?
 C45 Y2 C42 50.46(13) . . ?
 C45 Y2 C43 50.94(13) . . ?
 C45 Y2 C46 30.11(14) . . ?
 C46 Y2 Sn1 102.79(10) . . ?
 C46 Y2 Sn2 156.92(10) . . ?
 C46 Y2 C42 30.28(13) . . ?
 C46 Y2 C43 49.98(14) . . ?
 C1 Si1 C7 110.7(3) . . ?
 C1 Si1 C8 112.0(3) . . ?
 C1 Si1 C9 119.2(2) . . ?
 C8 Si1 C7 104.4(4) . . ?
 C8 Si1 C9 104.5(4) . . ?
 C9 Si1 C7 104.9(4) . . ?
 C4 Si2 C10 108.6(2) . . ?
 C4 Si2 C11 117.4(2) . . ?
 C4 Si2 C12 114.1(2) . . ?
 C10 Si2 C11 107.8(2) . . ?
 C10 Si2 C12 103.8(2) . . ?
 C12 Si2 C11 104.1(2) . . ?
 C13 Si3 C19 111.3(3) . . ?
 C13 Si3 C20 109.1(3) . . ?
 C13 Si3 C21 119.4(3) . . ?
 C19 Si3 C20 106.2(4) . . ?
 C19 Si3 C21 104.1(4) . . ?
 C20 Si3 C21 105.7(4) . . ?
 C16 Si4 C22 118.3(2) . . ?
 C16 Si4 C23 112.6(3) . . ?
 C16 Si4 C24 107.7(2) . . ?
 C22 Si4 C23 103.6(3) . . ?
 C22 Si4 C24 106.6(3) . . ?
 C24 Si4 C23 107.5(3) . . ?
 Sn1 C1 Y1 81.28(14) . . ?
 Si1 C1 Sn1 113.7(2) . . ?
 Si1 C1 Y1 148.6(2) . . ?
 C2 C1 Sn1 107.4(3) . . ?
 C2 C1 Y1 74.2(2) . . ?
 C2 C1 Si1 122.4(3) . . ?
 C1 C2 Y1 73.1(3) . . ?
 C1 C2 C5 119.1(4) . . ?
 C3 C2 Y1 76.0(3) . . ?
 C3 C2 C1 120.0(4) . . ?
 C3 C2 C5 120.8(4) . . ?
 C5 C2 Y1 124.6(3) . . ?
 C2 C3 Y1 72.6(3) . . ?
 C2 C3 C4 119.3(4) . . ?
 C2 C3 C6 121.2(4) . . ?
 C4 C3 Y1 72.0(3) . . ?
 C4 C3 C6 119.2(4) . . ?
 C6 C3 Y1 132.2(3) . . ?
 Sn1 C4 Y1 81.11(14) . . ?
 Si2 C4 Sn1 115.6(2) . . ?
 Si2 C4 Y1 141.4(2) . . ?
 C3 C4 Sn1 107.5(3) . . ?
 C3 C4 Y1 75.6(3) . . ?
 C3 C4 Si2 125.0(3) . . ?
 C2 C5 H00D 109.5 . . ?
 C2 C5 H00E 109.5 . . ?
 C2 C5 H00F 109.5 . . ?
 H00D C5 H00E 109.5 . . ?
 H00D C5 H00F 109.5 . . ?
 H00E C5 H00F 109.5 . . ?
 C3 C6 H00A 109.5 . . ?
 C3 C6 H00B 109.5 . . ?
 C3 C6 H00C 109.5 . . ?
 H00A C6 H00B 109.5 . . ?
 H00A C6 H00C 109.5 . . ?
 H00B C6 H00C 109.5 . . ?
 Si1 C7 H9 109.5 . . ?
 Si1 C7 H44 109.5 . . ?
 Si1 C7 H45 109.5 . . ?
 H9 C7 H44 109.5 . . ?
 H9 C7 H45 109.5 . . ?
 H44 C7 H45 109.5 . . ?
 Si1 C8 H8 109.5 . . ?
 Si1 C8 H42 109.5 . . ?
 Si1 C8 H43 109.5 . . ?
 H8 C8 H42 109.5 . . ?
 H8 C8 H43 109.5 . . ?
 H42 C8 H43 109.5 . . ?
 Si1 C9 H02D 109.5 . . ?
 Si1 C9 H02E 109.5 . . ?
 Si1 C9 H02F 109.5 . . ?
 H02D C9 H02E 109.5 . . ?
 H02D C9 H02F 109.5 . . ?
 H02E C9 H02F 109.5 . . ?
 Si2 C10 H00G 109.5 . . ?
 Si2 C10 H00H 109.5 . . ?
 Si2 C10 H00I 109.5 . . ?
 H00G C10 H00H 109.5 . . ?
 H00G C10 H00I 109.5 . . ?
 H00H C10 H00I 109.5 . . ?
 Si2 C11 H01J 109.5 . . ?
 Si2 C11 H01K 109.5 . . ?
 Si2 C11 H01L 109.5 . . ?
 H01J C11 H01K 109.5 . . ?
 H01J C11 H01L 109.5 . . ?
 H01K C11 H01L 109.5 . . ?
 Si2 C12 H01G 109.5 . . ?
 Si2 C12 H01H 109.5 . . ?
 Si2 C12 H01I 109.5 . . ?
 H01G C12 H01H 109.5 . . ?
 H01G C12 H01I 109.5 . . ?
 H01H C12 H01I 109.5 . . ?
 Sn2 C13 Y2 80.87(16) . . ?
 Si3 C13 Sn2 112.5(2) . . ?
 Si3 C13 Y2 152.6(3) . . ?
 C14 C13 Sn2 106.6(3) . . ?
 C14 C13 Y2 75.1(3) . . ?
 C14 C13 Si3 120.0(4) . . ?
 C13 C14 Y2 72.2(3) . . ?
 C13 C14 C17 119.7(5) . . ?
 C15 C14 Y2 77.3(3) . . ?
 C15 C14 C13 121.0(4) . . ?
 C15 C14 C17 119.2(5) . . ?
 C17 C14 Y2 125.4(3) . . ?
 C14 C15 Y2 71.6(3) . . ?
 C14 C15 C16 118.9(4) . . ?
 C14 C15 C18 120.0(5) . . ?
 C16 C15 Y2 71.7(3) . . ?
 C16 C15 C18 120.6(5) . . ?
 C18 C15 Y2 135.3(4) . . ?
 Sn2 C16 Y2 80.37(14) . . ?
 Si4 C16 Sn2 115.1(2) . . ?
 Si4 C16 Y2 142.9(3) . . ?
 C15 C16 Sn2 107.9(3) . . ?
 C15 C16 Y2 76.2(3) . . ?
 C15 C16 Si4 124.2(3) . . ?
 C14 C17 H01M 109.5 . . ?
 C14 C17 H01N 109.5 . . ?
 C14 C17 H01O 109.5 . . ?
 H01M C17 H01N 109.5 . . ?
 H01M C17 H01O 109.5 . . ?
 H01N C17 H01O 109.5 . . ?
 C15 C18 H01Z 109.5 . . ?
 C15 C18 HC 109.5 . . ?
 C15 C18 HD 109.5 . . ?
 H01Z C18 HC 109.5 . . ?
 H01Z C18 HD 109.5 . . ?
 HC C18 HD 109.5 . . ?
 Si3 C19 H02 109.5 . . ?
 Si3 C19 H38 109.5 . . ?
 Si3 C19 H39 109.5 . . ?
 H02 C19 H38 109.5 . . ?
 H02 C19 H39 109.5 . . ?
 H38 C19 H39 109.5 . . ?
 Si3 C20 H02Z 109.5 . . ?
 Si3 C20 H36 109.5 . . ?
 Si3 C20 H37 109.5 . . ?
 H02Z C20 H36 109.5 . . ?
 H02Z C20 H37 109.5 . . ?
 H36 C20 H37 109.5 . . ?
 Si3 C21 H02G 109.5 . . ?
 Si3 C21 H02H 109.5 . . ?
 Si3 C21 H02I 109.5 . . ?
 H02G C21 H02H 109.5 . . ?
 H02G C21 H02I 109.5 . . ?
 H02H C21 H02I 109.5 . . ?
 Si4 C22 H01Y 109.5 . . ?
 Si4 C22 HA 109.5 . . ?
 Si4 C22 HB 109.5 . . ?
 H01Y C22 HA 109.5 . . ?
 H01Y C22 HB 109.5 . . ?
 HA C22 HB 109.5 . . ?
 Si4 C23 H02J 109.5 . . ?
 Si4 C23 H02K 109.5 . . ?
 Si4 C23 H02L 109.5 . . ?
 H02J C23 H02K 109.5 . . ?
 H02J C23 H02L 109.5 . . ?
 H02K C23 H02L 109.5 . . ?
 Si4 C24 H01S 109.5 . . ?
 Si4 C24 H01T 109.5 . . ?
 Si4 C24 H01U 109.5 . . ?
 H01S C24 H01T 109.5 . . ?
 H01S C24 H01U 109.5 . . ?
 H01T C24 H01U 109.5 . . ?
 C26 C25 Y1 72.5(3) . . ?
 C26 C25 C29 107.0(4) . . ?
 C26 C25 C33 120.8(4) . . ?
 C29 C25 Y1 75.8(3) . . ?
 C29 C25 C33 132.1(5) . . ?
 C33 C25 Y1 120.4(3) . . ?
 Y1 C26 H00S 113.9 . . ?
 C25 C26 Y1 77.0(3) . . ?
 C25 C26 H00S 125.3 . . ?
 C27 C26 Y1 75.9(2) . . ?
 C27 C26 C25 109.5(4) . . ?
 C27 C26 H00S 125.3 . . ?
 C26 C27 Y1 73.7(2) . . ?
 C26 C27 C37 127.7(4) . . ?
 C28 C27 Y1 74.6(2) . . ?
 C28 C27 C26 106.5(4) . . ?
 C28 C27 C37 124.9(4) . . ?
 C37 C27 Y1 125.5(3) . . ?
 Y1 C28 H010 114.3 . . ?
 C27 C28 Y1 75.3(3) . . ?
 C27 C28 H010 124.6 . . ?
 C27 C28 C29 110.9(4) . . ?
 C29 C28 Y1 77.6(3) . . ?
 C29 C28 H010 124.6 . . ?
 C25 C29 Y1 73.6(3) . . ?
 C25 C29 C41 133.2(5) . . ?
 C28 C29 Y1 72.5(3) . . ?
 C28 C29 C25 106.1(4) . . ?
 C28 C29 C41 118.7(5) . . ?
 C41 C29 Y1 130.8(3) . . ?
 H01V C30 H01W 109.5 . . ?
 H01V C30 H01X 109.5 . . ?
 H01W C30 H01X 109.5 . . ?
 C33 C30 H01V 109.5 . . ?
 C33 C30 H01W 109.5 . . ?
 C33 C30 H01X 109.5 . . ?
 H01A C31 H01B 109.5 . . ?
 H01A C31 H01C 109.5 . . ?
 H01B C31 H01C 109.5 . . ?
 C33 C31 H01A 109.5 . . ?
 C33 C31 H01B 109.5 . . ?
 C33 C31 H01C 109.5 . . ?
 H5 C32 HX 109.5 . . ?
 H5 C32 HY 109.5 . . ?
 HX C32 HY 109.5 . . ?
 C33 C32 H5 109.5 . . ?
 C33 C32 HX 109.5 . . ?
 C33 C32 HY 109.5 . . ?
 C25 C33 C31 110.3(4) . . ?
 C30 C33 C25 110.7(4) . . ?
 C30 C33 C31 106.6(5) . . ?
 C32 C33 C25 112.3(5) . . ?
 C32 C33 C30 109.9(5) . . ?
 C32 C33 C31 106.9(4) . . ?
 H01P C34 H01Q 109.5 . . ?
 H01P C34 H01R 109.5 . . ?
 H01Q C34 H01R 109.5 . . ?
 C37 C34 H01P 109.5 . . ?
 C37 C34 H01Q 109.5 . . ?
 C37 C34 H01R 109.5 . . ?
 H02A C35 H02B 109.5 . . ?
 H02A C35 H02C 109.5 . . ?
 H02B C35 H02C 109.5 . . ?
 C37 C35 H02A 109.5 . . ?
 C37 C35 H02B 109.5 . . ?
 C37 C35 H02C 109.5 . . ?
 H02V C36 H02W 109.5 . . ?
 H02V C36 H02X 109.5 . . ?
 H02W C36 H02X 109.5 . . ?
 C37 C36 H02V 109.5 . . ?
 C37 C36 H02W 109.5 . . ?
 C37 C36 H02X 109.5 . . ?
 C27 C37 C36 107.7(4) . . ?
 C34 C37 C27 110.5(4) . . ?
 C34 C37 C36 107.9(4) . . ?
 C35 C37 C27 110.9(4) . . ?
 C35 C37 C34 111.0(5) . . ?
 C35 C37 C36 108.7(4) . . ?
 H7 C38 H40 109.5 . . ?
 H7 C38 H41 109.5 . . ?
 H40 C38 H41 109.5 . . ?
 C41 C38 H7 109.5 . . ?
 C41 C38 H40 109.5 . . ?
 C41 C38 H41 109.5 . . ?
 H02M C39 H02N 109.5 . . ?
 H02M C39 H02O 109.5 . . ?
 H02N C39 H02O 109.5 . . ?
 C41 C39 H02M 109.5 . . ?
 C41 C39 H02N 109.5 . . ?
 C41 C39 H02O 109.5 . . ?
 H4 C40 HV 109.5 . . ?
 H4 C40 HW 109.5 . . ?
 HV C40 HW 109.5 . . ?
 C41 C40 H4 109.5 . . ?
 C41 C40 HV 109.5 . . ?
 C41 C40 HW 109.5 . . ?
 C38 C41 C29 107.2(4) . . ?
 C39 C41 C29 111.2(5) . . ?
 C39 C41 C38 106.7(5) . . ?
 C39 C41 C40 106.0(5) . . ?
 C40 C41 C29 116.9(5) . . ?
 C40 C41 C38 108.4(5) . . ?
 C43 C42 Y2 73.4(3) . . ?
 C43 C42 C50 133.7(4) . . ?
 C46 C42 Y2 72.0(3) . . ?
 C46 C42 C43 106.3(4) . . ?
 C46 C42 C50 118.3(4) . . ?
 C50 C42 Y2 130.8(3) . . ?
 C42 C43 Y2 76.4(2) . . ?
 C42 C43 C54 132.4(4) . . ?
 C44 C43 Y2 71.6(2) . . ?
 C44 C43 C42 106.3(4) . . ?
 C44 C43 C54 121.1(4) . . ?
 C54 C43 Y2 120.1(3) . . ?
 Y2 C44 H00O 113.5 . . ?
 C43 C44 Y2 77.7(2) . . ?
 C43 C44 H00O 124.7 . . ?
 C45 C44 Y2 76.1(2) . . ?
 C45 C44 C43 110.5(4) . . ?
 C45 C44 H00O 124.7 . . ?
 C44 C45 Y2 73.3(2) . . ?
 C44 C45 C58 128.6(4) . . ?
 C46 C45 Y2 75.2(2) . . ?
 C46 C45 C44 106.0(4) . . ?
 C46 C45 C58 125.2(4) . . ?
 C58 C45 Y2 121.4(3) . . ?
 Y2 C46 H00X 114.8 . . ?
 C42 C46 Y2 77.8(3) . . ?
 C42 C46 H00X 124.6 . . ?
 C45 C46 Y2 74.7(3) . . ?
 C45 C46 C42 110.8(4) . . ?
 C45 C46 H00X 124.6 . . ?
 H2 C47 HL 109.5 . . ?
 H2 C47 HM 109.5 . . ?
 HL C47 HM 109.5 . . ?
 C50 C47 H2 109.5 . . ?
 C50 C47 HL 109.5 . . ?
 C50 C47 HM 109.5 . . ?
 H3 C48 HN 109.5 . . ?
 H3 C48 HO 109.5 . . ?
 HN C48 HO 109.5 . . ?
 C50 C48 H3 109.5 . . ?
 C50 C48 HN 109.5 . . ?
 C50 C48 HO 109.5 . . ?
 H6 C49 H28 109.5 . . ?
 H6 C49 HZ 109.5 . . ?
 HZ C49 H28 109.5 . . ?
 C50 C49 H6 109.5 . . ?
 C50 C49 H28 109.5 . . ?
 C50 C49 HZ 109.5 . . ?
 C42 C50 C47 111.3(4) . . ?
 C42 C50 C49 107.5(4) . . ?
 C47 C50 C49 106.0(5) . . ?
 C48 C50 C42 116.8(5) . . ?
 C48 C50 C47 105.9(4) . . ?
 C48 C50 C49 108.9(4) . . ?
 H02P C51 H02Q 109.5 . . ?
 H02P C51 H02R 109.5 . . ?
 H02Q C51 H02R 109.5 . . ?
 C54 C51 H02P 109.5 . . ?
 C54 C51 H02Q 109.5 . . ?
 C54 C51 H02R 109.5 . . ?
 H02S C52 H02T 109.5 . . ?
 H02S C52 H02U 109.5 . . ?
 H02T C52 H02U 109.5 . . ?
 C54 C52 H02S 109.5 . . ?
 C54 C52 H02T 109.5 . . ?
 C54 C52 H02U 109.5 . . ?
 H02Y C53 H33 109.5 . . ?
 H02Y C53 H34 109.5 . . ?
 H33 C53 H34 109.5 . . ?
 C54 C53 H02Y 109.5 . . ?
 C54 C53 H33 109.5 . . ?
 C54 C53 H34 109.5 . . ?
 C43 C54 C52 110.6(4) . . ?
 C43 C54 C53 112.0(4) . . ?
 C51 C54 C43 111.3(5) . . ?
 C51 C54 C52 105.9(4) . . ?
 C51 C54 C53 110.6(4) . . ?
 C52 C54 C53 106.2(5) . . ?
 H1 C55 HJ 109.5 . . ?
 H1 C55 HK 109.5 . . ?
 HJ C55 HK 109.5 . . ?
 C58 C55 H1 109.5 . . ?
 C58 C55 HJ 109.5 . . ?
 C58 C55 HK 109.5 . . ?
 H01D C56 H01E 109.5 . . ?
 H01D C56 H01F 109.5 . . ?
 H01E C56 H01F 109.5 . . ?
 C58 C56 H01D 109.5 . . ?
 C58 C56 H01E 109.5 . . ?
 C58 C56 H01F 109.5 . . ?
 H01 C57 HG 109.5 . . ?
 H01 C57 HH 109.5 . . ?
 HG C57 HH 109.5 . . ?
 C58 C57 H01 109.5 . . ?
 C58 C57 HG 109.5 . . ?
 C58 C57 HH 109.5 . . ?
 C45 C58 C55 111.5(4) . . ?
 C45 C58 C56 109.8(4) . . ?
 C45 C58 C57 108.8(4) . . ?
 C55 C58 C56 110.2(4) . . ?
 C55 C58 C57 108.4(4) . . ?
 C57 C58 C56 108.1(4) . . ?
 O00A K1 N00G 120.19(12) . . ?
 O00A K1 N00K 58.98(11) . . ?
 O00B K1 O00A 93.41(10) . . ?
 O00B K1 O00C 60.23(11) . . ?
 O00B K1 O00D 128.53(11) . . ?
 O00B K1 O00F 125.22(11) . . ?
 O00B K1 N00G 119.56(12) . . ?
 O00B K1 N00K 61.27(12) . . ?
 O00C K1 O00A 119.08(11) . . ?
 O00C K1 O00D 93.75(11) . . ?
 O00C K1 N00G 59.60(11) . . ?
 O00C K1 N00K 121.16(12) . . ?
 O00D K1 O00A 59.42(10) . . ?
 O00D K1 N00G 61.06(12) . . ?
 O00D K1 N00K 118.05(11) . . ?
 O00E K1 O00A 98.97(12) . . ?
 O00E K1 O00B 98.63(11) . . ?
 O00E K1 O00C 135.91(11) . . ?
 O00E K1 O00D 126.32(12) . . ?
 O00E K1 O00F 60.15(11) . . ?
 O00E K1 N00G 120.53(12) . . ?
 O00E K1 N00K 59.50(12) . . ?
 O00F K1 O00A 136.64(12) . . ?
 O00F K1 O00C 98.83(11) . . ?
 O00F K1 O00D 100.58(11) . . ?
 O00F K1 N00G 60.66(12) . . ?
 O00F K1 N00K 119.46(12) . . ?
 N00G K1 N00K 179.01(13) . . ?
 C01H O00A K1 113.9(3) . . ?
 C02A O00A K1 116.2(3) . . ?
 C02A O00A C01H 111.5(4) . . ?
 C01O O00B K1 114.2(3) . . ?
 C01R O00B K1 113.8(3) . . ?
 C01R O00B C01O 111.2(4) . . ?
 C01S O00C K1 115.8(3) . . ?
 C01X O00C K1 115.6(3) . . ?
 C01X O00C C01S 112.0(4) . . ?
 C01I O00D K1 112.7(3) . . ?
 C01T O00D K1 113.2(3) . . ?
 C01T O00D C01I 111.4(4) . . ?
 C025 O00E K1 117.6(3) . . ?
 C026 O00E K1 115.8(3) . . ?
 C026 O00E C025 111.4(4) . . ?
 C02G O00F K1 112.5(3) . . ?
 C022 O00F K1 115.6(3) . . ?
 C022 O00F C02G 110.9(4) . . ?
 C01E N00G K1 108.3(3) . . ?
 C01E N00G C01V 109.5(5) . . ?
 C01K N00G K1 106.5(3) . . ?
 C01K N00G C01E 111.0(4) . . ?
 C01K N00G C01V 110.6(5) . . ?
 C01V N00G K1 110.9(3) . . ?
 C01P N00K K1 105.8(3) . . ?
 C01Q N00K K1 110.2(3) . . ?
 C01Q N00K C01P 110.0(4) . . ?
 C02F N00K K1 108.6(3) . . ?
 C02F N00K C01P 111.8(4) . . ?
 C02F N00K C01Q 110.4(5) . . ?
 N00G C01E H 108.7 . . ?
 N00G C01E H10 108.7 . . ?
 N00G C01E C022 114.3(5) . . ?
 H10 C01E H 107.6 . . ?
 C022 C01E H 108.7 . . ?
 C022 C01E H10 108.7 . . ?
 O00A C01H H11 110.2 . . ?
 O00A C01H HE 110.2 . . ?
 O00A C01H C01Q 107.7(5) . . ?
 H11 C01H HE 108.5 . . ?
 C01Q C01H H11 110.2 . . ?
 C01Q C01H HE 110.2 . . ?
 O00D C01I H12 110.0 . . ?
 O00D C01I HF 110.0 . . ?
 O00D C01I C02A 108.5(5) . . ?
 H12 C01I HF 108.4 . . ?
 C02A C01I H12 110.0 . . ?
 C02A C01I HF 110.0 . . ?
 N00G C01K H13 109.0 . . ?
 N00G C01K HI 109.0 . . ?
 N00G C01K C01T 112.9(5) . . ?
 H13 C01K HI 107.8 . . ?
 C01T C01K H13 109.0 . . ?
 C01T C01K HI 109.0 . . ?
 O00B C01O H14 124.8 . . ?
 O00B C01O C01P 110.3(4) . . ?
 C01P C01O H14 124.8 . . ?
 N00K C01P C01O 114.4(4) . . ?
 N00K C01P H15 108.7 . . ?
 N00K C01P HP 108.7 . . ?
 C01O C01P H15 108.7 . . ?
 C01O C01P HP 108.7 . . ?
 H15 C01P HP 107.6 . . ?
 N00K C01Q C01H 112.5(4) . . ?
 N00K C01Q H16 109.1 . . ?
 N00K C01Q HQ 109.1 . . ?
 C01H C01Q H16 109.1 . . ?
 C01H C01Q HQ 109.1 . . ?
 H16 C01Q HQ 107.8 . . ?
 O00B C01R H17 109.7 . . ?
 O00B C01R HR 109.7 . . ?
 O00B C01R C01S 110.0(4) . . ?
 H17 C01R HR 108.2 . . ?
 C01S C01R H17 109.7 . . ?
 C01S C01R HR 109.7 . . ?
 O00C C01S C01R 108.7(4) . . ?
 O00C C01S H18 110.0 . . ?
 O00C C01S HS 110.0 . . ?
 C01R C01S H18 110.0 . . ?
 C01R C01S HS 110.0 . . ?
 H18 C01S HS 108.3 . . ?
 O00D C01T C01K 108.4(5) . . ?
 O00D C01T H19 110.0 . . ?
 O00D C01T HT 110.0 . . ?
 C01K C01T H19 110.0 . . ?
 C01K C01T HT 110.0 . . ?
 H19 C01T HT 108.4 . . ?
 N00G C01V H20 109.0 . . ?
 N00G C01V HU 109.0 . . ?
 N00G C01V C01X 112.7(5) . . ?
 H20 C01V HU 107.8 . . ?
 C01X C01V H20 109.0 . . ?
 C01X C01V HU 109.0 . . ?
 O00C C01X C01V 108.6(5) . . ?
 O00C C01X H21 125.7 . . ?
 C01V C01X H21 125.7 . . ?
 O00A C02A C01I 108.4(5) . . ?
 O00A C02A H25 110.0 . . ?
 O00A C02A H32 110.0 . . ?
 C01I C02A H25 110.0 . . ?
 C01I C02A H32 110.0 . . ?
 H25 C02A H32 108.4 . . ?
 N00K C02F H26 108.6 . . ?
 N00K C02F H35 108.6 . . ?
 N00K C02F C025 114.6(5) . . ?
 H26 C02F H35 107.6 . . ?
 C025 C02F H26 108.6 . . ?
 C025 C02F H35 108.6 . . ?
 O00F C02G H27 125.2 . . ?
 O00F C02G C026 109.6(5) . . ?
 C026 C02G H27 125.2 . . ?
 O00F C022 C01E 108.1(4) . . ?
 O00F C022 H22 110.1 . . ?
 O00F C022 H29 110.1 . . ?
 C01E C022 H22 110.1 . . ?
 C01E C022 H29 110.1 . . ?
 H22 C022 H29 108.4 . . ?
 O00E C025 C02F 107.8(5) . . ?
 O00E C025 H23 110.2 . . ?
 O00E C025 H30 110.2 . . ?
 C02F C025 H23 110.2 . . ?
 C02F C025 H30 110.2 . . ?
 H23 C025 H30 108.5 . . ?
 O00E C026 C02G 108.4(5) . . ?
 O00E C026 H24 110.0 . . ?
 O00E C026 H31 110.0 . . ?
 C02G C026 H24 110.0 . . ?
 C02G C026 H31 110.0 . . ?
 H24 C026 H31 108.4 . . ?

loop_
  _geom_torsion_atom_site_label_1
  _geom_torsion_atom_site_label_2
  _geom_torsion_atom_site_label_3
  _geom_torsion_atom_site_label_4
  _geom_torsion
  _geom_torsion_site_symmetry_1
  _geom_torsion_site_symmetry_2
  _geom_torsion_site_symmetry_3
  _geom_torsion_site_symmetry_4
  _geom_torsion_publ_flag
 Sn1 C4 C3 Y1 75.6(2) . . . . ?
 Sn1 C4 C3 C2 18.5(5) . . . . ?
 Sn1 C4 C3 C6 -155.5(3) . . . . ?
 Sn2 C16 C15 Y2 74.9(2) . . . . ?
 Sn2 C16 C15 C14 19.1(5) . . . . ?
 Sn2 C16 C15 C18 -152.7(4) . . . . ?
 Y1 C2 C1 Sn1 -75.27(19) . . . . ?
 Y1 C2 C1 Si1 150.5(3) . . . . ?
 Y1 C3 C2 C1 -60.6(4) . . . . ?
 Y1 C3 C2 C5 122.2(4) . . . . ?
 Y1 C4 C3 C2 -57.1(4) . . . . ?
 Y1 C4 C3 C6 128.9(4) . . . . ?
 Y1 C25 C33 C30 33.5(6) . . . . ?
 Y1 C25 C33 C31 -84.1(4) . . . . ?
 Y1 C25 C33 C32 156.7(3) . . . . ?
 Y1 C26 C25 C29 68.6(3) . . . . ?
 Y1 C26 C25 C33 -115.4(4) . . . . ?
 Y1 C26 C27 C28 -68.0(3) . . . . ?
 Y1 C26 C27 C37 122.6(5) . . . . ?
 Y1 C27 C28 C29 -70.3(3) . . . . ?
 Y1 C27 C37 C34 -41.2(5) . . . . ?
 Y1 C27 C37 C35 82.3(5) . . . . ?
 Y1 C27 C37 C36 -158.9(3) . . . . ?
 Y1 C29 C25 C26 -66.4(3) . . . . ?
 Y1 C29 C25 C33 118.3(5) . . . . ?
 Y1 C29 C28 C27 68.8(3) . . . . ?
 Y1 C29 C41 C38 174.9(4) . . . . ?
 Y1 C29 C41 C39 58.6(6) . . . . ?
 Y1 C29 C41 C40 -63.3(7) . . . . ?
 Y2 C14 C13 Sn2 -75.5(2) . . . . ?
 Y2 C14 C13 Si3 155.1(4) . . . . ?
 Y2 C14 C15 C16 55.9(4) . . . . ?
 Y2 C14 C15 C18 -132.3(5) . . . . ?
 Y2 C16 C15 C14 -55.8(4) . . . . ?
 Y2 C16 C15 C18 132.4(5) . . . . ?
 Y2 C42 C50 C47 58.6(6) . . . . ?
 Y2 C42 C50 C48 -63.2(6) . . . . ?
 Y2 C42 C50 C49 174.2(4) . . . . ?
 Y2 C43 C42 C46 64.9(3) . . . . ?
 Y2 C43 C42 C50 -131.2(5) . . . . ?
 Y2 C43 C54 C51 159.7(3) . . . . ?
 Y2 C43 C54 C52 -82.9(5) . . . . ?
 Y2 C43 C54 C53 35.3(6) . . . . ?
 Y2 C44 C43 C42 69.1(3) . . . . ?
 Y2 C44 C43 C54 -114.6(4) . . . . ?
 Y2 C44 C45 C46 -68.8(3) . . . . ?
 Y2 C44 C45 C58 117.2(5) . . . . ?
 Y2 C45 C46 C42 -70.1(3) . . . . ?
 Y2 C45 C58 C55 88.5(4) . . . . ?
 Y2 C45 C58 C56 -33.9(6) . . . . ?
 Y2 C45 C58 C57 -152.1(4) . . . . ?
 Y2 C46 C42 C43 -65.9(3) . . . . ?
 Y2 C46 C42 C50 127.3(4) . . . . ?
 Si2 C4 C3 Y1 -143.7(3) . . . . ?
 Si2 C4 C3 C2 159.3(3) . . . . ?
 Si2 C4 C3 C6 -14.7(6) . . . . ?
 Si4 C16 C15 Y2 -145.7(4) . . . . ?
 Si4 C16 C15 C14 158.5(4) . . . . ?
 Si4 C16 C15 C18 -13.3(7) . . . . ?
 C3 C2 C1 Sn1 -13.1(5) . . . . ?
 C3 C2 C1 Y1 62.1(4) . . . . ?
 C3 C2 C1 Si1 -147.4(4) . . . . ?
 C4 C3 C2 Y1 56.8(4) . . . . ?
 C4 C3 C2 C1 -3.8(6) . . . . ?
 C4 C3 C2 C5 179.0(4) . . . . ?
 C5 C2 C1 Sn1 164.1(3) . . . . ?
 C5 C2 C1 Y1 -120.7(4) . . . . ?
 C5 C2 C1 Si1 29.9(6) . . . . ?
 C6 C3 C2 Y1 -129.3(4) . . . . ?
 C6 C3 C2 C1 170.1(4) . . . . ?
 C6 C3 C2 C5 -7.1(7) . . . . ?
 C7 Si1 C1 Sn1 31.6(4) . . . . ?
 C7 Si1 C1 Y1 -81.9(5) . . . . ?
 C7 Si1 C1 C2 163.3(5) . . . . ?
 C8 Si1 C1 Sn1 -84.4(4) . . . . ?
 C8 Si1 C1 Y1 162.0(5) . . . . ?
 C8 Si1 C1 C2 47.3(5) . . . . ?
 C9 Si1 C1 Sn1 153.3(4) . . . . ?
 C9 Si1 C1 Y1 39.8(6) . . . . ?
 C9 Si1 C1 C2 -75.0(5) . . . . ?
 C10 Si2 C4 Sn1 -28.1(3) . . . . ?
 C10 Si2 C4 Y1 80.9(4) . . . . ?
 C10 Si2 C4 C3 -166.1(4) . . . . ?
 C11 Si2 C4 Sn1 -150.6(2) . . . . ?
 C11 Si2 C4 Y1 -41.7(4) . . . . ?
 C11 Si2 C4 C3 71.4(5) . . . . ?
 C12 Si2 C4 Sn1 87.1(3) . . . . ?
 C12 Si2 C4 Y1 -163.9(3) . . . . ?
 C12 Si2 C4 C3 -50.9(4) . . . . ?
 C13 C14 C15 Y2 -59.9(4) . . . . ?
 C13 C14 C15 C16 -4.0(7) . . . . ?
 C13 C14 C15 C18 167.8(5) . . . . ?
 C15 C14 C13 Sn2 -13.1(6) . . . . ?
 C15 C14 C13 Y2 62.4(4) . . . . ?
 C15 C14 C13 Si3 -142.4(4) . . . . ?
 C17 C14 C13 Sn2 163.4(4) . . . . ?
 C17 C14 C13 Y2 -121.1(5) . . . . ?
 C17 C14 C13 Si3 34.0(6) . . . . ?
 C17 C14 C15 Y2 123.7(5) . . . . ?
 C17 C14 C15 C16 179.5(5) . . . . ?
 C17 C14 C15 C18 -8.6(7) . . . . ?
 C19 Si3 C13 Sn2 35.2(5) . . . . ?
 C19 Si3 C13 Y2 -80.1(6) . . . . ?
 C19 Si3 C13 C14 161.9(5) . . . . ?
 C20 Si3 C13 Sn2 -81.7(4) . . . . ?
 C20 Si3 C13 Y2 163.0(5) . . . . ?
 C20 Si3 C13 C14 45.0(5) . . . . ?
 C21 Si3 C13 Sn2 156.6(3) . . . . ?
 C21 Si3 C13 Y2 41.3(7) . . . . ?
 C21 Si3 C13 C14 -76.7(5) . . . . ?
 C22 Si4 C16 Sn2 -151.6(3) . . . . ?
 C22 Si4 C16 Y2 -43.3(5) . . . . ?
 C22 Si4 C16 C15 71.5(5) . . . . ?
 C23 Si4 C16 Sn2 87.5(3) . . . . ?
 C23 Si4 C16 Y2 -164.2(4) . . . . ?
 C23 Si4 C16 C15 -49.4(5) . . . . ?
 C24 Si4 C16 Sn2 -30.8(3) . . . . ?
 C24 Si4 C16 Y2 77.5(4) . . . . ?
 C24 Si4 C16 C15 -167.7(4) . . . . ?
 C25 C26 C27 Y1 70.5(3) . . . . ?
 C25 C26 C27 C28 2.5(5) . . . . ?
 C25 C26 C27 C37 -166.9(4) . . . . ?
 C25 C29 C28 Y1 -66.5(3) . . . . ?
 C25 C29 C28 C27 2.3(5) . . . . ?
 C25 C29 C41 C38 -77.6(7) . . . . ?
 C25 C29 C41 C39 166.1(5) . . . . ?
 C25 C29 C41 C40 44.2(7) . . . . ?
 C26 C25 C33 C30 120.3(5) . . . . ?
 C26 C25 C33 C31 2.6(6) . . . . ?
 C26 C25 C33 C32 -116.5(5) . . . . ?
 C26 C27 C28 Y1 67.3(3) . . . . ?
 C26 C27 C28 C29 -3.0(5) . . . . ?
 C26 C27 C37 C34 -137.8(5) . . . . ?
 C26 C27 C37 C35 -14.3(7) . . . . ?
 C26 C27 C37 C36 104.5(5) . . . . ?
 C27 C26 C25 Y1 -69.8(3) . . . . ?
 C27 C26 C25 C29 -1.1(5) . . . . ?
 C27 C26 C25 C33 174.8(4) . . . . ?
 C28 C27 C37 C34 54.6(6) . . . . ?
 C28 C27 C37 C35 178.1(4) . . . . ?
 C28 C27 C37 C36 -63.1(6) . . . . ?
 C28 C29 C25 Y1 65.7(3) . . . . ?
 C28 C29 C25 C26 -0.7(5) . . . . ?
 C28 C29 C25 C33 -176.0(5) . . . . ?
 C28 C29 C41 C38 83.8(6) . . . . ?
 C28 C29 C41 C39 -32.5(6) . . . . ?
 C28 C29 C41 C40 -154.4(5) . . . . ?
 C29 C25 C33 C30 -64.9(7) . . . . ?
 C29 C25 C33 C31 177.4(5) . . . . ?
 C29 C25 C33 C32 58.3(7) . . . . ?
 C37 C27 C28 Y1 -122.9(4) . . . . ?
 C37 C27 C28 C29 166.8(4) . . . . ?
 C41 C29 C25 Y1 -131.2(5) . . . . ?
 C41 C29 C25 C26 162.4(5) . . . . ?
 C41 C29 C25 C33 -12.9(8) . . . . ?
 C41 C29 C28 Y1 127.5(4) . . . . ?
 C41 C29 C28 C27 -163.7(4) . . . . ?
 C42 C43 C54 C51 60.4(7) . . . . ?
 C42 C43 C54 C52 177.8(5) . . . . ?
 C42 C43 C54 C53 -64.0(7) . . . . ?
 C43 C42 C50 C47 166.1(5) . . . . ?
 C43 C42 C50 C48 44.4(7) . . . . ?
 C43 C42 C50 C49 -78.3(7) . . . . ?
 C43 C44 C45 Y2 70.9(3) . . . . ?
 C43 C44 C45 C46 2.1(5) . . . . ?
 C43 C44 C45 C58 -171.9(4) . . . . ?
 C44 C43 C42 Y2 -65.8(3) . . . . ?
 C44 C43 C42 C46 -0.9(5) . . . . ?
 C44 C43 C42 C50 163.0(5) . . . . ?
 C44 C43 C54 C51 -114.7(5) . . . . ?
 C44 C43 C54 C52 2.7(6) . . . . ?
 C44 C43 C54 C53 120.9(5) . . . . ?
 C44 C45 C46 Y2 67.4(3) . . . . ?
 C44 C45 C46 C42 -2.7(5) . . . . ?
 C44 C45 C58 C55 -4.8(7) . . . . ?
 C44 C45 C58 C56 -127.2(5) . . . . ?
 C44 C45 C58 C57 114.6(5) . . . . ?
 C45 C44 C43 Y2 -69.9(3) . . . . ?
 C45 C44 C43 C42 -0.8(5) . . . . ?
 C45 C44 C43 C54 175.5(4) . . . . ?
 C45 C46 C42 Y2 68.1(3) . . . . ?
 C45 C46 C42 C43 2.3(5) . . . . ?
 C45 C46 C42 C50 -164.6(4) . . . . ?
 C46 C42 C50 C47 -31.4(6) . . . . ?
 C46 C42 C50 C48 -153.2(4) . . . . ?
 C46 C42 C50 C49 84.2(5) . . . . ?
 C46 C45 C58 C55 -177.8(4) . . . . ?
 C46 C45 C58 C56 59.8(6) . . . . ?
 C46 C45 C58 C57 -58.3(6) . . . . ?
 C54 C43 C42 Y2 118.6(5) . . . . ?
 C54 C43 C42 C46 -176.5(5) . . . . ?
 C54 C43 C42 C50 -12.6(9) . . . . ?
 C58 C45 C46 Y2 -118.3(4) . . . . ?
 C58 C45 C46 C42 171.6(4) . . . . ?
 K1 O00A C01H C01Q -62.5(5) . . . . ?
 K1 O00A C02A C01I 43.7(6) . . . . ?
 K1 O00B C01O C01P -56.1(4) . . . . ?
 K1 O00B C01R C01S 52.4(5) . . . . ?
 K1 O00C C01S C01R 43.5(5) . . . . ?
 K1 O00C C01X C01V -58.4(5) . . . . ?
 K1 O00D C01I C02A 56.0(5) . . . . ?
 K1 O00D C01T C01K -56.4(5) . . . . ?
 K1 O00E C025 C02F -56.0(6) . . . . ?
 K1 O00E C026 C02G 46.6(6) . . . . ?
 K1 O00F C02G C026 52.1(6) . . . . ?
 K1 O00F C022 C01E -56.3(5) . . . . ?
 K1 N00G C01E C022 -40.4(5) . . . . ?
 K1 N00G C01K C01T -46.7(5) . . . . ?
 K1 N00G C01V C01X -37.6(6) . . . . ?
 K1 N00K C01P C01O -42.1(5) . . . . ?
 K1 N00K C01Q C01H -37.4(6) . . . . ?
 K1 N00K C02F C025 -40.5(5) . . . . ?
 O00A C01H C01Q N00K 67.9(6) . . . . ?
 O00B C01O C01P N00K 69.5(6) . . . . ?
 O00B C01R C01S O00C -64.2(5) . . . . ?
 O00D C01I C02A O00A -66.7(6) . . . . ?
 O00E C025 C02F N00K 65.3(6) . . . . ?
 O00E C026 C02G O00F -66.3(7) . . . . ?
 N00G C01E C022 O00F 66.7(6) . . . . ?
 N00G C01K C01T O00D 73.2(6) . . . . ?
 N00G C01V C01X O00C 64.7(7) . . . . ?
 C01E N00G C01K C01T -164.4(5) . . . . ?
 C01E N00G C01V C01X 81.8(6) . . . . ?
 C01H O00A C02A C01I 176.5(5) . . . . ?
 C01I O00D C01T C01K 175.3(4) . . . . ?
 C01K N00G C01E C022 76.1(6) . . . . ?
 C01K N00G C01V C01X -155.5(5) . . . . ?
 C01O O00B C01R C01S -177.0(4) . . . . ?
 C01P N00K C01Q C01H -153.7(5) . . . . ?
 C01P N00K C02F C025 75.9(6) . . . . ?
 C01Q N00K C01P C01O 77.0(6) . . . . ?
 C01Q N00K C02F C025 -161.4(5) . . . . ?
 C01R O00B C01O C01P 173.4(4) . . . . ?
 C01S O00C C01X C01V 166.1(5) . . . . ?
 C01T O00D C01I C02A -175.5(4) . . . . ?
 C01V N00G C01E C022 -161.5(5) . . . . ?
 C01V N00G C01K C01T 73.8(6) . . . . ?
 C01X O00C C01S C01R 178.9(5) . . . . ?
 C02A O00A C01H C01Q 163.5(5) . . . . ?
 C02F N00K C01P C01O -160.0(5) . . . . ?
 C02F N00K C01Q C01H 82.5(6) . . . . ?
 C02G O00F C022 C01E 174.1(5) . . . . ?
 C022 O00F C02G C026 -176.7(5) . . . . ?
 C025 O00E C026 C02G -175.6(5) . . . . ?
 C026 O00E C025 C02F 167.1(5) . . . . ?

_smtbx_masks_special_details
;
A solvent mask was calculated and 296 electrons were 
found in a volume of 1564\%A^3^ in 1 void per unit cell. 
This is consistent with the presence of 
1.5[C6H14] per formula unit 
which account for 300 electrons 
per unit cell.
;
loop_
  _smtbx_masks_void_nr
  _smtbx_masks_void_average_x
  _smtbx_masks_void_average_y
  _smtbx_masks_void_average_z
  _smtbx_masks_void_volume
  _smtbx_masks_void_count_electrons
  _smtbx_masks_void_content
 1 -0.584 0.000 0.500 782.1 148.4 '3 Hexane'
 2 -0.022 0.500 0.000 782.1 148.4 '3 Hexane'

_smtbx_masks_void_probe_radius     1.2
_smtbx_masks_void_truncation_radius  1.2
_shelx_res_file
;
TITL monoclinic_a.res in P2(1)/n
    monoclinic.res
    created by SHELXL-2019/1 at 20:03:36 on 20-Aug-2024
REM Old TITL monoclinic in P2(1)/n
REM SHELXT solution in P2(1)/n: R1 0.134, Rweak 0.009, Alpha 0.052
REM <I/s> 0.683 for 344 systematic absences, Orientation as input
REM Formula found by SHELXT: C76 N4 O6 Si4 K Y2 Sn2
CELL 1.34139 13.6092 34.3383 20.6055 90 95.008 90
ZERR 4 0.0004 0.001 0.0007 0 0.002 0
LATT 1
SYMM 0.5-X,0.5+Y,0.5-Z
SFAC C H K N O Si Sn Y
DISP C 0.0137 0.0067 57.1
DISP H 0 0 0.6
DISP K 0.3778 0.831 6349
DISP N 0.0241 0.0134 109.9
DISP O 0.0389 0.0241 193.4
DISP Si 0.2153 0.2529 1947.9
DISP Sn 0.1164 4.3256 33293.6
DISP Y -0.4654 1.5873 12343.5
UNIT 340 640 4 8 24 16 8 8

L.S. 10
PLAN  30
SIZE 0.04 0.06 0.08
TEMP -173.15
CONF
BOND
list 4
fmap 2 53
MORE -1
BOND $H
ACTA
ABIN
OMIT -1 0 3
OMIT -1 1 1
OMIT -1 1 2
OMIT -1 1 3
OMIT -1 5 1
OMIT 0 0 4
OMIT 0 1 3
OMIT 0 2 5
OMIT 1 4 1
OMIT 1 5 0
REM <olex2.extras>
REM <HklSrc "%.\\monoclinic.hkl">
REM </olex2.extras>

WGHT    0.069500    9.833200
FVAR       0.20703
SN01  7    0.768698    0.646991    0.634178    11.00000    0.01954    0.02240 =
         0.03773   -0.00329    0.00047   -0.00139
SN02  7    0.698565    0.642247    0.775661    11.00000    0.02468    0.03490 =
         0.03849   -0.00595    0.00046   -0.00849
Y003  8    0.577430    0.601106    0.657206    11.00000    0.02082    0.03024 =
         0.03483   -0.00483    0.00109   -0.00527
Y004  8    0.850323    0.705220    0.744928    11.00000    0.02271    0.03016 =
         0.04050   -0.00893    0.00363   -0.00598
K005  3    0.079445    0.393895    0.753883    11.00000    0.02963    0.03579 =
         0.04337    0.00300    0.00262    0.00050
SI06  6    0.594358    0.704967    0.553909    11.00000    0.03379    0.02625 =
         0.03884   -0.00260    0.00040    0.00585
SI07  6    0.850337    0.555958    0.605055    11.00000    0.02473    0.02423 =
         0.05534   -0.00068    0.00034    0.00246
SI08  6    0.556158    0.723143    0.785987    11.00000    0.02766    0.04997 =
         0.05571   -0.01449    0.01262   -0.00204
SI09  6    0.891397    0.609492    0.875137    11.00000    0.04569    0.05104 =
         0.08205    0.01922   -0.02207   -0.01433
O00A  5    0.059887    0.472909    0.794428    11.00000    0.03984    0.04270 =
         0.06159   -0.00779    0.00933   -0.00922
O00B  5   -0.119234    0.388210    0.704992    11.00000    0.03493    0.03149 =
         0.05382    0.00473   -0.00438    0.00307
O00C  5    0.031380    0.374471    0.621432    11.00000    0.04104    0.04267 =
         0.04679   -0.00526    0.00006   -0.00240
O00D  5    0.221619    0.450877    0.725148    11.00000    0.04115    0.04644 =
         0.04697   -0.00083    0.01088   -0.00741
O00E  5    0.065871    0.356914    0.874341    11.00000    0.04761    0.05147 =
         0.04868    0.01633    0.01049    0.00450
O00F  5    0.203897    0.330222    0.789867    11.00000    0.03769    0.05404 =
         0.05910    0.00865    0.00259    0.01380
N00G  4    0.239707    0.371466    0.668069    11.00000    0.03327    0.05383 =
         0.05087   -0.00928    0.00498    0.00104
C00H  1    0.625284    0.654802    0.578510    11.00000    0.02536    0.03023 =
         0.03328   -0.00567   -0.00061    0.00075
C00I  1    0.607613    0.620786    0.537541    11.00000    0.02440    0.03033 =
         0.03259   -0.00311    0.00184    0.00046
C00J  1    0.538655    0.624099    0.475644    11.00000    0.03137    0.03846 =
         0.03268   -0.00643   -0.00159    0.00271
AFIX 137
H00A  2    0.516594    0.598057    0.461411    11.00000   -1.50000
H00B  2    0.573578    0.636408    0.441419    11.00000   -1.50000
H00C  2    0.481341    0.639966    0.484203    11.00000   -1.50000
AFIX   0

N00K  4   -0.081000    0.417762    0.842174    11.00000    0.03208    0.04098 =
         0.06852   -0.00057    0.00604   -0.00332
C00L  1    0.661727    0.586435    0.552542    11.00000    0.02501    0.02749 =
         0.03478   -0.00283    0.00438    0.00297
C00M  1    0.834301    0.689044    0.865549    11.00000    0.04013    0.05030 =
         0.03306   -0.00334   -0.00260   -0.01789
C00N  1    0.643989    0.549748    0.511099    11.00000    0.02749    0.03179 =
         0.04438   -0.00699    0.00152    0.00181
AFIX 137
H00D  2    0.667805    0.526930    0.536355    11.00000   -1.50000
H00E  2    0.679557    0.551886    0.471898    11.00000   -1.50000
H00F  2    0.573239    0.546919    0.498483    11.00000   -1.50000
AFIX   0
C00O  1    1.003969    0.751170    0.776076    11.00000    0.02023    0.02645 =
         0.04626   -0.01162    0.00282   -0.00312
AFIX  43
H00O  2    1.022066    0.752485    0.821605    11.00000   -1.20000
AFIX   0
C00P  1    0.738421    0.586139    0.606053    11.00000    0.02665    0.01876 =
         0.04777   -0.00388   -0.00030   -0.00033
C00Q  1    0.683443    0.704219    0.796205    11.00000    0.02672    0.03377 =
         0.04506   -0.00905    0.00574   -0.00332
C00R  1    0.935055    0.775851    0.741901    11.00000    0.02167    0.02774 =
         0.05074   -0.00793    0.00380   -0.00507
C00S  1    0.452255    0.541330    0.636275    11.00000    0.02493    0.02980 =
         0.04420   -0.00970    0.00455   -0.00511
AFIX  43
H00S  2    0.463683    0.526114    0.599171    11.00000   -1.20000
AFIX   0
C00T  1    0.754338    0.714030    0.850272    11.00000    0.03289    0.04294 =
         0.04280   -0.01086    0.00855   -0.01165
C00U  1    1.043000    0.723814    0.732704    11.00000    0.02051    0.03096 =
         0.05187   -0.01296    0.00364   -0.00261
C00V  1    0.843234    0.652881    0.831212    11.00000    0.02876    0.03768 =
         0.05595   -0.00127   -0.01015   -0.01035
C00W  1    0.390285    0.574333    0.635963    11.00000    0.01929    0.03151 =
         0.04697   -0.01017    0.00140   -0.00590
C00X  1    0.928043    0.763065    0.677214    11.00000    0.02830    0.02917 =
         0.04015   -0.00461    0.00351   -0.00830
AFIX  43
H00X  2    0.884648    0.773769    0.643213    11.00000   -1.20000
AFIX   0
C00Y  1    0.659084    0.739235    0.614909    11.00000    0.04456    0.02618 =
         0.05598   -0.00814    0.00681   -0.00275
AFIX 137
H00G  2    0.653133    0.729436    0.659063    11.00000   -1.50000
H00H  2    0.628840    0.765099    0.610286    11.00000   -1.50000
H00I  2    0.728959    0.741000    0.607118    11.00000   -1.50000
AFIX   0
C00Z  1    0.459305    0.564790    0.741507    11.00000    0.03240    0.03972 =
         0.04016   -0.00933    0.01348   -0.01461
C010  1    0.398034    0.588816    0.699830    11.00000    0.02209    0.03826 =
         0.05236   -0.01307    0.00958   -0.00434
AFIX  43
H010  2    0.366285    0.611727    0.713218    11.00000   -1.20000
AFIX   0
C011  1    0.570889    0.474284    0.653880    11.00000    0.04394    0.03592 =
         0.05804   -0.00923   -0.00769    0.00536
AFIX 137
H01A  2    0.505650    0.466661    0.634052    11.00000   -1.50000
H01B  2    0.610181    0.450900    0.664816    11.00000   -1.50000
H01C  2    0.604239    0.490258    0.623065    11.00000   -1.50000
AFIX   0
C012  1    0.995009    0.731710    0.669187    11.00000    0.02683    0.02781 =
         0.04868   -0.01117    0.00551   -0.00509
C013  1    0.772357    0.808322    0.752015    11.00000    0.02419    0.03463 =
         0.07198   -0.00799   -0.00183    0.00111
AFIX 137
H01D  2    0.755546    0.807924    0.704795    11.00000   -1.50000
H01E  2    0.740146    0.830602    0.770996    11.00000   -1.50000
H01F  2    0.749723    0.784152    0.771150    11.00000   -1.50000
AFIX   0
C014  1    0.494870    0.534404    0.700676    11.00000    0.02851    0.03685 =
         0.04410   -0.00596    0.00520   -0.00953
C015  1    0.641324    0.719873    0.474125    11.00000    0.04786    0.03906 =
         0.04707    0.00395    0.00067    0.00022
AFIX 137
H01G  2    0.711644    0.713587    0.474768    11.00000   -1.50000
H01H  2    0.632012    0.747960    0.467799    11.00000   -1.50000
H01I  2    0.604722    0.705816    0.438351    11.00000   -1.50000
AFIX   0
C016  1    0.884947    0.811916    0.766321    11.00000    0.02727    0.02677 =
         0.05568   -0.01041    0.00586    0.00087
C017  1    0.459555    0.718677    0.544619    11.00000    0.04218    0.03393 =
         0.05620    0.00051   -0.00263    0.01259
AFIX 137
H01J  2    0.425720    0.703616    0.508956    11.00000   -1.50000
H01K  2    0.453092    0.746538    0.534856    11.00000   -1.50000
H01L  2    0.429862    0.712994    0.585223    11.00000   -1.50000
AFIX   0
C018  1    0.909716    0.699375    0.922104    11.00000    0.04938    0.06448 =
         0.04365   -0.00718   -0.00491   -0.02099
AFIX 137
H01M  2    0.966122    0.681620    0.922328    11.00000   -1.50000
H01N  2    0.879200    0.696919    0.963264    11.00000   -1.50000
H01O  2    0.932260    0.726221    0.917041    11.00000   -1.50000
AFIX   0
C019  1    0.319604    0.631972    0.573065    11.00000    0.03427    0.03465 =
         0.06255   -0.00740    0.00950    0.00345
AFIX 137
H01P  2    0.300342    0.644808    0.612499    11.00000   -1.50000
H01Q  2    0.274609    0.639887    0.535663    11.00000   -1.50000
H01R  2    0.387137    0.639533    0.565604    11.00000   -1.50000
AFIX   0
C01A  1    0.314497    0.587845    0.581529    11.00000    0.02126    0.03217 =
         0.05908   -0.00523   -0.00129    0.00107
C01B  1    0.486304    0.693754    0.719930    11.00000    0.02140    0.06535 =
         0.05423   -0.00495    0.00705   -0.00689
AFIX 137
H01S  2    0.528999    0.688606    0.684985    11.00000   -1.50000
H01T  2    0.428072    0.708360    0.702375    11.00000   -1.50000
H01U  2    0.465501    0.669007    0.738067    11.00000   -1.50000
AFIX   0
C01C  1    0.559197    0.498027    0.716605    11.00000    0.03864    0.03277 =
         0.05395   -0.00342   -0.00753   -0.00691
C01D  1    0.664031    0.509882    0.744000    11.00000    0.04190    0.04412 =
         0.06413   -0.00711   -0.01334    0.00212
AFIX 137
H01V  2    0.704350    0.486468    0.752310    11.00000   -1.50000
H01W  2    0.660446    0.524289    0.784781    11.00000   -1.50000
H01X  2    0.693901    0.526420    0.712313    11.00000   -1.50000
AFIX   0

C01E  1    0.283305    0.334316    0.692108    11.00000    0.03699    0.06365 =
         0.06853   -0.01200    0.01205    0.01166
AFIX  23
H10   2    0.348054    0.331004    0.674323    11.00000   -1.20000
H     2    0.240185    0.312736    0.675123    11.00000   -1.20000
AFIX   0

C01F  1    0.537298    0.775416    0.763460    11.00000    0.03116    0.05963 =
         0.08845   -0.01875    0.01553    0.00848
AFIX 137
H01Y  2    0.572131    0.791895    0.796814    11.00000   -1.50000
HA    2    0.466686    0.781489    0.760435    11.00000   -1.50000
HB    2    0.563173    0.780314    0.721299    11.00000   -1.50000
AFIX   0
C01G  1    0.735238    0.747741    0.895304    11.00000    0.04890    0.06546 =
         0.04891   -0.02626    0.01518   -0.01419
AFIX 137
H01Z  2    0.798235    0.757842    0.915079    11.00000   -1.50000
HC    2    0.695256    0.738657    0.929617    11.00000   -1.50000
HD    2    0.699907    0.768456    0.870248    11.00000   -1.50000
AFIX   0

C01H  1    0.021614    0.477015    0.856475    11.00000    0.03642    0.04933 =
         0.06792   -0.01270    0.00778   -0.00303
AFIX  23
H11   2    0.019588    0.504857    0.868765    11.00000   -1.20000
HE    2    0.064146    0.463017    0.890250    11.00000   -1.20000
AFIX   0
C01I  1    0.183153    0.489714    0.724698    11.00000    0.05336    0.04327 =
         0.06776    0.00225    0.00605   -0.00766
AFIX  23
H12   2    0.129921    0.492611    0.689095    11.00000   -1.20000
HF    2    0.235971    0.508621    0.717354    11.00000   -1.20000
AFIX   0

C01J  1    0.919384    0.847577    0.729580    11.00000    0.03993    0.02595 =
         0.09133   -0.00609    0.01117    0.00203
AFIX 137
H01   2    0.991446    0.849452    0.735787    11.00000   -1.50000
HG    2    0.890055    0.871167    0.746441    11.00000   -1.50000
HH    2    0.898646    0.844889    0.683044    11.00000   -1.50000
AFIX   0

C01K  1    0.312897    0.402886    0.673889    11.00000    0.03748    0.06643 =
         0.05884   -0.01427    0.01679   -0.00650
AFIX  23
H13   2    0.358999    0.399585    0.639695    11.00000   -1.20000
HI    2    0.351595    0.400853    0.716723    11.00000   -1.20000
AFIX   0

C01L  1    0.911420    0.818191    0.838868    11.00000    0.03595    0.04417 =
         0.06968   -0.02643    0.00505    0.00523
AFIX 137
H1    2    0.895346    0.794698    0.862788    11.00000   -1.50000
HJ    2    0.873805    0.840286    0.853836    11.00000   -1.50000
HK    2    0.982154    0.823629    0.846687    11.00000   -1.50000
AFIX   0
C01M  1    0.928056    0.728458    0.549930    11.00000    0.04616    0.04281 =
         0.04586   -0.00511    0.00594   -0.01017
AFIX 137
H2    2    0.872825    0.711927    0.560257    11.00000   -1.50000
HL    2    0.945626    0.722475    0.505899    11.00000   -1.50000
HM    2    0.908816    0.755894    0.552190    11.00000   -1.50000
AFIX   0
C01N  1    1.048278    0.678653    0.588357    11.00000    0.03176    0.05443 =
         0.05529   -0.02502    0.00725   -0.00111
AFIX 137
H3    2    1.107990    0.672638    0.616659    11.00000   -1.50000
HN    2    1.061512    0.675214    0.542717    11.00000   -1.50000
HO    2    0.994987    0.661095    0.598568    11.00000   -1.50000
AFIX   0

C01O  1   -0.183965    0.412913    0.736566    11.00000    0.03378    0.03855 =
         0.06289    0.00510    0.00167    0.00698
AFIX  43
H14   2   -0.226760    0.431647    0.715175    11.00000   -1.20000
AFIX   0
C01P  1   -0.175163    0.405252    0.807946    11.00000    0.03238    0.04049 =
         0.07092   -0.00249    0.01094   -0.00315
AFIX  23
H15   2   -0.229650    0.418798    0.827466    11.00000   -1.20000
HP    2   -0.183369    0.376970    0.815089    11.00000   -1.20000
AFIX   0
C01Q  1   -0.080770    0.460120    0.851191    11.00000    0.03884    0.04379 =
         0.07216   -0.00772    0.01411    0.00217
AFIX  23
H16   2   -0.112764    0.466446    0.891229    11.00000   -1.20000
HQ    2   -0.120075    0.472337    0.813923    11.00000   -1.20000
AFIX   0
C01R  1   -0.134341    0.391911    0.636321    11.00000    0.04109    0.04083 =
         0.05577    0.00700   -0.00898   -0.00044
AFIX  23
H17   2   -0.119390    0.418897    0.623431    11.00000   -1.20000
HR    2   -0.204233    0.386421    0.621801    11.00000   -1.20000
AFIX   0
C01S  1   -0.068899    0.363965    0.604228    11.00000    0.04283    0.04142 =
         0.04976   -0.00038   -0.01118   -0.00708
AFIX  23
H18   2   -0.080996    0.337065    0.618876    11.00000   -1.20000
HS    2   -0.083375    0.365035    0.556335    11.00000   -1.20000
AFIX   0
C01T  1    0.267086    0.442738    0.667540    11.00000    0.04367    0.06103 =
         0.04958   -0.00177    0.01470   -0.01035
AFIX  23
H19   2    0.318386    0.462469    0.661121    11.00000   -1.20000
HT    2    0.217489    0.443524    0.629441    11.00000   -1.20000
AFIX   0

C01U  1    1.125348    0.695425    0.756654    11.00000    0.02795    0.04163 =
         0.05731   -0.01439   -0.00187    0.00639
C01V  1    0.199136    0.366865    0.599706    11.00000    0.04749    0.06907 =
         0.04213   -0.01235    0.00951   -0.00458
AFIX  23
H20   2    0.244479    0.350456    0.576426    11.00000   -1.20000
HU    2    0.195481    0.392743    0.578451    11.00000   -1.20000
AFIX   0

C01W  1    0.548252    0.556924    0.859750    11.00000    0.06818    0.05743 =
         0.04865   -0.00386    0.00756   -0.02536
AFIX 137
H4    2    0.562085    0.529311    0.852689    11.00000   -1.50000
HV    2    0.537359    0.561142    0.905610    11.00000   -1.50000
HW    2    0.604457    0.572629    0.848515    11.00000   -1.50000
AFIX   0

C01X  1    0.098339    0.348669    0.593661    11.00000    0.05118    0.04832 =
         0.06181   -0.01713    0.00355   -0.00478
AFIX  43
H21   2    0.081952    0.324083    0.574534    11.00000   -1.20000
AFIX   0

C01Y  1    0.513459    0.470544    0.764666    11.00000    0.06811    0.04241 =
         0.05839    0.00277   -0.00300   -0.01080
AFIX 137
H5    2    0.447849    0.462366    0.746295    11.00000   -1.50000
HX    2    0.507733    0.484168    0.805956    11.00000   -1.50000
HY    2    0.555657    0.447588    0.772366    11.00000   -1.50000
AFIX   0
C01Z  1    1.100701    0.748235    0.579957    11.00000    0.05251    0.07131 =
         0.06122   -0.01759    0.02233   -0.03166
AFIX 137
H6    2    1.079392    0.775362    0.583397    11.00000   -1.50000
HZ    2    1.114640    0.742770    0.534991    11.00000   -1.50000
H28   2    1.160473    0.743948    0.609178    11.00000   -1.50000
AFIX   0
C020  1    1.017678    0.720707    0.599454    11.00000    0.03515    0.04881 =
         0.04651   -0.01739    0.01535   -0.01488
C021  1    0.329317    0.567070    0.518221    11.00000    0.04462    0.03623 =
         0.05418   -0.00818   -0.01415   -0.00064
AFIX 137
H02A  2    0.397538    0.570635    0.507596    11.00000   -1.50000
H02B  2    0.284157    0.577915    0.483175    11.00000   -1.50000
H02C  2    0.315838    0.539227    0.522958    11.00000   -1.50000
AFIX   0

C022  1    0.297750    0.331099    0.765784    11.00000    0.03689    0.05828 =
         0.06944   -0.00472   -0.00198    0.01710
AFIX  23
H22   2    0.334637    0.307036    0.778467    11.00000   -1.20000
H29   2    0.335915    0.353683    0.784152    11.00000   -1.20000
AFIX   0

C023  1    0.841399    0.502583    0.618731    11.00000    0.04104    0.02959 =
         0.15465    0.00812    0.02483    0.00875
AFIX 137
H02D  2    0.835609    0.497547    0.665055    11.00000   -1.50000
H02E  2    0.900723    0.489771    0.605338    11.00000   -1.50000
H02F  2    0.783158    0.492307    0.593004    11.00000   -1.50000
AFIX   0
C024  1    1.028463    0.604999    0.897949    11.00000    0.04897    0.06321 =
         0.09241    0.01965   -0.01862   -0.00181
AFIX 137
H02G  2    1.063239    0.604059    0.858289    11.00000   -1.50000
H02H  2    1.041802    0.581079    0.923132    11.00000   -1.50000
H02I  2    1.051427    0.627528    0.924256    11.00000   -1.50000
AFIX   0

C025  1   -0.028570    0.356783    0.900461    11.00000    0.04433    0.06692 =
         0.05642    0.01589    0.01182   -0.00105
AFIX  23
H23   2   -0.023190    0.344578    0.944155    11.00000   -1.20000
H30   2   -0.076740    0.341751    0.871675    11.00000   -1.20000
AFIX   0
C026  1    0.112513    0.320104    0.881731    11.00000    0.07514    0.05803 =
         0.05995    0.02293    0.00933    0.01244
AFIX  23
H24   2    0.073392    0.300242    0.856018    11.00000   -1.20000
H31   2    0.117546    0.312160    0.928088    11.00000   -1.20000
AFIX   0

C027  1    0.489644    0.717766    0.862197    11.00000    0.04237    0.08407 =
         0.06365   -0.02566    0.02146   -0.00979
AFIX 137
H02J  2    0.503557    0.692017    0.881355    11.00000   -1.50000
H02K  2    0.418474    0.720537    0.851165    11.00000   -1.50000
H02L  2    0.512391    0.737953    0.893612    11.00000   -1.50000
AFIX   0
C028  1    0.433398    0.611249    0.835147    11.00000    0.05926    0.06923 =
         0.05048   -0.01999    0.02085   -0.01862
AFIX 137
H02M  2    0.488185    0.628040    0.824906    11.00000   -1.50000
H02N  2    0.425529    0.612650    0.881913    11.00000   -1.50000
H02O  2    0.372503    0.619993    0.810555    11.00000   -1.50000
AFIX   0
C029  1    0.455313    0.569007    0.816433    11.00000    0.04896    0.06315 =
         0.04548   -0.00970    0.01559   -0.02672

C02A  1    0.143578    0.497408    0.789011    11.00000    0.04721    0.04263 =
         0.07162   -0.01032    0.01529   -0.01493
AFIX  23
H25   2    0.194846    0.491809    0.824884    11.00000   -1.20000
H32   2    0.124176    0.525096    0.791950    11.00000   -1.20000
AFIX   0

C02B  1    1.220456    0.703771    0.724545    11.00000    0.02586    0.06267 =
         0.08274   -0.02617    0.00220    0.00130
AFIX 137
H02P  2    1.208444    0.700415    0.677288    11.00000   -1.50000
H02Q  2    1.272092    0.685666    0.741573    11.00000   -1.50000
H02R  2    1.241701    0.730575    0.734224    11.00000   -1.50000
AFIX   0
C02C  1    1.151673    0.700151    0.830180    11.00000    0.03409    0.05617 =
         0.06442   -0.00969   -0.01461    0.01799
AFIX 137
H02S  2    1.176374    0.726575    0.839277    11.00000   -1.50000
H02T  2    1.202697    0.681210    0.844897    11.00000   -1.50000
H02U  2    1.092759    0.695686    0.853318    11.00000   -1.50000
AFIX   0
C02D  1    0.210911    0.577638    0.601935    11.00000    0.02512    0.05170 =
         0.08926    0.00561   -0.00355   -0.01007
AFIX 137
H02V  2    0.205694    0.549391    0.607505    11.00000   -1.50000
H02W  2    0.160661    0.586382    0.568110    11.00000   -1.50000
H02X  2    0.200722    0.590670    0.643126    11.00000   -1.50000
AFIX   0
C02E  1    1.094012    0.652691    0.746064    11.00000    0.04219    0.04425 =
         0.07627   -0.00966    0.00073    0.01209
AFIX 137
H02Y  2    1.036269    0.647307    0.769903    11.00000   -1.50000
H33   2    1.148403    0.635549    0.762056    11.00000   -1.50000
H34   2    1.077401    0.647992    0.699486    11.00000   -1.50000
AFIX   0

C02F  1   -0.061684    0.398091    0.904940    11.00000    0.04991    0.06331 =
         0.06047    0.00315    0.01391   -0.00392
AFIX  23
H26   2   -0.122618    0.398696    0.927885    11.00000   -1.20000
H35   2   -0.010450    0.412861    0.931690    11.00000   -1.20000
AFIX   0
C02G  1    0.212084    0.323188    0.858629    11.00000    0.06312    0.08260 =
         0.05908    0.02817    0.00407    0.03158
AFIX  43
H27   2    0.272317    0.320858    0.885339    11.00000   -1.20000
AFIX   0

C02H  1    0.831538    0.605087    0.953837    11.00000    0.07056    0.10957 =
         0.09320    0.04943   -0.01173   -0.03247
AFIX 137
H02Z  2    0.849441    0.627646    0.981513    11.00000   -1.50000
H36   2    0.854305    0.581193    0.976411    11.00000   -1.50000
H37   2    0.759719    0.604130    0.944538    11.00000   -1.50000
AFIX   0
C02I  1    0.858761    0.563803    0.827752    11.00000    0.08852    0.03947 =
         0.16440    0.01351   -0.05279    0.00147
AFIX 137
H02   2    0.801058    0.568677    0.796955    11.00000   -1.50000
H38   2    0.843612    0.542983    0.857843    11.00000   -1.50000
H39   2    0.914605    0.555939    0.803765    11.00000   -1.50000
AFIX   0
C02J  1    0.367360    0.543976    0.835630    11.00000    0.07117    0.08007 =
         0.07288   -0.01043    0.02846   -0.04428
AFIX 137
H7    2    0.306398    0.552942    0.811379    11.00000   -1.50000
H40   2    0.361307    0.546582    0.882475    11.00000   -1.50000
H41   2    0.378859    0.516604    0.825153    11.00000   -1.50000
AFIX   0
C02K  1    0.907809    0.560367    0.526760    11.00000    0.05880    0.14271 =
         0.09675    0.04323    0.03871    0.06025
AFIX 137
H8    2    0.868155    0.546018    0.492701    11.00000   -1.50000
H42   2    0.974649    0.549523    0.531833    11.00000   -1.50000
H43   2    0.910913    0.587883    0.514482    11.00000   -1.50000
AFIX   0
C02L  1    0.948115    0.573077    0.667967    11.00000    0.05047    0.09072 =
         0.12610   -0.04944   -0.03490    0.03556
AFIX 137
H9    2    0.991992    0.591321    0.648043    11.00000   -1.50000
H44   2    0.986357    0.550698    0.685601    11.00000   -1.50000
H45   2    0.917249    0.586184    0.703234    11.00000   -1.50000
AFIX   0
HKLF 4


REM  monoclinic_a.res in P2(1)/n
REM wR2 = 0.1311, GooF = S = 1.029, Restrained GooF = 1.029 for all data
REM R1 = 0.0495 for 14551 Fo > 4sig(Fo) and 0.0635 for all 18231 data
REM 872 parameters refined using 0 restraints

END

WGHT      0.0695      9.8493

REM Highest difference peak  1.389,  deepest hole -1.374,  1-sigma level  0.107
Q1    1   0.7202  0.6168  0.7827  11.00000  0.05    1.39
Q2    1   0.6004  0.5784  0.6657  11.00000  0.05    1.17
Q3    1   0.7462  0.6181  0.6174  11.00000  0.05    0.89
Q4    1   0.7755  0.6802  0.6411  11.00000  0.05    0.87
Q5    1   0.7024  0.6808  0.7831  11.00000  0.05    0.82
Q6    1   0.6481  0.6583  0.7331  11.00000  0.05    0.82
Q7    1   0.6593  0.6163  0.7428  11.00000  0.05    0.80
Q8    1   0.6398  0.6289  0.7176  11.00000  0.05    0.79
Q9    1   0.6960  0.6549  0.5825  11.00000  0.05    0.76
Q10   1   0.9367  0.6007  0.8429  11.00000  0.05    0.76
Q11   1   0.8814  0.6793  0.7569  11.00000  0.05    0.68
Q12   1   0.7561  0.6556  0.8210  11.00000  0.05    0.67
Q13   1   0.5748  0.6422  0.6620  11.00000  0.05    0.62
Q14   1   0.8447  0.7425  0.7339  11.00000  0.05    0.60
Q15   1   0.8368  0.6447  0.6844  11.00000  0.05    0.60
Q16   1   0.8130  0.7292  0.7175  11.00000  0.05    0.58
Q17   1   0.6080  0.6801  0.5614  11.00000  0.05    0.56
Q18   1  -0.1616  0.4407  0.7358  11.00000  0.05    0.56
Q19   1   0.0926  0.3187  0.6239  11.00000  0.05    0.51
Q20   1   0.6623  0.6373  0.7998  11.00000  0.05    0.50
Q21   1   0.7803  0.7024  0.6822  11.00000  0.05    0.48
Q22   1   0.5252  0.6171  0.6177  11.00000  0.05    0.48
Q23   1   0.8521  0.6290  0.7076  11.00000  0.05    0.47
Q24   1   0.2525  0.2982  0.8630  11.00000  0.05    0.47
Q25   1   0.9027  0.7166  0.7821  11.00000  0.05    0.45
Q26   1   0.5713  0.7584  0.7946  11.00000  0.05    0.43
Q27   1  -0.2530  0.4020  0.7167  11.00000  0.05    0.42
Q28   1   0.9260  0.7345  0.8035  11.00000  0.05    0.42
Q29   1   0.8786  0.5777  0.8570  11.00000  0.05    0.42
Q30   1   0.7641  0.7153  0.6402  11.00000  0.05    0.41
;
_shelx_res_checksum                88471
_shelx_hkl_file
;
  -1   0   0    2.80    4.40
  -1   0   0    0.40    6.10
   1   0   0   -0.50    2.80
   1   0   0    2.10    5.10
   2   0   0  198.78   19.00
   2   0   0  132.69   21.40
  -2   0   0  200.58   21.90
  -2   0   0  147.09   21.80
  -3   0   0   -0.30   19.10
  -3   0   0   23.50   18.20
   3   0   0    0.00   10.00
   3   0   0   -6.10   16.40
  -4   0   0  426.76   47.10
   4   0   0  405.86   36.30
  -4   0   0  352.96   42.20
   4   0   0  303.57   40.40
   5   0   0  -11.80   10.00
  -5   0   0    4.50   23.60
  -5   0   0   14.50   23.80
  -6   0   0 2077.19  163.58
  -6   0   0 1776.52  174.48
   6   0   0 2038.00  166.98
  -7   0   0  -10.70   25.00
  -7   0   0    5.20    7.80
   7   0   0  -10.00   13.70
  -7   0   0   -3.40   27.30
  -8   0   0  862.11   68.49
   8   0   0  742.13   71.59
  -8   0   0  890.21   87.49
  -8   0   0  769.32   84.59
  -8   0   0  685.63   66.39
  -9   0   0    7.50    9.30
  -9   0   0   -3.70    8.20
  -9   0   0  -12.40   29.00
  -9   0   0  -20.60   35.20
   9   0   0   -9.70   13.90
  -9   0   0  -11.30   10.50
 -10   0   0   35.80   14.40
 -10   0   0   37.80   12.20
 -10   0   0   24.70   10.50
  10   0   0   57.49   20.90
 -10   0   0  -13.10   33.20
  11   0   0   22.90   19.40
 -11   0   0   49.80   38.40
 -12   0   0  351.36   39.40
 -12   0   0  394.76   42.00
 -12   0   0  376.26   72.09
 -13   0   0  134.79   52.69
 -13   0   0   20.50   13.20
 -13   0   0   20.60   18.80
 -13   0   0    7.40   15.30
 -14   0   0  534.95   56.19
 -14   0   0  507.55   86.79
 -14   0   0  563.84   60.19
 -14   0   0  611.64   56.69
 -15   0   0   24.80   17.20
 -15   0   0  -10.70   14.60
 -15   0   0   29.10   20.80
 -16   0   0   69.79   23.40
 -16   0   0   39.90   18.80
 -16   0   0   62.79   31.00
  -1  -1   0  163.68   17.60
  -1  -1   0  190.88   17.10
   1  -1   0  167.88   15.20
  -1   1   0  154.18   16.10
   1   1   0  178.28   17.00
  -1   1   0  170.98   16.80
   2  -1   0  105.19   12.00
  -2  -1   0   90.89   17.50
  -2  -1   0   78.09   18.30
  -2   1   0   91.89   15.80
  -2   1   0   72.19   15.40
   2   1   0  108.59   17.70
   2   1   0   92.29   12.10
  -3  -1   0  223.48   34.00
   3  -1   0  244.08   32.50
  -3  -1   0  249.58   32.30
   3  -1   0  249.48   28.20
   3   1   0  286.07   28.80
  -3   1   0  324.87   32.80
  -3   1   0  216.38   33.00
   4  -1   0  -19.50   15.50
   4  -1   0  -23.60   10.20
  -4  -1   0    5.20   19.10
  -4  -1   0  -10.20   20.20
  -4   1   0   -8.00   17.60
  -4   1   0   29.90   21.30
   4   1   0  -14.30   11.20
  -5  -1   0   89.79   27.10
  -5  -1   0   35.80   23.30
   5  -1   0   65.59   25.10
   5  -1   0   86.19   15.10
   5   1   0   46.90   14.40
  -5   1   0   67.89   24.10
  -5   1   0   28.90   22.40
  -6  -1   0  385.66   51.89
  -6  -1   0  415.36   72.99
  -6  -1   0  397.96   34.80
   6  -1   0  352.96   40.00
  -6   1   0  360.06   34.50
   6   1   0  334.07   40.70
  -6   1   0  447.46   56.49
  -6   1   0  461.95   51.49
   7  -1   0  188.68   27.10
  -7  -1   0  234.28   41.80
  -7  -1   0  211.08   22.50
  -7  -1   0  222.78   41.90
  -7   1   0  210.18   42.10
  -7   1   0  163.38   22.00
   7   1   0  226.68   28.80
  -7   1   0  334.07   43.90
   8  -1   0   28.20   15.70
  -8  -1   0   44.80   12.20
  -8  -1   0   24.90    9.50
  -8  -1   0   35.30   33.30
  -8  -1   0   38.80   29.60
  -8   1   0   56.09   20.70
  -8   1   0   43.60   10.00
   8   1   0   22.50   16.20
  -8   1   0   86.79   34.20
  -9  -1   0   27.00   36.60
  -9  -1   0   91.29   16.30
   9  -1   0   38.40   17.50
  -9  -1   0   94.39   13.90
  -9  -1   0   17.00   30.90
  -9   1   0   94.09   13.80
  -9   1   0   89.59   15.40
  -9   1   0   98.89   35.30
  -9   1   0  171.08   45.20
  -9   1   0   98.29   14.60
   9   1   0   81.89   21.50
  10  -1   0  405.36   34.90
 -10  -1   0  422.86   61.89
 -10  -1   0  342.57   36.30
 -10  -1   0  307.57   38.30
  10  -1   0  332.87   41.90
 -10  -1   0  321.17   35.00
 -10   1   0  336.87   36.60
 -10   1   0  248.98   52.29
  10   1   0  309.47   41.30
 -10   1   0  371.06   38.80
  10   1   0  323.27   34.10
 -10   1   0  346.67   34.20
 -11  -1   0  672.43   60.19
  11  -1   0  610.74   67.49
 -11  -1   0  661.13   60.99
 -11  -1   0  698.53   62.59
 -11  -1   0  501.55   80.79
 -11   1   0  636.74   60.09
  11   1   0  656.73   59.09
  11   1   0  589.54   71.89
 -11   1   0  615.14   82.49
 -11   1   0  651.63   60.69
 -11   1   0  717.03   63.09
  12  -1   0  855.41   74.29
  12  -1   0  837.52   83.69
 -12  -1   0  813.62  107.79
 -12  -1   0  920.11   77.19
 -12  -1   0  788.12   76.99
 -12   1   0  858.71   79.29
  12   1   0  844.12   75.29
  12   1   0  717.83   84.49
 -12   1   0  811.42   77.39
 -12   1   0 1004.90  115.59
 -12   1   0  957.30   77.39
 -13  -1   0  177.28   61.39
 -13  -1   0  292.27   37.70
 -13  -1   0  342.07   37.40
 -13  -1   0  330.37   42.50
  13   1   0  316.07   33.80
 -13   1   0  286.37   67.29
 -13   1   0  314.17   39.10
 -13   1   0  333.87   37.00
 -13   1   0  336.07   37.20
 -14  -1   0  804.22   72.59
 -14  -1   0  738.13   71.89
 -14  -1   0  705.43  104.39
 -14  -1   0  776.62   74.89
 -14   1   0  765.22   74.89
 -14   1   0  745.63   72.09
 -14   1   0  780.32  103.39
 -14   1   0  820.22   72.29
 -15  -1   0  209.68   31.80
 -15  -1   0  243.88   30.20
 -15   1   0  241.38   30.10
 -15   1   0  227.58   33.60
 -15   1   0  219.08   29.50
 -16  -1   0  160.08   27.30
 -16  -1   0  139.59   24.80
 -16  -1   0  116.49   37.90
 -16   1   0  131.09   24.80
 -16   1   0  123.99   27.40
 -16   1   0  192.98   26.40
   0  -2   0 1547.55  127.49
   0   2   0 1562.14  127.59
  -2  -2   0   90.19   19.70
  -2  -2   0   71.29   18.10
   2   2   0   76.29   12.00
  -2   2   0   80.49   15.10
  -2   2   0  126.89   16.80
   3  -2   0 1267.97  104.99
  -3  -2   0 1239.68  109.49
  -3   2   0 1241.58  108.89
  -4  -2   0  259.47   37.40
  -4  -2   0  329.47   37.50
   4  -2   0  248.78   28.80
   4   2   0  271.97   30.40
  -4   2   0  243.28   36.50
  -4   2   0  283.77   34.50
  -5  -2   0  402.06   47.10
  -5  -2   0  431.36   48.40
   5  -2   0  354.86   38.00
  -5   2   0  399.76   48.30
   5   2   0  397.76   39.80
  -5   2   0  329.37   43.40
  -6  -2   0   51.29   28.90
   6  -2   0   13.10   22.10
   6  -2   0   24.50   13.60
  -6  -2   0   30.70    8.30
  -6  -2   0  -12.40   40.40
  -6   2   0    6.00    7.10
  -6   2   0   29.50   24.70
   6   2   0   18.10   13.40
  -6   2   0  -23.70   25.40
  -7  -2   0  177.98   20.90
  -7  -2   0  223.58   40.90
   7  -2   0  159.78   22.30
  -7  -2   0  196.58   41.30
  -7   2   0  146.29   18.90
  -7   2   0  137.29   36.10
  -7   2   0  171.48   36.20
  -8  -2   0  148.99   19.70
  -8  -2   0  183.98   24.40
  -8  -2   0  206.98   42.70
  -8  -2   0  193.18   20.20
   8  -2   0  183.18   26.00
  -8  -2   0  110.69   34.30
  -8   2   0  200.98   45.70
  -8   2   0  169.48   39.10
  -8   2   0  171.38   20.40
   8   2   0  160.48   26.00
  -9  -2   0  409.26   37.00
  -9  -2   0  324.47   53.29
  -9  -2   0  388.06   35.10
  -9  -2   0  418.96   63.39
   9  -2   0  325.27   41.00
  -9   2   0  336.57   35.00
  -9   2   0  401.86   57.49
  -9   2   0  350.56   35.60
  -9   2   0  387.76   37.50
   9   2   0  352.06   34.70
   9   2   0  333.67   43.00
 -10  -2   0   39.00   12.10
  10  -2   0    3.10   14.30
 -10  -2   0   22.80   13.70
 -10  -2   0  101.09   36.40
 -10  -2   0   15.70   46.10
 -10   2   0   35.30   11.80
  10   2   0   48.60   19.10
 -10   2   0   18.90    9.90
 -10   2   0   14.80   12.50
 -10   2   0   46.70   32.90
  11  -2   0  166.48   29.60
 -11   2   0  177.18   49.10
 -12  -2   0  -11.10   11.20
 -12  -2   0   -5.30   14.00
 -12  -2   0   21.00   17.30
  12  -2   0  -12.30    9.20
 -12  -2   0  -20.00   45.40
  12   2   0  -23.60   18.60
  12   2   0  -11.80   10.20
 -12   2   0  161.98   49.99
 -13  -2   0   97.69   21.20
 -13  -2   0  132.49   19.60
 -13  -2   0  202.78   61.59
  13   2   0   57.89   24.40
 -13   2   0   85.39   18.70
 -13   2   0   45.30   49.50
 -13   2   0   63.99   16.60
 -13   2   0   38.40   20.30
 -14  -2   0   17.10   19.00
 -14  -2   0   -4.20   15.20
 -14  -2   0   16.60   15.40
 -14  -2   0  -13.30   50.69
 -14   2   0   42.70   18.80
 -14   2   0  145.09   49.50
 -14   2   0   41.70   15.10
 -15  -2   0  401.96   42.10
 -15  -2   0  379.46   40.40
 -15  -2   0  285.27   38.50
 -15   2   0  383.76   40.80
 -15   2   0  293.67   39.70
 -15   2   0  286.47   36.90
 -16  -2   0   -0.90   19.80
 -16  -2   0    1.80   15.80
 -16  -2   0   10.70   16.60
 -16   2   0   22.90   17.90
 -16   2   0    5.40   21.30
 -16   2   0   10.30   18.00
   0  -3   0    1.50    4.50
   0  -3   0   -0.20    2.60
   0   3   0   -0.10    2.10
   0   3   0   -1.50    4.40
   0   3   0    1.30    5.30
  -1  -3   0  380.36   34.30
  -1   3   0  388.36   31.50
   1   3   0  392.26   32.40
  -1   3   0  400.86   32.00
  -1   3   0  325.07   32.60
  -2  -3   0   22.90   16.30
  -2  -3   0   48.80   18.40
   2  -3   0   19.00    7.60
   2  -3   0    3.90   12.50
  -2   3   0    7.90   13.40
   2   3   0    3.50    8.80
  -2   3   0    3.80   12.20
  -3  -3   0   60.39   24.70
  -3  -3   0   66.79   23.10
   3  -3   0   96.19   13.90
  -3   3   0   81.29   19.00
  -3   3   0   97.69   20.40
   3   3   0   85.09   15.20
  -4  -3   0  106.89   24.40
  -4  -3   0   73.99   28.00
   4  -3   0   89.59   14.50
  -4   3   0   83.79   22.90
   4   3   0   92.19   16.40
  -4   3   0  150.08   23.40
  -5  -3   0   23.20   22.40
   5  -3   0   23.70   11.10
  -5  -3   0   16.90   26.90
  -5   3   0   48.80   21.90
  -5   3   0   22.70   22.20
   5   3   0   13.80   13.50
   6  -3   0   -2.80   20.30
  -6  -3   0   19.20   29.00
  -6  -3   0   38.70   33.30
   6  -3   0    5.80   11.70
  -6  -3   0  -15.00    8.10
   6   3   0    1.30   12.80
  -6   3   0    1.10    7.10
  -6   3   0  -13.70   25.30
  -6   3   0    3.00   24.50
  -7  -3   0  437.86   53.89
   7  -3   0  353.16   37.50
  -7  -3   0  312.97   33.60
   7  -3   0  383.56   50.19
  -7  -3   0  381.96   53.59
  -7   3   0  290.17   44.60
  -7   3   0  418.06   52.29
   7   3   0  373.76   40.50
  -7   3   0  328.47   32.60
  -8  -3   0  -16.10   28.20
  -8  -3   0    1.50   10.90
  -8  -3   0    8.70    7.70
  -8  -3   0   23.20   29.60
   8  -3   0   13.80   12.60
  -8  -3   0    2.70    9.10
   8   3   0  -20.70   13.70
  -8   3   0   25.30   27.70
  -8   3   0  -37.20   29.10
  -8   3   0   12.00    8.80
  -9  -3   0   48.10   12.10
  -9  -3   0   20.70   37.40
  -9  -3   0    4.50   32.80
   9  -3   0   11.00   14.10
  -9  -3   0   27.80   10.50
   9   3   0    7.50   15.30
  -9   3   0    5.50   30.70
   9   3   0   18.20    9.70
  -9   3   0   32.10   10.70
  -9   3   0   28.30    9.70
  10  -3   0  409.46   45.10
 -10  -3   0  505.55   87.09
  10  -3   0  358.26   38.00
 -10   3   0  464.05   41.80
  10   3   0  494.15   50.09
 -10   3   0  361.16   38.60
 -10   3   0  447.36   40.10
 -10   3   0  327.37   55.29
 -11  -3   0 1249.47  132.49
 -11  -3   0 1184.18  101.19
  11  -3   0 1162.48  103.49
 -11  -3   0 1074.59   98.39
 -11  -3   0 1127.29   98.89
  11   3   0 1193.18   97.59
 -11   3   0 1127.29   97.99
 -11   3   0 1210.08  100.99
 -11   3   0 1010.90   98.59
 -11   3   0 1104.29  125.09
  11   3   0 1169.98  107.09
 -12  -3   0   11.40   13.20
 -12  -3   0   -2.80   17.10
 -12  -3   0   62.19   50.69
 -12  -3   0   -6.50   11.90
 -12   3   0  -31.30   38.10
 -12   3   0    1.60   14.00
  12   3   0   15.10   21.10
 -12   3   0  -10.30   15.80
  12   3   0    2.60   10.60
 -12   3   0   -3.60   11.90
 -13  -3   0  714.93   71.39
 -13  -3   0  753.72  107.69
 -13  -3   0  731.83   69.19
 -13  -3   0  757.32   68.99
 -13   3   0  541.55   93.59
 -13   3   0  795.82   69.29
 -13   3   0  701.83   69.89
  13   3   0  846.12   66.89
 -13   3   0  666.43   71.99
 -14  -3   0   54.09   47.00
 -14  -3   0   26.20   16.10
 -14  -3   0   35.10   15.70
 -14   3   0   11.10   16.20
 -14   3   0   -0.70   18.40
 -14   3   0  -11.50   14.00
 -14   3   0   33.80   47.60
  14   3   0   18.60   11.90
 -15  -3   0  529.15   53.89
 -15  -3   0  553.14   55.79
 -15  -3   0  504.55   57.99
 -15   3   0  558.94   58.59
 -15   3   0  477.15   54.49
 -15   3   0  597.34   55.09
 -16  -3   0  329.17   44.70
 -16  -3   0  339.37   38.70
 -16   3   0  347.17   39.90
 -16   3   0  264.67   41.60
   1  -4   0 1715.63  141.29
   2  -4   0 3063.49  243.48
  -2   4   0 2836.52  243.48
  -3  -4   0 1202.48  107.09
   3  -4   0 1136.99  103.79
   3  -4   0 1220.88  100.99
  -3   4   0 1353.46  104.39
  -3   4   0 1167.78  104.49
  -4  -4   0  109.99   27.00
   4  -4   0  100.69   21.30
   4  -4   0   89.69   13.80
  -4  -4   0   62.19   23.20
  -4   4   0   66.19   21.20
   4   4   0  127.89   18.20
   5  -4   0  633.84   59.39
   5  -4   0  540.15   53.69
  -5  -4   0  673.63   64.89
  -5  -4   0  582.94   69.39
   5   4   0  611.44   56.79
  -5   4   0  555.24   61.69
  -5   4   0  598.14   62.79
  -6  -4   0 2740.53  230.48
   6  -4   0 2858.71  220.98
  -6  -4   0 2335.57  234.28
  -6   4   0 2613.34  225.88
  -6   4   0 2560.44  228.78
  -7  -4   0   34.50   33.00
  -7  -4   0  108.99   14.60
   7  -4   0   92.79   17.60
   7  -4   0   53.59   33.30
  -7  -4   0  120.69   35.20
  -7   4   0   70.19   29.40
  -7   4   0   73.19   33.20
   7   4   0   78.19   19.10
  -7   4   0  122.19   13.90
  -8  -4   0  485.65   45.60
   8  -4   0  561.44   49.30
  -8  -4   0  485.15   47.00
  -8  -4   0  453.15   61.89
  -8  -4   0  509.85   45.20
  -8  -4   0  487.85   65.29
  -8   4   0  518.05   61.49
  -8   4   0  475.05   65.69
  -8   4   0  492.65   44.30
   8   4   0  497.55   43.00
   8   4   0  428.46   51.49
  -9  -4   0    8.40   10.00
  -9  -4   0  -23.90   30.70
   9  -4   0   -6.80   13.30
  -9  -4   0   -1.70    8.60
  -9  -4   0   24.80   12.20
  -9  -4   0  -20.10   33.40
   9   4   0   24.10   18.20
  -9   4   0    4.10    8.90
   9   4   0    0.20    7.30
  -9   4   0   -2.50   10.30
  -9   4   0  -25.70   29.60
  -9   4   0    4.10    7.90
 -10  -4   0 1036.30  120.79
 -10  -4   0 1007.50   86.59
 -10  -4   0 1007.10   89.09
  10  -4   0  992.60   90.59
 -10  -4   0 1028.50  111.79
 -10  -4   0  954.40   86.39
 -10   4   0 1051.49  109.89
  10   4   0 1077.69   85.59
  10   4   0 1076.89   94.19
 -10   4   0  897.91   87.09
 -10   4   0 1016.80   85.59
 -10   4   0  940.31   86.09
 -11  -4   0   62.29   15.90
 -11  -4   0   86.79   16.10
 -11  -4   0  110.69   50.19
 -11  -4   0   79.99   19.10
 -11   4   0   84.09   14.70
  11   4   0   69.09   14.30
 -11   4   0  160.78   47.80
  11   4   0   42.90   22.70
 -12  -4   0   47.40   14.80
 -12  -4   0  131.39   51.49
 -12   4   0    0.90   12.00
  12   4   0   69.39   25.50
 -12   4   0   24.00   14.90
 -12   4   0   24.00   16.90
 -12   4   0    3.20   42.00
 -13  -4   0    9.50   17.80
 -13  -4   0   36.90   15.70
 -13  -4   0   57.19   55.79
 -13  -4   0   16.90   14.30
 -13   4   0   50.39   19.10
  13   4   0   47.80   25.50
  13   4   0   31.70   13.10
 -13   4   0   24.40   16.10
 -13   4   0   91.69   48.00
 -14  -4   0   20.00   42.30
 -14  -4   0   23.10   17.60
 -14  -4   0   34.10   15.40
 -14  -4   0   39.90   16.50
 -14   4   0   11.20   20.20
 -14   4   0  -47.90   44.10
 -14   4   0    5.70   13.90
 -14   4   0   38.80   18.10
 -15  -4   0    6.20   16.40
 -15  -4   0   23.50   19.50
 -15  -4   0    0.50   15.60
 -15   4   0    5.30   19.00
 -15   4   0    7.50   16.20
 -15   4   0   12.40   15.50
 -16  -4   0   29.70   24.70
 -16  -4   0  -16.40   18.60
 -16   4   0   11.60   17.40
 -16   4   0   24.10   23.50
   0  -5   0    8.30    5.00
   0  -5   0    0.50    8.50
   0   5   0    2.70    4.00
   0   5   0    0.50    8.70
  -1  -5   0   85.39   17.50
   1  -5   0   90.49    9.30
  -1  -5   0   93.79   17.20
   1  -5   0   86.49   13.50
  -1   5   0  108.59   11.10
   1   5   0   90.79   12.00
  -1   5   0   97.99   11.40
  -2  -5   0   55.99   21.30
  -2  -5   0   64.89   20.30
   2  -5   0   75.79   15.50
  -2   5   0   67.29   16.60
   2   5   0  114.99   15.30
   3  -5   0 1469.95  122.69
  -3  -5   0 1493.85  128.99
  -3   5   0 1576.54  125.49
   3   5   0 1534.75  124.59
  -3   5   0 1358.56  125.79
   4  -5   0   13.80   16.00
  -4  -5   0   37.90   21.20
   4  -5   0   32.00    9.60
  -4  -5   0   45.30   23.20
  -4   5   0   20.10   17.30
   4   5   0   17.90   12.00
  -4   5   0    5.70   16.80
  -5  -5   0   15.70   22.90
   5  -5   0   45.60   12.10
   5  -5   0   25.80   18.70
  -5  -5   0   90.19   27.50
  -5   5   0   51.69   22.80
  -5   5   0   34.50   19.80
   5   5   0   51.69   14.50
   6  -5   0    2.90   10.80
  -6  -5   0    3.90    9.20
  -6  -5   0    1.90   30.40
   6  -5   0   44.80   22.90
  -6  -5   0   11.30   25.50
   6   5   0   15.60   14.20
  -6   5   0  -24.30   22.80
  -6   5   0    0.00    6.80
  -7  -5   0  114.39   36.50
   7  -5   0  138.49   20.20
  -7  -5   0  206.78   41.10
   7  -5   0  132.89   29.20
   7   5   0  129.49   15.40
   7   5   0  120.59   22.20
  -7   5   0  111.29   34.30
  -7   5   0  109.39   14.70
  -7   5   0  158.18   33.00
   8  -5   0  426.86   46.30
  -8  -5   0  419.26   62.59
  -8  -5   0  447.86   44.10
  -8  -5   0  460.25   65.19
  -8  -5   0  498.55   43.90
   8   5   0  555.64   52.09
   8   5   0  500.55   42.60
  -8   5   0  467.75   43.00
  -8   5   0  489.95   60.89
  -9  -5   0  196.18   45.40
  -9  -5   0  272.47   54.59
   9  -5   0  268.47   33.20
  -9  -5   0  302.17   33.40
  -9   5   0  236.48   47.70
   9   5   0  232.58   35.00
  -9   5   0  224.78   28.10
   9   5   0  270.47   26.10
  -9   5   0  284.87   29.50
 -10  -5   0  226.58   29.20
 -10  -5   0  249.48   31.10
 -10  -5   0  249.97   54.89
  10  -5   0  280.57   34.30
 -10  -5   0  373.26   70.79
 -10  -5   0  303.87   35.40
  10   5   0  268.67   36.70
 -10   5   0  295.17   30.90
 -10   5   0  340.77   33.30
 -10   5   0  258.57   29.40
  10   5   0  292.97   30.90
 -10   5   0  300.57   52.29
 -11  -5   0   20.40   14.50
 -11  -5   0  106.79   45.70
 -11   5   0   30.00   11.50
 -11   5   0    7.80   13.20
  11   5   0   46.20   23.20
 -11   5   0   49.20   40.30
 -11   5   0   33.10   14.20
 -12  -5   0  559.94   57.79
 -12  -5   0  575.74   55.09
 -12  -5   0  621.54   87.49
 -12  -5   0  593.34   54.79
  12   5   0  638.64   53.49
 -12   5   0  496.05   57.79
 -12   5   0  542.45   55.39
 -12   5   0  521.65   53.89
 -12   5   0  588.84   82.79
  12   5   0  671.63   68.19
 -13  -5   0  208.48   62.99
 -13  -5   0  118.79   21.10
 -13  -5   0  142.49   25.20
 -13  -5   0  105.99   21.60
 -13   5   0  155.38   23.70
 -13   5   0  126.59   24.70
 -13   5   0  142.09   21.30
  13   5   0  169.78   20.50
 -13   5   0  121.69   52.99
  13   5   0  100.89   31.30
 -14  -5   0  669.43  105.79
 -14  -5   0  685.33   73.59
 -14  -5   0  784.02   72.69
 -14  -5   0  752.32   70.79
 -14   5   0  852.31   71.79
 -14   5   0  704.03   75.09
  14   5   0  835.62   68.89
 -14   5   0  745.83   71.99
 -14   5   0  757.82  118.89
 -15  -5   0   -8.00   14.90
 -15  -5   0   20.90   18.10
 -15  -5   0   14.90   15.90
 -15   5   0    8.70   16.50
  15   5   0   22.60   10.60
 -15   5   0   15.70   14.80
 -15   5   0   23.40   20.50
 -16  -5   0  502.05   60.59
 -16  -5   0  391.66   51.29
 -16   5   0  485.45   49.90
 -16   5   0  515.85   53.79
   0  -6   0   67.99   13.50
   0  -6   0   48.20    8.70
   0   6   0   47.80    7.70
   0   6   0   54.49   13.10
   1  -6   0  529.25   54.19
   1  -6   0  553.84   46.80
   1   6   0  622.14   49.20
   2  -6   0 5921.41  493.45
  -2  -6   0 6140.09  496.15
  -3  -6   0  574.44   58.09
   3  -6   0  520.35   53.09
   3  -6   0  567.74   49.40
  -3   6   0  620.54   53.79
   3   6   0  634.14   53.69
   4  -6   0 1204.38  104.99
  -4  -6   0 1251.27  108.99
   4  -6   0 1129.19  100.39
  -4   6   0 1126.59  106.09
  -4   6   0 1225.88  105.09
   4   6   0 1312.67  103.19
   5  -6   0 4248.38  359.66
  -5  -6   0 4158.38  362.06
  -5   6   0 4253.27  360.36
  -5   6   0 4633.34  358.26
  -6  -6   0  106.59   35.40
  -6  -6   0  112.09   14.20
   6  -6   0   95.39   15.90
   6  -6   0   57.09   24.50
  -6  -6   0  139.89   36.30
   6   6   0  142.49   22.70
   6   6   0   85.89   12.50
  -6   6   0   81.49   26.40
  -6   6   0   74.89   28.90
  -6   6   0  111.79   12.60
   7  -6   0   79.09   16.30
   7  -6   0  111.39   30.60
  -7  -6   0  130.79   15.60
  -7  -6   0   76.69   34.70
  -7  -6   0   84.49   35.10
  -7   6   0   93.39   29.40
  -7   6   0  103.79   13.20
   7   6   0   60.69   20.70
   7   6   0  110.69   16.60
  -8  -6   0  198.18   20.50
  -8  -6   0  164.68   21.50
  -8  -6   0  149.69   40.50
   8  -6   0  150.98   22.60
  -8  -6   0  158.98   38.30
   8  -6   0  117.99   37.30
  -8   6   0  157.98   18.70
  -8   6   0  159.08   37.10
   8   6   0  214.68   29.20
   8   6   0  150.48   18.40
   8   6   0  182.08   19.30
  -9  -6   0  729.63   68.39
  -9  -6   0  783.82   93.79
  -9  -6   0  850.41   70.69
  -9  -6   0  745.33   94.99
   9  -6   0  718.93   70.59
  -9   6   0  810.32   69.09
   9   6   0  792.42   67.99
  -9   6   0  810.52   91.09
  -9   6   0  881.11   68.09
   9   6   0  791.92   66.39
  -9   6   0  703.03   67.09
   9   6   0  732.63   75.49
 -10  -6   0   33.30   13.10
  10  -6   0   40.60   16.40
 -10  -6   0   52.89   16.20
 -10  -6   0   99.39   44.10
 -10  -6   0   67.39   13.40
 -10  -6   0   60.79   44.40
 -10   6   0   48.00   13.30
 -10   6   0   82.19   13.10
  10   6   0   44.60   11.50
 -10   6   0   46.00   14.60
 -10   6   0   71.09   36.10
 -11  -6   0  506.85   50.69
 -11  -6   0  563.34   53.49
 -11  -6   0  516.05   50.19
 -11  -6   0  595.34   84.69
 -11   6   0  576.84   52.99
  11   6   0  542.35   62.19
 -11   6   0  501.55   50.39
 -11   6   0  517.05   49.20
  11   6   0  503.95   56.59
 -11   6   0  460.95   71.19
 -12  -6   0  318.07   38.40
 -12  -6   0  347.97   37.20
 -12  -6   0  293.77   42.00
 -12  -6   0  344.57   74.09
 -12   6   0  340.77   42.50
 -12   6   0  375.46   65.09
 -12   6   0  350.46   37.20
  12   6   0  403.36   37.10
  12   6   0  298.27   47.40
 -12   6   0  321.47   39.00
 -13  -6   0   -4.00   13.80
 -13  -6   0   60.59   50.09
 -13  -6   0    4.00   14.10
 -13  -6   0  -21.00   15.30
 -13   6   0   10.90   18.30
 -13   6   0    8.40   12.60
 -13   6   0    9.70   49.10
 -13   6   0   -9.50   13.70
  13   6   0   14.80   24.80
  13   6   0   20.60   11.50
 -14  -6   0   14.20   15.60
 -14  -6   0   18.80   15.30
 -14  -6   0    7.80   17.00
 -14   6   0   28.40   13.80
 -14   6   0   25.70   20.40
  14   6   0   15.70   12.10
 -14   6   0  -20.60   15.10
  14   6   0    6.20   30.70
 -15  -6   0   25.20   17.10
 -15  -6   0   14.00   18.80
  15   6   0   35.40   12.00
 -15   6   0   26.70   15.00
 -15   6   0   24.70   17.20
 -16  -6   0    6.60   16.40
 -16   6   0    9.10   15.30
 -16   6   0   12.00   20.20
 -16   6   0   21.20   17.60
   0  -7   0    4.60    5.70
   0  -7   0   -8.90   11.60
   0   7   0   -0.10    5.70
  -1  -7   0  210.58   24.00
  -1  -7   0  136.29   22.80
   1  -7   0  137.79   19.90
   1  -7   0  161.08   25.50
   1   7   0  200.98   20.00
  -1   7   0  178.38   16.60
  -1   7   0  179.48   17.70
  -2  -7   0 3678.73  285.87
   2  -7   0 3218.28  282.17
   3  -7   0 1636.54  134.49
   3  -7   0 1557.54  137.39
  -3  -7   0 1541.35  141.09
  -3   7   0 1822.32  137.69
   4  -7   0    6.00   15.30
   4  -7   0    2.40    7.30
  -4  -7   0   -7.50   21.00
  -4  -7   0   11.30   25.10
   4   7   0   14.40   12.10
  -4   7   0   -5.70   16.40
   5  -7   0  411.96   48.90
  -5  -7   0  531.85   54.99
  -5  -7   0  493.35   57.69
   5  -7   0  434.96   40.90
   5   7   0  446.26   45.60
  -5   7   0  427.56   50.29
  -6  -7   0  126.29   34.70
   6  -7   0   85.29   16.20
  -6  -7   0  175.68   35.60
   6  -7   0  107.99   28.00
  -6   7   0  120.69   28.40
   6   7   0  110.59   14.00
  -6   7   0  144.69   15.50
   6   7   0  116.09   22.50
  -7  -7   0  690.83   83.19
   7  -7   0  642.84   62.29
  -7  -7   0  788.82   60.99
   7  -7   0  606.24   72.79
   7   7   0  689.33   66.79
   7   7   0  732.53   59.79
  -7   7   0  640.34   74.09
  -8  -7   0   36.60   12.90
  -8  -7   0   55.69   34.70
   8  -7   0   35.60   27.80
  -8  -7   0   57.29   32.90
  -8  -7   0   32.40   10.00
  -8  -7   0   28.60    9.90
   8  -7   0   22.10   11.20
   8   7   0   18.30    8.70
   8   7   0   27.90    8.10
  -8   7   0   45.30   28.40
   8   7   0   -7.90   17.30
  -8   7   0   14.20    8.50
   9  -7   0  371.26   35.40
  -9  -7   0  266.87   60.79
  -9  -7   0  293.57   32.10
  -9  -7   0  329.97   32.20
  -9   7   0  316.97   31.70
   9   7   0  302.67   29.50
   9   7   0  334.37   32.00
  -9   7   0  266.67   30.10
  -9   7   0  361.36   33.50
  -9   7   0  206.58   47.10
   9   7   0  415.66   45.40
   9   7   0  283.67   31.70
 -10  -7   0    3.80   11.10
 -10  -7   0   12.80   13.90
 -10  -7   0  -37.20   39.20
 -10  -7   0   50.39   44.70
 -10  -7   0   24.00   11.40
  10   7   0   -6.40   18.20
  10   7   0    6.80   10.20
 -10   7   0   11.50   11.60
 -10   7   0   -1.20   10.90
 -10   7   0   32.90   35.10
 -10   7   0    9.00    9.50
  10   7   0    5.70    7.20
 -11  -7   0  105.09   63.89
 -11  -7   0  304.57   35.70
 -11  -7   0  271.77   29.80
 -11  -7   0  216.68   62.49
 -11   7   0  188.88   51.69
  11   7   0  218.48   39.20
 -11   7   0  204.08   28.10
 -11   7   0  262.17   30.30
 -11   7   0  270.67   32.90
 -12  -7   0  227.08   29.50
 -12  -7   0  224.68   28.60
 -12  -7   0  256.87   65.59
 -12  -7   0  175.28   28.30
 -12   7   0  222.58   30.40
 -12   7   0  282.97   61.49
 -12   7   0  221.58   28.30
 -12   7   0  245.38   28.50
  12   7   0  279.77   29.20
  12   7   0  226.08   39.00
 -13  -7   0  287.97   32.50
 -13  -7   0  320.37   73.69
 -13  -7   0  287.17   36.80
 -13  -7   0  271.97   33.90
 -13   7   0  256.07   34.50
  13   7   0  267.47   32.40
 -13   7   0  305.67   35.90
 -13   7   0  305.57   34.10
  13   7   0  242.18   43.00
 -13   7   0  247.28   63.39
 -14  -7   0   74.99   20.30
 -14  -7   0   50.69   55.09
 -14  -7   0   98.59   20.00
 -14  -7   0   85.39   20.10
 -14   7   0   95.89   56.09
  14   7   0  120.39   17.50
 -14   7   0   84.69   22.80
 -14   7   0  104.59   21.30
 -14   7   0  113.89   19.30
 -15  -7   0  520.05   61.79
 -15  -7   0  696.73   62.59
  15   7   0  668.93   57.19
 -15   7   0  577.24   61.09
 -15   7   0  702.13   61.19
 -15   7   0  571.84   65.59
 -16  -7   0   21.50   17.30
 -16   7   0   15.10   15.40
 -16   7   0   38.20   18.70
 -16   7   0   27.70   21.30
   0  -8   0  748.33   60.79
   0   8   0  631.14   57.39
   1  -8   0 1880.91  148.99
  -1  -8   0 1761.42  149.59
   1  -8   0 1641.04  147.79
  -1  -8   0 1850.81  150.18
  -2  -8   0  187.38   28.30
  -2  -8   0  151.68   25.10
  -2   8   0  175.78   21.10
  -2   8   0  170.18   19.80
  -3  -8   0 8434.66  670.03
   3  -8   0 7847.42  667.23
  -4  -8   0  897.51   87.39
   4  -8   0  893.41   75.09
   4  -8   0  801.72   79.99
  -4   8   0  947.81   80.99
   4   8   0  959.70   78.59
  -5  -8   0  269.97   40.90
  -5  -8   0  325.97   44.70
   5  -8   0  247.18   27.50
   5   8   0  270.47   34.00
  -5   8   0  256.27   35.80
   5   8   0  285.47   26.60
   6  -8   0  461.95   52.29
  -6  -8   0  416.16   58.99
   6  -8   0  426.56   41.80
  -6  -8   0  573.34   61.59
   6   8   0  443.06   40.30
  -6   8   0  569.44   55.59
   6   8   0  426.56   47.80
   7  -8   0  205.08   35.40
   7  -8   0  134.39   22.90
  -7  -8   0  248.78   46.20
  -7  -8   0  157.48   39.90
   7   8   0  153.38   18.90
   7   8   0  147.49   24.90
  -7   8   0  189.38   33.40
  -7   8   0  173.18   18.40
  -8  -8   0  427.46   62.49
   8  -8   0  336.07   55.09
  -8  -8   0  399.16   57.19
  -8  -8   0  348.27   37.10
  -8  -8   0  395.46   37.30
   8  -8   0  400.76   39.30
   8   8   0  399.26   35.50
   8   8   0  371.26   36.30
   8   8   0  407.16   37.60
  -8   8   0  392.26   38.50
  -8   8   0  429.86   53.99
  -8   8   0  447.96   42.70
   8   8   0  393.96   46.90
  -9  -8   0   63.89   13.70
  -9  -8   0   62.99   43.90
  -9  -8   0   57.49   40.50
  -9  -8   0   73.69   14.20
   9  -8   0   70.79   15.20
  -9  -8   0  100.49   17.50
   9   8   0   89.49   13.80
  -9   8   0   67.59   34.30
  -9   8   0   64.59   13.40
  -9   8   0   79.59   12.20
  -9   8   0   66.49   13.90
   9   8   0   69.39   15.10
   9   8   0   70.09   11.70
   9   8   0   37.40   22.00
 -10  -8   0  333.77   35.20
 -10  -8   0  399.96   74.59
 -10  -8   0  360.26   35.10
 -10  -8   0  330.07   38.60
 -10  -8   0  409.66   69.39
 -10   8   0  340.47   33.10
 -10   8   0  238.38   52.89
  10   8   0  320.37   31.80
  10   8   0  332.27   33.50
  10   8   0  443.46   48.60
 -10   8   0  355.86   36.40
  10   8   0  283.97   34.10
 -10   8   0  330.97   35.10
 -11  -8   0 1186.48  132.59
 -11  -8   0 1136.89   94.89
 -11  -8   0 1412.26  219.58
 -11  -8   0  932.71   99.69
 -11  -8   0  985.20   93.39
  11   8   0 1095.39  104.29
 -11   8   0 1034.90  119.89
  11   8   0 1056.39   93.49
 -11   8   0 1172.08   95.79
 -11   8   0 1124.89   93.29
 -12  -8   0    1.30   54.09
 -12  -8   0   17.10   15.90
 -12  -8   0   -1.00   13.60
  12   8   0    2.00   24.10
  12   8   0    8.10   11.60
 -12   8   0   16.20   14.90
 -12   8   0   -4.10   10.90
 -12   8   0   -1.00   14.50
 -13  -8   0   79.29   18.40
 -13  -8   0  102.49   20.80
 -13  -8   0   38.20   52.49
 -13  -8   0   61.39   18.50
 -13   8   0   84.99   21.60
 -13   8   0   81.49   17.40
  13   8   0  105.09   33.30
 -13   8   0   85.59   19.90
 -13   8   0   70.09   50.39
  13   8   0  106.19   17.50
 -14  -8   0   -0.40   14.60
 -14  -8   0   -6.70   16.20
 -14  -8   0   22.50   49.70
  14   8   0  -11.20   11.30
  14   8   0  -30.20   20.30
 -14   8   0   12.50   18.60
 -14   8   0  120.79   53.69
 -14   8   0    5.70   12.50
 -15  -8   0  190.78   28.20
 -15   8   0  253.47   31.30
 -15   8   0  154.18   31.50
 -15   8   0  196.88   29.50
  15   8   0  243.78   26.80
 -16  -8   0   99.49   21.50
 -16   8   0  142.69   22.00
 -16   8   0   96.59   22.30
 -16   8   0   70.99   23.50
   0  -9   0    0.90   11.20
  -1  -9   0   38.50   16.00
   1  -9   0   22.70   12.40
   1  -9   0   33.40   13.00
  -1  -9   0   36.60   15.20
   1   9   0    1.60    8.60
  -1   9   0   24.30   10.50
  -1   9   0   17.80    6.40
   2  -9   0  119.69   19.30
  -2  -9   0  134.69   25.60
  -2  -9   0  135.79   23.20
  -2   9   0  142.09   16.10
  -2   9   0  136.89   15.50
   2   9   0  109.49   17.40
   3  -9   0  198.68   24.70
  -3  -9   0  221.88   32.50
  -3  -9   0  162.58   30.90
  -3   9   0  164.58   22.60
   3   9   0  170.48   22.40
  -4  -9   0  831.92   85.19
  -4  -9   0 1088.89   89.69
   4  -9   0  823.02   79.29
  -4   9   0  942.11   80.19
  -5  -9   0  216.88   42.50
  -5  -9   0  310.87   44.00
   5  -9   0  304.77   37.20
   5  -9   0  245.38   25.10
   5   9   0  202.68   29.50
   5   9   0  212.28   24.50
  -5   9   0  281.47   33.90
  -6  -9   0  504.85   59.29
   6  -9   0  431.26   47.60
   6  -9   0  365.06   37.20
   6   9   0  399.76   44.40
  -6   9   0  419.86   47.60
  -6   9   0  390.86   35.20
   6   9   0  400.56   36.30
  -7  -9   0 1294.37  128.49
   7  -9   0 1239.78  118.19
  -7  -9   0 1321.67  125.29
  -7  -9   0 1308.67  107.69
   7   9   0 1305.67  107.29
   7   9   0 1295.97  113.79
  -7   9   0 1173.28  117.19
  -8  -9   0  474.55   66.79
  -8  -9   0  475.75   46.80
  -8  -9   0  465.05   74.29
  -8  -9   0  515.45   46.50
   8  -9   0  472.35   61.39
   8   9   0  555.94   47.10
   8   9   0  580.24   56.29
   8   9   0  480.05   45.30
  -8   9   0  528.95   64.79
  -8   9   0  562.64   48.00
  -9  -9   0  -21.30   37.20
  -9  -9   0  -12.10   35.70
  -9  -9   0    4.20   12.90
  -9  -9   0    0.90    9.90
  -9  -9   0   12.40    9.90
  -9   9   0   -7.00    7.30
   9   9   0   15.90   10.50
   9   9   0   10.70    8.40
  -9   9   0  -34.40   28.40
   9   9   0  -19.20   16.20
   9   9   0    4.40    9.10
  -9   9   0  -10.00    8.70
  -9   9   0   -9.10    9.70
 -10  -9   0   43.50   13.10
 -10  -9   0  -12.30   42.30
 -10  -9   0   24.80   12.90
 -10  -9   0   32.30   14.70
 -10  -9   0   17.70   48.40
  10   9   0   21.00   20.30
  10   9   0   12.80    9.10
 -10   9   0   26.90   12.20
 -10   9   0   21.70    9.90
  10   9   0   25.40   11.10
 -10   9   0   51.69   14.50
  10   9   0   28.50   11.30
 -10   9   0   12.60   36.80
 -11  -9   0  -18.40   11.10
 -11  -9   0    9.80   12.90
 -11  -9   0  -84.09   47.30
 -11  -9   0   23.70   50.99
 -11   9   0   35.10   38.60
  11   9   0    9.90   10.30
 -11   9   0    1.50    9.70
  11   9   0    4.00   11.60
 -11   9   0   28.40   13.80
 -11   9   0  -11.10   13.50
  11   9   0   22.80   24.50
 -12  -9   0  441.46   45.20
 -12  -9   0  434.56   46.00
 -12   9   0  433.46   43.90
 -12   9   0  398.96   45.80
  12   9   0  502.35   60.59
  12   9   0  408.36   42.20
 -12   9   0  391.86   42.20
 -12   9   0  413.26   68.49
 -13  -9   0  275.17   39.50
 -13  -9   0  273.67   69.99
 -13  -9   0  234.78   32.30
  13   9   0  161.28   39.10
  13   9   0  287.47   32.50
 -13   9   0  342.27   34.80
 -13   9   0  323.87   67.49
 -13   9   0  293.07   33.60
 -14  -9   0  413.16   47.80
 -14  -9   0  437.36   46.80
 -14  -9   0  482.35   86.89
 -14   9   0  361.76   48.80
 -14   9   0  380.26   74.39
  14   9   0  463.45   58.29
 -14   9   0  409.86   45.20
  14   9   0  490.65   44.20
 -14   9   0  482.35   52.29
 -15  -9   0   23.90   16.80
 -15   9   0   15.90   14.10
 -15   9   0   17.10   20.80
  15   9   0   11.90   11.40
 -15   9   0   -6.00   16.40
 -16  -9   0  201.48   27.10
 -16   9   0  209.98   26.10
  16   9   0  171.78   21.80
 -16   9   0  174.48   30.00
 -16   9   0  154.58   31.70
   0 -10   0   64.19   14.60
   0  10   0   58.99    9.70
  -1 -10   0 1387.96  119.59
   1 -10   0 1273.67  117.39
  -1 -10   0 1417.66  118.59
   1 -10   0 1479.15  117.89
  -1  10   0 1406.56  117.09
   1  10   0 1419.76  116.19
  -2 -10   0 3220.18  263.17
   2 -10   0 3103.89  258.87
  -2  10   0 3118.59  258.37
  -3 -10   0  -11.80   21.50
   3 -10   0   10.40   12.00
  -3 -10   0   14.40   18.80
  -3  10   0   -3.20   12.20
   3  10   0   20.70   12.50
   4 -10   0 5828.92  490.25
  -4 -10   0 6044.70  493.85
  -4 -10   0 5617.44  494.65
  -4  10   0 6365.76  490.15
   5 -10   0   77.19   22.40
  -5 -10   0   97.29   34.70
  -5 -10   0  101.29   36.20
   5  10   0  107.99   13.30
  -5  10   0   79.69   23.40
   5  10   0  103.59   20.30
   6 -10   0   22.40   19.40
  -6 -10   0   18.70   29.40
   6 -10   0   -4.50    7.10
  -6 -10   0   28.00   32.50
  -6  10   0    6.90    5.50
   6  10   0    6.30    7.80
   6  10   0   22.30   17.70
  -6  10   0   -4.40   20.60
  -7 -10   0    9.50   32.60
   7 -10   0   25.40   22.00
  -7 -10   0    4.80   32.00
   7 -10   0    9.30    7.90
  -7 -10   0   -1.80    8.20
   7  10   0   10.90    7.90
  -7  10   0    4.30    6.50
  -7  10   0   -1.70   22.10
   7  10   0   28.00   16.40
   7  10   0    1.00    7.70
  -8 -10   0   17.10   38.60
   8 -10   0  104.09   29.90
  -8 -10   0    5.20   36.10
  -8 -10   0   97.09   13.80
  -8  10   0   71.39   12.20
  -8  10   0   60.59   29.90
   8  10   0   74.79   12.00
  -8  10   0   92.39   13.40
   8  10   0   75.89   13.50
   8  10   0   72.99   12.20
   8  10   0   98.89   24.20
  -9 -10   0   99.29   21.60
  -9 -10   0   68.69   41.60
  -9 -10   0   73.69   14.20
  -9 -10   0  128.09   46.10
  -9 -10   0   97.99   16.10
   9  10   0   83.89   13.00
  -9  10   0   82.49   14.50
  -9  10   0  110.29   15.90
  -9  10   0   90.89   13.00
  -9  10   0   82.29   46.00
   9  10   0   96.09   15.50
   9  10   0   62.79   13.30
 -10 -10   0   81.89   16.40
 -10 -10   0  124.19   54.59
 -10 -10   0  117.39   18.30
 -10 -10   0   89.59   18.70
 -10 -10   0   94.49   49.70
 -10  10   0   99.19   18.00
  10  10   0  100.79   15.00
 -10  10   0   79.39   42.50
  10  10   0   99.69   16.30
 -10  10   0  104.79   15.40
 -10  10   0  110.09   17.30
  10  10   0  143.89   30.80
  10  10   0  111.09   17.10
 -11 -10   0  -15.80   14.10
 -11 -10   0   13.60   12.50
 -11 -10   0  -41.20   47.70
 -11 -10   0  -51.29   43.50
 -11 -10   0   -4.40   12.40
  11  10   0   20.10   11.20
  11  10   0    4.80   21.70
  11  10   0   -0.20    8.30
 -11  10   0    7.40   13.20
 -11  10   0    1.60   10.20
 -11  10   0    5.00   36.50
 -11  10   0   -6.10   13.50
  11  10   0   -1.60   11.40
 -12 -10   0  568.04   56.99
 -12 -10   0  532.55   56.59
 -12 -10   0  485.45   88.09
 -12 -10   0  550.74   53.39
 -12  10   0  574.34   54.19
  12  10   0  730.73   89.69
  12  10   0  570.44   54.49
 -12  10   0  555.74   79.69
 -12  10   0  668.43   56.39
 -12  10   0  631.84   59.09
 -13 -10   0   -9.20   21.70
 -13 -10   0  -84.79   47.40
 -13 -10   0    1.70   15.00
 -13  10   0  -21.60   16.60
 -13  10   0   40.10   46.00
  13  10   0  -13.60   22.70
 -13  10   0   -1.10   15.00
 -14 -10   0   22.50   16.40
 -14 -10   0  -20.70   45.00
 -14  10   0   17.60   16.40
 -14  10   0   20.90   43.70
 -14  10   0   21.90   13.60
  14  10   0   27.70   26.30
  14  10   0   43.60   13.90
 -14  10   0   37.50   20.90
 -15 -10   0    3.70   16.00
 -15  10   0   -5.70   15.90
  15  10   0    3.60   11.80
 -15  10   0   12.70   14.40
 -15  10   0    9.90   19.20
 -16 -10   0   13.80   16.50
  16  10   0   22.80   10.00
 -16  10   0    8.50   14.30
 -16  10   0  -10.40   19.00
   0 -11   0   -1.40   12.10
   0  11   0    6.10    6.80
  -1 -11   0   90.29   17.30
  -1 -11   0   88.59   19.80
   1 -11   0   94.19   16.10
   1 -11   0  120.19   18.30
  -1  11   0   70.09   22.60
   1  11   0   65.99   12.60
  -1  11   0  108.79   12.00
   2 -11   0   30.80   11.90
  -2 -11   0   28.70   19.00
  -2 -11   0   -7.50   17.10
   2 -11   0    0.30   15.50
   2  11   0    2.70    9.60
  -2  11   0   10.10    9.60
  -2  11   0   15.10    8.40
   3 -11   0  651.43   65.79
  -3 -11   0  624.04   66.59
  -3 -11   0  593.44   64.69
   3 -11   0  562.94   56.49
   3  11   0  673.73   57.89
  -3  11   0  713.83   57.69
   4 -11   0  366.46   38.50
  -4 -11   0  342.27   47.30
  -4 -11   0  425.06   49.00
  -4  11   0  317.97   39.30
   4  11   0  321.87   31.20
   4  11   0  321.07   38.10
   5 -11   0  295.97   38.80
  -5 -11   0  337.37   48.50
  -5 -11   0  306.07   47.90
   5  11   0  318.17   37.30
  -5  11   0  293.97   37.20
   5  11   0  302.47   29.20
  -6 -11   0   -1.00   29.90
  -6 -11   0   46.70   32.50
   6 -11   0   24.90   20.10
  -6  11   0   55.89    7.60
  -6  11   0   61.29   22.60
   6  11   0   44.50    9.80
   6  11   0   30.80   16.50
   7 -11   0   43.10   11.00
  -7 -11   0   55.09   34.70
   7 -11   0   62.09   24.00
  -7 -11   0  -28.80   33.90
  -7  11   0   89.39   10.50
   7  11   0   56.69   11.00
   7  11   0   60.19   11.00
   7  11   0   95.99   22.50
  -7  11   0   68.09   25.40
  -8 -11   0  572.54   50.39
  -8 -11   0  568.84   51.59
  -8 -11   0  611.34   76.69
   8 -11   0  535.05   63.89
  -8 -11   0  677.93   80.49
  -8  11   0  537.05   50.39
   8  11   0  556.04   59.59
   8  11   0  504.05   49.90
  -8  11   0  576.94   67.69
   8  11   0  539.35   49.40
   8  11   0  633.24   51.29
  -9 -11   0  262.77   26.20
  -9 -11   0  207.88   28.40
  -9 -11   0  148.19   51.09
  -9 -11   0  238.18   53.89
  -9 -11   0  240.98   27.80
  -9  11   0  215.78   24.70
  -9  11   0  194.78   22.80
   9  11   0  205.28   26.20
  -9  11   0  158.38   40.10
   9  11   0  289.67   38.20
  -9  11   0  184.38   25.70
   9  11   0  213.18   25.20
   9  11   0  171.28   22.80
 -10 -11   0   50.09   48.90
 -10 -11   0   20.00   12.90
 -10 -11   0   25.10   13.00
 -10 -11   0   28.20   46.00
 -10 -11   0   12.60   13.20
 -10  11   0   53.69   14.20
  10  11   0   10.70    9.50
 -10  11   0    5.80    8.90
 -10  11   0   33.10   13.00
 -10  11   0  -18.20   35.60
  10  11   0   32.70   12.50
  10  11   0   19.60   20.70
 -11 -11   0  118.09   21.10
 -11 -11   0   97.89   18.10
 -11 -11   0  128.49   20.10
 -11 -11   0   61.39   53.19
 -11 -11   0  131.39   64.79
 -11  11   0  147.49   21.40
 -11  11   0  124.39   45.00
  11  11   0  126.69   16.60
  11  11   0  136.09   30.00
 -11  11   0  162.08   21.60
 -11  11   0  131.49   18.30
  11  11   0  129.99   19.40
 -12 -11   0  127.29   21.10
 -12 -11   0   37.50   49.90
 -12  11   0  102.79   20.50
  12  11   0   87.29   17.10
 -12  11   0  118.29   18.30
  12  11   0   96.49   29.80
 -12  11   0   37.20   42.90
 -12  11   0  113.89   21.80
 -13 -11   0  960.40   89.59
 -13 -11   0  953.10  128.59
 -13  11   0  986.50   89.29
 -13  11   0 1101.79  124.19
  13  11   0  951.70   87.29
  13  11   0  981.40  102.79
 -13  11   0 1006.00   87.89
 -13  11   0 1084.19   91.69
 -14 -11   0   95.59   57.49
 -14 -11   0  115.69   21.90
 -14  11   0   40.60   49.30
  14  11   0  120.89   18.00
  14  11   0   65.09   37.70
 -14  11   0   72.49   20.20
 -14  11   0  124.59   19.90
 -14  11   0   89.69   23.60
 -15 -11   0  464.25   49.50
  15  11   0  495.75   45.20
 -15  11   0  454.35   49.10
 -15  11   0  469.45   47.60
 -15  11   0  387.16   51.89
   0 -12   0 1631.44  135.49
   0  12   0 1659.73  136.19
   1 -12   0 2887.81  242.28
  -1 -12   0 2908.41  242.58
  -1 -12   0 2937.31  244.48
   1 -12   0 2975.70  242.28
  -2 -12   0  435.26   45.50
   2 -12   0  424.46   40.50
   2 -12   0  434.56   38.20
  -2 -12   0  364.86   46.10
   2  12   0  331.07   37.70
  -2  12   0  355.36   35.90
  -2  12   0  347.77   40.70
  -3 -12   0 5484.05  447.66
   3 -12   0 5344.47  443.66
  -4 -12   0  118.39   31.30
  -4 -12   0  190.98   35.60
   4  12   0  112.29   15.90
  -4  12   0  132.19   22.70
   4  12   0  166.58   23.20
   5 -12   0   10.60   16.50
  -5 -12   0   15.40   29.20
  -5 -12   0   -4.10   26.10
  -5  12   0   13.60   18.90
   5  12   0   37.90   15.60
   5  12   0   27.70    8.70
  -6 -12   0  152.88   39.20
  -6 -12   0  106.59   36.70
   6 -12   0  211.08   30.70
  -6  12   0  185.18   29.30
  -6  12   0  138.99   15.20
   6  12   0  119.89   24.10
   6  12   0  153.78   17.30
  -7 -12   0    5.20   32.70
  -7 -12   0   11.40   32.90
   7 -12   0   36.70   21.50
   7  12   0    5.10   15.80
  -7  12   0   21.00   22.80
   7  12   0   14.60    8.50
  -7  12   0   19.20    7.30
   7  12   0   25.60   11.00
   7  12   0   10.50    8.40
  -8 -12   0   47.10   39.40
  -8 -12   0   62.49   13.20
  -8 -12   0   72.29   12.10
   8 -12   0   99.79   29.40
  -8 -12   0   25.50   38.20
  -8  12   0   43.80   11.50
   8  12   0   51.49   20.40
  -8  12   0   62.09   11.20
   8  12   0   50.59   13.00
  -8  12   0   60.49   30.00
   8  12   0   54.59   11.10
   8  12   0   81.19   13.10
  -9 -12   0  320.57   33.70
  -9 -12   0  252.67   60.29
  -9 -12   0  334.07   35.80
  -9 -12   0  356.86   63.79
   9 -12   0  267.57   57.19
  -9 -12   0  341.27   35.90
  -9  12   0  352.76   52.99
  -9  12   0  324.07   32.30
  -9  12   0  352.46   34.80
   9  12   0  306.57   34.10
   9  12   0  416.46   48.30
  -9  12   0  327.37   33.50
   9  12   0  338.87   32.70
   9  12   0  381.66   35.60
 -10 -12   0  226.58   63.39
 -10 -12   0  206.68   57.49
 -10 -12   0  174.68   23.60
 -10  12   0  191.38   23.90
  10  12   0  193.28   22.60
  10  12   0  182.18   23.00
 -10  12   0  133.49   45.40
  10  12   0  231.98   36.80
 -10  12   0  176.88   22.50
 -10  12   0  187.68   23.10
  10  12   0  200.98   22.90
 -11 -12   0  286.47   33.50
 -11 -12   0  439.26   83.29
 -11 -12   0  247.18   32.20
 -11 -12   0  323.47   70.79
 -11  12   0  232.08   53.59
  11  12   0  286.27   44.40
 -11  12   0  239.38   33.40
  11  12   0  235.88   31.50
  11  12   0  272.77   30.80
 -11  12   0  303.77   32.60
  11  12   0  256.67   27.90
 -11  12   0  230.48   29.00
 -12 -12   0   44.30   16.60
 -12 -12   0   -8.60   51.19
  12  12   0   34.30   25.30
 -12  12   0   28.20   17.10
  12  12   0   38.70   12.40
 -12  12   0   32.90   12.80
  12  12   0   27.50   13.00
 -12  12   0   19.80   41.80
 -12  12   0   34.80   16.00
 -13 -12   0  189.38   26.90
 -13 -12   0  180.98   66.09
 -13  12   0  174.38   29.20
  13  12   0  242.88   43.60
 -13  12   0  217.08   28.20
 -13  12   0  220.98   28.00
 -13  12   0  108.99   54.59
  13  12   0  237.38   29.60
 -14 -12   0    8.30   16.80
  14  12   0   79.79   15.50
 -14  12   0   56.99   15.60
 -14  12   0   52.69   20.80
 -14  12   0   40.40   17.40
 -15 -12   0   79.99   19.90
 -15  12   0   89.39   18.30
  15  12   0   96.09   21.30
 -15  12   0   50.29   19.50
 -15  12   0   78.49   23.10
   0 -13   0   -4.90   12.80
   0  13   0   -5.90    7.10
   1 -13   0   55.09   13.70
  -1 -13   0   64.99   15.90
  -1 -13   0   83.09   19.30
   1 -13   0   40.40   16.00
   1  13   0   59.19   11.40
   2 -13   0  686.23   57.99
  -2 -13   0  673.43   64.59
   2 -13   0  694.23   59.39
  -2 -13   0  679.63   66.69
  -2  13   0  580.04   56.69
   2  13   0  595.84   58.09
  -3 -13   0 1298.47  111.79
  -3 -13   0 1209.98  111.89
   3 -13   0 1306.27  108.59
   3 -13   0 1146.79  103.79
   3  13   0 1146.69  101.59
   3  13   0 1348.67  105.69
   4 -13   0   40.20   15.60
  -4 -13   0    5.40   26.10
  -4 -13   0   43.70   26.60
   4 -13   0   30.50   28.30
   4  13   0   18.10    8.30
   4  13   0   18.60   15.40
  -4  13   0   21.30   15.70
  -5 -13   0   71.29   28.10
  -5 -13   0   80.19   32.60
   5 -13   0   48.90   17.90
   5  13   0   84.19   18.50
   6 -13   0  244.48   34.40
  -6 -13   0  262.47   47.50
  -6 -13   0  292.07   45.30
   6  13   0  195.28   30.00
  -6  13   0  212.08   20.70
   6  13   0  224.98   23.60
  -6  13   0  239.08   34.00
  -7 -13   0  123.69   43.90
  -7 -13   0  142.09   18.90
   7 -13   0  165.98   30.20
  -7 -13   0  171.88   42.30
  -7  13   0  168.28   31.50
   7  13   0  131.99   17.50
   7  13   0  175.08   29.40
  -7  13   0  150.18   17.10
   8 -13   0  236.18   41.80
  -8 -13   0  302.77   54.49
  -8 -13   0  274.97   54.39
  -8 -13   0  214.88   26.60
  -8  13   0  187.68   22.00
   8  13   0  206.18   22.90
  -8  13   0  193.38   23.50
  -8  13   0  212.78   22.10
   8  13   0  220.08   24.40
  -8  13   0  173.48   36.60
   8  13   0  178.48   30.90
   8  13   0  183.88   23.60
  -9 -13   0  305.47   34.50
   9 -13   0  316.37   50.69
  -9 -13   0  353.96  106.49
  -9  13   0  292.57   30.30
  -9  13   0  334.97   51.29
  -9  13   0  267.37   31.90
  -9  13   0  323.27   33.50
   9  13   0  392.96   47.30
   9  13   0  343.07   31.40
   9  13   0  277.47   32.50
   9  13   0  356.26   34.70
 -10 -13   0    8.20   12.60
 -10 -13   0  -51.09   46.60
  10  13   0    0.30   10.30
 -10  13   0   10.90   11.70
  10  13   0    7.40   22.60
 -10  13   0   -0.60    8.40
 -10  13   0    5.90   36.60
  10  13   0    9.80   13.70
  10  13   0    0.30    9.30
 -11 -13   0   29.80   15.10
 -11 -13   0  118.09   56.09
 -11 -13   0   78.19   58.89
  11  13   0   34.90   13.90
  11  13   0   40.70   13.90
 -11  13   0   61.29   15.60
 -11  13   0   66.59   17.30
  11  13   0   38.80   11.60
  11  13   0   31.60   26.70
 -11  13   0   -2.40   37.00
 -11  13   0   52.89   12.50
 -12 -13   0  902.51  123.79
 -12 -13   0 1034.60   90.09
 -12  13   0 1039.90   87.79
  12  13   0 1040.30  102.79
 -12  13   0 1011.50   89.19
  12  13   0 1066.39   88.49
 -12  13   0  912.41  114.29
  12  13   0  935.71   86.79
 -12  13   0  988.50   90.79
 -13 -13   0  337.27   75.29
 -13 -13   0  428.76   43.60
 -13  13   0  352.36   42.30
  13  13   0  319.17   52.39
 -13  13   0  332.27   43.80
  13  13   0  439.96   41.40
 -13  13   0  398.96   71.39
 -13  13   0  372.46   39.90
 -14 -13   0  581.34   62.09
 -14  13   0  633.44   64.79
 -14  13   0  663.43   59.99
  14  13   0  688.73   59.69
 -14  13   0  606.64   61.29
 -15 -13   0  187.78   28.60
 -15  13   0  232.48   32.70
 -15  13   0  197.38   27.70
 -15  13   0  190.38   30.30
   0 -14   0 3254.57  270.77
  -1 -14   0   10.00   16.40
   1 -14   0   23.50   15.00
   1 -14   0   32.80   20.00
   1  14   0   35.70   10.30
  -1  14   0   54.19    9.10
  -2 -14   0 4459.25  347.67
   2 -14   0 4199.48  345.07
  -2 -14   0 4148.79  349.47
   2 -14   0 4023.30  344.37
   3 -14   0  366.26   35.00
   3 -14   0  389.26   39.60
  -3 -14   0  352.46   45.00
  -3 -14   0  379.06   44.00
   3  14   0  286.47   36.30
   3  14   0  301.47   32.10
  -3  14   0  391.06   37.10
  -4 -14   0  778.72   77.49
   4 -14   0  726.43   65.49
   4 -14   0  750.62   73.59
  -4 -14   0  689.53   76.49
  -4  14   0  737.53   67.69
   4  14   0  825.62   67.89
   4  14   0  658.93   61.69
  -5 -14   0  355.36   48.20
   5 -14   0  362.96   38.10
  -5 -14   0  302.87   45.10
   5  14   0  323.97   31.20
  -5  14   0  385.56   40.90
   5  14   0  304.17   38.80
  -5  14   0  318.57   28.40
  -6 -14   0  513.75   59.19
  -6 -14   0  390.26   56.99
   6 -14   0  467.95   48.00
   6  14   0  430.26   39.10
   6  14   0  435.16   40.10
  -6  14   0  417.86   36.80
   6  14   0  439.16   47.80
  -6  14   0  392.66   49.90
   6  14   0  414.26   39.00
  -7 -14   0  -11.00   32.10
  -7 -14   0   30.90   35.60
  -7 -14   0   20.40   10.60
  -7  14   0   41.40   24.20
  -7  14   0   34.60    7.80
   7  14   0   15.70    9.20
   7  14   0   49.50   12.50
   7  14   0   19.30   16.70
   7  14   0   16.80    9.20
  -8 -14   0   42.60   37.50
  -8 -14   0   -6.40   10.20
   8 -14   0   32.70   24.20
  -8 -14   0  -38.60   36.10
  -8  14   0  -15.80    6.90
   8  14   0   10.30    9.00
   8  14   0   -7.20    8.30
   8  14   0   13.70   12.20
   8  14   0   -6.60   19.30
  -8  14   0    1.10    7.00
  -8  14   0    7.40    9.00
  -8  14   0  -23.50   23.80
   9 -14   0  -11.50   26.50
  -9 -14   0   44.70   42.50
  -9 -14   0   43.00   43.50
  -9 -14   0   95.49   15.90
   9  14   0   45.40   12.40
  -9  14   0   43.40   31.80
  -9  14   0   58.79   13.00
   9  14   0   61.29   25.00
   9  14   0   69.29   13.50
  -9  14   0   51.09   10.80
  -9  14   0   49.10   12.40
   9  14   0   43.50   14.60
 -10 -14   0  230.38   60.49
 -10 -14   0  140.79   61.29
 -10 -14   0  135.19   22.60
  10  14   0  160.68   20.10
 -10  14   0  161.28   22.90
  10  14   0  176.28   35.60
  10  14   0  176.38   22.70
  10  14   0  192.08   22.00
 -10  14   0  172.58   21.60
 -10  14   0  177.28   21.80
 -10  14   0  127.59   45.20
 -11 -14   0    7.10   13.60
 -11 -14   0   -6.00   55.19
 -11 -14   0   57.69   55.69
 -11  14   0   22.80   14.10
  11  14   0    0.20   11.60
 -11  14   0   16.20   14.80
 -11  14   0   10.10   10.40
  11  14   0    6.80   10.70
  11  14   0    6.40   22.60
 -11  14   0   35.60   39.40
  11  14   0   10.60   13.10
 -12 -14   0  226.68   29.40
 -12 -14   0  159.28   67.19
 -12 -14   0  376.36   88.69
 -12  14   0  249.18   30.70
 -12  14   0  242.88   29.60
 -12  14   0  238.58   28.10
  12  14   0  246.78   30.20
  12  14   0  205.88   25.60
 -12  14   0  156.78   49.90
  12  14   0  173.48   40.60
 -13 -14   0   28.10   15.50
 -13 -14   0   22.20   58.89
 -13  14   0   14.30   11.90
  13  14   0    0.30   12.40
 -13  14   0   28.30   49.90
  13  14   0   28.00   26.80
 -13  14   0  -12.60   15.20
 -13  14   0   -1.30   15.90
 -14 -14   0   -8.60   15.30
 -14  14   0    1.70   12.30
  14  14   0   17.60   13.10
 -14  14   0   -8.30   16.90
 -14  14   0   -7.90   14.80
 -15 -14   0   19.20   16.80
  15  14   0   33.60   13.30
 -15  14   0    9.70   15.80
 -15  14   0   13.90   12.90
 -15  14   0    9.60   18.90
   0 -15   0    9.40   14.70
   0  15   0    3.90    8.40
  -1 -15   0  228.88   32.60
  -1 -15   0  238.38   25.70
   1 -15   0  200.18   27.20
   1 -15   0  224.78   29.70
  -1  15   0  229.78   23.40
   1  15   0  215.98   25.00
   2 -15   0  224.88   25.70
   2 -15   0  218.28   25.60
  -2 -15   0  214.18   33.40
  -2 -15   0  194.28   28.80
   2  15   0  186.18   21.80
   2  15   0  221.18   26.50
  -2  15   0  246.08   24.40
   3 -15   0  179.58   25.40
  -3 -15   0  152.38   31.80
   3 -15   0  182.18   21.90
  -3 -15   0  215.28   32.70
   3  15   0  175.18   18.40
  -3  15   0  154.48   22.30
  -4 -15   0   99.99   29.90
  -4  15   0  165.38   23.30
   4  15   0  123.49   15.80
   4  15   0  183.28   24.30
  -5 -15   0  226.08   41.80
   5 -15   0  275.47   41.10
  -5 -15   0  269.27   43.90
  -5  15   0  215.18   32.00
   5  15   0  257.47   31.80
  -5  15   0  238.38   21.30
   5  15   0  236.68   24.70
  -6 -15   0    1.70   29.80
   6 -15   0   28.20   17.90
  -6 -15   0   -4.90   30.30
  -6  15   0   -5.60   18.20
   6  15   0   35.00    8.90
   6  15   0   33.50    9.70
  -6  15   0   24.10    6.00
   6  15   0   19.30   15.20
   6  15   0   26.30   11.00
  -7 -15   0  187.58   24.60
   7 -15   0  243.28   34.40
  -7 -15   0  187.78   46.80
  -7 -15   0  236.88   49.20
   7  15   0  216.28   23.20
  -7  15   0  208.78   34.90
   7  15   0  200.98   25.80
   7  15   0  155.28   28.20
   7  15   0  175.18   23.10
  -7  15   0  212.28   20.10
   8 -15   0   -5.00   20.70
  -8 -15   0   -2.20   10.70
  -8 -15   0  -20.40   36.80
   8  15   0  -24.40   16.40
   8  15   0    1.50    8.90
  -8  15   0   10.00    8.30
   8  15   0    5.60    9.30
  -8  15   0    1.70    7.10
  -8  15   0   15.80   11.90
   8  15   0   11.20   11.80
  -8  15   0   -4.70   25.00
   9 -15   0  165.98   40.10
  -9 -15   0  237.38   56.19
  -9 -15   0  227.28   59.99
  -9 -15   0  239.88   28.90
   9  15   0  238.18   25.70
  -9  15   0  223.58   27.40
  -9  15   0  201.88   43.70
   9  15   0  257.37   30.50
   9  15   0  216.68   35.00
  -9  15   0  219.78   25.80
   9  15   0  220.58   26.40
  -9  15   0  212.98   24.20
 -10 -15   0  253.77   30.60
 -10 -15   0  180.58   58.39
 -10 -15   0  283.07   64.49
  10  15   0  276.67   43.00
  10  15   0  275.27   28.70
  10  15   0  275.77   32.80
 -10  15   0  259.37   51.79
  10  15   0  261.07   31.10
 -10  15   0  240.58   31.90
 -10  15   0  331.67   37.20
 -11 -15   0  321.77   74.39
 -11 -15   0  213.18   70.89
 -11 -15   0  251.47   32.50
 -11  15   0  306.87   31.50
  11  15   0  287.37   34.50
 -11  15   0  296.37   34.20
 -11  15   0  200.08   53.99
  11  15   0  306.97   34.40
 -11  15   0  294.47   35.90
  11  15   0  335.47   31.40
 -12 -15   0  646.84  111.29
 -12 -15   0  678.53  100.29
 -12 -15   0  601.14   63.89
  12  15   0  729.03   63.39
  12  15   0  701.03   80.09
 -12  15   0  813.42   95.49
 -12  15   0  695.23   64.19
 -12  15   0  634.34   65.39
 -12  15   0  711.93   61.79
 -13 -15   0  883.51  131.89
 -13 -15   0 1008.40   93.79
 -13  15   0  964.80   94.29
  13  15   0 1119.99   92.59
 -13  15   0 1046.00   91.89
 -13  15   0 1170.68   94.39
 -13  15   0 1051.89  122.19
 -14 -15   0  354.96   41.30
 -14  15   0  337.37   40.50
 -14  15   0  333.87   45.00
 -14  15   0  377.66   38.10
 -15 -15   0   17.60   16.20
  15  15   0    4.50   11.80
 -15  15   0   41.30   39.50
 -15  15   0    8.70   15.10
 -15  15   0    2.40   12.50
   0 -16   0 2610.14  200.68
   0  16   0 2169.18  197.28
   1 -16   0 1462.65  123.29
  -1 -16   0 1386.86  126.79
   1  16   0 1521.85  122.79
  -2 -16   0   74.79   24.40
   2 -16   0   69.19   14.60
  -2 -16   0  101.49   21.00
   2 -16   0   91.79   14.80
   2  16   0  110.29   16.60
  -2  16   0  118.09   15.00
   3 -16   0 1372.06  116.99
  -3 -16   0 1361.26  125.69
  -3 -16   0 1229.68  122.89
   3  16   0 1388.86  115.29
   3  16   0 1544.25  119.69
  -3  16   0 1415.76  117.89
   4 -16   0  195.98   23.20
   4 -16   0  177.28   28.20
  -4 -16   0  141.59   31.80
  -4 -16   0  157.28   35.60
  -4  16   0  216.28   27.00
   4  16   0  159.38   20.20
   4  16   0  248.98   29.10
  -5 -16   0   90.19   32.80
  -5 -16   0   61.89   29.40
   5 -16   0   98.69   17.70
   5 -16   0   82.59   25.40
  -5  16   0   89.29   21.90
  -5  16   0   75.19    9.30
   5  16   0   41.60   17.60
   5  16   0   79.29   12.00
   6 -16   0  755.02   77.09
   6 -16   0  724.13   65.29
  -6 -16   0  677.83   77.79
  -6 -16   0  785.42   80.59
  -6  16   0  677.33   68.69
  -6  16   0  683.33   57.59
   6  16   0  674.53   59.69
   6  16   0  632.34   59.49
   6  16   0  639.24   67.19
  -7 -16   0  118.09   44.10
  -7 -16   0   27.40   37.70
   7 -16   0  140.69   25.10
  -7 -16   0  120.09   16.90
   7  16   0  121.79   17.70
  -7  16   0  111.89   28.10
   7  16   0   68.09   21.40
   7  16   0  102.29   15.10
   7  16   0   89.39   14.20
  -8 -16   0  247.88   30.10
  -8 -16   0  230.08   52.99
  -8 -16   0  198.58   52.69
   8 -16   0  286.47   40.40
   8  16   0  302.17   28.40
  -8  16   0  245.38   28.70
  -8  16   0  259.97   25.80
  -8  16   0  191.18   39.60
   8  16   0  273.47   30.80
   8  16   0  251.07   27.30
   8  16   0  246.28   37.30
  -8  16   0  230.78   25.30
  -9 -16   0  266.27   32.10
   9 -16   0  352.96   48.70
  -9 -16   0  387.96   68.39
  -9  16   0  249.68   28.40
   9  16   0  283.97   36.40
  -9  16   0  214.48   30.00
   9  16   0  265.87   28.90
  -9  16   0  244.38   27.40
   9  16   0  316.27   44.70
  -9  16   0  268.27   47.40
   9  16   0  294.57   29.90
 -10 -16   0   35.50   49.60
  10 -16   0  -37.10   31.20
 -10 -16   0   60.79   54.49
 -10 -16   0   -5.50   13.10
 -10  16   0   -9.80   11.20
 -10  16   0   -2.10    8.70
 -10  16   0    7.10   34.00
  10  16   0   19.90   11.80
  10  16   0    6.40   13.20
  10  16   0   12.80   10.70
 -10  16   0   14.30   12.30
  10  16   0  -23.80   19.20
 -11 -16   0   28.80   58.29
 -11 -16   0   33.40   15.40
 -11 -16   0  -34.00   50.79
 -11  16   0   55.49   15.20
 -11  16   0   37.10   15.30
  11  16   0   29.00   12.90
 -11  16   0   95.39   44.50
  11  16   0   26.70   24.70
 -11  16   0   30.50   11.90
  11  16   0   17.90   14.60
  11  16   0   32.60   12.00
 -12 -16   0  155.58   25.40
 -12 -16   0  227.98   76.69
 -12 -16   0   94.39   60.69
 -12  16   0  155.58   21.10
  12  16   0  173.38   32.30
 -12  16   0  187.68   24.30
  12  16   0  195.88   21.90
  12  16   0  134.89   21.00
 -12  16   0  138.59   49.20
  12  16   0  157.78   34.70
 -13 -16   0   27.70   15.70
 -13 -16   0   -0.20   51.49
 -13  16   0   40.80   16.50
  13  16   0   41.50   28.90
  13  16   0   17.70   13.60
 -13  16   0   32.40   17.50
 -13  16   0   -5.50   41.60
 -13  16   0   22.00   12.60
 -14 -16   0   23.50   15.90
  14  16   0   53.09   14.70
 -14  16   0   22.60   18.60
 -14  16   0   25.80   12.90
 -14  16   0   28.20   16.30
 -15 -16   0   -2.10   15.30
 -15  16   0    8.10   12.40
 -15  16   0   17.00   15.60
  15  16   0   21.60   12.50
 -15  16   0  -21.10   17.50
   0 -17   0    4.20   14.90
   0  17   0   -1.50    8.70
  -1 -17   0    0.90   17.20
  -1 -17   0   38.50   12.20
   1 -17   0   16.40   12.70
   1 -17   0   18.50   15.20
   1  17   0   40.50   11.90
  -1  17   0   41.10   10.00
  -2 -17   0  239.48   33.70
  -2 -17   0  253.57   28.60
   2 -17   0  176.48   22.70
   2  17   0  203.68   25.00
  -2  17   0  209.28   23.10
   2  17   0  215.98   23.10
   3 -17   0   80.49   11.50
  -3 -17   0   59.09   25.00
   3 -17   0   74.49   11.20
  -3  17   0   68.19   14.90
   3  17   0   52.19   10.10
   3  17   0   30.60   13.90
  -4 -17   0  606.34   64.79
  -4 -17   0  536.95   64.59
   4 -17   0  523.75   49.70
   4 -17   0  586.24   50.99
   4  17   0  607.74   55.39
   4  17   0  580.34   49.40
  -5 -17   0   44.80   27.90
   5 -17   0   40.70   12.60
  -5 -17   0   27.00   27.30
   5 -17   0   52.69   19.30
   5  17   0   11.60   15.70
  -5  17   0   18.10   18.50
   5  17   0   49.00   11.80
   6 -17   0    1.60   22.60
  -6 -17   0   29.80   29.70
  -6 -17   0   25.40   32.00
   6 -17   0   21.80   14.80
  -6  17   0    1.00    4.90
   6  17   0   17.50    8.70
   6  17   0   -8.80   15.70
  -6  17   0    6.00   19.30
   6  17   0   -2.50    8.80
   6  17   0    6.70   10.90
  -7 -17   0   14.20   35.20
   7 -17   0   13.30   17.00
  -7 -17   0    0.90   10.70
   7 -17   0   21.90   30.80
  -7 -17   0   44.30   36.70
  -7  17   0   36.90   23.50
   7  17   0  -21.80   15.70
  -7  17   0    4.00    6.00
   7  17   0   -3.60   11.50
   7  17   0   14.20    9.70
   7  17   0   10.00    9.20
  -8 -17   0   25.80   43.30
   8 -17   0   59.39   40.30
  -8 -17   0   55.19   14.10
  -8 -17   0   86.19   47.40
   8 -17   0   89.19   24.60
  -8  17   0   66.89   12.50
   8  17   0   28.90   11.50
   8  17   0   29.50   11.30
   8  17   0   33.70   22.80
   8  17   0   38.00   14.30
  -8  17   0   61.19   10.80
  -9 -17   0   47.90   42.50
   9 -17   0   50.69   44.40
  -9 -17   0  -49.60   46.00
  -9 -17   0    9.90   12.70
   9  17   0   -2.80   18.50
   9  17   0   46.50   12.00
  -9  17   0   23.70   11.50
  -9  17   0   13.40   10.20
   9  17   0    5.70   13.60
  -9  17   0   27.80   31.30
   9  17   0   14.80   10.80
  -9  17   0   37.10   10.00
 -10 -17   0   82.79   17.60
 -10 -17   0   36.20   52.19
 -10 -17   0   85.29   58.99
  10 -17   0   89.59   53.89
  10 -17   0   17.90   31.60
  10  17   0   40.80   16.30
  10  17   0   65.69   15.20
 -10  17   0   66.69   12.80
 -10  17   0   86.69   15.80
  10  17   0  139.59   31.00
 -10  17   0   47.30   15.20
  10  17   0   74.09   14.60
 -10  17   0   47.50   35.80
 -11 -17   0 1286.17  106.79
 -11 -17   0 1277.27  150.28
 -11  17   0 1236.88  105.79
  11  17   0 1289.67  119.59
 -11  17   0 1257.77  104.09
  11  17   0 1129.09  104.79
  11  17   0 1149.69  105.59
  11  17   0 1240.08  103.99
 -11  17   0 1155.68  126.59
 -12 -17   0   34.70   16.60
 -12 -17   0  -73.79   75.69
 -12 -17   0  -60.49   51.89
  12  17   0   37.60   19.60
 -12  17   0   85.89   45.10
  12  17   0   43.30   15.00
  12  17   0   11.20   24.10
  12  17   0   49.99   12.50
 -12  17   0   75.99   18.10
 -12  17   0   29.30   14.20
 -12  17   0   46.10   16.90
 -13 -17   0 1094.69  144.49
 -13 -17   0  854.21   75.39
 -13  17   0  745.63  108.39
 -13  17   0  797.62   72.59
 -13  17   0  781.22   76.49
  13  17   0  876.91   73.79
 -13  17   0  788.42   74.29
  13  17   0  697.13   88.09
 -14 -17   0    4.30   15.00
 -14  17   0    4.10   11.00
 -14  17   0    6.80   17.30
  14  17   0    3.80   12.70
 -14  17   0  -30.10   14.10
 -15 -17   0  329.77   40.50
 -15  17   0  325.17   40.90
  15  17   0  395.56   38.20
 -15  17   0  396.76   39.10
   0 -18   0  285.87   34.70
   1 -18   0 2950.40  244.38
  -1 -18   0 3055.79  247.78
   1 -18   0 3009.30  244.08
   1  18   0 3012.50  243.98
  -1  18   0 2710.63  243.08
  -2 -18   0 2189.38  170.08
  -2 -18   0 1889.71  173.48
   2 -18   0 1927.01  165.98
   2  18   0 2057.69  168.88
   2  18   0 2008.40  165.48
  -2  18   0 2051.89  167.48
  -3 -18   0   40.80   24.10
  -3 -18   0    7.60   15.70
  -3  18   0   33.60   12.40
   3  18   0   21.20   12.60
   3  18   0   19.30    8.20
  -4 -18   0  636.94   71.19
  -4 -18   0  724.83   74.79
   4  18   0  725.43   65.29
   4  18   0  668.63   59.29
  -4  18   0  686.33   64.19
   5 -18   0   72.39   14.00
  -5 -18   0   98.99   31.30
   5 -18   0   93.49   12.70
  -5 -18   0   63.39   28.60
  -5  18   0   75.89    9.10
   5  18   0   39.40   13.70
   5  18   0   69.49   11.60
  -5  18   0   57.69   20.70
   5  18   0   68.79   12.10
   5  18   0  112.49   21.80
  -6 -18   0  125.09   42.70
  -6 -18   0   75.19   33.40
   6 -18   0   63.19   20.60
   6 -18   0   68.89   15.20
  -6  18   0   73.49   22.90
   6  18   0   61.19   20.20
   6  18   0   42.10   11.40
  -6  18   0   64.29    8.80
   6  18   0   83.59   12.50
   6  18   0   48.30   14.20
   7 -18   0  294.97   36.00
  -7 -18   0  406.26   62.99
   7 -18   0  320.57   45.70
  -7 -18   0  401.46   56.89
  -7 -18   0  274.67   32.00
   7  18   0  261.37   30.20
  -7  18   0  284.57   40.50
   7  18   0  260.17   39.60
  -7  18   0  304.57   27.70
   7  18   0  280.57   33.40
   7  18   0  336.87   31.00
  -8 -18   0  -14.50   37.10
  -8 -18   0   15.20   43.90
   8 -18   0   25.40   30.50
  -8 -18   0    0.40   12.10
  -8  18   0   -0.60    7.10
  -8  18   0   -6.90    7.70
   8  18   0   18.10   13.00
  -8  18   0    6.80    9.30
   8  18   0    7.80   10.60
   8  18   0   -0.80    9.50
   8  18   0   -6.90   20.30
  -8  18   0  -25.50   24.10
   9 -18   0  144.29   29.60
  -9 -18   0   80.79   17.60
  -9 -18   0  109.99   56.09
   9 -18   0  143.29   40.40
  -9 -18   0  123.09   53.99
  -9  18   0   80.69   15.90
  -9  18   0  147.89   39.10
  -9  18   0   75.89   14.80
   9  18   0  108.69   28.90
   9  18   0  124.29   17.00
   9  18   0   82.29   17.80
   9  18   0   72.29   14.90
 -10 -18   0  257.57   75.79
  10 -18   0  374.76   48.90
 -10 -18   0  264.87   73.19
  10 -18   0  397.66   58.29
 -10 -18   0  379.56   39.60
 -10  18   0  337.57   34.70
  10  18   0  383.76   39.50
 -10  18   0  429.26   37.20
 -10  18   0  364.06   38.40
  10  18   0  292.57   46.90
  10  18   0  350.96   36.20
  10  18   0  277.17   37.30
 -10  18   0  319.87   55.19
 -11 -18   0  274.97   37.00
 -11 -18   0  260.37   71.59
  11 -18   0  292.97   46.60
 -11 -18   0  366.56   79.69
  11 -18   0  257.77   52.09
 -11  18   0  290.47   36.30
 -11  18   0  361.46   58.49
  11  18   0  360.26   51.99
  11  18   0  344.07   37.00
 -11  18   0  336.97   36.10
  11  18   0  332.77   33.00
 -11  18   0  288.77   32.40
  11  18   0  294.47   34.80
 -12 -18   0   27.70   89.39
 -12 -18   0   34.70   53.79
 -12 -18   0    6.90   14.50
  12  18   0   10.50   13.10
  12  18   0    9.50   10.80
 -12  18   0   15.20   15.50
  12  18   0   -4.50   24.30
  12  18   0   14.50   13.10
 -12  18   0   22.80   11.40
 -12  18   0   17.70   14.60
 -12  18   0   57.89   42.50
 -13 -18   0  -13.80   13.60
  13  18   0   11.50   13.10
 -13  18   0   12.00   16.90
 -13  18   0   -7.70   13.70
  13  18   0   35.00   11.80
 -13  18   0    5.70   11.30
 -14  18   0   15.40   17.50
  14  18   0   -3.20   12.20
 -14  18   0    9.80   15.00
   0 -19   0    8.00   14.90
   0  19   0    4.20    5.50
   0  19   0   12.60    9.60
   1 -19   0   16.10   12.40
   1 -19   0   21.80   13.70
  -1 -19   0   21.40   18.10
   1  19   0   11.70    6.80
  -1  19   0   15.60    9.30
   1  19   0   36.60   11.70
  -2 -19   0  310.07   33.60
  -2 -19   0  353.26   42.90
   2  19   0  275.47   27.90
  -2  19   0  304.57   30.90
   2  19   0  302.67   33.30
  -3 -19   0 1461.45  129.79
  -3 -19   0 1400.36  133.59
   3  19   0 1519.85  123.19
  -3  19   0 1440.46  125.69
   3  19   0 1579.04  127.79
  -4 -19   0   10.80   19.10
  -4 -19   0   37.70   26.00
   4  19   0   22.10    8.90
   4  19   0   31.50   14.80
  -4  19   0    0.60   14.10
  -5 -19   0  123.69   35.70
  -5 -19   0  240.18   41.10
  -5  19   0  199.18   18.50
   5  19   0  214.08   31.30
  -5  19   0  230.78   30.70
   5  19   0  180.98   22.90
   5  19   0  251.97   26.50
  -6 -19   0   11.70   31.40
  -6 -19   0   14.20   33.00
   6  19   0   48.20   10.70
  -6  19   0   44.80    7.40
   6  19   0   53.59   11.30
   6  19   0   29.70   13.20
   6  19   0   12.40   21.50
  -6  19   0   47.50   22.00
  -7 -19   0  408.86   60.89
  -7 -19   0  438.56   41.30
  -7  19   0  391.96   36.80
  -7  19   0  378.76   49.50
   7  19   0  369.16   39.30
   7  19   0  414.06   42.10
   7  19   0  463.15   40.20
   7  19   0  464.15   51.49
  -8 -19   0   30.10   45.10
   8 -19   0   55.99   19.70
   8 -19   0   64.69   16.40
  -8 -19   0   51.39   46.30
  -8 -19   0   27.70   14.20
  -8  19   0   48.50   11.00
  -8  19   0   63.19   29.10
  -8  19   0   34.50   11.60
  -8  19   0   52.79   10.10
   8  19   0   27.10   23.80
   8  19   0   46.70   15.80
   8  19   0   59.79   12.70
   8  19   0   46.70   13.00
  -9 -19   0   50.49   15.60
   9 -19   0    9.50   21.10
  -9 -19   0   47.40   53.39
   9 -19   0   46.20   16.80
  -9 -19   0   62.59   48.20
  -9  19   0   67.39   34.50
   9  19   0   32.70   13.90
  -9  19   0   61.89   14.90
   9  19   0   60.09   14.30
   9  19   0   26.70   14.80
  -9  19   0   39.00   10.80
   9  19   0   44.30   25.40
 -10 -19   0  866.71  108.09
 -10 -19   0  764.82   70.69
 -10 -19   0  659.23  107.29
 -10  19   0  600.94   83.89
 -10  19   0  777.72   68.49
  10  19   0  757.62   83.59
  10  19   0  872.81   68.89
 -10  19   0  694.33   66.89
  10  19   0  849.32   70.79
 -11 -19   0  111.59   20.50
 -11 -19   0  139.19   67.29
 -11 -19   0   -9.50   57.39
  11  19   0  135.19   19.10
  11  19   0   90.29   16.30
  11  19   0   73.49   27.60
 -11  19   0  136.49   42.30
 -11  19   0  136.19   17.30
  11  19   0   74.29   18.40
 -11  19   0   69.89   18.10
 -11  19   0  109.39   19.40
 -12 -19   0  639.44   64.79
 -12 -19   0  801.32  112.49
 -12 -19   0  469.35  106.29
  12  19   0  699.13   61.59
  12  19   0  733.63   63.99
 -12  19   0  660.53   65.39
  12  19   0  656.53   63.29
 -12  19   0  743.63   62.59
 -12  19   0  797.72   99.19
  12  19   0  750.12   88.99
 -12  19   0  676.03   64.19
 -13 -19   0   69.99   17.20
 -13  19   0   43.10   18.10
 -13  19   0   41.70   16.70
  13  19   0   51.79   15.00
  13  19   0   42.00   14.70
 -13  19   0   69.29   14.30
 -14 -19   0  262.87   34.00
  14  19   0  291.17   32.00
 -14  19   0  266.27   31.80
 -14  19   0  218.88   32.80
 -14  19   0  296.17   31.00
   0 -20   0 6167.78  474.05
   0  20   0 5357.66  469.35
  -1  20   0   52.29    8.60
  -1  20   0   44.30   11.70
   1  20   0   59.79    9.00
   1  20   0   47.30   13.40
   2  20   0 1369.16  118.29
  -2  20   0 1471.05  120.69
   2  20   0 1462.15  122.29
  -3 -20   0 1241.38  122.69
  -3 -20   0 1468.95  119.69
  -3  20   0 1292.07  115.59
   3  20   0 1417.96  112.99
  -4 -20   0  446.56   56.59
  -4 -20   0  379.26   47.90
  -4  20   0  472.15   44.10
   4  20   0  405.66   37.50
   4  20   0  351.66   36.80
   4  20   0  422.86   39.30
   4  20   0  464.65   45.40
  -5 -20   0  362.36   53.89
  -5 -20   0  239.68   41.90
  -5  20   0  282.27   25.00
   5  20   0  263.87   29.20
   5  20   0  257.67   28.20
  -5  20   0  344.67   37.70
   5  20   0  330.47   37.80
   5  20   0  290.77   30.90
  -6 -20   0  242.48   47.20
  -6 -20   0  217.68   49.80
   6  20   0  268.17   30.10
   6  20   0  289.17   37.20
   6  20   0  267.97   27.50
  -6  20   0  275.87   35.50
   6  20   0  212.88   26.20
  -7 -20   0   26.30   35.70
  -7 -20   0   17.90   12.00
  -7 -20   0   10.50   38.70
   7  20   0   36.80   14.30
  -7  20   0   21.10    7.60
   7  20   0   39.50   12.00
   7  20   0   17.10   19.20
   7  20   0   46.10   11.50
  -7  20   0   18.00   22.20
  -8 -20   0  -80.69   38.50
  -8 -20   0   19.60   12.90
  -8 -20   0   -4.30   43.50
  -8  20   0    2.40   10.00
  -8  20   0  -17.80   25.10
   8  20   0   32.10   12.20
   8  20   0    3.40   10.40
   8  20   0   12.70   14.00
  -8  20   0   -2.00    8.90
  -8  20   0   -0.30    8.30
   8  20   0    4.60   19.50
  -9 -20   0   35.70   51.59
  -9 -20   0   61.69   47.00
   9  20   0   28.60   13.00
  -9  20   0   62.09   13.10
   9  20   0   22.20   12.70
   9  20   0   35.30   26.20
  -9  20   0   44.40   10.80
  -9  20   0   35.60   32.70
   9  20   0   33.10   15.30
  -9  20   0   13.00   11.10
 -10 -20   0  -47.90   47.30
 -10 -20   0  -11.50   56.69
 -10 -20   0   19.30   14.10
  10  20   0  -21.20   20.60
 -10  20   0    8.90    9.20
 -10  20   0   -1.40   11.80
  10  20   0   -3.00   11.70
  10  20   0    4.40   14.40
 -10  20   0   55.99   35.40
  10  20   0   -1.00   11.20
 -10  20   0   -1.60   11.30
 -11 -20   0  142.19   65.59
 -11 -20   0  133.99   23.40
 -11 -20   0  211.58   66.39
  11  20   0  165.88   26.40
  11  20   0  159.68   29.30
 -11  20   0  235.48   26.40
 -11  20   0   87.89   40.90
  11  20   0  183.28   38.40
 -11  20   0  225.38   25.40
 -11  20   0  175.08   21.70
 -12 -20   0  449.76   43.10
  12  20   0  351.46   41.20
 -12  20   0  445.16   39.70
  12  20   0  369.76   53.29
 -12  20   0  352.96   59.79
  12  20   0  396.36   41.70
 -12  20   0  349.27   43.30
 -13 -20   0   30.30   15.20
 -13  20   0   37.00   12.50
  13  20   0   13.40   13.20
 -13  20   0   33.90   17.00
 -13  20   0   49.10   15.80
  13  20   0   29.30   13.50
 -14 -20   0  277.27   32.60
  14  20   0  295.97   35.00
 -14  20   0  192.78   34.60
 -14  20   0  236.48   30.00
 -14  20   0  262.77   30.40
   0 -21   0    8.10   14.60
   0 -21   0   21.60   19.90
   0  21   0   -4.70    9.50
   0  21   0   -4.20    5.60
  -1 -21   0   72.09   21.90
   1 -21   0   83.29   13.90
   1 -21   0   91.59   15.00
   1  21   0   71.49   10.70
  -1  21   0   88.29   14.80
   1  21   0   72.79   15.40
  -1  21   0   67.79    9.40
  -2 -21   0  210.88   34.90
  -2  21   0  201.58   26.30
   2  21   0  249.48   23.60
  -2  21   0  233.28   20.70
   2  21   0  256.77   29.40
  -3 -21   0  203.78   34.40
  -3  21   0  167.88   22.30
  -3  21   0  129.49   13.70
   3  21   0  126.29   22.00
  -4 -21   0  296.57   41.80
  -4 -21   0  330.67   51.59
   4  21   0  355.76   32.80
  -4  21   0  330.07   39.00
  -4  21   0  343.47   29.30
   4  21   0  348.67   36.50
   4  21   0  313.67   40.30
  -5 -21   0   25.40   23.90
  -5 -21   0   37.10   31.90
  -5  21   0   25.60   18.20
   5  21   0    5.00    9.70
   5  21   0   15.70   12.10
  -5  21   0   16.00    5.10
   5  21   0   23.70    9.10
  -6 -21   0  -48.30   22.50
  -6 -21   0   -3.80   33.50
   6  21   0   -5.90    8.50
   6  21   0   -2.50    9.70
  -6  21   0   -1.90    5.20
   6  21   0    7.00   12.80
   6  21   0  -28.20   14.70
  -6  21   0  -24.70   18.90
  -7 -21   0   20.80   34.00
  -7 -21   0   19.80   40.60
   7  21   0   35.10   12.20
  -7  21   0   40.60    8.50
   7  21   0   55.09   23.90
   7  21   0   24.20   11.20
  -7  21   0   17.20   22.10
  -8 -21   0  144.39   20.50
  -8 -21   0  142.99   50.89
  -8 -21   0  214.48   56.09
  -8  21   0  125.89   16.20
   8  21   0   85.09   19.00
  -8  21   0  106.49   17.20
   8  21   0  117.19   28.20
  -9 -21   0  102.39   18.60
  -9 -21   0  106.59   53.19
  -9 -21   0   37.00   68.09
   9  21   0  155.88   34.20
  -9  21   0  143.19   17.20
   9  21   0   97.69   17.20
   9  21   0   85.29   16.70
  -9  21   0  132.09   35.30
 -10 -21   0   50.09   49.50
 -10 -21   0  108.99   19.30
 -10  21   0  109.19   17.40
 -10  21   0   78.19   35.60
  10  21   0   88.79   17.20
  10  21   0  113.09   19.90
  10  21   0   34.60   25.30
 -10  21   0   91.99   14.80
  10  21   0  103.89   18.20
 -10  21   0  115.59   19.00
 -11 -21   0  356.16  112.89
 -11  21   0  329.77   37.30
  11  21   0  307.57   34.00
 -11  21   0  334.47   36.00
  11  21   0  326.67   38.00
 -11  21   0  333.77   53.09
  11  21   0  370.06   52.19
  11  21   0  281.77   35.60
 -12 -21   0  413.46   42.50
  12  21   0  344.77   56.29
 -12  21   0  327.47   73.29
 -12  21   0  356.26   41.40
  12  21   0  364.16   38.50
 -12  21   0  448.96   39.00
 -12  21   0  349.47   42.90
  12  21   0  318.07   40.50
  12  21   0  466.35   41.50
 -13  21   0  132.89   21.70
 -13  21   0  153.78   20.00
  13  21   0  137.59   20.60
 -13  21   0  159.88   24.30
  13  21   0  125.19   20.20
 -14  21   0  117.79   22.80
 -14  21   0  112.69   20.50
 -14  21   0  110.49   17.50
  14  21   0  100.19   18.40
   0 -22   0   30.00   15.80
   0 -22   0   32.40   19.70
   0  22   0   42.30   11.90
   0  22   0   40.30    7.60
  -1 -22   0 2664.43  218.38
   1  22   0 2709.63  215.48
  -1  22   0 2641.74  214.48
  -1  22   0 2401.26  211.28
   1  22   0 2550.84  211.88
  -2  22   0  183.58   17.40
   2  22   0  193.18   25.30
  -2  22   0  166.08   22.10
   2  22   0  188.88   20.30
  -3 -22   0   24.60   26.00
   3  22   0   14.10    9.10
  -3  22   0    4.60   13.30
   3  22   0   37.40   11.90
  -3  22   0   23.80    5.60
   3  22   0   10.10   13.90
   3  22   0   19.60    9.00
  -4 -22   0  773.92   83.29
  -4  22   0  765.82   62.99
   4  22   0  706.23   67.99
  -4  22   0  773.52   70.19
   4  22   0  742.33   66.59
   4  22   0  785.42   65.69
   4  22   0  741.33   72.19
   5  22   0  268.17   28.90
   5  22   0  272.87   32.00
   5  22   0  203.98   33.00
   5  22   0  290.37   29.00
  -5  22   0  302.37   35.40
  -5  22   0  278.57   24.60
  -6 -22   0   32.90   37.60
  -6  22   0    5.60    5.90
   6  22   0   11.10   13.10
  -6  22   0    5.70   19.10
   6  22   0    0.90    9.80
   6  22   0   -3.00    9.60
   6  22   0    1.50   17.70
  -7 -22   0  -38.90   27.80
  -7 -22   0   81.69   44.40
  -7  22   0   47.70    8.90
   7  22   0   36.70   12.00
  -7  22   0   52.39   30.40
   7  22   0   28.10   15.20
   7  22   0   22.70   11.70
   7  22   0   72.29   23.70
  -8 -22   0  587.54   85.79
   8  22   0  488.85   48.10
  -8  22   0  501.35   47.60
   8  22   0  528.25   48.90
   8  22   0  470.85   60.99
  -8  22   0  485.95   45.70
  -8  22   0  478.75   58.19
   8  22   0  552.14   51.79
  -9  22   0  300.47   30.60
   9  22   0  295.57   44.00
  -9  22   0  246.08   32.20
   9  22   0  320.57   33.10
  -9  22   0  355.86   48.10
   9  22   0  292.87   36.90
 -10 -22   0   46.40   49.40
 -10 -22   0   99.49   17.70
  10  22   0   79.29   16.40
 -10  22   0   83.79   16.20
  10  22   0  104.49   20.40
  10  22   0   74.09   27.30
 -10  22   0  105.39   34.70
 -10  22   0   78.99   17.20
 -10  22   0   75.99   13.70
  10  22   0   78.19   16.40
 -11 -22   0   73.89   65.59
  11  22   0   74.49   19.10
  11  22   0  137.09   33.40
  11  22   0   96.19   18.30
 -11  22   0  103.29   18.70
 -11  22   0   84.19   37.20
  11  22   0  105.59   17.10
 -11  22   0  116.09   16.60
 -11  22   0  100.79   18.60
  12  22   0   45.80   15.30
 -12  22   0   79.69   17.50
 -12  22   0   48.60   13.00
  12  22   0   57.49   16.00
  12  22   0   65.39   13.60
 -12  22   0   50.69   16.50
 -13  22   0   27.20   14.60
 -13  22   0    0.70   10.60
 -13  22   0    0.70   15.50
  13  22   0    3.80   14.10
  13  22   0  -11.20   11.40
 -14  22   0   17.40   11.50
 -14  22   0   -7.40   15.30
  14  22   0    9.40   12.50
   0 -23   0    1.60   17.20
   0 -23   0   17.20   15.00
   0  23   0   -3.30    6.10
   0  23   0    8.20   10.60
   1  23   0   82.59   11.60
  -1  23   0   78.69   10.10
  -1  23   0   87.69   15.90
   1  23   0   85.29   16.30
  -2 -23   0  283.17   43.00
  -2  23   0  259.17   30.90
   2  23   0  275.37   27.20
  -2  23   0  293.97   25.20
   2  23   0  250.57   32.80
  -3 -23   0  134.39   33.00
   3  23   0  163.28   17.00
  -3  23   0  120.99   20.60
   3  23   0  180.68   23.80
   3  23   0  106.99   15.10
  -3  23   0  128.39   13.70
  -4 -23   0  -13.20   28.70
   4  23   0  -12.70   11.20
   4  23   0    7.60    8.50
  -4  23   0    5.00    5.10
  -4  23   0   14.30   15.50
   4  23   0  -11.10   14.20
   4  23   0   -3.30    9.00
  -5 -23   0   83.89   37.60
  -5  23   0   18.60    5.90
   5  23   0   -0.50    9.90
  -5  23   0   19.20   17.70
   5  23   0   15.40   13.20
   5  23   0   22.10   18.00
  -6 -23   0  132.09   46.50
   6  23   0  135.19   18.90
   6  23   0   97.19   25.70
  -6  23   0  176.18   27.90
   6  23   0  144.89   18.70
   6  23   0  136.49   26.20
  -6  23   0  138.89   15.60
  -7 -23   0   32.70   41.50
   7  23   0   31.00   12.10
   7  23   0   -1.10   18.90
   7  23   0    0.20   13.40
   7  23   0    4.00   14.50
  -7  23   0    3.40    6.90
  -7  23   0   12.60   20.60
  -8 -23   0  392.56   92.49
   8  23   0  286.87   42.50
  -8  23   0  327.77   44.40
   8  23   0  308.97   38.70
   8  23   0  334.57   33.80
  -8  23   0  318.27   30.70
   8  23   0  258.97   33.20
  -8  23   0  314.47   41.00
  -9 -23   0   93.99   55.19
  -9  23   0  169.78   36.50
  -9  23   0  216.68   25.40
   9  23   0  130.19   20.90
   9  23   0  175.88   24.60
   9  23   0  160.68   21.90
   9  23   0   89.49   30.70
  -9  23   0  196.88   21.10
 -10  23   0  268.17   46.30
  10  23   0  287.67   44.80
 -10  23   0  276.07   29.20
  10  23   0  268.07   31.60
 -10  23   0  259.07   30.60
 -11  23   0  238.68   31.80
  11  23   0  252.47   29.40
  11  23   0  325.27   55.99
 -11  23   0  259.17   29.90
  11  23   0  229.78   30.50
 -11  23   0  251.77   27.80
  11  23   0  249.97   33.50
 -12  23   0    7.40   10.10
  12  23   0   15.00   14.30
 -12  23   0   24.70   14.60
 -12  23   0   26.90   14.70
  12  23   0   10.30   10.80
  12  23   0    3.40   12.30
 -13  23   0   71.39   13.60
 -13  23   0   60.09   20.70
 -13  23   0   63.79   16.60
  13  23   0   44.40   16.00
  13  23   0   64.79   15.80
   0 -24   0 2190.38  182.38
   0 -24   0 2262.97  181.78
   0  24   0 2080.69  181.78
   0  24   0 2123.69  178.38
   1  24   0  240.38   23.60
  -1  24   0  232.38   22.00
   1  24   0  236.48   28.20
  -1  24   0  207.98   26.70
  -2 -24   0   -0.60   22.10
  -2  24   0   13.10    6.00
   2  24   0   10.90    7.40
   2  24   0   20.00   11.30
  -2  24   0   10.90   11.60
   2  24   0   34.90   14.70
   2  24   0   20.00    9.00
  -3 -24   0  -25.40   24.80
  -3  24   0   19.40   14.30
   3  24   0   21.80    9.70
   3  24   0   17.10   14.80
  -3  24   0   20.80    6.20
   3  24   0   37.40   10.20
   3  24   0   40.20   12.60
  -4 -24   0  495.45   63.29
   4  24   0  401.26   41.20
   4  24   0  354.86   38.10
  -4  24   0  457.55   36.40
   4  24   0  416.66   48.20
  -4  24   0  445.96   45.50
   4  24   0  371.16   38.80
  -5 -24   0   14.20   33.20
   5  24   0    8.50   18.30
   5  24   0    1.60   13.00
   5  24   0   14.80   10.90
   5  24   0   10.60    8.90
  -5  24   0    3.90   16.90
  -5  24   0   15.60    6.10
  -6 -24   0 1089.49  109.89
   6  24   0  887.51   83.79
   6  24   0  980.70   81.99
   6  24   0  914.41   90.29
   6  24   0 1029.30   83.19
  -6  24   0  899.11   78.99
  -6  24   0  883.61   86.09
  -7 -24   0  -42.00   35.90
   7  24   0    1.00   10.20
  -7  24   0   18.10    7.60
   7  24   0   -6.30   14.20
   7  24   0   -9.40   18.30
  -7  24   0   -9.50   20.10
   7  24   0   -4.10   11.30
  -8 -24   0  352.56   68.09
  -8  24   0  217.48   27.00
   8  24   0  169.88   46.60
   8  24   0  267.97   27.80
  -8  24   0  216.98   24.30
  -8  24   0  274.67   37.50
   8  24   0  177.78   27.50
  -9 -24   0  170.08   53.99
   9  24   0  120.59   19.20
   9  24   0   96.29   18.10
   9  24   0  103.39   21.20
  -9  24   0  123.69   18.60
  -9  24   0  117.49   16.70
   9  24   0  112.69   34.00
 -10 -24   0   53.99   63.69
  10  24   0   71.99   16.10
  10  24   0   80.99   15.70
 -10  24   0   70.19   14.80
 -10  24   0   80.09   17.80
  10  24   0   62.29   17.60
  10  24   0   52.19   29.60
 -11  24   0   19.00   13.10
  11  24   0   58.09   28.60
 -11  24   0    6.90   13.10
  11  24   0    3.60   12.10
  11  24   0   17.30   12.50
  11  24   0   11.10   15.20
 -12  24   0   12.30   15.60
  12  24   0  -12.70   13.70
 -12  24   0    5.60   13.30
 -12  24   0   -1.00   13.20
  12  24   0   10.50   11.10
  12  24   0   -9.60   11.90
 -13  24   0   36.40   18.50
 -13  24   0   68.49   16.10
 -13  24   0   59.59   18.30
  13  24   0   40.80   15.90
   0 -25   0    5.50   12.20
   0 -25   0    4.20   11.20
   0  25   0   -2.90    6.80
   0  25   0   -0.70   11.40
  -1 -25   0  107.89   25.30
  -1 -25   0   97.49   30.90
   1  25   0  111.89   14.70
  -1  25   0  134.19   14.40
   1  25   0  134.09   20.20
  -1  25   0  150.98   20.80
   1  25   0   96.49   19.00
  -2 -25   0   15.40   24.70
  -2  25   0   35.10   13.70
   2  25   0   38.80   15.10
   2  25   0   24.60    8.70
  -2  25   0   27.40    6.90
   2  25   0   29.70    9.70
   2  25   0   40.50   16.00
  -3 -25   0  303.77   45.90
   3  25   0  227.28   29.30
   3  25   0  247.68   26.30
   3  25   0  233.88   31.10
  -3  25   0  284.27   33.20
   3  25   0  236.28   25.70
  -4 -25   0  197.58   44.80
   4  25   0  205.58   25.90
  -4  25   0  229.08   21.80
  -4  25   0  282.97   30.90
   4  25   0  276.37   34.30
   4  25   0  237.38   26.00
   4  25   0  241.18   30.10
  -5 -25   0    8.80   32.60
   5  25   0   26.10   10.60
   5  25   0    8.30   10.80
  -5  25   0   19.60   16.10
   5  25   0   21.90   19.20
  -5  25   0   35.00    7.00
  -6 -25   0   70.39   41.70
  -6  25   0   97.79   20.50
   6  25   0  138.09   18.00
   6  25   0   65.09   15.00
  -6  25   0  109.89   12.80
   6  25   0  150.08   21.40
   6  25   0   65.89   26.40
  -7 -25   0  122.49   46.70
   7  25   0   34.30   17.10
   7  25   0   49.10   24.30
   7  25   0   57.49   13.70
   7  25   0   75.69   15.60
  -8 -25   0  569.14   95.19
   8  25   0  740.73   62.09
   8  25   0  606.04   61.69
  -8  25   0  665.13   60.79
   8  25   0  738.63   64.99
  -8  25   0  699.93   59.29
   8  25   0  649.93   74.69
  -9 -25   0   50.99   46.70
   9  25   0   49.00   14.60
   9  25   0   83.69   16.20
  -9  25   0   71.59   13.60
   9  25   0   72.99   28.10
   9  25   0  106.49   19.60
 -10 -25   0   33.20   56.89
  10  25   0   69.89   16.10
 -10  25   0   83.19   16.40
  10  25   0   59.29   26.40
 -10  25   0   66.19   14.80
  10  25   0   66.89   15.00
  10  25   0   72.99   19.20
  11  25   0   49.80   14.70
  11  25   0   73.29   18.30
  11  25   0   72.69   41.70
 -11  25   0   74.69   16.30
 -11  25   0   83.29   16.70
  11  25   0   72.49   16.40
  12  25   0   36.40   12.90
 -12  25   0   32.90   15.30
  12  25   0   49.90   16.30
 -12  25   0   29.70   14.40
  12  25   0   75.49   15.70
  13  25   0   -6.00   13.60
  13  25   0   19.00   12.80
 -13  25   0   16.20   15.90
 -13  25   0    2.10   13.00
   0  26   0   92.99   18.10
   0  26   0   98.19   12.70
  -1 -26   0  573.14   60.99
  -1  26   0  479.05   51.39
  -1  26   0  538.35   46.80
   1  26   0  589.84   50.49
   1  26   0  504.25   47.60
   1  26   0  555.74   47.80
   1  26   0  580.84   52.69
  -2 -26   0   29.70   24.30
   2  26   0   58.99   13.20
   2  26   0   36.20   10.30
   2  26   0   28.00   15.90
  -2  26   0   22.90    7.10
  -2  26   0    0.00   12.00
   2  26   0   11.20    8.40
  -3 -26   0  192.08   40.40
   3  26   0  185.58   23.70
  -3  26   0  231.58   21.40
   3  26   0  237.58   28.60
  -3  26   0  235.78   27.90
   3  26   0  240.08   31.90
   3  26   0  237.88   25.30
  -4 -26   0   53.59   32.50
  -4  26   0   20.20    6.70
   4  26   0   17.30   17.40
   4  26   0   10.30   13.70
  -4  26   0    8.30   14.90
   4  26   0   39.60   11.60
  -5 -26   0  717.23   88.69
   5  26   0  770.62   72.09
   5  26   0  838.52   71.69
   5  26   0  753.52   69.49
  -5  26   0  799.12   65.99
   5  26   0  762.32   76.99
  -6  26   0   76.39   11.50
   6  26   0   90.19   25.20
   6  26   0   97.99   16.70
   6  26   0   66.79   18.30
   6  26   0  113.39   16.20
  -7 -26   0  155.78   49.20
   7  26   0  112.19   18.10
   7  26   0  114.99   21.60
   7  26   0   82.49   43.70
  -7  26   0  113.39   14.30
   7  26   0  111.89   18.60
  -8 -26   0  198.88   54.89
  -8  26   0  191.08   21.60
   8  26   0  155.78   22.60
   8  26   0  171.58   25.50
   8  26   0  170.48   22.60
   8  26   0  180.98   34.80
  -9 -26   0 1044.10  119.29
   9  26   0  799.62   75.39
  -9  26   0  801.12   70.99
  -9  26   0  785.82   72.39
   9  26   0  720.23   84.49
   9  26   0  851.01   73.29
   9  26   0  822.42   72.89
 -10  26   0    8.00   12.30
  10  26   0   10.60   15.80
  10  26   0  -45.40   19.40
  10  26   0    5.30   12.10
  10  26   0  -18.90   12.70
 -11  26   0   -2.60   12.30
  11  26   0   12.00   12.70
  11  26   0    3.10   11.60
  11  26   0   -1.30   14.50
 -11  26   0   -3.20   12.30
  12  26   0   44.00   14.60
  12  26   0   14.70   16.50
  12  26   0   10.60   11.20
 -12  26   0   -8.00   12.80
   0  27   0   -1.10    7.90
   0  27   0    6.20   12.60
   0  27   0   -2.20   10.90
  -1 -27   0   21.70   16.80
  -1 -27   0   -7.30   30.90
  -1  27   0   30.80   13.80
   1  27   0   -5.80   11.00
   1  27   0    5.00   12.30
   1  27   0   10.80    9.80
   1  27   0   17.10    8.60
  -1  27   0   26.10    7.80
  -2 -27   0   10.50   23.30
   2  27   0   53.19   11.60
   2  27   0   63.59   14.20
   2  27   0   47.90   10.60
   2  27   0   62.79   18.20
  -2  27   0   50.59   15.20
  -2  27   0   50.39    8.90
  -3 -27   0  115.09   32.10
  -3  27   0   78.09   10.40
   3  27   0   92.39   21.10
   3  27   0   51.99   15.70
   3  27   0   94.29   13.30
  -3  27   0   31.20   15.90
   3  27   0   68.79   13.40
  -4 -27   0  -44.30   27.50
  -4  27   0    8.40    6.30
   4  27   0   -1.00    9.80
   4  27   0   12.80   14.00
   4  27   0   -4.90    8.80
   4  27   0   -0.70   16.30
  -5 -27   0   56.29   42.50
   5  27   0   41.40   11.90
   5  27   0   28.10   12.80
  -5  27   0   40.70    8.40
   5  27   0   20.40   15.10
   5  27   0   48.30   21.90
  -6 -27   0  199.48   50.99
   6  27   0  171.88   22.50
   6  27   0  183.38   33.80
   6  27   0  160.48   24.70
   6  27   0  210.08   24.40
  -7 -27   0  460.45   76.09
  -7  27   0  522.05   45.60
   7  27   0  453.75   59.59
   7  27   0  516.85   52.19
   7  27   0  547.05   49.40
  -8 -27   0   84.09   48.60
  -8  27   0  125.59   17.60
   8  27   0  141.39   23.60
   8  27   0  162.98   21.80
   8  27   0  173.88   20.80
  -8  27   0  135.99   19.20
   8  27   0  173.78   33.90
   9  27   0  440.66   47.30
  -9  27   0  456.45   41.10
   9  27   0  400.66   43.20
   9  27   0  438.16   58.89
   9  27   0  423.26   43.60
  -9  27   0  435.16   42.70
 -10  27   0   59.59   15.00
  10  27   0   51.49   14.70
  10  27   0   63.69   18.20
  10  27   0   52.39   25.20
  10  27   0   57.59   14.80
 -10  27   0   61.89   14.10
 -11  27   0   12.80   12.60
 -11  27   0   12.10   13.10
  11  27   0    8.80   11.80
  11  27   0    6.70   12.50
  11  27   0   -6.70   13.90
 -12  27   0   20.00   14.30
  12  27   0   37.80   16.80
 -12  27   0   34.10   14.10
  12  27   0   15.70   15.70
   0  28   0 1414.36  123.89
   0  28   0 1535.95  122.89
   0  28   0 1477.05  126.89
   1  28   0  130.49   19.40
  -1  28   0  127.09   15.30
  -1  28   0  156.48   21.90
   1  28   0  136.49   16.90
   1  28   0  120.79   21.80
  -2 -28   0   41.10   32.30
  -2 -28   0   47.90   24.10
  -2  28   0  118.99   19.10
  -2  28   0  104.39   12.10
   2  28   0   90.59   21.00
   2  28   0   84.19   13.40
   2  28   0   95.99   17.20
   2  28   0   93.99   14.40
  -3  28   0  803.62   68.89
   3  28   0  782.02   71.09
   3  28   0  714.83   76.99
   3  28   0  915.31   71.39
  -4 -28   0   74.09   36.30
  -4  28   0  142.99   16.60
   4  28   0  113.99   17.40
   4  28   0  148.39   19.20
   4  28   0  184.08   22.50
   4  28   0  153.18   26.70
  -5 -28   0   92.79   38.50
   5  28   0   52.39   14.70
   5  28   0   29.60   16.70
   5  28   0   62.19   13.50
  -5  28   0   76.79   10.60
   5  28   0   85.89   23.90
  -6 -28   0  330.77   60.09
   6  28   0  332.07   35.30
   6  28   0  358.96   40.10
   6  28   0  319.07   34.30
   6  28   0  336.07   43.80
  -6  28   0  316.27   30.30
  -7 -28   0   14.60   39.30
  -7  28   0    4.20   14.60
   7  28   0   16.10   11.30
   7  28   0    2.30   11.90
   7  28   0  -10.20   14.90
  -7  28   0    7.40    7.90
   7  28   0  -20.70   20.00
  -8 -28   0   93.89   63.99
   8  28   0  134.39   23.90
   8  28   0  157.98   22.10
   8  28   0  145.09   21.70
   8  28   0   89.79   31.50
  -8  28   0  184.08   20.80
  -8  28   0  133.49   18.20
   9  28   0   94.29   17.90
  -9  28   0  106.79   15.80
  -9  28   0  104.99   16.90
   9  28   0   70.19   16.30
   9  28   0  105.29   20.10
   9  28   0  114.29   42.50
 -10  28   0   63.69   14.50
  10  28   0   80.09   15.90
 -10  28   0   75.09   15.90
  10  28   0   33.20   17.60
  10  28   0   94.39   16.60
  11  28   0    2.00   14.80
  11  28   0    1.10   10.90
 -11  28   0   10.10   13.00
  11  28   0    7.50   12.60
 -11  28   0   20.50   12.90
  12  28   0    7.80   12.60
 -12  28   0    4.40   14.90
  12  28   0    3.80   14.20
 -12  28   0   -3.60   13.20
  12  28   0    4.90   10.50
   0  29   0  -29.10   11.90
   0  29   0   -7.80    7.50
   0  29   0  -13.10   10.50
  -1  29   0   17.60   14.80
   1  29   0   17.00    8.30
   1  29   0   15.20    9.40
  -1  29   0    3.50    7.80
   1  29   0    8.20   13.70
   1  29   0   14.00   12.10
  -2 -29   0  -23.50   18.10
  -2 -29   0   -1.50   23.20
   2  29   0    1.70    7.80
   2  29   0  -13.90   17.30
  -2  29   0   -4.90    7.00
  -2  29   0   -3.90   13.50
   2  29   0   -2.00    9.40
   2  29   0  -18.10   12.70
  -3 -29   0   56.59   33.60
  -3  29   0   23.80    8.00
   3  29   0   38.90   18.50
   3  29   0   11.20   13.60
   3  29   0   65.69   14.60
   3  29   0   40.90   12.60
  -4 -29   0   98.29   35.60
  -4  29   0   83.09   11.20
   4  29   0   44.10   17.00
   4  29   0   36.60   19.70
   4  29   0   79.59   15.30
   4  29   0  109.09   14.80
  -5 -29   0  129.39   40.90
   5  29   0  112.09   20.20
  -5  29   0  106.89   13.00
   5  29   0  116.19   16.80
   5  29   0   78.69   15.70
   5  29   0   59.69   30.50
  -6 -29   0   10.60   36.90
   6  29   0   31.90   16.50
   6  29   0   31.50   21.40
   6  29   0   31.90   13.20
   6  29   0    8.70   10.90
  -6  29   0   16.40    7.90
  -7 -29   0  409.46   66.59
   7  29   0  377.06   38.70
  -7  29   0  367.56   34.00
   7  29   0  376.66   47.60
   7  29   0  375.86   37.60
  -7  29   0  323.57   36.80
   7  29   0  372.46   42.50
  -8 -29   0  259.97   61.39
   8  29   0  340.97   36.30
   8  29   0  309.27   46.20
  -8  29   0  351.46   32.60
   8  29   0  302.37   35.50
  -8  29   0  357.86   34.80
   8  29   0  304.67   39.90
   9  29   0   30.00   13.20
   9  29   0   19.30   22.30
  -9  29   0   15.40   11.50
   9  29   0   16.80   16.30
  -9  29   0   17.40   10.70
   9  29   0   38.90   13.20
  10  29   0   34.70   13.70
 -10  29   0   61.69   13.30
 -10  29   0   34.80   13.30
  10  29   0   28.80   16.80
  11  29   0  136.19   22.10
  11  29   0  117.69   18.50
 -11  29   0  114.29   19.70
 -11  29   0  143.19   19.10
   0  30   0   14.70   14.50
   0  30   0    5.10    8.60
   0  30   0    6.90   11.40
   1  30   0  939.01   79.89
  -1  30   0  820.92   77.69
   1  30   0  829.92   73.79
  -1  30   0  882.11   77.69
   1  30   0  928.51   84.39
  -2  30   0  451.35   37.50
   2  30   0  419.76   39.60
   2  30   0  363.26   42.30
   2  30   0  397.26   45.60
  -3 -30   0   70.19   27.80
  -3 -30   0   47.10   36.50
   3  30   0  110.89   18.90
   3  30   0   99.99   23.30
   3  30   0  125.59   16.00
   3  30   0   73.19   13.70
  -4 -30   0  366.96   49.99
   4  30   0  262.87   35.20
  -4  30   0  266.27   27.10
   4  30   0  319.47   30.90
   4  30   0  279.87   31.50
   4  30   0  275.37   38.30
  -5 -30   0   27.50   34.30
   5  30   0    9.50   11.70
   5  30   0  -14.60   16.30
  -5  30   0    5.40    7.00
   5  30   0    0.40   14.60
   5  30   0   33.10   11.10
   6  30   0   -1.90   10.20
  -6  30   0    8.00    7.20
   6  30   0   11.80   15.30
   6  30   0   -1.60   11.40
   6  30   0   -7.90   18.30
   7  30   0   16.70   11.60
   7  30   0  -26.40   13.80
   7  30   0  -13.60   19.20
  -7  30   0    0.90   10.50
   7  30   0  -10.60   11.60
  -7  30   0   -2.80    7.40
  -8  30   0  254.17   31.50
   8  30   0  308.57   45.60
  -8  30   0  255.27   29.40
   8  30   0  264.87   30.90
   8  30   0  222.38   31.00
   8  30   0  285.67   31.40
   9  30   0  153.18   21.10
   9  30   0  133.79   23.30
  -9  30   0  122.69   19.10
   9  30   0  170.88   21.60
  -9  30   0  160.18   19.10
 -10  30   0   -7.70   11.70
  10  30   0  -17.00   10.90
  10  30   0   -2.80   15.40
 -10  30   0    7.30   11.30
  10  30   0    2.80   12.20
  11  30   0   17.60   12.20
  11  30   0   -1.80   15.20
 -11  30   0   21.60   12.40
 -11  30   0   11.00   13.50
  11  30   0   14.80   13.10
   0  31   0   13.50   14.70
   0  31   0   -2.60   11.40
   0  31   0    3.50    8.70
  -1  31   0  123.19   20.50
   1  31   0  156.08   21.20
   1  31   0  171.18   18.60
   1  31   0  131.59   23.50
  -1  31   0  128.19   16.60
  -2  31   0   26.00    8.40
   2  31   0    6.10   15.90
   2  31   0   30.40    9.70
   2  31   0   17.00   13.60
   2  31   0   25.80   11.10
  -3 -31   0   30.30   21.50
   3  31   0   39.60   17.70
   3  31   0    4.30    8.60
   3  31   0   -0.80   13.40
  -3  31   0   -5.00    6.70
   3  31   0   -5.50   10.10
  -4 -31   0    4.50   27.00
   4  31   0   -7.20   11.20
   4  31   0    7.10    9.20
   4  31   0   32.60   19.50
  -4  31   0    3.30    6.70
   4  31   0   12.20   14.10
  -5 -31   0   32.30   33.40
   5  31   0   37.90   20.30
  -5  31   0    4.90    7.20
   5  31   0   17.50   15.30
   5  31   0   31.70   11.30
   5  31   0   -0.60   11.80
  -6 -31   0   80.29   48.50
   6  31   0  136.49   29.80
   6  31   0  160.98   21.70
   6  31   0  161.88   24.00
  -6  31   0  140.89   16.80
  -7 -31   0   14.10   40.70
   7  31   0   35.30   13.30
   7  31   0   54.89   18.10
   7  31   0   29.80   23.80
  -7  31   0   73.89   11.50
  -7  31   0   76.19   13.80
   7  31   0   83.49   16.70
  -8  31   0  247.18   24.70
   8  31   0  195.58   28.00
   8  31   0  178.38   35.10
  -8  31   0  213.08   26.50
   8  31   0  211.88   27.70
   8  31   0  197.38   25.40
  -9  31   0   21.70   10.90
   9  31   0   72.59   18.50
   9  31   0   34.30   13.30
  -9  31   0   41.10   13.30
   9  31   0   43.60   14.20
  10  31   0   -7.80   11.20
  10  31   0    9.80   12.00
 -10  31   0    9.80   11.10
  10  31   0    1.60   15.40
 -10  31   0   -2.30   11.40
 -11  31   0  255.57   31.60
 -11  31   0  256.17   28.60
  11  31   0  220.78   28.10
  11  31   0  251.77   33.70
   0  32   0  642.04   57.39
   0  32   0  643.94   54.79
   0  32   0  559.44   59.19
   1  32   0  512.05   48.40
  -1  32   0  439.56   47.20
   1  32   0  488.75   51.59
  -1  32   0  497.25   44.70
   1  32   0  558.14   46.10
   2  32   0  363.06   47.30
   2  32   0  436.86   45.40
  -2  32   0  472.65   40.20
   2  32   0  465.25   42.50
   3  32   0  619.14   53.79
   3  32   0  532.55   59.19
  -3  32   0  603.84   50.99
   3  32   0  612.24   52.49
   3  32   0  520.85   56.09
  -4 -32   0   38.20   25.50
   4  32   0   52.89   13.60
   4  32   0   41.40   16.40
   4  32   0   47.90   11.80
   4  32   0   60.99   22.00
  -4  32   0   45.20    9.30
  -5 -32   0   12.90   28.40
   5  32   0   11.90   11.30
   5  32   0    2.30   18.40
   5  32   0    8.10   12.30
  -5  32   0   21.00    8.00
  -6 -32   0   32.40   34.10
   6  32   0    3.20   20.30
   6  32   0   -2.50   11.70
   6  32   0   14.70   10.70
  -6  32   0    0.80    7.50
   6  32   0    7.50   15.50
   7  32   0    5.30   15.20
  -7  32   0   -6.50    7.70
  -7  32   0   14.20   10.40
   7  32   0    4.60   21.00
   7  32   0   -0.50   10.20
   7  32   0   19.90   13.00
   8  32   0   27.80   12.30
  -8  32   0   31.90   10.40
  -8  32   0   24.30   11.60
   8  32   0   19.00   16.30
   8  32   0   28.00   13.50
   9  32   0  488.75   46.50
   9  32   0  457.25   49.70
  -9  32   0  478.75   44.40
  10  32   0   54.09   14.50
 -10  32   0   45.40   14.00
  10  32   0   33.80   19.40
 -10  32   0   50.29   14.60
  10  32   0   40.60   13.30
   0  33   0  -12.20   11.90
   0  33   0    3.20    8.90
   1  33   0    2.10   12.40
  -1  33   0   -5.90    7.80
   1  33   0    6.70    9.60
  -1  33   0   15.70   12.00
  -2  33   0   91.69   16.50
   2  33   0  133.89   17.10
   2  33   0  122.49   18.70
   2  33   0  137.99   24.30
  -2  33   0   98.59   13.90
   2  33   0   94.99   14.30
   3  33   0  118.09   15.90
   3  33   0  101.59   19.60
   3  33   0  129.19   24.80
   3  33   0  101.39   16.60
  -3  33   0  106.59   14.20
  -4 -33   0  103.49   25.10
  -4 -33   0  140.09   22.50
   4  33   0   83.09   23.70
   4  33   0   66.19   24.50
   4  33   0  116.09   17.50
  -4  33   0   85.29   12.80
  -5  33   0   94.69   13.20
   5  33   0  101.99   17.60
   5  33   0  122.69   20.80
   5  33   0  117.29   26.20
   6  33   0   24.50   16.50
   6  33   0   69.29   13.60
   6  33   0   47.50   22.70
   6  33   0   48.50   22.80
  -7  33   0   60.49   12.80
   7  33   0   39.70   17.80
   7  33   0   52.99   14.90
  -7  33   0   61.99   11.50
  -8  33   0    3.50   10.30
   8  33   0    5.40   10.70
   8  33   0    7.50   12.20
   8  33   0   -5.20   15.50
  -8  33   0    9.70    9.00
  -9  33   0   -3.20    9.70
   9  33   0   -6.80   10.50
   9  33   0   -7.40   11.70
   9  33   0    2.20   15.50
  -9  33   0    3.40   10.90
 -10  33   0   16.90   11.20
 -10  33   0   21.70   12.80
  10  33   0   17.80   11.50
  10  33   0   28.70   16.50
  10  33   0   24.50   19.60
   0  34   0  574.64   53.19
   0  34   0  548.65   50.19
   1  34   0  148.79   21.20
  -1  34   0  131.39   17.00
  -1  34   0  154.98   20.30
   1  34   0  142.89   18.20
   2  34   0  813.02   74.79
   2  34   0  831.32   69.49
  -2  34   0  754.82   69.49
   2  34   0  810.02   71.99
  -2  34   0  775.12   67.69
  -3  34   0   17.00    7.60
   3  34   0    7.10   13.70
   3  34   0   38.70   18.50
   3  34   0   15.10   11.30
   4  34   0   11.30   18.00
   4  34   0   13.50   11.70
  -4  34   0    9.90    7.70
   4  34   0   -1.90    8.60
   4  34   0   20.10   14.50
   5  34   0    5.20    8.80
   5  34   0    4.00   18.30
   5  34   0    7.10   19.10
   5  34   0  -19.90   13.70
   6  34   0   81.09   16.90
   6  34   0   97.29   21.00
   6  34   0   93.49   40.10
  -6  34   0  117.49   14.20
   6  34   0  116.59   16.20
  -7  34   0   17.60   10.80
   7  34   0    5.30    9.90
   7  34   0   25.60   17.00
  -7  34   0   33.00    9.50
   7  34   0   27.70   13.40
  -8  34   0  122.89   16.40
   8  34   0  104.89   22.40
   8  34   0  130.69   18.10
   8  34   0  129.89   19.80
  -8  34   0  149.29   18.50
  -9  34   0   49.90   13.20
   9  34   0   36.20   17.60
   9  34   0   85.39   15.40
  -9  34   0   36.70   12.40
   0  35   0   -5.00   13.00
   0  35   0   -2.70    8.40
  -1  35   0  156.98   19.20
   1  35   0  168.58   19.40
  -1  35   0  132.39   21.50
   1  35   0  163.18   22.10
   2  35   0   86.79   13.20
   2  35   0   73.59   17.60
  -2  35   0   70.69   15.10
  -2  35   0   82.69   12.30
   2  35   0  113.19   15.40
   3  35   0    5.90    8.60
   3  35   0   -2.90   16.20
   3  35   0    4.80   10.80
   3  35   0   -4.50   13.50
  -3  35   0    9.40   10.60
  -3  35   0    5.20    7.60
   4  35   0   46.90   19.80
   4  35   0   41.50   11.00
   5  35   0  175.28   23.30
   5  35   0  222.98   23.60
  -5  35   0  176.18   20.30
   5  35   0  182.38   25.90
  -6  35   0   54.29   10.40
  -6  35   0   29.40   14.20
   6  35   0   50.09   14.80
   6  35   0   46.40   17.80
  -7  35   0    9.80   10.40
   7  35   0   19.80   12.50
   7  35   0   36.90   11.00
   7  35   0   22.00   16.40
  -7  35   0   24.20    9.30
  -8  35   0   15.90   10.80
   8  35   0    1.80   10.90
   8  35   0    4.00   11.70
  -8  35   0    0.20   13.80
   8  35   0   -1.30   15.30
  -9  35   0    0.10   11.10
   9  35   0   -3.90    9.50
  -9  35   0   -9.40    9.20
   9  35   0   19.60   15.80
   0  36   0   11.80   12.60
   0  36   0   27.10    9.90
   1  36   0  434.36   40.50
   1  36   0  365.86   43.40
  -1  36   0  464.55   39.50
  -1  36   0  437.26   42.20
   2  36   0   26.10   14.10
  -2  36   0   13.00   11.40
   2  36   0    4.70    7.80
   3  36   0  317.87   32.50
  -3  36   0  314.47   29.30
   3  36   0  338.77   31.20
  -3  36   0  247.18   32.10
   3  36   0  313.87   36.80
  -4  36   0   66.49   13.80
   4  36   0   74.19   14.60
   4  36   0   45.50   16.90
   4  36   0   66.99   11.90
  -4  36   0   61.79   10.70
   5  36   0    8.20    8.80
  -5  36   0   13.30    7.70
   5  36   0   -2.10   10.60
   5  36   0   15.80   14.90
  -6  36   0   21.30   11.80
   6  36   0   39.00   11.30
   6  36   0   34.30   16.50
  -6  36   0   56.79   10.30
   6  36   0   34.00   12.50
   7  36   0    0.60   15.50
  -7  36   0   21.10    8.90
  -7  36   0  -15.20    9.50
   7  36   0    7.10   16.40
   7  36   0   11.90   11.50
   8  36   0   15.50   10.40
  -8  36   0    5.90    9.10
  -8  36   0   11.10   10.30
   8  36   0   -1.40   15.50
   8  36   0   18.90   12.20
   0  37   0   -4.00    8.00
   0  37   0   12.30   12.50
  -1  37   0  -14.80   11.10
   1  37   0    1.30   12.40
  -1  37   0   14.00    8.10
   1  37   0   -4.60    8.60
   2  37   0    0.50    9.60
   2  37   0   15.70   13.60
  -2  37   0    8.40    7.50
  -2  37   0   11.50   10.90
  -3  37   0   26.40   11.60
   3  37   0   31.80   11.40
   3  37   0    2.50    7.80
  -3  37   0   24.80    8.00
   3  37   0    8.80   14.20
   4  37   0  158.98   24.20
   4  37   0  210.48   22.30
  -4  37   0  185.48   22.20
  -4  37   0  198.18   20.30
   4  37   0  160.88   21.80
  -5  37   0  166.68   18.60
   5  37   0  164.58   24.60
   5  37   0  167.08   21.00
  -5  37   0  164.08   20.10
   5  37   0  143.69   20.20
   6  37   0   14.50   15.10
  -6  37   0   17.80    8.20
   6  37   0   11.10   10.20
   6  37   0   25.00   12.00
  -6  37   0    7.20   10.60
   7  37   0   16.90    9.20
  -7  37   0    6.10    8.40
  -7  37   0   -1.90    9.50
   7  37   0    0.00   15.00
   7  37   0   17.60   11.70
   0  38   0   60.89   14.60
   0  38   0   61.09   11.50
  -1  38   0   90.49   15.40
  -1  38   0  108.49   13.70
   1  38   0   68.19   16.80
   1  38   0  104.09   14.60
  -2  38   0  279.97   29.90
   2  38   0  251.07   32.50
  -2  38   0  266.87   26.40
   2  38   0  251.77   28.00
   3  38   0   88.29   15.00
  -3  38   0  117.49   16.30
   3  38   0   96.69   18.70
  -3  38   0  108.09   13.40
   3  38   0   81.29   14.00
   4  38   0  390.16   35.40
  -4  38   0  338.97   31.40
   4  38   0  354.96   39.50
  -4  38   0  304.37   34.80
  -5  38   0   18.60   11.10
   5  38   0   22.80   11.70
  -5  38   0    8.80    7.50
   5  38   0    3.80   15.10
   6  38   0    1.00   14.80
  -6  38   0   -0.60   10.80
  -6  38   0    8.80    7.50
   6  38   0    9.60    9.00
   6  38   0   -7.10   11.00
   0  39   0    1.70    8.30
   0  39   0   -6.90   11.30
  -1  39   0   10.30    8.00
   1  39   0   18.20    9.40
   1  39   0    6.90   12.40
  -1  39   0   20.90   11.40
   2  39   0   52.39   12.10
  -2  39   0   55.59   10.30
   2  39   0   56.89   16.20
  -2  39   0   54.19   14.50
  -3  39   0  174.48   19.80
  -3  39   0  157.48   17.90
   3  39   0  115.59   21.40
   3  39   0  137.29   18.80
   3  39   0  152.08   22.30
   4  39   0   61.39   12.90
  -4  39   0   42.20    9.00
   4  39   0   20.60    8.90
  -4  39   0   37.50   11.60
   4  39   0   37.30   19.90
   5  39   0  273.57   28.80
  -5  39   0  209.88   27.80
   5  39   0  242.38   34.00
   5  39   0  300.57   26.60
  -5  39   0  253.07   25.30
   6  39   0   20.80   16.20
   6  39   0   13.90    9.20
   0  40   0  271.67   31.80
   0  40   0  306.37   28.60
   1  40   0   -0.20    8.60
  -1  40   0   -7.60   10.40
   1  40   0    9.90   12.50
  -1  40   0    9.70    7.60
   2  40   0   22.80   13.20
  -2  40   0   13.80   11.50
   2  40   0   26.70   10.40
  -2  40   0    3.80    7.20
  -3  40   0  362.66   37.90
   3  40   0  380.36   41.80
  -3  40   0  379.56   37.70
   3  40   0  432.06   37.40
   4  40   0   11.00   10.40
  -4  40   0   -0.20    9.80
   4  40   0   10.40   14.50
   4  40   0   27.30    8.30
  -4  40   0   23.10    7.70
   0  41   0    4.00   10.70
   0  41   0    6.20   12.80
  -1  41   0   67.39   13.00
   1  41   0   75.89   12.30
   1  41   0   63.09   14.30
  -1  41   0   48.00   13.50
   2  41   0   18.70   13.10
   2  41   0   27.40   11.80
  -2  41   0   19.10   10.90
  -2  41   0    7.40    7.60
  -3  41   0   23.00    7.50
   3  41   0   21.80   13.50
  -3  41   0   22.50   10.50
 -16   0   1   -4.60   19.60
 -16   0   1   -1.80   26.10
 -16   0   1   -0.30   15.80
 -15   0   1  227.38   28.30
 -15   0   1  176.98   26.50
 -15   0   1  178.98   30.40
 -14   0   1  -12.60   14.10
 -14   0   1  -69.29   42.10
 -14   0   1   -3.90   15.20
 -14   0   1    2.40   17.60
 -13   0   1  362.76   40.10
 -13   0   1  369.46   46.90
 -13   0   1  336.57   41.80
  12   0  -1   -7.70   19.70
 -12   0   1   21.60   42.20
 -12   0   1    9.40   12.20
 -12   0   1    4.20   14.20
 -12   0   1   10.80   16.20
  11   0  -1   25.70   19.70
 -11   0   1   91.49   44.30
 -10   0   1   -0.50   31.10
 -10   0   1   29.60   13.30
 -10   0   1   22.20   11.50
 -10   0   1   24.90   10.00
  10   0  -1   -6.80   14.90
  -9   0   1  623.54   56.29
   9   0  -1  617.54   55.19
  -9   0   1  656.93   81.79
   9   0  -1  653.03   63.39
  -9   0   1  782.72   81.89
  -9   0   1  601.94   55.49
  -8   0   1  -40.80   25.30
   8   0  -1    3.00   14.90
  -8   0   1   -6.00    7.60
  -8   0   1  -17.90   26.00
  -8   0   1    8.00   13.30
  -7   0   1   23.50    8.40
  -7   0   1   -2.40   27.50
  -7   0   1   12.30   29.60
   7   0  -1   28.50   15.10
  -6   0   1   14.80    7.40
   6   0  -1   13.40   13.90
  -5   0   1 2595.24  221.68
  -4   0   1  -15.60   17.90
   4   0  -1   -3.30   12.10
  -4   0   1   -0.50   21.10
   3   0  -1   56.89   13.00
  -3   0   1   88.29   23.50
  -3   0   1   34.40   19.70
   3   0  -1   23.30   17.90
  -2   0   1    2.80   12.90
   2   0  -1   -8.60   12.00
   2   0  -1   -5.30    8.40
  -2   0   1  -12.60   12.40
   0   0  -1    3.60    2.90
   0   0   1    3.20    2.00
   0   0  -1    0.90    6.00
   0   0  -1    1.60    2.10
  -1   0  -1 4045.20  331.47
   2   0   1   17.80    7.90
  -2   0  -1    1.80   14.40
  -2   0  -1    1.60   12.70
   3   0   1  434.36   41.60
  -3   0  -1  408.16   46.90
   3   0   1  484.45   48.10
  -3   0  -1  582.94   53.59
   4   0   1   -1.90   17.40
  -4   0  -1   -0.20   16.90
   4   0   1   -0.10    9.40
  -4   0  -1  -15.00   20.60
  -5   0  -1  454.65   58.59
   5   0   1  553.04   46.40
  -5   0  -1  432.06   53.19
   6   0   1   22.30   13.90
  -6   0  -1  -22.40   26.20
  -6   0  -1   20.90   23.30
   7   0   1  188.08   26.40
  -7   0  -1  179.48   21.00
  -7   0  -1  203.68   38.80
  -7   0  -1  218.58   40.50
  -8   0  -1   14.40    8.10
  -8   0  -1    2.30    9.10
  -8   0  -1  -25.40   25.10
   8   0   1    3.90   12.30
  -8   0  -1   17.20   27.10
  -9   0  -1   60.39   12.50
  -9   0  -1   10.50   33.60
  -9   0  -1   52.89   13.80
  -9   0  -1   47.40   10.50
  -9   0  -1   34.80   33.10
   9   0   1   23.50   16.00
 -10   0  -1    8.10    9.60
 -10   0  -1   75.89   36.20
  10   0   1  -14.20   14.00
 -10   0  -1   19.00   11.60
 -10   0  -1   23.90   14.10
  11   0   1 2169.98  187.78
  11   0   1 2169.48  180.18
 -11   0  -1 2415.96  206.68
 -11   0  -1 2069.69  181.68
 -11   0  -1 2206.58  181.98
 -12   0  -1    0.80   12.00
 -12   0  -1    0.50   13.60
  12   0   1  -13.30   16.70
 -12   0  -1    9.60   44.70
 -12   0  -1  -12.40   16.90
  12   0   1  -12.80   11.00
 -13   0  -1   24.70   18.00
 -13   0  -1  223.78   57.39
 -14   0  -1   -1.20   15.80
 -14   0  -1    0.50   14.40
 -14   0  -1   18.10   19.10
 -14   0  -1   15.40   45.60
 -15   0  -1   68.29   22.30
 -15   0  -1   87.69   19.50
 -15   0  -1   53.19   18.40
 -16   0  -1   11.30   20.60
 -16   0  -1   18.00   20.40
 -16  -1   1  177.78   30.40
 -16  -1   1  215.78   28.70
 -16  -1   1  227.18   42.00
 -16   1   1  219.08   28.50
 -16   1   1  154.98   30.90
 -16   1   1  214.38   29.30
 -15  -1   1   80.79   19.80
 -15  -1   1   81.09   20.70
 -15  -1   1   65.19   22.60
 -15   1   1  113.79   24.30
 -15   1   1   95.59   20.00
 -15   1   1  106.09   21.40
 -14  -1   1   49.50   16.10
 -14  -1   1   10.70   18.10
 -14  -1   1   57.29   53.99
 -14  -1   1   40.30   16.90
 -14   1   1   44.90   16.00
 -14   1   1   -3.20   48.50
 -14   1   1   40.60   16.80
 -14   1   1   14.40   18.80
 -13  -1   1  917.31   81.49
 -13  -1   1  645.84  106.19
  13  -1  -1 1001.70   81.49
 -13  -1   1  820.72   81.49
  13   1  -1  917.91   79.39
  13   1  -1  919.41   90.79
 -13   1   1  769.32  110.59
 -13   1   1  852.61   84.19
 -13   1   1  997.00   81.89
 -13   1   1  885.11   82.39
  12  -1  -1  265.47   39.20
 -12  -1   1  285.37   35.10
 -12  -1   1  279.07   33.20
 -12  -1   1  353.76   66.29
 -12  -1   1  267.97   32.60
  12   1  -1  283.37   32.30
 -12   1   1  253.97   33.30
  12   1  -1  337.07   44.90
 -12   1   1  293.77   35.20
 -12   1   1  303.17   63.69
 -12   1   1  279.47   32.40
  11  -1  -1 1355.46  121.19
 -11  -1   1 1463.25  125.09
  11  -1  -1 1578.04  130.29
 -11  -1   1 1469.05  122.99
 -11  -1   1 1548.35  149.49
 -11  -1   1 1459.25  123.19
 -11   1   1 1467.55  122.69
 -11   1   1 1351.46  122.79
 -11   1   1 1453.75  124.59
 -11   1   1 1377.36  146.49
  11   1  -1 1466.15  121.59
  11   1  -1 1380.16  139.09
 -10  -1   1  723.53  121.29
 -10  -1   1  853.21   71.29
 -10  -1   1  776.12   70.19
 -10  -1   1  907.71   97.29
  10  -1  -1  748.03   76.79
 -10   1   1  797.82   95.59
 -10   1   1  861.01   72.49
  10   1  -1  770.32   77.89
 -10   1   1  711.33   69.69
 -10   1   1  867.11   71.09
  10   1  -1  823.42   69.89
   9  -1  -1  252.67   36.70
  -9  -1   1  371.26   35.30
  -9  -1   1  305.27   33.70
  -9  -1   1  302.67   51.49
  -9  -1   1  356.76   32.30
  -9   1   1  354.76   57.09
   9   1  -1  343.77   42.00
   9   1  -1  298.57   31.70
  -9   1   1  381.56   35.70
  -9   1   1  274.57   31.60
  -9   1   1  457.05   67.29
  -9   1   1  310.87   32.70
  -8  -1   1  487.15   39.90
  -8  -1   1  502.85   65.69
  -8  -1   1  359.06   44.10
  -8  -1   1  387.36   56.29
   8  -1  -1  387.06   45.70
  -8   1   1  531.55   64.39
  -8   1   1  397.36   39.40
  -8   1   1  508.75   60.29
  -8   1   1  437.66   44.80
   8   1  -1  410.26   46.80
  -7  -1   1  753.62   81.99
  -7  -1   1  731.13   61.59
   7  -1  -1  686.43   66.49
  -7   1   1  686.63   61.39
   7   1  -1  717.73   67.49
  -7   1   1  764.22   88.89
  -7   1   1  748.63   78.29
   6  -1  -1  513.05   49.50
  -6  -1   1  515.95   44.30
  -6  -1   1  474.15   60.19
  -6   1   1  483.55   43.90
  -6   1   1  527.35   63.29
  -6   1   1  486.35   72.79
   5  -1  -1  109.89   17.00
  -5  -1   1  104.59   29.20
  -5   1   1   76.29   26.30
   5   1  -1  139.89   21.10
  -5   1   1  103.39   27.60
  -4  -1   1  335.07   40.60
   4  -1  -1  364.36   36.70
   4  -1  -1  374.76   44.20
   4   1  -1  417.16   37.70
  -4   1   1  299.87   42.10
  -4   1   1  399.16   43.40
   3  -1  -1  484.15   41.20
  -3  -1   1  455.55   48.60
   3  -1  -1  401.26   46.50
  -3  -1   1  436.66   47.10
  -3   1   1  386.46   46.70
  -3   1   1  356.86   45.40
   3   1  -1  496.35   43.80
  -2  -1   1  186.58   22.90
   2  -1  -1  148.69   24.10
  -2  -1   1  218.38   27.90
   2  -1  -1  181.58   21.60
   2   1  -1  185.58   21.60
   2   1  -1  196.58   25.60
  -2   1   1  150.88   21.70
  -2   1   1  206.28   26.90
   1  -1  -1  209.48   23.40
  -1  -1   1  249.58   23.10
  -1  -1   1  280.17   23.80
  -1   1   1  247.08   23.90
   1   1  -1  233.68   23.00
   1   1  -1  267.07   21.70
   0  -1  -1 1443.46  119.89
   0  -1   1 1436.06  118.19
  -1  -1  -1 1474.05  116.49
   1  -1   1 1372.86  115.99
  -1   1  -1 1370.46  115.99
  -1   1  -1 1469.15  115.69
   1   1   1 1341.27  116.89
  -2  -1  -1  713.13   69.19
   2  -1   1  802.42   63.49
  -2  -1  -1  782.82   67.69
  -2   1  -1  674.63   66.89
  -2   1  -1  684.13   66.69
   2   1   1  729.83   66.99
   2   1   1  825.82   63.99
  -3  -1  -1  425.96   47.90
  -3  -1  -1  454.05   47.20
   3  -1   1  441.46   41.30
  -3   1  -1  516.45   46.90
   3   1   1  448.56   42.50
   3   1   1  470.55   47.40
  -3   1  -1  431.76   49.99
   4  -1   1  458.55   41.60
  -4  -1  -1  524.85   51.29
   4  -1   1  404.56   46.10
  -4  -1  -1  430.16   54.29
   4   1   1  403.86   41.00
  -4   1  -1  404.26   50.19
  -4   1  -1  435.96   48.30
   5  -1   1  533.15   50.29
  -5  -1  -1  658.83   64.29
  -5  -1  -1  560.44   58.89
   5  -1   1  599.74   58.19
  -5   1  -1  533.15   57.99
  -5   1  -1  470.65   61.19
   5   1   1  514.65   50.79
  -6  -1  -1 2103.09  174.28
  -6  -1  -1 1788.92  172.48
  -6  -1  -1 2049.70  162.08
   6  -1   1 1792.92  172.28
   6  -1   1 1841.92  164.68
  -6   1  -1 1991.50  161.98
   6   1   1 2060.39  165.48
  -6   1  -1 1892.21  172.68
  -6   1  -1 2032.40  173.58
   7  -1   1 3486.65  296.47
  -7  -1  -1 3585.04  307.67
  -7  -1  -1 3236.88  302.97
  -7   1  -1 3710.13  303.47
  -7   1  -1 3842.72  306.87
  -8  -1  -1  691.93   81.19
   8  -1   1  684.53   67.79
  -8  -1  -1  690.23   61.89
  -8  -1  -1  637.24   81.59
  -8   1  -1  640.64   79.29
  -8   1  -1  690.93   61.19
   8   1   1  768.02   66.99
  -8   1  -1  710.73   80.99
  -8   1  -1  771.12   62.69
  -9  -1  -1   35.00   12.90
  -9  -1  -1   28.40    9.80
  -9  -1  -1   29.00   10.60
  -9  -1  -1  -42.20   28.40
   9  -1   1   33.70   15.20
  -9  -1  -1   90.69   39.20
  -9   1  -1    6.80    9.50
  -9   1  -1   25.40   11.90
   9   1   1   13.80   14.30
  -9   1  -1   25.30   33.20
  -9   1  -1   10.70    8.90
 -10  -1  -1  223.48   49.50
 -10  -1  -1  289.67   30.60
 -10  -1  -1  341.07   35.20
  10  -1   1  298.57   36.00
 -10  -1  -1  323.67   32.80
 -10   1  -1  266.67   31.90
 -10   1  -1  265.27   51.39
  10   1   1  291.97   38.20
 -10   1  -1  268.97   34.20
 -10   1  -1  226.38   30.00
 -11  -1  -1  329.87   35.00
 -11  -1  -1  355.66   63.19
 -11  -1  -1  304.57   34.80
 -11  -1  -1  347.97   39.90
  11   1   1  318.17   33.90
  11   1   1  279.37   40.40
  12  -1   1  -18.30   13.50
 -12  -1  -1  -26.00   42.90
 -12  -1  -1   -3.60   11.70
 -12  -1  -1    9.70   14.30
 -12  -1  -1    4.20   16.80
  12  -1   1  -17.20    8.80
 -12   1  -1   11.60   17.10
 -12   1  -1   -0.70   11.60
 -12   1  -1  -19.10   13.00
  12   1   1   -9.80   10.50
  12   1   1    1.90   19.40
 -12   1  -1   33.40   47.60
 -13  -1  -1  522.35   85.99
 -13  -1  -1  506.25   56.99
 -13  -1  -1  566.74   53.79
 -13  -1  -1  476.05   53.09
 -13   1  -1  583.24   54.09
 -13   1  -1  475.55   53.89
 -13   1  -1  589.74   58.49
  13   1   1  587.04   49.90
 -13   1  -1  440.36   81.39
 -14  -1  -1  203.18   26.70
 -14  -1  -1  162.48   28.00
 -14  -1  -1  160.28   25.70
 -14  -1  -1  133.59   60.29
 -14   1  -1  149.99   56.69
 -14   1  -1  185.28   26.40
 -14   1  -1  195.38   26.90
 -14   1  -1  152.78   27.70
 -15  -1  -1  842.42   72.99
 -15  -1  -1  694.23   71.19
 -15  -1  -1  748.43   74.49
 -15   1  -1  668.33   75.69
 -15   1  -1  783.62   71.79
 -15   1  -1  853.31   73.29
 -16  -1  -1  533.75   58.19
 -16  -1  -1  412.06   50.49
 -16   1  -1  390.56   47.40
 -16   1  -1  359.36   50.39
 -16  -2   1  129.49   22.50
 -16  -2   1  165.18   25.00
 -16   2   1  130.99   30.80
 -16   2   1  155.58   24.90
 -16   2   1  100.59   23.20
 -15  -2   1  -11.90   15.10
 -15  -2   1   -7.70   16.40
 -15  -2   1   -2.50   18.50
 -15   2   1   -2.90   14.50
 -15   2   1  -14.60   15.80
 -15   2   1   -4.30   18.70
 -14  -2   1  287.27   65.79
 -14  -2   1  266.37   32.20
 -14   2   1  219.98   29.30
 -14   2   1  189.18   31.30
 -14   2   1  165.58   26.00
 -14   2   1   91.39   53.09
 -13  -2   1   80.49   21.80
 -13  -2   1   86.49   19.10
 -13  -2   1   94.19   52.69
 -13  -2   1  120.29   20.30
 -13   2   1  117.89   23.50
 -13   2   1  150.98   52.99
  13   2  -1   66.79   29.20
  13   2  -1  132.89   18.30
  12  -2  -1   82.09   22.90
 -12   2   1   84.19   16.70
 -12   2   1  133.99   50.19
 -12   2   1   75.99   18.90
 -12   2   1   96.19   22.00
  12   2  -1  120.09   27.10
 -11  -2   1  109.49   43.00
  11  -2  -1   76.59   23.00
 -11   2   1   55.99   41.50
  11   2  -1  105.79   28.90
 -10  -2   1  172.18   47.20
 -10  -2   1  302.67   33.80
 -10  -2   1  229.38   28.10
 -10  -2   1  260.07   63.69
  10  -2  -1  224.08   34.00
 -10  -2   1  334.47   31.20
  10   2  -1  215.58   34.70
 -10   2   1  241.58   28.20
 -10   2   1  297.17   31.70
 -10   2   1  274.67   29.90
 -10   2   1  202.58   49.90
  -9  -2   1   77.89   14.20
   9  -2  -1   77.19   20.70
  -9  -2   1   87.39   13.50
  -9  -2   1   35.70   40.50
  -9  -2   1   98.49   16.80
  -9  -2   1   64.29   42.20
  -9   2   1  126.89   45.80
  -9   2   1   99.89   15.80
  -9   2   1   78.79   12.70
  -9   2   1   72.09   13.70
   9   2  -1   61.29   20.90
   9   2  -1   92.19   13.40
  -9   2   1  -17.40   33.20
  -8  -2   1   -2.60   33.20
  -8  -2   1   34.20   10.50
  -8  -2   1   35.30   30.00
  -8  -2   1   51.09   17.00
  -8   2   1   39.70   31.20
  -8   2   1   84.39   20.90
   8   2  -1   20.40   16.60
  -8   2   1   38.20   10.50
  -8   2   1  -22.50   29.00
  -7  -2   1  323.27   48.20
  -7  -2   1  398.86   56.99
  -7  -2   1  368.26   34.40
   7  -2  -1  333.97   39.90
  -7   2   1  357.26   47.50
   7   2  -1  312.07   41.90
  -7   2   1  478.55   60.29
  -7   2   1  380.06   34.20
   6  -2  -1 1211.88  102.89
  -6  -2   1 1318.87  124.89
  -6  -2   1 1150.28  111.49
  -6  -2   1 1203.58   99.19
  -6   2   1 1156.38   98.99
   6   2  -1 1174.08  103.59
  -6   2   1 1194.98  111.59
  -5  -2   1   45.20   26.50
   5  -2  -1   54.19   13.60
  -5  -2   1   44.50   24.00
   5  -2  -1   40.00   21.50
  -5   2   1   32.90   22.30
   5   2  -1   38.30   14.40
  -5   2   1   48.50   24.40
   4  -2  -1  357.26   44.10
  -4  -2   1  416.06   49.50
   4  -2  -1  393.06   39.80
  -4  -2   1  475.75   51.19
  -4   2   1  410.46   46.60
  -4   2   1  460.95   48.10
   3  -2  -1  588.44   54.99
  -3  -2   1  627.54   61.09
   3  -2  -1  622.34   60.19
  -3   2   1  597.24   60.79
  -3   2   1  663.83   61.19
  -1  -2   1 1332.87  110.89
   0  -2  -1 6583.04  538.65
   0   2   1 6582.74  538.95
   1  -2   1 2415.86  209.68
  -1  -2  -1 2640.64  211.28
   1   2   1 2629.04  211.58
  -1   2  -1 2560.84  209.78
  -2  -2  -1   46.20   17.70
   2  -2   1   59.79    8.50
   2  -2   1   32.90   12.70
  -2  -2  -1   38.90   19.90
   2   2   1   59.59   11.50
   2   2   1   32.20   16.40
  -2   2  -1   51.29   14.50
   3  -2   1  238.18   25.70
  -3  -2  -1  228.38   34.90
  -3  -2  -1  211.28   33.80
   3  -2   1  288.67   30.00
  -3   2  -1  246.98   32.10
  -3   2  -1  290.77   31.30
   3   2   1  247.18   27.20
  -4  -2  -1  694.23   70.09
  -4  -2  -1  644.94   67.69
   4  -2   1  699.13   58.79
   4   2   1  700.03   59.99
  -4   2  -1  615.74   63.79
  -4   2  -1  702.83   65.69
   5  -2   1  101.79   16.30
  -5  -2  -1  162.18   31.40
  -5  -2  -1   78.89   29.00
   5   2   1   97.09   16.60
  -5   2  -1   94.89   26.90
  -5   2  -1   84.79   26.40
  -6  -2  -1  259.87   26.20
   6  -2   1  238.68   29.70
  -6  -2  -1  258.67   41.80
   6  -2   1  281.77   39.60
  -6  -2  -1  194.58   38.10
  -6   2  -1  249.38   39.10
   6   2   1  315.57   32.60
  -6   2  -1  211.38   24.20
  -6   2  -1  272.87   41.90
  -7  -2  -1   88.19   13.00
  -7  -2  -1   83.19   32.90
  -7  -2  -1   68.69   33.00
   7  -2   1   87.89   16.80
   7  -2   1   50.69   29.30
  -7   2  -1   33.90   26.40
  -7   2  -1   91.29   12.30
   7   2   1   85.19   19.60
  -7   2  -1  132.49   32.30
  -8  -2  -1   33.70   10.30
  -8  -2  -1   54.79   12.50
  -8  -2  -1   25.70   28.40
  -8  -2  -1   36.60   30.50
   8  -2   1   26.30   15.00
  -8   2  -1   38.20    9.60
  -8   2  -1   63.19   31.20
   8   2   1   36.10   16.20
  -8   2  -1   34.00   12.10
  -8   2  -1   65.79   32.10
  -9  -2  -1  166.98   21.10
  -9  -2  -1  155.08   39.70
  -9  -2  -1  132.49   20.40
   9  -2   1  101.99   22.00
  -9  -2  -1  144.89   19.20
  -9  -2  -1  137.49   47.20
   9   2   1  131.59   16.90
  -9   2  -1  162.58   19.80
  -9   2  -1  156.28   19.10
  -9   2  -1  202.78   39.60
  -9   2  -1  152.18   18.00
   9   2   1  175.18   26.20
 -10  -2  -1  353.56   33.40
 -10  -2  -1  344.47   58.49
 -10  -2  -1  291.07   35.70
 -10  -2  -1  297.67   33.60
  10  -2   1  233.48   35.70
  10  -2   1  359.36   31.00
  10   2   1  261.67   38.60
 -10   2  -1  296.57   32.00
 -10   2  -1  264.37   33.50
 -10   2  -1  317.27   36.30
 -10   2  -1  267.57   53.49
 -11  -2  -1   80.29   21.30
  11  -2   1   86.69   21.60
 -11  -2  -1  127.09   49.90
 -11  -2  -1   92.49   17.30
  11   2   1  130.59   27.40
 -11   2  -1  129.29   17.60
 -11   2  -1  101.59   20.50
  11   2   1  119.49   16.30
 -11   2  -1  120.99   45.10
 -11   2  -1   85.29   17.40
 -12  -2  -1   68.89   19.20
 -12   2  -1   21.40   13.20
  12   2   1   22.90   21.00
 -12   2  -1    2.60   44.20
 -12   2  -1   25.80   16.80
 -12   2  -1   16.50   14.80
 -13  -2  -1   -1.40   47.40
 -13  -2  -1  -12.90   14.30
 -13  -2  -1   -4.30   13.20
 -13  -2  -1    5.60   17.30
 -13   2  -1   31.20   15.60
 -13   2  -1   37.70   19.60
 -13   2  -1   14.30   12.90
  13   2   1   12.50   10.90
 -13   2  -1  103.79   49.10
 -14  -2  -1   35.70   45.20
 -14  -2  -1   -2.20   14.80
 -14  -2  -1   48.50   16.80
 -14  -2  -1   35.70   20.10
 -14   2  -1   27.10   16.10
 -14   2  -1   20.90   19.00
 -14   2  -1   35.80   15.40
 -14   2  -1   45.10   48.70
 -15  -2  -1    3.40   18.70
 -15  -2  -1    1.70   15.90
 -15  -2  -1    5.70   15.90
 -15   2  -1   22.30   20.50
 -15   2  -1   21.90   15.60
 -15   2  -1   16.30   16.80
 -16  -2  -1    5.80   16.20
 -16  -2  -1   55.99   28.10
 -16  -2  -1   10.30   19.70
 -16   2  -1    2.60   20.50
 -16   2  -1   39.70   18.20
 -16  -3   1  109.19   23.40
 -16  -3   1  157.08   26.70
 -16   3   1  109.99   38.00
 -16   3   1  144.19   24.20
 -16   3   1  157.38   25.60
 -15  -3   1   31.60   19.20
 -15  -3   1   62.49   18.60
 -15  -3   1   32.50   17.70
 -15   3   1   29.80   21.40
 -15   3   1   47.10   18.40
 -15   3   1   49.60   16.90
 -14  -3   1  636.14   94.89
 -14  -3   1  595.44   59.49
 -14  -3   1  550.34   58.59
 -14   3   1  405.56   83.09
  14   3  -1  653.63   56.09
 -14   3   1  568.14   59.69
 -14   3   1  656.03   58.99
 -14   3   1  617.74   64.99
 -13  -3   1   82.19   52.69
 -13  -3   1  115.79   22.30
 -13  -3   1  106.79   20.20
 -13  -3   1   86.69   19.00
 -13   3   1   80.79   20.20
 -13   3   1   32.20   46.90
 -13   3   1  109.99   19.00
 -13   3   1  111.29   23.90
 -12  -3   1  826.82   69.79
 -12  -3   1  684.53  101.99
 -12   3   1  692.03   71.59
 -12   3   1  770.82   68.69
 -12   3   1  670.13   93.99
 -12   3   1  720.23   69.69
  12   3  -1  836.62   80.89
  11  -3  -1  666.03   67.79
 -11   3   1  672.73   60.99
 -11   3   1  728.93   64.29
 -11   3   1  581.94   83.79
 -11   3   1  654.73   62.19
  11   3  -1  680.33   72.19
  10  -3  -1  419.86   39.60
 -10  -3   1  390.96   42.10
 -10  -3   1  442.96   41.90
 -10  -3   1  440.16   44.00
  10  -3  -1  422.56   47.80
 -10  -3   1  468.75   66.29
  10   3  -1  431.36   41.00
  10   3  -1  435.56   51.39
 -10   3   1  322.57   61.39
 -10   3   1  430.36   41.70
 -10   3   1  455.25   40.90
 -10   3   1  381.96   43.10
   9  -3  -1  251.47   30.90
  -9  -3   1  296.87   27.60
  -9  -3   1  245.08   29.80
  -9  -3   1  273.17   48.10
  -9  -3   1  201.78   25.30
  -9  -3   1  266.27   51.99
   9   3  -1  211.28   33.50
  -9   3   1  218.68   46.60
  -9   3   1  229.08   24.90
  -9   3   1  220.78   26.00
  -9   3   1  228.78   27.60
   9   3  -1  202.78   25.00
  -8  -3   1  182.78   22.00
  -8  -3   1  135.19   36.20
  -8  -3   1  204.98   23.80
  -8  -3   1  234.48   29.50
   8  -3  -1  205.98   27.10
  -8  -3   1  213.98   45.00
  -8   3   1  161.18   37.40
  -8   3   1  160.98   20.40
   8   3  -1  182.38   26.90
  -8   3   1  261.17   28.90
  -8   3   1  226.28   45.30
  -7  -3   1  298.47   31.50
   7  -3  -1  277.77   35.80
  -7  -3   1  380.16   52.59
  -7  -3   1  307.97   47.70
   7  -3  -1  359.06   52.69
  -7   3   1  410.26   49.40
  -7   3   1  315.07   49.30
  -7   3   1  283.07   29.90
   7   3  -1  312.77   38.50
  -6  -3   1  133.19   44.90
  -6  -3   1  110.09   14.50
  -6  -3   1   98.09   31.10
   6  -3  -1   61.49   26.80
   6  -3  -1  109.39   18.90
   6   3  -1   58.09   18.50
  -6   3   1   95.49   32.20
  -6   3   1  127.99   13.80
   5  -3  -1 2327.77  200.48
   5  -3  -1 2405.16  194.68
  -5  -3   1 2271.37  201.48
  -5   3   1 2426.26  199.08
  -5   3   1 2281.27  201.08
   4  -3  -1  890.81   84.09
  -4  -3   1 1140.29   91.19
  -4  -3   1  941.41   89.99
  -4   3   1 1038.10   88.69
  -4   3   1  960.00   89.49
   3  -3  -1  852.71   74.79
  -3  -3   1  903.41   80.39
  -3   3   1  826.32   79.89
  -3   3   1  955.90   79.69
   2  -3  -1  487.45   41.40
  -2  -3   1  473.45   48.00
  -2   3   1  408.26   45.20
   2   3  -1  532.35   42.60
  -2   3   1  387.36   44.70
   1  -3  -1 3179.58  258.77
  -1   3   1 3117.39  258.87
   0  -3  -1  623.24   55.39
   0  -3  -1  613.64   53.49
   0  -3   1  637.54   52.09
   0   3   1  634.84   52.29
  -1   3  -1 9384.36  765.22
  -2  -3  -1  568.34   55.59
  -2  -3  -1  576.44   59.39
   2  -3   1  558.34   48.10
   2  -3   1  573.04   51.79
   2   3   1  579.54   50.69
  -2   3  -1  616.04   52.09
  -2   3  -1  546.25   51.79
   3  -3   1  354.16   29.70
  -3  -3  -1  294.97   39.70
  -3  -3  -1  326.57   38.90
   3  -3   1  293.27   34.80
   3   3   1  282.97   32.40
  -3   3  -1  331.17   37.70
  -3   3  -1  299.87   35.30
   4  -3   1    8.10    9.20
   4  -3   1   34.30   16.70
  -4  -3  -1   14.30   21.90
   4   3   1   -8.30   10.60
  -4   3  -1   17.30   18.20
  -4   3  -1  -24.60   16.80
   5  -3   1  382.16   34.60
  -5  -3  -1  337.27   48.70
  -5   3  -1  295.87   44.20
  -5   3  -1  350.36   41.20
   5   3   1  354.16   36.70
  -6  -3  -1 1708.83  168.58
  -6  -3  -1 2005.80  157.68
   6  -3   1 1817.42  159.48
  -6  -3  -1 2070.89  170.18
  -6   3  -1 1905.01  156.98
   6   3   1 1830.12  160.68
  -6   3  -1 1918.61  166.28
  -6   3  -1 1893.11  167.48
   7  -3   1  443.66   44.30
  -7  -3  -1  436.56   41.70
  -7  -3  -1  527.45   61.29
  -7  -3  -1  497.55   57.09
   7  -3   1  481.05   60.19
  -7   3  -1  469.45   60.19
   7   3   1  443.06   46.50
  -7   3  -1  418.36   40.20
  -8  -3  -1 1349.96  130.39
  -8  -3  -1 1383.66  115.29
  -8  -3  -1 1324.27  114.19
  -8  -3  -1 1516.75  133.49
  -8  -3  -1 1393.16  114.39
  -8   3  -1 1224.98  113.59
  -8   3  -1 1345.17  132.39
  -8   3  -1 1374.96  119.99
  -8   3  -1 1271.87  127.69
   8   3   1 1494.95  119.69
  -9  -3  -1   35.50   13.60
  -9  -3  -1   20.60   10.60
  -9  -3  -1   35.90   36.40
   9  -3   1   12.80   13.60
  -9  -3  -1   21.70    9.70
  -9  -3  -1  101.29   38.40
  -9   3  -1   26.40    9.30
   9   3   1   31.50    9.80
   9   3   1   26.00   16.30
  -9   3  -1   -1.20   28.60
  -9   3  -1   26.50   10.00
  -9   3  -1   10.00   11.50
 -10  -3  -1  119.79   88.79
 -10  -3  -1  291.37   55.09
 -10  -3  -1  347.07   37.60
 -10  -3  -1  312.27   32.80
  10  -3   1  232.18   34.40
 -10  -3  -1  327.97   33.30
  10   3   1  344.47   32.10
 -10   3  -1  367.76   55.39
 -10   3  -1  256.37   34.00
 -10   3  -1  327.17   33.00
 -10   3  -1  275.17   31.10
 -11  -3  -1   50.49   47.80
 -11  -3  -1   -0.20   15.70
  11  -3   1    8.80   14.80
 -11  -3  -1   11.90   11.20
 -11  -3  -1   11.40   12.50
 -11   3  -1   13.80   39.70
 -11   3  -1    3.50   10.40
  11   3   1   -6.40   18.50
 -11   3  -1   -0.20   12.40
 -11   3  -1   -2.20   14.00
  11   3   1    1.90    9.90
 -12  -3  -1  512.35   49.80
 -12  -3  -1  454.25   80.89
 -12  -3  -1  508.25   49.70
 -12  -3  -1  459.75   52.99
  12   3   1  547.95   60.39
 -12   3  -1  504.05   77.79
  12   3   1  539.65   47.80
 -12   3  -1  548.85   49.90
 -12   3  -1  481.35   53.89
 -12   3  -1  442.66   50.29
 -13  -3  -1  180.08   60.29
 -13  -3  -1  117.49   21.00
 -13  -3  -1  123.09   21.00
 -13  -3  -1   74.89   22.30
 -13   3  -1  144.09   20.50
 -13   3  -1  101.09   23.50
 -13   3  -1   91.19   50.79
 -13   3  -1   99.89   20.50
 -14  -3  -1  441.56   47.20
 -14  -3  -1  326.37   49.99
 -14  -3  -1  465.25   46.20
 -14  -3  -1  562.04   88.29
 -14   3  -1  418.66   46.10
 -14   3  -1  503.05   46.30
 -14   3  -1  396.66   50.29
 -14   3  -1  368.36   76.49
 -15  -3  -1  411.16   41.30
 -15  -3  -1  284.67   37.90
 -15  -3  -1  289.77   35.90
 -15   3  -1  345.17   39.50
 -15   3  -1  285.17   38.70
 -15   3  -1  336.07   40.00
 -16  -3  -1  279.57   43.10
 -16  -3  -1  281.37   33.20
 -16  -3  -1  273.27   35.40
 -16   3  -1  276.47   33.50
 -16   3  -1  270.87   36.50
 -16   3  -1  266.27   42.60
 -16  -4   1  -27.50   18.10
 -16  -4   1   19.90   19.30
 -16   4   1   -4.90   31.90
 -16   4   1    1.60   20.90
 -16   4   1  -33.00   15.80
 -15  -4   1   20.90   19.40
 -15  -4   1   35.90   16.60
 -15   4   1   42.70   17.60
 -15   4   1   24.60   19.90
 -15   4   1   36.20   16.20
  15   4  -1   49.30   11.40
 -14  -4   1   96.69   18.80
 -14  -4   1   66.39   20.60
 -14  -4   1   84.19   18.90
 -14  -4   1  173.98   58.59
 -14   4   1   74.19   18.00
 -14   4   1   87.49   22.70
 -14   4   1   93.89   52.39
 -14   4   1   49.00   19.60
 -13  -4   1  110.89   18.30
 -13  -4   1   56.89   16.40
 -13  -4   1  112.79   55.59
 -13  -4   1   95.39   20.60
  13   4  -1   40.30   25.60
 -13   4   1   28.00   15.10
 -13   4   1   65.99   19.00
 -13   4   1   66.59   21.60
 -13   4   1   78.49   49.60
 -12  -4   1   33.50   16.70
 -12  -4   1   20.90   46.30
 -12  -4   1    6.00   13.30
 -12  -4   1   36.30   14.00
 -12   4   1   55.29   43.10
 -12   4   1   30.70   17.50
  12   4  -1   22.20   12.70
 -12   4   1   34.20   13.10
  12   4  -1   51.19   24.40
 -12   4   1   44.60   16.00
  11  -4  -1 1101.39  106.99
 -11  -4   1 1120.69  131.69
 -11  -4   1 1214.48  102.79
 -11  -4   1 1255.17  102.89
  11   4  -1 1284.57  101.59
  11   4  -1 1090.19  111.19
 -11   4   1 1139.59  102.29
 -11   4   1  912.21  125.69
 -11   4   1 1231.18  103.59
 -11   4   1 1164.58  101.69
  10  -4  -1   11.60    9.00
  10  -4  -1   30.70   17.00
 -10  -4   1   79.89   42.50
 -10  -4   1   50.49   47.60
 -10  -4   1   28.60   11.60
 -10  -4   1   34.40   15.70
 -10  -4   1   17.90   12.00
 -10   4   1   22.90   13.30
  10   4  -1   29.30   10.50
 -10   4   1   38.50   12.40
 -10   4   1   11.60    9.90
  10   4  -1   20.00   19.80
 -10   4   1   40.50   38.60
   9  -4  -1  822.62   78.39
  -9  -4   1  739.93   96.29
  -9  -4   1  788.52   73.89
  -9  -4   1  857.11   98.19
   9   4  -1  942.91   74.29
  -9   4   1  888.01   74.09
  -9   4   1  923.01   75.09
   9   4  -1  799.62   80.79
  -9   4   1  716.93   92.29
  -8  -4   1   17.50    9.90
  -8  -4   1   21.50   28.50
  -8  -4   1  -20.80   27.30
   8  -4  -1   -8.80   12.90
  -8  -4   1   16.10    8.10
  -8   4   1    6.60   27.60
  -8   4   1   27.50   14.90
  -8   4   1   11.70    8.90
   8   4  -1   17.20    7.20
  -8   4   1    8.30   28.10
   8   4  -1    6.20   14.70
  -7  -4   1  -21.80   25.50
   7  -4  -1   -0.20   23.70
  -7  -4   1    4.10    8.70
  -7  -4   1   50.59   33.30
   7  -4  -1    2.90   13.10
  -7   4   1   40.80   27.50
  -7   4   1   -1.90   27.80
   7   4  -1  -14.50   14.70
  -7   4   1    8.50    7.90
   7   4  -1    8.90    7.20
   6  -4  -1 1088.29   94.49
   6  -4  -1 1055.09  102.19
  -6  -4   1  985.50  103.79
  -6  -4   1 1399.26  141.79
  -6   4   1 1164.58   90.99
  -6   4   1  997.20  101.29
   6   4  -1 1125.29   96.49
  -6   4   1 1053.69  105.29
  -5  -4   1   56.49   26.60
  -5  -4   1   70.29   28.10
   5  -4  -1   96.09   15.80
  -5   4   1   67.59   23.60
   5   4  -1   70.09   16.40
  -5   4   1   74.29   23.90
  -4  -4   1   48.60   23.20
   4  -4  -1   87.39   14.50
  -4  -4   1   94.89   24.40
  -4   4   1   99.79   24.30
   4   4  -1   66.99   15.50
  -4   4   1   68.19   21.30
  -3  -4   1  852.91   80.29
   3  -4  -1  930.61   78.79
  -3   4   1  806.12   78.59
   3   4  -1  953.00   76.39
  -3   4   1  843.72   78.59
   2  -4  -1 3423.16  282.77
   1  -4  -1 2306.27  206.68
  -1  -4   1 2701.43  206.78
   0  -4  -1 2097.09  173.48
   0  -4   1 2109.89  170.68
   0   4  -1 2047.60  170.48
  -1  -4  -1  305.37   34.10
  -1  -4  -1  352.06   37.00
   1  -4   1  312.57   28.80
  -1   4  -1  383.56   28.70
   2  -4   1  139.39   21.90
  -2  -4  -1  224.78   27.10
  -2  -4  -1  159.28   25.90
  -2   4  -1  195.28   22.40
  -2   4  -1  140.59   21.60
   2   4   1  141.69   19.40
  -3  -4  -1 1340.57  117.99
   3  -4   1 1295.87  113.69
   3  -4   1 1377.56  110.49
  -3   4  -1 1393.76  113.89
  -3   4  -1 1260.77  114.19
   4  -4   1  468.15   47.60
   4  -4   1  435.66   41.00
  -4  -4  -1  461.25   53.99
  -4  -4  -1  472.35   58.29
   4   4   1  405.66   43.20
  -4   4  -1  479.35   49.00
  -4   4  -1  502.55   48.40
  -5  -4  -1  757.42   76.39
   5  -4   1  757.22   72.59
  -5  -4  -1  692.73   80.29
   5  -4   1  779.42   66.39
   5   4   1  858.91   68.89
  -5   4  -1  722.53   74.09
  -5   4  -1  689.43   73.89
  -6  -4  -1  176.58   39.20
   6  -4   1  248.38   36.50
  -6  -4  -1  231.48   24.40
   6  -4   1  186.08   24.50
  -6  -4  -1  190.88   40.00
  -6   4  -1  208.98   36.40
  -6   4  -1  147.99   34.20
  -6   4  -1  211.58   21.60
   6   4   1  240.48   28.20
  -7  -4  -1  327.67   33.00
   7  -4   1  306.77   34.80
  -7  -4  -1  341.57   48.80
  -7  -4  -1  356.56   53.49
  -7   4  -1  349.37   31.30
  -7   4  -1  315.57   49.10
   7   4   1  301.97   38.40
  -7   4  -1  419.96   49.70
  -8  -4  -1   96.69   35.40
  -8  -4  -1  138.19   38.70
   8  -4   1  110.89   19.60
  -8  -4  -1  121.09   16.60
  -8   4  -1  177.48   35.30
  -8   4  -1  182.28   19.20
   8   4   1  176.48   27.10
  -8   4  -1  131.79   38.20
  -9  -4  -1   12.30   37.00
  -9  -4  -1   -2.50    8.80
  -9  -4  -1   18.40   34.60
  -9  -4  -1   -9.20    9.30
   9  -4   1   16.10   12.60
  -9  -4  -1   -6.50   12.90
  -9   4  -1    2.00    8.70
   9   4   1   17.70   15.30
  -9   4  -1  -59.09   24.60
  -9   4  -1   -2.90    7.70
  -9   4  -1    4.30   10.30
 -10  -4  -1  230.68   55.09
  10  -4   1  238.38   31.80
 -10  -4  -1  240.38   33.30
 -10  -4  -1  279.77   30.30
 -10  -4  -1  188.58   27.90
 -10  -4  -1  292.97   62.89
  10   4   1  271.67   37.50
 -10   4  -1  259.47   27.40
 -10   4  -1  216.38   50.29
  10   4   1  218.78   28.20
 -10   4  -1  275.67   29.50
 -10   4  -1  273.87   30.70
 -11  -4  -1   87.69   44.40
 -11  -4  -1   31.90   13.00
 -11   4  -1   13.70   13.00
 -11   4  -1   -6.80   13.40
  11   4   1   41.10   21.10
 -11   4  -1   14.50   38.10
 -11   4  -1   16.50   11.70
 -12  -4  -1  146.89   20.90
 -12  -4  -1   96.89   21.70
 -12  -4  -1  140.99   53.89
 -12  -4  -1  108.39   19.60
  12   4   1  111.29   29.60
 -12   4  -1  138.09   19.80
 -12   4  -1   65.49   47.70
 -13  -4  -1    3.10   17.10
 -13  -4  -1   13.80   14.70
 -13  -4  -1   -2.70   13.80
 -13  -4  -1   20.90   50.39
 -13   4  -1   14.10   12.70
 -13   4  -1   -6.00   15.10
  13   4   1  -13.60   20.00
 -13   4  -1    5.50   17.50
 -13   4  -1   10.90   44.40
  13   4   1   -5.30   10.90
 -14  -4  -1  -44.20   58.49
 -14  -4  -1   -4.30   15.40
 -14  -4  -1   -9.20   17.50
 -14  -4  -1    8.40   15.60
 -14   4  -1   -7.40   18.10
 -14   4  -1   11.70   15.70
 -14   4  -1   -2.40   12.90
  14   4   1    9.10   10.70
 -15  -4  -1   19.80   20.00
 -15  -4  -1   40.90   17.40
 -15  -4  -1   17.90   17.00
 -15   4  -1   27.50   17.30
 -15   4  -1    4.40   19.40
 -15   4  -1   38.80   16.70
 -16  -4  -1   11.40   26.20
 -16  -4  -1  -14.10   18.70
 -16   4  -1   -7.40   20.30
 -16   4  -1    0.70   16.70
 -16   4  -1   11.30   16.50
 -16  -5   1  496.25   53.39
 -16   5   1  451.15   59.59
 -16   5   1  542.15   52.69
 -15  -5   1  878.31   68.59
 -15  -5   1  637.44   65.19
 -15  -5   1  643.64   68.19
 -15   5   1  660.83   66.89
 -15   5   1  673.63   70.79
 -14  -5   1  245.68   37.00
 -14  -5   1  285.77   40.10
 -14  -5   1  325.87   70.99
 -14  -5   1  323.27   38.10
 -14   5   1  359.76   41.50
 -14   5   1  241.58   67.59
 -14   5   1  290.37   38.80
  14   5  -1  396.86   35.90
  14   5  -1  328.87   47.90
 -14   5   1  386.26   38.40
 -13  -5   1  339.87   46.10
 -13  -5   1  333.37   41.10
 -13  -5   1  430.06   82.69
 -13  -5   1  381.56   42.40
  13   5  -1  440.36   40.30
  13   5  -1  420.76   54.29
 -13   5   1  359.96   47.20
 -13   5   1  259.57   66.79
 -13   5   1  376.66   43.20
 -13   5   1  447.56   42.50
 -12  -5   1   44.50   51.29
 -12  -5   1   60.49   15.90
 -12  -5   1   49.70   18.00
 -12  -5   1  105.99   23.70
  12   5  -1   46.20   26.90
 -12   5   1   32.50   18.50
 -12   5   1   83.39   15.90
 -12   5   1   73.99   18.00
 -12   5   1  108.29   45.30
  12   5  -1   51.79   14.70
 -11  -5   1  294.87   36.50
 -11  -5   1  356.26   37.30
 -11  -5   1  256.87   63.09
 -11   5   1  370.76   62.39
  11   5  -1  322.67   36.40
 -11   5   1  359.46   37.80
  11   5  -1  413.66   49.90
 -11   5   1  397.26   41.10
  10  -5  -1  248.78   34.70
 -10  -5   1  296.97   56.49
 -10  -5   1  395.46   71.89
 -10   5   1  363.36   58.69
  10   5  -1  241.68   38.80
 -10   5   1  303.17   33.40
 -10   5   1  278.57   31.20
 -10   5   1  279.87   29.50
  -9  -5   1  323.97   34.80
  -9  -5   1  365.16   38.10
  -9  -5   1  348.87   35.30
  -9  -5   1  389.26   63.79
  -9  -5   1  208.38   52.09
  -9   5   1  384.56   36.20
  -9   5   1  318.77   33.00
   9   5  -1  331.77   33.80
  -9   5   1  349.27   34.20
  -9   5   1  356.16   54.69
   9   5  -1  359.46   32.10
   9   5  -1  407.06   46.00
   8  -5  -1    5.20   12.20
  -8  -5   1   -9.20    9.00
  -8  -5   1   20.50   33.90
  -8  -5   1  -10.40   28.30
  -8  -5   1    7.20    7.90
   8   5  -1    0.10   15.70
  -8   5   1   39.70   34.10
  -8   5   1  -48.20   25.80
   8   5  -1   -0.90    7.50
  -8   5   1    3.50   12.60
  -8   5   1   -1.80    8.20
   8   5  -1    5.50    6.60
   7  -5  -1  285.97   33.80
  -7  -5   1  324.47   47.30
  -7  -5   1  224.48   45.90
  -7  -5   1  310.17   30.30
  -7   5   1  268.77   47.00
   7   5  -1  282.77   28.00
  -7   5   1  277.57   42.80
  -7   5   1  333.07   28.50
   7   5  -1  273.77   35.60
  -6  -5   1  114.89   33.40
  -6  -5   1  214.88   68.89
  -6  -5   1  150.48   16.40
   6  -5  -1  100.99   18.80
  -6   5   1   99.19   13.90
  -6   5   1   95.59   31.20
  -6   5   1  110.69   30.40
   6   5  -1  118.59   14.50
   5  -5  -1  409.86   45.20
  -5  -5   1  390.66   50.59
   5  -5  -1  391.76   38.90
  -5  -5   1  431.36   50.99
  -5   5   1  356.96   49.00
  -5   5   1  442.76   49.20
   5   5  -1  365.56   42.00
   4  -5  -1  102.29   21.90
   4  -5  -1   69.69   13.40
  -4  -5   1   68.09   27.70
  -4  -5   1   81.49   23.80
  -4   5   1   92.19   21.70
   4   5  -1   46.90   15.00
   3  -5  -1   50.59   18.20
   3  -5  -1   67.29   12.10
  -3  -5   1   68.29   24.90
  -3  -5   1   57.09   20.70
  -3   5   1   59.09   20.30
   3   5  -1   71.59   13.90
  -3   5   1   93.39   19.00
   2  -5  -1 2792.42  228.98
  -2   5   1 2727.43  229.28
   1  -5  -1  262.47   35.10
   1  -5  -1  216.18   26.90
  -1  -5   1  216.08   26.00
  -1   5   1  171.78   21.20
   1   5  -1  203.18   21.90
   0  -5   1  292.67   26.80
   0  -5  -1  289.47   34.70
   0  -5  -1  296.47   30.00
   0   5  -1  288.77   27.60
   0   5  -1  306.17   25.60
   0   5   1  305.87   26.70
   1  -5   1  553.14   46.70
  -1  -5  -1  626.64   55.29
   2  -5   1   29.40   11.40
  -2  -5  -1   27.60   25.20
  -2  -5  -1   13.10   18.20
   2   5   1    8.30   10.10
  -2   5  -1   28.10   11.60
  -2   5  -1   28.10    7.80
  -3  -5  -1 1776.62  159.68
   3  -5   1 1921.01  154.98
   3  -5   1 1848.62  151.88
  -3   5  -1 1811.92  154.58
   4  -5   1   50.69    9.90
  -4  -5  -1   32.00   23.70
   4  -5   1   26.60   16.80
  -4  -5  -1   55.89   25.40
  -4   5  -1   47.30   17.80
   4   5   1   34.90   13.00
  -4   5  -1   48.80   18.50
  -5  -5  -1 3159.68  270.87
  -5  -5  -1 3488.65  273.37
   5  -5   1 3117.29  263.97
   5  -5   1 3350.46  269.97
  -5   5  -1 2947.51  267.37
  -5   5  -1 3157.78  269.87
  -6  -5  -1   -4.40    8.40
  -6  -5  -1    3.50   27.70
   6  -5   1   -4.40    9.50
  -6  -5  -1  -26.50   23.80
   6  -5   1   11.00   20.00
   6   5   1    9.40   15.80
  -6   5  -1    5.10    6.90
  -6   5  -1    1.90   22.00
  -6   5  -1  -34.90   22.10
  -7  -5  -1   60.89   33.00
   7  -5   1   88.79   15.90
   7  -5   1   42.90   26.70
  -7  -5  -1   81.09   32.70
  -7  -5  -1   69.59   12.70
  -7   5  -1   47.50   30.80
   7   5   1  125.29   20.90
   7   5   1   87.39   11.00
  -7   5  -1   87.29   12.30
  -7   5  -1   79.29   27.40
  -8  -5  -1   70.29   36.30
  -8  -5  -1   54.79   14.60
  -8  -5  -1   75.09   12.50
  -8  -5  -1   69.89   12.90
  -8  -5  -1   91.39   38.10
   8  -5   1   68.09   14.80
   8  -5   1    5.50   28.60
  -8   5  -1   80.99   12.10
   8   5   1   81.29   10.50
   8   5   1   55.79   12.50
  -8   5  -1   90.39   32.00
   8   5   1   63.39   18.70
  -9  -5  -1   -1.70    8.80
  -9  -5  -1   -3.00   12.80
  -9  -5  -1   57.99   40.60
  -9  -5  -1   34.30   40.90
   9  -5   1    4.20   11.70
  -9  -5  -1   -2.00    9.60
  -9   5  -1   12.60    8.30
  -9   5  -1   10.00    9.40
   9   5   1   17.90   18.10
   9   5   1   31.10    9.60
   9   5   1    1.70    6.60
  -9   5  -1   30.70   32.20
  -9   5  -1   20.60   11.10
  10  -5   1  149.09   25.20
 -10  -5  -1  223.68   24.70
 -10  -5  -1  193.38   56.29
 -10  -5  -1  234.68   50.49
 -10  -5  -1  183.28   24.60
 -10  -5  -1  179.58   22.00
 -10   5  -1  166.58   21.90
 -10   5  -1  161.88   20.60
 -10   5  -1  108.99   41.10
 -10   5  -1  185.88   24.50
  10   5   1  147.59   30.30
 -11  -5  -1  520.45   53.79
 -11  -5  -1  554.64   81.49
 -11  -5  -1  500.35   50.39
 -11  -5  -1  498.15   50.39
 -11   5  -1  474.75   72.59
  11   5   1  540.05   49.00
 -11   5  -1  531.65   49.80
 -11   5  -1  514.75   50.89
 -11   5  -1  575.44   52.69
  11   5   1  541.55   61.59
 -12  -5  -1  318.47   38.00
 -12  -5  -1  340.37   42.30
 -12  -5  -1  284.87   36.90
 -12  -5  -1  262.97   67.19
 -12   5  -1  284.97   64.29
 -12   5  -1  397.96   39.30
 -12   5  -1  329.57   41.50
  12   5   1  347.07   35.70
  12   5   1  459.25   51.99
 -13  -5  -1   60.09   54.89
 -13  -5  -1  131.99   23.50
 -13  -5  -1  159.28   26.10
 -13  -5  -1  145.09   24.30
 -13   5  -1  228.88   27.10
  13   5   1  205.68   22.80
 -13   5  -1   89.59   51.99
 -13   5  -1  164.28   27.10
  13   5   1  190.88   35.70
 -13   5  -1  169.68   23.90
 -14  -5  -1   47.50   70.99
 -14  -5  -1  122.19   22.00
 -14  -5  -1   88.39   22.40
 -14  -5  -1  114.59   21.10
 -14   5  -1   92.49   79.29
 -14   5  -1   60.09   23.40
 -14   5  -1  174.58   22.90
 -14   5  -1  142.19   22.70
 -15  -5  -1  375.06   48.50
 -15  -5  -1  400.46   45.10
 -15  -5  -1  494.15   48.00
 -15   5  -1  411.26   46.00
 -15   5  -1  356.66   50.69
 -15   5  -1  483.25   46.30
 -16  -5  -1  378.76   42.20
 -16  -5  -1  299.57   37.00
 -16   5  -1  279.47   39.30
 -16   5  -1  351.56   40.10
 -16  -6   1   22.70   19.30
 -16   6   1  -17.50   16.60
 -16   6   1   17.70   21.80
 -16   6   1    5.70   17.10
 -15  -6   1   38.00   17.40
 -15  -6   1   19.60   18.90
 -15   6   1   29.00   18.60
 -15   6   1   39.40   22.30
 -15   6   1   32.70   16.30
 -14  -6   1   31.60   55.09
 -14  -6   1   40.10   18.60
 -14  -6   1   41.00   16.80
 -14   6   1   47.90   63.89
  14   6  -1   65.49   27.30
 -14   6   1    6.00   13.40
 -14   6   1   20.40   19.50
 -14   6   1   29.30   17.00
 -13  -6   1   52.39   19.00
 -13  -6   1   66.69   52.59
 -13  -6   1   86.79   18.00
 -13  -6   1   69.89   17.70
 -13   6   1   43.00   17.90
 -13   6   1   74.09   20.90
 -13   6   1   66.99   17.00
 -13   6   1   16.60   43.60
  13   6  -1   63.69   29.50
 -12  -6   1   33.30   14.70
 -12  -6   1    9.00   49.10
 -12  -6   1   65.59   17.60
 -12   6   1   17.60   42.10
 -12   6   1   43.90   13.80
 -12   6   1   49.20   18.10
  12   6  -1   12.50   23.90
 -12   6   1   37.80   16.20
 -11  -6   1  161.48   21.60
 -11  -6   1  257.87   71.59
 -11  -6   1  137.49   54.99
 -11  -6   1  127.79   21.10
  11   6  -1  163.28   32.20
 -11   6   1  100.19   46.70
 -11   6   1  174.98   21.60
 -11   6   1  194.58   23.80
 -11   6   1  172.68   24.60
  11   6  -1  204.28   25.40
 -10  -6   1 2332.67  229.88
 -10  -6   1 2711.43  237.58
  10  -6  -1 2384.16  213.88
 -10  -6   1 2666.13  211.78
 -10  -6   1 2703.73  210.88
 -10  -6   1 2628.84  210.18
 -10   6   1 2561.44  228.68
  10   6  -1 2331.77  209.68
 -10   6   1 2439.26  210.28
  10   6  -1 2487.45  209.38
  10   6  -1 2625.44  221.18
 -10   6   1 2551.44  210.98
 -10   6   1 2499.45  209.68
   9  -6  -1    1.80   13.00
  -9  -6   1    1.10   12.90
  -9  -6   1   17.50   37.80
  -9  -6   1   12.70    9.80
  -9  -6   1   12.80   11.30
  -9  -6   1    8.70   36.00
  -9   6   1   42.40   35.40
  -9   6   1   -2.60    7.90
   9   6  -1    3.60    9.20
  -9   6   1   -1.00   10.20
   9   6  -1   -2.20    7.70
   9   6  -1   10.60    9.70
   9   6  -1   -9.30   18.90
  -9   6   1    6.70    9.90
  -8  -6   1  629.94   62.49
  -8  -6   1  774.42   63.19
   8  -6  -1  646.84   65.39
  -8  -6   1  733.03   89.29
  -8  -6   1  639.94   85.29
   8   6  -1  759.52   61.79
   8   6  -1  763.92   69.79
  -8   6   1  674.63   78.59
  -8   6   1  799.02   62.59
   7  -6  -1  265.87   34.90
  -7  -6   1  291.57   48.10
  -7  -6   1  294.57   31.70
   7  -6  -1  397.06   46.80
  -7  -6   1  326.37   50.09
   7   6  -1  330.97   30.30
  -7   6   1  317.57   29.80
  -7   6   1  300.37   48.70
  -7   6   1  327.97   46.20
   7   6  -1  307.87   39.10
  -6  -6   1  577.84   70.29
   6  -6  -1  666.03   66.09
   6  -6  -1  571.64   55.79
  -6   6   1  609.54   66.69
   6   6  -1  626.24   52.79
   6   6  -1  575.54   59.09
  -5  -6   1   59.79   29.90
   5  -6  -1   35.00   21.20
  -5  -6   1   41.00   25.00
   5  -6  -1   32.10   11.80
   5   6  -1   48.50   16.30
  -5   6   1   31.90   23.20
  -5   6   1   -2.20   21.20
  -4  -6   1   65.79   25.50
   4  -6  -1   71.69   19.80
   4  -6  -1   74.59   13.20
  -4  -6   1   55.09   25.30
  -4   6   1   92.49   23.10
   4   6  -1   90.29   16.30
  -4   6   1   98.99   21.10
   3  -6  -1  195.08   22.90
  -3  -6   1  154.58   29.40
  -3  -6   1  245.98   32.30
   3  -6  -1  217.98   30.10
  -3   6   1  186.68   28.50
  -3   6   1  244.08   26.50
   3   6  -1  242.78   28.20
   2  -6  -1 3163.88  265.77
  -2  -6   1 3471.65  267.17
  -2   6   1 3017.80  265.87
  -1  -6   1   97.99   19.60
  -1  -6   1  127.99   19.30
   1  -6  -1  107.99   13.40
   1  -6  -1  146.39   29.20
   1  -6  -1   75.79   20.00
   1   6  -1   99.69   13.90
  -1   6   1  137.99   13.60
   0  -6  -1  533.85   56.99
   0  -6  -1  624.54   54.69
   0  -6   1  618.24   52.39
   0   6   1  631.64   51.99
   0   6  -1  618.64   53.29
   0   6  -1  616.34   50.99
  -1  -6  -1  214.68   28.10
  -1  -6  -1  233.88   26.60
   1   6   1  163.58   21.40
  -2   6  -1  709.43   59.49
   3  -6   1 2931.61  242.68
  -4  -6  -1 4625.34  357.76
   4  -6   1 4173.48  354.76
  -4  -6  -1 4259.67  358.26
  -4   6  -1 4158.08  353.56
   5  -6   1   32.10   10.00
   5  -6   1   10.50   19.20
  -5  -6  -1   44.10   26.80
  -5  -6  -1   34.30   28.20
  -5   6  -1   63.59   20.90
   5   6   1   53.79   15.90
  -6  -6  -1 3039.00  249.28
  -6  -6  -1 2760.12  246.58
   6  -6   1 2740.03  237.08
  -6   6  -1 2657.13  241.88
   6   6   1 3057.49  235.48
  -7  -6  -1  350.46   49.90
  -7  -6  -1  289.67   47.80
   7  -6   1  187.88   26.60
  -7  -6  -1  280.17   26.70
   7  -6   1  273.07   41.50
  -7   6  -1  156.58   36.30
   7   6   1  266.57   23.80
  -7   6  -1  209.08   41.80
   7   6   1  332.37   35.20
  -7   6  -1  229.98   24.50
   8  -6   1   30.50   27.90
  -8  -6  -1   75.79   12.60
  -8  -6  -1   63.79   15.40
  -8  -6  -1   75.49   38.50
   8  -6   1   89.99   15.90
  -8  -6  -1   88.19   13.50
  -8  -6  -1   89.79   36.80
  -8   6  -1   78.69   12.40
   8   6   1   71.99   10.50
   8   6   1   82.89   12.10
  -8   6  -1   60.39   29.90
   8   6   1   55.69   18.20
   9  -6   1   34.50   13.80
  -9  -6  -1   58.79   40.80
  -9  -6  -1   47.60   12.30
  -9  -6  -1   87.09   13.40
  -9  -6  -1   96.59   17.30
  -9  -6  -1   47.20   40.40
  -9   6  -1   27.10   29.90
  -9   6  -1   45.60   12.00
  -9   6  -1   73.89   13.60
  -9   6  -1   55.79   11.20
   9   6   1   67.19   10.00
   9   6   1   47.30   20.10
  10  -6   1  315.97   39.60
 -10  -6  -1  287.77   32.20
 -10  -6  -1  286.17   57.99
 -10  -6  -1  297.87   63.19
 -10  -6  -1  293.97   32.80
 -10  -6  -1  259.37   36.00
 -10   6  -1  289.77   51.59
  10   6   1  263.77   31.80
 -10   6  -1  304.77   31.70
 -10   6  -1  338.67   34.20
 -10   6  -1  305.07   30.70
 -11  -6  -1   56.09   48.80
 -11  -6  -1  131.49   23.00
 -11  -6  -1  124.39   20.10
 -11  -6  -1  121.39   20.00
 -11   6  -1   49.10   41.70
 -11   6  -1  143.79   21.30
  11   6   1  184.38   24.10
  11   6   1  133.89   30.40
 -11   6  -1  139.19   21.30
 -11   6  -1  163.48   19.90
 -12  -6  -1   85.69   18.40
 -12  -6  -1   90.59   21.00
 -12  -6  -1  285.87   65.19
 -12  -6  -1   76.09   17.50
 -12   6  -1   95.39   16.90
 -12   6  -1   65.99   48.50
 -12   6  -1   83.89   18.00
  12   6   1  110.59   29.40
 -12   6  -1  105.89   21.60
 -13  -6  -1   63.29   17.40
 -13  -6  -1   93.49   19.30
 -13  -6  -1   48.70   19.30
 -13  -6  -1   27.80   54.79
 -13   6  -1   86.79   21.80
 -13   6  -1   88.59   17.30
  13   6   1   94.79   28.90
 -13   6  -1   45.30   49.50
 -13   6  -1   92.89   19.60
 -14  -6  -1   37.10   19.40
 -14  -6  -1   61.29   63.89
 -14  -6  -1   47.90   17.50
 -14   6  -1   46.30   22.00
 -14   6  -1   38.20   52.99
 -14   6  -1   85.29   17.60
 -14   6  -1   49.30   17.90
 -15  -6  -1   35.20   18.40
 -15  -6  -1  110.39   21.40
 -15   6  -1   63.59   18.00
 -15   6  -1   72.59   19.50
 -15   6  -1   87.49   23.60
  15   6   1   93.79   13.50
 -16  -6  -1   72.89   23.30
 -16  -6  -1  112.49   22.10
 -16   6  -1  117.99   27.30
 -16   6  -1  175.88   23.70
 -16   6  -1  151.88   24.50
 -16  -7   1  499.65   51.19
 -16   7   1  511.75   49.50
 -16   7   1  385.46   53.29
 -16   7   1  484.85   50.49
 -15  -7   1    2.30   15.70
 -15  -7   1   24.20   17.20
 -15   7   1    9.40   17.20
 -15   7   1   15.30   14.90
 -15   7   1   -4.00   21.00
  15   7  -1   -7.80   11.50
 -14  -7   1  233.38   33.70
 -14  -7   1  363.96   39.40
 -14  -7   1  142.09   90.59
 -14   7   1  278.67   37.10
 -14   7   1  270.37   34.10
 -14   7   1  329.87   79.09
  14   7  -1  335.17   33.80
 -13  -7   1  490.55   48.10
 -13  -7   1  423.86   45.10
 -13  -7   1  396.66   81.39
  13   7  -1  377.16   54.89
 -13   7   1  395.56   50.29
 -13   7   1  407.66   47.30
 -13   7   1  513.35   46.50
 -13   7   1  443.36   76.79
 -12  -7   1  239.38   31.90
 -12  -7   1  224.28   30.20
 -12  -7   1  225.28   62.99
 -12  -7   1  243.08   31.20
 -12   7   1  297.17   59.09
  12   7  -1  274.07   42.30
 -12   7   1  285.37   30.60
 -12   7   1  231.98   30.80
 -12   7   1  248.18   30.60
 -11  -7   1   96.79   51.29
 -11  -7   1   -0.10   12.20
 -11  -7   1   45.40   17.30
 -11  -7   1    7.80   50.59
 -11  -7   1   22.90   12.80
 -11   7   1  -17.00   13.40
  11   7  -1   29.10   12.10
 -11   7   1   13.30   13.30
 -11   7   1   47.20   37.40
 -11   7   1   19.90   11.10
  11   7  -1    4.20   20.70
 -10  -7   1  539.85   89.09
  10  -7  -1  435.16   56.79
 -10  -7   1  583.64   51.49
 -10  -7   1  556.34   51.59
 -10  -7   1  599.54   54.09
 -10  -7   1  439.76   74.59
 -10   7   1  551.54   52.59
  10   7  -1  579.34   50.79
  10   7  -1  669.13   63.89
 -10   7   1  558.04   51.69
  10   7  -1  521.55   49.00
 -10   7   1  596.14   76.59
  -9  -7   1  -13.50    8.80
  -9  -7   1   40.50   36.60
   9  -7  -1    3.70   11.60
  -9  -7   1    3.70    9.50
  -9  -7   1    6.40   12.10
  -9  -7   1   -5.20   32.80
  -9   7   1   11.30   10.90
   9   7  -1   -6.20    9.70
  -9   7   1    7.30    9.30
  -9   7   1   -2.80    7.80
   9   7  -1   -5.80    7.70
  -9   7   1   19.70   30.50
   9   7  -1  -17.00   16.60
   9   7  -1   10.70    9.20
  -8  -7   1 1137.89  129.29
  -8  -7   1 1243.78  109.19
   8  -7  -1 1294.37  124.19
  -8  -7   1 1439.96  109.29
   8  -7  -1 1253.97  111.69
  -8   7   1 1304.87  109.49
   8   7  -1 1342.77  108.39
   8   7  -1 1183.18  114.99
  -8   7   1 1282.87  122.59
  -7  -7   1 1195.98  114.59
  -7  -7   1 1049.79  116.79
   7  -7  -1 1076.99  100.69
  -7  -7   1 1334.47  103.29
   7  -7  -1 1136.49  111.49
  -7   7   1 1158.18   97.79
   7   7  -1 1218.98   98.19
   7   7  -1 1069.29  103.69
  -7   7   1 1244.08  115.19
  -7   7   1 1173.58  109.79
  -6  -7   1  300.07   47.70
   6  -7  -1  279.07   32.20
   6  -7  -1  283.57   42.50
   6   7  -1  290.37   29.10
   6   7  -1  326.17   38.10
  -6   7   1  315.47   46.10
  -6   7   1  354.46   41.10
   5  -7  -1 2672.43  234.38
  -5  -7   1 2851.51  242.58
   5  -7  -1 2912.81  240.18
   5   7  -1 2769.02  236.48
   5   7  -1 2948.61  232.98
  -5   7   1 2854.81  241.58
  -4  -7   1    2.20   21.50
   4  -7  -1  -11.80    8.00
  -4  -7   1  -12.90   22.10
   4  -7  -1  -17.00   14.70
  -4   7   1  -26.40   14.90
   4   7  -1   12.10   12.30
  -4   7   1    3.40   18.70
  -3  -7   1 3618.74  296.27
   3  -7  -1 3495.05  294.77
   2  -7  -1 1864.71  157.28
  -2  -7   1 1817.32  158.18
   2  -7  -1 1890.51  154.38
   2   7  -1 1932.41  155.98
   1  -7  -1 1895.41  152.68
   1  -7  -1 1921.01  158.58
  -1  -7   1 1709.53  154.68
  -1  -7   1 1913.41  155.08
   0  -7  -1  182.38   28.40
   0  -7  -1  237.88   23.20
   0  -7   1  191.18   21.60
   0   7  -1  177.68   18.90
   0   7  -1  232.08   21.70
   0   7   1  163.98   20.00
  -1  -7  -1  881.71   76.69
  -1  -7  -1  862.01   76.99
  -1   7  -1  810.72   69.29
  -1   7  -1  851.51   69.59
   1   7   1  854.31   71.69
   2  -7   1 5534.55  442.36
  -2  -7  -1 5270.87  446.56
  -3  -7  -1   52.39   23.20
   3  -7   1   63.69    8.90
  -3  -7  -1   64.99   26.70
   3   7   1   63.39   14.90
  -3   7  -1   89.79   16.50
  -4  -7  -1 2655.33  215.58
   4  -7   1 2476.65  210.58
  -4  -7  -1 2763.42  215.18
   4  -7   1 2371.36  206.38
  -4   7  -1 2433.76  209.58
   5  -7   1    0.30    7.80
  -5  -7  -1   -1.10   26.00
  -5  -7  -1    6.10   27.60
   5  -7   1  -10.10   16.30
   5   7   1   23.70   14.00
  -5   7  -1   -3.90   19.00
   6  -7   1  204.38   24.20
  -6  -7  -1  259.77   43.70
  -6  -7  -1  243.18   41.50
  -6  -7  -1  225.78   24.80
   6  -7   1  225.88   35.40
   6   7   1  193.58   22.00
  -6   7  -1  226.58   33.90
  -6   7  -1  223.58   21.90
   6   7   1  291.87   32.70
   7  -7   1    9.00    9.10
  -7  -7  -1    2.00   31.90
   7  -7   1   17.10   21.20
  -7  -7  -1   39.60   33.60
  -7  -7  -1    9.80    9.10
   7   7   1    3.90    6.70
  -7   7  -1    2.50    7.00
   7   7   1   -4.60   13.80
  -7   7  -1   11.60   25.10
  -8  -7  -1  170.58   44.10
  -8  -7  -1  172.98   22.70
  -8  -7  -1  101.29   41.10
   8  -7   1  112.39   34.00
   8  -7   1  192.88   23.30
  -8  -7  -1  236.18   23.40
  -8  -7  -1  213.78   26.70
  -8   7  -1  191.28   37.90
   8   7   1  164.38   19.20
   8   7   1  166.18   21.10
  -8   7  -1  218.08   21.10
   8   7   1  173.88   27.10
   9  -7   1  307.07   34.20
  -9  -7  -1  237.98   52.39
  -9  -7  -1  379.06   61.69
  -9  -7  -1  261.67   31.80
  -9  -7  -1  246.38   31.60
  -9  -7  -1  290.47   35.30
   9   7   1  322.47   32.00
  -9   7  -1  325.67   30.40
  -9   7  -1  323.17   32.80
   9   7   1  343.87   29.40
  -9   7  -1  350.36   31.70
   9   7   1  297.17   31.40
  -9   7  -1  355.06   50.89
   9   7   1  282.67   39.90
 -10  -7  -1    8.50   41.60
 -10  -7  -1   55.29   42.70
 -10  -7  -1   18.70   11.80
 -10  -7  -1   52.09   16.50
 -10  -7  -1   17.30   11.50
 -10   7  -1   45.50   12.20
 -10   7  -1   34.40   33.70
  10   7   1   39.70   10.20
  10   7   1   14.60   10.10
  10   7   1   29.70   18.90
 -10   7  -1   22.10   12.60
 -10   7  -1   13.20    9.90
 -11  -7  -1   69.29   53.39
 -11  -7  -1  119.69   21.00
 -11  -7  -1  104.59   17.10
 -11  -7  -1  126.89   19.60
 -11   7  -1   82.39   15.70
 -11   7  -1   25.10   38.80
  11   7   1  112.79   16.30
  11   7   1   50.69   25.60
 -11   7  -1  100.19   19.30
 -12  -7  -1  281.17   39.40
 -12  -7  -1  221.18   69.69
 -12  -7  -1  342.77   35.90
 -12  -7  -1  326.37   37.60
  12   7   1  280.17   43.60
 -12   7  -1  273.27   34.00
  12   7   1  301.87   34.60
 -12   7  -1  337.17   35.90
 -12   7  -1  370.36   40.90
 -13  -7  -1  308.87   44.30
 -13  -7  -1  380.46   41.10
 -13  -7  -1  479.25   44.00
 -13  -7  -1  385.56   72.29
 -13   7  -1  326.97   42.00
 -13   7  -1  373.16   40.30
 -13   7  -1  372.46   68.29
  13   7   1  545.55   57.19
 -13   7  -1  373.46   46.50
 -14  -7  -1  132.19   23.40
 -14  -7  -1  173.58   61.09
 -14  -7  -1  129.89   24.80
 -14   7  -1  139.69   22.50
 -14   7  -1  194.98   28.40
 -14   7  -1  107.29   26.30
 -14   7  -1  134.99   53.99
 -15  -7  -1   18.10   16.70
 -15  -7  -1   -9.20   16.70
  15   7   1   12.10   10.10
 -15   7  -1   11.50   14.10
 -15   7  -1   29.20   16.70
 -15   7  -1   -7.10   18.50
 -16  -7  -1  361.26   40.30
 -16   7  -1  350.56   39.60
 -16   7  -1  340.17   40.80
 -16   7  -1  256.97   36.20
 -16  -8   1   21.00   17.00
 -16   8   1   19.70   20.70
 -16   8   1   41.10   16.20
 -16   8   1    3.40   17.10
  16   8  -1   29.40   10.80
 -15  -8   1   -2.60   15.70
  15   8  -1  -10.20   11.40
 -15   8   1   -8.90   15.90
 -15   8   1    2.60   13.70
 -15   8   1  -12.90   19.30
 -14  -8   1   40.90   16.70
 -14  -8   1    6.20   48.80
 -14  -8   1   46.00   18.30
 -14   8   1   68.69   51.69
  14   8  -1   60.09   31.10
 -14   8   1   60.69   16.40
 -14   8   1   29.90   19.70
  14   8  -1   32.20   14.00
 -14   8   1   23.90   20.50
 -13  -8   1  184.78   25.20
 -13  -8   1  164.08   24.40
 -13  -8   1  262.27   64.19
 -13   8   1   76.39   47.60
  13   8  -1  142.09   35.70
 -13   8   1  178.28   23.60
 -13   8   1  148.49   27.20
 -13   8   1  139.29   25.20
 -12  -8   1  355.86   77.29
 -12  -8   1  297.47   38.30
 -12  -8   1  320.87   40.50
 -12  -8   1  300.57   36.90
  12   8  -1  352.16   38.00
  12   8  -1  403.06   50.39
 -12   8   1  393.16   42.70
 -12   8   1  357.56   36.40
 -12   8   1  347.17   38.80
 -11  -8   1  342.57   39.50
 -11  -8   1  361.06   69.19
 -11  -8   1  377.26   38.40
 -11  -8   1  378.26   42.30
  11   8  -1  417.16   37.60
 -11   8   1  353.96   37.60
 -11   8   1  414.26   42.00
 -11   8   1  343.27   62.39
  11   8  -1  335.57   48.40
 -10  -8   1  471.35   46.00
 -10  -8   1  488.25   79.89
 -10  -8   1  427.76   43.40
 -10  -8   1  559.54   77.79
 -10  -8   1  461.05   42.50
 -10   8   1  442.66   66.49
  10   8  -1  482.85   42.80
 -10   8   1  425.36   41.70
  10   8  -1  409.36   42.90
 -10   8   1  402.86   42.90
 -10   8   1  482.25   44.80
  10   8  -1  350.46   49.40
  -9  -8   1  948.91   84.39
  -9  -8   1  869.01  106.79
  -9  -8   1  987.30  112.99
  -9  -8   1 1086.39   86.19
  -9  -8   1 1054.69   84.29
  -9   8   1  945.61   83.19
   9   8  -1  887.51   83.69
   9   8  -1 1055.29   84.29
   9   8  -1  945.41   82.99
  -9   8   1  768.02  101.09
   9   8  -1  933.71   92.39
  -9   8   1 1049.40   84.19
   8  -8  -1  428.96   41.40
   8  -8  -1  400.36   60.49
  -8  -8   1  424.16   38.60
  -8  -8   1  453.55   61.79
  -8  -8   1  373.16   38.70
  -8  -8   1  467.75   63.59
   8   8  -1  374.16   39.40
  -8   8   1  504.35   58.49
   8   8  -1  401.96   37.60
  -8   8   1  393.36   39.10
  -8   8   1  376.06   44.90
   8   8  -1  437.76   48.40
   8   8  -1  461.95   38.40
   7  -8  -1   90.29   31.70
  -7  -8   1  164.98   40.80
  -7  -8   1  182.88   19.40
   7  -8  -1  145.89   20.60
  -7   8   1  164.68   16.90
  -7   8   1  177.98   34.10
   7   8  -1  146.19   17.10
   7   8  -1  108.89   22.90
  -6  -8   1  228.68   63.59
  -6  -8   1  191.28   40.70
   6  -8  -1  232.28   35.60
   6  -8  -1  189.78   23.80
  -6   8   1  139.79   32.00
   6   8  -1  193.28   28.50
   6   8  -1  207.18   20.80
  -6   8   1  182.78   19.50
   5  -8  -1  414.56   48.50
   5  -8  -1  397.86   40.90
  -5  -8   1  403.06   53.09
   5   8  -1  500.65   46.30
   5   8  -1  411.76   38.80
  -5   8   1  543.15   52.89
  -4  -8   1  184.08   32.50
   4  -8  -1  223.58   31.00
   4  -8  -1  189.08   23.40
  -4  -8   1  234.78   36.40
  -4   8   1  221.88   29.40
   4   8  -1  250.47   27.80
  -3  -8   1  231.98   30.30
  -3  -8   1  150.58   28.30
   3  -8  -1  142.49   23.90
   3  -8  -1  166.48   18.00
   3   8  -1  230.88   25.30
  -3   8   1  171.18   23.90
   2  -8  -1  849.52   76.69
  -2  -8   1  808.02   77.59
   2  -8  -1  867.31   72.69
  -2   8   1  907.51   74.69
   2   8  -1  926.91   74.99
   1  -8  -1  724.73   60.89
  -1  -8   1  666.13   64.09
  -1  -8   1  740.73   64.69
   1  -8  -1  748.43   68.49
   1  -8  -1  654.03   65.89
   1   8  -1  780.22   61.59
   0  -8  -1 1758.82  142.59
   0  -8   1 1713.93  141.59
   0  -8  -1 1738.63  144.99
   0   8  -1 1629.44  141.99
  -1  -8  -1 1363.66  111.79
   1  -8   1 1235.28  105.29
  -2  -8  -1 5684.53  456.05
   2  -8   1 5372.26  450.95
  -3  -8  -1 2031.50  183.68
  -3   8  -1 2267.57  178.98
  -4  -8  -1  865.81   80.89
   4  -8   1  702.03   67.79
  -4  -8  -1  692.33   74.49
  -4   8  -1  753.22   68.39
   4   8   1  809.32   67.59
   5  -8   1  782.62   68.19
  -5  -8  -1  782.92   82.79
  -5  -8  -1  895.01   87.59
   5  -8   1  705.73   74.99
   5   8   1  841.32   67.79
   5   8   1  838.32   73.59
  -5   8  -1  858.71   76.09
  -6  -8  -1   17.00    9.20
  -6  -8  -1    9.40   31.60
   6  -8   1    6.80   18.90
   6  -8   1   16.40    8.80
  -6  -8  -1   28.80   29.50
   6   8   1    0.60   13.60
  -6   8  -1   24.70   22.00
  -6   8  -1    1.20   10.10
  -7  -8  -1  137.89   38.60
  -7  -8  -1  185.68   19.20
   7  -8   1  141.49   18.90
   7  -8   1  170.88   48.20
  -7   8  -1  209.28   34.30
  -7   8  -1  136.79   17.90
   7   8   1  154.38   26.20
   7   8   1  156.38   17.60
  -8  -8  -1  611.84   76.39
  -8  -8  -1  583.14   54.19
   8  -8   1  535.75   67.89
   8  -8   1  572.34   54.99
  -8  -8  -1  617.54   53.89
  -8  -8  -1  782.82   81.99
  -8   8  -1  564.14   71.49
   8   8   1  643.64   52.49
   8   8   1  561.54   60.09
  -8   8  -1  667.33   58.79
  -9  -8  -1   15.20   14.00
  -9  -8  -1   28.70   11.30
  -9  -8  -1  -53.49   35.60
  -9  -8  -1   62.39   40.50
  -9   8  -1   16.80   33.00
   9   8   1   21.70    9.80
  -9   8  -1   28.00    8.70
  -9   8  -1    5.20    9.50
   9   8   1   19.60    8.30
   9   8   1   20.10   20.60
   9   8   1   24.10   10.10
  -9   8  -1   20.00   10.90
 -10  -8  -1   91.39   16.60
 -10  -8  -1  114.09   19.50
 -10  -8  -1   84.59   15.90
 -10  -8  -1  109.19   47.90
 -10  -8  -1  156.88   56.79
  10   8   1   76.39   23.20
 -10   8  -1  107.49   17.10
 -10   8  -1  111.69   16.70
  10   8   1  104.79   14.80
 -10   8  -1   73.89   37.60
 -10   8  -1   78.69   14.30
  10   8   1   80.19   12.20
 -11  -8  -1  555.54   83.29
 -11  -8  -1  197.18   87.69
 -11  -8  -1  464.95   44.60
 -11  -8  -1  345.47   41.90
 -11  -8  -1  425.46   40.60
 -11   8  -1  355.06   42.40
 -11   8  -1  405.66   40.70
  11   8   1  368.36   48.60
 -11   8  -1  384.26   39.20
  11   8   1  419.86   39.70
 -11   8  -1  389.66   64.89
 -12  -8  -1   15.70   17.00
 -12  -8  -1   47.30   16.30
 -12  -8  -1   66.79   15.80
 -12   8  -1   62.69   54.99
 -12   8  -1   44.00   17.90
 -12   8  -1   24.40   13.10
  12   8   1   61.79   26.80
  12   8   1   35.60   13.00
 -12   8  -1   46.80   16.20
 -13  -8  -1   13.50   16.40
 -13  -8  -1   18.50   17.20
 -13  -8  -1   25.60   15.20
 -13  -8  -1   50.89   55.29
 -13   8  -1   13.90   45.80
 -13   8  -1    9.30   12.40
  13   8   1  -15.20   20.40
  13   8   1   12.40   12.10
 -13   8  -1   26.70   15.90
 -13   8  -1   -4.50   17.70
 -14  -8  -1  389.96   46.10
 -14  -8  -1  349.57   74.69
 -14  -8  -1  493.45   47.10
 -14   8  -1  461.25   53.49
 -14   8  -1  350.76   70.89
 -14   8  -1  356.86   48.60
 -15  -8  -1   84.09   21.10
 -15   8  -1   96.69   21.10
 -15   8  -1  129.19   21.40
  15   8   1  146.79   17.70
 -15   8  -1  109.99   25.30
 -16  -8  -1   57.99   19.00
 -16   8  -1   95.59   21.80
 -16   8  -1   31.10   21.80
 -16   8  -1   72.99   17.70
 -16  -9   1   13.10   16.50
 -16   9   1   11.80   19.00
  16   9  -1    0.50   10.10
 -16   9   1  -14.40   19.40
 -16   9   1  -20.00   13.70
 -15  -9   1  364.36   43.40
 -15   9   1  400.36   41.20
 -15   9   1  350.16   43.40
  15   9  -1  358.76   38.60
 -14  -9   1  145.89   23.60
 -14  -9   1   87.69   55.59
 -14   9   1  165.28   22.20
  14   9  -1  131.79   34.70
 -14   9   1  103.79   35.50
 -14   9   1  138.99   53.79
 -14   9   1   89.79   24.80
 -13  -9   1  307.77   39.70
 -13  -9   1  388.46   74.79
 -13  -9   1  355.36   41.00
 -13   9   1  338.57   36.80
 -13   9   1  296.97   64.79
  13   9  -1  454.25   54.99
 -13   9   1  277.17   39.00
 -13   9   1  340.87   39.70
 -12  -9   1  374.86   87.19
 -12  -9   1  128.59   21.10
 -12  -9   1  141.59   22.90
 -12  -9   1  158.88   23.00
 -12   9   1  145.89   24.80
  12   9  -1  123.39   33.30
 -12   9   1  192.08   24.40
 -12   9   1  166.48   53.09
 -11  -9   1  183.08   22.20
 -11  -9   1  139.99   19.50
 -11  -9   1  125.59   21.10
 -11  -9   1   16.30   48.40
 -11  -9   1   73.79   58.09
  11   9  -1  132.99   18.60
  11   9  -1  118.89   16.20
 -11   9   1  144.89   21.20
 -11   9   1  123.39   21.40
  11   9  -1  126.49   19.20
 -11   9   1  197.68   51.39
  11   9  -1  146.59   34.50
 -11   9   1  118.49   18.20
 -10  -9   1   21.80   48.30
 -10  -9   1   82.69   45.80
 -10  -9   1    8.60   11.00
 -10  -9   1   23.50   11.80
 -10  -9   1   15.90   13.90
 -10   9   1   44.70   37.80
  10   9  -1    9.90   11.10
  10   9  -1   -0.10   24.00
 -10   9   1   25.90   12.90
  10   9  -1   19.80   11.80
 -10   9   1   20.00   11.80
 -10   9   1   27.00   10.20
  10   9  -1   23.20    9.90
  -9  -9   1  718.53   70.69
  -9  -9   1  857.71   98.69
  -9  -9   1  878.91   73.39
   9  -9  -1  743.63   72.29
  -9  -9   1  870.71   98.99
  -9  -9   1  830.42   70.39
  -9   9   1  780.62   70.19
   9   9  -1  754.02   70.09
  -9   9   1  800.42   69.59
   9   9  -1  833.62   80.79
  -9   9   1  816.42   94.89
   9   9  -1  858.41   69.49
  -9   9   1  834.72   71.29
   9   9  -1  833.92   70.79
   8  -9  -1  453.05   48.20
  -8  -9   1  547.95   46.50
  -8  -9   1  492.55   73.89
  -8  -9   1  383.56   63.79
   8   9  -1  572.54   47.90
   8   9  -1  516.35   45.90
  -8   9   1  467.25   60.29
   8   9  -1  544.45   55.79
  -8   9   1  499.35   46.20
  -7  -9   1  644.44   53.79
   7  -9  -1  602.84   67.79
  -7  -9   1  660.23   73.39
   7  -9  -1  573.44   55.49
  -7  -9   1  503.05   71.29
   7   9  -1  632.54   53.79
  -7   9   1  713.33   69.49
   7   9  -1  625.94   60.89
   6  -9  -1  688.13   68.79
   6  -9  -1  595.34   58.79
  -6  -9   1  683.83   85.19
  -6  -9   1  635.24   74.69
  -6   9   1  699.03   56.39
   6   9  -1  718.23   64.59
  -6   9   1  701.43   69.89
   6   9  -1  646.84   57.69
   5  -9  -1  742.33   67.29
  -5  -9   1  910.61   86.89
  -5  -9   1  784.52   79.09
   5  -9  -1  702.63   73.49
   5   9  -1  765.42   66.29
  -5   9   1  890.11   76.99
   5   9  -1  831.02   72.29
   4  -9  -1  631.64   58.59
   4  -9  -1  676.13   65.39
  -4  -9   1  704.73   75.19
  -4  -9   1  755.92   71.09
  -4   9   1  679.23   65.79
   4   9  -1  721.83   62.79
  -3  -9   1  756.12   75.99
  -3  -9   1  948.71   81.79
   3  -9  -1  819.42   74.19
   3  -9  -1  785.32   69.39
  -3   9   1  883.31   73.79
   3   9  -1  866.71   72.69
  -2  -9   1  811.32   79.79
  -2  -9   1 1000.90   82.39
   2  -9  -1  816.92   77.59
   2  -9  -1  936.11   86.09
  -2   9   1  934.41   75.49
   2   9  -1  880.61   75.79
  -1  -9   1  180.18   26.40
   1  -9  -1  199.78   31.60
   1  -9  -1  196.08   30.60
  -1  -9   1  233.08   24.60
   1   9  -1  233.78   23.00
  -1   9   1  192.58   20.90
   0  -9   1   15.70    9.70
   0  -9  -1    5.50   15.30
   0  -9  -1    4.00   10.80
   0   9  -1    5.60    6.50
   0   9   1   21.90    7.90
   0   9  -1   39.00   13.40
   1  -9   1 1077.49   91.99
  -1  -9  -1 1095.19   97.59
  -1  -9  -1 1211.68   97.49
  -1   9  -1 1173.98   92.59
   1   9   1 1067.09   93.59
   2  -9   1    6.80   13.20
  -2  -9  -1   23.30   19.60
  -2  -9  -1   19.30   19.30
   2   9   1   19.50    9.50
  -2   9  -1   -1.20    7.70
   3  -9   1 4993.10  429.36
  -3  -9  -1 5254.77  433.66
  -3  -9  -1 5502.05  435.16
  -4  -9  -1 1404.26  132.29
   4  -9   1 1567.84  126.39
  -4  -9  -1 1423.96  133.99
   4   9   1 1588.94  125.69
  -4   9  -1 1334.67  125.39
  -5  -9  -1  860.91   91.39
  -5  -9  -1  896.51   96.09
   5  -9   1  876.71   83.89
   5   9   1 1007.10   82.49
   5   9   1  936.51   76.89
  -5   9  -1  887.31   84.69
  -6  -9  -1  708.33   77.69
   6  -9   1  684.63   69.69
  -6  -9  -1  764.42   79.79
   6  -9   1  685.63   60.59
  -6   9  -1  703.13   71.69
   6   9   1  657.63   66.19
   6   9   1  742.53   60.19
   7  -9   1   32.50   10.00
  -7  -9  -1  -17.50   29.50
  -7  -9  -1   56.49   11.30
  -7  -9  -1   82.59   34.80
  -7   9  -1   43.30    8.70
   7   9   1   48.10    9.20
  -7   9  -1   28.10   24.30
   7   9   1   46.40   16.70
   8  -9   1   36.10   24.40
  -8  -9  -1   -2.00    9.30
  -8  -9  -1   26.10   33.10
  -8  -9  -1    2.80   12.20
  -8  -9  -1   18.90   36.70
   8  -9   1    5.60    8.90
   8   9   1    7.60   14.00
   8   9   1    7.20    7.60
  -8   9  -1   14.50    9.60
   8   9   1   15.50    9.70
  -8   9  -1   57.29   28.90
   8   9   1   17.50    9.20
  -9  -9  -1   -1.50   37.60
  -9  -9  -1    5.80   10.00
  -9  -9  -1  -21.60   37.20
  -9  -9  -1    1.60   12.50
  -9  -9  -1   -7.10   10.00
  -9   9  -1   -5.20    9.10
   9   9   1    6.00    8.00
   9   9   1   -5.70    9.70
   9   9   1    3.70    8.90
  -9   9  -1    1.40    9.60
   9   9   1   30.50   21.00
  -9   9  -1   34.60   40.70
  -9   9  -1   -8.60    7.10
 -10  -9  -1  293.37   33.90
 -10  -9  -1  269.97   35.90
 -10  -9  -1  341.87   73.99
 -10  -9  -1  266.77   32.20
 -10  -9  -1  380.46   66.39
 -10   9  -1  274.57   52.89
  10   9   1  300.97   40.30
 -10   9  -1  318.97   30.80
  10   9   1  268.37   30.90
  10   9   1  299.57   32.30
 -10   9  -1  281.87   32.40
  10   9   1  340.87   31.20
 -11  -9  -1    6.70   47.90
 -11  -9  -1   40.70   61.29
 -11  -9  -1   16.10   15.50
 -11  -9  -1    7.80   13.20
 -11  -9  -1  -21.80   11.70
  11   9   1   -7.30   10.20
 -11   9  -1   -0.70    9.80
 -11   9  -1  -12.10   35.40
 -11   9  -1   -0.20   12.30
 -11   9  -1   -7.90   13.20
  11   9   1   23.10   21.90
 -12  -9  -1  328.07   43.10
 -12  -9  -1  294.67   39.60
 -12  -9  -1  347.97   41.80
 -12  -9  -1  342.37   73.69
  12   9   1  442.46   39.60
 -12   9  -1  368.46   43.20
  12   9   1  450.45   55.79
 -12   9  -1  390.26   69.59
 -12   9  -1  394.96   39.60
 -12   9  -1  419.06   41.20
 -13  -9  -1  415.86   52.19
 -13  -9  -1  322.17   70.29
 -13  -9  -1  362.76   37.90
 -13  -9  -1  314.07   41.70
 -13   9  -1  326.77   39.30
 -13   9  -1  342.67   65.89
  13   9   1  340.67   49.10
  13   9   1  345.27   39.90
 -14  -9  -1   50.39   17.70
 -14  -9  -1   43.20   53.89
 -14  -9  -1   32.80   18.10
  14   9   1   35.90   13.60
 -14   9  -1   34.10   18.80
 -14   9  -1   -6.00   46.60
 -14   9  -1   50.19   15.50
 -14   9  -1   71.59   18.40
  14   9   1   54.59   27.50
 -15  -9  -1  193.48   27.30
 -15   9  -1  204.38   30.90
 -15   9  -1  186.08   26.60
 -15   9  -1  170.38   25.20
 -16  -9  -1    9.50   16.60
 -16   9  -1  -11.00   13.90
 -16   9  -1   10.60   20.10
 -16 -10   1   17.60   16.20
  16  10  -1   15.40   10.70
 -16  10   1   -4.30   13.80
 -16  10   1   -4.50   19.70
 -15 -10   1   -3.00   15.20
 -15  10   1   19.10   20.60
 -15  10   1   -4.30   17.40
  15  10  -1    9.20   12.00
 -15  10   1   20.10   14.00
 -14 -10   1    6.10   15.70
 -14 -10   1  -49.60   50.49
 -14  10   1   37.00   19.90
 -14  10   1    8.00   16.10
  14  10  -1   39.20   13.80
 -14  10   1  -38.40   40.50
 -14  10   1    8.20   13.30
  14  10  -1   11.70   27.20
 -13 -10   1  351.46   39.40
 -13 -10   1  444.66   79.79
  13  10  -1  435.96   55.89
  13  10  -1  402.06   48.00
 -13  10   1  350.96   53.29
 -13  10   1  406.76   43.00
 -13  10   1  341.97   68.19
 -12 -10   1  110.69   19.20
 -12 -10   1   90.19   18.90
 -12 -10   1   31.10  115.29
  12  10  -1  111.99   45.60
 -12  10   1   63.49   15.90
  12  10  -1   83.69   17.40
 -12  10   1  112.29   21.40
 -12  10   1   58.69   17.50
 -12  10   1   49.80   44.40
 -11 -10   1  475.75   44.50
 -11 -10   1  284.47   72.89
 -11 -10   1  383.36   43.00
 -11 -10   1  390.56   41.30
 -11 -10   1  364.96   86.99
  11  10  -1  449.76   41.20
 -11  10   1  371.66   65.79
  11  10  -1  361.26   42.00
  11  10  -1  430.76   53.99
 -11  10   1  453.15   43.90
 -11  10   1  502.95   45.20
  11  10  -1  418.06   39.40
 -11  10   1  394.36   40.30
 -10 -10   1  114.79   51.89
 -10 -10   1  228.48   58.19
 -10 -10   1  178.18   25.50
 -10 -10   1  176.28   22.30
 -10 -10   1  147.59   22.00
 -10  10   1  134.39   21.60
  10  10  -1  142.19   30.20
  10  10  -1  167.48   21.60
 -10  10   1   53.19   38.90
  10  10  -1  176.68   20.90
 -10  10   1  157.08   21.70
 -10  10   1  157.28   19.40
  10  10  -1  207.48   24.60
  -9 -10   1  564.54   76.29
  -9 -10   1  556.14   82.49
  -9 -10   1  480.85   47.70
  -9 -10   1  457.35   46.10
  -9 -10   1  505.15   45.90
   9  10  -1  533.25   44.70
   9  10  -1  497.25   45.60
  -9  10   1  525.85   46.90
  -9  10   1  444.16   44.20
   9  10  -1  515.95   46.70
  -9  10   1  412.66   63.69
  -9  10   1  488.35   45.60
  -8 -10   1    3.30    9.20
  -8 -10   1  -45.50   36.40
   8 -10  -1    3.90    9.00
  -8 -10   1  -53.09   27.90
   8 -10  -1   23.20   27.60
   8  10  -1   19.40   14.80
  -8  10   1   35.70    9.40
   8  10  -1   18.70   17.40
  -8  10   1   12.90    7.80
   8  10  -1    7.40    9.20
  -8  10   1   41.60   10.80
  -8  10   1   22.90   26.60
   8  10  -1   27.40    9.30
   7 -10  -1 1340.27  119.79
  -7 -10   1 1289.47  128.59
  -7 -10   1 1198.08  123.99
   7 -10  -1 1252.57  108.59
  -7  10   1 1301.77  118.49
  -7  10   1 1376.66  106.69
   7  10  -1 1309.97  107.19
   7  10  -1 1165.88  112.99
   7  10  -1 1228.18  107.29
  -6 -10   1  766.22   93.29
   6 -10  -1  825.02   85.39
  -6 -10   1  746.33   98.59
   6 -10  -1  869.91   77.49
   6  10  -1  917.61   76.59
  -6  10   1  964.30   87.39
   6  10  -1 1020.60   82.89
  -6  10   1  962.40   75.39
  -5 -10   1  831.62   86.59
  -5 -10   1  820.32   88.09
   5 -10  -1  739.43   68.49
   5 -10  -1  803.02   76.39
  -5  10   1  812.72   77.79
   5  10  -1  917.91   74.09
   5  10  -1  773.92   68.19
  -4 -10   1   38.10   26.40
  -4 -10   1   58.39   23.90
   4 -10  -1   48.40    9.70
  -4  10   1   55.29   19.80
   4  10  -1   39.50    9.50
   4  10  -1   51.49   16.90
  -3 -10   1  954.40   83.69
  -3 -10   1  809.42   79.69
   3 -10  -1  829.82   75.89
   3  10  -1  843.82   74.89
  -3  10   1  883.01   76.09
  -2 -10   1 2525.35  229.48
   2 -10  -1 2892.01  232.48
  -2 -10   1 2793.02  229.28
  -2  10   1 2787.02  226.18
   1 -10  -1  904.01   81.59
  -1 -10   1  954.00   79.39
  -1 -10   1  865.51   78.49
   1 -10  -1  941.21   82.09
   1  10  -1  856.21   76.49
   0 -10  -1  376.66   37.20
   0 -10  -1  380.26   41.30
   0 -10   1  358.76   35.90
   0  10  -1  441.26   38.30
   0  10  -1  368.16   39.00
   0  10   1  393.46   34.80
  -1 -10  -1 2652.43  221.08
   1 -10   1 2598.44  215.78
  -1 -10  -1 2730.83  219.78
   1 -10   1 2597.44  215.88
  -2 -10  -1  960.50   81.69
  -2 -10  -1  785.32   80.09
   2 -10   1  867.41   73.69
  -2  10  -1  906.11   73.09
  -3 -10  -1 4760.42  383.36
   3 -10   1 4362.76  376.56
  -3 -10  -1 4757.22  381.76
  -3  10  -1 4559.54  376.76
  -4 -10  -1  419.66   50.49
  -4  10  -1  387.16   44.30
   4  10   1  457.95   43.50
   4  10   1  424.56   37.40
  -5 -10  -1   77.09   32.10
   5 -10   1  100.09   21.10
  -5 -10  -1   73.39   31.00
   5  10   1   50.69   10.40
   5  10   1   80.29   17.20
  -5  10  -1   80.29   22.00
  -6 -10  -1  121.09   35.20
  -6 -10  -1   59.69   30.60
   6 -10   1  100.19   23.50
  -6  10  -1   62.89   23.30
   6  10   1   71.39   11.00
   6  10   1   76.79   19.40
   7 -10   1  626.34   67.39
   7 -10   1  583.94   56.49
  -7 -10  -1  824.92   83.09
  -7 -10  -1  739.03   81.39
   7  10   1  719.43   64.19
  -7  10  -1  656.53   55.69
   7  10   1  681.23   56.19
  -7  10  -1  560.04   69.39
  -8 -10  -1    9.30   33.80
  -8 -10  -1   11.20    9.90
  -8 -10  -1   19.60   36.80
  -8 -10  -1   17.50   13.30
  -8 -10  -1   16.60   10.10
   8 -10   1   -3.60   20.70
  -8  10  -1   14.30    9.50
   8  10   1   11.90    9.90
   8  10   1   -4.60   17.90
   8  10   1    0.70    7.60
   8  10   1   12.40    8.70
  -8  10  -1   76.89   29.30
  -8  10  -1   18.90    8.40
  -9 -10  -1  103.49   47.00
  -9 -10  -1   75.59   13.90
  -9 -10  -1   58.59   14.00
  -9 -10  -1   84.39   17.00
  -9 -10  -1   78.09   44.80
  -9  10  -1   82.59   43.10
   9  10   1   80.29   13.90
  -9  10  -1   45.50   12.60
   9  10   1   70.39   12.40
  -9  10  -1   51.89   10.80
  -9  10  -1   46.80   12.10
 -10 -10  -1   -6.00   43.80
 -10 -10  -1   23.50   14.80
 -10 -10  -1  -45.10   45.20
 -10 -10  -1   30.00   13.40
 -10 -10  -1   60.39   14.20
 -10  10  -1   41.10   12.70
  10  10   1   47.60   21.60
  10  10   1   18.30   11.20
 -10  10  -1   22.90   13.20
 -10  10  -1   17.60    9.90
 -10  10  -1   40.10   34.70
  10  10   1   24.60   11.60
  10  10   1   39.90    9.60
 -11 -10  -1  486.65   81.89
 -11 -10  -1  430.26   46.10
 -11 -10  -1  470.65   45.70
 -11 -10  -1  358.66   82.59
 -11 -10  -1  382.26   43.30
 -11  10  -1  462.55   45.70
  11  10   1  371.66   50.89
 -11  10  -1  451.25   44.10
  11  10   1  401.46   42.60
 -11  10  -1  455.35   42.10
 -11  10  -1  384.86   64.39
  11  10   1  469.85   41.70
 -12 -10  -1  -16.00   15.10
 -12 -10  -1  -29.70   12.20
 -12 -10  -1  -22.90   12.90
 -12 -10  -1  -29.00   47.50
  12  10   1    3.90   11.80
 -12  10  -1    7.00   15.00
 -12  10  -1   12.80   12.10
 -12  10  -1   36.10   42.90
 -12  10  -1  -10.60   14.10
 -13 -10  -1  139.59   22.90
 -13 -10  -1   57.09   56.49
 -13 -10  -1  127.29   22.40
  13  10   1  168.88   35.20
 -13  10  -1  122.09   21.30
  13  10   1  175.68   24.90
 -13  10  -1  119.69   21.70
 -13  10  -1  138.79   52.79
 -13  10  -1  139.09   25.10
 -14 -10  -1    6.60   48.80
 -14 -10  -1   50.99   17.10
 -14  10  -1   31.40   14.80
 -14  10  -1   19.00   15.90
  14  10   1   28.80   28.60
 -14  10  -1   -4.60   42.00
 -14  10  -1   17.80   19.20
  14  10   1   17.00   12.70
 -15 -10  -1  255.67   32.60
 -15  10  -1  213.78   31.00
 -15  10  -1  285.87   33.30
  15  10   1  258.87   34.40
 -16 -11   1   -2.90   15.30
 -15 -11   1   20.50   16.40
 -15  11   1    0.10   18.70
 -15  11   1    1.90   16.40
  15  11  -1   25.50   13.10
 -15  11   1   16.30   14.20
 -14 -11   1  703.53  107.89
 -14 -11   1  766.92   72.39
 -14  11   1  777.52  104.19
  14  11  -1  837.32   87.39
 -14  11   1  690.63   74.69
 -14  11   1  707.63   71.79
 -14  11   1  802.12   70.69
  14  11  -1  831.72   70.19
 -13 -11   1  240.68   63.79
 -13 -11   1  194.08   27.40
  13  11  -1  225.58   26.10
 -13  11   1  167.98   28.20
  13  11  -1  146.69   38.00
 -13  11   1  215.38   28.60
 -13  11   1  270.67   29.80
 -13  11   1  237.78   56.59
 -12 -11   1  277.27   71.39
 -12 -11   1  327.07   38.80
  12  11  -1  367.36   37.50
 -12  11   1  311.37   40.70
 -12  11   1  320.97   38.50
  12  11  -1  431.96   54.19
  12  11  -1  301.67   34.00
 -12  11   1  369.76   64.59
 -11 -11   1   37.40   14.30
 -11 -11   1   46.10   52.29
 -11 -11   1   28.70   14.80
 -11 -11   1   46.80   61.29
 -11  11   1   -8.00   13.30
 -11  11   1   31.80   15.40
  11  11  -1   26.00   12.10
  11  11  -1    5.90   11.70
 -11  11   1    8.30   10.50
  11  11  -1   19.60   24.20
  11  11  -1   13.60   10.10
 -11  11   1   -3.00   36.00
 -10 -11   1  412.96   69.99
 -10 -11   1  222.68   29.70
 -10 -11   1  238.38   28.00
 -10 -11   1  262.67   62.99
 -10 -11   1  240.38   30.90
 -10  11   1  241.18   30.60
 -10  11   1  251.27   47.30
 -10  11   1  242.68   29.20
 -10  11   1  212.08   26.50
  10  11  -1  254.87   29.70
  10  11  -1  218.98   38.30
  10  11  -1  267.37   26.60
  -9 -11   1  522.95   50.29
  -9 -11   1  567.94   77.49
  -9 -11   1  546.95   51.09
  -9 -11   1  637.44   87.49
  -9 -11   1  474.85   48.80
   9  11  -1  560.44   61.29
  -9  11   1  484.05   65.79
  -9  11   1  500.85   48.10
  -9  11   1  607.84   49.80
   9  11  -1  585.04   50.69
   9  11  -1  546.45   48.50
  -8 -11   1  482.55   42.50
   8 -11  -1  410.96   59.99
  -8 -11   1  406.06   66.39
  -8 -11   1  524.45   67.19
   8  11  -1  546.35   45.10
   8  11  -1  411.36   43.00
   8  11  -1  500.35   53.79
  -8  11   1  429.56   56.59
  -7 -11   1 1502.45  149.79
   7 -11  -1 1589.14  141.09
  -7 -11   1 1567.24  147.19
   7 -11  -1 1432.26  130.59
   7  11  -1 1700.33  130.79
  -7  11   1 1494.65  139.29
   7  11  -1 1492.45  129.89
   7  11  -1 1583.34  129.89
   7  11  -1 1617.24  136.29
   6 -11  -1  445.56   44.20
  -6 -11   1  418.46   60.19
   6 -11  -1  559.44   55.79
   6  11  -1  494.05   44.30
  -6  11   1  516.95   42.50
   6  11  -1  489.45   51.09
  -6  11   1  502.75   57.99
  -5 -11   1   57.49   31.30
   5 -11  -1   72.29   11.50
  -5 -11   1   80.29   29.30
   5  11  -1   65.29   17.60
  -5  11   1   64.79    8.40
  -5  11   1   48.00   22.20
   5  11  -1   66.19   11.80
  -4 -11   1   96.69   32.10
   4 -11  -1  162.48   25.10
   4  11  -1  112.39   21.70
   4  11  -1  118.29   15.10
  -4  11   1  129.69   23.50
  -3 -11   1  157.98   29.90
   3 -11  -1  171.38   25.80
  -3 -11   1  156.38   28.70
   3 -11  -1  146.99   15.70
   3  11  -1  148.89   21.00
  -3  11   1  167.48   22.10
  -2 -11   1  219.68   31.40
   2 -11  -1  180.08   28.60
  -2 -11   1  271.67   29.80
   2 -11  -1  187.28   19.10
  -2  11   1  207.68   23.60
   2  11  -1  191.98   24.30
   1 -11  -1 1036.60   97.89
  -1 -11   1 1098.19   96.49
  -1 -11   1 1141.39   94.89
   1  11  -1 1175.38   93.69
  -1  11   1 1119.19   93.29
   0 -11  -1  920.61   74.39
   0 -11   1  879.71   74.29
   0 -11  -1  824.72   77.79
   0  11   1  845.12   73.19
   0  11  -1  853.81   72.39
   1 -11   1  116.29   15.50
   1 -11   1  126.49   14.80
  -1 -11  -1  140.09   23.90
  -1 -11  -1  162.78   22.20
   1  11   1  114.59   15.90
  -1  11  -1  145.09   16.30
  -1  11  -1  144.89   14.30
  -2 -11  -1  282.67   35.00
  -2 -11  -1  241.08   35.20
  -2  11  -1  269.67   25.70
   2  11   1  256.37   28.40
  -2  11  -1  269.47   24.90
   3 -11   1 2321.27  191.08
  -3 -11  -1 2261.97  197.28
   3  11   1 2208.88  192.78
  -3  11  -1 2436.16  191.88
   4 -11   1 1225.28  102.09
  -4 -11  -1 1217.88  111.19
  -4 -11  -1 1132.09  112.09
  -4  11  -1 1218.88  102.79
   4  11   1 1124.99   98.39
  -5 -11  -1  443.56   54.59
   5 -11   1  409.06   43.10
  -5 -11  -1  426.76   55.09
   5  11   1  373.66   35.50
  -5  11  -1  336.87   44.60
   5  11   1  394.46   42.50
  -6 -11  -1  356.46   50.69
  -6 -11  -1  301.97   47.10
   6 -11   1  305.77   39.30
   6  11   1  322.27   28.30
  -6  11  -1  308.27   38.00
   6  11   1  304.67   36.70
  -6  11  -1  264.47   26.20
  -7 -11  -1  564.74   68.99
  -7 -11  -1  528.15   66.79
  -7 -11  -1  587.84   47.60
   7 -11   1  475.15   57.49
  -7  11  -1  528.65   45.80
   7  11   1  506.95   54.39
  -7  11  -1  472.15   57.29
   7  11   1  525.95   46.40
  -8 -11  -1  215.58   22.50
   8 -11   1  193.58   36.50
  -8 -11  -1  186.88   23.10
  -8 -11  -1  249.08   52.79
  -8 -11  -1  309.07   57.59
   8  11   1  195.08   24.00
  -8  11  -1  181.98   22.70
  -8  11  -1  217.38   38.60
  -8  11  -1  171.48   21.90
   8  11   1  193.28   22.90
   8  11   1  201.98   21.60
   8  11   1  221.28   33.50
  -9 -11  -1   31.50   41.30
  -9 -11  -1   31.20   13.90
  -9 -11  -1   50.79   12.80
  -9 -11  -1   70.29   14.00
   9 -11   1   41.40   31.50
  -9  11  -1   58.29   12.90
  -9  11  -1   93.49   37.30
   9  11   1   42.10   10.50
  -9  11  -1   62.29   10.80
  -9  11  -1   47.10   11.40
   9  11   1   67.99   24.30
   9  11   1   40.50   11.30
   9  11   1   44.10   12.60
 -10 -11  -1    7.50   42.60
 -10 -11  -1   -3.60   13.30
 -10 -11  -1    9.90   11.70
 -10  11  -1   16.60   11.20
 -10  11  -1    6.50    9.10
 -10  11  -1   24.40   12.70
  10  11   1    0.60    8.50
 -10  11  -1   -6.30   30.80
  10  11   1   -0.90   10.90
  10  11   1   -0.10   21.30
  10  11   1    5.40   13.80
 -11 -11  -1   64.89   15.40
 -11 -11  -1   53.19   17.50
 -11 -11  -1   53.99   16.40
 -11 -11  -1   98.49   53.79
 -11 -11  -1  101.39   53.49
 -11  11  -1   61.39   40.60
  11  11   1   49.40   13.10
 -11  11  -1   59.79   16.60
 -11  11  -1   64.99   16.60
  11  11   1   65.99   11.90
  11  11   1   92.79   26.50
  11  11   1   79.79   14.90
 -11  11  -1   78.89   14.30
 -12 -11  -1  524.45   55.49
 -12 -11  -1  441.66   88.49
 -12 -11  -1  463.55   54.29
 -12  11  -1  576.34   55.99
  12  11   1  585.74   53.69
 -12  11  -1  607.24   53.09
 -12  11  -1  425.16   76.79
  12  11   1  582.24   68.19
 -12  11  -1  639.94   54.49
 -13 -11  -1  279.97   37.10
 -13 -11  -1  371.06   74.49
 -13  11  -1  324.07   40.10
  13  11   1  285.67   34.60
  13  11   1  336.57   49.80
 -13  11  -1  269.97   33.20
 -13  11  -1  250.87   59.29
 -13  11  -1  310.57   36.30
 -14 -11  -1  697.33  131.19
 -14 -11  -1  547.75   54.39
 -14  11  -1  550.24   57.79
 -14  11  -1  521.65   52.19
 -14  11  -1  541.35   53.39
  14  11   1  495.65   50.59
 -15 -11  -1   -3.40   15.80
 -15  11  -1    1.00   13.10
 -15  11  -1    4.60   19.50
 -15  11  -1   16.20   17.50
 -15 -12   1    2.00   15.50
 -15  12   1  -14.70   18.70
  15  12  -1    7.40   12.70
 -15  12   1   -8.30   15.70
 -15  12   1   -0.90   12.80
 -14 -12   1   42.60   17.10
 -14  12   1   42.90   14.70
 -14  12   1   51.79   20.50
 -14  12   1   32.60   17.50
  14  12  -1   36.70   14.40
 -13 -12   1   72.39   19.30
 -13 -12   1   84.79   62.19
 -13  12   1  115.09   21.20
 -13  12   1   91.39   17.00
  13  12  -1  105.99   33.20
  13  12  -1  125.99   18.50
 -13  12   1   51.29   44.60
 -13  12   1   84.89   21.40
 -12 -12   1  659.23   62.59
 -12 -12   1  587.74   99.19
 -12 -12   1  673.03  137.89
 -12  12   1  558.64   84.99
  12  12  -1  645.54   76.49
 -12  12   1  653.53   62.29
 -12  12   1  676.63   63.99
  12  12  -1  724.73   61.29
 -12  12   1  676.63   59.59
  12  12  -1  571.14   58.79
 -11 -12   1  -57.99   53.29
 -11 -12   1   41.30   15.30
 -11 -12   1  -47.50   52.89
 -11  12   1   32.00   15.90
  11  12  -1   26.70   12.90
 -11  12   1   15.40   14.70
 -11  12   1  -27.80   37.10
 -11  12   1   20.20   11.00
  11  12  -1   30.30   13.10
  11  12  -1   22.60   23.30
  11  12  -1   36.70   11.90
 -10 -12   1   98.49   55.39
 -10 -12   1  139.89   20.70
 -10 -12   1  254.77   59.49
 -10  12   1  106.49   39.40
  10  12  -1  140.19   18.60
  10  12  -1  141.09   20.10
 -10  12   1  189.88   22.30
  10  12  -1  160.98   32.40
 -10  12   1  118.89   17.70
 -10  12   1  153.18   20.30
  -9 -12   1   83.79   46.90
  -9 -12   1   24.80   12.10
  -9 -12   1   54.09   45.60
   9  12  -1   39.40   13.30
   9  12  -1   34.00   10.60
  -9  12   1   24.00    9.40
   9  12  -1   11.20   20.50
   9  12  -1   31.00   10.90
  -9  12   1   25.60   11.30
  -9  12   1   36.40   33.50
  -9  12   1   39.80   12.50
  -8 -12   1  574.74   79.19
  -8 -12   1  558.24   54.19
   8 -12  -1  606.64   68.19
  -8 -12   1  611.34   79.19
   8  12  -1  652.53   55.19
  -8  12   1  598.04   52.19
  -8  12   1  644.04   53.69
  -8  12   1  549.15   70.29
   8  12  -1  551.94   53.39
   8  12  -1  634.24   63.99
  -8  12   1  624.94   52.59
   8  12  -1  554.64   52.99
   7 -12  -1   16.40   21.90
  -7 -12   1  -52.09   30.60
  -7 -12   1   38.90   35.50
   7  12  -1   10.40   16.80
   7  12  -1   -1.50    8.40
   7  12  -1   15.20    8.10
  -7  12   1   -0.10    6.70
   7  12  -1   -3.80    9.80
  -7  12   1  -12.20   21.70
  -6 -12   1  478.45   64.69
   6 -12  -1  383.36   45.90
  -6 -12   1  527.65   63.59
   6 -12  -1  419.46   52.49
   6  12  -1  501.55   50.39
   6  12  -1  509.15   43.00
  -6  12   1  480.65   40.90
  -6  12   1  619.54   57.59
   5 -12  -1 1941.11  166.98
  -5 -12   1 2076.09  172.88
  -5 -12   1 1895.91  174.58
   5  12  -1 1930.51  160.98
   5  12  -1 1856.81  164.88
  -5  12   1 1960.20  159.78
  -5  12   1 1961.70  170.68
  -4 -12   1  869.41   87.89
  -4 -12   1  845.02   82.59
   4 -12  -1  834.32   77.29
   4  12  -1  792.12   71.49
  -4  12   1  957.10   78.19
   4  12  -1  848.82   75.99
  -3 -12   1   42.40   23.30
  -3  12   1   71.69   16.30
   3  12  -1   69.69   15.30
  -2 -12   1   55.99   20.40
  -2 -12   1  122.29   21.90
   2 -12  -1   78.59   18.40
   2 -12  -1   78.19   23.40
   2  12  -1   73.19   13.90
  -2  12   1   81.09   13.40
   1 -12  -1  700.73   71.29
  -1 -12   1  706.63   69.69
   1 -12  -1  762.72   70.99
  -1  12   1  819.12   65.99
   1  12  -1  867.61   66.79
   0 -12  -1 4669.73  400.86
   0 -12   1 5019.60  398.16
  -1 -12  -1  196.68   28.20
   1 -12   1  158.38   17.50
   1 -12   1  162.98   18.30
  -2 -12  -1 6323.47  504.05
  -2 -12  -1 5922.31  505.45
  -3 -12  -1  -16.00   22.30
   3 -12   1   24.50   15.50
  -3 -12  -1   36.10   24.10
   3 -12   1   11.50    9.00
   3  12   1   35.70   13.70
   3  12   1   15.90    7.20
  -3  12  -1   18.90   11.80
  -3  12  -1   24.80    8.90
   4 -12   1  939.51   84.09
  -4 -12  -1  920.41   93.29
  -4 -12  -1  843.12   95.09
   4  12   1 1070.29   85.89
  -4  12  -1  982.90   85.79
   4  12   1  993.10   82.49
  -5 -12  -1  272.77   45.00
  -5 -12  -1  360.86   51.19
   5 -12   1  344.67   37.90
   5  12   1  315.67   37.50
   5  12   1  321.27   31.00
  -5  12  -1  360.16   38.80
  -6 -12  -1  132.79   35.10
  -6 -12  -1  134.89   35.30
   6 -12   1   89.59   22.20
   6  12   1  116.49   13.40
  -6  12  -1  115.09   24.70
  -6  12  -1   98.29   11.80
   6  12   1   71.49   18.50
  -7 -12  -1   71.39   13.70
   7 -12   1   75.29   24.10
  -7 -12  -1   27.70   35.60
  -7 -12  -1   67.09   37.80
  -7  12  -1   63.69   26.10
   7  12   1   34.30   17.90
   7  12   1   67.19   11.30
  -7  12  -1   90.59   11.10
   7  12   1   84.39   13.80
   7  12   1   77.89   11.90
   8 -12   1  178.78   35.00
  -8 -12  -1  169.68   23.10
  -8 -12  -1  258.57   24.70
  -8 -12  -1  292.17   55.29
  -8 -12  -1  240.78   54.09
   8  12   1  206.98   22.50
  -8  12  -1  239.78   23.70
   8  12   1  235.18   25.70
   8  12   1  210.38   33.50
  -8  12  -1  210.28   38.00
  -8  12  -1  199.78   22.50
   8  12   1  163.78   21.70
  -9 -12  -1   10.10   11.00
  -9 -12  -1   55.59   46.30
   9 -12   1   46.20   29.50
  -9 -12  -1    1.20   11.00
  -9 -12  -1   44.80   42.10
   9  12   1   -0.20   10.70
   9  12   1   -1.80    8.40
   9  12   1   41.70   21.50
  -9  12  -1   20.90   31.70
   9  12   1   -3.10    8.80
  -9  12  -1    1.90    9.30
  -9  12  -1    9.40    8.00
  -9  12  -1    1.10   10.20
 -10 -12  -1   -2.70   12.10
 -10 -12  -1   -1.80   11.10
 -10 -12  -1   72.49   49.80
 -10 -12  -1   44.40   47.80
 -10 -12  -1   14.50   13.10
  10  12   1    5.80   11.80
 -10  12  -1   10.00    9.50
  10  12   1    1.60   20.00
  10  12   1    0.10    8.30
 -10  12  -1   26.30   12.80
 -10  12  -1   74.99   35.50
 -10  12  -1   14.80   11.40
  10  12   1    8.30   10.70
 -11 -12  -1   89.79   54.69
 -11 -12  -1  -54.59   49.80
 -11 -12  -1   12.30   13.80
  11  12   1   34.00   25.30
 -11  12  -1   20.00   14.10
  11  12   1   32.90   11.80
  11  12   1    2.00   10.90
 -11  12  -1    9.70   39.00
 -11  12  -1   15.70   13.60
  11  12   1    7.90    8.80
 -11  12  -1    8.30   10.80
 -12 -12  -1   47.10   16.80
 -12 -12  -1  175.58   64.29
 -12 -12  -1   50.69   16.80
 -12  12  -1   37.80   17.60
 -12  12  -1   57.49   14.60
  12  12   1   67.39   14.90
 -12  12  -1    2.00   44.60
  12  12   1   50.69   26.50
 -12  12  -1   50.59   16.50
 -13 -12  -1   88.39   60.49
 -13 -12  -1   -0.50   15.20
 -13  12  -1   -5.50   42.50
 -13  12  -1   56.69   17.20
  13  12   1   14.50   13.40
  13  12   1   24.40   25.90
 -13  12  -1   18.80   12.90
 -13  12  -1   -6.90   17.10
 -14 -12  -1  244.98   30.10
 -14  12  -1  214.98   31.60
 -14  12  -1  178.08   26.30
 -14  12  -1  271.47   29.40
  14  12   1  208.08   25.70
 -15 -12  -1   82.99   20.00
 -15  12  -1   55.19   22.50
  15  12   1  114.19   19.00
 -15  12  -1   89.09   19.00
 -15  12  -1  132.89   21.50
 -15 -13   1   85.19   21.10
 -15  13   1   84.89   17.50
 -15  13   1   45.50   18.50
 -15  13   1   53.09   22.00
 -14 -13   1  434.36   44.40
 -14  13   1  349.17   44.20
 -14  13   1  436.56   42.00
 -14  13   1  330.57   47.90
 -13 -13   1 1332.77  163.78
 -13 -13   1 1461.25  124.49
 -13  13   1 1382.06  149.49
 -13  13   1 1367.46  123.89
 -13  13   1 1398.86  125.89
  13  13  -1 1500.35  139.69
 -13  13   1 1458.15  122.59
  13  13  -1 1469.35  122.99
 -12 -13   1  235.38   77.29
 -12 -13   1  118.59   21.80
 -12 -13   1   73.39   57.79
  12  13  -1  149.79   20.80
 -12  13   1  134.89   19.80
 -12  13   1  113.89   46.70
 -12  13   1  135.39   23.70
 -12  13   1  140.49   23.10
  12  13  -1  128.09   19.70
  12  13  -1  164.18   37.20
 -11 -13   1   62.09   15.70
 -11 -13   1  -49.20   53.79
 -11 -13   1   23.30   51.49
  11  13  -1   12.70   25.10
 -11  13   1   28.50   11.40
  11  13  -1   30.90   13.00
  11  13  -1   35.30   12.00
 -11  13   1   20.40   15.10
  11  13  -1   43.50   14.40
 -11  13   1   -5.70   39.10
 -11  13   1   25.10   14.90
 -10 -13   1  143.69   57.09
 -10 -13   1  220.38   57.39
 -10  13   1  130.29   41.60
  10  13  -1  172.58   36.70
 -10  13   1  182.08   22.30
 -10  13   1  175.88   22.00
  10  13  -1  129.19   19.60
  10  13  -1  188.38   21.90
  -9 -13   1   95.49   46.70
  -9 -13   1   13.40   12.10
   9  13  -1   26.40   10.90
  -9  13   1   31.70   11.50
   9  13  -1   33.50   11.40
   9  13  -1   36.60   21.20
   9  13  -1   22.30   13.00
  -9  13   1   25.00    9.30
  -9  13   1   29.90   11.50
  -9  13   1  -48.60   27.40
   8 -13  -1 1060.59  106.29
  -8 -13   1 1014.00  123.29
  -8 -13   1 1194.38  116.79
   8  13  -1 1022.30   92.79
   8  13  -1 1149.89   94.09
   8  13  -1 1143.19   92.79
  -8  13   1 1027.80  106.09
   8  13  -1 1185.78  102.49
  -8  13   1 1040.70   91.79
  -7 -13   1   10.90   30.00
   7 -13  -1   37.30   22.70
  -7 -13   1    5.30   35.50
  -7  13   1  -25.30   20.90
   7  13  -1   22.10   19.10
   7  13  -1    8.40    8.90
  -7  13   1    7.70    6.70
   7  13  -1   17.90   15.70
   7  13  -1   -9.90   12.20
  -6 -13   1  400.26   52.19
   6 -13  -1  231.88   36.00
  -6 -13   1  249.08   47.90
   6  13  -1  268.47   33.20
  -6  13   1  257.27   37.30
   6  13  -1  274.07   26.90
   5 -13  -1 1419.96  115.59
  -5 -13   1 1297.57  123.89
   5  13  -1 1232.28  108.69
   5  13  -1 1258.77  113.49
  -5  13   1 1275.57  107.19
  -5  13   1 1389.76  116.49
  -4 -13   1   52.09   27.20
   4 -13  -1   54.79   19.40
   4 -13  -1   72.49   34.00
  -4 -13   1   46.40   26.50
   4  13  -1   65.79   17.00
   4  13  -1   53.09   10.80
  -4  13   1   66.59   19.20
   3 -13  -1 1081.99   98.59
  -3 -13   1  993.30   95.69
   3 -13  -1 1001.60   91.29
  -3  13   1 1094.19   90.29
   3  13  -1 1042.70   90.39
   2 -13  -1  110.39   26.90
   2 -13  -1   96.99   20.20
  -2 -13   1   99.99   22.80
  -2 -13   1  111.19   22.10
   2  13  -1   79.99   15.90
  -2  13   1   99.79   15.20
   1 -13  -1 1079.59   88.59
   1 -13  -1  956.10   88.29
  -1 -13   1 1005.00   86.99
   1  13  -1  905.61   83.29
  -1  13   1  976.70   83.19
   0 -13  -1  596.44   62.79
   0 -13  -1  707.33   58.79
   0 -13   1  600.24   59.39
   0  13   1  712.73   58.59
   0  13  -1  748.53   57.39
  -1 -13  -1  -10.00   14.40
  -1 -13  -1    5.00   17.60
   1 -13   1   -0.30    8.30
   1 -13   1    1.10    7.40
  -1  13  -1   -3.40   10.90
   1  13   1    1.50    8.40
  -1  13  -1    4.40    5.90
  -2 -13  -1 1384.16  120.99
  -2  13  -1 1237.08  116.19
   2  13   1 1377.36  116.39
  -2  13  -1 1482.15  114.39
   3 -13   1  336.27   29.50
  -3 -13  -1  315.97   47.00
  -3 -13  -1  310.17   41.30
   3  13   1  274.77   36.40
  -3  13  -1  306.87   33.40
   3  13   1  336.77   29.80
  -3  13  -1  324.07   31.60
  -4 -13  -1  378.06   51.79
  -4 -13  -1  449.86   51.79
   4 -13   1  386.86   38.30
   4  13   1  498.65   42.60
  -4  13  -1  354.56   42.10
   4  13   1  372.66   35.40
  -5 -13  -1  615.64   77.89
  -5 -13  -1  774.22   79.39
   5 -13   1  717.93   64.09
  -5  13  -1  621.64   65.79
   5  13   1  610.24   64.69
   5  13   1  726.23   59.39
  -6 -13  -1   45.80   30.30
   6 -13   1   42.10   17.70
  -6 -13  -1   21.50   27.40
   6  13   1   33.90    8.90
  -6  13  -1   65.99   21.20
   6  13   1   41.20   17.80
  -7 -13  -1  708.63   81.99
  -7 -13  -1  749.92   87.09
   7 -13   1  669.53   69.99
  -7 -13  -1  539.35   55.89
  -7  13  -1  577.04   66.89
   7  13   1  663.83   63.39
  -7  13  -1  684.73   53.59
   7  13   1  550.64   55.09
   7  13   1  650.03   54.39
  -8 -13  -1   61.39   42.40
  -8 -13  -1   73.49   14.70
   8 -13   1   60.69   25.80
  -8 -13  -1   48.10   38.90
  -8  13  -1   43.50   28.20
   8  13   1   43.70   23.20
  -8  13  -1   91.09   13.50
   8  13   1  103.29   15.40
  -8  13  -1   64.29   11.20
  -8  13  -1   76.09   11.90
   8  13   1   69.79   12.00
   9 -13   1  596.54   70.29
  -9 -13  -1  534.45   91.79
  -9 -13  -1  503.45   51.19
  -9 -13  -1  532.35   52.19
  -9 -13  -1  542.05   76.39
   9  13   1  580.74   61.59
   9  13   1  567.04   48.90
  -9  13  -1  542.45   49.40
  -9  13  -1  607.74   48.80
   9  13   1  475.25   49.70
  -9  13  -1  663.93   71.39
  -9  13  -1  536.45   50.19
   9  13   1  519.05   50.79
 -10 -13  -1   90.69   52.19
 -10 -13  -1   52.49   15.40
 -10 -13  -1   29.40   14.60
 -10 -13  -1  140.89   56.29
  10  13   1   33.80   13.30
 -10  13  -1   39.10   11.20
  10  13   1    6.70   20.70
 -10  13  -1   37.80   34.40
  10  13   1   27.10   12.20
 -10  13  -1   45.30   13.60
  10  13   1   54.69   11.40
 -11 -13  -1  273.97   69.29
 -11 -13  -1  338.17   73.89
 -11 -13  -1  257.37   33.50
  11  13   1  239.68   27.20
  11  13   1  252.47   29.60
 -11  13  -1  266.67   32.50
  11  13   1  222.18   39.10
 -11  13  -1  247.98   29.30
  11  13   1  274.47   31.00
 -11  13  -1  196.98   52.79
 -11  13  -1  263.37   29.10
 -12 -13  -1    1.70   53.39
 -12 -13  -1   57.99   18.20
  12  13   1   94.19   27.60
 -12  13  -1  106.59   20.70
  12  13   1   86.59   16.30
 -12  13  -1   84.49   16.20
 -12  13  -1  133.39   50.19
  12  13   1   65.29   13.80
 -12  13  -1   72.29   17.60
 -13 -13  -1 1100.09  103.29
 -13 -13  -1 1267.57  142.59
 -13  13  -1 1097.19  132.19
  13  13   1 1247.28  117.09
 -13  13  -1 1107.69  104.49
  13  13   1 1282.67  102.19
 -13  13  -1 1172.28  101.79
 -13  13  -1 1162.78  102.79
 -14 -13  -1  243.98   31.60
  14  13   1  277.07   31.00
 -14  13  -1  246.38   31.30
 -14  13  -1  248.58   31.70
 -14  13  -1  209.58   32.30
 -15 -13  -1  133.49   29.90
 -15  13  -1   91.09   23.30
 -15  13  -1  100.19   21.40
  15  13   1  103.99   17.00
 -15  13  -1  111.99   21.40
 -15 -14   1   11.80   16.00
 -15  14   1   18.20   16.80
 -15  14   1   23.20   20.20
 -15  14   1   21.60   15.70
  15  14  -1   24.30   15.50
 -14 -14   1   78.69   18.60
 -14  14   1   45.40   18.80
 -14  14   1   14.80   19.90
 -14  14   1   65.49   15.80
  14  14  -1   68.89   16.10
 -13 -14   1  516.85   52.19
 -13 -14   1  325.47   81.89
 -13  14   1  443.96   55.09
 -13  14   1  512.35   49.50
  13  14  -1  599.34   51.39
 -13  14   1  485.45   80.19
  13  14  -1  530.55   66.99
 -13  14   1  501.55   52.09
 -12 -14   1   49.80   16.30
 -12 -14   1   14.80   54.69
 -12 -14   1   46.40   71.69
 -12  14   1    3.00   40.80
 -12  14   1   23.40   12.10
  12  14  -1   47.30   14.40
  12  14  -1   19.40   13.60
 -12  14   1   37.60   17.20
  12  14  -1   -4.20   25.20
 -12  14   1   48.00   17.10
 -11 -14   1  -10.90   53.69
 -11 -14   1  132.09   68.09
 -11 -14   1   53.19   16.60
  11  14  -1   78.39   15.90
 -11  14   1   80.39   17.80
 -11  14   1   63.69   17.80
  11  14  -1   61.09   29.20
 -11  14   1   24.50   38.60
 -11  14   1   53.69   13.00
  11  14  -1   72.99   16.70
 -10 -14   1   37.10   45.50
 -10 -14   1   59.29   16.20
 -10 -14   1   26.70   52.39
 -10  14   1   25.80   35.40
  10  14  -1   76.59   17.10
  10  14  -1   57.29   25.80
  10  14  -1   85.79   15.00
 -10  14   1   71.19   15.70
 -10  14   1   94.59   14.00
 -10  14   1   92.19   17.40
  10  14  -1   70.59   14.90
   9 -14  -1  106.79   40.40
  -9 -14   1   85.99   15.90
  -9 -14   1  199.98   67.39
  -9 -14   1   39.10   47.30
  -9  14   1   87.09   14.70
   9  14  -1   82.59   16.40
   9  14  -1   99.39   27.70
  -9  14   1  103.69   35.20
  -9  14   1   55.79   12.20
   9  14  -1   74.39   14.60
  -9  14   1  109.49   16.00
   9  14  -1   76.69   14.10
  -8 -14   1   64.89   13.40
  -8 -14   1   38.30   39.80
  -8 -14   1   74.49   38.80
   8  14  -1   38.10   12.10
   8  14  -1   78.09   25.10
  -8  14   1   40.20   27.50
   8  14  -1   45.40   14.10
  -8  14   1   53.69   10.30
   8  14  -1   65.79   12.50
  -8  14   1   37.80   17.80
  -8  14   1   42.00   10.50
  -7 -14   1 1658.03  152.38
  -7 -14   1 1452.15  153.98
   7 -14  -1 1611.24  143.59
   7  14  -1 1737.43  141.29
   7  14  -1 1476.85  133.39
  -7  14   1 1408.46  142.09
  -7  14   1 1706.13  132.59
   7  14  -1 1622.44  134.39
  -6 -14   1  888.21   93.49
  -6 -14   1  841.62   87.79
   6 -14  -1  757.12   77.59
   6  14  -1  829.02   71.49
   6  14  -1  815.52   70.09
   6  14  -1  746.73   76.69
   6  14  -1  785.42   70.79
  -6  14   1  853.41   80.79
  -6  14   1  870.31   68.49
  -5 -14   1   58.89   29.90
  -5 -14   1   -6.60   25.40
   5 -14  -1   26.20   17.70
   5  14  -1   41.00    9.50
   5  14  -1   29.10   15.90
  -5  14   1   35.00   19.50
   4 -14  -1 1309.27  110.59
   4 -14  -1 1220.28  101.39
  -4 -14   1 1028.60  107.49
  -4 -14   1 1209.78  108.49
  -4  14   1 1152.38  101.59
   4  14  -1 1027.00   96.09
   4  14  -1 1119.49  100.59
  -3 -14   1  725.93   77.19
  -3 -14   1  825.32   79.89
   3 -14  -1  890.71   78.89
   3 -14  -1  743.83   72.09
   3  14  -1  815.22   67.39
  -3  14   1  807.82   71.19
   2 -14  -1   15.60   16.60
   2 -14  -1   42.60   19.70
  -2 -14   1   31.40   19.50
  -2 -14   1   36.90   17.80
  -2  14   1   47.60   11.90
   2  14  -1   16.50   11.80
  -1 -14   1 1442.06  121.89
   1 -14  -1 1387.86  121.99
   1 -14  -1 1386.56  122.99
  -1 -14   1 1304.77  118.59
  -1  14   1 1531.65  118.59
   1  14  -1 1434.26  118.69
   0  14  -1  385.16   34.00
   0  14   1  357.56   35.30
   1 -14   1 6062.09  484.45
  -1 -14  -1 5939.51  490.05
   1 -14   1 5893.51  484.45
  -1  14  -1 5810.32  485.85
  -2 -14  -1   37.30   22.00
  -2 -14  -1   14.20   19.20
   2  14   1   17.60   11.70
  -2  14  -1   37.80   14.70
  -2  14  -1   17.50    7.90
   2  14   1   31.00    8.20
  -3 -14  -1 1699.93  153.48
  -3 -14  -1 1771.72  155.18
  -3  14  -1 1773.52  145.89
  -3  14  -1 1641.04  145.39
   3  14   1 1859.71  147.99
  -4 -14  -1  262.17   42.30
  -4 -14  -1  229.48   37.90
   4 -14   1  207.08   30.30
  -4  14  -1  235.28   27.10
   4  14   1  197.18   21.30
   4  14   1  152.58   24.80
  -5 -14  -1  404.06   53.49
  -5 -14  -1  395.86   54.09
  -5  14  -1  359.66   44.50
   5  14   1  350.26   41.20
   5  14   1  376.76   34.40
   6 -14   1  719.03   80.29
  -6 -14  -1  717.23   88.59
  -6 -14  -1  734.93   87.49
   6  14   1  767.62   74.29
  -6  14  -1  806.52   65.89
   6  14   1  839.42   68.59
  -6  14  -1  784.62   75.59
   6  14   1  797.32   67.49
  -7 -14  -1   34.00   31.80
  -7 -14  -1   19.70   33.00
   7 -14   1   -3.00   17.70
  -7 -14  -1   19.00   10.80
   7  14   1   23.30    8.90
   7  14   1    9.40   16.20
  -7  14  -1  -12.20   20.60
  -7  14  -1   29.60    7.50
   7  14   1   28.00    9.10
  -8 -14  -1  218.58   28.00
   8 -14   1  243.28   38.40
  -8 -14  -1  188.68   52.59
  -8 -14  -1  244.28   53.39
  -8  14  -1  253.57   41.00
  -8  14  -1  201.28   25.00
  -8  14  -1  270.47   24.30
   8  14   1  216.18   24.70
   8  14   1  238.08   36.10
  -8  14  -1  246.58   23.70
   8  14   1  218.68   25.90
   8  14   1  230.18   27.90
  -9 -14  -1   80.69   48.40
  -9 -14  -1   73.89   15.40
  -9 -14  -1   67.79   46.30
   9 -14   1   47.80   31.10
   9  14   1   45.70   14.20
  -9  14  -1   56.39   12.10
  -9  14  -1   63.09   34.60
  -9  14  -1   46.60   12.20
  -9  14  -1   57.89   11.00
   9  14   1   56.89   11.90
   9  14   1   80.39   24.70
   9  14   1   62.89   13.30
 -10 -14  -1   30.20   47.40
 -10 -14  -1  -11.30   48.20
 -10 -14  -1    9.20   13.30
  10  14   1   40.10   23.90
 -10  14  -1    3.90   12.20
 -10  14  -1  -51.89   32.00
  10  14   1    9.70    9.80
  10  14   1   -2.60   11.30
 -10  14  -1   -8.10   11.00
  10  14   1    0.10   11.00
 -10  14  -1    5.20    9.20
 -11 -14  -1  109.39   58.79
 -11 -14  -1   10.50   51.19
 -11 -14  -1    9.70   13.80
  11  14   1    5.70    9.70
 -11  14  -1    5.70   13.10
 -11  14  -1   33.40   14.30
  11  14   1    8.40   11.90
  11  14   1   39.30   25.10
 -11  14  -1   -7.10   36.10
 -11  14  -1   -1.60   10.10
  11  14   1   16.50   12.00
 -12 -14  -1   42.60   55.49
 -12 -14  -1   -0.80   14.40
 -12  14  -1   -2.90   13.70
 -12  14  -1    2.60   11.20
  12  14   1  -39.00   20.80
 -12  14  -1  -26.30   41.50
  12  14   1    9.40   11.40
 -12  14  -1   10.30   15.20
  12  14   1   20.10   12.60
 -13 -14  -1   -7.70   14.90
 -13 -14  -1  -15.80   77.69
  13  14   1   -7.90   31.60
 -13  14  -1   21.90   17.20
 -13  14  -1    5.00   11.60
 -13  14  -1    9.20   14.60
  13  14   1  -12.90   11.10
 -14 -14  -1   34.20   17.30
 -14  14  -1   27.50   19.00
 -14  14  -1   68.59   17.30
  14  14   1   69.59   15.50
 -14  14  -1   62.09   16.30
 -15 -14  -1   -7.40   15.70
 -15  14  -1   14.00   20.90
  15  14   1    0.80   11.40
 -15  14  -1  -31.10   13.50
 -15  14  -1   -5.60   12.50
 -15 -15   1  119.99   23.40
  15  15  -1  187.78   21.90
 -15  15   1  138.19   23.80
 -15  15   1  164.08   22.20
 -14 -15   1  538.15   58.69
 -14  15   1  558.64   59.19
  14  15  -1  655.43   57.89
 -14  15   1  650.53   62.79
 -14  15   1  627.34   57.19
 -13 -15   1  964.00   81.59
 -13 -15   1  651.13  129.89
  13  15  -1  885.31  105.99
 -13  15   1  826.62   80.79
 -13  15   1  906.81   83.49
 -13  15   1  828.02  118.29
 -13  15   1  909.91   79.19
 -12 -15   1  700.73  100.79
 -12 -15   1  566.94   57.49
 -12 -15   1  486.95  108.09
  12  15  -1  612.04   55.49
 -12  15   1  380.96   76.79
 -12  15   1  532.55   57.09
  12  15  -1  782.92   74.29
 -12  15   1  563.74   58.59
  12  15  -1  625.94   56.79
  12  15  -1  613.64   53.79
 -12  15   1  580.44   54.39
 -11 -15   1  454.45   83.69
 -11 -15   1  449.46   44.70
 -11 -15   1  573.84  108.09
 -11  15   1  416.76   65.09
  11  15  -1  381.66   43.40
 -11  15   1  348.17   44.50
  11  15  -1  441.36   41.40
 -11  15   1  429.56   44.00
 -11  15   1  432.16   40.40
 -10 -15   1  102.19   51.29
 -10 -15   1  110.29   55.29
 -10 -15   1  139.19   20.40
  10  15  -1  131.89   17.60
  10  15  -1  103.99   19.40
  10  15  -1   45.50   26.20
 -10  15   1  151.98   43.10
 -10  15   1  150.48   21.00
 -10  15   1   87.39   21.60
  -9 -15   1  173.28   55.69
   9 -15  -1  166.58   39.90
  -9 -15   1   81.59   54.19
  -9 -15   1  179.98   21.20
   9  15  -1  155.58   21.30
   9  15  -1  130.89   19.40
  -9  15   1  146.69   18.60
  -9  15   1  129.19   19.50
   9  15  -1  119.29   18.20
  -9  15   1  147.29   17.70
   9  15  -1   96.39   27.40
  -9  15   1   94.89   37.30
  -8 -15   1   14.10   11.00
   8 -15  -1   20.50   24.70
  -8 -15   1   -0.40   38.50
  -8  15   1    6.60    7.80
  -8  15   1   15.30   10.10
   8  15  -1    9.90    9.30
  -8  15   1   -7.20    7.50
   8  15  -1   13.70   21.70
   8  15  -1   10.50   13.10
   8  15  -1   21.60   10.70
  -8  15   1   -3.40   24.90
  -7 -15   1  389.06   41.20
  -7 -15   1  467.05   64.89
  -7 -15   1  528.85   67.19
   7  15  -1  453.75   40.80
   7  15  -1  376.06   49.70
  -7  15   1  374.86   51.89
   7  15  -1  470.45   42.10
   6 -15  -1   42.80   19.70
  -6 -15   1   98.99   34.70
  -6 -15   1   50.09   31.40
   6  15  -1   38.20   19.60
   6  15  -1   61.19   12.60
   6  15  -1   44.60   10.50
  -6  15   1   43.60   22.60
  -6  15   1   52.99    8.10
   6  15  -1   69.79   11.60
   5 -15  -1    1.80   29.10
   5 -15  -1    9.20   16.70
  -5 -15   1   13.20   25.80
  -5 -15   1   17.70   24.10
  -5  15   1   22.90   18.70
   5  15  -1   21.30    8.70
   5  15  -1   15.30   15.90
   4 -15  -1 1197.38  112.59
  -4 -15   1 1219.88  119.09
  -4 -15   1 1353.86  120.29
   4 -15  -1 1472.55  120.19
   4  15  -1 1396.36  113.99
   4  15  -1 1229.28  108.79
  -4  15   1 1348.77  114.19
  -3 -15   1   34.70   22.10
   3 -15  -1   16.70   20.00
  -3 -15   1   21.30   20.20
   3 -15  -1   22.70   15.70
  -3  15   1   42.50   14.20
   3  15  -1   16.20   13.50
  -2 -15   1 1078.89   96.49
   2 -15  -1 1068.89   96.59
   2 -15  -1 1155.58   98.09
  -2 -15   1 1119.79   99.19
  -2  15   1 1056.19   93.79
   2  15  -1 1114.09   94.69
  -1 -15   1  106.89   22.10
   1 -15  -1  160.08   24.50
   1 -15  -1  141.79   26.30
   1  15  -1  124.09   17.40
  -1  15   1  141.89   17.90
   0 -15  -1  154.98   26.40
   0 -15   1  180.38   23.90
   0  15  -1  141.69   18.70
   0  15   1  168.18   19.60
   1 -15   1  429.36   39.50
   1 -15   1  434.66   39.00
  -1 -15  -1  401.06   49.40
  -1 -15  -1  489.75   45.50
  -1  15  -1  429.36   43.40
  -1  15  -1  473.75   39.50
   1  15   1  489.45   42.90
  -2 -15  -1  179.08   27.30
  -2 -15  -1  128.99   29.80
  -2  15  -1  166.88   18.50
  -2  15  -1  202.88   23.30
   2  15   1  135.49   17.40
  -3 -15  -1  282.17   37.20
  -3 -15  -1  229.58   38.70
   3  15   1  226.68   23.20
   3  15   1  247.68   29.50
  -3  15  -1  220.08   26.70
  -3  15  -1  229.08   27.60
  -4 -15  -1 1583.04  142.89
  -4 -15  -1 1587.44  143.59
   4  15   1 1596.04  135.79
  -4  15  -1 1548.05  134.59
   4  15   1 1607.34  131.49
  -5 -15  -1  331.17   44.60
   5 -15   1  270.37   29.30
   5  15   1  255.07   26.30
   5  15   1  251.97   34.00
  -5  15  -1  278.67   33.50
  -6 -15  -1  130.49   37.60
   6 -15   1  114.09   22.00
  -6 -15  -1  197.68   40.40
  -6  15  -1  147.19   26.70
   6  15   1  171.98   25.90
   6  15   1  175.58   18.20
   6  15   1  130.39   16.30
  -7 -15  -1  331.87   56.59
  -7 -15  -1  327.77   36.30
  -7 -15  -1  376.16   60.39
   7  15   1  411.06   35.40
   7  15   1  367.96   34.50
  -7  15  -1  328.17   32.70
  -7  15  -1  398.06   46.50
   7  15   1  434.96   46.30
   7  15   1  377.26   36.40
  -8 -15  -1  259.27   55.39
  -8 -15  -1  229.98   60.29
  -8 -15  -1  287.27   32.70
   8 -15   1  302.67   44.00
  -8  15  -1  300.97   30.60
  -8  15  -1  344.87   29.20
   8  15   1  277.57   37.90
   8  15   1  271.67   30.40
  -8  15  -1  293.77   45.00
  -8  15  -1  292.67   28.60
   8  15   1  314.77   33.30
   8  15   1  326.67   30.40
  -9 -15  -1   35.40   49.00
  -9 -15  -1   52.69   44.20
  -9 -15  -1    6.60   12.50
   9 -15   1  -12.40   25.40
   9  15   1    6.80    9.50
  -9  15  -1    5.80    8.20
  -9  15  -1   18.10   10.70
  -9  15  -1   18.10   11.20
   9  15   1    9.70   12.40
  -9  15  -1   22.60   32.00
   9  15   1    9.60   22.40
 -10 -15  -1  224.78   26.50
  10 -15   1  132.59   44.90
 -10 -15  -1   96.59   53.49
 -10 -15  -1  195.78   62.09
  10  15   1  198.98   23.50
 -10  15  -1  196.98   25.10
 -10  15  -1  224.18   25.00
 -10  15  -1  198.98   45.50
  10  15   1  210.18   27.00
  10  15   1  244.48   40.10
 -10  15  -1  246.98   29.70
  10  15   1  192.58   24.80
 -11 -15  -1  376.16  109.19
 -11 -15  -1  356.76   42.50
 -11 -15  -1  340.37   75.39
 -11  15  -1  401.46   42.90
  11  15   1  400.86   38.40
  11  15   1  518.45   61.19
  11  15   1  392.46   40.90
 -11  15  -1  439.66   39.50
 -11  15  -1  500.05   72.19
 -11  15  -1  427.86   41.50
  11  15   1  340.57   40.40
 -12 -15  -1  671.63  134.19
 -12 -15  -1  693.73   71.49
 -12 -15  -1  642.74  104.19
 -12  15  -1  725.03   94.79
 -12  15  -1  825.42   69.49
  12  15   1  840.82   70.59
  12  15   1  739.23   84.49
 -12  15  -1  806.32   72.49
 -12  15  -1  766.62   70.29
  12  15   1  745.53   68.79
 -13 -15  -1  521.35   93.69
 -13 -15  -1  594.04   55.29
  13  15   1  600.74   52.89
 -13  15  -1  471.45   55.39
 -13  15  -1  553.94   52.29
 -13  15  -1  404.16   76.09
  13  15   1  601.44   70.69
 -14 -15  -1  142.49   23.80
  14  15   1  129.99   20.90
 -14  15  -1  214.98   28.50
 -14  15  -1  155.08   24.10
 -14  15  -1  177.08   23.50
 -15 -15  -1  179.48   25.60
 -15  15  -1  108.29   23.20
  15  15   1  158.58   21.00
 -15  15  -1  163.38   27.60
 -15  15  -1  186.58   22.90
 -15 -16   1   46.50   17.20
 -15  16   1   32.60   20.70
  15  16  -1   46.30   14.60
 -15  16   1   35.70   17.20
 -15  16   1   38.70   14.60
 -14 -16   1  101.39   20.50
 -14  16   1  123.89   21.10
  14  16  -1   94.69   18.30
 -14  16   1   84.99   17.00
 -14  16   1   71.09   22.20
 -13 -16   1    9.70   15.40
 -13 -16   1   33.00   52.19
 -13  16   1    0.30   17.30
  13  16  -1   32.00   26.40
  13  16  -1    7.00   13.10
  13  16  -1   33.20   11.30
 -13  16   1  -18.90   42.20
 -13  16   1    5.90   11.40
 -13  16   1   14.20   20.10
 -12 -16   1  210.78   82.69
 -12 -16   1  243.78   29.40
 -12 -16   1  193.18   68.29
  12  16  -1  210.88   26.70
 -12  16   1  244.98   39.40
 -12  16   1  198.48   28.20
 -12  16   1  236.48   54.39
  12  16  -1  221.08   40.30
 -12  16   1  232.78   27.40
  12  16  -1  221.08   26.80
 -11 -16   1  144.59   66.19
 -11 -16   1   46.20   16.10
 -11 -16   1  115.09   61.19
 -11  16   1   27.10   15.00
 -11  16   1   20.00   41.50
  11  16  -1   46.40   15.60
 -11  16   1   30.90   15.50
  11  16  -1   29.50   13.70
  11  16  -1   37.90   12.90
 -11  16   1   26.40   11.00
  11  16  -1  -16.40   21.40
 -10 -16   1  355.46   71.49
 -10 -16   1  226.08   28.90
 -10 -16   1  185.08   62.39
 -10  16   1  161.98   23.60
  10  16  -1  249.58   41.10
 -10  16   1  233.38   25.60
  10  16  -1  223.68   25.50
  10  16  -1  161.78   23.40
 -10  16   1  237.68   28.90
 -10  16   1  113.29   42.50
  10  16  -1  199.28   25.20
  -9 -16   1  233.58   25.10
   9 -16  -1  151.78   40.00
  -9 -16   1  166.08   56.59
  -9 -16   1  167.28   52.59
  -9  16   1  211.28   25.60
   9  16  -1  189.68   22.20
   9  16  -1  168.58   22.10
  -9  16   1  173.18   42.20
   9  16  -1  150.58   26.20
  -9  16   1  168.88   21.40
  -9  16   1  171.88   21.90
   9  16  -1  269.67   41.40
  -8 -16   1  207.38   50.09
  -8 -16   1   94.69   16.20
  -8 -16   1   39.70   42.20
   8  16  -1   95.19   25.40
   8  16  -1   74.99   14.10
  -8  16   1   84.29   37.50
   8  16  -1   98.09   15.40
   7 -16  -1   15.40   20.50
  -7 -16   1   55.69   39.00
  -7 -16   1  -33.20   31.50
  -7 -16   1   11.40   10.30
   7  16  -1   11.80    9.70
   7  16  -1   -2.10   17.00
   7  16  -1    5.90   11.20
  -7  16   1   10.00    6.60
  -7  16   1    8.60   23.30
   7  16  -1    9.20    9.40
  -6 -16   1  348.77   56.29
  -6 -16   1  375.76   52.69
   6 -16  -1  425.96   61.19
   6 -16  -1  344.37   41.60
   6  16  -1  357.16   42.50
   6  16  -1  328.77   32.90
  -6  16   1  366.46   44.40
   6  16  -1  304.67   34.60
  -6  16   1  344.97   29.80
   6  16  -1  305.57   32.80
  -5 -16   1  122.89   33.60
  -5 -16   1  134.99   33.90
   5 -16  -1  131.99   37.40
   5 -16  -1  138.69   34.30
  -5  16   1  125.99   12.80
   5  16  -1  115.99   21.50
  -5  16   1  133.79   25.10
   5  16  -1  118.69   15.80
   4 -16  -1  104.89   27.40
  -4 -16   1  102.99   28.30
   4 -16  -1  151.58   22.10
  -4 -16   1   76.09   27.90
  -4  16   1  156.38   24.00
   4  16  -1  104.19   14.60
   4  16  -1  143.29   22.70
   3 -16  -1   41.00   19.30
  -3 -16   1   37.60   22.30
  -3 -16   1   22.80   20.20
   3 -16  -1   35.50   15.80
  -3  16   1    9.30   12.70
   3  16  -1    6.60   13.30
   3  16  -1   22.80    8.70
  -2 -16   1 1913.01  167.48
   2 -16  -1 2118.39  169.08
   2 -16  -1 2072.59  168.28
  -2 -16   1 1978.20  170.48
  -2  16   1 2031.80  166.08
   2  16  -1 1839.72  163.58
  -1 -16   1 2138.39  169.08
   1 -16  -1 1970.00  169.88
   1 -16  -1 2058.19  168.88
  -1  16   1 1858.91  165.68
   1  16  -1 1938.21  165.78
   0 -16   1 4420.66  369.46
   0 -16  -1 4425.06  372.36
   0 -16  -1 4624.54  367.86
  -1 -16  -1  145.49   21.60
   1 -16   1  187.28   18.20
   1 -16   1  172.18   17.10
  -1 -16  -1  158.68   28.50
   1  16   1  116.59   19.20
  -1  16  -1  113.19   20.80
   1  16   1  136.09   16.10
  -1  16  -1  146.89   16.90
  -2 -16  -1 7031.50  593.54
  -2 -16  -1 7813.72  597.14
  -2  16  -1 6785.22  591.64
  -3 -16  -1   32.90   25.20
  -3 -16  -1   39.80   21.40
  -3  16  -1   25.90   11.60
  -3  16  -1   24.90   12.50
   3  16   1   32.70   13.40
   3  16   1   17.80    7.70
  -4 -16  -1  346.47   45.40
  -4 -16  -1  367.26   47.60
   4  16   1  300.47   36.20
  -4  16  -1  292.87   35.20
   4  16   1  321.87   29.50
  -4  16  -1  276.17   32.70
  -5 -16  -1  746.03   85.99
  -5 -16  -1  689.83   84.99
   5 -16   1  740.33   67.39
   5 -16   1  796.02   69.39
  -5  16  -1  716.83   72.49
   5  16   1  868.71   74.19
   5  16   1  839.02   68.89
   5  16   1  861.41   67.59
  -6 -16  -1  -34.50   28.60
  -6 -16  -1   62.29   35.40
   6 -16   1   73.69   25.10
   6  16   1   35.70   17.10
  -6  16  -1   20.60   19.20
  -7 -16  -1   90.69   38.60
  -7 -16  -1   -4.30   36.60
  -7 -16  -1    2.40   10.60
   7 -16   1  -13.20   16.10
   7  16   1   -0.40    7.90
   7  16   1   11.60    8.80
  -7  16  -1    7.00   21.60
   7  16   1  -12.10   17.50
   7  16   1   -1.80   10.40
  -7  16  -1    4.40    6.40
   8 -16   1  147.29   28.50
  -8 -16  -1  131.29   19.40
  -8 -16  -1  256.97   58.99
  -8 -16  -1  193.38   49.90
  -8  16  -1  124.09   16.80
  -8  16  -1  123.09   16.00
  -8  16  -1  132.59   32.90
   8  16   1  207.78   33.20
   8  16   1   98.89   18.90
   8  16   1  138.49   17.90
   8  16   1  162.08   18.50
  -9 -16  -1   65.39   51.09
  -9 -16  -1   95.69   50.89
   9 -16   1  108.89   40.00
  -9 -16  -1  105.89   18.40
   9  16   1  113.09   16.20
   9  16   1   97.39   18.80
   9  16   1   78.19   14.50
  -9  16  -1   81.39   34.10
   9  16   1  116.39   28.80
  -9  16  -1  118.79   14.40
  -9  16  -1   90.19   15.20
  -9  16  -1   76.59   15.20
 -10 -16  -1  -33.30   49.20
 -10 -16  -1    3.40   50.99
 -10 -16  -1   20.70   13.90
  10 -16   1  -34.00   29.40
 -10  16  -1    4.70    9.50
  10  16   1   13.10   12.70
 -10  16  -1   15.30   34.70
  10  16   1   -3.80   10.40
 -10  16  -1  -10.90   11.10
  10  16   1  -14.20   21.30
  10  16   1   -0.30   10.00
 -10  16  -1   -6.70   11.50
 -11 -16  -1  307.07   77.59
 -11 -16  -1  324.07   82.79
 -11 -16  -1  231.98   30.00
  11  16   1  203.98   26.50
 -11  16  -1  274.27   32.50
  11  16   1  247.18   30.10
  11  16   1  264.47   43.90
 -11  16  -1  157.98   48.60
 -11  16  -1  246.18   27.50
 -11  16  -1  251.07   27.90
  11  16   1  197.78   26.90
 -12 -16  -1  111.49   59.49
 -12 -16  -1   79.29   78.29
  12  16   1  -11.00   21.50
 -12  16  -1    4.00   13.80
  12  16   1   26.60   12.90
 -12  16  -1   11.10   41.20
 -12  16  -1    9.60   21.40
  12  16   1   11.80   12.20
 -12  16  -1    7.90   13.20
 -13 -16  -1  -12.20   47.30
 -13 -16  -1   -3.00   14.90
 -13  16  -1    9.30   14.90
  13  16   1    2.20   12.20
 -13  16  -1  -16.20   39.50
 -13  16  -1  -11.90   14.00
  13  16   1  -28.60   26.10
 -13  16  -1  -12.70   10.60
 -14 -16  -1   52.79   17.70
 -14  16  -1   31.70   18.80
 -14  16  -1   37.90   16.50
 -14  16  -1   15.70   13.50
  14  16   1   38.60   13.80
 -15 -16  -1    7.40   15.30
 -15  16  -1   10.40   17.90
 -15  16  -1    3.60   15.60
 -15  16  -1   33.20   13.90
  15  16   1   20.40   12.40
 -15 -17   1  -14.40   13.80
 -15  17   1    2.30   12.50
 -15  17   1   35.60   16.00
  15  17  -1    1.60   12.40
 -15  17   1    8.50   19.60
 -14 -17   1  424.66   47.90
 -14  17   1  395.76   50.89
 -14  17   1  474.75   48.00
 -14  17   1  514.75   45.70
 -13 -17   1  250.07   36.40
 -13 -17   1  479.15   84.09
 -13  17   1  333.07   33.60
 -13  17   1  249.48   62.09
 -13  17   1  303.27   39.80
  13  17  -1  287.77   34.40
  13  17  -1  227.68   44.00
  13  17  -1  306.37   35.50
 -13  17   1  366.56   37.20
 -12 -17   1  893.81  114.69
 -12 -17   1  751.12  127.89
 -12  17   1  868.91   78.99
  12  17  -1  818.12   92.59
 -12  17   1  716.13   97.79
  12  17  -1  863.41   74.99
  12  17  -1  899.41   76.79
 -12  17   1  848.12   77.39
 -11 -17   1  -69.49   53.39
 -11 -17   1    2.50   59.49
  11 -17  -1   31.30   56.39
 -11 -17   1   42.60   15.50
  11  17  -1   18.40   15.10
  11  17  -1    5.10   11.70
 -11  17   1   -0.60   13.60
 -11  17   1   32.70   11.20
 -11  17   1   23.80   14.90
 -11  17   1   23.50   36.90
  11  17  -1   33.80   25.60
 -10 -17   1  107.99   55.49
  10 -17  -1   38.70   55.09
 -10 -17   1   57.09   58.09
 -10 -17   1   91.99   17.40
  10  17  -1   75.69   17.70
 -10  17   1    0.80   35.40
  10  17  -1   82.59   15.10
 -10  17   1   73.39   13.40
  10  17  -1   80.99   14.80
 -10  17   1   66.09   16.90
  10  17  -1   30.80   24.70
 -10  17   1  106.59   16.60
   9 -17  -1   64.79   50.09
  -9 -17   1   38.00   13.80
  -9 -17   1  -27.10   43.50
  -9 -17   1    8.70   48.10
   9 -17  -1   -0.10   29.20
   9  17  -1   -2.10   13.40
  -9  17   1    3.50    8.70
   9  17  -1    4.20   10.70
  -9  17   1   10.00   10.60
   9  17  -1  -16.50   19.60
   9  17  -1    8.40   10.60
  -9  17   1   27.10   11.80
  -9  17   1   33.60   31.10
   8 -17  -1   53.09   42.60
  -8 -17   1  -25.30   40.40
  -8 -17   1   10.60   37.20
   8 -17  -1   23.70   24.60
  -8 -17   1    5.50   11.40
  -8  17   1   -9.20   25.10
   8  17  -1   18.30   13.80
   8  17  -1    1.60    9.70
   8  17  -1   14.90   20.80
  -8  17   1    5.50    8.50
   8  17  -1   21.70   10.70
  -8  17   1    6.80    9.60
  -8  17   1    3.00    7.50
  -7 -17   1   71.89   40.40
  -7 -17   1   41.40   11.80
   7 -17  -1   79.99   39.50
   7 -17  -1   31.70   21.60
  -7 -17   1   11.30   31.60
  -7  17   1   27.20    7.90
   7  17  -1   27.00   18.40
   7  17  -1   19.50   11.10
   7  17  -1   28.50   13.60
  -7  17   1   34.60   24.70
   7  17  -1   45.40   10.70
  -6 -17   1  224.18   44.30
   6 -17  -1  215.58   32.30
  -6 -17   1  181.58   43.90
   6 -17  -1  186.98   40.90
   6  17  -1  180.98   25.60
   6  17  -1  231.08   26.60
   6  17  -1  215.48   24.40
  -6  17   1  224.58   20.30
  -6  17   1  204.88   34.60
   5 -17  -1  865.91   80.29
  -5 -17   1  918.71   92.69
  -5 -17   1  919.51   90.09
   5 -17  -1  875.61   86.79
  -5  17   1  945.11   83.29
   5  17  -1  844.22   75.59
  -5  17   1  917.01   73.69
   5  17  -1  849.52   76.39
   5  17  -1  924.51   82.69
  -4 -17   1  210.68   34.90
   4 -17  -1  157.68   30.40
  -4  17   1  236.78   29.50
   4  17  -1  207.78   27.30
   4  17  -1  217.28   23.20
  -4  17   1  227.58   19.10
  -3 -17   1   35.80   21.80
  -3 -17   1    8.10   17.20
   3 -17  -1   25.20   14.20
   3 -17  -1   25.60   16.50
  -3  17   1   -1.30   11.50
   3  17  -1   -2.30    7.50
   3  17  -1    9.70   12.50
  -2 -17   1  490.65   46.40
  -2 -17   1  441.86   50.09
   2 -17  -1  520.35   47.50
   2 -17  -1  496.75   47.40
  -2  17   1  447.86   44.50
   2  17  -1  412.26   40.90
   2  17  -1  493.85   45.10
   1 -17  -1    5.00   17.80
  -1 -17   1   16.80   16.20
   1 -17  -1    0.40   15.10
   1  17  -1  -13.00    8.60
  -1  17   1    4.10    9.80
   0 -17  -1  178.88   28.80
   0 -17   1  161.18   24.50
   0  17   1  179.08   22.40
   0  17  -1  223.58   22.00
  -1 -17  -1 1290.97  122.79
  -1 -17  -1 1520.75  118.69
   1  17   1 1458.05  118.39
  -1  17  -1 1301.27  118.89
   1  17   1 1319.07  114.99
  -1  17  -1 1479.95  116.19
  -2 -17  -1  190.98   34.80
  -2 -17  -1  319.87   33.80
   2  17   1  233.88   23.20
   2  17   1  217.78   27.70
  -2  17  -1  240.58   24.30
  -2  17  -1  279.97   30.60
  -3 -17  -1  559.84   62.69
  -3 -17  -1  504.75   58.49
   3  17   1  509.85   47.10
   3  17   1  573.94   52.79
  -3  17  -1  581.94   49.80
  -4 -17  -1   99.19   29.00
   4  17   1  123.09   15.00
  -4  17  -1  132.59   20.40
   4  17   1  129.89   20.40
  -5 -17  -1  975.30  109.79
  -5 -17  -1 1057.49  109.49
  -5  17  -1 1152.98   91.89
  -5  17  -1 1126.19   98.59
   5  17   1 1119.19   94.59
   5  17   1 1166.48  100.29
  -6 -17  -1  947.31  100.19
  -6 -17  -1  823.92   99.19
   6 -17   1  967.70   78.39
   6 -17   1  914.21   79.79
   6  17   1  920.31   79.29
  -6  17  -1  961.70   76.09
  -6  17  -1  814.82   84.39
   6  17   1  895.11   85.69
   6  17   1  837.52   77.89
  -7 -17  -1  130.39   43.90
  -7 -17  -1  216.28   74.59
  -7 -17  -1  124.19   18.90
   7  17   1  138.99   17.30
   7  17   1  123.29   19.00
  -7  17  -1  142.39   15.80
  -7  17  -1  145.19   29.00
   7  17   1  134.09   25.80
  -8 -17  -1  367.66   36.50
  -8 -17  -1  292.87   60.39
  -8 -17  -1  482.55   70.89
  -8  17  -1  301.57   31.40
   8  17   1  288.67   35.90
   8  17   1  344.57   34.00
  -8  17  -1  423.26   53.19
  -8  17  -1  308.57   33.30
   8  17   1  331.47   33.30
  -8  17  -1  376.46   31.60
   8  17   1  261.77   39.50
  -9 -17  -1  325.47   65.19
  -9 -17  -1  203.38   58.99
   9 -17   1  238.28   50.49
   9 -17   1  302.47   41.00
  -9 -17  -1  239.08   31.50
  -9  17  -1  248.28   27.60
   9  17   1  199.58   29.40
  -9  17  -1  312.77   47.40
   9  17   1  237.08   27.80
  -9  17  -1  228.38   29.20
  -9  17  -1  283.97   26.70
   9  17   1  313.27   32.40
   9  17   1  263.47   37.90
 -10 -17  -1  143.79   57.89
  10 -17   1  153.68   50.69
  10 -17   1  126.89   31.90
 -10 -17  -1  303.87   71.19
 -10 -17  -1  122.69   22.50
  10  17   1  137.39   20.10
 -10  17  -1  159.88   42.40
 -10  17  -1  161.38   19.50
  10  17   1  151.48   21.40
 -10  17  -1  174.08   22.10
 -10  17  -1  188.18   21.20
  10  17   1  112.59   29.90
  10  17   1  163.88   20.00
  11 -17   1   -2.10   38.70
 -11 -17  -1   54.59   56.29
 -11 -17  -1   35.10   16.30
  11 -17   1   18.50   26.20
 -11 -17  -1  -15.20   54.09
  11  17   1   22.70   13.10
 -11  17  -1   51.09   38.70
 -11  17  -1   50.59   15.30
 -11  17  -1   56.29   16.10
 -11  17  -1   20.30   11.90
  11  17   1   49.20   12.40
  11  17   1   53.99   28.20
  11  17   1   38.00   14.20
 -12 -17  -1  639.14   93.99
 -12 -17  -1  505.45   52.69
 -12 -17  -1  675.43  161.58
  12  17   1  378.86   59.69
 -12  17  -1  459.65   71.89
 -12  17  -1  466.25   52.69
 -12  17  -1  609.44   50.29
 -12  17  -1  478.85   50.79
  12  17   1  581.54   50.99
  12  17   1  515.85   52.79
 -13 -17  -1  243.18   31.10
  13  17   1  281.07   31.30
 -13  17  -1  211.98   29.20
 -13  17  -1  290.67   33.10
  13  17   1  190.48   46.00
 -13  17  -1  247.68   31.80
 -14 -17  -1  292.27   38.80
 -14  17  -1  291.47   37.00
 -14  17  -1  323.77   41.00
 -14  17  -1  323.07   36.70
  14  17   1  384.76   36.70
 -15 -17  -1  118.39   20.60
 -15  17  -1   46.40   20.00
 -15  17  -1   56.29   21.70
 -15  17  -1   87.69   17.10
 -14 -18   1  103.69   28.20
 -14  18   1   63.79   20.20
  14  18  -1  120.49   18.10
 -14  18   1   90.09   21.60
 -14  18   1   48.10   17.70
 -13 -18   1   19.30   15.20
 -13  18   1   12.70   11.40
  13  18  -1    0.60   12.40
 -13  18   1   21.30   17.40
 -13  18   1    8.50   15.00
  13  18  -1    0.60   13.00
 -12 -18   1   -2.50   14.10
 -12 -18   1   -5.90   55.09
  12 -18  -1   15.00   47.60
 -12 -18   1   43.40  104.89
  12  18  -1   12.20   28.90
 -12  18   1   28.00   39.30
 -12  18   1    0.80   15.20
 -12  18   1   23.40   15.20
  12  18  -1    5.50   13.80
  12  18  -1    6.30   12.60
  12  18  -1    6.50   11.10
 -12  18   1    2.80   10.90
  11 -18  -1  355.36   63.69
 -11 -18   1  303.07   37.20
 -11 -18   1  331.67   81.49
 -11 -18   1  213.28   78.59
  11  18  -1  340.77   34.40
  11  18  -1  306.27   48.30
  11  18  -1  356.76   38.00
  11  18  -1  290.47   36.40
 -11  18   1  340.37   57.39
 -11  18   1  292.07   32.30
 -11  18   1  304.47   37.40
 -11  18   1  319.27   36.70
 -10 -18   1    5.10   54.69
 -10 -18   1  212.18   92.39
 -10 -18   1  126.39   19.80
  10 -18  -1  104.59   50.79
  10 -18  -1  114.29   35.30
  10  18  -1  133.49   18.90
 -10  18   1  127.89   42.70
  10  18  -1   86.89   32.60
  10  18  -1  103.59   20.20
  10  18  -1  116.49   18.30
 -10  18   1   72.59   18.50
 -10  18   1  120.69   16.40
 -10  18   1  108.59   19.00
  -9 -18   1  516.75   81.49
   9 -18  -1  508.35   75.19
  -9 -18   1  342.67   71.89
  -9 -18   1  477.55   46.90
   9 -18  -1  422.56   58.59
   9  18  -1  471.05   45.40
  -9  18   1  460.55   43.30
   9  18  -1  512.35   45.30
   9  18  -1  505.05   48.10
   9  18  -1  349.57   53.09
  -9  18   1  494.45   44.40
  -9  18   1  517.95   45.80
  -9  18   1  407.96   60.29
  -8 -18   1  -12.70   41.00
   8 -18  -1   50.49   37.20
  -8 -18   1   20.70   12.60
  -8 -18   1   28.10   43.30
   8 -18  -1   17.40   22.90
   8  18  -1   27.00   10.90
   8  18  -1   24.70   11.70
   8  18  -1    0.60   13.70
  -8  18   1    2.80    9.10
  -8  18   1    3.60    9.90
   8  18  -1   40.00   23.50
  -8  18   1   27.40    8.50
  -8  18   1   21.70   27.40
  -7 -18   1  520.05   71.49
  -7 -18   1  340.97   59.09
  -7 -18   1  414.06   40.20
   7 -18  -1  476.85   61.99
   7 -18  -1  448.86   48.50
   7  18  -1  427.86   41.80
  -7  18   1  378.16   49.70
   7  18  -1  430.66   51.19
  -7  18   1  431.16   36.70
  -7  18   1  373.66   38.20
   7  18  -1  376.66   39.30
   7  18  -1  379.36   39.60
   6 -18  -1   67.99   28.20
   6 -18  -1   52.79   18.50
  -6 -18   1   29.90   35.70
  -6  18   1   50.59   24.00
  -6  18   1   33.80    7.40
   6  18  -1   57.99   13.90
   6  18  -1   47.80   10.60
   6  18  -1   37.30   19.00
   6  18  -1   48.60   11.50
  -5 -18   1   13.30   28.50
   5 -18  -1    0.20   14.00
  -5 -18   1  -14.80   22.60
   5 -18  -1   14.70   20.10
   5  18  -1   24.70   16.80
   5  18  -1   -2.70    8.80
  -5  18   1   -9.10   17.00
  -5  18   1    1.60    4.40
   5  18  -1   -1.80   10.30
   5  18  -1   -2.90    7.60
   4 -18  -1  226.48   28.50
  -4 -18   1  199.78   38.30
  -4 -18   1  302.57   37.40
   4 -18  -1  207.88   32.80
   4  18  -1  254.97   24.50
   4  18  -1  232.28   30.20
  -4  18   1  257.17   31.30
   3 -18  -1 1325.27  107.79
  -3 -18   1 1150.38  110.29
  -3 -18   1 1330.67  114.59
   3 -18  -1 1341.17  108.89
   3  18  -1 1170.38  104.49
  -3  18   1 1201.38  107.79
   3  18  -1 1218.88  108.39
  -2 -18   1 1241.18  109.79
   2 -18  -1 1296.97  106.09
   2 -18  -1 1231.68  105.89
   2  18  -1 1178.58  104.79
  -2  18   1 1147.79  104.19
  -1 -18   1 2050.29  182.28
   1 -18  -1 2053.59  182.08
  -1  18   1 2281.47  180.08
   1  18  -1 2286.97  185.58
   1  18  -1 2184.98  177.48
   0 -18  -1 3590.94  300.97
   0 -18   1 3804.42  297.87
   0  18   1 3806.72  297.67
   0  18   1 3361.46  294.77
   0  18  -1 3499.45  296.47
  -1 -18  -1  794.42   69.69
  -1  18  -1  692.33   69.19
   1  18   1  762.02   64.79
   1  18   1  750.92   67.59
  -1  18  -1  792.22   65.49
  -2 -18  -1  199.08   27.20
  -2  18  -1  247.58   32.90
  -2  18  -1  186.58   20.30
   2  18   1  162.88   19.20
  -3 -18  -1 2553.64  212.18
  -3 -18  -1 2306.47  207.08
   3  18   1 2584.14  204.68
  -3  18  -1 2401.66  201.88
   3  18   1 2361.86  200.48
  -4 -18  -1  102.19   33.20
  -4 -18  -1  167.88   31.00
   4  18   1  111.69   22.70
  -4  18  -1  134.59   20.90
   4  18   1  152.08   16.60
  -5 -18  -1  117.19   35.00
   5  18   1  160.18   18.30
  -5  18  -1  116.59   23.50
  -5  18  -1  160.78   14.90
   5  18   1  154.78   26.10
   5  18   1  190.08   22.50
  -6 -18  -1  379.16   59.29
  -6 -18  -1  481.35   60.19
   6  18   1  397.76   35.70
  -6  18  -1  361.76   32.50
   6  18   1  386.66   44.80
  -6  18  -1  334.97   43.00
  -7 -18  -1   65.69   41.20
  -7 -18  -1  106.29   41.70
  -7  18  -1   69.59   25.00
   7  18   1   84.59   13.50
   7  18   1  109.99   16.90
   7  18   1   73.09   21.00
  -7  18  -1   86.29   11.00
   7  18   1   58.89   13.00
  -8 -18  -1  -15.40   41.40
  -8 -18  -1    6.20   12.10
   8 -18   1   15.00   18.10
  -8 -18  -1   41.10   47.40
   8 -18   1    6.00   13.00
   8  18   1   28.50   19.90
  -8  18  -1   16.10   27.30
  -8  18  -1   -5.30    8.50
  -8  18  -1   14.10    8.20
   8  18   1    4.30   10.70
   8  18   1   -4.80    9.30
   8  18   1   18.30   13.50
  -9 -18  -1   -8.90   14.80
   9 -18   1   -2.40   22.60
  -9 -18  -1   62.29   48.40
   9 -18   1   10.00   15.80
  -9 -18  -1  -24.60   46.50
  -9  18  -1   -1.90    8.00
   9  18   1   42.20   25.20
  -9  18  -1   -1.90   28.50
   9  18   1    6.20   10.40
   9  18   1   -7.50   13.00
  -9  18  -1    2.00   10.00
  -9  18  -1   -4.40   10.10
   9  18   1   -1.30   10.20
 -10 -18  -1  201.08   97.79
  10 -18   1  314.77   44.70
 -10 -18  -1  500.55   80.99
 -10 -18  -1  350.66   41.50
  10  18   1  394.06   41.20
  10  18   1  393.36   38.40
 -10  18  -1  430.36   37.80
  10  18   1  358.16   39.50
 -10  18  -1  365.46   38.80
 -10  18  -1  393.06   58.59
 -10  18  -1  465.05   41.10
  10  18   1  419.56   55.79
 -11 -18  -1   24.50   15.40
 -11 -18  -1   38.90   58.09
 -11 -18  -1  -40.50   53.39
 -11  18  -1   -2.20   13.30
 -11  18  -1   26.00   11.70
 -11  18  -1   32.20   37.80
  11  18   1   31.60   13.80
 -11  18  -1   34.70   14.20
  11  18   1   24.30   24.20
  11  18   1   31.30   11.70
  11  18   1    6.80   12.90
 -12 -18  -1  311.67   87.39
 -12 -18  -1  164.78   25.70
 -12 -18  -1  184.88   65.29
 -12  18  -1  239.68   28.10
  12  18   1  142.49   35.30
 -12  18  -1  201.98   26.20
  12  18   1  163.18   23.70
  12  18   1  164.48   24.10
 -12  18  -1  178.18   48.90
  12  18   1  244.48   23.80
 -12  18  -1  193.68   24.00
 -13 -18  -1   -1.00   14.40
 -13  18  -1   -1.20   14.00
  13  18   1   -4.10   11.90
 -13  18  -1   17.50   16.00
 -13  18  -1    0.50   11.20
 -14 -18  -1   92.39   24.50
  14  18   1  103.09   17.50
 -14  18  -1   70.89   15.60
 -14  18  -1   42.70   19.10
 -14  18  -1   67.19   17.60
 -14 -19   1   68.19   17.30
 -14  19   1   37.00   18.90
 -14  19   1   56.29   17.10
 -14  19   1   68.69   14.70
  14  19  -1   57.39   15.00
 -13 -19   1  392.26   45.00
  13  19  -1  415.96   43.90
 -13  19   1  450.25   48.00
 -13  19   1  470.15   45.10
  13  19  -1  436.06   44.20
 -13  19   1  434.26   42.60
 -12 -19   1  262.67   82.49
  12  19  -1  118.19   21.10
 -12  19   1  135.19   24.00
  12  19  -1   98.79   32.50
 -12  19   1  185.78   48.50
 -12  19   1  165.48   22.80
 -12  19   1  184.58   22.80
  12  19  -1  136.89   20.10
  11 -19  -1  938.81   97.59
 -11 -19   1 1049.30  125.59
 -11 -19   1 1098.39   87.39
  11 -19  -1  859.11   91.19
 -11  19   1 1068.69   86.59
  11  19  -1 1003.90   86.59
  11  19  -1  951.00  100.29
 -11  19   1 1014.60   87.59
 -11  19   1  895.11   83.99
  11  19  -1  937.41   84.89
  11  19  -1  997.40   87.09
 -11  19   1  962.20  108.09
  10 -19  -1  514.25   70.89
 -10 -19   1  579.64   92.89
 -10 -19   1  498.05   86.39
  10 -19  -1  513.35   65.29
 -10 -19   1  573.34   51.89
 -10  19   1  478.35   49.60
  10  19  -1  485.05   49.30
  10  19  -1  556.14   50.69
 -10  19   1  575.14   48.20
  10  19  -1  463.55   52.09
 -10  19   1  510.75   71.29
  10  19  -1  452.75   63.09
   9 -19  -1   54.59   26.20
  -9 -19   1   35.10   50.89
  -9 -19   1   66.59   16.60
   9 -19  -1  111.69   37.80
  -9 -19   1   98.29   52.09
   9  19  -1   47.60   24.90
  -9  19   1   76.39   13.20
  -9  19   1   62.89   32.20
   9  19  -1   78.59   16.80
   9  19  -1   79.19   18.30
   9  19  -1   77.39   15.30
  -9  19   1  112.29   16.90
  -8 -19   1  248.78   29.20
  -8 -19   1  364.66   64.79
  -8 -19   1  159.18   53.29
   8 -19  -1  274.87   45.30
   8 -19  -1  232.68   45.50
   8  19  -1  247.38   30.40
  -8  19   1  242.58   24.00
  -8  19   1  180.88   39.40
   8  19  -1  248.88   40.20
   8  19  -1  184.28   25.50
   8  19  -1  194.68   27.10
  -8  19   1  211.78   24.60
  -8  19   1  233.18   27.30
  -7 -19   1   23.10   36.50
  -7 -19   1  -11.90   35.80
   7 -19  -1   41.80   18.10
   7 -19  -1    8.00   24.00
  -7 -19   1   27.80   11.80
  -7  19   1   17.80   24.20
  -7  19   1   11.30    9.30
  -7  19   1   23.20    7.90
   7  19  -1   23.50   10.50
   7  19  -1   13.60   13.40
   7  19  -1   38.50   12.00
  -7  19   1   27.40    7.90
   7  19  -1    6.50   18.80
  -6 -19   1  -31.30   30.20
   6 -19  -1    2.70   19.80
   6 -19  -1   26.50   15.70
   6  19  -1    7.50    9.20
  -6  19   1   27.60    9.70
   6  19  -1    4.00   12.90
  -6  19   1    5.10   21.50
   6  19  -1   16.30   10.80
   5 -19  -1   64.89   19.40
  -5 -19   1   57.19   32.30
  -5 -19   1   90.09   31.00
   5 -19  -1   75.39   16.80
  -5  19   1   55.89   21.20
   5  19  -1   58.69   12.40
  -5  19   1   85.09    8.90
   5  19  -1   58.69   11.50
   5  19  -1   79.39   20.80
   4 -19  -1  640.54   57.49
   4 -19  -1  635.74   58.89
  -4 -19   1  682.53   66.39
  -4 -19   1  614.14   71.09
  -4  19   1  622.24   61.59
  -4  19   1  643.64   52.79
   4  19  -1  602.94   60.99
   4  19  -1  615.64   55.09
   3 -19  -1    3.80   12.00
  -3 -19   1   24.30   15.90
   3 -19  -1   -4.10   12.80
  -3 -19   1   20.30   22.70
   3  19  -1   18.30   12.70
  -3  19   1   46.80   14.40
  -3  19   1   20.50    4.90
   3  19  -1   27.10    9.00
   2 -19  -1  137.49   27.00
   2 -19  -1  181.38   25.20
  -2  19   1  209.48   24.40
  -2  19   1  195.08   17.40
   2  19  -1  224.68   25.50
   2  19  -1  192.58   20.00
   1 -19  -1  252.57   32.40
   1 -19  -1  229.78   32.80
  -1 -19   1  248.58   33.20
   1  19  -1  295.77   27.80
   1  19  -1  227.88   23.00
  -1  19   1  230.28   21.90
  -1  19   1  270.47   27.90
   0 -19   1  154.58   22.40
   0 -19  -1  141.79   25.60
   0  19   1  133.99   19.40
   0  19   1  126.99   15.90
   0  19  -1  150.88   17.80
  -1 -19  -1  300.67   42.60
  -1  19  -1  381.66   39.60
  -1  19  -1  337.37   33.00
   1  19   1  388.96   36.40
   1  19   1  346.77   31.00
  -2 -19  -1   78.59   18.50
  -2 -19  -1   90.49   27.60
  -2  19  -1   85.99   13.50
   2  19   1  101.39   12.10
   2  19   1   99.19   17.20
  -3 -19  -1  121.79   30.30
  -3 -19  -1   38.30   19.10
   3  19   1   62.29   10.80
   3  19   1   49.40   15.70
  -3  19  -1   67.69   14.10
  -3  19  -1   77.49   16.30
  -4 -19  -1 1835.32  168.88
  -4 -19  -1 1890.01  174.08
   4  19   1 2039.20  160.78
   4  19   1 1845.32  164.78
  -4  19  -1 1958.40  162.58
  -5 -19  -1  327.57   51.69
  -5 -19  -1  265.17   46.40
   5  19   1  270.77   36.20
  -5  19  -1  319.97   26.60
  -5  19  -1  303.47   37.50
   5  19   1  329.87   30.30
   5  19   1  275.57   32.30
  -6 -19  -1  278.97   48.00
  -6 -19  -1  285.67   47.40
  -6  19  -1  166.68   17.20
   6  19   1  156.78   27.60
   6  19   1  185.98   21.50
   6  19   1  154.28   21.70
  -6  19  -1  208.48   28.80
  -7 -19  -1  878.81  105.79
  -7 -19  -1  957.30   79.99
  -7 -19  -1  883.71  106.69
  -7  19  -1  940.91   76.49
  -7  19  -1  851.11   87.69
   7  19   1  953.30   80.09
   7  19   1  960.70   88.79
   7  19   1  820.32   78.69
   7  19   1  904.51   78.59
  -8 -19  -1  307.97   34.00
  -8 -19  -1  335.47   65.29
  -8 -19  -1  322.87   65.29
  -8  19  -1  265.07   42.70
   8  19   1  234.88   33.00
   8  19   1  326.97   31.90
   8  19   1  312.47   30.60
  -8  19  -1  284.57   28.00
  -8  19  -1  244.88   29.70
   8  19   1  361.56   44.80
  -9 -19  -1   -3.10   13.50
  -9 -19  -1  -38.60   46.50
  -9 -19  -1  -28.70   40.90
   9  19   1   13.40   21.60
   9  19   1   -0.50   10.40
   9  19   1    1.10   13.60
  -9  19  -1   -1.00   28.50
   9  19   1   13.10   12.50
  -9  19  -1   -7.60    7.80
 -10 -19  -1  236.78   71.59
 -10 -19  -1  313.47   68.49
 -10 -19  -1  300.57   36.90
 -10  19  -1  277.37   32.20
  10  19   1  328.37   34.50
 -10  19  -1  340.87   31.60
 -10  19  -1  279.77   49.70
  10  19   1  283.87   44.40
 -10  19  -1  299.37   34.60
  10  19   1  303.97   36.00
  10  19   1  252.27   31.70
 -11 -19  -1  369.96   88.89
 -11 -19  -1  575.74   92.99
 -11 -19  -1  488.15   53.19
 -11  19  -1  557.04   49.50
 -11  19  -1  606.64   52.79
  11  19   1  545.55   52.19
  11  19   1  533.15   51.49
 -11  19  -1  574.54   51.29
 -11  19  -1  487.15   70.19
  11  19   1  495.85   49.40
  11  19   1  455.15   61.79
 -12 -19  -1    9.20   14.90
 -12 -19  -1  -11.80   67.99
 -12 -19  -1   18.00   94.69
  12  19   1   35.30   11.40
 -12  19  -1   14.50   13.80
 -12  19  -1    1.20   11.00
 -12  19  -1   15.00   15.00
  12  19   1   11.50   12.90
  12  19   1   15.40   13.00
 -13 -19  -1  206.18   27.40
  13  19   1  221.18   26.20
 -13  19  -1  204.48   28.50
 -13  19  -1  193.48   26.40
 -13  19  -1  196.28   26.40
 -14 -19  -1   32.60   16.30
 -14  19  -1   28.00   19.50
  14  19   1   56.19   17.50
 -14  19  -1   75.59   15.10
 -14  19  -1   58.39   16.50
 -14 -20   1   -3.90   13.90
 -14  20   1   16.20   11.80
 -14  20   1    9.30   14.60
 -13 -20   1   -0.20   13.60
 -13  20   1   14.40   14.40
 -13  20   1   -3.30   16.00
  13  20  -1    8.80   12.30
  13  20  -1    2.80   13.00
 -13  20   1   18.40   12.00
 -12 -20   1   44.40   15.50
 -12  20   1   23.70   11.70
 -12  20   1   98.79   44.00
  12  20  -1   17.70   14.40
  12  20  -1   74.09   31.80
  12  20  -1   35.20   14.80
 -12  20   1   21.60   16.40
 -11 -20   1   36.00   60.39
 -11 -20   1   49.10   16.60
  11  20  -1   46.80   27.50
  11  20  -1   49.30   17.30
 -11  20   1   33.50   15.50
  11  20  -1   53.79   14.50
 -11  20   1   69.69   39.30
 -11  20   1   55.09   15.90
 -11  20   1   73.39   13.30
 -10 -20   1  977.50  113.89
 -10 -20   1  647.04  108.09
 -10 -20   1  748.63   74.19
  10  20  -1  771.62   73.99
 -10  20   1  770.52   71.39
  10  20  -1  757.62   86.59
  10  20  -1  866.31   75.89
  10  20  -1  875.01   73.39
 -10  20   1  906.91   73.49
 -10  20   1  862.51  104.19
 -10  20   1  910.11   74.29
  -9 -20   1  208.18   24.00
   9 -20  -1  159.78   25.40
  -9 -20   1  141.99   52.89
   9 -20  -1  130.29   28.20
  -9 -20   1  229.38   64.49
  -9  20   1  138.09   20.30
  -9  20   1  184.48   22.70
   9  20  -1  163.88   24.00
  -9  20   1  150.38   40.00
   9  20  -1  184.88   22.20
   9  20  -1  169.48   23.20
   9  20  -1  170.78   35.30
  -9  20   1  183.98   24.00
  -8 -20   1  357.86   40.10
  -8 -20   1  290.27   63.29
   8 -20  -1  453.75   43.30
   8 -20  -1  434.56   47.00
  -8 -20   1  527.85   76.89
   8  20  -1  401.86   39.50
  -8  20   1  407.66   36.60
  -8  20   1  383.06   37.00
  -8  20   1  356.26   38.90
   8  20  -1  368.16   39.30
   8  20  -1  404.76   43.20
   8  20  -1  354.26   49.00
  -8  20   1  357.36   52.29
  -7 -20   1   53.89   37.50
   7 -20  -1    3.60   17.70
  -7 -20   1    9.70   37.40
  -7  20   1   -2.00    6.60
  -7  20   1    2.70    6.90
  -7  20   1    7.80   15.50
   7  20  -1    4.90   13.70
   7  20  -1    6.90   10.80
  -7  20   1  -11.90   23.00
   7  20  -1    0.40    9.50
   7  20  -1   -7.20   18.70
   6 -20  -1    1.10   14.20
  -6 -20   1   -1.80   32.80
  -6 -20   1  -32.70   28.30
   6 -20  -1   -3.80   11.00
   6  20  -1   14.40   12.70
   6  20  -1   -0.90   10.00
   6  20  -1    1.70    8.80
  -6  20   1   -0.80   21.20
  -6  20   1   11.20    5.80
   6  20  -1    5.20   17.60
   5 -20  -1  243.88   26.60
   5 -20  -1  264.07   27.80
  -5 -20   1  307.67   41.50
  -5 -20   1  217.08   44.80
   5  20  -1  247.68   32.90
  -5  20   1  289.57   35.40
  -5  20   1  257.37   22.50
   5  20  -1  226.88   28.70
   5  20  -1  213.58   26.20
   5  20  -1  248.68   27.30
  -4  20   1  349.87   40.50
   4  20  -1  302.07   34.10
  -4  20   1  342.87   29.10
   4  20  -1  355.96   32.70
   3 -20  -1   22.70   12.30
  -3 -20   1    4.90   21.50
   3 -20  -1   20.40   11.20
  -3  20   1   39.10   14.10
   3  20  -1   19.60   13.40
  -2 -20   1  232.78   36.60
  -2  20   1  268.27   31.80
   2  20  -1  308.27   27.90
   2  20  -1  328.87   32.70
  -2  20   1  290.67   25.70
   1 -20  -1 3838.62  342.37
  -1 -20   1 4191.68  343.07
   1  20  -1 3852.41  338.07
   1  20  -1 4419.16  340.77
  -1  20   1 4447.16  341.17
   0 -20   1   48.40   17.00
   0 -20  -1   55.99   19.70
   0 -20  -1   24.20   22.30
   0 -20   1   60.29   15.00
   0  20   1   63.79    8.20
   0  20  -1   39.10   10.90
   0  20  -1   43.30    8.10
   0  20   1   55.89   13.80
  -1 -20  -1 1324.97  122.99
   1  20   1 1416.46  118.19
   1  20   1 1357.96  114.49
  -1  20  -1 1434.86  116.09
  -2 -20  -1  909.81   96.19
  -2 -20  -1 1032.20   91.29
   2  20   1 1088.89   86.89
   2  20   1  986.00   90.89
  -2  20  -1 1104.69   87.99
   3  20   1  652.13   54.99
   3  20   1  629.94   60.89
  -3  20  -1  620.24   57.19
  -4 -20  -1  505.55   63.99
  -4 -20  -1  499.75   57.49
   4  20   1  505.05   44.20
   4  20   1  589.54   52.19
   4  20   1  477.25   44.20
   4  20   1  466.15   45.70
  -4  20  -1  477.75   48.20
  -5 -20  -1  426.76   57.39
  -5 -20  -1  299.27   44.80
   5  20   1  323.27   32.70
   5  20   1  291.77   30.40
  -5  20  -1  289.67   34.90
   5  20   1  249.28   35.80
  -5  20  -1  293.37   26.30
   5  20   1  323.57   30.10
  -6 -20  -1   28.20   32.60
  -6 -20  -1   22.90   30.30
   6  20   1   40.20   11.20
   6  20   1   57.89   21.00
  -6  20  -1   14.40   18.20
  -6  20  -1   42.50    7.30
   6  20   1   43.60   11.10
   6  20   1   86.39   15.60
  -7 -20  -1   30.80   39.60
  -7 -20  -1   36.10   13.00
  -7 -20  -1   19.30   41.50
  -7  20  -1   14.50    6.80
  -7  20  -1   15.90   21.30
   7  20   1   15.00   12.80
   7  20   1   25.30   11.00
   7  20   1   13.90   10.90
   7  20   1   13.30   20.80
  -8 -20  -1   43.70   44.20
  -8 -20  -1   73.39   15.70
  -8 -20  -1   17.70   45.50
   8  20   1   59.99   13.60
  -8  20  -1   63.89   11.70
  -8  20  -1   67.89   13.10
  -8  20  -1   67.29   28.90
   8  20   1   33.30   23.60
   8  20   1   70.09   16.50
   8  20   1   69.79   13.80
  -9 -20  -1  117.39   56.79
  -9 -20  -1  122.69   55.69
  -9 -20  -1  104.19   19.50
  -9  20  -1  133.59   18.50
  -9  20  -1  154.98   17.10
  -9  20  -1  158.18   18.00
   9  20   1  129.29   18.50
   9  20   1   91.79   17.00
   9  20   1  120.39   20.60
   9  20   1   64.49   26.00
  -9  20  -1   66.39   33.90
 -10 -20  -1  190.58   26.10
 -10 -20  -1  190.88   63.49
 -10 -20  -1  109.49   62.19
  10  20   1  282.07   42.40
 -10  20  -1  224.58   45.40
 -10  20  -1  210.48   27.60
  10  20   1  188.88   25.80
  10  20   1  185.98   22.90
 -10  20  -1  184.08   23.60
 -10  20  -1  188.28   23.80
  10  20   1  209.58   25.00
 -11 -20  -1  411.66   78.59
 -11 -20  -1  343.77   79.59
 -11 -20  -1  412.76   41.70
 -11  20  -1  417.76   39.70
 -11  20  -1  384.36   44.00
  11  20   1  444.06   58.39
  11  20   1  349.57   39.50
  11  20   1  357.56   37.40
 -11  20  -1  338.47   37.20
 -11  20  -1  377.86   57.09
 -12 -20  -1  202.98   25.20
 -12  20  -1  156.98   25.20
 -12  20  -1  184.38   45.10
 -12  20  -1  137.19   23.80
  12  20   1  147.69   22.60
  12  20   1  160.98   22.70
  12  20   1  205.68   23.80
  12  20   1  205.08   40.10
 -13 -20  -1   -3.90   14.00
 -13  20  -1   -0.70   10.80
 -13  20  -1   -4.40   14.30
  13  20   1   12.10   12.30
  13  20   1   11.00   10.70
 -13  20  -1   -5.00   13.70
 -14 -20  -1   25.70   15.10
  14  20   1    4.50   12.10
 -14  20  -1   16.30   16.60
 -14  20  -1  -15.50   13.10
 -14  20  -1    4.10   11.50
 -14  21   1   71.19   17.80
  14  21  -1   83.29   16.30
 -14  21   1   97.49   15.60
 -14  21   1   44.50   19.10
 -13  21   1   17.70   16.30
 -13  21   1   25.80   12.20
  13  21  -1   35.30   14.90
  13  21  -1   35.60   14.20
 -13  21   1   47.00   15.50
 -12 -21   1  285.07   32.50
 -12  21   1  271.67   29.60
  12  21  -1  275.47   33.50
  12  21  -1  243.08   42.90
 -12  21   1  282.67   31.10
 -12  21   1  240.18   55.49
  12  21  -1  231.88   27.90
 -12  21   1  222.68   31.00
  12  21  -1  236.48   29.60
 -11 -21   1  628.94  124.19
 -11 -21   1  593.94   50.79
 -11  21   1  453.15   49.70
 -11  21   1  540.15   48.90
  11  21  -1  432.66   47.30
  11  21  -1  460.45   49.60
 -11  21   1  541.65   69.69
  11  21  -1  447.76   60.39
 -10 -21   1  412.96   43.30
 -10  21   1  371.96   57.89
 -10  21   1  405.06   39.20
 -10  21   1  444.46   41.50
  10  21  -1  329.67   42.20
 -10  21   1  460.85   42.70
  10  21  -1  394.66   55.29
  10  21  -1  406.16   41.80
  10  21  -1  466.85   45.90
  -9 -21   1   14.40   15.00
  -9 -21   1    7.00   40.80
  -9 -21   1  -63.29   51.89
  -9  21   1   17.00   11.00
   9  21  -1    4.40   22.70
  -9  21   1   28.20    9.90
  -9  21   1   38.70   13.30
  -9  21   1   44.00   31.90
   9  21  -1   24.20   12.80
   9  21  -1   11.90   12.80
   9  21  -1   16.20   15.70
  -8 -21   1   41.20   38.90
  -8 -21   1   80.19   37.90
  -8  21   1   -0.20    8.50
   8  21  -1   10.00   22.60
  -8  21   1   19.40   28.00
  -8  21   1   10.60    8.20
   8  21  -1   16.00   16.20
   8  21  -1   11.20   11.20
  -8  21   1   -0.40    9.90
  -7 -21   1  141.29   43.90
  -7 -21   1   94.89   45.10
   7  21  -1  141.69   31.80
  -7  21   1  160.58   17.30
   7  21  -1  110.69   18.60
  -7  21   1  208.88   35.40
   7  21  -1  157.78   31.80
   7  21  -1  136.29   18.30
  -7  21   1  147.09   18.70
  -6 -21   1   77.19   33.20
  -6 -21   1   36.60   36.40
   6  21  -1   70.39   14.00
   6  21  -1   94.09   16.30
   6  21  -1   54.09   22.20
  -6  21   1   70.99    9.70
   6  21  -1   54.49   12.60
  -6  21   1   33.50   23.40
  -5 -21   1  568.14   65.89
  -5 -21   1  533.15   70.49
  -5  21   1  563.64   59.59
   5  21  -1  488.65   49.50
   5  21  -1  511.55   49.99
   5  21  -1  571.94   51.69
  -5  21   1  620.44   47.30
   5  21  -1  589.14   70.09
  -4 -21   1   12.40   27.00
   4  21  -1    0.20    7.80
  -4  21   1   19.50    5.10
   4  21  -1    5.20   14.40
   4  21  -1   18.00    9.70
   4  21  -1   21.10   11.30
  -4  21   1   -9.50   15.50
   3 -21  -1  344.87   33.20
  -3 -21   1  313.37   49.40
  -3  21   1  427.76   39.30
   3  21  -1  346.57   33.70
  -3  21   1  382.56   31.30
   3  21  -1  356.56   39.80
   2  21  -1  154.08   17.80
   2  21  -1  183.68   22.90
  -2  21   1  153.48   16.00
  -2  21   1  218.98   24.20
   1 -21  -1  422.26   47.90
   1 -21  -1  454.55   49.99
  -1 -21   1  502.45   50.09
  -1  21   1  512.25   46.10
   1  21  -1  479.45   45.30
   1  21  -1  477.15   41.50
  -1  21   1  483.65   40.60
   0 -21  -1  299.67   37.20
   0 -21  -1  334.07   47.40
   0 -21   1  283.07   29.50
   0 -21   1  284.27   31.10
   0  21  -1  276.37   28.50
   0  21   1  230.68   24.50
   0  21   1  226.28   29.20
  -1 -21  -1   77.69   24.00
   1  21   1   38.60   13.40
   1  21   1   53.09    9.10
  -1  21  -1   60.69   11.80
   2  21   1 1855.91  151.98
  -2  21  -1 1743.93  148.69
   2  21   1 1776.22  147.59
  -3 -21  -1  940.21   84.89
  -3 -21  -1  835.92   92.19
   3  21   1  854.61   82.39
   3  21   1  941.81   78.39
   3  21   1  932.51   77.19
  -3  21  -1  913.41   79.09
  -4 -21  -1  205.48   41.70
  -4 -21  -1  161.98   30.90
  -4  21  -1  211.38   25.10
   4  21   1  180.08   21.10
   4  21   1  140.99   21.10
   4  21   1  237.18   30.40
   4  21   1  209.88   24.40
  -5 -21  -1   21.30   33.50
  -5 -21  -1   44.40   26.30
  -5  21  -1   42.40   18.00
   5  21   1   49.30   14.00
   5  21   1   51.49   11.40
   5  21   1   30.20   18.80
  -5  21  -1   55.99    7.10
  -6 -21  -1  238.48   42.50
  -6 -21  -1  203.18   45.20
   6  21   1  206.38   22.40
   6  21   1  127.99   26.40
   6  21   1  137.79   19.20
  -6  21  -1  154.68   26.40
   6  21   1  165.88   22.50
  -7 -21  -1  294.67   55.29
  -7 -21  -1  304.97   43.60
  -7  21  -1  328.77   30.80
   7  21   1  342.87   34.40
   7  21   1  355.06   40.00
  -7  21  -1  375.26   43.50
   7  21   1  364.56   46.20
  -8 -21  -1  202.18   54.19
  -8 -21  -1  226.68   28.00
   8  21   1  142.49   21.50
  -8  21  -1  205.68   23.70
  -8  21  -1  205.68   35.80
  -8  21  -1  170.88   21.40
   8  21   1  182.68   27.60
   8  21   1  242.98   36.60
   8  21   1  206.68   25.70
  -9 -21  -1   36.00   50.89
  -9 -21  -1  132.09   73.89
  -9 -21  -1   95.49   18.70
   9  21   1   67.99   15.90
  -9  21  -1  100.79   16.60
   9  21   1  119.39   32.10
  -9  21  -1  106.09   15.20
  -9  21  -1   92.59   33.10
   9  21   1   97.39   17.30
   9  21   1   79.29   19.40
 -10 -21  -1   29.80   49.99
 -10 -21  -1   64.89   54.39
 -10 -21  -1   83.69   18.30
  10  21   1   84.79   15.60
 -10  21  -1   75.39   16.00
 -10  21  -1   69.19   13.70
  10  21   1   63.99   26.10
  10  21   1   50.29   15.10
 -10  21  -1   97.99   15.70
  10  21   1   59.79   17.60
 -10  21  -1   72.69   34.00
 -11 -21  -1  164.68   28.10
 -11 -21  -1  103.89   68.19
  11  21   1  150.68   23.10
 -11  21  -1  177.18   22.90
  11  21   1  174.08   23.10
  11  21   1  166.08   21.30
  11  21   1  182.08   36.50
 -11  21  -1  124.79   39.30
 -11  21  -1  164.28   23.30
 -12 -21  -1   -9.90   13.60
  12  21   1   62.39   27.50
  12  21   1    2.50   10.30
  12  21   1    1.50   12.80
 -12  21  -1  -32.50   12.40
  12  21   1    5.60   12.30
 -12  21  -1    3.80   10.50
 -12  21  -1    6.30   14.70
 -13  21  -1   74.89   18.30
 -13  21  -1   91.19   18.00
  13  21   1   71.99   16.20
  13  21   1   88.09   19.10
 -14 -21  -1  268.77   33.60
 -14  21  -1  295.77   36.90
  14  21   1  296.67   32.60
 -14  21  -1  246.88   30.90
 -14  21  -1  280.67   30.80
 -14  22   1  129.79   23.90
  14  22  -1  136.09   20.50
 -14  22   1  155.58   23.10
 -14  22   1  157.58   19.50
 -13  22   1   -7.70   14.90
 -13  22   1   10.70   13.90
  13  22  -1    5.50   12.50
 -13  22   1   -2.10   17.30
  13  22  -1   -3.00   15.70
  12  22  -1   15.10   15.10
  12  22  -1   40.40   14.40
 -12  22   1    9.60   14.20
 -12  22   1   44.30   17.00
  12  22  -1   33.60   12.70
 -12  22   1   26.70   11.30
 -11 -22   1  -10.00   62.79
 -11  22   1   47.30   12.30
 -11  22   1   32.60   35.80
 -11  22   1   74.69   17.50
  11  22  -1   88.09   18.00
  11  22  -1   17.30   13.90
  11  22  -1   62.29   27.70
 -11  22   1   38.40   14.60
  11  22  -1   56.49   14.80
 -10 -22   1  461.25   86.09
  10  22  -1  529.25   55.79
  10  22  -1  554.74   68.39
  10  22  -1  642.44   53.49
 -10  22   1  584.24   52.29
 -10  22   1  517.05   53.09
 -10  22   1  528.85   69.49
  10  22  -1  485.35   51.99
 -10  22   1  586.94   50.29
  -9 -22   1  595.94   98.29
  -9  22   1  646.64   63.69
  -9  22   1  734.63   66.59
  -9  22   1  677.53   82.39
   9  22  -1  756.52   66.39
   9  22  -1  721.73   79.99
   9  22  -1  786.32   67.09
   9  22  -1  789.62   69.79
  -9  22   1  809.02   65.29
  -8 -22   1  100.19   48.40
   8  22  -1  106.49   21.60
  -8  22   1  111.69   16.80
  -8  22   1  129.19   15.30
   8  22  -1   72.39   16.70
   8  22  -1  118.49   17.50
  -8  22   1   58.59   30.80
  -8  22   1   86.29   15.00
   8  22  -1   87.69   26.40
  -7 -22   1  150.58   47.90
  -7  22   1   90.29   15.70
  -7  22   1   97.69   13.30
  -7  22   1   92.89   29.20
   7  22  -1  101.99   19.30
   7  22  -1  111.39   16.00
   7  22  -1  108.09   17.70
   7  22  -1   75.69   25.30
  -6 -22   1  -35.40   31.60
   6  22  -1  -17.70   16.50
   6  22  -1    6.00   11.30
   6  22  -1    1.80    9.50
  -6  22   1  -11.00   21.70
   6  22  -1    7.10   13.20
  -6  22   1    4.80    6.30
  -5 -22   1  956.60   94.69
  -5  22   1  787.32   70.39
   5  22  -1  804.42   74.29
   5  22  -1  910.11   72.59
   5  22  -1  810.02   72.79
  -5  22   1  849.41   81.59
   5  22  -1  858.51   79.79
  -4 -22   1   53.99   30.70
   4  22  -1   75.79   13.20
   4  22  -1  107.99   14.70
  -4  22   1   93.39   21.20
  -4  22   1   96.69   11.20
   4  22  -1  124.49   16.50
   4  22  -1   87.09   21.20
  -3 -22   1   11.70   24.40
   3  22  -1   39.00   18.40
   3  22  -1   37.10   10.10
  -3  22   1   24.00    5.80
  -3  22   1   23.30   14.40
   3  22  -1   36.50   14.60
   2 -22  -1  864.51   67.29
   2  22  -1  728.43   69.59
  -2  22   1  729.03   68.79
   2  22  -1  698.13   65.09
  -1 -22   1   50.99   19.10
   1  22  -1   34.50   11.50
  -1  22   1   26.50   13.00
  -1  22   1   16.20    6.30
   1  22  -1   13.80    7.70
   0 -22   1 2067.29  165.38
   0 -22   1 2123.79  164.98
   0 -22  -1 2058.79  173.68
   0 -22  -1 2019.80  170.58
   0  22  -1 1924.01  165.88
   0  22  -1 1849.31  163.38
   0  22   1 1878.71  163.58
   0  22   1 2000.90  167.28
   1  22   1   95.29   17.30
  -1  22  -1   74.99   13.10
  -1  22  -1   65.29    9.10
   1  22   1   77.79   10.80
  -2  22  -1  416.46   37.30
   2  22   1  354.36   41.50
  -3 -22  -1   15.10   26.60
   3  22   1   19.40    8.50
   3  22   1   44.40   11.90
   3  22   1   18.90    8.50
   3  22   1   56.09   17.90
  -3  22  -1   27.30   12.70
  -4 -22  -1  979.00   93.99
   4  22   1  842.42   75.89
  -4  22  -1  846.42   78.39
   4  22   1  901.01   77.29
   4  22   1  994.70   84.19
   4  22   1  870.51   75.99
  -5 -22  -1  714.33   74.79
  -5 -22  -1  714.23   84.89
   5  22   1  653.83   60.29
   5  22   1  698.53   68.99
  -5  22  -1  661.23   63.69
  -5  22  -1  714.03   57.49
   5  22   1  748.33   62.59
   5  22   1  623.54   60.09
  -6 -22  -1  269.17   43.80
  -6 -22  -1  256.37   52.09
   6  22   1  205.18   24.60
   6  22   1  217.18   25.40
   6  22   1  222.58   25.90
  -6  22  -1  199.08   20.30
  -6  22  -1  220.18   29.30
   6  22   1  215.78   34.60
  -7 -22  -1   70.09   32.80
  -7 -22  -1   39.80   43.70
   7  22   1   24.50   11.70
  -7  22  -1   34.90    7.90
  -7  22  -1   46.80   22.80
   7  22   1   17.20   10.60
   7  22   1   30.10   14.50
   7  22   1    6.40   18.70
  -8 -22  -1  -46.90   37.40
  -8 -22  -1   -9.30   27.10
   8  22   1    5.90   14.10
   8  22   1   11.50   11.30
  -8  22  -1   23.10   24.60
   8  22   1   -1.30   10.90
  -8  22  -1    8.00    8.50
   8  22   1   15.30   20.40
  -8  22  -1   19.80   10.40
  -9 -22  -1  394.86   75.69
  -9 -22  -1  319.07   36.20
   9  22   1  273.37   33.20
   9  22   1  287.07   34.20
  -9  22  -1  331.27   45.30
   9  22   1  396.26   48.20
   9  22   1  332.27   37.70
  -9  22  -1  292.07   33.30
  -9  22  -1  307.37   31.70
 -10 -22  -1  158.68   23.40
 -10 -22  -1   85.39   56.49
  10  22   1  201.08   22.10
 -10  22  -1  164.08   21.10
 -10  22  -1  183.98   22.80
  10  22   1  121.09   21.30
  10  22   1  152.38   34.40
 -10  22  -1  200.98   38.40
  10  22   1  164.68   23.60
 -11 -22  -1   93.29   18.90
 -11 -22  -1  162.58   66.69
 -11  22  -1  115.29   16.10
  11  22   1   70.49   17.70
  11  22   1  121.99   18.70
  11  22   1   79.49   16.30
 -11  22  -1   99.19   18.50
 -11  22  -1   84.99   17.30
  11  22   1   70.59   28.60
 -12 -22  -1   66.49   16.70
 -12  22  -1   38.90   16.80
  12  22   1   47.60   15.90
 -12  22  -1   67.89   13.40
  12  22   1   49.00   12.90
 -12  22  -1   59.09   16.30
  12  22   1   43.40   14.70
 -13 -22  -1    3.70   18.20
 -13  22  -1   27.90   15.70
  13  22   1   20.10   13.00
  13  22   1   11.10   13.70
 -13  22  -1    6.80   11.20
 -13  22  -1   13.40   13.90
 -13  23   1    9.50   10.30
  13  23  -1    3.80   12.50
 -13  23   1   30.80   14.20
  13  23  -1   -9.50   13.80
  13  23  -1   -0.90   11.50
 -13  23   1  -20.40   14.50
 -12  23   1  236.58   28.70
  12  23  -1  296.07   30.90
 -12  23   1  210.98   30.20
  12  23  -1  217.88   27.10
 -12  23   1  248.18   27.40
 -11  23   1  390.06   38.90
 -11  23   1  307.17   36.50
  11  23  -1  240.68   62.39
 -11  23   1  334.67   34.20
  11  23  -1  332.37   39.00
  11  23  -1  351.26   37.50
  11  23  -1  304.97   35.50
 -10  23   1  490.85   45.30
 -10  23   1  582.84   64.69
  10  23  -1  547.25   64.79
  10  23  -1  403.36   55.99
  10  23  -1  529.15   55.59
 -10  23   1  458.95   48.70
  10  23  -1  526.15   48.30
 -10  23   1  506.85   47.50
  -9 -23   1  276.27   67.79
   9  23  -1  433.06   41.10
  -9  23   1  394.16   40.90
   9  23  -1  486.25   56.59
  -9  23   1  352.86   36.90
  -9  23   1  377.26   38.40
   9  23  -1  438.76   40.70
  -9  23   1  422.46   55.39
   9  23  -1  382.16   44.70
  -8 -23   1   -0.10   41.30
  -8  23   1   11.60    9.20
   8  23  -1   29.90   12.90
   8  23  -1   28.00   15.40
   8  23  -1   15.10   12.60
  -8  23   1    2.40   10.60
   8  23  -1   10.00   23.40
  -8  23   1   -8.00   24.50
  -7 -23   1   -9.30   38.50
   7  23  -1   12.90   21.60
  -7  23   1   51.19   26.50
  -7  23   1   10.30    7.60
  -7  23   1    1.10   10.00
   7  23  -1   -1.30   10.30
   7  23  -1   18.80   15.00
  -6 -23   1  126.09   43.70
  -6  23   1  220.28   34.20
   6  23  -1  242.08   26.60
   6  23  -1  210.98   23.80
  -6  23   1  201.68   20.20
   6  23  -1  162.08   21.70
   6  23  -1  241.88   34.50
  -5 -23   1  -14.30   30.50
   5  23  -1   17.90    9.20
   5  23  -1    5.20   16.50
   5  23  -1   17.90   13.60
   5  23  -1    7.20   11.10
  -5  23   1   14.30    5.90
  -5  23   1   43.70   21.70
  -4 -23   1  370.16   54.79
   4  23  -1  304.47   32.90
  -4  23   1  379.76   30.50
   4  23  -1  331.27   33.90
  -4  23   1  344.57   41.70
   4  23  -1  337.87   36.00
  -3 -23   1  279.97   40.20
   3  23  -1  218.58   23.20
  -3  23   1  202.28   20.20
   3  23  -1  190.38   25.90
  -3  23   1  246.68   28.90
   3  23  -1  254.77   29.80
   3  23  -1  187.28   23.90
  -2 -23   1   45.90   23.00
  -2  23   1   59.89    8.40
   2  23  -1   37.70   14.10
  -2  23   1   57.89   15.70
   1 -23  -1   73.39   17.70
  -1 -23   1   71.89   22.80
   1  23  -1   68.19   14.50
  -1  23   1   52.39   14.90
  -1  23   1   45.50    8.40
   1  23  -1   36.70    9.20
   0 -23  -1  -16.60   20.00
   0  23  -1   -4.10    8.80
   0  23  -1    3.20    6.20
   0  23   1   -0.80    6.20
   0  23   1    2.70   11.50
  -1 -23  -1 1332.37  110.29
  -1  23  -1 1154.48   98.79
  -1  23  -1 1196.18  101.59
   1  23   1 1275.27  104.59
   1  23   1 1104.79  100.39
  -2 -23  -1  359.56   47.60
   2  23   1  304.47   28.10
   2  23   1  307.17   35.30
  -2  23  -1  250.17   25.90
  -2  23  -1  328.07   30.40
   2  23   1  294.27   30.60
  -3 -23  -1 1056.29   94.19
   3  23   1  933.81   77.59
  -3  23  -1  943.01   79.39
   3  23   1  896.01   83.39
   3  23   1  866.21   78.79
   3  23   1  854.41   77.99
  -4 -23  -1   64.89   34.40
  -4  23  -1   75.59   15.60
   4  23   1   41.00   11.40
   4  23   1   59.49   11.70
   4  23   1   28.20   17.30
  -4  23  -1   80.19    8.90
   4  23   1   49.99   14.50
  -5 -23  -1  281.17   51.69
  -5  23  -1  242.08   30.70
   5  23   1  207.58   35.60
  -5  23  -1  252.17   22.90
   5  23   1  224.98   27.20
   5  23   1  311.27   31.70
   6  23   1  102.49   22.80
   6  23   1  151.98   19.30
   6  23   1  175.08   21.60
  -6  23  -1  124.49   15.10
   6  23   1  116.49   27.80
  -6  23  -1  149.29   23.10
  -7 -23  -1  169.58   53.29
   7  23   1  132.99   20.70
  -7  23  -1  163.48   17.50
   7  23   1  190.28   21.40
  -7  23  -1  102.79   26.30
   7  23   1  222.78   35.30
   7  23   1  125.79   21.40
  -8 -23  -1   13.70   46.80
   8  23   1   59.49   14.50
  -8  23  -1   82.49   12.40
   8  23   1  124.89   29.80
   8  23   1   36.50   16.50
  -8  23  -1   41.80   24.30
  -9 -23  -1   99.79   56.69
   9  23   1   99.49   20.60
   9  23   1  103.79   17.60
   9  23   1  113.89   18.30
  -9  23  -1  163.78   17.70
   9  23   1   46.40   26.50
  -9  23  -1  118.49   17.50
 -10  23  -1  459.85   45.90
 -10  23  -1  492.95   47.50
  10  23   1  497.55   46.30
  10  23   1  483.85   49.50
  11  23   1   28.50   25.70
 -11  23  -1    8.70   13.00
  11  23   1    6.50   13.90
  11  23   1   10.10   17.50
  11  23   1    2.60   11.40
  12  23   1   49.20   12.50
 -12  23  -1   30.70   12.60
 -12  23  -1   46.60   15.20
 -12  23  -1   31.10   15.60
  12  23   1   20.90   13.20
  12  23   1   43.50   15.70
 -13  23  -1    5.10   13.80
 -13  23  -1    9.30   21.00
 -13  23  -1    3.00   11.90
  13  23   1   15.00   13.30
  13  23   1   12.20   13.40
  13  24  -1   61.99   14.30
  13  24  -1   75.49   17.00
 -13  24   1   57.59   13.40
 -13  24   1   73.89   19.00
 -13  24   1   59.29   16.50
  13  24  -1  121.49   22.90
  12  24  -1    9.00   14.30
 -12  24   1   -8.80   14.00
  12  24  -1    7.20   11.50
 -12  24   1    6.10    9.80
 -12  24   1    7.40   13.60
  12  24  -1  -13.40   12.00
 -11  24   1  340.47   39.90
 -11  24   1  370.06   38.40
  11  24  -1  316.27   37.30
  11  24  -1  379.26   51.79
 -11  24   1  358.16   36.10
  11  24  -1  427.66   39.70
  11  24  -1  362.16   41.90
 -10 -24   1   45.00   90.59
  10  24  -1   72.99   15.80
 -10  24   1   28.40   11.20
 -10  24   1   59.59   16.10
  10  24  -1   41.10   14.50
  10  24  -1   17.60   22.70
 -10  24   1   34.00   13.60
  10  24  -1   50.49   17.60
  -9 -24   1  679.73  101.69
   9  24  -1  594.34   64.29
   9  24  -1  762.22   62.39
   9  24  -1  760.82   62.49
  -9  24   1  625.94   60.49
  -9  24   1  636.74   61.99
   9  24  -1  732.13   76.39
  -8 -24   1  113.69   51.49
  -8  24   1  125.29   33.10
   8  24  -1  186.88   24.90
  -8  24   1  162.58   19.50
   8  24  -1  141.99   21.90
  -8  24   1  192.68   24.20
  -7 -24   1   26.70   39.40
  -7  24   1    8.90    7.80
   7  24  -1  -15.90   20.40
   7  24  -1    7.70   15.70
   7  24  -1   -6.70   11.50
   7  24  -1    3.10   10.80
  -7  24   1   30.80   23.50
  -7  24   1   22.10   10.90
  -6 -24   1  157.28   44.40
   6  24  -1   80.19   25.20
   6  24  -1   90.09   16.90
   6  24  -1  123.39   20.10
  -6  24   1  109.49   13.30
  -5 -24   1  214.58   43.80
   5  24  -1  192.88   23.20
   5  24  -1  178.48   23.60
  -5  24   1  187.78   31.10
   5  24  -1  242.88   33.10
   5  24  -1  145.29   21.40
  -5  24   1  185.18   18.60
  -4 -24   1   20.90   28.10
   4  24  -1   13.10   15.20
  -4  24   1   -3.20   16.50
  -4  24   1    6.10    5.50
   4  24  -1    0.10    8.50
   4  24  -1   -3.10    9.90
   4  24  -1   19.60   13.30
  -3  24   1   97.39   21.80
   3  24  -1  140.79   23.70
  -3  24   1  111.69   13.50
   3  24  -1  121.29   17.80
   3  24  -1  133.39   16.60
   3  24  -1  148.29   18.00
  -2 -24   1  225.48   34.70
   2  24  -1  214.78   27.30
   2  24  -1  199.98   23.20
  -2  24   1  230.58   28.20
  -2  24   1  209.08   20.60
  -1 -24   1 1078.89   85.69
   1 -24  -1 1041.20   83.89
  -1  24   1  838.92   83.69
  -1  24   1  879.91   79.19
   1  24  -1  875.91   83.09
   0 -24  -1    4.80   18.00
   0 -24  -1   46.50   23.20
   0  24  -1   15.00   10.70
   0  24   1    0.50   12.20
   0  24  -1   14.10    7.20
   1  24   1 1075.59   90.49
   1  24   1 1130.99   95.59
  -1  24  -1 1173.98   92.89
  -1  24  -1 1001.10   89.59
  -2 -24  -1   38.40   23.90
   2  24   1    5.60    7.30
   2  24   1   -8.40    7.50
   2  24   1    1.20   10.50
   2  24   1   11.50   14.10
  -2  24  -1    5.50    5.40
  -2  24  -1    5.60   10.00
  -3 -24  -1  698.13   73.29
   3  24   1  633.74   56.69
   3  24   1  599.34   54.89
   3  24   1  679.23   68.49
  -3  24  -1  591.04   52.39
  -3  24  -1  678.23   56.79
   3  24   1  631.14   54.99
  -4 -24  -1   62.59   33.70
   4  24   1   62.99   12.20
   4  24   1   47.50   11.40
   4  24   1   66.49   15.60
  -4  24  -1   69.29    8.10
   4  24   1   29.80   18.00
  -5 -24  -1 1024.10  109.49
   5  24   1  996.80   94.29
   5  24   1 1050.49   88.19
  -5  24  -1  976.40   83.99
   5  24   1 1012.70   87.09
   5  24   1 1028.60   86.89
  -6 -24  -1    7.70   38.90
   6  24   1   22.40   21.20
   6  24   1   11.50   10.80
  -6  24  -1   22.90    7.00
   6  24   1   16.20   11.00
   6  24   1   36.30   15.50
  -7 -24  -1   10.60   44.60
   7  24   1  131.59   29.60
   7  24   1  111.49   17.50
  -7  24  -1  119.39   13.70
   7  24   1  127.69   20.70
   7  24   1  100.99   17.00
  -8 -24  -1  248.78   60.79
   8  24   1  213.48   27.00
  -8  24  -1  204.08   25.00
  -8  24  -1  209.58   22.50
   8  24   1  187.68   24.20
   8  24   1  158.38   36.80
   8  24   1  186.28   24.30
  -9 -24  -1  -18.30   46.00
   9  24   1    2.10   24.30
   9  24   1   29.50   15.80
   9  24   1   -2.90   11.20
  -9  24  -1   22.50   10.60
   9  24   1   30.70   12.80
  -9  24  -1    3.30   10.80
 -10 -24  -1  123.69   84.89
 -10  24  -1   31.70   13.40
  10  24   1   22.90   12.50
  10  24   1   63.89   28.00
  10  24   1   34.20   13.70
  10  24   1   31.80   16.10
 -10  24  -1   25.10   12.10
 -11  24  -1   10.50   12.30
  11  24   1   22.50   12.80
 -11  24  -1   16.80   13.40
  11  24   1   12.00   13.90
  11  24   1    4.10   23.10
  11  24   1    7.20   11.10
 -12  24  -1    9.10   14.00
  12  24   1   17.60   14.00
  12  24   1   19.00   12.70
  12  24   1   -4.70   10.50
 -12  24  -1   12.50   13.90
  13  24   1   -0.20   14.10
 -13  24  -1    0.60   13.10
  13  24   1   -0.10   13.10
 -13  24  -1    3.50   13.90
 -13  25   1  -14.30   14.60
  13  25  -1  -15.60   11.90
  13  25  -1  -12.60   13.50
 -13  25   1   -2.10   13.00
  13  25  -1  -18.20    9.90
  12  25  -1   98.99   17.10
  12  25  -1   71.39   15.90
  12  25  -1   70.89   18.60
 -12  25   1  101.89   15.20
 -12  25   1  100.69   18.30
 -12  25   1   98.69   20.20
  11  25  -1   70.59   15.10
 -11  25   1   96.89   18.60
  11  25  -1   55.29   15.80
 -11  25   1   75.29   14.50
  11  25  -1   87.29   39.00
 -11  25   1   74.89   16.30
  11  25  -1   70.99   18.40
 -10 -25   1  393.16   80.39
  10  25  -1  497.65   46.70
 -10  25   1  466.25   44.90
  10  25  -1  419.46   49.10
  10  25  -1  468.25   45.60
  10  25  -1  532.55   64.49
 -10  25   1  442.66   46.20
  -9 -25   1  374.66   73.89
   9  25  -1  328.07   40.90
  -9  25   1  321.37   34.80
   9  25  -1  356.56   37.20
   9  25  -1  369.36   50.89
   9  25  -1  360.16   37.30
  -9  25   1  325.57   37.10
  -8 -25   1   41.30   44.90
  -8  25   1   25.30   10.10
   8  25  -1   25.70   16.60
   8  25  -1   35.10   14.20
  -8  25   1   25.10   11.70
   8  25  -1   47.20   25.90
  -8  25   1   19.90   25.00
  -7 -25   1  321.37   60.09
   7  25  -1  349.87   35.30
  -7  25   1  293.07   41.50
  -7  25   1  336.87   32.60
   7  25  -1  334.57   46.80
   7  25  -1  326.97   40.70
   7  25  -1  314.97   34.70
  -6 -25   1   53.49   40.10
  -6  25   1   10.10    7.30
  -6  25   1   18.70   21.80
   6  25  -1    2.70   11.80
   6  25  -1   18.70   15.80
   6  25  -1   24.30   11.40
   6  25  -1   19.80   19.40
  -5 -25   1  515.55   71.49
   5  25  -1  483.95   55.59
   5  25  -1  480.15   46.90
   5  25  -1  523.75   47.50
  -5  25   1  541.55   56.69
   5  25  -1  521.45   51.59
  -5  25   1  507.05   43.90
  -4 -25   1   53.99   31.70
  -4  25   1   42.70    8.10
  -4  25   1   45.20   19.80
   4  25  -1   45.90   10.70
   4  25  -1   19.60   17.60
   4  25  -1   28.10   12.20
   4  25  -1   46.20   14.60
  -3 -25   1  162.48   37.20
  -3  25   1  201.28   29.40
   3  25  -1  251.37   27.60
   3  25  -1  176.38   28.50
   3  25  -1  186.18   24.30
  -3  25   1  241.58   20.90
  -2  25   1  624.74   51.29
   2  25  -1  643.44   52.79
   2  25  -1  608.94   57.39
   2  25  -1  565.94   52.39
  -2  25   1  643.94   58.19
   2  25  -1  545.65   54.09
  -1 -25   1   55.19   17.10
  -1 -25   1   53.29   20.60
  -1  25   1   16.60    7.20
  -1  25   1   22.60   14.30
   1  25  -1   33.00   13.10
   1  25  -1   17.80    8.70
   0 -25  -1   20.80   17.80
   0 -25  -1   30.80   22.00
   0  25   1   20.60    7.70
   0  25  -1   27.00   11.60
   0  25   1   25.50   14.00
   0  25  -1   26.80    8.40
  -1 -25  -1  118.89   35.20
   1  25   1   93.09   12.60
   1  25   1  100.19   12.80
   1  25   1   73.99   14.80
  -1  25  -1   74.39   11.00
   1  25   1   84.29   18.70
  -1  25  -1   93.49   15.70
   2  25   1  952.70   75.99
   2  25   1  867.91   77.19
  -2  25  -1  871.31   77.19
   2  25   1  817.12   93.79
  -2  25  -1  886.41   74.19
  -3 -25  -1  231.58   41.30
   3  25   1  183.68   21.60
   3  25   1  175.48   22.30
   3  25   1  204.18   21.40
   3  25   1  164.78   26.30
  -3  25  -1  152.98   17.20
  -4 -25  -1  199.38   43.40
   4  25   1  128.29   25.60
   4  25   1  100.29   15.40
  -5 -25  -1  164.88   44.70
   5  25   1   83.09   18.10
   5  25   1  143.19   17.30
   5  25   1   90.39   24.20
  -5  25  -1  112.09   13.30
   5  25   1  124.69   17.80
  -6 -25  -1  506.45   75.59
   6  25   1  339.77   39.70
   6  25   1  422.96   51.99
   6  25   1  440.06   40.30
   6  25   1  404.36   43.70
  -6  25  -1  411.06   36.00
  -7 -25  -1   16.20   44.10
   7  25   1   83.79   17.80
  -7  25  -1   51.39   10.00
   7  25   1   62.29   24.00
   7  25   1   63.09   14.20
   7  25   1   31.40   12.50
  -8 -25  -1  -12.20   43.80
   8  25   1    4.80   14.50
   8  25   1   33.60   23.10
   8  25   1   19.90   12.90
   8  25   1   30.70   12.40
  -8  25  -1    7.80    8.40
  -8  25  -1    1.50   10.10
  -9 -25  -1  188.78   61.79
   9  25   1  326.87   37.60
  -9  25  -1  341.47   33.40
   9  25   1  290.17   45.70
   9  25   1  278.57   33.40
   9  25   1  322.47   34.60
  -9  25  -1  300.87   31.50
 -10 -25  -1   57.79   57.19
  10  25   1   72.59   30.90
  10  25   1  150.08   20.40
 -10  25  -1  150.68   19.10
 -10  25  -1  137.19   20.00
  10  25   1   97.99   21.00
  10  25   1  108.99   18.20
 -11  25  -1   -0.20   12.90
 -11  25  -1   -3.00   11.80
  11  25   1    6.00   12.40
  11  25   1   17.30   14.60
  11  25   1    6.60   11.10
  12  25   1    6.30   13.60
 -12  25  -1    7.70   14.20
 -12  25  -1   27.50   13.60
  12  25   1   11.60   10.90
  12  25   1   13.60   12.50
  13  25   1   34.20   14.80
 -13  25  -1   57.09   22.80
  13  25   1   37.00   14.00
 -13  25  -1   25.20   14.80
  13  26  -1   -2.70   10.30
  13  26  -1   24.50   14.30
  12  26  -1  135.59   20.40
  12  26  -1  158.38   19.60
  12  26  -1  146.89   21.90
 -12  26   1   94.89   21.90
 -12  26   1  135.49   20.50
  11  26  -1   10.80   12.70
  11  26  -1   23.10   13.00
 -11  26   1    8.30   12.40
  11  26  -1    7.00   15.10
 -11  26   1   14.70   13.90
 -10  26   1  579.74   53.49
 -10  26   1  486.55   51.39
  10  26  -1  462.45   54.39
  10  26  -1  610.54   52.39
  10  26  -1  587.74   52.99
  10  26  -1  479.45   65.39
  -9 -26   1  134.69   54.39
   9  26  -1   -2.70   23.50
  -9  26   1   19.20   11.20
  -9  26   1   47.00   14.60
   9  26  -1   10.90   16.10
   9  26  -1    8.70   13.10
   9  26  -1   12.60   13.20
  -8 -26   1  628.84   90.49
  -8  26   1  502.95   51.99
   8  26  -1  611.54   53.29
   8  26  -1  534.35   65.89
   8  26  -1  552.64   53.09
  -8  26   1  556.64   50.59
   8  26  -1  609.04   57.49
  -7 -26   1   12.10   41.00
  -7  26   1   39.70   12.70
  -7  26   1   32.60    9.70
   7  26  -1    5.60   15.80
   7  26  -1   41.30   12.50
   7  26  -1   33.60   13.50
  -7  26   1   10.70   20.50
  -6  26   1   54.99    9.80
   6  26  -1   51.89   14.40
   6  26  -1   44.50   22.50
   6  26  -1   63.99   12.90
  -6  26   1   80.29   24.00
   6  26  -1   26.20   16.70
  -5 -26   1  175.98   42.60
   5  26  -1  107.79   20.50
   5  26  -1  101.69   18.30
  -5  26   1  156.88   31.10
  -5  26   1  137.79   15.30
   5  26  -1   82.89   24.60
  -4  26   1  562.74   55.59
   4  26  -1  502.95   50.89
   4  26  -1  551.44   48.60
   4  26  -1  631.64   56.49
   4  26  -1  503.05   47.60
  -4  26   1  503.35   45.40
  -3 -26   1  206.78   37.20
   3  26  -1  154.48   20.50
   3  26  -1  182.38   21.50
   3  26  -1  155.58   21.90
  -3  26   1  157.58   17.90
  -3  26   1  256.27   29.70
   3  26  -1  181.58   26.70
  -2 -26   1  347.77   42.20
   2  26  -1  300.67   28.90
   2  26  -1  249.18   32.00
  -2  26   1  276.17   26.50
  -2  26   1  267.77   33.70
  -1  26   1   59.59    9.80
   1  26  -1   58.29   15.50
   1  26  -1   57.09   10.80
   1  26  -1   66.09   13.20
  -1  26   1   47.30   16.30
   0  26  -1  423.76   38.70
   0  26   1  397.66   40.70
   0  26   1  476.05   39.00
   0  26   1  428.96   38.90
   0  26   1  437.46   45.40
   0  26  -1  442.06   42.90
  -1 -26  -1   -4.40   28.80
  -1 -26  -1   36.50   23.60
   1  26   1    0.70   10.20
   1  26   1    6.80    7.90
  -1  26  -1   12.70    7.90
   1  26   1   12.20   15.20
   1  26   1   19.60    9.60
  -1  26  -1   -2.50   10.00
  -2 -26  -1  464.25   56.69
   2  26   1  382.46   41.20
   2  26   1  399.46   46.50
   2  26   1  431.06   39.50
  -2  26  -1  419.56   41.20
   2  26   1  454.35   39.40
  -3 -26  -1   87.69   33.40
   3  26   1   75.89   15.50
   3  26   1   74.49   13.30
  -3  26  -1   70.39   11.40
   3  26   1   62.19   19.90
   3  26   1   78.69   12.90
  -4 -26  -1 1928.31  162.48
   4  26   1 1697.83  145.69
   4  26   1 1800.32  144.79
   4  26   1 1721.63  144.49
   4  26   1 1681.53  150.98
  -4  26  -1 1636.74  142.09
   5  26   1   83.49   18.70
   5  26   1  119.59   24.90
  -5  26  -1  106.49   12.10
   6  26   1  509.65   46.50
   6  26   1  437.86   43.00
   6  26   1  417.06   43.20
   6  26   1  375.86   52.19
  -6  26  -1  457.65   39.30
  -7 -26  -1  132.29   50.29
   7  26   1  247.98   30.60
   7  26   1  302.67   29.60
  -7  26  -1  224.58   23.80
   7  26   1  179.68   35.50
   7  26   1  259.77   28.20
  -8 -26  -1   12.10   44.00
   8  26   1   33.80   13.00
   8  26   1   27.60   23.90
   8  26   1   43.60   13.40
   8  26   1   43.80   16.90
  -8  26  -1    5.40   10.50
  -8  26  -1   17.20    9.30
  -9  26  -1   74.09   14.00
   9  26   1   69.39   29.00
  -9  26  -1  107.49   16.80
   9  26   1   87.09   19.30
   9  26   1   70.59   15.90
  10  26   1   16.40   12.70
  10  26   1   -0.10   14.70
  10  26   1   -4.70   23.20
 -10  26  -1    6.30   12.00
 -11  26  -1   39.00   13.80
  11  26   1   41.00   16.10
  11  26   1   49.60   14.00
  11  26   1   31.50   12.80
 -11  26  -1   28.10   14.30
  12  26   1   -2.00   12.00
  12  26   1   10.80   16.00
 -12  26  -1    1.80   13.20
 -12  26  -1   -7.30   11.90
  12  26   1   11.80   10.80
 -12  27   1   12.20   13.50
  12  27  -1    7.60   14.30
  12  27  -1   -9.80   12.10
  12  27  -1   11.40   14.00
 -12  27   1   17.80   14.70
 -11  27   1  150.18   22.00
  11  27  -1  146.19   20.70
  11  27  -1  118.99   19.50
  11  27  -1  140.79   22.80
 -11  27   1  131.19   20.10
  10  27  -1  394.46   45.70
  10  27  -1  476.95   43.10
 -10  27   1  444.26   41.60
  10  27  -1  416.16   53.89
  10  27  -1  394.26   42.40
 -10  27   1  382.86   42.30
  -9 -27   1   29.70   49.10
   9  27  -1   64.19   27.60
   9  27  -1   10.20   12.80
   9  27  -1    3.10   16.20
   9  27  -1   22.40   12.50
  -9  27   1   11.10   10.70
  -9  27   1   10.70   12.80
  -8 -27   1  428.86   76.79
  -8  27   1  556.74   49.20
   8  27  -1  527.45   50.19
  -8  27   1  500.85   47.20
   8  27  -1  477.95   49.70
   8  27  -1  479.65   62.09
   8  27  -1  598.34   54.39
  -7 -27   1  536.55   76.59
   7  27  -1  382.76   41.90
   7  27  -1  384.36   45.30
   7  27  -1  508.55   56.99
  -7  27   1  396.76   37.70
  -6 -27   1   47.10   40.30
   6  27  -1  136.59   19.40
   6  27  -1  103.69   17.90
  -6  27   1  170.28   16.80
   6  27  -1  130.69   22.90
   6  27  -1  134.19   30.30
  -5 -27   1    3.70   35.30
  -5  27   1   36.40    8.50
  -5  27   1   54.99   19.80
   5  27  -1   24.30   19.80
   5  27  -1   23.90   12.70
   5  27  -1   43.70   11.40
   5  27  -1   20.50   15.70
  -4 -27   1  108.59   36.10
   4  27  -1  182.28   27.60
   4  27  -1  141.79   19.10
   4  27  -1   97.49   16.50
  -4  27   1  174.68   26.70
  -4  27   1  161.38   16.00
   4  27  -1  109.09   24.70
  -3 -27   1    5.70   24.50
  -3  27   1   -1.50   15.50
   3  27  -1    5.40    8.60
   3  27  -1    6.70   15.00
   3  27  -1   22.10   13.50
   3  27  -1   17.20   10.40
  -3  27   1   28.80    7.60
  -2 -27   1   19.80   20.50
  -2  27   1   32.30   15.90
   2  27  -1   27.90   14.70
   2  27  -1   33.30   10.30
  -2  27   1   26.80    7.80
   2  27  -1   42.60    9.70
   2  27  -1    7.70   12.00
   1  27  -1  353.56   35.10
  -1  27   1  340.87   32.00
   1  27  -1  314.67   37.40
  -1  27   1  401.36   40.20
   1  27  -1  350.56   32.90
   0 -27  -1   -3.00   14.90
   0 -27  -1   17.40   14.20
   0  27  -1    4.40    7.70
   0  27   1    5.80    8.60
   0  27  -1    4.80   11.40
   0  27   1    4.00    7.50
   0  27   1    5.20   10.30
  -1 -27  -1  114.79   42.60
  -1 -27  -1   78.39   26.60
   1  27   1  146.89   18.30
  -1  27  -1  134.89   15.40
   1  27   1  133.09   15.50
   1  27   1  101.29   14.60
  -1  27  -1  131.09   18.10
   1  27   1  128.29   21.90
  -2 -27  -1  689.63   73.19
  -2  27  -1  623.94   55.99
   2  27   1  649.04   64.49
   2  27   1  675.73   57.79
   2  27   1  668.63   57.89
   2  27   1  673.43   59.69
  -3 -27  -1   38.90   31.00
  -3  27  -1    5.70    6.20
   3  27   1   -1.50   16.10
   3  27   1   25.10   10.10
   3  27   1    5.60    8.60
   3  27   1   15.10   12.80
   4  27   1  474.15   49.70
   4  27   1  499.35   50.19
   4  27   1  532.65   56.19
  -4  27  -1  532.65   44.10
   5  27   1    9.40   14.40
   5  27   1    5.00   10.70
   5  27   1   10.80   18.80
  -5  27  -1   11.50    6.20
   5  27   1   11.00   10.30
  -6 -27  -1  -22.20   38.80
   6  27   1    6.10   11.50
  -6  27  -1   13.50    7.50
   6  27   1    5.10   14.50
   6  27   1   34.40   22.00
   6  27   1   17.10   11.10
  -7 -27  -1  660.53   92.99
   7  27   1  650.63   71.49
  -7  27  -1  572.84   55.29
   7  27   1  666.53   59.19
   7  27   1  626.74   61.79
   7  27   1  736.33   59.39
  -8 -27  -1   55.09   46.00
   8  27   1   96.29   20.40
   8  27   1   59.19   16.30
   8  27   1   80.69   28.20
  -8  27  -1  100.69   14.00
  -8  27  -1   95.19   15.20
  -9 -27  -1   -1.20   45.30
  -9  27  -1   29.40   11.10
   9  27   1   61.99   14.70
  -9  27  -1   32.50   12.40
   9  27   1   49.00   13.50
   9  27   1   66.39   26.20
   9  27   1   30.50   16.70
  10  27   1   72.29   19.40
 -10  27  -1  112.69   17.90
  10  27   1   91.89   17.10
  10  27   1   80.29   29.60
 -10  27  -1   84.99   15.80
  10  27   1   96.69   17.80
 -11  27  -1   25.10   12.70
 -11  27  -1  -10.70   12.10
  11  27   1   41.30   12.90
  11  27   1   26.00   13.50
  11  27   1   12.00   14.80
  12  27   1   34.30   15.60
 -12  27  -1   46.30   13.70
 -12  27  -1   39.00   15.50
  12  27   1   40.00   12.30
  12  28  -1  105.69   20.30
  12  28  -1  104.49   18.20
 -12  28   1   96.89   19.50
  12  28  -1   99.09   17.00
 -12  28   1  104.69   18.30
 -11  28   1  124.99   21.70
 -11  28   1  162.38   21.60
  11  28  -1  157.68   23.70
  11  28  -1  180.58   21.90
  10  28  -1    3.40   15.50
  10  28  -1   -0.70   12.30
 -10  28   1    3.60   11.10
  10  28  -1   20.30   12.90
 -10  28   1  -11.60   11.10
  -9  28   1  243.78   29.90
  -9  28   1  202.48   26.50
   9  28  -1  271.07   29.40
   9  28  -1  219.68   27.90
   9  28  -1  228.38   30.70
  -8 -28   1  165.18   59.59
  -8  28   1   93.49   16.50
   8  28  -1  146.59   31.70
   8  28  -1  105.99   19.00
  -8  28   1  125.09   15.90
   8  28  -1   70.99   20.20
  -7 -28   1  -20.80   37.90
  -7  28   1   34.30    9.60
   7  28  -1   12.40   11.50
   7  28  -1   31.70   17.50
  -7  28   1   36.10   12.90
   7  28  -1   25.70   13.60
   7  28  -1   42.00   22.60
  -6 -28   1   12.00   37.50
   6  28  -1    1.30   12.50
   6  28  -1   -6.20   10.10
   6  28  -1  -23.30   17.50
  -6  28   1    6.90   10.00
   6  28  -1   17.60   15.60
  -6  28   1   -4.80    7.10
  -5 -28   1   24.10   32.30
   5  28  -1    6.20   14.90
   5  28  -1   -5.10   11.40
   5  28  -1   -6.40   17.50
   5  28  -1   13.30   10.00
   4  28  -1 1157.08   99.69
  -4  28   1 1083.29  103.99
   4  28  -1 1163.28  105.59
   4  28  -1 1143.29   99.29
  -4  28   1 1199.88   97.29
   4  28  -1 1209.18  101.59
  -3 -28   1  198.48   33.50
   3  28  -1  150.98   21.70
  -3  28   1  142.39   17.30
   3  28  -1  163.78   25.90
   3  28  -1  177.48   20.20
   3  28  -1  124.59   17.90
  -2 -28   1    5.50   20.80
  -2 -28   1  -12.00   16.60
   2  28  -1    6.60    7.90
   2  28  -1    7.80   13.60
   2  28  -1    7.40   12.50
   2  28  -1    5.60    9.80
  -2  28   1   -1.50    6.70
  -1  28   1  867.81   68.19
  -1  28   1  722.03   73.99
  -1  28   1  760.92   69.49
   1  28  -1  849.81   68.79
   1  28  -1  768.42   70.39
   1  28  -1  792.22   72.69
   0  28   1  118.19   22.60
   0  28   1  134.59   16.50
   0  28  -1  131.49   16.00
   0  28  -1  140.29   20.60
   0  28   1  151.18   19.00
  -1 -28  -1  480.85   53.99
  -1  28  -1  398.86   37.30
   1  28   1  410.66   40.90
   1  28   1  418.66   45.70
   1  28   1  448.06   38.70
  -1  28  -1  375.66   40.50
   1  28   1  409.66   38.40
  -2 -28  -1  160.68   33.90
   2  28   1  123.19   19.00
   2  28   1  115.69   16.40
  -2  28  -1  126.99   15.40
   2  28   1  123.79   16.00
   2  28   1   95.79   21.50
  -3 -28  -1  745.93   83.69
  -3  28  -1  768.42   64.79
   3  28   1  811.62   69.49
   3  28   1  764.52   74.29
   3  28   1  743.13   67.59
  -4 -28  -1  282.37   76.49
   4  28   1  214.08   25.10
   4  28   1  171.68   24.70
  -4  28  -1  197.68   19.80
   4  28   1  221.28   24.70
   4  28   1  176.88   31.50
  -5 -28  -1  300.17   58.59
   5  28   1  394.66   41.70
   5  28   1  374.26   38.20
   5  28   1  434.16   39.20
   5  28   1  335.97   46.40
  -5  28  -1  400.76   34.50
  -6 -28  -1  276.57   54.59
  -6  28  -1  190.28   19.40
   6  28   1  158.58   32.20
   6  28   1  155.78   22.40
   6  28   1  170.18   26.10
  -7 -28  -1   43.70   44.50
   7  28   1   68.49   25.30
   7  28   1   44.90   13.50
  -7  28  -1   38.50    9.30
   7  28   1   55.39   17.10
   7  28   1   29.70   14.00
  -8 -28  -1  196.38   74.89
   8  28   1  273.87   32.90
   8  28   1  264.47   42.50
  -8  28  -1  323.57   31.60
   8  28   1  321.17   33.30
  -8  28  -1  276.47   29.40
   8  28   1  275.87   36.50
   9  28   1  -10.60   12.00
   9  28   1   35.40   24.90
   9  28   1   27.20   15.60
  -9  28  -1   -5.80   14.30
  -9  28  -1   -7.20   10.70
   9  28   1    7.80   11.70
 -10  28  -1   -6.60   10.50
  10  28   1   -1.50   11.20
 -10  28  -1    1.40   11.50
  10  28   1   23.80   15.40
  10  28   1   11.80   12.40
  11  28   1   -2.30   14.80
  11  28   1   23.60   13.10
  11  28   1    8.70   11.20
 -11  28  -1    1.40   11.90
 -12  28  -1   -7.10   13.20
 -12  28  -1   -5.90   15.40
  12  28   1  -12.90   10.10
  12  28   1   -7.20   11.60
  12  28   1  -11.70   13.80
 -11  29   1   85.09   16.10
 -11  29   1   51.99   15.50
  11  29  -1   77.29   15.60
  11  29  -1   50.79   17.50
  10  29  -1   77.49   16.30
  10  29  -1   75.39   16.40
 -10  29   1   96.09   16.40
  10  29  -1   82.19   19.10
 -10  29   1   78.79   16.80
  -9  29   1  230.88   29.20
   9  29  -1  242.18   30.20
  -9  29   1  214.58   25.00
   9  29  -1  211.28   26.60
   9  29  -1  218.38   27.00
   9  29  -1  221.48   38.40
  -8 -29   1  701.93   91.49
  -8  29   1  587.84   54.09
   8  29  -1  528.85   67.59
   8  29  -1  573.74   59.89
   8  29  -1  658.73   56.69
  -7 -29   1  109.59   48.80
   7  29  -1  166.68   22.10
   7  29  -1  122.49   19.80
  -7  29   1  161.18   19.50
   7  29  -1  103.09   30.10
  -7  29   1  199.88   24.10
   7  29  -1  201.68   26.00
  -6 -29   1   47.30   39.30
   6  29  -1   66.99   24.10
   6  29  -1   46.20   18.40
   6  29  -1   73.09   14.00
   6  29  -1   57.29   15.90
  -6  29   1   85.29   14.60
  -5 -29   1   17.30   32.30
   5  29  -1   40.00   17.30
  -5  29   1   26.20    8.20
   5  29  -1   12.10   19.00
   5  29  -1   45.70   13.30
   5  29  -1    1.30    9.70
  -4 -29   1   -7.80   28.50
   4  29  -1   27.90   17.80
   4  29  -1   10.00   15.00
   4  29  -1   35.70   10.70
   4  29  -1   40.90   12.90
  -3 -29   1   -1.90   21.70
  -3  29   1   11.40   16.00
   3  29  -1   -4.50   10.80
   3  29  -1   17.40   16.00
  -3  29   1   14.10    7.40
   3  29  -1   -8.20    9.60
   3  29  -1    4.60   13.40
   2  29  -1  112.49   16.00
  -2  29   1  106.79   13.70
   2  29  -1  113.09   21.10
  -2  29   1   92.59   21.50
  -2  29   1   91.09   19.70
   2  29  -1  120.59   15.20
   2  29  -1  118.99   18.90
  -1  29   1   17.80    8.30
   1  29  -1   -0.90   11.70
  -1  29   1   12.10   10.80
  -1  29   1    0.20   14.90
   1  29  -1   11.20    9.30
   1  29  -1   -7.20   11.90
   0  29  -1   13.70   12.80
   0  29   1   12.50    8.70
   0  29   1   12.60   15.70
   0  29   1    0.50    8.30
   0  29  -1   20.30    9.10
   0  29   1    5.50   10.80
  -1 -29  -1   65.49   20.70
  -1 -29  -1   37.10   18.30
   1  29   1   67.39   12.10
   1  29   1   76.89   14.70
  -1  29  -1   44.90    9.80
  -1  29  -1   57.39   13.90
   1  29   1   34.40    9.70
   1  29   1   50.09   18.30
  -2 -29  -1   41.10   24.60
  -2 -29  -1   50.49   35.30
  -2  29  -1    6.30    7.40
   2  29   1   -4.20   11.90
   2  29   1   21.20    8.70
   2  29   1   -2.20   14.60
   3  29   1  757.02   78.59
   3  29   1  851.71   73.99
   3  29   1  851.31   71.79
  -3  29  -1  825.22   69.49
   3  29   1  809.22   71.49
  -4 -29  -1   66.59   34.20
   4  29   1   17.50   14.20
   4  29   1   10.60   11.10
   4  29   1   45.20   11.50
  -4  29  -1   17.00    7.50
   4  29   1   17.00   18.70
  -5 -29  -1  139.49   43.70
   5  29   1   95.89   41.20
  -5  29  -1   76.69   11.00
   5  29   1   47.10   17.50
   5  29   1   61.59   15.20
  -6 -29  -1  404.46   68.09
  -6  29  -1  425.46   38.40
   6  29   1  424.46   42.80
   6  29   1  418.46   42.50
   6  29   1  465.25   46.30
   6  29   1  454.45   54.79
  -7 -29  -1   16.50   40.80
   7  29   1    7.50   11.30
   7  29   1   26.30   13.60
  -7  29  -1   15.80    7.80
   7  29   1   24.30   22.20
   7  29   1   26.30   20.80
  -8 -29  -1   78.79   49.90
   8  29   1  184.48   21.70
  -8  29  -1   98.99   17.80
   8  29   1  115.69   30.60
   8  29   1  143.59   23.00
   8  29   1  150.78   20.60
  -8  29  -1  137.99   16.90
  -9  29  -1   13.90   10.20
   9  29   1   11.30   21.60
   9  29   1    6.80   11.70
  -9  29  -1   10.30   11.50
   9  29   1    8.10   12.00
   9  29   1    9.70   15.30
  10  29   1  117.09   21.90
 -10  29  -1  151.48   20.10
 -10  29  -1  133.19   18.80
  10  29   1  161.28   20.50
  11  29   1   21.00   23.50
  11  29   1   15.00   12.80
 -11  29  -1   13.20   13.00
  11  29   1   10.00   11.40
 -11  29  -1    2.80   11.40
  11  30  -1   27.90   16.90
 -11  30   1   43.80   14.20
  11  30  -1   36.40   13.20
 -11  30   1   20.20   13.80
  11  30  -1   62.29   15.70
  10  30  -1   76.89   15.80
  10  30  -1   72.19   19.60
  10  30  -1   88.49   16.00
 -10  30   1   47.80   14.30
 -10  30   1   52.29   15.40
  -9  30   1   27.50   12.50
   9  30  -1   18.90   16.10
   9  30  -1   12.30   13.00
  -9  30   1   -7.90   10.00
   9  30  -1    9.10   12.00
  -8  30   1   18.60   11.10
   8  30  -1  -16.70   21.40
   8  30  -1   38.60   17.40
   8  30  -1   17.30   11.80
  -8  30   1   39.40   13.00
   8  30  -1   21.30   14.00
   7  30  -1   77.49   15.10
  -7  30   1   62.19   11.60
   7  30  -1   24.90   17.60
  -7  30   1   48.60   18.10
   7  30  -1   41.60   23.80
   7  30  -1   72.29   15.80
  -6 -30   1  201.38   46.30
   6  30  -1  163.68   31.60
   6  30  -1  137.19   24.50
   6  30  -1  145.49   21.50
  -6  30   1  158.88   18.30
  -6  30   1  154.48   20.70
   6  30  -1  189.58   21.70
  -5 -30   1   74.79   33.90
   5  30  -1   75.29   22.90
  -5  30   1   33.80    8.90
  -5  30   1   36.40   16.00
   5  30  -1   31.70   16.50
   5  30  -1   45.10   14.30
   5  30  -1   26.90   11.30
  -4 -30   1   -6.70   24.90
   4  30  -1   13.20   11.80
   4  30  -1    9.70    9.80
   4  30  -1   -5.00   16.20
  -4  30   1    7.20    7.10
   4  30  -1    9.50   15.10
  -3 -30   1  413.66   44.30
  -3 -30   1  366.96   49.30
   3  30  -1  352.76   42.70
  -3  30   1  312.77   32.10
   3  30  -1  366.16   35.40
   3  30  -1  374.06   34.50
   3  30  -1  294.37   38.60
  -2  30   1  918.51   76.69
   2  30  -1  756.92   74.59
   2  30  -1  832.52   72.49
   2  30  -1  827.52   70.59
  -2  30   1  837.32   71.09
   2  30  -1  747.73   69.89
   1  30  -1   11.50   13.60
  -1  30   1   17.20   12.00
   1  30  -1   17.40   13.60
  -1  30   1   37.50    9.50
  -1  30   1   11.70   15.80
   0  30  -1  775.52   65.39
   0  30  -1  740.63   68.49
   0  30  -1  732.63   67.09
   0  30   1  815.42   72.39
  -1  30  -1  246.88   24.60
   1  30   1  233.78   33.50
   1  30   1  238.38   26.40
   2  30   1  331.87   35.80
  -2  30  -1  313.67   30.10
   2  30   1  304.97   32.30
   2  30   1  340.17   41.10
   3  30   1  563.14   59.59
   3  30   1  609.24   52.69
   3  30   1  502.95   54.79
   3  30   1  634.14   51.89
  -3  30  -1  556.44   49.60
  -4 -30  -1  195.68   43.50
   4  30   1  200.78   25.00
  -4  30  -1  220.18   21.80
   4  30   1  224.08   27.10
   4  30   1  154.28   36.90
   4  30   1  267.77   31.40
  -5 -30  -1   27.50   35.60
   5  30   1   11.50   15.50
   5  30   1   21.70   11.40
   5  30   1   10.30   19.70
  -5  30  -1   40.90    8.30
   5  30   1   28.10   12.70
  -6 -30  -1   15.90   38.90
   6  30   1  -10.40   11.40
   6  30   1   26.10   20.90
  -6  30  -1    4.40    7.50
   6  30   1   21.80   15.70
   6  30   1    1.70   10.50
   7  30   1  290.47   29.60
  -7  30  -1  234.48   23.80
   7  30   1  234.98   28.90
   7  30   1  204.48   37.60
   7  30   1  192.58   28.60
   8  30   1   18.80   12.20
   8  30   1   34.80   16.30
   8  30   1  -11.80   20.30
   8  30   1    8.40   15.50
  -8  30  -1    5.90   10.40
  -9  30  -1  130.99   17.80
  -9  30  -1  108.39   16.40
   9  30   1  130.29   19.00
   9  30   1   94.99   18.20
   9  30   1   94.29   20.70
  10  30   1   14.80   12.40
 -10  30  -1   21.20   11.40
  10  30   1   24.60   15.80
  10  30   1   20.30   12.90
 -11  30  -1    2.30   12.40
  11  30   1    4.20   14.40
  11  30   1   27.00   12.90
 -11  31   1   76.99   15.80
 -11  31   1   95.49   17.40
  11  31  -1   71.49   16.00
  11  31  -1   50.99   17.60
  11  31  -1   67.99   14.90
  10  31  -1  240.28   27.00
 -10  31   1  165.38   23.20
  10  31  -1  172.08   26.10
 -10  31   1  172.28   22.20
  10  31  -1  189.68   23.20
   9  31  -1  166.48   21.10
  -9  31   1  144.99   19.60
   9  31  -1  140.19   24.60
  -9  31   1  128.29   18.60
   9  31  -1  119.39   20.40
   8  31  -1  112.29   22.10
  -8  31   1  114.89   16.00
  -8  31   1  126.09   18.20
   8  31  -1   86.69   18.60
   8  31  -1  119.19   31.50
  -7 -31   1  499.55   75.79
   7  31  -1  547.65   49.00
   7  31  -1  501.35   52.59
  -7  31   1  492.25   45.10
   7  31  -1  408.86   56.99
   7  31  -1  534.45   47.80
  -7  31   1  473.55   47.30
  -6 -31   1   51.79   39.30
   6  31  -1  -21.20   17.10
  -6  31   1   -1.30    7.90
   6  31  -1   -2.20   12.40
   6  31  -1   14.10   16.10
  -6  31   1    9.90   10.70
  -5 -31   1   21.70   31.00
   5  31  -1   60.69   12.60
  -5  31   1   62.49   10.20
   5  31  -1   44.40   14.10
   5  31  -1   23.80   16.80
   5  31  -1   49.20   21.00
  -5  31   1   28.50   12.60
  -4 -31   1   73.69   26.30
  -4  31   1   34.20    9.00
  -4  31   1   33.40   12.90
   4  31  -1   47.00   13.70
   4  31  -1   46.10   19.60
   4  31  -1   15.80   15.20
   3  31  -1  130.79   23.30
   3  31  -1  128.29   17.40
   3  31  -1  102.29   19.00
   3  31  -1   86.69   14.70
  -3  31   1  100.09   13.50
  -3  31   1  117.69   16.30
   2  31  -1  330.17   35.20
   2  31  -1  362.56   39.80
   2  31  -1  355.66   42.20
  -2  31   1  431.46   35.40
  -2  31   1  402.86   38.30
   2  31  -1  411.36   37.60
   1  31  -1  272.97   27.60
  -1  31   1  285.87   30.50
  -1  31   1  271.97   34.00
   1  31  -1  262.27   32.00
  -1  31   1  266.77   26.40
   1  31  -1  203.48   31.00
   0  31   1    3.60    9.00
   0  31  -1   12.70    9.00
   0  31  -1   -0.40   11.60
   0  31   1   42.70   17.90
   0  31   1   -0.90   12.20
   0  31  -1   18.90   12.90
   1  31   1   14.70    9.90
   1  31   1   14.90    8.60
   1  31   1   20.40   16.50
  -1  31  -1    9.80    8.50
   1  31   1   13.60   12.70
  -2 -31  -1   -2.80   17.50
   2  31   1    4.90   13.20
   2  31   1   21.70   10.60
  -2  31  -1   20.80    8.20
   2  31   1   10.20    8.70
   2  31   1    9.00   16.50
  -3 -31  -1   36.40   45.80
  -3 -31  -1   89.29   28.10
   3  31   1   52.89   13.40
   3  31   1   73.09   12.30
   3  31   1   47.60   16.00
   3  31   1   32.60   23.30
  -3  31  -1   63.69   10.50
  -4 -31  -1  409.06   55.89
   4  31   1  341.67   33.70
   4  31   1  265.17   35.90
  -4  31  -1  304.47   29.00
   4  31   1  304.47   42.60
  -5 -31  -1   47.90   34.80
   5  31   1   21.30   12.70
   5  31   1   78.49   24.40
   5  31   1   69.79   17.60
   5  31   1   23.30   11.40
  -5  31  -1   47.70    9.20
  -6 -31  -1  259.87   72.09
  -6  31  -1  143.39   16.60
   6  31   1  142.79   19.90
   6  31   1  123.59   29.10
   6  31   1  102.39   21.40
  -7 -31  -1  270.17   60.39
   7  31   1  285.17   46.30
   7  31   1  289.07   32.40
   7  31   1  280.97   32.10
  -7  31  -1  306.47   28.20
   7  31   1  268.67   38.10
  -8  31  -1   59.69   11.50
   8  31   1   41.10   17.40
   8  31   1   56.19   15.00
   8  31   1   67.49   14.50
   8  31   1   52.19   25.50
  -8  31  -1   51.29   12.80
  -9  31  -1   20.30   11.60
  -9  31  -1   24.10   10.60
   9  31   1    0.20   14.60
   9  31   1   18.20   12.80
   9  31   1   18.50   12.10
  10  31   1    8.20   12.30
 -10  31  -1   13.40   12.20
  10  31   1   11.90   11.90
 -10  31  -1   15.50   11.30
  10  31   1   18.80   16.00
  11  31   1   21.40   15.10
 -11  31  -1    6.90   11.30
  11  31   1    9.90   11.80
 -11  31  -1    6.10   12.50
  11  31   1   24.90   11.50
  10  32  -1   16.80   12.80
  10  32  -1    7.30   13.10
 -10  32   1  -14.20   10.40
 -10  32   1   11.80   12.40
   9  32  -1   -0.10   15.40
   9  32  -1    3.40   11.40
  -9  32   1    0.30   12.10
  -9  32   1   -8.00   10.00
   9  32  -1   11.80   13.00
  -8  32   1   -3.30    9.20
  -8  32   1   -1.60   10.40
   8  32  -1   11.50   12.40
   8  32  -1   17.40   11.50
   8  32  -1  -18.20   15.00
   7  32  -1   38.90   13.00
   7  32  -1   71.59   25.40
   7  32  -1   93.49   18.60
  -7  32   1   78.19   14.40
   7  32  -1   49.60   18.80
  -7  32   1   54.89   11.90
  -6 -32   1  108.19   36.40
  -6  32   1   89.59   16.40
   6  32  -1   73.59   20.50
   6  32  -1  114.49   26.80
   6  32  -1  111.89   16.50
  -6  32   1  118.19   14.40
   6  32  -1  111.09   18.30
  -5 -32   1  194.98   39.70
   5  32  -1  273.77   30.00
  -5  32   1  216.78   28.50
  -5  32   1  248.98   24.60
   5  32  -1  273.47   38.40
   5  32  -1  250.17   27.70
  -4 -32   1  -11.30   22.30
  -4 -32   1   -4.60   17.60
   4  32  -1   41.90   18.30
   4  32  -1   15.40   10.10
  -4  32   1   21.00   11.20
  -4  32   1   18.30    8.10
   4  32  -1   15.30   15.20
   4  32  -1   32.50   12.80
  -3  32   1   -1.80   10.10
   3  32  -1    8.40   11.40
   3  32  -1  -13.50   14.00
   3  32  -1    5.90    8.70
   3  32  -1    5.50   14.40
  -3  32   1   21.80    8.30
   2  32  -1  589.44   49.30
   2  32  -1  517.25   51.79
  -2  32   1  533.45   47.50
   2  32  -1  490.95   53.59
  -1  32   1  318.07   39.30
   1  32  -1  278.27   35.60
  -1  32   1  368.36   35.50
   1  32  -1  310.97   32.20
   1  32  -1  317.37   36.00
  -1  32   1  333.17   31.40
   0  32  -1  103.69   14.60
   0  32   1  130.69   15.60
   0  32   1  109.59   22.70
   0  32  -1  100.19   17.60
   0  32   1   88.99   17.90
   1  32   1  301.17   31.90
   1  32   1  255.27   34.10
   1  32   1  225.98   28.00
  -1  32  -1  264.77   26.30
   2  32   1  884.21   84.39
  -2  32  -1  968.00   80.69
   2  32   1 1016.00   82.69
  -3 -32  -1   47.50   28.00
  -3 -32  -1   53.59   24.30
   3  32   1   67.69   12.90
   3  32   1  102.19   18.40
  -3  32  -1   85.89   11.80
   3  32   1   61.59   21.70
   3  32   1  101.59   15.10
  -4 -32  -1   48.60   30.30
   4  32   1   68.49   17.50
   4  32   1   48.50   14.10
  -4  32  -1   63.99   10.20
   4  32   1   72.49   12.60
   4  32   1   34.90   20.30
  -5 -32  -1   19.70   41.50
   5  32   1   -6.50   18.90
   5  32   1   -3.90   14.70
   5  32   1   15.20   12.10
  -5  32  -1   -2.30    6.40
  -6 -32  -1   13.90   35.30
   6  32   1   15.20   15.50
   6  32   1   25.30   22.50
  -6  32  -1    3.50    6.80
   6  32   1   -0.80    9.80
   6  32   1    6.80   11.40
   7  32   1   13.90   11.30
   7  32   1   19.10   23.30
   7  32   1   11.60   15.60
  -7  32  -1    4.80    7.40
   7  32   1   21.00   12.60
   8  32   1  228.98   27.90
   8  32   1  186.48   29.10
  -8  32  -1  272.17   25.60
  -8  32  -1  247.78   28.20
   8  32   1  253.97   29.20
   9  32   1    3.80   11.10
   9  32   1    9.40   12.10
  -9  32  -1   19.90   10.70
  -9  32  -1   21.50   10.80
   9  32   1   13.50   15.80
 -10  32  -1   41.60   13.30
  10  32   1    9.30   11.50
  10  32   1   25.60   12.50
 -10  32  -1   13.50   14.50
  10  32   1   43.20   17.20
 -10  33   1    2.10   12.00
 -10  33   1    5.90   11.20
  10  33  -1    4.10   15.30
  10  33  -1  -10.50   10.60
  -9  33   1   34.60   11.30
   9  33  -1   28.50   13.50
   9  33  -1   31.30   12.40
  -9  33   1   14.70   12.10
   9  33  -1   19.70   16.80
   8  33  -1  131.49   22.60
  -8  33   1  118.49   18.70
   8  33  -1  133.79   19.60
  -8  33   1  122.09   17.30
   8  33  -1  143.99   19.10
   7  33  -1   -2.80   16.10
  -7  33   1    7.70    9.90
  -7  33   1    2.50    8.50
   7  33  -1   12.80   12.80
   7  33  -1   -1.30   10.00
   6  33  -1  161.68   26.50
   6  33  -1  157.28   30.80
  -6  33   1  169.58   20.90
   6  33  -1  139.69   19.60
   6  33  -1  163.28   25.10
  -5 -33   1   54.79   23.50
  -5  33   1   49.80    9.60
   5  33  -1   66.59   22.30
   5  33  -1   43.40   13.70
  -5  33   1   17.20   12.30
   5  33  -1   43.20   17.40
  -4  33   1  103.09   17.10
   4  33  -1  114.79   17.10
   4  33  -1   86.09   14.50
   4  33  -1   84.69   22.40
  -4  33   1   95.49   13.20
   3  33  -1   66.69   14.70
   3  33  -1   64.89   20.10
   3  33  -1  107.39   18.70
  -3  33   1   82.09   15.00
  -3  33   1   81.89   12.10
   2  33  -1  235.38   30.30
   2  33  -1  267.57   30.80
  -2  33   1  239.68   28.20
   2  33  -1  238.08   24.70
   2  33  -1  285.87   27.40
  -2  33   1  189.28   24.30
  -1  33   1  334.77   31.90
  -1  33   1  310.67   35.20
   1  33  -1  360.36   33.10
   1  33  -1  303.57   36.30
   0  33  -1  106.29   14.60
   0  33   1   93.99   17.90
   0  33  -1  100.79   17.40
   0  33   1   99.39   14.50
   1  33   1   -3.00    9.40
   1  33   1    0.50    8.00
  -1  33  -1    5.60    8.30
  -1  33  -1    2.40   11.70
   1  33   1   -8.00   12.30
   1  33   1   12.20   16.20
   2  33   1    9.00   10.70
   2  33   1   11.40    9.20
   2  33   1    0.00   13.00
  -2  33  -1   -4.70    7.20
   2  33   1   -3.00   16.20
   3  33   1   96.89   17.90
   3  33   1   92.59   15.30
  -3  33  -1   69.79   11.70
   3  33   1   84.29   23.10
   3  33   1  109.79   14.40
  -4 -33  -1   54.09   30.50
   4  33   1   25.70   19.20
  -4  33  -1   47.00    8.80
   4  33   1   45.70   13.10
   4  33   1   46.30   16.10
  -5 -33  -1  112.39   36.20
   5  33   1  169.28   19.60
   5  33   1   61.49   24.60
  -5  33  -1  128.19   14.50
   5  33   1  100.69   21.20
   5  33   1  124.09   18.60
   6  33   1   89.49   19.30
   6  33   1   59.59   25.70
   6  33   1   77.99   14.00
   7  33   1   97.49   17.20
   7  33   1  118.39   16.30
   7  33   1  107.79   20.60
  -7  33  -1   80.69   13.10
   8  33   1   22.70   15.90
   8  33   1    4.50   12.20
   8  33   1   11.90   10.40
  -8  33  -1   17.30    8.90
   9  33   1  148.69   18.60
   9  33   1   78.99   20.10
  -9  33  -1  112.19   16.20
  -9  33  -1  110.19   17.60
   9  33   1  150.58   19.40
  10  33   1   20.60   16.10
  10  33   1    8.60   11.10
 -10  33  -1   11.50   10.30
  10  33   1    1.20   11.50
 -10  33  -1    4.60   11.70
   9  34  -1   54.39   13.20
   9  34  -1   49.30   26.90
  -9  34   1   62.59   14.60
   9  34  -1   56.79   14.70
   8  34  -1    1.50   12.20
  -8  34   1    8.00   10.90
  -8  34   1   -3.00    9.20
   8  34  -1   10.90   16.30
   8  34  -1    8.20   10.70
   7  34  -1   78.09   16.80
  -7  34   1   96.39   13.70
  -7  34   1   83.99   15.20
   7  34  -1   69.79   19.30
   6  34  -1   59.79   15.70
  -6  34   1   70.69   11.70
  -6  34   1   74.99   15.10
   6  34  -1   77.99   19.30
   5  34  -1   98.89   16.50
   5  34  -1  122.19   22.20
  -5  34   1  147.29   18.60
   5  34  -1  159.58   27.70
   5  34  -1  132.99   21.60
   4  34  -1  -15.80   15.00
   4  34  -1   -0.80    7.90
   4  34  -1  -11.50   14.00
  -4  34   1   -6.50    7.20
  -4  34   1   -4.80   10.90
   4  34  -1  -26.70   10.10
   3  34  -1   70.79   15.30
  -3  34   1   99.09   23.40
   3  34  -1  111.09   21.10
   3  34  -1   75.69   18.40
  -3  34   1   92.39   12.90
   2  34  -1   80.89   17.30
   2  34  -1   75.79   14.00
  -2  34   1   79.99   12.30
  -2  34   1   71.29   15.30
   1  34  -1  441.56   39.60
  -1  34   1  375.06   41.60
  -1  34   1  457.05   38.70
   1  34  -1  380.96   41.80
   0  34  -1   30.30   10.60
   0  34   1   56.59   11.40
   0  34  -1   64.09   14.40
   0  34   1   33.50   14.00
  -1  34  -1  725.23   72.49
  -1  34  -1  847.62   70.59
   1  34   1  797.22   73.89
   1  34   1  911.51   71.29
   1  34   1  893.21   71.99
   1  34   1  730.53   77.49
   2  34   1   84.49   24.10
   2  34   1  141.49   18.40
   2  34   1  175.88   24.50
  -2  34  -1  132.19   15.80
   3  34   1  327.67   35.30
  -3  34  -1  314.27   29.50
   3  34   1  299.27   36.40
   3  34   1  291.97   39.50
   3  34   1  314.47   33.20
   4  34   1    5.50   11.30
   4  34   1    9.40    9.20
   4  34   1  -13.90   17.50
   4  34   1    3.60   14.30
  -4  34  -1   12.10    7.00
   5  34   1   20.10   10.50
   5  34   1   17.20   20.30
   5  34   1   20.90   15.80
   6  34   1   51.59   12.60
   6  34   1   45.80   14.40
   6  34   1   74.39   18.60
  -6  34  -1   71.29   10.60
   7  34   1    1.50    9.90
   7  34   1   16.20   16.20
  -7  34  -1    7.30    8.10
   7  34   1    5.70   11.70
  -8  34  -1   17.20   15.60
  -8  34  -1   14.60    9.30
   8  34   1    8.70   12.10
   8  34   1   11.30   10.50
   8  34   1   13.70   15.80
  -9  34  -1  124.69   16.30
[truncated: 3,885,472 more chars]
