# Supplementary material for: Reduction of Rare‐Earth Stannole Sandwich Complexes to Tin‐Based Radical Ligands and Tin–Tin Bonds
Source: Angew Chem Int Ed Engl. 2025 Sep 14;64(45):e202516323. doi: 10.1002/anie.202516323 (PMC12582010; doi:10.1002/anie.202516323)
Supplement: Supplementary file 2 — Supporting Information [file ANIE-64-e202516323-s001.zip › 3Dy.cif]

data_test002
_audit_creation_date               2024-08-24
_audit_creation_method
;
Olex2 1.5
(compiled 2024.02.16 svn.r378c4104 for OlexSys, GUI svn.r6928)
;
_shelx_SHELXL_version_number       '2019/1'
_audit_contact_author_address      ?
_audit_contact_author_email        ?
_audit_contact_author_name         ''
_audit_contact_author_phone        ?
_publ_contact_author_id_orcid      ?
_publ_section_references
;
Dolomanov, O.V., Bourhis, L.J., Gildea, R.J, Howard, J.A.K. & Puschmann, H.
 (2009), J. Appl. Cryst. 42, 339-341.

Sheldrick, G.M. (2008). Acta Cryst. A64, 112-122.

Sheldrick, G.M. (2015). Acta Cryst. A71, 3-8.
;
_chemical_name_common              ?
_chemical_name_systematic          ?
_chemical_formula_moiety          
 'C29 H53 Dy Si2 Sn, C18 H36 K N2 O6, 1[C6H14]'
_chemical_formula_sum              'C53 H103 Dy K N2 O6 Si2 Sn'
_chemical_formula_weight           1240.84
_chemical_melting_point            ?
loop_
  _atom_type_symbol
  _atom_type_description
  _atom_type_scat_dispersion_real
  _atom_type_scat_dispersion_imag
  _atom_type_scat_source
 'C' 'C' 0.0137 0.0067 'International Tables Vol C Tables 4.2.6.8 and 6.1.1.4'
 'H' 'H' 0.0000 0.0000 'International Tables Vol C Tables 4.2.6.8 and 6.1.1.4'
 'Dy' 'Dy' -5.9987 12.4498
 'International Tables Vol C Tables 4.2.6.8 and 6.1.1.4'
 'K' 'K' 0.3778 0.8310 'International Tables Vol C Tables 4.2.6.8 and 6.1.1.4'
 'N' 'N' 0.0241 0.0134 'International Tables Vol C Tables 4.2.6.8 and 6.1.1.4'
 'O' 'O' 0.0389 0.0241 'International Tables Vol C Tables 4.2.6.8 and 6.1.1.4'
 'Si' 'Si' 0.2153 0.2529 'International Tables Vol C Tables 4.2.6.8 and 6.1.1.4'
 'Sn' 'Sn' 0.1164 4.3256 'International Tables Vol C Tables 4.2.6.8 and 6.1.1.4'

_shelx_space_group_comment
;
The symmetry employed for this shelxl refinement is uniquely defined
by the following loop, which should always be used as a source of
symmetry information in preference to the above space-group names.
They are only intended as comments.
;
_space_group_crystal_system        'triclinic'
_space_group_IT_number             2
_space_group_name_H-M_alt          'P -1'
_space_group_name_Hall             '-P 1'
loop_
  _space_group_symop_operation_xyz
 'x, y, z'
 '-x, -y, -z'

_cell_length_a                     13.3637(7)
_cell_length_b                     14.2057(9)
_cell_length_c                     17.5887(10)
_cell_angle_alpha                  70.860(4)
_cell_angle_beta                   74.423(3)
_cell_angle_gamma                  89.384(4)
_cell_volume                       3027.6(3)
_cell_formula_units_Z              2
_cell_measurement_reflns_used      8206
_cell_measurement_temperature      100.00
_cell_measurement_theta_max        53.37
_cell_measurement_theta_min        2.88
_shelx_estimated_absorpt_T_max     0.764
_shelx_estimated_absorpt_T_min     0.649
_exptl_absorpt_coefficient_mu      9.463
_exptl_absorpt_correction_T_max    0.7508
_exptl_absorpt_correction_T_min    0.4631
_exptl_absorpt_correction_type     multi-scan
_exptl_absorpt_process_details
;
SADABS-2016/2 (Bruker,2016/2) was used for absorption correction.
wR2(int) was 0.1534 before and 0.0750 after correction.
The Ratio of minimum to maximum transmission is 0.6168.
The \l/2 correction factor is Not present.
;
_exptl_absorpt_special_details     ?
_exptl_crystal_colour              'clear dark red'
_exptl_crystal_colour_lustre       clear
_exptl_crystal_colour_modifier     dark
_exptl_crystal_colour_primary      red
_exptl_crystal_density_diffrn      1.361
_exptl_crystal_density_meas        ?
_exptl_crystal_density_method      ?
_exptl_crystal_description         plate
_exptl_crystal_F_000               1292
_exptl_crystal_size_max            0.05
_exptl_crystal_size_mid            0.04
_exptl_crystal_size_min            0.03
_exptl_transmission_factor_max     ?
_exptl_transmission_factor_min     ?
_diffrn_reflns_av_R_equivalents    0.0807
_diffrn_reflns_av_unetI/netI       0.0668
_diffrn_reflns_Laue_measured_fraction_full  0.996
_diffrn_reflns_Laue_measured_fraction_max  0.989
_diffrn_reflns_limit_h_max         15
_diffrn_reflns_limit_h_min         -16
_diffrn_reflns_limit_k_max         17
_diffrn_reflns_limit_k_min         -17
_diffrn_reflns_limit_l_max         21
_diffrn_reflns_limit_l_min         -21
_diffrn_reflns_number              53874
_diffrn_reflns_point_group_measured_fraction_full  0.996
_diffrn_reflns_point_group_measured_fraction_max  0.989
_diffrn_reflns_theta_full          53.594
_diffrn_reflns_theta_max           55.237
_diffrn_reflns_theta_min           2.410
_diffrn_ambient_temperature        100.00
_diffrn_detector_area_resol_mean   ?
_diffrn_measured_fraction_theta_full  0.996
_diffrn_measured_fraction_theta_max  0.989
_diffrn_measurement_device_type    'Bruker APEX-II CCD'
_diffrn_measurement_method         '\f and \w scans'
_diffrn_radiation_type             GaK\a
_diffrn_radiation_wavelength       1.34139
_diffrn_source                     ?
_diffrn_source_current             3.57
_diffrn_source_power               0.24886469999999997
_diffrn_source_voltage             69.71
_diffrn_standards_number           0
_reflns_Friedel_coverage           0.000
_reflns_Friedel_fraction_full      .
_reflns_Friedel_fraction_max       .
_reflns_number_gt                  9133
_reflns_number_total               11530
_reflns_special_details
;
 Reflections were merged by SHELXL according to the crystal
 class for the calculation of statistics and refinement.
 
 Structure factors included contributions from the .fab file.
 
 _reflns_Friedel_fraction is defined as the number of unique
 Friedel pairs measured divided by the number that would be
 possible theoretically, ignoring centric projections and
 systematic absences.
;
_reflns_threshold_expression       'I > 2\s(I)'
_computing_cell_refinement         'SAINT V8.40B (?, 2016)'
_computing_data_collection         ?
_computing_data_reduction          'SAINT V8.40B (?, 2016)'
_computing_molecular_graphics      'Olex2 1.5 (Dolomanov et al., 2009)'
_computing_publication_material    'Olex2 1.5 (Dolomanov et al., 2009)'
_computing_structure_refinement    'XL  (Sheldrick, 2008)'
_computing_structure_solution      'SHELXT 2018/2 (Sheldrick, 2018)'
_refine_diff_density_max           1.536
_refine_diff_density_min           -1.316
_refine_diff_density_rms           0.140
_refine_ls_extinction_coef         .
_refine_ls_extinction_method       none
_refine_ls_goodness_of_fit_ref     1.016
_refine_ls_hydrogen_treatment      constr
_refine_ls_matrix_type             full
_refine_ls_number_parameters       558
_refine_ls_number_reflns           11530
_refine_ls_number_restraints       0
_refine_ls_R_factor_all            0.0839
_refine_ls_R_factor_gt             0.0617
_refine_ls_restrained_S_all        1.016
_refine_ls_shift/su_max            0.001
_refine_ls_shift/su_mean           0.000
_refine_ls_structure_factor_coef   Fsqd
_refine_ls_weighting_details      
 'w=1/[\s^2^(Fo^2^)+(0.0558P)^2^+21.1775P] where P=(Fo^2^+2Fc^2^)/3'
_refine_ls_weighting_scheme        calc
_refine_ls_wR_factor_gt            0.1414
_refine_ls_wR_factor_ref           0.1583
_refine_special_details            ?
_olex2_refinement_description
;
1. Fixed Uiso
 At 1.2 times of:
  All C(H) groups, All C(H,H) groups
 At 1.5 times of:
  All C(H,H,H) groups
2.a Secondary CH2 refined with riding coordinates:
 C00W(H00,HA), C00Y(H1,HD), C012(H01Y,HE), C013(H01Z,HF), C019(H01,HG),
 C01C(H2,HH), C01D(H3,HI), C01E(H4,HJ), C01F(H5,HK), C01G(H6,HL), C01H(H7,HM),
 C01I(H8,HN), C01J(H9,HO), C01K(H10,HP), C01L(H11,HQ), C01M(H12,HR), C01N(H13,
 HS), C01O(H14,HT)
2.b Aromatic/amide H refined with riding coordinates:
 C00D(H00D), C00H(H00H)
2.c Idealised Me refined as rotating group:
 C00J(H00A,H00B,H00C), C00K(H00E,H00F,H00G), C00L(H00I,H00J,H00K), C00O(H00L,
 H00M,H00N), C00Q(H00O,H00P,H00Q), C00R(H00R,H00S,H00T), C00S(H00U,H00V,H00W),
 C00U(H00X,H00Y,H), C00X(H00Z,HB,HC), C010(H01A,H01B,H01C), C011(H01D,H01E,
 H01F), C014(H01G,H01H,H01I), C015(H01J,H01K,H01L), C016(H01M,H01N,H01O),
 C017(H01P,H01Q,H01R), C01A(H01S,H01T,H01U), C01B(H01V,H01W,H01X)
;
_atom_sites_solution_hydrogens     geom
_atom_sites_solution_primary       dual
_atom_sites_solution_secondary     ?
loop_
  _atom_site_label
  _atom_site_type_symbol
  _atom_site_fract_x
  _atom_site_fract_y
  _atom_site_fract_z
  _atom_site_U_iso_or_equiv
  _atom_site_adp_type
  _atom_site_occupancy
  _atom_site_site_symmetry_order
  _atom_site_calc_flag
  _atom_site_refinement_flags_posn
  _atom_site_refinement_flags_adp
  _atom_site_refinement_flags_occupancy
  _atom_site_disorder_assembly
  _atom_site_disorder_group
 Dy1 Dy 0.65286(3) 0.58037(3) 0.85487(2) 0.03399(12) Uani 1 1 d . . . . .
 Sn1 Sn 0.54773(3) 0.56695(4) 1.03594(3) 0.03317(13) Uani 1 1 d . . . . .
 Si1 Si 0.76037(15) 0.44347(16) 1.06498(13) 0.0373(5) Uani 1 1 d . . . . .
 Si2 Si 0.52880(15) 0.81048(16) 0.93668(13) 0.0378(5) Uani 1 1 d . . . . .
 C1 C 0.7128(5) 0.5341(6) 0.9843(5) 0.0405(18) Uani 1 1 d . . . . .
 C2 C 0.7695(5) 0.6318(5) 0.9354(4) 0.0323(15) Uani 1 1 d . . . . .
 C3 C 0.7188(5) 0.7141(6) 0.9047(5) 0.0364(16) Uani 1 1 d . . . . .
 C4 C 0.6025(5) 0.7058(5) 0.9194(5) 0.0359(16) Uani 1 1 d . . . . .
 C5 C 0.8892(5) 0.6430(6) 0.9170(5) 0.0415(18) Uani 1 1 d . . . . .
 H00E H 0.915603 0.576636 0.929785 0.062 Uiso 1 1 calc R U . . .
 H00F H 0.907626 0.677710 0.951766 0.062 Uiso 1 1 calc R U . . .
 H00G H 0.920307 0.681753 0.857622 0.062 Uiso 1 1 calc R U . . .
 C6 C 0.7800(6) 0.8154(6) 0.8568(5) 0.0401(17) Uani 1 1 d . . . . .
 H01M H 0.829954 0.812678 0.805506 0.060 Uiso 1 1 calc R U . . .
 H01N H 0.817649 0.832358 0.891962 0.060 Uiso 1 1 calc R U . . .
 H01O H 0.731921 0.866340 0.842202 0.060 Uiso 1 1 calc R U . . .
 C7 C 0.8538(6) 0.3569(6) 1.0299(5) 0.0423(18) Uani 1 1 d . . . . .
 H00A H 0.872038 0.310508 1.078377 0.064 Uiso 1 1 calc R U . . .
 H00B H 0.916995 0.395818 0.988971 0.064 Uiso 1 1 calc R U . . .
 H00C H 0.821191 0.318934 1.003987 0.064 Uiso 1 1 calc R U . . .
 C8 C 0.8287(7) 0.5022(7) 1.1224(6) 0.051(2) Uani 1 1 d . . . . .
 H01P H 0.850839 0.449446 1.165154 0.076 Uiso 1 1 calc R U . . .
 H01Q H 0.780607 0.542004 1.149312 0.076 Uiso 1 1 calc R U . . .
 H01R H 0.889857 0.545546 1.082328 0.076 Uiso 1 1 calc R U . . .
 C9 C 0.6467(6) 0.3618(6) 1.1508(5) 0.0429(18) Uani 1 1 d . . . . .
 H00R H 0.595927 0.343959 1.125601 0.064 Uiso 1 1 calc R U . . .
 H00S H 0.613498 0.398460 1.188049 0.064 Uiso 1 1 calc R U . . .
 H00T H 0.672020 0.300879 1.183012 0.064 Uiso 1 1 calc R U . . .
 C10 C 0.3840(6) 0.7758(6) 0.9765(5) 0.0438(18) Uani 1 1 d . . . . .
 H00I H 0.354623 0.789831 0.928909 0.066 Uiso 1 1 calc R U . . .
 H00J H 0.351483 0.815024 1.011739 0.066 Uiso 1 1 calc R U . . .
 H00K H 0.370526 0.704380 1.009637 0.066 Uiso 1 1 calc R U . . .
 C11 C 0.5394(7) 0.9305(6) 0.8453(6) 0.049(2) Uani 1 1 d . . . . .
 H00U H 0.611643 0.960222 0.823675 0.073 Uiso 1 1 calc R U . . .
 H00V H 0.493586 0.977615 0.864178 0.073 Uiso 1 1 calc R U . . .
 H00W H 0.518525 0.915816 0.800784 0.073 Uiso 1 1 calc R U . . .
 C12 C 0.5655(7) 0.8542(8) 1.0173(6) 0.056(2) Uani 1 1 d . . . . .
 H01V H 0.545124 0.800765 1.071949 0.085 Uiso 1 1 calc R U . . .
 H01W H 0.529241 0.913478 1.021314 0.085 Uiso 1 1 calc R U . . .
 H01X H 0.640950 0.870967 1.000210 0.085 Uiso 1 1 calc R U . . .
 C13 C 0.6938(5) 0.5150(6) 0.7150(5) 0.0356(16) Uani 1 1 d . . . . .
 C14 C 0.7944(5) 0.5546(6) 0.7163(4) 0.0379(17) Uani 1 1 d . . . . .
 C15 C 0.7851(5) 0.6593(6) 0.6983(5) 0.0361(16) Uani 1 1 d . . . . .
 H00H H 0.838316 0.705485 0.695098 0.043 Uiso 1 1 calc R U . . .
 C16 C 0.6881(5) 0.6855(6) 0.6859(4) 0.0353(16) Uani 1 1 d . . . . .
 C17 C 0.6321(6) 0.5945(6) 0.6983(4) 0.0372(17) Uani 1 1 d . . . . .
 H00D H 0.562518 0.588948 0.695400 0.045 Uiso 1 1 calc R U . . .
 C18 C 0.6773(7) 0.3220(6) 0.7862(5) 0.049(2) Uani 1 1 d . . . . .
 H01G H 0.651939 0.333521 0.839819 0.073 Uiso 1 1 calc R U . . .
 H01H H 0.752450 0.315275 0.774151 0.073 Uiso 1 1 calc R U . . .
 H01I H 0.641224 0.260579 0.789255 0.073 Uiso 1 1 calc R U . . .
 C19 C 0.5381(7) 0.4016(6) 0.7306(6) 0.049(2) Uani 1 1 d . . . . .
 H00L H 0.503089 0.414861 0.782193 0.073 Uiso 1 1 calc R U . . .
 H00M H 0.515130 0.334010 0.735552 0.073 Uiso 1 1 calc R U . . .
 H00N H 0.520428 0.450466 0.682983 0.073 Uiso 1 1 calc R U . . .
 C20 C 0.7054(7) 0.3991(7) 0.6304(5) 0.054(2) Uani 1 1 d . . . . .
 H00Z H 0.685194 0.332148 0.632130 0.080 Uiso 1 1 calc R U . . .
 HB H 0.781474 0.408684 0.616752 0.080 Uiso 1 1 calc R U . . .
 HC H 0.681014 0.449486 0.587527 0.080 Uiso 1 1 calc R U . . .
 C21 C 0.6558(6) 0.4100(6) 0.7167(5) 0.0423(18) Uani 1 1 d . . . . .
 C22 C 0.9827(6) 0.5879(7) 0.7071(5) 0.050(2) Uani 1 1 d . . . . .
 H01D H 1.045892 0.555880 0.716020 0.075 Uiso 1 1 calc R U . . .
 H01E H 0.961941 0.628223 0.743663 0.075 Uiso 1 1 calc R U . . .
 H01F H 0.996626 0.631104 0.648423 0.075 Uiso 1 1 calc R U . . .
 C23 C 0.8802(7) 0.4422(7) 0.8211(5) 0.049(2) Uani 1 1 d . . . . .
 H01A H 0.821824 0.391145 0.839657 0.074 Uiso 1 1 calc R U . . .
 H01B H 0.865745 0.485053 0.855850 0.074 Uiso 1 1 calc R U . . .
 H01C H 0.944167 0.409681 0.826401 0.074 Uiso 1 1 calc R U . . .
 C24 C 0.9353(7) 0.4436(8) 0.6727(6) 0.053(2) Uani 1 1 d . . . . .
 H00O H 0.882615 0.389312 0.684705 0.080 Uiso 1 1 calc R U . . .
 H00P H 0.999014 0.415232 0.684362 0.080 Uiso 1 1 calc R U . . .
 H00Q H 0.950964 0.485584 0.613571 0.080 Uiso 1 1 calc R U . . .
 C25 C 0.8940(6) 0.5068(7) 0.7279(5) 0.0441(19) Uani 1 1 d . . . . .
 C26 C 0.6691(6) 0.8109(7) 0.5554(5) 0.0470(19) Uani 1 1 d . . . . .
 H01J H 0.742562 0.807906 0.527620 0.070 Uiso 1 1 calc R U . . .
 H01K H 0.647776 0.877669 0.530783 0.070 Uiso 1 1 calc R U . . .
 H01L H 0.626145 0.760907 0.547942 0.070 Uiso 1 1 calc R U . . .
 C27 C 0.7220(7) 0.8682(7) 0.6582(6) 0.053(2) Uani 1 1 d . . . . .
 H01S H 0.712579 0.856439 0.717856 0.079 Uiso 1 1 calc R U . . .
 H01T H 0.701348 0.934739 0.631899 0.079 Uiso 1 1 calc R U . . .
 H01U H 0.795429 0.864083 0.630900 0.079 Uiso 1 1 calc R U . . .
 C28 C 0.5404(6) 0.7974(7) 0.6895(6) 0.049(2) Uani 1 1 d . . . . .
 H H 0.529305 0.783586 0.749632 0.074 Uiso 1 1 calc R U . . .
 H00X H 0.496560 0.748819 0.681208 0.074 Uiso 1 1 calc R U . . .
 H00Y H 0.521742 0.865097 0.663853 0.074 Uiso 1 1 calc R U . . .
 C29 C 0.6546(6) 0.7892(6) 0.6486(5) 0.0382(17) Uani 1 1 d . . . . .
 K1 K 0.92049(13) 0.85680(13) 0.27058(10) 0.0415(4) Uani 1 1 d . . . . .
 O00A O 1.0287(5) 0.8776(5) 0.1019(3) 0.0538(15) Uani 1 1 d . . . . .
 O00C O 0.9143(6) 1.0309(5) 0.3176(5) 0.0676(18) Uani 1 1 d . . . . .
 O006 O 0.8744(4) 0.7217(4) 0.4329(3) 0.0466(13) Uani 1 1 d . . . . .
 O007 O 1.1392(4) 0.8599(4) 0.2239(3) 0.0471(13) Uani 1 1 d . . . . .
 O008 O 0.7780(5) 0.6849(5) 0.3221(4) 0.0581(16) Uani 1 1 d . . . . .
 O009 O 0.7758(6) 0.9961(5) 0.2315(4) 0.0621(17) Uani 1 1 d . . . . .
 N00B N 1.0397(5) 0.8750(5) 0.3893(4) 0.0462(16) Uani 1 1 d . . . . .
 N00V N 0.8012(6) 0.8395(6) 0.1547(5) 0.0576(19) Uani 1 1 d . . . . .
 C00W C 0.9494(7) 0.7064(7) 0.4792(5) 0.053(2) Uani 1 1 d . . . . .
 H00 H 1.007969 0.672361 0.454623 0.064 Uiso 1 1 calc R U . . .
 HA H 0.917047 0.664132 0.538195 0.064 Uiso 1 1 calc R U . . .
 C00Y C 0.8078(7) 0.6332(7) 0.4571(6) 0.054(2) Uani 1 1 d . . . . .
 H1 H 0.772506 0.611176 0.517958 0.064 Uiso 1 1 calc R U . . .
 HD H 0.849178 0.578881 0.444962 0.064 Uiso 1 1 calc R U . . .
 C01C C 0.7290(7) 0.6553(8) 0.4088(6) 0.059(2) Uani 1 1 d . . . . .
 H2 H 0.680699 0.594916 0.425970 0.071 Uiso 1 1 calc R U . . .
 HH H 0.687678 0.709220 0.421571 0.071 Uiso 1 1 calc R U . . .
 C01D C 0.9887(7) 0.8086(7) 0.4751(5) 0.050(2) Uani 1 1 d . . . . .
 H3 H 0.929186 0.840992 0.500494 0.060 Uiso 1 1 calc R U . . .
 HI H 1.038853 0.799515 0.508882 0.060 Uiso 1 1 calc R U . . .
 C01E C 0.8681(9) 0.8671(9) 0.0689(6) 0.070(3) Uani 1 1 d . . . . .
 H4 H 0.876123 0.940914 0.043381 0.085 Uiso 1 1 calc R U . . .
 HJ H 0.833817 0.840248 0.036083 0.085 Uiso 1 1 calc R U . . .
 C01F C 0.9746(9) 0.8290(9) 0.0633(7) 0.070(3) Uani 1 1 d . . . . .
 H5 H 0.967744 0.755707 0.092196 0.084 Uiso 1 1 calc R U . . .
 HK H 1.013962 0.843236 0.003832 0.084 Uiso 1 1 calc R U . . .
 C01G C 1.1457(6) 0.8455(7) 0.3610(6) 0.050(2) Uani 1 1 d . . . . .
 H6 H 1.142415 0.771999 0.374766 0.060 Uiso 1 1 calc R U . . .
 HL H 1.189988 0.863274 0.392047 0.060 Uiso 1 1 calc R U . . .
 C01H C 1.1955(7) 0.8942(7) 0.2689(6) 0.053(2) Uani 1 1 d . . . . .
 H7 H 1.195262 0.967781 0.253553 0.064 Uiso 1 1 calc R U . . .
 HM H 1.268712 0.877567 0.254357 0.064 Uiso 1 1 calc R U . . .
 C01I C 0.9412(8) 1.0243(8) 0.3920(7) 0.061(2) Uani 1 1 d . . . . .
 H8 H 0.886721 0.982212 0.441923 0.074 Uiso 1 1 calc R U . . .
 HN H 0.947530 1.091702 0.396237 0.074 Uiso 1 1 calc R U . . .
 C01J C 0.7034(8) 0.6918(8) 0.2752(7) 0.066(3) Uani 1 1 d . . . . .
 H9 H 0.648311 0.734216 0.291648 0.080 Uiso 1 1 calc R U . . .
 HO H 0.670133 0.624355 0.287974 0.080 Uiso 1 1 calc R U . . .
 C01K C 0.7563(8) 0.7357(8) 0.1835(7) 0.067(3) Uani 1 1 d . . . . .
 H10 H 0.812647 0.693625 0.168685 0.081 Uiso 1 1 calc R U . . .
 HP H 0.705151 0.732620 0.152590 0.081 Uiso 1 1 calc R U . . .
 C01L C 0.7157(8) 0.9071(9) 0.1563(7) 0.068(3) Uani 1 1 d . . . . .
 H11 H 0.657428 0.875770 0.207323 0.081 Uiso 1 1 calc R U . . .
 HQ H 0.689635 0.916041 0.106986 0.081 Uiso 1 1 calc R U . . .
 C01M C 0.7508(9) 1.0076(9) 0.1555(7) 0.070(3) Uani 1 1 d . . . . .
 H12 H 0.812757 1.037181 0.107202 0.084 Uiso 1 1 calc R U . . .
 HR H 0.694583 1.053118 0.149798 0.084 Uiso 1 1 calc R U . . .
 C01N C 0.7979(13) 1.0911(9) 0.2366(9) 0.096(4) Uani 1 1 d . . . . .
 H13 H 0.737277 1.131136 0.232066 0.115 Uiso 1 1 calc R U . . .
 HS H 0.858490 1.127108 0.189194 0.115 Uiso 1 1 calc R U . . .
 C01O C 0.8207(13) 1.0809(10) 0.3163(10) 0.101(5) Uani 1 1 d . . . . .
 H14 H 0.830047 1.147706 0.320827 0.121 Uiso 1 1 calc R U . . .
 HT H 0.762134 1.041648 0.364210 0.121 Uiso 1 1 calc R U . . .
 C012 C 1.1343(8) 0.8526(8) 0.0923(6) 0.058(2) Uani 1 1 d . . . . .
 H01Y H 1.172495 0.874110 0.031997 0.070 Uiso 1 1 calc R U . . .
 HE H 1.135576 0.779209 0.116287 0.070 Uiso 1 1 calc R U . . .
 C013 C 1.0434(7) 0.9786(7) 0.3875(6) 0.055(2) Uani 1 1 d . . . . .
 H01Z H 1.095325 1.019592 0.335253 0.067 Uiso 1 1 calc R U . . .
 HF H 1.067868 0.981272 0.435221 0.067 Uiso 1 1 calc R U . . .
 C019 C 1.1858(7) 0.9018(7) 0.1351(5) 0.055(2) Uani 1 1 d . . . . .
 H01 H 1.261120 0.891947 0.121607 0.065 Uiso 1 1 calc R U . . .
 HG H 1.178057 0.974573 0.115617 0.065 Uiso 1 1 calc R U . . .

loop_
  _atom_site_aniso_label
  _atom_site_aniso_U_11
  _atom_site_aniso_U_22
  _atom_site_aniso_U_33
  _atom_site_aniso_U_23
  _atom_site_aniso_U_13
  _atom_site_aniso_U_12
 Dy1 0.02523(19) 0.0380(2) 0.0358(2) -0.01118(16) -0.00522(14) -0.00374(14)
 Sn1 0.0225(2) 0.0366(3) 0.0371(3) -0.0109(2) -0.00481(18) -0.00211(18)
 Si1 0.0255(9) 0.0407(11) 0.0421(11) -0.0105(9) -0.0077(8) -0.0005(8)
 Si2 0.0288(9) 0.0391(11) 0.0466(11) -0.0158(9) -0.0107(8) 0.0024(8)
 C1 0.019(3) 0.048(5) 0.047(4) -0.011(4) -0.002(3) 0.003(3)
 C2 0.020(3) 0.033(4) 0.040(4) -0.007(3) -0.009(3) -0.002(3)
 C3 0.028(3) 0.033(4) 0.042(4) -0.008(3) -0.006(3) -0.007(3)
 C4 0.025(3) 0.032(4) 0.046(4) -0.011(3) -0.006(3) 0.002(3)
 C5 0.022(3) 0.042(4) 0.054(5) -0.008(4) -0.010(3) -0.003(3)
 C6 0.038(4) 0.035(4) 0.045(4) -0.008(3) -0.014(3) -0.002(3)
 C7 0.029(4) 0.051(5) 0.045(4) -0.013(4) -0.011(3) 0.003(3)
 C8 0.046(5) 0.055(5) 0.054(5) -0.020(4) -0.015(4) -0.003(4)
 C9 0.034(4) 0.042(5) 0.048(4) -0.014(4) -0.006(3) 0.004(3)
 C10 0.035(4) 0.049(5) 0.045(4) -0.015(4) -0.008(3) 0.004(3)
 C11 0.040(4) 0.045(5) 0.058(5) -0.014(4) -0.013(4) 0.007(4)
 C12 0.048(5) 0.065(6) 0.072(6) -0.030(5) -0.033(5) 0.006(4)
 C13 0.029(3) 0.039(4) 0.038(4) -0.009(3) -0.011(3) -0.009(3)
 C14 0.024(3) 0.054(5) 0.033(4) -0.012(3) -0.006(3) -0.003(3)
 C15 0.028(3) 0.040(4) 0.044(4) -0.018(3) -0.011(3) -0.008(3)
 C16 0.030(3) 0.038(4) 0.030(3) -0.007(3) -0.001(3) -0.010(3)
 C17 0.033(4) 0.044(4) 0.035(4) -0.016(3) -0.008(3) -0.007(3)
 C18 0.053(5) 0.043(5) 0.050(5) -0.019(4) -0.011(4) -0.003(4)
 C19 0.048(5) 0.041(5) 0.053(5) -0.012(4) -0.013(4) -0.013(4)
 C20 0.055(5) 0.058(6) 0.044(5) -0.016(4) -0.009(4) -0.010(4)
 C21 0.051(5) 0.033(4) 0.042(4) -0.017(3) -0.006(4) -0.009(3)
 C22 0.028(4) 0.065(6) 0.047(5) -0.007(4) -0.011(3) 0.005(4)
 C23 0.048(5) 0.056(5) 0.048(5) -0.018(4) -0.019(4) 0.011(4)
 C24 0.042(5) 0.069(6) 0.051(5) -0.026(5) -0.009(4) 0.009(4)
 C25 0.038(4) 0.050(5) 0.039(4) -0.011(4) -0.009(3) 0.000(4)
 C26 0.041(4) 0.047(5) 0.050(5) -0.012(4) -0.012(4) 0.007(4)
 C27 0.041(4) 0.048(5) 0.063(5) -0.008(4) -0.019(4) -0.003(4)
 C28 0.034(4) 0.053(5) 0.057(5) -0.018(4) -0.007(4) -0.001(4)
 C29 0.036(4) 0.038(4) 0.038(4) -0.008(3) -0.012(3) -0.001(3)
 K1 0.0396(8) 0.0416(9) 0.0410(8) -0.0114(7) -0.0104(7) -0.0023(7)
 O00A 0.056(4) 0.063(4) 0.039(3) -0.014(3) -0.013(3) 0.021(3)
 O00C 0.084(5) 0.051(4) 0.080(5) -0.031(4) -0.031(4) 0.006(4)
 O006 0.042(3) 0.050(3) 0.041(3) -0.007(3) -0.010(2) -0.012(3)
 O007 0.041(3) 0.050(3) 0.040(3) -0.009(3) -0.004(2) -0.007(3)
 O008 0.047(3) 0.060(4) 0.069(4) -0.022(3) -0.018(3) -0.009(3)
 O009 0.074(4) 0.050(4) 0.072(4) -0.023(3) -0.034(4) 0.020(3)
 N00B 0.044(4) 0.047(4) 0.047(4) -0.014(3) -0.012(3) -0.006(3)
 N00V 0.061(5) 0.065(5) 0.059(5) -0.027(4) -0.028(4) 0.020(4)
 C00W 0.047(5) 0.062(6) 0.038(4) -0.005(4) -0.006(4) -0.004(4)
 C00Y 0.048(5) 0.045(5) 0.049(5) -0.010(4) 0.009(4) -0.014(4)
 C01C 0.036(4) 0.068(6) 0.068(6) -0.026(5) -0.003(4) -0.009(4)
 C01D 0.046(5) 0.066(6) 0.040(4) -0.017(4) -0.015(4) -0.004(4)
 C01E 0.083(7) 0.087(8) 0.049(5) -0.020(5) -0.036(5) 0.018(6)
 C01F 0.077(7) 0.089(8) 0.060(6) -0.043(6) -0.022(5) 0.016(6)
 C01G 0.031(4) 0.061(6) 0.059(5) -0.020(4) -0.011(4) -0.004(4)
 C01H 0.039(4) 0.056(5) 0.056(5) -0.019(4) 0.001(4) -0.007(4)
 C01I 0.067(6) 0.060(6) 0.070(6) -0.033(5) -0.025(5) 0.005(5)
 C01J 0.063(6) 0.062(6) 0.086(7) -0.022(5) -0.043(6) -0.010(5)
 C01K 0.065(6) 0.070(7) 0.084(7) -0.034(6) -0.038(6) 0.002(5)
 C01L 0.066(6) 0.080(7) 0.082(7) -0.036(6) -0.050(6) 0.020(5)
 C01M 0.079(7) 0.074(7) 0.071(7) -0.024(6) -0.046(6) 0.028(6)
 C01N 0.143(13) 0.057(7) 0.106(10) -0.026(7) -0.064(10) 0.044(8)
 C01O 0.133(12) 0.074(9) 0.138(13) -0.058(9) -0.081(11) 0.052(9)
 C012 0.067(6) 0.058(6) 0.041(4) -0.009(4) -0.011(4) 0.025(5)
 C013 0.060(6) 0.051(5) 0.058(5) -0.025(4) -0.011(4) -0.014(4)
 C019 0.045(5) 0.059(6) 0.044(5) -0.008(4) 0.001(4) -0.001(4)

_geom_special_details
;
 All esds (except the esd in the dihedral angle between two l.s. planes)
 are estimated using the full covariance matrix.  The cell esds are taken
 into account individually in the estimation of esds in distances, angles
 and torsion angles; correlations between esds in cell parameters are only
 used when they are defined by crystal symmetry.  An approximate (isotropic)
 treatment of cell esds is used for estimating esds involving l.s. planes.
;
loop_
  _geom_bond_atom_site_label_1
  _geom_bond_atom_site_label_2
  _geom_bond_distance
  _geom_bond_site_symmetry_2
  _geom_bond_publ_flag
 Dy1 Sn1 3.0589(6) . ?
 Dy1 Sn1 3.1581(6) 2_667 ?
 Dy1 C1 2.499(8) . ?
 Dy1 C2 2.619(7) . ?
 Dy1 C3 2.587(8) . ?
 Dy1 C4 2.410(8) . ?
 Dy1 C13 2.824(8) . ?
 Dy1 C14 2.783(7) . ?
 Dy1 C15 2.715(7) . ?
 Dy1 C16 2.763(7) . ?
 Dy1 C17 2.784(7) . ?
 Sn1 Sn1 3.0558(9) 2_667 ?
 Sn1 C1 2.256(7) . ?
 Sn1 C4 2.281(7) . ?
 Si1 C1 1.829(8) . ?
 Si1 C7 1.872(8) . ?
 Si1 C8 1.901(9) . ?
 Si1 C9 1.894(8) . ?
 Si2 C4 1.838(8) . ?
 Si2 C10 1.883(8) . ?
 Si2 C11 1.897(9) . ?
 Si2 C12 1.895(9) . ?
 C2 C1 1.459(10) . ?
 C2 C3 1.373(11) . ?
 C2 C5 1.543(9) . ?
 C4 C3 1.504(10) . ?
 C5 H00E 0.9800 . ?
 C5 H00F 0.9800 . ?
 C5 H00G 0.9800 . ?
 C6 C3 1.519(10) . ?
 C6 H01M 0.9800 . ?
 C6 H01N 0.9800 . ?
 C6 H01O 0.9800 . ?
 C7 H00A 0.9800 . ?
 C7 H00B 0.9800 . ?
 C7 H00C 0.9800 . ?
 C8 H01P 0.9800 . ?
 C8 H01Q 0.9800 . ?
 C8 H01R 0.9800 . ?
 C9 H00R 0.9800 . ?
 C9 H00S 0.9800 . ?
 C9 H00T 0.9800 . ?
 C10 H00I 0.9800 . ?
 C10 H00J 0.9800 . ?
 C10 H00K 0.9800 . ?
 C11 H00U 0.9800 . ?
 C11 H00V 0.9800 . ?
 C11 H00W 0.9800 . ?
 C12 H01V 0.9800 . ?
 C12 H01W 0.9800 . ?
 C12 H01X 0.9800 . ?
 C13 C14 1.472(10) . ?
 C15 C14 1.427(11) . ?
 C15 H00H 0.9500 . ?
 C16 C15 1.399(10) . ?
 C16 C29 1.520(11) . ?
 C17 C13 1.391(11) . ?
 C17 C16 1.424(10) . ?
 C17 H00D 0.9500 . ?
 C18 H01G 0.9800 . ?
 C18 H01H 0.9800 . ?
 C18 H01I 0.9800 . ?
 C19 H00L 0.9800 . ?
 C19 H00M 0.9800 . ?
 C19 H00N 0.9800 . ?
 C20 H00Z 0.9800 . ?
 C20 HB 0.9800 . ?
 C20 HC 0.9800 . ?
 C21 C13 1.569(10) . ?
 C21 C18 1.523(12) . ?
 C21 C19 1.526(12) . ?
 C21 C20 1.542(11) . ?
 C22 H01D 0.9800 . ?
 C22 H01E 0.9800 . ?
 C22 H01F 0.9800 . ?
 C23 H01A 0.9800 . ?
 C23 H01B 0.9800 . ?
 C23 H01C 0.9800 . ?
 C24 H00O 0.9800 . ?
 C24 H00P 0.9800 . ?
 C24 H00Q 0.9800 . ?
 C25 C14 1.520(11) . ?
 C25 C22 1.545(12) . ?
 C25 C23 1.554(11) . ?
 C25 C24 1.526(12) . ?
 C26 H01J 0.9800 . ?
 C26 H01K 0.9800 . ?
 C26 H01L 0.9800 . ?
 C27 H01S 0.9800 . ?
 C27 H01T 0.9800 . ?
 C27 H01U 0.9800 . ?
 C28 H 0.9800 . ?
 C28 H00X 0.9800 . ?
 C28 H00Y 0.9800 . ?
 C29 C26 1.523(11) . ?
 C29 C27 1.524(11) . ?
 C29 C28 1.524(11) . ?
 K1 O00A 2.848(6) . ?
 K1 O00C 2.848(7) . ?
 K1 O006 2.775(6) . ?
 K1 O007 2.812(6) . ?
 K1 O008 2.852(6) . ?
 K1 O009 2.805(7) . ?
 K1 N00B 3.019(7) . ?
 K1 N00V 2.973(8) . ?
 O00A C01F 1.429(12) . ?
 O00A C012 1.431(11) . ?
 O00C C01I 1.423(12) . ?
 O00C C01O 1.433(15) . ?
 O006 C00W 1.426(10) . ?
 O006 C00Y 1.423(10) . ?
 O007 C01H 1.417(11) . ?
 O007 C019 1.436(10) . ?
 O008 C01C 1.407(11) . ?
 O008 C01J 1.438(11) . ?
 O009 C01M 1.421(12) . ?
 O009 C01N 1.420(14) . ?
 N00B C01D 1.470(11) . ?
 N00B C01G 1.476(11) . ?
 N00B C013 1.463(11) . ?
 N00V C01E 1.458(13) . ?
 N00V C01K 1.469(13) . ?
 N00V C01L 1.484(13) . ?
 C00W H00 0.9900 . ?
 C00W HA 0.9900 . ?
 C00W C01D 1.522(13) . ?
 C00Y H1 0.9900 . ?
 C00Y HD 0.9900 . ?
 C00Y C01C 1.493(14) . ?
 C01C H2 0.9900 . ?
 C01C HH 0.9900 . ?
 C01D H3 0.9900 . ?
 C01D HI 0.9900 . ?
 C01E H4 0.9900 . ?
 C01E HJ 0.9900 . ?
 C01E C01F 1.507(15) . ?
 C01F H5 0.9900 . ?
 C01F HK 0.9900 . ?
 C01G H6 0.9900 . ?
 C01G HL 0.9900 . ?
 C01G C01H 1.497(12) . ?
 C01H H7 0.9900 . ?
 C01H HM 0.9900 . ?
 C01I H8 0.9900 . ?
 C01I HN 0.9900 . ?
 C01J H9 0.9900 . ?
 C01J HO 0.9900 . ?
 C01J C01K 1.492(15) . ?
 C01K H10 0.9900 . ?
 C01K HP 0.9900 . ?
 C01L H11 0.9900 . ?
 C01L HQ 0.9900 . ?
 C01L C01M 1.502(15) . ?
 C01M H12 0.9900 . ?
 C01M HR 0.9900 . ?
 C01N H13 0.9900 . ?
 C01N HS 0.9900 . ?
 C01N C01O 1.474(18) . ?
 C01O H14 0.9900 . ?
 C01O HT 0.9900 . ?
 C012 H01Y 0.9900 . ?
 C012 HE 0.9900 . ?
 C012 C019 1.470(14) . ?
 C013 C01I 1.500(14) . ?
 C013 H01Z 0.9900 . ?
 C013 HF 0.9900 . ?
 C019 H01 0.9900 . ?
 C019 HG 0.9900 . ?

loop_
  _geom_angle_atom_site_label_1
  _geom_angle_atom_site_label_2
  _geom_angle_atom_site_label_3
  _geom_angle
  _geom_angle_site_symmetry_1
  _geom_angle_site_symmetry_3
  _geom_angle_publ_flag
 Sn1 Dy1 Sn1 58.856(17) . 2_667 ?
 C1 Dy1 Sn1 87.10(16) . 2_667 ?
 C1 Dy1 Sn1 46.56(16) . . ?
 C1 Dy1 C2 33.0(2) . . ?
 C1 Dy1 C3 58.1(3) . . ?
 C1 Dy1 C13 134.2(2) . . ?
 C1 Dy1 C14 114.9(2) . . ?
 C1 Dy1 C15 122.8(2) . . ?
 C1 Dy1 C16 149.6(2) . . ?
 C1 Dy1 C17 162.7(2) . . ?
 C2 Dy1 Sn1 62.98(15) . . ?
 C2 Dy1 Sn1 117.12(15) . 2_667 ?
 C2 Dy1 C13 134.3(2) . . ?
 C2 Dy1 C14 104.4(2) . . ?
 C2 Dy1 C15 97.4(2) . . ?
 C2 Dy1 C16 118.4(2) . . ?
 C2 Dy1 C17 145.5(2) . . ?
 C3 Dy1 Sn1 63.67(16) . . ?
 C3 Dy1 Sn1 121.84(16) . 2_667 ?
 C3 Dy1 C2 30.6(2) . . ?
 C3 Dy1 C13 141.1(2) . . ?
 C3 Dy1 C14 113.6(2) . . ?
 C3 Dy1 C15 92.5(2) . . ?
 C3 Dy1 C16 100.8(2) . . ?
 C3 Dy1 C17 130.2(2) . . ?
 C4 Dy1 Sn1 47.48(18) . . ?
 C4 Dy1 Sn1 94.54(16) . 2_667 ?
 C4 Dy1 C1 72.5(3) . . ?
 C4 Dy1 C2 59.5(2) . . ?
 C4 Dy1 C3 34.8(2) . . ?
 C4 Dy1 C13 151.3(2) . . ?
 C4 Dy1 C14 140.8(2) . . ?
 C4 Dy1 C15 112.0(2) . . ?
 C4 Dy1 C16 103.3(2) . . ?
 C4 Dy1 C17 123.6(2) . . ?
 C13 Dy1 Sn1 96.93(14) . 2_667 ?
 C13 Dy1 Sn1 155.03(14) . . ?
 C14 Dy1 Sn1 160.81(16) . . ?
 C14 Dy1 Sn1 123.46(16) . 2_667 ?
 C14 Dy1 C13 30.4(2) . . ?
 C14 Dy1 C17 49.1(2) . . ?
 C15 Dy1 Sn1 144.24(15) . 2_667 ?
 C15 Dy1 Sn1 156.14(15) . . ?
 C15 Dy1 C13 48.8(2) . . ?
 C15 Dy1 C14 30.1(2) . . ?
 C15 Dy1 C16 29.6(2) . . ?
 C15 Dy1 C17 48.3(2) . . ?
 C16 Dy1 Sn1 147.94(17) . . ?
 C16 Dy1 Sn1 123.27(14) . 2_667 ?
 C16 Dy1 C13 48.8(2) . . ?
 C16 Dy1 C14 49.8(2) . . ?
 C16 Dy1 C17 29.8(2) . . ?
 C17 Dy1 Sn1 97.25(15) . 2_667 ?
 C17 Dy1 Sn1 148.21(16) . . ?
 C17 Dy1 C13 28.7(2) . . ?
 Dy1 Sn1 Dy1 121.144(17) . 2_667 ?
 Sn1 Sn1 Dy1 58.952(16) 2_667 2_667 ?
 Sn1 Sn1 Dy1 62.192(17) 2_667 . ?
 C1 Sn1 Dy1 130.2(2) . 2_667 ?
 C1 Sn1 Dy1 53.5(2) . . ?
 C1 Sn1 Sn1 94.1(2) . 2_667 ?
 C1 Sn1 C4 79.5(3) . . ?
 C4 Sn1 Dy1 51.16(19) . . ?
 C4 Sn1 Dy1 141.03(18) . 2_667 ?
 C4 Sn1 Sn1 100.1(2) . 2_667 ?
 C1 Si1 C7 116.6(4) . . ?
 C1 Si1 C8 114.0(4) . . ?
 C1 Si1 C9 110.0(3) . . ?
 C7 Si1 C8 104.7(4) . . ?
 C7 Si1 C9 106.6(4) . . ?
 C9 Si1 C8 104.0(4) . . ?
 C4 Si2 C10 112.2(4) . . ?
 C4 Si2 C11 119.5(4) . . ?
 C4 Si2 C12 111.7(4) . . ?
 C10 Si2 C11 102.4(4) . . ?
 C10 Si2 C12 106.4(4) . . ?
 C12 Si2 C11 103.4(4) . . ?
 Sn1 C1 Dy1 79.9(2) . . ?
 Si1 C1 Dy1 151.0(5) . . ?
 Si1 C1 Sn1 111.8(4) . . ?
 C2 C1 Dy1 78.0(4) . . ?
 C2 C1 Sn1 105.1(5) . . ?
 C2 C1 Si1 121.0(5) . . ?
 C1 C2 Dy1 69.0(4) . . ?
 C1 C2 C5 119.5(6) . . ?
 C3 C2 Dy1 73.4(4) . . ?
 C3 C2 C1 121.4(6) . . ?
 C3 C2 C5 119.1(6) . . ?
 C5 C2 Dy1 130.7(5) . . ?
 C2 C3 Dy1 76.0(4) . . ?
 C2 C3 C4 120.7(6) . . ?
 C2 C3 C6 119.9(6) . . ?
 C4 C3 Dy1 66.1(4) . . ?
 C4 C3 C6 119.4(7) . . ?
 C6 C3 Dy1 132.0(5) . . ?
 Sn1 C4 Dy1 81.4(2) . . ?
 Si2 C4 Dy1 154.7(4) . . ?
 Si2 C4 Sn1 109.2(3) . . ?
 C3 C4 Dy1 79.1(4) . . ?
 C3 C4 Sn1 103.2(5) . . ?
 C3 C4 Si2 118.8(5) . . ?
 C2 C5 H00E 109.5 . . ?
 C2 C5 H00F 109.5 . . ?
 C2 C5 H00G 109.5 . . ?
 H00E C5 H00F 109.5 . . ?
 H00E C5 H00G 109.5 . . ?
 H00F C5 H00G 109.5 . . ?
 C3 C6 H01M 109.5 . . ?
 C3 C6 H01N 109.5 . . ?
 C3 C6 H01O 109.5 . . ?
 H01M C6 H01N 109.5 . . ?
 H01M C6 H01O 109.5 . . ?
 H01N C6 H01O 109.5 . . ?
 Si1 C7 H00A 109.5 . . ?
 Si1 C7 H00B 109.5 . . ?
 Si1 C7 H00C 109.5 . . ?
 H00A C7 H00B 109.5 . . ?
 H00A C7 H00C 109.5 . . ?
 H00B C7 H00C 109.5 . . ?
 Si1 C8 H01P 109.5 . . ?
 Si1 C8 H01Q 109.5 . . ?
 Si1 C8 H01R 109.5 . . ?
 H01P C8 H01Q 109.5 . . ?
 H01P C8 H01R 109.5 . . ?
 H01Q C8 H01R 109.5 . . ?
 Si1 C9 H00R 109.5 . . ?
 Si1 C9 H00S 109.5 . . ?
 Si1 C9 H00T 109.5 . . ?
 H00R C9 H00S 109.5 . . ?
 H00R C9 H00T 109.5 . . ?
 H00S C9 H00T 109.5 . . ?
 Si2 C10 H00I 109.5 . . ?
 Si2 C10 H00J 109.5 . . ?
 Si2 C10 H00K 109.5 . . ?
 H00I C10 H00J 109.5 . . ?
 H00I C10 H00K 109.5 . . ?
 H00J C10 H00K 109.5 . . ?
 Si2 C11 H00U 109.5 . . ?
 Si2 C11 H00V 109.5 . . ?
 Si2 C11 H00W 109.5 . . ?
 H00U C11 H00V 109.5 . . ?
 H00U C11 H00W 109.5 . . ?
 H00V C11 H00W 109.5 . . ?
 Si2 C12 H01V 109.5 . . ?
 Si2 C12 H01W 109.5 . . ?
 Si2 C12 H01X 109.5 . . ?
 H01V C12 H01W 109.5 . . ?
 H01V C12 H01X 109.5 . . ?
 H01W C12 H01X 109.5 . . ?
 C14 C13 Dy1 73.2(4) . . ?
 C14 C13 C21 131.9(7) . . ?
 C17 C13 Dy1 74.1(4) . . ?
 C17 C13 C14 107.8(7) . . ?
 C17 C13 C21 119.6(6) . . ?
 C21 C13 Dy1 125.4(5) . . ?
 C13 C14 Dy1 76.3(4) . . ?
 C13 C14 C25 133.0(8) . . ?
 C15 C14 Dy1 72.3(4) . . ?
 C15 C14 C13 104.4(6) . . ?
 C15 C14 C25 122.6(7) . . ?
 C25 C14 Dy1 118.2(5) . . ?
 Dy1 C15 H00H 112.9 . . ?
 C14 C15 Dy1 77.6(4) . . ?
 C14 C15 H00H 124.2 . . ?
 C16 C15 Dy1 77.1(4) . . ?
 C16 C15 C14 111.6(6) . . ?
 C16 C15 H00H 124.2 . . ?
 C15 C16 Dy1 73.3(4) . . ?
 C15 C16 C17 105.9(7) . . ?
 C15 C16 C29 128.4(6) . . ?
 C17 C16 Dy1 75.9(4) . . ?
 C17 C16 C29 124.6(7) . . ?
 C29 C16 Dy1 125.8(5) . . ?
 Dy1 C17 H00D 115.5 . . ?
 C13 C17 Dy1 77.2(4) . . ?
 C13 C17 C16 110.3(7) . . ?
 C13 C17 H00D 124.8 . . ?
 C16 C17 Dy1 74.3(4) . . ?
 C16 C17 H00D 124.8 . . ?
 H01G C18 H01H 109.5 . . ?
 H01G C18 H01I 109.5 . . ?
 H01H C18 H01I 109.5 . . ?
 C21 C18 H01G 109.5 . . ?
 C21 C18 H01H 109.5 . . ?
 C21 C18 H01I 109.5 . . ?
 H00L C19 H00M 109.5 . . ?
 H00L C19 H00N 109.5 . . ?
 H00M C19 H00N 109.5 . . ?
 C21 C19 H00L 109.5 . . ?
 C21 C19 H00M 109.5 . . ?
 C21 C19 H00N 109.5 . . ?
 H00Z C20 HB 109.5 . . ?
 H00Z C20 HC 109.5 . . ?
 HB C20 HC 109.5 . . ?
 C21 C20 H00Z 109.5 . . ?
 C21 C20 HB 109.5 . . ?
 C21 C20 HC 109.5 . . ?
 C18 C21 C13 114.3(7) . . ?
 C18 C21 C19 105.7(7) . . ?
 C18 C21 C20 110.4(7) . . ?
 C19 C21 C13 110.6(7) . . ?
 C19 C21 C20 106.3(7) . . ?
 C20 C21 C13 109.2(6) . . ?
 H01D C22 H01E 109.5 . . ?
 H01D C22 H01F 109.5 . . ?
 H01E C22 H01F 109.5 . . ?
 C25 C22 H01D 109.5 . . ?
 C25 C22 H01E 109.5 . . ?
 C25 C22 H01F 109.5 . . ?
 H01A C23 H01B 109.5 . . ?
 H01A C23 H01C 109.5 . . ?
 H01B C23 H01C 109.5 . . ?
 C25 C23 H01A 109.5 . . ?
 C25 C23 H01B 109.5 . . ?
 C25 C23 H01C 109.5 . . ?
 H00O C24 H00P 109.5 . . ?
 H00O C24 H00Q 109.5 . . ?
 H00P C24 H00Q 109.5 . . ?
 C25 C24 H00O 109.5 . . ?
 C25 C24 H00P 109.5 . . ?
 C25 C24 H00Q 109.5 . . ?
 C14 C25 C22 110.5(7) . . ?
 C14 C25 C23 111.1(6) . . ?
 C14 C25 C24 114.7(7) . . ?
 C22 C25 C23 105.0(7) . . ?
 C24 C25 C22 106.0(7) . . ?
 C24 C25 C23 109.0(7) . . ?
 H01J C26 H01K 109.5 . . ?
 H01J C26 H01L 109.5 . . ?
 H01K C26 H01L 109.5 . . ?
 C29 C26 H01J 109.5 . . ?
 C29 C26 H01K 109.5 . . ?
 C29 C26 H01L 109.5 . . ?
 H01S C27 H01T 109.5 . . ?
 H01S C27 H01U 109.5 . . ?
 H01T C27 H01U 109.5 . . ?
 C29 C27 H01S 109.5 . . ?
 C29 C27 H01T 109.5 . . ?
 C29 C27 H01U 109.5 . . ?
 H00X C28 H 109.5 . . ?
 H00X C28 H00Y 109.5 . . ?
 H00Y C28 H 109.5 . . ?
 C29 C28 H 109.5 . . ?
 C29 C28 H00X 109.5 . . ?
 C29 C28 H00Y 109.5 . . ?
 C16 C29 C26 108.9(7) . . ?
 C16 C29 C27 110.4(6) . . ?
 C16 C29 C28 111.9(6) . . ?
 C26 C29 C27 108.2(7) . . ?
 C26 C29 C28 108.1(7) . . ?
 C28 C29 C27 109.2(7) . . ?
 O00A K1 O008 103.3(2) . . ?
 O00A K1 N00B 120.13(19) . . ?
 O00A K1 N00V 60.4(2) . . ?
 O00C K1 O00A 117.5(2) . . ?
 O00C K1 O008 133.1(2) . . ?
 O00C K1 N00B 59.6(2) . . ?
 O00C K1 N00V 120.0(2) . . ?
 O006 K1 O00A 141.86(19) . . ?
 O006 K1 O00C 95.5(2) . . ?
 O006 K1 O007 99.99(17) . . ?
 O006 K1 O008 59.35(18) . . ?
 O006 K1 O009 117.8(2) . . ?
 O006 K1 N00B 59.48(17) . . ?
 O006 K1 N00V 120.3(2) . . ?
 O007 K1 O00A 60.75(17) . . ?
 O007 K1 O00C 95.2(2) . . ?
 O007 K1 O008 125.82(19) . . ?
 O007 K1 N00B 60.27(18) . . ?
 O007 K1 N00V 120.3(2) . . ?
 O008 K1 N00B 118.41(19) . . ?
 O008 K1 N00V 61.4(2) . . ?
 O009 K1 O00A 96.23(19) . . ?
 O009 K1 O00C 59.9(2) . . ?
 O009 K1 O007 135.2(2) . . ?
 O009 K1 O008 95.3(2) . . ?
 O009 K1 N00B 118.6(2) . . ?
 O009 K1 N00V 60.9(2) . . ?
 N00V K1 N00B 179.4(2) . . ?
 C01F O00A K1 114.2(6) . . ?
 C01F O00A C012 112.4(7) . . ?
 C012 O00A K1 112.7(5) . . ?
 C01I O00C K1 118.2(6) . . ?
 C01I O00C C01O 109.4(9) . . ?
 C01O O00C K1 114.7(7) . . ?
 C00W O006 K1 120.8(4) . . ?
 C00Y O006 K1 120.5(5) . . ?
 C00Y O006 C00W 111.1(7) . . ?
 C01H O007 K1 118.8(5) . . ?
 C01H O007 C019 111.5(6) . . ?
 C019 O007 K1 113.4(5) . . ?
 C01C O008 K1 110.4(5) . . ?
 C01C O008 C01J 111.6(7) . . ?
 C01J O008 K1 116.1(5) . . ?
 C01M O009 K1 115.7(6) . . ?
 C01N O009 K1 114.8(7) . . ?
 C01N O009 C01M 110.4(8) . . ?
 C01D N00B K1 110.5(5) . . ?
 C01D N00B C01G 109.4(7) . . ?
 C01G N00B K1 107.7(5) . . ?
 C013 N00B K1 109.0(5) . . ?
 C013 N00B C01D 109.5(7) . . ?
 C013 N00B C01G 110.7(7) . . ?
 C01E N00V K1 111.1(6) . . ?
 C01E N00V C01K 110.1(9) . . ?
 C01E N00V C01L 108.4(8) . . ?
 C01K N00V K1 108.3(6) . . ?
 C01K N00V C01L 109.2(8) . . ?
 C01L N00V K1 109.6(5) . . ?
 O006 C00W H00 110.2 . . ?
 O006 C00W HA 110.2 . . ?
 O006 C00W C01D 107.6(7) . . ?
 H00 C00W HA 108.5 . . ?
 C01D C00W H00 110.2 . . ?
 C01D C00W HA 110.2 . . ?
 O006 C00Y H1 110.0 . . ?
 O006 C00Y HD 110.0 . . ?
 O006 C00Y C01C 108.4(7) . . ?
 H1 C00Y HD 108.4 . . ?
 C01C C00Y H1 110.0 . . ?
 C01C C00Y HD 110.0 . . ?
 O008 C01C C00Y 110.7(7) . . ?
 O008 C01C H2 109.5 . . ?
 O008 C01C HH 109.5 . . ?
 C00Y C01C H2 109.5 . . ?
 C00Y C01C HH 109.5 . . ?
 H2 C01C HH 108.1 . . ?
 N00B C01D C00W 113.3(7) . . ?
 N00B C01D H3 108.9 . . ?
 N00B C01D HI 108.9 . . ?
 C00W C01D H3 108.9 . . ?
 C00W C01D HI 108.9 . . ?
 H3 C01D HI 107.7 . . ?
 N00V C01E H4 108.9 . . ?
 N00V C01E HJ 108.9 . . ?
 N00V C01E C01F 113.2(8) . . ?
 H4 C01E HJ 107.8 . . ?
 C01F C01E H4 108.9 . . ?
 C01F C01E HJ 108.9 . . ?
 O00A C01F C01E 108.7(9) . . ?
 O00A C01F H5 109.9 . . ?
 O00A C01F HK 109.9 . . ?
 C01E C01F H5 109.9 . . ?
 C01E C01F HK 109.9 . . ?
 H5 C01F HK 108.3 . . ?
 N00B C01G H6 108.9 . . ?
 N00B C01G HL 108.9 . . ?
 N00B C01G C01H 113.2(8) . . ?
 H6 C01G HL 107.7 . . ?
 C01H C01G H6 108.9 . . ?
 C01H C01G HL 108.9 . . ?
 O007 C01H C01G 109.2(7) . . ?
 O007 C01H H7 109.8 . . ?
 O007 C01H HM 109.8 . . ?
 C01G C01H H7 109.8 . . ?
 C01G C01H HM 109.8 . . ?
 H7 C01H HM 108.3 . . ?
 O00C C01I H8 110.2 . . ?
 O00C C01I HN 110.2 . . ?
 O00C C01I C013 107.5(8) . . ?
 H8 C01I HN 108.5 . . ?
 C013 C01I H8 110.2 . . ?
 C013 C01I HN 110.2 . . ?
 O008 C01J H9 109.6 . . ?
 O008 C01J HO 109.6 . . ?
 O008 C01J C01K 110.1(8) . . ?
 H9 C01J HO 108.2 . . ?
 C01K C01J H9 109.6 . . ?
 C01K C01J HO 109.6 . . ?
 N00V C01K C01J 115.3(9) . . ?
 N00V C01K H10 108.5 . . ?
 N00V C01K HP 108.5 . . ?
 C01J C01K H10 108.5 . . ?
 C01J C01K HP 108.5 . . ?
 H10 C01K HP 107.5 . . ?
 N00V C01L H11 109.2 . . ?
 N00V C01L HQ 109.2 . . ?
 N00V C01L C01M 112.1(8) . . ?
 H11 C01L HQ 107.9 . . ?
 C01M C01L H11 109.2 . . ?
 C01M C01L HQ 109.2 . . ?
 O009 C01M C01L 109.2(9) . . ?
 O009 C01M H12 109.8 . . ?
 O009 C01M HR 109.8 . . ?
 C01L C01M H12 109.8 . . ?
 C01L C01M HR 109.8 . . ?
 H12 C01M HR 108.3 . . ?
 O009 C01N H13 109.4 . . ?
 O009 C01N HS 109.4 . . ?
 O009 C01N C01O 111.2(10) . . ?
 H13 C01N HS 108.0 . . ?
 C01O C01N H13 109.4 . . ?
 C01O C01N HS 109.4 . . ?
 O00C C01O C01N 108.1(12) . . ?
 O00C C01O H14 110.1 . . ?
 O00C C01O HT 110.1 . . ?
 C01N C01O H14 110.1 . . ?
 C01N C01O HT 110.1 . . ?
 H14 C01O HT 108.4 . . ?
 O00A C012 H01Y 109.6 . . ?
 O00A C012 HE 109.6 . . ?
 O00A C012 C019 110.4(8) . . ?
 H01Y C012 HE 108.1 . . ?
 C019 C012 H01Y 109.6 . . ?
 C019 C012 HE 109.6 . . ?
 N00B C013 C01I 114.4(7) . . ?
 N00B C013 H01Z 108.7 . . ?
 N00B C013 HF 108.7 . . ?
 C01I C013 H01Z 108.7 . . ?
 C01I C013 HF 108.7 . . ?
 H01Z C013 HF 107.6 . . ?
 O007 C019 C012 109.2(7) . . ?
 O007 C019 H01 109.8 . . ?
 O007 C019 HG 109.8 . . ?
 C012 C019 H01 109.8 . . ?
 C012 C019 HG 109.8 . . ?
 H01 C019 HG 108.3 . . ?

loop_
  _geom_torsion_atom_site_label_1
  _geom_torsion_atom_site_label_2
  _geom_torsion_atom_site_label_3
  _geom_torsion_atom_site_label_4
  _geom_torsion
  _geom_torsion_site_symmetry_1
  _geom_torsion_site_symmetry_2
  _geom_torsion_site_symmetry_3
  _geom_torsion_site_symmetry_4
  _geom_torsion_publ_flag
 Dy1 C2 C1 Sn1 -75.9(3) . . . . ?
 Dy1 C2 C1 Si1 156.4(6) . . . . ?
 Dy1 C2 C3 C4 50.7(6) . . . . ?
 Dy1 C2 C3 C6 -130.7(7) . . . . ?
 Dy1 C4 C3 C2 -55.2(7) . . . . ?
 Dy1 C4 C3 C6 126.2(7) . . . . ?
 Dy1 C13 C14 C15 -67.4(5) . . . . ?
 Dy1 C13 C14 C25 116.0(8) . . . . ?
 Dy1 C15 C14 C13 70.3(5) . . . . ?
 Dy1 C15 C14 C25 -112.7(7) . . . . ?
 Dy1 C16 C15 C14 70.9(5) . . . . ?
 Dy1 C16 C29 C26 -168.6(5) . . . . ?
 Dy1 C16 C29 C27 72.8(8) . . . . ?
 Dy1 C16 C29 C28 -49.1(8) . . . . ?
 Dy1 C17 C13 C14 -66.0(5) . . . . ?
 Dy1 C17 C13 C21 122.1(6) . . . . ?
 Dy1 C17 C16 C15 67.7(5) . . . . ?
 Dy1 C17 C16 C29 -124.1(7) . . . . ?
 Sn1 C4 C3 Dy1 78.3(3) . . . . ?
 Sn1 C4 C3 C2 23.1(8) . . . . ?
 Sn1 C4 C3 C6 -155.5(6) . . . . ?
 Si2 C4 C3 Dy1 -160.7(6) . . . . ?
 Si2 C4 C3 C2 144.1(6) . . . . ?
 Si2 C4 C3 C6 -34.5(9) . . . . ?
 C1 C2 C3 Dy1 -51.6(7) . . . . ?
 C1 C2 C3 C4 -0.9(12) . . . . ?
 C1 C2 C3 C6 177.7(7) . . . . ?
 C3 C2 C1 Dy1 53.6(7) . . . . ?
 C3 C2 C1 Sn1 -22.3(9) . . . . ?
 C3 C2 C1 Si1 -150.0(6) . . . . ?
 C5 C2 C1 Dy1 -125.8(7) . . . . ?
 C5 C2 C1 Sn1 158.3(6) . . . . ?
 C5 C2 C1 Si1 30.6(10) . . . . ?
 C5 C2 C3 Dy1 127.8(7) . . . . ?
 C5 C2 C3 C4 178.5(7) . . . . ?
 C5 C2 C3 C6 -2.9(11) . . . . ?
 C7 Si1 C1 Dy1 37.6(9) . . . . ?
 C7 Si1 C1 Sn1 147.0(4) . . . . ?
 C7 Si1 C1 C2 -88.3(7) . . . . ?
 C8 Si1 C1 Dy1 159.8(7) . . . . ?
 C8 Si1 C1 Sn1 -90.7(5) . . . . ?
 C8 Si1 C1 C2 33.9(8) . . . . ?
 C9 Si1 C1 Dy1 -83.9(8) . . . . ?
 C9 Si1 C1 Sn1 25.6(5) . . . . ?
 C9 Si1 C1 C2 150.2(6) . . . . ?
 C10 Si2 C4 Dy1 61.5(10) . . . . ?
 C10 Si2 C4 Sn1 -49.9(5) . . . . ?
 C10 Si2 C4 C3 -167.7(6) . . . . ?
 C11 Si2 C4 Dy1 -58.3(10) . . . . ?
 C11 Si2 C4 Sn1 -169.7(4) . . . . ?
 C11 Si2 C4 C3 72.5(7) . . . . ?
 C12 Si2 C4 Dy1 -179.1(8) . . . . ?
 C12 Si2 C4 Sn1 69.6(5) . . . . ?
 C12 Si2 C4 C3 -48.3(7) . . . . ?
 C13 C17 C16 Dy1 -69.6(5) . . . . ?
 C13 C17 C16 C15 -1.9(8) . . . . ?
 C13 C17 C16 C29 166.4(7) . . . . ?
 C15 C16 C29 C26 94.6(9) . . . . ?
 C15 C16 C29 C27 -24.0(11) . . . . ?
 C15 C16 C29 C28 -145.9(8) . . . . ?
 C16 C15 C14 Dy1 -70.6(5) . . . . ?
 C16 C15 C14 C13 -0.3(8) . . . . ?
 C16 C15 C14 C25 176.7(7) . . . . ?
 C16 C17 C13 Dy1 67.7(5) . . . . ?
 C16 C17 C13 C14 1.7(8) . . . . ?
 C16 C17 C13 C21 -170.3(6) . . . . ?
 C17 C13 C14 Dy1 66.6(5) . . . . ?
 C17 C13 C14 C15 -0.8(8) . . . . ?
 C17 C13 C14 C25 -177.4(8) . . . . ?
 C17 C16 C15 Dy1 -69.6(5) . . . . ?
 C17 C16 C15 C14 1.3(8) . . . . ?
 C17 C16 C29 C26 -70.9(9) . . . . ?
 C17 C16 C29 C27 170.5(7) . . . . ?
 C17 C16 C29 C28 48.6(10) . . . . ?
 C18 C21 C13 Dy1 -49.0(9) . . . . ?
 C18 C21 C13 C14 50.4(11) . . . . ?
 C18 C21 C13 C17 -139.9(7) . . . . ?
 C19 C21 C13 Dy1 70.1(8) . . . . ?
 C19 C21 C13 C14 169.5(8) . . . . ?
 C19 C21 C13 C17 -20.9(10) . . . . ?
 C20 C21 C13 Dy1 -173.2(5) . . . . ?
 C20 C21 C13 C14 -73.8(10) . . . . ?
 C20 C21 C13 C17 95.8(9) . . . . ?
 C21 C13 C14 Dy1 -122.9(8) . . . . ?
 C21 C13 C14 C15 169.8(7) . . . . ?
 C21 C13 C14 C25 -6.9(14) . . . . ?
 C22 C25 C14 Dy1 -92.9(7) . . . . ?
 C22 C25 C14 C13 169.4(8) . . . . ?
 C22 C25 C14 C15 -6.7(10) . . . . ?
 C23 C25 C14 Dy1 23.2(9) . . . . ?
 C23 C25 C14 C13 -74.5(11) . . . . ?
 C23 C25 C14 C15 109.4(8) . . . . ?
 C24 C25 C14 Dy1 147.3(6) . . . . ?
 C24 C25 C14 C13 49.6(11) . . . . ?
 C24 C25 C14 C15 -126.5(8) . . . . ?
 C29 C16 C15 Dy1 122.8(8) . . . . ?
 C29 C16 C15 C14 -166.3(7) . . . . ?
 K1 O00A C01F C01E 55.5(10) . . . . ?
 K1 O00A C012 C019 -47.6(8) . . . . ?
 K1 O00C C01I C013 50.4(9) . . . . ?
 K1 O00C C01O C01N -47.3(14) . . . . ?
 K1 O006 C00W C01D 51.2(8) . . . . ?
 K1 O006 C00Y C01C -32.4(9) . . . . ?
 K1 O007 C01H C01G 47.2(9) . . . . ?
 K1 O007 C019 C012 -51.1(8) . . . . ?
 K1 O008 C01C C00Y -58.2(9) . . . . ?
 K1 O008 C01J C01K 45.2(10) . . . . ?
 K1 O009 C01M C01L 54.1(10) . . . . ?
 K1 O009 C01N C01O -48.9(15) . . . . ?
 K1 N00B C01D C00W 41.2(9) . . . . ?
 K1 N00B C01G C01H 47.8(8) . . . . ?
 K1 N00B C013 C01I 45.6(9) . . . . ?
 K1 N00V C01E C01F 40.3(11) . . . . ?
 K1 N00V C01K C01J 46.8(10) . . . . ?
 K1 N00V C01L C01M 42.7(10) . . . . ?
 O00A C012 C019 O007 67.3(9) . . . . ?
 O006 C00W C01D N00B -60.9(9) . . . . ?
 O006 C00Y C01C O008 60.7(10) . . . . ?
 O008 C01J C01K N00V -64.5(12) . . . . ?
 O009 C01N C01O O00C 64.4(16) . . . . ?
 N00B C01G C01H O007 -65.4(10) . . . . ?
 N00B C013 C01I O00C -65.5(10) . . . . ?
 N00V C01E C01F O00A -65.8(13) . . . . ?
 N00V C01L C01M O009 -66.2(12) . . . . ?
 C00W O006 C00Y C01C 177.9(7) . . . . ?
 C00Y O006 C00W C01D -159.2(7) . . . . ?
 C01C O008 C01J C01K 172.8(9) . . . . ?
 C01D N00B C01G C01H 167.9(7) . . . . ?
 C01D N00B C013 C01I -75.3(10) . . . . ?
 C01E N00V C01K C01J 168.5(9) . . . . ?
 C01E N00V C01L C01M -78.8(11) . . . . ?
 C01F O00A C012 C019 -178.3(8) . . . . ?
 C01G N00B C01D C00W -77.3(9) . . . . ?
 C01G N00B C013 C01I 164.0(8) . . . . ?
 C01H O007 C019 C012 171.5(7) . . . . ?
 C01I O00C C01O C01N 177.2(11) . . . . ?
 C01J O008 C01C C00Y 171.2(8) . . . . ?
 C01K N00V C01E C01F -79.6(11) . . . . ?
 C01K N00V C01L C01M 161.2(9) . . . . ?
 C01L N00V C01E C01F 160.9(9) . . . . ?
 C01L N00V C01K C01J -72.6(11) . . . . ?
 C01M O009 C01N C01O 178.2(12) . . . . ?
 C01N O009 C01M C01L -173.4(10) . . . . ?
 C01O O00C C01I C013 -175.8(9) . . . . ?
 C012 O00A C01F C01E -174.5(8) . . . . ?
 C013 N00B C01D C00W 161.3(8) . . . . ?
 C013 N00B C01G C01H -71.3(9) . . . . ?
 C019 O007 C01H C01G -178.1(7) . . . . ?

_smtbx_masks_special_details       ?
loop_
  _smtbx_masks_void_nr
  _smtbx_masks_void_average_x
  _smtbx_masks_void_average_y
  _smtbx_masks_void_average_z
  _smtbx_masks_void_volume
  _smtbx_masks_void_count_electrons
  _smtbx_masks_void_content
 1 0.500 0.463 0.500 539.0 111.7 '2 Hexane'

_smtbx_masks_void_probe_radius     1.2
_smtbx_masks_void_truncation_radius  1.2
_shelx_res_file
;
TITL test002_a.res in P-1
    test002.res
    created by SHELXL-2019/1 at 17:52:32 on 24-Aug-2024
REM Old TITL test002 in P-1
REM SHELXT solution in P-1: R1 0.145, Rweak 0.012, Alpha 0.058
REM <I/s> 0.000 for 0 systematic absences, Orientation as input
REM Formula found by SHELXT: C52 N4 O5 Si2 K Dy2
CELL 1.34139 13.3637 14.2057 17.5887 70.86 74.423 89.384
ZERR 2 0.0007 0.0009 0.001 0.004 0.003 0.004
LATT 1
SFAC C H Dy K N O Si Sn
DISP C 0.0137 0.0067 57.1
DISP Dy -5.9987 12.4498 95237.5
DISP H -0 0 0.6481
DISP K 0.3778 0.831 6349
DISP N 0.0241 0.0134 109.9
DISP O 0.0389 0.0241 193.4
DISP Si 0.2153 0.2529 1947.9
DISP Sn 0.1164 4.3256 33293.6
UNIT 106 206 2 2 4 12 4 2

L.S. 10
PLAN  20
SIZE 0.03 0.04 0.05
TEMP -173.15
CONF
BOND
list 4
fmap 2 53
MORE -1
BOND $H
ABIN
ACTA
REM <olex2.extras>
REM <HklSrc "%.\\test002.hkl">
REM </olex2.extras>

WGHT    0.055800   21.177500
FVAR       0.34871
DY01  3    0.652862    0.580371    0.854872    11.00000    0.02523    0.03802 =
         0.03583   -0.01118   -0.00522   -0.00374
SN1   8    0.547726    0.566945    1.035937    11.00000    0.02254    0.03661 =
         0.03713   -0.01094   -0.00481   -0.00211
K003  4    0.920489    0.856801    0.270576    11.00000    0.03957    0.04160 =
         0.04103   -0.01139   -0.01037   -0.00232
SI04  7    0.760372    0.443472    1.064976    11.00000    0.02552    0.04067 =
         0.04211   -0.01055   -0.00775   -0.00050
SI05  7    0.528796    0.810477    0.936683    11.00000    0.02878    0.03907 =
         0.04659   -0.01581   -0.01070    0.00241
O006  6    0.874398    0.721712    0.432896    11.00000    0.04249    0.04984 =
         0.04093   -0.00737   -0.01015   -0.01204
O007  6    1.139174    0.859868    0.223935    11.00000    0.04118    0.05042 =
         0.04010   -0.00853   -0.00380   -0.00734
O008  6    0.777957    0.684904    0.322070    11.00000    0.04651    0.06034 =
         0.06874   -0.02182   -0.01765   -0.00926
O009  6    0.775795    0.996134    0.231510    11.00000    0.07354    0.05045 =
         0.07238   -0.02330   -0.03422    0.02036
O00A  6    1.028669    0.877555    0.101892    11.00000    0.05647    0.06314 =
         0.03903   -0.01445   -0.01320    0.02094
N00B  5    1.039656    0.875000    0.389304    11.00000    0.04358    0.04652 =
         0.04656   -0.01392   -0.01158   -0.00584
O00C  6    0.914276    1.030938    0.317563    11.00000    0.08424    0.05079 =
         0.08006   -0.03124   -0.03140    0.00584
C00D  1    0.632091    0.594533    0.698251    11.00000    0.03350    0.04434 =
         0.03466   -0.01559   -0.00784   -0.00719
AFIX  43
H00D  2    0.562518    0.588948    0.695400    11.00000   -1.20000
AFIX   0
C00E  1    0.893975    0.506818    0.727933    11.00000    0.03814    0.05047 =
         0.03899   -0.01083   -0.00854    0.00025
C00F  1    0.769507    0.631792    0.935397    11.00000    0.02007    0.03310 =
         0.04040   -0.00748   -0.00898   -0.00168
C00G  1    0.688104    0.685537    0.685933    11.00000    0.02990    0.03823 =
         0.03041   -0.00705   -0.00146   -0.01011
C00H  1    0.785145    0.659316    0.698303    11.00000    0.02799    0.04001 =
         0.04404   -0.01809   -0.01112   -0.00771
AFIX  43
H00H  2    0.838316    0.705485    0.695098    11.00000   -1.20000
AFIX   0
C00I  1    0.602538    0.705798    0.919431    11.00000    0.02492    0.03250 =
         0.04643   -0.01137   -0.00604    0.00189
C00J  1    0.853774    0.356869    1.029900    11.00000    0.02908    0.05125 =
         0.04467   -0.01323   -0.01068    0.00271
AFIX 137
H00A  2    0.872038    0.310508    1.078377    11.00000   -1.50000
H00B  2    0.916995    0.395818    0.988971    11.00000   -1.50000
H00C  2    0.821191    0.318934    1.003987    11.00000   -1.50000
AFIX   0
C00K  1    0.889178    0.642995    0.916961    11.00000    0.02224    0.04202 =
         0.05385   -0.00835   -0.00983   -0.00311
AFIX 137
H00E  2    0.915603    0.576636    0.929785    11.00000   -1.50000
H00F  2    0.907626    0.677710    0.951766    11.00000   -1.50000
H00G  2    0.920307    0.681753    0.857622    11.00000   -1.50000
AFIX   0
C00L  1    0.384003    0.775768    0.976516    11.00000    0.03497    0.04904 =
         0.04464   -0.01481   -0.00803    0.00445
AFIX 137
H00I  2    0.354623    0.789831    0.928909    11.00000   -1.50000
H00J  2    0.351483    0.815024    1.011739    11.00000   -1.50000
H00K  2    0.370526    0.704380    1.009637    11.00000   -1.50000
AFIX   0
C00M  1    0.655819    0.410036    0.716658    11.00000    0.05149    0.03313 =
         0.04190   -0.01725   -0.00627   -0.00875
C00N  1    0.654607    0.789221    0.648614    11.00000    0.03641    0.03752 =
         0.03827   -0.00830   -0.01201   -0.00147
C00O  1    0.538091    0.401588    0.730592    11.00000    0.04838    0.04065 =
         0.05310   -0.01170   -0.01258   -0.01262
AFIX 137
H00L  2    0.503089    0.414861    0.782193    11.00000   -1.50000
H00M  2    0.515130    0.334010    0.735552    11.00000   -1.50000
H00N  2    0.520428    0.450466    0.682983    11.00000   -1.50000
AFIX   0
C00P  1    0.693753    0.515004    0.715050    11.00000    0.02860    0.03876 =
         0.03795   -0.00896   -0.01137   -0.00921
C00Q  1    0.935344    0.443577    0.672701    11.00000    0.04235    0.06892 =
         0.05084   -0.02619   -0.00930    0.00887
AFIX 137
H00O  2    0.882615    0.389312    0.684705    11.00000   -1.50000
H00P  2    0.999014    0.415232    0.684362    11.00000   -1.50000
H00Q  2    0.950964    0.485584    0.613571    11.00000   -1.50000
AFIX   0
C00R  1    0.646747    0.361845    1.150758    11.00000    0.03375    0.04238 =
         0.04833   -0.01439   -0.00572    0.00370
AFIX 137
H00R  2    0.595927    0.343959    1.125601    11.00000   -1.50000
H00S  2    0.613498    0.398460    1.188049    11.00000   -1.50000
H00T  2    0.672020    0.300879    1.183012    11.00000   -1.50000
AFIX   0
C00S  1    0.539422    0.930541    0.845286    11.00000    0.04020    0.04534 =
         0.05783   -0.01376   -0.01324    0.00734
AFIX 137
H00U  2    0.611643    0.960222    0.823675    11.00000   -1.50000
H00V  2    0.493586    0.977615    0.864178    11.00000   -1.50000
H00W  2    0.518525    0.915816    0.800784    11.00000   -1.50000
AFIX   0
C00T  1    0.794379    0.554620    0.716333    11.00000    0.02415    0.05380 =
         0.03269   -0.01186   -0.00631   -0.00322
C00U  1    0.540357    0.797412    0.689473    11.00000    0.03440    0.05253 =
         0.05708   -0.01812   -0.00734   -0.00080
AFIX 137
H00X  2    0.496560    0.748819    0.681208    11.00000   -1.50000
H00Y  2    0.521742    0.865097    0.663853    11.00000   -1.50000
H     2    0.529305    0.783586    0.749632    11.00000   -1.50000
AFIX   0

N00V  5    0.801151    0.839497    0.154737    11.00000    0.06055    0.06459 =
         0.05925   -0.02725   -0.02831    0.01968
C00W  1    0.949400    0.706377    0.479199    11.00000    0.04667    0.06244 =
         0.03818   -0.00515   -0.00632   -0.00364
AFIX  23
H00   2    1.007969    0.672361    0.454623    11.00000   -1.20000
HA    2    0.917047    0.664132    0.538195    11.00000   -1.20000
AFIX   0

C00X  1    0.705390    0.399091    0.630410    11.00000    0.05451    0.05836 =
         0.04446   -0.01622   -0.00941   -0.00971
AFIX 137
H00Z  2    0.685194    0.332148    0.632130    11.00000   -1.50000
HB    2    0.781474    0.408684    0.616752    11.00000   -1.50000
HC    2    0.681014    0.449486    0.587527    11.00000   -1.50000
AFIX   0

C00Y  1    0.807846    0.633156    0.457056    11.00000    0.04765    0.04544 =
         0.04938   -0.00992    0.00948   -0.01437
AFIX  23
H1    2    0.772506    0.611176    0.517958    11.00000   -1.20000
HD    2    0.849178    0.578881    0.444962    11.00000   -1.20000
AFIX   0

C00Z  1    0.712815    0.534098    0.984295    11.00000    0.01862    0.04781 =
         0.04685   -0.01104   -0.00191    0.00327
C010  1    0.880151    0.442208    0.821059    11.00000    0.04776    0.05570 =
         0.04813   -0.01844   -0.01913    0.01088
AFIX 137
H01A  2    0.821824    0.391145    0.839657    11.00000   -1.50000
H01B  2    0.865745    0.485053    0.855850    11.00000   -1.50000
H01C  2    0.944167    0.409681    0.826401    11.00000   -1.50000
AFIX   0
C011  1    0.982724    0.587922    0.707105    11.00000    0.02756    0.06535 =
         0.04711   -0.00663   -0.01103    0.00549
AFIX 137
H01D  2    1.045892    0.555880    0.716020    11.00000   -1.50000
H01E  2    0.961941    0.628223    0.743663    11.00000   -1.50000
H01F  2    0.996626    0.631104    0.648423    11.00000   -1.50000
AFIX   0

C012  1    1.134291    0.852596    0.092338    11.00000    0.06657    0.05755 =
         0.04120   -0.00901   -0.01096    0.02494
AFIX  23
H01Y  2    1.172495    0.874110    0.031997    11.00000   -1.20000
HE    2    1.135576    0.779209    0.116287    11.00000   -1.20000
AFIX   0
C013  1    1.043423    0.978644    0.387518    11.00000    0.05981    0.05068 =
         0.05821   -0.02544   -0.01084   -0.01444
AFIX  23
H01Z  2    1.095325    1.019592    0.335253    11.00000   -1.20000
HF    2    1.067868    0.981272    0.435221    11.00000   -1.20000
AFIX   0

C014  1    0.677269    0.322010    0.786163    11.00000    0.05304    0.04327 =
         0.04985   -0.01875   -0.01099   -0.00253
AFIX 137
H01G  2    0.651939    0.333521    0.839819    11.00000   -1.50000
H01H  2    0.752450    0.315275    0.774151    11.00000   -1.50000
H01I  2    0.641224    0.260579    0.789255    11.00000   -1.50000
AFIX   0
C015  1    0.669060    0.810853    0.555438    11.00000    0.04091    0.04694 =
         0.04962   -0.01214   -0.01231    0.00680
AFIX 137
H01J  2    0.742562    0.807906    0.527620    11.00000   -1.50000
H01K  2    0.647776    0.877669    0.530783    11.00000   -1.50000
H01L  2    0.626145    0.760907    0.547942    11.00000   -1.50000
AFIX   0
C016  1    0.780009    0.815355    0.856837    11.00000    0.03818    0.03509 =
         0.04510   -0.00846   -0.01445   -0.00241
AFIX 137
H01M  2    0.829954    0.812678    0.805506    11.00000   -1.50000
H01N  2    0.817649    0.832358    0.891962    11.00000   -1.50000
H01O  2    0.731921    0.866340    0.842202    11.00000   -1.50000
AFIX   0
C017  1    0.828696    0.502236    1.122399    11.00000    0.04602    0.05499 =
         0.05391   -0.02047   -0.01483   -0.00322
AFIX 137
H01P  2    0.850839    0.449446    1.165154    11.00000   -1.50000
H01Q  2    0.780607    0.542004    1.149312    11.00000   -1.50000
H01R  2    0.889857    0.545546    1.082328    11.00000   -1.50000
AFIX   0
C018  1    0.718778    0.714103    0.904650    11.00000    0.02809    0.03254 =
         0.04236   -0.00782   -0.00554   -0.00665

C019  1    1.185786    0.901842    0.135058    11.00000    0.04502    0.05893 =
         0.04412   -0.00776    0.00083   -0.00053
AFIX  23
H01   2    1.261120    0.891947    0.121607    11.00000   -1.20000
HG    2    1.178057    0.974573    0.115617    11.00000   -1.20000
AFIX   0

C01A  1    0.722009    0.868170    0.658171    11.00000    0.04129    0.04832 =
         0.06267   -0.00761   -0.01902   -0.00269
AFIX 137
H01S  2    0.712579    0.856439    0.717856    11.00000   -1.50000
H01T  2    0.701348    0.934739    0.631899    11.00000   -1.50000
H01U  2    0.795429    0.864083    0.630900    11.00000   -1.50000
AFIX   0
C01B  1    0.565453    0.854200    1.017267    11.00000    0.04781    0.06517 =
         0.07152   -0.03043   -0.03264    0.00615
AFIX 137
H01V  2    0.545124    0.800765    1.071949    11.00000   -1.50000
H01W  2    0.529241    0.913478    1.021314    11.00000   -1.50000
H01X  2    0.640950    0.870967    1.000210    11.00000   -1.50000
AFIX   0

C01C  1    0.728996    0.655264    0.408793    11.00000    0.03576    0.06833 =
         0.06822   -0.02623   -0.00287   -0.00917
AFIX  23
H2    2    0.680699    0.594916    0.425970    11.00000   -1.20000
HH    2    0.687678    0.709220    0.421571    11.00000   -1.20000
AFIX   0
C01D  1    0.988713    0.808594    0.475111    11.00000    0.04624    0.06636 =
         0.03952   -0.01705   -0.01540   -0.00407
AFIX  23
H3    2    0.929186    0.840992    0.500494    11.00000   -1.20000
HI    2    1.038853    0.799515    0.508882    11.00000   -1.20000
AFIX   0
C01E  1    0.868086    0.867117    0.068945    11.00000    0.08302    0.08749 =
         0.04919   -0.02022   -0.03618    0.01791
AFIX  23
H4    2    0.876123    0.940914    0.043381    11.00000   -1.20000
HJ    2    0.833817    0.840248    0.036083    11.00000   -1.20000
AFIX   0
C01F  1    0.974552    0.828972    0.063306    11.00000    0.07701    0.08890 =
         0.05999   -0.04266   -0.02159    0.01618
AFIX  23
H5    2    0.967744    0.755707    0.092196    11.00000   -1.20000
HK    2    1.013962    0.843236    0.003832    11.00000   -1.20000
AFIX   0
C01G  1    1.145711    0.845499    0.360968    11.00000    0.03063    0.06088 =
         0.05854   -0.02031   -0.01140   -0.00416
AFIX  23
H6    2    1.142415    0.771999    0.374766    11.00000   -1.20000
HL    2    1.189988    0.863274    0.392047    11.00000   -1.20000
AFIX   0
C01H  1    1.195452    0.894225    0.268885    11.00000    0.03920    0.05611 =
         0.05601   -0.01860    0.00115   -0.00691
AFIX  23
H7    2    1.195262    0.967781    0.253553    11.00000   -1.20000
HM    2    1.268712    0.877567    0.254357    11.00000   -1.20000
AFIX   0
C01I  1    0.941196    1.024334    0.392027    11.00000    0.06683    0.05982 =
         0.07002   -0.03340   -0.02492    0.00512
AFIX  23
H8    2    0.886721    0.982212    0.441923    11.00000   -1.20000
HN    2    0.947530    1.091702    0.396237    11.00000   -1.20000
AFIX   0
C01J  1    0.703427    0.691776    0.275196    11.00000    0.06321    0.06205 =
         0.08579   -0.02241   -0.04265   -0.01014
AFIX  23
H9    2    0.648311    0.734216    0.291648    11.00000   -1.20000
HO    2    0.670133    0.624355    0.287974    11.00000   -1.20000
AFIX   0
C01K  1    0.756252    0.735686    0.183528    11.00000    0.06466    0.07012 =
         0.08388   -0.03438   -0.03822    0.00179
AFIX  23
H10   2    0.812647    0.693625    0.168685    11.00000   -1.20000
HP    2    0.705151    0.732620    0.152590    11.00000   -1.20000
AFIX   0
C01L  1    0.715743    0.907063    0.156323    11.00000    0.06604    0.08022 =
         0.08162   -0.03601   -0.05035    0.02039
AFIX  23
H11   2    0.657428    0.875770    0.207323    11.00000   -1.20000
HQ    2    0.689635    0.916041    0.106986    11.00000   -1.20000
AFIX   0
C01M  1    0.750795    1.007599    0.155535    11.00000    0.07889    0.07422 =
         0.07125   -0.02408   -0.04574    0.02796
AFIX  23
H12   2    0.812757    1.037181    0.107202    11.00000   -1.20000
HR    2    0.694583    1.053118    0.149798    11.00000   -1.20000
AFIX   0
C01N  1    0.797854    1.091112    0.236619    11.00000    0.14263    0.05651 =
         0.10569   -0.02632   -0.06402    0.04441
AFIX  23
H13   2    0.737277    1.131136    0.232066    11.00000   -1.20000
HS    2    0.858490    1.127108    0.189194    11.00000   -1.20000
AFIX   0
C01O  1    0.820664    1.080904    0.316300    11.00000    0.13316    0.07436 =
         0.13801   -0.05840   -0.08071    0.05231
AFIX  23
H14   2    0.830047    1.147706    0.320827    11.00000   -1.20000
HT    2    0.762134    1.041648    0.364210    11.00000   -1.20000
AFIX   0
HKLF 4


REM  test002_a.res in P-1
REM wR2 = 0.1583, GooF = S = 1.016, Restrained GooF = 1.016 for all data
REM R1 = 0.0617 for 9133 Fo > 4sig(Fo) and 0.0839 for all 11530 data
REM 558 parameters refined using 0 restraints

END

WGHT      0.0558     21.1774

REM Highest difference peak  1.536,  deepest hole -1.316,  1-sigma level  0.140
Q1    1   0.5452  0.5218  1.0861  11.00000  0.05    1.54
Q2    1   0.6344  0.5384  0.9113  11.00000  0.05    1.47
Q3    1   0.6576  0.6333  0.8019  11.00000  0.05    1.26
Q4    1   0.5528  0.6190  0.9781  11.00000  0.05    1.14
Q5    1   0.5958  0.5971  1.0418  11.00000  0.05    0.81
Q6    1   0.7420  0.5631  0.8975  11.00000  0.05    0.69
Q7    1   0.9330  0.7080  0.7814  11.00000  0.05    0.58
Q8    1   0.4553  0.5768  1.0035  11.00000  0.05    0.57
Q9    1   0.6503  0.6170  0.9179  11.00000  0.05    0.56
Q10   1   0.5229  0.7648  0.9856  11.00000  0.05    0.56
Q11   1   0.8420  0.7772  0.3981  11.00000  0.05    0.55
Q12   1   0.8525  0.6069  0.8404  11.00000  0.05    0.53
Q13   1   0.7880  0.6098  0.8627  11.00000  0.05    0.52
Q14   1   0.8005  0.7821  0.1008  11.00000  0.05    0.51
Q15   1   0.5537  0.5159  0.9750  11.00000  0.05    0.50
Q16   1   0.6578  0.5708  1.0660  11.00000  0.05    0.50
Q17   1   0.5956  0.5585  0.8380  11.00000  0.05    0.50
Q18   1   0.6625  0.8205  0.9444  11.00000  0.05    0.50
Q19   1   0.6313  0.3845  1.0554  11.00000  0.05    0.49
Q20   1   0.4572  0.7238  0.6849  11.00000  0.05    0.49
;
_shelx_res_checksum                22264
_shelx_hkl_file
;
   1   0   0  772.92   64.59
   1   0   0  772.92   64.59
   2   0   0  638.34   55.99
   2   0   0  726.73   58.79
   2   0   0  726.73   58.79
   2   0   0  638.34   55.99
  -3   0   0  164.68   17.20
   3   0   0  197.58   24.30
   3   0   0  197.88   24.30
  -4   0   0   33.20    6.90
   4   0   0   50.79    8.40
   4   0   0   42.40   15.90
   4   0   0   50.79    8.40
   4   0   0   42.30   15.90
  -5   0   0  289.07   26.80
   5   0   0  328.47   36.50
   5   0   0  280.27   27.50
   5   0   0  328.17   36.50
   5   0   0  280.27   27.50
  -6   0   0  466.95   38.10
   6   0   0  369.06   47.70
   6   0   0  434.96   39.00
   6   0   0  434.96   39.00
   6   0   0  369.26   47.70
  -7   0   0  566.94   47.20
   7   0   0  452.45   56.99
   7   0   0  593.24   50.09
   7   0   0  452.35   56.99
   7   0   0  593.24   50.09
  -8   0   0  120.69   14.80
   8   0   0  185.48   31.10
   8   0   0  119.09   16.10
   8   0   0  185.68   31.20
   8   0   0  119.09   16.10
  -9   0   0 1466.35  124.69
  -9   0   0 1466.35  124.69
  -9   0   0 1526.55  125.79
   9   0   0 1469.75  128.09
   9   0   0 1469.75  128.09
   9   0   0 1439.26  129.89
   9   0   0 1612.64  135.49
   9   0   0 1613.04  135.49
 -10   0   0 1540.45  126.09
 -10   0   0 1443.66  124.19
 -10   0   0 1443.66  124.19
  10   0   0 1593.94  137.19
  10   0   0 1594.24  137.19
  10   0   0 1484.05  126.49
  10   0   0 1484.05  126.49
 -11   0   0  498.45   42.40
 -11   0   0  498.45   42.40
  11   0   0  464.55   46.40
  11   0   0  464.55   46.40
 -12   0   0  122.09   14.30
 -12   0   0  122.09   14.30
  12   0   0  130.69   19.50
  12   0   0   83.49   34.80
  12   0   0  130.69   19.50
  12   0   0   83.49   34.80
 -13   0   0    7.10   10.00
 -13   0   0    7.10   10.00
  13   0   0   15.80   27.20
  13   0   0   31.00   14.50
  13   0   0   31.00   14.50
  13   0   0   16.10   27.10
 -14   0   0   17.50    9.90
 -14   0   0   17.50    9.90
  14   0   0    6.80   14.00
  14   0   0    6.80   14.00
 -15   0   0   15.60   10.50
 -15   0   0   15.60   10.50
  15  -1   0   -1.50   12.90
  15  -1   0   -1.50   12.90
 -15   1   0   12.10   11.40
 -15   1   0   12.10   11.40
  14  -1   0   14.80   15.10
  14  -1   0   14.80   15.10
 -14   1   0    1.10    9.70
 -14   1   0    1.10    9.70
  13  -1   0   28.00   26.90
  13  -1   0   -1.20   14.30
  13  -1   0   -1.20   14.30
  13  -1   0   28.30   26.80
 -13   1   0    9.10    8.80
 -13   1   0    9.10    8.80
  12  -1   0  137.49   36.60
  12  -1   0  139.49   36.60
  12  -1   0  166.98   22.50
  12  -1   0  166.98   22.50
 -12   1   0  151.78   16.70
 -12   1   0  151.78   16.70
  11  -1   0  375.56   37.50
  11  -1   0  375.56   37.50
 -11   1   0  372.66   36.10
 -11   1   0  372.66   36.10
  10  -1   0  667.23   73.09
  10  -1   0  662.03   61.49
  10  -1   0  667.83   73.19
  10  -1   0  662.03   61.49
  10  -1   0  642.44   69.19
 -10   1   0  728.43   58.49
 -10   1   0  728.43   58.49
   9  -1   0  880.11   82.19
   9  -1   0  853.11   70.89
   9  -1   0  814.52   71.19
   9  -1   0  880.51   82.19
   9  -1   0  853.11   70.89
   9  -1   0  814.52   71.19
   9  -1   0  810.22   78.49
  -9   1   0  858.31   69.89
  -9   1   0  763.12   68.39
  -9   1   0  763.12   68.39
   8  -1   0  819.02   79.09
   8  -1   0  868.91   73.39
   8  -1   0  867.61   82.29
   8  -1   0  868.91   73.39
   8  -1   0  867.81   82.29
  -8   1   0  827.22   71.59
   7  -1   0  693.13   66.09
   7  -1   0  693.13   66.09
   7  -1   0  640.14   57.29
   7  -1   0  640.14   57.29
  -7   1   0  647.44   55.59
   6  -1   0  825.42   69.59
   6  -1   0  790.22   76.39
   6  -1   0  825.42   69.59
   6  -1   0  789.52   76.29
  -6   1   0  813.82   67.89
   5  -1   0  936.11   90.29
   5  -1   0 1025.40   84.99
   5  -1   0  934.21   90.19
   5  -1   0 1025.40   84.99
  -5   1   0 1068.89   83.89
   4  -1   0  426.26   46.20
   4  -1   0  441.26   39.90
   4  -1   0  426.16   46.20
   4  -1   0  441.26   39.90
  -4   1   0  482.05   38.40
   3  -1   0  617.64   52.59
   3  -1   0  623.24   58.99
   3  -1   0  623.34   58.99
   3  -1   0  617.64   52.59
   2  -1   0   40.30   18.30
   2  -1   0   40.20   18.30
   2  -1   0   41.30    7.60
   2  -1   0   41.30    7.60
   1  -1   0 6825.62  561.14
   1  -1   0 6831.22  561.14
  -1  -1   0  471.25   37.90
  -1  -1   0  471.45   37.90
   1   1   0  436.76   39.30
   1   1   0  436.36   39.30
   2   1   0 1679.63  140.39
   2   1   0 1680.63  140.39
   3   1   0 1839.22  166.48
   3   1   0 1838.62  166.48
   3   1   0 2130.19  163.98
   3   1   0 2130.19  163.98
  -4  -1   0  286.57   25.20
   4   1   0  233.78   24.10
   4   1   0  233.78   24.10
   4   1   0  300.07   31.80
   4   1   0  301.37   31.90
  -5  -1   0  207.58   21.10
   5   1   0  198.58   27.50
   5   1   0  198.88   27.50
   5   1   0  197.98   19.50
   5   1   0  197.98   19.50
  -6  -1   0  142.79   16.80
   6   1   0  189.98   28.60
   6   1   0  149.49   17.10
   6   1   0  149.49   17.10
   6   1   0  189.48   28.50
  -7  -1   0   31.10    8.90
   7   1   0   29.80   22.70
   7   1   0   29.80   22.70
   7   1   0   50.99   10.30
   7   1   0   50.99   10.30
  -8  -1   0 1088.99   89.19
   8   1   0 1023.90   89.09
   8   1   0 1023.90   89.09
  -9  -1   0 1595.34  138.89
  -9  -1   0 1595.34  138.89
  -9  -1   0 1836.52  141.59
   9   1   0 1558.34  142.89
   9   1   0 1807.12  150.78
   9   1   0 1807.02  150.88
 -10  -1   0 1030.20   87.19
 -10  -1   0 1133.49   91.09
 -10  -1   0 1030.20   87.19
  10   1   0 1058.49   89.69
  10   1   0  988.20  101.19
  10   1   0  988.30  101.19
  10   1   0 1058.49   89.69
 -11  -1   0  190.18   23.70
 -11  -1   0  224.88   20.20
 -11  -1   0  224.88   20.20
  11   1   0  188.08   24.40
  11   1   0  188.08   24.40
  11   1   0  221.48   51.19
  11   1   0  221.18   51.19
 -12  -1   0   43.10    9.30
 -12  -1   0   43.10    9.30
  12   1   0   99.59   34.30
  12   1   0    3.00   14.00
  12   1   0   99.59   34.30
  12   1   0    3.00   14.00
 -13  -1   0   40.50   11.40
 -13  -1   0   40.50   11.40
  13   1   0   50.19   16.10
  13   1   0  -16.70   28.10
  13   1   0  -16.60   28.00
  13   1   0   50.19   16.10
 -14  -1   0   -1.00    9.90
 -14  -1   0   -1.00    9.90
 -15  -1   0   19.50   11.40
 -15  -1   0   19.50   11.40
  15  -2   0   -2.80   13.00
  15  -2   0   -2.80   13.00
 -15   2   0    0.00   11.00
 -15   2   0    0.00   11.00
  14  -2   0   14.00   14.50
  14  -2   0   14.00   14.50
 -14   2   0   31.10   11.30
 -14   2   0   31.10   11.30
  13  -2   0   52.59   16.90
  13  -2   0    6.80   27.60
  13  -2   0    7.00   27.50
  13  -2   0   52.59   16.90
 -13   2   0   58.59   11.20
 -13   2   0   58.59   11.20
  12  -2   0  391.96   40.80
  12  -2   0  472.85   55.59
  12  -2   0  471.05   55.59
  12  -2   0  391.96   40.80
 -12   2   0  398.86   38.20
 -12   2   0  398.86   38.20
  11  -2   0  553.24   64.19
  11  -2   0  345.57   49.90
  11  -2   0  345.37   50.69
  11  -2   0  458.55   44.10
  11  -2   0  458.55   44.10
  11  -2   0  550.24   63.99
  10  -2   0 1015.90   84.29
  10  -2   0  884.01   92.49
  10  -2   0 1015.90   84.29
  10  -2   0  974.70   94.59
  10  -2   0  974.40   94.59
 -10   2   0  964.30   81.49
 -10   2   0  964.30   81.49
   9  -2   0    7.90    9.80
   9  -2   0   -8.00   22.80
   9  -2   0   -1.30   10.30
   9  -2   0   -8.10   22.70
   9  -2   0    7.90    9.80
   9  -2   0   -1.30   10.30
   9  -2   0   29.70   23.70
  -9   2   0   13.90    5.60
  -9   2   0   13.90    5.60
   8  -2   0   24.40   11.90
   8  -2   0   24.40   11.90
   8  -2   0   68.29   23.80
   8  -2   0   43.10   23.40
   8  -2   0   68.39   23.80
   7  -2   0 1085.39   93.29
   7  -2   0 1109.29  100.19
   7  -2   0 1109.19  100.19
   7  -2   0 1085.39   93.29
   6  -2   0  152.18   19.80
   6  -2   0  194.08   29.00
   6  -2   0  152.18   19.80
   6  -2   0  193.58   28.90
   5  -2   0  202.38   30.80
   5  -2   0  182.78   20.70
   5  -2   0  202.68   30.90
   5  -2   0  182.78   20.70
   4  -2   0  273.37   27.00
   4  -2   0  258.37   33.20
   4  -2   0  273.37   27.00
   4  -2   0  258.87   33.20
   3  -2   0  315.57   42.90
   3  -2   0  418.56   34.50
   3  -2   0  315.47   42.90
   3  -2   0  418.56   34.50
   2  -2   0  470.65   39.50
   2  -2   0  470.65   39.50
   2  -2   0  430.16   41.50
   2  -2   0  427.66   41.40
  -1   2   0 2079.59  172.78
  -1   2   0 2079.59  172.78
   0  -2   0  754.62   66.29
   0  -2   0  753.12   66.29
   0   2   0  784.52   66.69
   0   2   0  788.22   66.69
   1   2   0  928.11   80.19
   1   2   0  927.91   80.19
   2   2   0   72.49   15.80
   2   2   0   72.39   15.80
   3   2   0  105.79   18.30
   3   2   0  105.89   18.40
  -4  -2   0  159.68   17.00
   4   2   0  154.88   16.30
   4   2   0  183.48   24.30
   4   2   0  183.68   24.30
   4   2   0  154.88   16.30
  -5  -2   0  435.36   36.10
   5   2   0  342.87   43.50
   5   2   0  379.36   34.40
   5   2   0  379.36   34.40
   5   2   0  342.87   43.50
  -6  -2   0  193.88   23.70
   6   2   0  256.57   33.50
   6   2   0  207.28   21.20
   6   2   0  207.28   21.20
   6   2   0  256.87   33.60
  -7  -2   0  155.28   17.20
   7   2   0  142.69   16.50
   7   2   0  120.39   26.90
   7   2   0  120.09   26.80
   7   2   0  142.69   16.50
  -8  -2   0  599.44   51.99
  -8  -2   0  599.44   51.99
  -8  -2   0  686.83   55.99
   8   2   0  577.74   54.89
   8   2   0  695.33   66.39
   8   2   0  695.33   66.39
   8   2   0  577.74   54.89
  -9  -2   0 1254.37  108.29
  -9  -2   0 1254.37  108.29
  -9  -2   0 1359.76  111.79
   9   2   0 1387.86  122.29
   9   2   0 1389.76  122.39
 -10  -2   0  181.18   15.10
 -10  -2   0  119.49   19.50
 -10  -2   0  181.18   15.10
  10   2   0  123.59   18.50
  10   2   0  123.39   36.80
  10   2   0  123.19   36.70
  10   2   0  123.59   18.50
 -11  -2   0   44.80    8.40
 -11  -2   0   44.80    8.40
 -11  -2   0   35.10   13.90
  11   2   0   61.39   32.60
  11   2   0   17.10   13.20
  11   2   0   17.10   13.20
  11   2   0   61.39   32.60
 -12  -2   0  313.97   29.90
 -12  -2   0  313.97   29.90
  12   2   0  290.27   46.80
  12   2   0  329.87   33.10
  12   2   0  329.87   33.10
  12   2   0  289.87   46.70
 -13  -2   0  198.08   20.40
 -13  -2   0  198.08   20.40
 -14  -2   0    3.50    9.40
 -14  -2   0    3.50    9.40
 -15  -2   0    9.60   13.00
 -15  -2   0    9.60   13.00
  15  -3   0    2.60   13.70
  15  -3   0    2.60   13.70
 -15   3   0    9.20   12.40
 -15   3   0    9.20   12.40
  14  -3   0   25.40   15.10
  14  -3   0   25.40   15.10
 -14   3   0   16.40   10.90
 -14   3   0   16.40   10.90
  13  -3   0  226.68   29.40
  13  -3   0  217.18   38.10
  13  -3   0  216.78   38.10
  13  -3   0  226.68   29.40
  12  -3   0  601.54   68.39
  12  -3   0  601.84   68.49
  12  -3   0  556.84   57.29
  12  -3   0  556.84   57.29
 -12   3   0  642.44   53.39
 -12   3   0  642.44   53.39
  11  -3   0  588.24   66.99
  11  -3   0  587.94   66.99
  11  -3   0  510.75   53.69
  11  -3   0  510.75   53.69
 -11   3   0  585.34   49.60
 -11   3   0  585.34   49.60
  10  -3   0   14.70   12.00
  10  -3   0   10.80   25.80
  10  -3   0   27.30   13.00
  10  -3   0   14.70   12.00
  10  -3   0   11.00   25.70
  10  -3   0    1.70   29.00
  10  -3   0    1.40   29.60
  10  -3   0   27.30   13.00
 -10   3   0   13.80    7.70
 -10   3   0   13.80    7.70
   9  -3   0   89.59   16.80
   9  -3   0   90.39   15.00
   9  -3   0   81.09   27.20
   9  -3   0   81.29   27.20
   9  -3   0  102.39   29.90
   9  -3   0   89.59   16.80
   9  -3   0   90.39   15.00
  -9   3   0   92.29   11.10
  -9   3   0   92.29   11.10
   8  -3   0  774.92   70.29
   8  -3   0  759.02   78.39
   8  -3   0  835.42   78.79
   8  -3   0  835.42   78.79
   8  -3   0  774.92   70.29
   7  -3   0  244.18   36.70
   7  -3   0  243.68   36.70
   7  -3   0  269.37   27.90
   7  -3   0  269.37   27.90
   7  -3   0  297.97   37.10
   6  -3   0  475.45   45.50
   6  -3   0  350.76   42.40
   6  -3   0  359.76   45.40
   6  -3   0  475.95   39.10
   6  -3   0  359.16   45.30
   6  -3   0  475.95   39.10
   6  -3   0  350.26   42.40
   5  -3   0   39.30   11.60
   5  -3   0   49.10   23.90
   5  -3   0   39.30   11.60
   5  -3   0   49.30   23.90
   4  -3   0   26.00   13.30
   4  -3   0  -35.20   21.80
   4  -3   0   26.30   13.30
   4  -3   0   23.60    9.60
   4  -3   0  -35.10   21.80
   4  -3   0   23.60    9.60
   3  -3   0 2072.69  167.08
   3  -3   0 2072.69  167.08
   3  -3   0 1963.60  168.98
   3  -3   0 1963.50  168.98
   2  -3   0 9999.00  803.32
   2  -3   0 9990.30  803.32
  -2   3   0 9557.24  802.72
  -2   3   0 9556.74  802.72
   1  -3   0  276.87   27.90
   1  -3   0  279.17   24.70
   1  -3   0  279.17   24.70
   1  -3   0  242.18   22.20
  -1   3   0  227.28   29.30
  -1   3   0  227.58   29.30
   0  -3   0 1010.60   89.99
   0  -3   0 1010.60   89.99
   0   3   0 1081.09   91.49
   0   3   0 1080.49   91.49
  -1  -3   0   98.19   12.80
  -1  -3   0  141.49   15.60
  -1  -3   0  141.49   15.90
   1   3   0  137.39   20.70
   1   3   0  137.39   20.70
  -2  -3   0 1233.38  101.19
  -2  -3   0 1233.38  101.29
   2   3   0 1206.88  104.99
   2   3   0 1207.18  104.99
  -3  -3   0  145.49   14.60
   3   3   0  101.89   20.20
   3   3   0  101.69   20.10
  -4  -3   0   14.50    8.20
   4   3   0   17.90   16.30
   4   3   0   18.00   16.30
  -5  -3   0  256.47   26.40
   5   3   0  234.18   23.30
   5   3   0  225.58   31.90
   5   3   0  225.38   31.90
   5   3   0  234.18   23.30
   6   3   0   43.90   21.10
   6   3   0   44.00   21.20
  -7  -3   0  704.83   58.29
   7   3   0  620.84   66.39
   7   3   0  638.64   56.19
   7   3   0  638.64   56.19
   7   3   0  620.84   66.39
  -8  -3   0 1548.65  124.09
  -8  -3   0 1416.56  120.29
  -8  -3   0 1416.56  120.29
   8   3   0 1646.94  134.09
   8   3   0 1362.06  121.69
   8   3   0 1647.44  134.09
   8   3   0 1362.06  121.69
  -9  -3   0  354.06   31.40
  -9  -3   0  355.86   37.10
  -9  -3   0  354.06   31.40
   9   3   0  358.66   33.30
   9   3   0  384.96   51.29
   9   3   0  383.66   51.19
   9   3   0  358.66   33.30
 -10  -3   0  147.29   13.40
 -10  -3   0  115.29   19.40
 -10  -3   0  147.29   13.40
  10   3   0  118.49   17.90
  10   3   0   97.19   16.30
  10   3   0  118.49   17.90
  10   3   0   97.19   16.30
  10   3   0  119.19   37.10
  10   3   0  119.09   37.10
 -11  -3   0   35.50    8.10
 -11  -3   0   35.50    8.10
  11   3   0   64.69   35.90
  11   3   0   64.59   35.80
 -12  -3   0  341.27   41.90
 -12  -3   0  435.26   35.90
 -12  -3   0  435.26   35.90
  12   3   0  337.37   54.39
  12   3   0  336.57   54.29
 -13  -3   0   26.60    9.40
 -13  -3   0   26.60    9.40
 -14  -3   0   11.00   10.10
 -14  -3   0   11.00   10.10
 -15  -3   0   25.70   11.30
 -15  -3   0   25.70   11.30
  15  -4   0   -3.00   13.70
  15  -4   0   -3.00   13.70
 -15   4   0   22.70   14.10
 -15   4   0   22.70   14.10
  14  -4   0    8.10   14.00
  14  -4   0    8.10   14.00
 -14   4   0   26.70   11.90
 -14   4   0   26.70   11.90
  13  -4   0   84.69   19.50
  13  -4   0   84.69   19.50
 -13   4   0  119.09   15.80
 -13   4   0  119.09   15.80
  12  -4   0  534.25   51.39
  12  -4   0  534.25   51.39
  12  -4   0  533.45   64.09
  12  -4   0  540.15   64.29
 -12   4   0  501.75   47.60
 -12   4   0  501.75   47.60
  11  -4   0  -13.30   26.70
  11  -4   0   56.79   33.90
  11  -4   0   56.79   35.00
  11  -4   0  -13.20   26.60
  11  -4   0   43.40   15.20
  11  -4   0   43.40   15.20
 -11   4   0   18.40    9.90
 -11   4   0   18.40    9.90
  10  -4   0  251.07   44.00
  10  -4   0  237.08   27.30
  10  -4   0  229.78   38.40
  10  -4   0  237.08   27.30
  10  -4   0  229.28   38.30
  10  -4   0  251.47   42.90
 -10   4   0  262.07   24.00
 -10   4   0  262.07   24.00
   9  -4   0  663.13   62.39
   9  -4   0  663.13   62.39
   9  -4   0  661.13   60.09
   9  -4   0  661.73   71.79
   9  -4   0  661.13   60.09
   9  -4   0  661.63   71.79
   9  -4   0  709.83   73.99
  -9   4   0  681.43   57.49
  -9   4   0  681.43   57.49
   8  -4   0 1802.72  153.38
   8  -4   0 1802.72  153.38
   8  -4   0 1912.81  161.78
   8  -4   0 1902.41  160.38
   8  -4   0 1779.12  154.68
   8  -4   0 1779.12  154.68
   8  -4   0 1910.81  161.78
   7  -4   0 1478.95  128.89
   7  -4   0 1342.77  125.49
   7  -4   0 1510.45  127.39
   7  -4   0 1464.45  121.59
   7  -4   0 1344.77  125.49
   7  -4   0 1464.45  121.59
   7  -4   0 1473.85  128.89
   6  -4   0  243.28   26.20
   6  -4   0  210.48   30.50
   6  -4   0  252.37   37.40
   6  -4   0  252.77   37.50
   6  -4   0  243.28   26.20
   6  -4   0  210.18   30.50
   6  -4   0  247.58   34.50
   5  -4   0   40.00   12.10
   5  -4   0   29.50   16.00
   5  -4   0   16.40   28.60
   5  -4   0   19.00   22.10
   5  -4   0   29.50   16.00
   5  -4   0   40.00   12.10
   5  -4   0   16.40   28.70
   4  -4   0  623.74   58.89
   4  -4   0  598.44   52.29
   4  -4   0  530.15   69.39
   4  -4   0  581.44   56.89
   4  -4   0  598.44   52.29
   4  -4   0  529.85   69.39
   4  -4   0  582.04   56.89
   3  -4   0 1644.44  135.49
   3  -4   0 1644.44  135.49
   3  -4   0 1593.24  138.69
   3  -4   0 1585.44  138.59
   3  -4   0 1643.44  137.99
   2  -4   0 1752.72  136.79
   2  -4   0 1670.63  140.29
   2  -4   0 1752.72  136.79
   2  -4   0 1674.03  138.39
   2  -4   0 1671.53  140.29
  -2   4   0 1485.55  138.89
  -2   4   0 1487.05  138.89
   1  -4   0  841.72   74.59
   1  -4   0  899.81   70.89
   1  -4   0  841.12   74.89
  -1   4   0  803.32   78.29
  -1   4   0  804.22   78.39
   0   4   0 3325.47  277.37
   0   4   0 3324.17  277.37
  -1  -4   0  869.61   70.69
  -1  -4   0  843.32   71.79
  -1  -4   0  843.22   71.99
   1   4   0  795.62   76.59
   1   4   0  795.42   76.49
  -2  -4   0 1854.71  148.69
  -2  -4   0 1945.21  149.29
  -2  -4   0 1855.01  148.79
   2   4   0 1626.84  152.88
   2   4   0 1626.94  152.88
  -3  -4   0 1068.89   85.39
   3   4   0  958.50   89.69
   3   4   0  958.50   89.69
  -4  -4   0   29.10   10.20
   4   4   0   24.60   20.00
   4   4   0   24.50   19.90
  -5  -4   0    2.00    9.60
   5   4   0   14.40    9.70
   5   4   0   14.40    9.70
   5   4   0   54.49   22.40
   5   4   0   54.69   22.40
  -6  -4   0  336.97   34.60
   6   4   0  349.57   32.90
   6   4   0  349.57   32.90
  -7  -4   0 2767.82  227.28
   7   4   0 2603.14  225.58
   7   4   0 2870.51  234.28
   7   4   0 2603.14  225.58
   7   4   0 2870.11  234.28
  -8  -4   0 1171.08   95.79
  -8  -4   0 1171.08   95.79
  -8  -4   0 1225.68  100.29
   8   4   0 1093.09   97.49
   8   4   0 1093.09   97.49
  -9  -4   0   29.30    6.20
  -9  -4   0   29.30    6.20
  -9  -4   0   57.79   14.10
   9   4   0   58.09   12.20
   9   4   0   58.09   12.20
   9   4   0    5.10   29.20
   9   4   0    5.50   29.10
 -10  -4   0   13.50    6.20
 -10  -4   0   13.50    6.20
 -10  -4   0   18.10   14.30
  10   4   0   38.60   31.80
  10   4   0   20.10   11.70
  10   4   0   20.10   11.70
  10   4   0   38.60   31.80
 -11  -4   0  448.56   37.50
 -11  -4   0  448.56   37.50
 -11  -4   0  361.66   45.10
  11   4   0  375.66   39.00
  11   4   0  375.66   39.00
  11   4   0  517.45   65.79
  11   4   0  518.25   65.89
 -12  -4   0  252.07   44.80
 -12  -4   0  368.66   32.30
 -12  -4   0  368.66   32.30
 -13  -4   0   -9.70    8.20
 -13  -4   0   -9.70    8.20
 -14  -4   0   60.69   12.00
 -14  -4   0   60.69   12.00
  15  -5   0    5.10   14.30
  15  -5   0    5.10   14.30
 -15   5   0   16.50   12.90
 -15   5   0   16.50   12.90
  14  -5   0    5.40   14.20
  14  -5   0    5.40   14.20
 -14   5   0  -24.70   11.20
 -14   5   0  -24.70   11.20
  13  -5   0  114.49   20.50
  13  -5   0  114.49   20.50
 -13   5   0  143.79   18.10
 -13   5   0  143.79   18.10
  12  -5   0  122.29   39.60
  12  -5   0  182.98   37.80
  12  -5   0  176.68   24.20
  12  -5   0  122.19   38.50
  12  -5   0  183.08   37.80
  12  -5   0  176.68   24.20
 -12   5   0  217.58   21.50
 -12   5   0  217.58   21.50
  11  -5   0   54.89   35.90
  11  -5   0   26.40   15.70
  11  -5   0   26.40   15.70
  11  -5   0   75.49   28.80
  11  -5   0   54.89   34.70
  11  -5   0   75.49   28.70
 -11   5   0   40.20   11.60
 -11   5   0   40.20   11.60
  10  -5   0  463.25   63.79
  10  -5   0  509.05   51.79
  10  -5   0  509.05   51.79
  10  -5   0  463.55   62.79
  10  -5   0  662.93   65.39
  10  -5   0  662.83   65.39
 -10   5   0  561.84   49.60
 -10   5   0  561.84   49.60
   9  -5   0 2054.69  189.38
   9  -5   0 2091.19  180.68
   9  -5   0 2091.19  180.68
   9  -5   0 2064.69  188.78
  -9   5   0 2288.47  179.18
  -9   5   0 2288.47  179.18
   8  -5   0   32.50   15.20
   8  -5   0   27.40   27.20
   8  -5   0   34.90   13.60
   8  -5   0   32.50   15.20
   8  -5   0   92.19   27.90
   8  -5   0   92.09   27.90
   8  -5   0   34.90   13.60
  -8   5   0   34.50    9.50
  -8   5   0   34.50    9.50
   7  -5   0   -3.40   41.90
   7  -5   0   19.60   13.40
   7  -5   0   19.60   13.40
   7  -5   0   44.50   24.90
   7  -5   0  -11.70   24.90
   7  -5   0   -3.40   41.80
   7  -5   0  -11.60   24.90
   6  -5   0   62.39   14.20
   6  -5   0   35.90   23.00
   6  -5   0   32.20   28.00
   6  -5   0   13.20   21.20
   6  -5   0   13.20   21.20
   6  -5   0   32.20   27.90
   6  -5   0   62.39   14.20
   5  -5   0  116.59   40.10
   5  -5   0   82.79   26.00
   5  -5   0  116.09   40.20
   5  -5   0  135.29   25.90
   5  -5   0  156.18   19.70
   5  -5   0  134.99   25.80
   5  -5   0  156.18   19.70
   4  -5   0  475.95   66.99
   4  -5   0  524.45   53.59
   4  -5   0  475.95   66.99
   4  -5   0  474.85   53.09
   4  -5   0  475.65   53.19
   4  -5   0  482.05   46.00
   4  -5   0  482.05   46.00
   3  -5   0 1777.92  156.88
   3  -5   0 1775.72  156.88
   3  -5   0 1868.41  152.48
   3  -5   0 1868.41  152.48
   2  -5   0  566.04   55.59
   2  -5   0  608.14   56.99
   2  -5   0  564.94   56.19
   2  -5   0  561.24   47.80
   2  -5   0  629.14   57.19
  -2   5   0  540.95   56.39
  -2   5   0  541.05   56.39
   1  -5   0 1234.18  106.09
   1  -5   0 1234.18  106.39
   0  -5   0 1611.54  131.59
   0  -5   0 1583.14  129.29
   0  -5   0 1611.74  131.39
   0   5   0 1472.75  135.59
   0   5   0 1470.45  135.59
  -1  -5   0 2376.96  186.48
  -1  -5   0 2376.26  186.28
   1   5   0 2079.19  190.48
   1   5   0 2080.99  190.48
  -2  -5   0 3575.34  297.47
  -2  -5   0 3575.84  297.37
   2   5   0 3656.43  303.77
   2   5   0 3654.03  303.77
  -3  -5   0   12.50   10.90
  -3  -5   0   12.50   10.50
  -3  -5   0    8.60    9.00
   3   5   0   -2.60   20.10
   3   5   0   -2.60   20.00
  -4  -5   0   24.30   10.10
   4   5   0   20.30   22.70
   4   5   0   20.40   22.70
  -5  -5   0  305.47   32.60
  -6  -5   0 1478.05  133.49
   6   5   0 1616.24  141.99
   6   5   0 1609.74  132.39
   6   5   0 1609.74  132.39
   6   5   0 1617.84  141.99
  -7  -5   0 2373.06  192.78
  -7  -5   0 2373.06  192.78
  -7  -5   0 2228.68  195.68
   7   5   0 2287.67  193.78
   7   5   0 2403.06  194.38
   7   5   0 2287.67  193.78
   7   5   0 2403.06  194.38
  -8  -5   0  156.18   15.30
  -8  -5   0  180.28   22.80
  -8  -5   0  156.18   15.30
   8   5   0  171.38   19.30
   8   5   0  162.08   39.10
   8   5   0  161.88   39.00
   8   5   0  171.38   19.30
  -9  -5   0   24.70    6.50
  -9  -5   0   24.70    6.50
  -9  -5   0   34.40   13.60
   9   5   0   35.50   12.10
   9   5   0   10.20   34.40
   9   5   0    8.90   34.30
   9   5   0   35.50   12.10
 -10  -5   0 1006.80   84.79
 -10  -5   0 1006.80   84.79
  10   5   0 1066.49  136.59
  10   5   0 1068.19  136.69
 -11  -5   0  476.95   38.40
 -11  -5   0  476.95   38.40
  11   5   0  319.67   59.89
  11   5   0  418.46   40.40
  11   5   0  319.37   59.99
  11   5   0  418.46   40.40
 -12  -5   0  131.39   14.80
 -12  -5   0  115.09   24.00
 -12  -5   0  131.39   14.80
 -13  -5   0   53.09   10.70
 -13  -5   0   53.09   10.70
 -14  -5   0   26.50   11.60
 -14  -5   0   26.50   11.60
  15  -6   0   -2.20   13.80
  15  -6   0   -2.20   13.80
 -15   6   0   22.70   13.80
 -15   6   0   22.70   13.80
  14  -6   0   35.60   15.10
  14  -6   0   35.60   15.10
 -14   6   0  -12.70   12.60
 -14   6   0  -12.70   12.60
  13  -6   0  185.48   25.30
  13  -6   0  185.48   25.30
 -13   6   0  230.28   23.90
 -13   6   0  230.28   23.90
  12  -6   0    1.40   13.50
  12  -6   0   -0.70   24.40
  12  -6   0   -0.70   24.40
  12  -6   0    1.40   13.50
 -12   6   0   -0.40   11.60
 -12   6   0   -0.40   11.60
  11  -6   0  171.38   41.80
  11  -6   0  209.98   38.90
  11  -6   0  171.38   43.00
  11  -6   0  244.08   26.80
  11  -6   0  244.08   26.80
  11  -6   0  210.58   39.00
 -11   6   0  215.88   24.10
 -11   6   0  215.88   24.10
  10  -6   0 1260.37  119.39
  10  -6   0 1260.37  119.39
  10  -6   0 1532.25  129.89
  10  -6   0 1531.75  129.89
 -10   6   0 1412.36  118.59
 -10   6   0 1412.36  118.59
   9  -6   0   97.49   36.40
   9  -6   0   97.49   35.30
   9  -6   0  117.09   18.20
   9  -6   0  117.09   18.20
   9  -6   0  112.19   22.80
   8  -6   0   39.00   29.70
   8  -6   0    5.30   11.30
   8  -6   0   24.70   18.50
   8  -6   0    5.30   11.30
   8  -6   0   38.90   29.60
   8  -6   0   48.00   29.70
   8  -6   0   47.90   30.60
  -8   6   0   30.40   10.30
  -8   6   0   30.40   10.30
   7  -6   0   51.89   13.20
   7  -6   0   51.89   13.20
   7  -6   0   85.19   30.30
   7  -6   0  154.78   38.90
   7  -6   0   86.09   29.60
   7  -6   0  154.98   39.00
   6  -6   0   54.89   37.80
   6  -6   0   54.89   37.70
   6  -6   0   85.49   26.60
   6  -6   0   83.89   27.00
   6  -6   0    0.00   38.10
   6  -6   0   -0.10   38.10
   5  -6   0   29.80   23.10
   5  -6   0   30.20   22.80
   5  -6   0   88.49   41.70
   5  -6   0   88.59   41.80
   5  -6   0   42.80   23.40
   5  -6   0   42.80   23.50
   4  -6   0   66.89   23.70
   4  -6   0   68.99   46.20
   4  -6   0   67.39   23.20
   4  -6   0   68.89   46.20
   3  -6   0 1394.56  115.59
   3  -6   0 1251.47  117.29
   3  -6   0 1247.08  117.29
   3  -6   0 1393.66  116.09
   2  -6   0   43.10   19.80
   2  -6   0   65.99   19.10
   2  -6   0   31.50    6.40
   2  -6   0   43.10   20.40
   2  -6   0   66.19   19.10
  -2   6   0   18.20   18.90
  -2   6   0   18.10   18.90
   1  -6   0 1607.94  131.79
   1  -6   0 1550.34  127.29
   1  -6   0 1607.14  131.39
  -1   6   0 1443.36  135.19
  -1   6   0 1441.66  135.19
   0  -6   0  883.21   80.19
   0  -6   0  882.81   79.89
   0  -6   0  924.71   76.69
  -1  -6   0 4131.69  342.37
  -1  -6   0 4130.59  342.17
   1   6   0 4154.58  347.67
   1   6   0 4152.28  347.67
  -2  -6   0  476.75   44.70
  -2  -6   0  492.95   46.40
  -2  -6   0  492.95   46.00
   2   6   0  474.15   57.09
   2   6   0  475.45   57.19
  -3  -6   0   30.90   11.40
  -3  -6   0    5.30    9.50
  -3  -6   0   30.90   11.80
   3   6   0    6.10   21.90
   3   6   0    6.20   22.00
  -4  -6   0  385.16   40.10
   4   6   0  436.96   51.09
   4   6   0  438.16   51.09
  -5  -6   0   12.10   10.30
   5   6   0    5.60   23.30
   5   6   0    5.60   23.30
  -6  -6   0  932.81   76.59
  -6  -6   0  848.52   81.49
  -6  -6   0  932.81   76.59
   6   6   0  930.51   79.89
   6   6   0  944.81   80.39
   6   6   0  930.51   79.89
   6   6   0  944.81   80.39
  -7  -6   0  182.48   17.50
  -7  -6   0  182.48   17.50
  -7  -6   0  231.88   25.80
   7   6   0  141.39   39.40
   7   6   0  141.29   39.30
   7   6   0  208.28   21.90
   7   6   0  208.28   21.90
  -8  -6   0    2.80    5.20
  -8  -6   0    2.80    5.20
  -8  -6   0    2.10   12.80
   8   6   0   32.00   34.70
   8   6   0    6.70   12.20
   8   6   0   32.10   34.80
   8   6   0    6.70   12.20
  -9  -6   0  813.22   69.19
  -9  -6   0  813.22   69.19
   9   6   0  836.22   72.69
   9   6   0  836.22   72.69
   9   6   0  835.62   97.89
   9   6   0  835.42   97.89
 -10  -6   0  473.85   41.00
 -10  -6   0  473.85   41.00
  10   6   0  483.05   44.10
  10   6   0  419.56   67.19
  10   6   0  419.06   67.29
  10   6   0  483.05   44.10
 -11  -6   0  373.06   33.60
 -11  -6   0  373.06   33.60
  11   6   0  372.06   87.19
  11   6   0  372.56   87.19
  11   6   0  359.76   36.00
  11   6   0  359.76   36.00
 -12  -6   0   31.60    9.20
 -12  -6   0   31.60    9.20
 -13  -6   0   24.20    9.90
 -13  -6   0   24.20    9.90
 -14  -6   0  -10.00    9.60
 -14  -6   0  -10.00    9.60
  14  -7   0   41.00   15.30
  14  -7   0   41.00   15.30
  13  -7   0   -3.20   14.00
  13  -7   0   -3.20   14.00
 -13   7   0   28.00   14.40
 -13   7   0   28.00   14.40
  12  -7   0   17.10   13.70
  12  -7   0   17.10   13.70
  12  -7   0   39.40   40.70
  12  -7   0   39.40   39.50
 -12   7   0  -23.60   12.70
 -12   7   0  -23.60   12.70
  11  -7   0  549.74   66.49
  11  -7   0  606.94   54.39
  11  -7   0  549.54   66.39
  11  -7   0  606.94   54.39
 -11   7   0  538.45   53.79
 -11   7   0  538.45   53.79
  10  -7   0  864.21   95.39
  10  -7   0 1020.70   83.89
  10  -7   0  891.91   99.39
  10  -7   0  891.81  100.69
  10  -7   0 1020.70   83.89
 -10   7   0  930.01   82.99
 -10   7   0  930.01   82.99
   9  -7   0  263.77   43.70
   9  -7   0  250.57   33.20
   9  -7   0  263.37   43.60
   9  -7   0  250.57   33.20
   9  -7   0  233.78   33.20
  -9   7   0  277.27   27.90
  -9   7   0  277.27   27.90
   8  -7   0   69.49   33.40
   8  -7   0   39.10   12.80
   8  -7   0   20.00   30.20
   8  -7   0   69.59   33.50
   8  -7   0   39.10   12.80
   8  -7   0   20.00   31.20
   8  -7   0   16.90   19.40
  -8   7   0   23.00   12.20
  -8   7   0   23.00   12.20
   7  -7   0   15.70   11.80
   7  -7   0   15.70   11.80
   7  -7   0   86.59   38.10
   7  -7   0   49.80   21.50
   7  -7   0   86.49   38.10
   7  -7   0   13.90   28.30
   7  -7   0   13.90   27.40
  -7   7   0   31.30   11.90
  -7   7   0   31.30   11.90
   6  -7   0  139.09   16.50
   6  -7   0   32.30   39.60
   6  -7   0  139.09   16.50
   6  -7   0   99.69   30.00
   6  -7   0   32.50   39.70
   6  -7   0  106.79   23.00
   6  -7   0   99.79   29.20
   5  -7   0  110.09   48.30
   5  -7   0   68.99   27.00
   5  -7   0   49.90   27.10
   5  -7   0   69.09   26.20
   5  -7   0  110.19   48.30
   5  -7   0   52.09   27.10
   4  -7   0  705.83   68.69
   4  -7   0  705.53   68.69
   4  -7   0  490.05   80.49
   4  -7   0  629.74   63.59
   4  -7   0  629.94   64.39
   4  -7   0  488.95   80.29
   3  -7   0  214.28   31.50
   3  -7   0  176.18   31.20
   3  -7   0  214.28   30.80
   3  -7   0  176.78   31.20
   2  -7   0   99.09   23.70
   2  -7   0   80.99   10.00
   2  -7   0   99.09   23.00
  -2   7   0   68.49   23.20
  -2   7   0   68.49   23.20
   1  -7   0  114.99   24.70
   1  -7   0  180.48   30.60
   1  -7   0  149.88   15.80
   1  -7   0  179.28   30.60
   1  -7   0  114.89   25.40
  -1   7   0  117.79   29.00
  -1   7   0  117.89   29.00
   0  -7   0 4495.15  368.76
   0  -7   0 4496.45  368.96
   0   7   0 4413.16  374.66
   0   7   0 4408.96  374.66
  -1  -7   0  281.77   31.20
  -1  -7   0  272.77   27.90
  -1  -7   0  281.57   30.70
   1   7   0  222.38   39.10
   1   7   0  221.68   39.00
  -2  -7   0   55.19   11.70
  -2  -7   0   47.00   15.60
  -2  -7   0   47.00   15.10
   2   7   0   40.20   24.70
   2   7   0   40.20   24.70
  -3  -7   0  211.18   23.50
  -3  -7   0  201.48   23.40
  -3  -7   0  211.18   23.90
   3   7   0  230.68   38.80
   3   7   0  230.98   38.90
  -4  -7   0   30.50   11.70
   4   7   0   35.40   27.90
   4   7   0   35.40   27.90
  -5  -7   0  490.15   49.00
  -5  -7   0  489.25   42.90
  -5  -7   0  489.25   42.90
   5   7   0  564.54   63.49
   5   7   0  540.75   48.10
   5   7   0  564.94   63.59
   5   7   0  540.75   48.10
  -6  -7   0  106.09   11.00
  -6  -7   0  111.99   18.50
  -6  -7   0  106.09   11.00
   6   7   0   62.99   17.90
   6   7   0   95.29   33.90
   6   7   0   95.29   34.00
   6   7   0  143.19   21.20
   6   7   0   62.99   17.90
   6   7   0  143.19   21.20
  -7  -7   0  305.47   38.60
  -7  -7   0  347.17   32.30
  -7  -7   0  347.17   32.30
   7   7   0  461.15   37.30
   7   7   0  415.56   39.00
   7   7   0  415.56   39.00
   7   7   0  461.15   37.30
  -8  -7   0   66.99   10.00
  -8  -7   0   43.40   16.90
  -8  -7   0   66.99   10.00
   8   7   0  121.69   45.20
   8   7   0  122.89   45.30
   8   7   0   55.79   16.30
   8   7   0   55.79   16.30
  -9  -7   0  622.84   53.49
  -9  -7   0  622.84   53.49
   9   7   0  634.94   58.79
   9   7   0  634.94   58.79
 -10  -7   0  584.14   51.99
 -10  -7   0  584.14   51.99
  10   7   0  658.63   57.09
  10   7   0  658.63   57.09
 -11  -7   0   23.30    7.80
 -11  -7   0   23.30    7.80
  11   7   0    2.40   13.70
  11   7   0    2.40   13.70
 -12  -7   0   17.10    8.80
 -12  -7   0   17.10    8.80
  12   7   0  -10.70   13.20
  12   7   0  -10.70   13.20
 -13  -7   0  -22.10    9.40
 -13  -7   0  -22.10    9.40
  14  -8   0   10.70   13.80
  14  -8   0   10.70   13.80
 -14   8   0  -10.80   14.90
 -14   8   0  -10.80   14.90
  13  -8   0   10.70   14.00
  13  -8   0   10.70   14.00
 -13   8   0   33.90   16.30
 -13   8   0   33.90   16.30
  12  -8   0  194.28   23.90
  12  -8   0  194.28   23.90
 -12   8   0  152.78   23.60
 -12   8   0  152.78   23.60
  11  -8   0  375.46   40.30
  11  -8   0  375.46   40.30
 -11   8   0  415.16   39.90
 -11   8   0  415.16   39.90
  10  -8   0  450.45   52.69
  10  -8   0  354.16   37.90
  10  -8   0  353.46   42.80
  10  -8   0  451.75   52.59
  10  -8   0  354.16   37.90
 -10   8   0  351.86   37.90
 -10   8   0  351.86   37.90
   9  -8   0  213.28   42.50
   9  -8   0  229.78   31.90
   9  -8   0  182.98   24.00
   9  -8   0  182.98   24.00
   9  -8   0  213.08   42.50
  -9   8   0  193.28   25.50
  -9   8   0  193.28   25.50
   8  -8   0   22.90   12.50
   8  -8   0    9.00   20.50
   8  -8   0   41.90   32.60
   8  -8   0   -9.20   34.70
   8  -8   0   22.90   12.50
   8  -8   0   41.90   31.50
   8  -8   0   -9.30   34.70
  -8   8   0   34.90   15.50
  -8   8   0   34.90   15.50
   7  -8   0   91.69   32.50
   7  -8   0  147.79   46.60
   7  -8   0  129.49   18.30
   7  -8   0  148.09   46.60
   7  -8   0   91.59   33.40
   7  -8   0  129.49   18.30
   7  -8   0  171.78   27.80
  -7   8   0  112.99   18.90
  -7   8   0  112.99   18.90
   6  -8   0   -1.80   10.60
   6  -8   0   10.60   42.80
   6  -8   0   10.40   42.70
   6  -8   0   -1.80   10.60
   6  -8   0   30.00   28.00
   6  -8   0   14.80   19.00
   6  -8   0   30.00   27.10
  -6   8   0   10.60   13.40
  -6   8   0   10.60   13.40
   5  -8   0   84.19   14.30
   5  -8   0  113.29   23.40
   5  -8   0   49.99   27.10
   5  -8   0   56.19   52.99
   5  -8   0   55.89   52.79
   5  -8   0   84.19   14.30
   5  -8   0   49.99   26.30
   4  -8   0   54.79   20.10
   4  -8   0   45.30   53.59
   4  -8   0   45.60   53.49
   4  -8   0   72.29   24.90
   4  -8   0   72.29   25.70
   3  -8   0   71.89   20.50
   3  -8   0  109.39   24.80
   3  -8   0  109.49   25.60
   2  -8   0  618.34   65.79
   2  -8   0  697.53   57.09
   2  -8   0  618.14   66.49
   1  -8   0 3343.47  279.67
   1  -8   0 3395.76  282.17
   1  -8   0 3397.56  281.77
   0  -8   0 1288.17   99.79
   0  -8   0 1174.78  104.39
   0  -8   0 1174.98  103.89
   0   8   0 1056.09  112.29
   0   8   0 1054.99  112.29
  -1  -8   0  561.64   53.09
  -1  -8   0  561.44   53.69
  -1  -8   0  533.15   47.00
   1   8   0  414.46   60.99
   1   8   0  415.36   60.99
  -2  -8   0   45.60   16.40
  -2  -8   0   43.80   12.00
  -2  -8   0   45.60   16.90
   2   8   0   76.79   32.20
   2   8   0   76.79   32.20
  -3  -8   0  197.58   24.90
  -3  -8   0  240.68   26.60
  -3  -8   0  240.68   27.00
   3   8   0  203.18   43.00
   3   8   0  238.28   29.30
   3   8   0  238.28   29.30
   3   8   0  203.88   43.00
  -4  -8   0  128.09   13.20
  -4  -8   0  168.18   20.30
  -4  -8   0  128.09   13.20
   4   8   0  183.78   23.90
   4   8   0  183.78   23.90
   4   8   0  146.69   58.99
   4   8   0  147.69   59.29
  -5  -8   0  207.48   19.50
  -5  -8   0  175.28   24.80
  -5  -8   0  207.48   19.50
   5   8   0  242.08   45.80
   5   8   0  233.18   27.50
   5   8   0  242.88   46.00
   5   8   0  233.18   27.50
  -6  -8   0  443.96   36.10
  -6  -8   0  370.36   43.90
  -6  -8   0  443.96   36.10
   6   8   0  324.17   59.29
   6   8   0  324.47   59.29
   6   8   0  440.16   42.10
   6   8   0  440.16   42.10
  -7  -8   0    4.00    5.50
  -7  -8   0    4.00    5.50
  -7  -8   0    8.90   14.00
   7   8   0  -21.10   15.30
   7   8   0   51.79   43.40
   7   8   0   52.89   43.30
   7   8   0  -20.80   17.30
   7   8   0  -21.10   15.30
   7   8   0  -20.80   17.30
  -8  -8   0  405.96   36.90
  -8  -8   0  405.96   36.90
   8   8   0  407.06   42.10
   8   8   0  407.06   42.10
   8   8   0  541.85   76.99
   8   8   0  542.75   77.09
  -9  -8   0  901.21   72.59
  -9  -8   0  901.21   72.59
   9   8   0  759.22   77.59
   9   8   0  759.22   77.59
 -10  -8   0  381.66   33.50
 -10  -8   0  273.07   39.60
 -10  -8   0  381.66   33.50
  10   8   0  376.26   40.00
  10   8   0  376.26   40.00
 -11  -8   0    7.30    7.60
 -11  -8   0    7.30    7.60
  11   8   0   33.30   15.20
  11   8   0   33.30   15.20
 -12  -8   0   17.30    9.20
 -12  -8   0   17.30    9.20
  12   8   0   23.30   14.20
  12   8   0   23.30   14.20
  13  -9   0   27.40   15.10
  13  -9   0   27.40   15.10
 -13   9   0   40.90   25.40
 -13   9   0   40.90   25.40
  12  -9   0  105.99   19.40
  12  -9   0  105.99   19.40
 -12   9   0  110.49   21.20
 -12   9   0  110.49   21.20
  11  -9   0  112.99   21.30
  11  -9   0  164.58   25.00
  11  -9   0  112.99   21.30
 -11   9   0  186.98   24.40
 -11   9   0  186.98   24.40
  10  -9   0  234.08   30.60
  10  -9   0  125.69   39.60
  10  -9   0  183.08   24.60
  10  -9   0  125.69   38.50
  10  -9   0  183.08   24.60
 -10   9   0  223.68   26.70
 -10   9   0  223.68   26.70
   9  -9   0  169.98   39.30
   9  -9   0  169.28   39.20
   9  -9   0   36.80   34.60
   9  -9   0  126.59   20.80
   9  -9   0  126.59   20.80
   9  -9   0   96.19   25.70
   9  -9   0   36.80   33.60
  -9   9   0  145.79   22.80
  -9   9   0  145.79   22.80
   8  -9   0  195.08   25.10
   8  -9   0  164.18   38.60
   8  -9   0  195.08   25.10
   8  -9   0  259.97   50.79
   8  -9   0  260.47   50.89
   8  -9   0  175.88   32.20
   8  -9   0  164.18   39.70
   7  -9   0  328.77   51.99
   7  -9   0  549.45   72.49
   7  -9   0  483.35   43.70
   7  -9   0  483.35   43.70
   7  -9   0  550.94   72.69
   7  -9   0  447.96   49.30
   7  -9   0  328.87   52.89
  -7   9   0  401.36   43.00
  -7   9   0  401.36   43.00
   6  -9   0   10.90   12.30
   6  -9   0   14.60   26.90
   6  -9   0   14.60   26.10
   6  -9   0   12.40   49.30
   6  -9   0   10.90   12.30
   6  -9   0   12.40   49.40
   6  -9   0    5.00   20.00
  -6   9   0  -19.20   15.10
  -6   9   0  -19.20   15.10
   5  -9   0  200.48   28.90
   5  -9   0   66.69   57.59
   5  -9   0   91.39   28.90
   5  -9   0   66.49   57.39
   5  -9   0   91.49   29.70
   5  -9   0  173.18   20.40
   5  -9   0  173.18   20.40
  -5   9   0  173.48   22.60
  -5   9   0  173.48   22.60
   4  -9   0  147.79   62.29
   4  -9   0   49.80   21.20
   4  -9   0  103.99   27.80
   4  -9   0  103.89   28.60
   4  -9   0  148.39   62.29
   3  -9   0  551.94   55.29
   3  -9   0  538.85   53.29
   3  -9   0  551.94   56.19
  -3   9   0  439.56   48.30
  -3   9   0  439.56   48.30
   2  -9   0  781.52   81.99
   2  -9   0  909.01   81.69
   2  -9   0  781.52   81.29
   2  -9   0  911.51   73.69
  -2   9   0  862.81   79.59
  -2   9   0  862.81   79.59
   1  -9   0 1066.39   95.69
   1  -9   0  979.70   93.89
   1  -9   0  979.70   94.49
   1  -9   0 1012.20   87.09
  -1   9   0 1097.69   92.69
  -1   9   0 1097.69   92.69
   0  -9   0  515.75   47.30
   0  -9   0  550.74   55.49
   0  -9   0  551.34   54.79
   0  -9   0  513.15   54.99
   0   9   0  484.35   51.29
   0   9   0  484.35   51.29
  -1  -9   0   30.80   16.60
  -1  -9   0   26.50   10.80
  -1  -9   0   61.09   20.80
  -1  -9   0   61.09   20.10
   1   9   0   27.20   20.20
   1   9   0   27.20   20.20
  -2  -9   0  615.54   59.09
  -2  -9   0  639.04   59.49
  -2  -9   0  636.44   58.69
  -2  -9   0  636.64   58.09
   2   9   0  495.25   56.89
   2   9   0  495.25   56.89
  -3  -9   0  185.78   26.10
  -3  -9   0  197.98   18.30
  -3  -9   0  197.98   18.30
  -3  -9   0  183.78   23.90
  -3  -9   0  213.88   27.20
  -3  -9   0  213.88   27.80
   3   9   0  215.18   29.70
   3   9   0  215.18   29.70
  -4  -9   0   85.29   17.90
  -4  -9   0   99.89   10.40
  -4  -9   0   86.89   17.30
  -4  -9   0   99.89   10.40
   4   9   0   99.09   22.90
   4   9   0   99.09   22.90
  -5  -9   0   44.20    6.90
  -5  -9   0   44.20    6.90
  -5  -9   0   17.30   13.00
   5   9   0   51.59   20.60
   5   9   0   51.59   20.60
  -6  -9   0   27.60    6.40
  -6  -9   0   27.60    6.40
  -6  -9   0   12.00   13.70
   6   9   0   -0.50   19.20
   6   9   0   -0.50   19.20
  -7  -9   0  389.56   32.50
  -7  -9   0  389.56   32.50
   7   9   0  285.27   37.60
   7   9   0  285.27   37.60
  -8  -9   0  473.15   42.40
  -8  -9   0  473.15   42.40
   8   9   0  539.25   48.80
   8   9   0  539.25   48.80
  -9  -9   0 1065.89   89.59
  -9  -9   0 1065.89   89.59
   9   9   0 1077.89   94.49
   9   9   0 1077.89   94.49
 -10  -9   0   69.09   10.50
 -10  -9   0   69.09   10.50
  10   9   0   53.59   17.70
  10   9   0   53.59   17.70
 -11  -9   0   16.90    8.30
 -11  -9   0   16.90    8.30
  11   9   0   -5.90   15.10
  11   9   0   -5.90   15.10
 -12  -9   0   14.30    9.30
 -12  -9   0   14.30    9.30
  12   9   0   19.50   14.10
  12   9   0   19.50   14.10
  13 -10   0   69.39   17.50
  13 -10   0   69.39   17.50
 -13  10   0  128.89   21.30
 -13  10   0  128.89   21.30
  12 -10   0  177.78   22.80
  12 -10   0  177.78   22.80
 -12  10   0  102.09   24.00
 -12  10   0  102.09   24.00
  11 -10   0  125.59   21.30
  11 -10   0  157.78   25.70
  11 -10   0  125.59   21.30
 -11  10   0  154.18   24.70
 -11  10   0  154.18   24.70
  10 -10   0   -2.50   18.20
  10 -10   0    1.80   13.90
  10 -10   0   43.00   41.20
  10 -10   0   43.10   42.60
  10 -10   0    1.80   13.90
 -10  10   0  -23.10   18.10
 -10  10   0  -23.10   18.10
   9 -10   0   39.70   22.20
   9 -10   0   34.20   30.10
   9 -10   0   32.50   15.80
   9 -10   0   34.20   31.10
   9 -10   0   32.50   15.80
  -9  10   0   32.50   19.60
  -9  10   0   32.50   19.60
   8 -10   0  277.87   38.10
   8 -10   0  331.07   56.29
   8 -10   0  297.77   31.70
   8 -10   0  331.67   56.29
   8 -10   0  297.77   31.70
   8 -10   0  177.68   41.60
   8 -10   0  177.68   42.60
  -8  10   0  278.87   33.30
  -8  10   0  278.87   33.30
   7 -10   0   37.40   48.30
   7 -10   0   38.00   23.90
   7 -10   0   25.80   15.20
   7 -10   0   50.79   31.20
   7 -10   0   37.60   48.40
   7 -10   0   25.80   15.20
   7 -10   0   50.79   30.30
  -7  10   0   -3.00   19.20
  -7  10   0   -3.00   19.20
   6 -10   0  165.88   34.90
   6 -10   0  165.78   35.90
   6 -10   0  166.88   26.90
   6 -10   0  166.88   26.90
   6 -10   0  112.19   28.10
  -6  10   0  143.29   25.60
  -6  10   0  143.29   25.60
   5 -10   0   70.39   27.70
   5 -10   0   50.59   64.69
   5 -10   0  109.19   25.30
   5 -10   0   97.49   16.50
   5 -10   0   50.29   64.69
   5 -10   0   97.49   16.50
   5 -10   0   70.39   28.60
  -5  10   0   32.50   20.70
  -5  10   0   32.50   20.70
   4 -10   0   -9.70   56.69
   4 -10   0   -6.00   23.10
   4 -10   0   11.10   19.90
   4 -10   0   -6.00   23.80
   4 -10   0  -10.20   56.79
  -4  10   0   53.49   21.00
  -4  10   0   53.49   21.00
   3 -10   0  756.22   71.29
   3 -10   0  755.72   72.29
   3 -10   0  585.04   66.89
  -3  10   0  622.04   62.19
  -3  10   0  622.04   62.19
   2 -10   0  852.71   84.39
   2 -10   0  852.81   83.59
   2 -10   0  860.21   82.09
   2 -10   0  850.11   73.39
  -2  10   0  905.71   81.49
  -2  10   0  905.71   81.49
   1 -10   0   14.70    9.10
   1 -10   0   16.20   19.00
   1 -10   0   29.60   26.10
   1 -10   0   29.70   25.20
  -1  10   0   22.50   21.40
  -1  10   0   22.50   21.40
   0 -10   0   13.20   24.10
   0 -10   0   17.20   18.60
   0 -10   0    3.00    9.20
   0 -10   0   13.20   24.90
   0  10   0  -39.60   20.20
   0  10   0  -39.60   20.20
  -1 -10   0  278.27   34.90
  -1 -10   0  278.27   35.60
  -1 -10   0  285.57   34.10
  -1 -10   0  295.17   31.30
   1  10   0  197.18   33.90
   1  10   0  197.18   33.90
  -2 -10   0  271.47   35.00
  -2 -10   0  300.17   26.40
  -2 -10   0  300.17   26.40
  -2 -10   0  386.66   38.00
  -2 -10   0  271.47   34.40
  -2 -10   0  326.07   34.70
   2  10   0  274.57   36.80
   2  10   0  274.57   36.80
  -3 -10   0   16.00   12.20
  -3 -10   0    6.50    4.90
  -3 -10   0    6.50    4.90
  -3 -10   0   26.90   16.30
   3  10   0   47.10   21.80
   3  10   0   47.10   21.80
  -4 -10   0   18.60   13.00
  -4 -10   0   13.30    5.50
  -4 -10   0   32.80   16.40
  -4 -10   0   13.30    5.50
   4  10   0    0.40   21.70
   4  10   0    0.40   21.70
  -5 -10   0   46.80   16.30
   5  10   0   48.70   22.10
   5  10   0   48.70   22.10
  -6 -10   0  290.27   26.40
  -6 -10   0  290.27   26.40
   6  10   0  267.27   34.40
   6  10   0  267.27   34.40
  -7 -10   0  313.47   26.80
  -7 -10   0  236.08   33.50
  -7 -10   0  313.47   26.80
   7  10   0  261.67   33.50
   7  10   0  261.67   33.50
  -8 -10   0  301.77   41.30
  -8 -10   0  392.76   34.00
  -8 -10   0  392.76   34.00
   8  10   0  424.16   41.10
   8  10   0  424.16   41.10
  -9 -10   0  107.39   12.10
  -9 -10   0  107.39   12.10
   9  10   0   69.99   20.40
   9  10   0   69.99   20.40
 -10 -10   0    0.80    7.00
 -10 -10   0    0.80    7.00
  10  10   0   28.00   17.30
  10  10   0   28.00   17.30
 -11 -10   0  155.48   17.00
 -11 -10   0  155.48   17.00
  11  10   0  154.68   22.30
  11  10   0  154.68   22.30
 -12  11   0  234.08   30.50
 -12  11   0  234.08   30.50
  11 -11   0    0.40   14.10
  11 -11   0    0.40   14.10
  11 -11   0  -12.60   20.70
 -11  11   0   37.80   20.60
 -11  11   0   37.80   20.60
  10 -11   0   25.20   15.00
  10 -11   0   13.10   18.60
  10 -11   0   25.20   15.00
 -10  11   0   36.40   21.10
 -10  11   0   36.40   21.10
   9 -11   0   58.89   22.10
   9 -11   0   48.20   49.99
   9 -11   0   48.20   51.59
   9 -11   0   45.90   16.90
   9 -11   0   45.90   16.90
  -9  11   0   45.70   22.20
  -9  11   0   45.70   22.20
   8 -11   0  143.79   39.50
   8 -11   0  210.98   32.10
   8 -11   0  143.89   40.70
   8 -11   0  188.38   25.10
   8 -11   0  188.38   25.10
   8 -11   0  211.58   61.39
   8 -11   0  211.58   61.39
   7 -11   0   72.29   49.20
   7 -11   0   77.89   24.60
   7 -11   0   33.70   28.20
   7 -11   0   72.29   49.20
   7 -11   0   33.70   29.10
   7 -11   0   34.20   15.90
   7 -11   0   34.20   15.90
  -7  11   0   36.10   22.50
  -7  11   0   36.10   22.50
   6 -11   0   73.99   24.60
   6 -11   0   15.50   26.40
   6 -11   0   16.20   56.39
   6 -11   0   16.90   56.39
   6 -11   0   15.50   27.30
  -6  11   0    7.10   21.90
  -6  11   0    7.10   21.90
   5 -11   0  -11.20   20.40
   5 -11   0   -9.10   27.40
   5 -11   0   -9.10   26.60
   5 -11   0   73.19   63.29
   5 -11   0   72.89   63.39
  -5  11   0   20.10   21.80
  -5  11   0   20.10   21.80
   4 -11   0  593.24   59.79
   4 -11   0  237.18   98.09
   4 -11   0  453.75   49.99
   4 -11   0  593.14   58.59
   4 -11   0  237.48   98.09
  -4  11   0  410.36   48.50
  -4  11   0  410.36   48.50
   3 -11   0 1143.79  114.39
   3 -11   0 1215.08  111.99
   3 -11   0 1143.99  113.59
  -3  11   0 1365.16  111.59
  -3  11   0 1365.16  111.59
   2 -11   0  156.38   34.00
   2 -11   0  148.99   34.30
   2 -11   0  149.09   33.40
  -2  11   0  153.28   29.20
  -2  11   0  153.28   29.20
   1 -11   0   41.90   27.40
   1 -11   0   35.70   19.90
   1 -11   0   41.90   26.50
   1 -11   0   27.80   10.00
  -1  11   0   95.29   25.50
  -1  11   0   95.29   25.50
   0 -11   0  123.29   17.10
   0 -11   0   79.19   27.40
   0 -11   0  101.39   23.70
   0 -11   0   79.19   26.60
   0  11   0   71.39   26.00
   0  11   0   71.39   26.00
  -1 -11   0  128.79   28.70
  -1 -11   0  188.98   28.20
  -1 -11   0  128.79   28.00
  -1 -11   0  138.59   20.40
   1  11   0  131.99   28.20
   1  11   0  131.99   28.20
  -2 -11   0  113.99   19.80
  -2 -11   0  143.89   13.10
  -2 -11   0  143.89   13.10
  -2 -11   0   96.29   24.10
   2  11   0  163.28   28.00
   2  11   0  163.28   28.00
  -3 -11   0   11.00    5.00
  -3 -11   0   11.00    5.00
  -3 -11   0   25.50   13.40
  -3 -11   0   26.60   25.30
   3  11   0   15.40   22.40
   3  11   0   15.40   22.40
  -4 -11   0  152.88   13.70
  -4 -11   0  110.39   20.90
  -4 -11   0  152.88   13.70
  -4 -11   0  104.19   23.00
   4  11   0  111.29   26.40
   4  11   0  111.29   26.40
  -5 -11   0  122.29   12.40
  -5 -11   0  122.29   12.40
   5  11   0   70.69   24.60
   5  11   0   70.69   24.60
  -6 -11   0  121.79   12.60
  -6 -11   0  101.49   20.90
  -6 -11   0  121.79   12.60
   6  11   0  100.19   24.80
   6  11   0  100.19   24.80
  -7 -11   0  330.97   41.30
   7  11   0  436.46   42.00
   7  11   0  436.46   42.00
  -8 -11   0  200.28   19.10
  -8 -11   0  200.28   19.10
   8  11   0  174.68   27.00
   8  11   0  174.68   27.00
  -9 -11   0    8.10    7.10
  -9 -11   0    8.10    7.10
   9  11   0   18.00   17.40
   9  11   0   18.00   17.40
 -10 -11   0   10.10    8.10
 -10 -11   0   10.10    8.10
  10  11   0   26.30   16.80
  10  11   0   26.30   16.80
  11 -12   0   63.79   17.70
 -11  12   0   49.60   22.80
 -11  12   0   49.60   22.80
  10 -12   0   57.09   20.90
 -10  12   0   81.99   24.40
 -10  12   0   81.99   24.40
   9 -12   0  414.06   49.10
  -9  12   0  466.25   47.60
  -9  12   0  466.25   47.60
   8 -12   0   81.29   24.40
  -8  12   0   76.49   25.20
  -8  12   0   76.49   25.20
   7 -12   0   41.00   28.80
   7 -12   0    4.00   44.90
   7 -12   0   41.00   27.80
   7 -12   0   48.50   22.40
   7 -12   0    4.00   45.00
  -7  12   0  -33.00   22.00
  -7  12   0  -33.00   22.00
   6 -12   0  -17.70   25.50
   6 -12   0  -76.19   51.79
   6 -12   0  -23.10   19.00
   6 -12   0  -74.49   51.79
   6 -12   0  -17.70   26.40
  -6  12   0   24.40   23.40
  -6  12   0   24.40   23.40
   5 -12   0   -2.60   28.50
   5 -12   0   -2.60   27.50
   5 -12   0    1.30   20.70
   5 -12   0  -16.60   58.69
   5 -12   0  -16.40   58.59
  -5  12   0  -27.80   21.70
  -5  12   0  -27.80   21.70
   4 -12   0  285.17   45.50
   4 -12   0  285.17   46.50
   4 -12   0  342.57   41.50
  -4  12   0  385.36   41.40
  -4  12   0  385.36   41.40
   3 -12   0  215.98   39.70
   3 -12   0  256.77   33.60
   3 -12   0  215.98   40.70
  -3  12   0  166.28   33.50
  -3  12   0  166.28   33.50
   2 -12   0  318.67   58.49
   2 -12   0  285.17   37.40
   2 -12   0  318.37   56.79
  -2  12   0  240.18   37.30
  -2  12   0  240.18   37.30
   1 -12   0  153.88   33.10
   1 -12   0  153.88   32.10
   1 -12   0   56.89   23.20
  -1  12   0   56.19   26.70
  -1  12   0   56.19   26.70
   0 -12   0  173.88   34.30
   0 -12   0  173.98   33.30
   0 -12   0  158.38   21.00
   0 -12   0  166.28   29.10
   0  12   0  169.88   30.10
   0  12   0  169.88   30.10
  -1 -12   0  267.47   32.70
  -1 -12   0  202.58   24.50
   1  12   0  122.79   30.80
   1  12   0  122.79   30.80
  -2 -12   0   47.10   15.20
  -2 -12   0   74.59   21.40
   2  12   0   62.49   25.10
   2  12   0   62.49   25.10
  -3 -12   0   10.80    4.80
  -3 -12   0   15.50   16.80
  -3 -12   0  -12.20   11.10
  -3 -12   0   10.80    4.80
   3  12   0   11.90   22.30
   3  12   0   11.90   22.30
  -4 -12   0   21.30    5.70
  -4 -12   0   21.30    5.70
  -4 -12   0   15.30   15.70
  -4 -12   0   12.90   13.10
   4  12   0  -18.30   21.10
   4  12   0  -18.30   21.10
  -5 -12   0    9.70    5.50
  -5 -12   0  -12.20   12.70
  -5 -12   0    9.70    5.50
   5  12   0    0.10   20.40
   5  12   0    0.10   20.40
  -6 -12   0  595.34   48.30
  -6 -12   0  595.34   48.30
   6  12   0  469.05   54.29
   6  12   0  469.05   54.29
  -7 -12   0  371.66   32.40
  -7 -12   0  371.66   32.40
   7  12   0  340.97   39.10
   7  12   0  340.97   39.10
  -8 -12   0   37.00    8.10
  -8 -12   0   37.00    8.10
   8  12   0   19.20   18.60
   8  12   0   19.20   18.60
  -9 -12   0    4.50    7.00
  -9 -12   0    4.50    7.00
   9  12   0  -11.10   17.00
   9  12   0  -11.10   17.00
  10 -13   0  199.58   29.30
 -10  13   0  288.57   33.60
 -10  13   0  288.57   33.60
   9 -13   0   80.59   22.00
  -9  13   0   49.20   24.70
  -9  13   0   49.20   24.70
   8 -13   0   -5.20   18.40
  -8  13   0   25.90   23.00
  -8  13   0   25.90   23.00
   7 -13   0   12.40   20.60
  -7  13   0    3.50   23.40
  -7  13   0    3.50   23.40
   6 -13   0    0.10   19.50
  -6  13   0  -28.10   23.20
  -6  13   0  -28.10   23.20
   5 -13   0   39.60   30.90
   5 -13   0  116.19   62.79
   5 -13   0   39.60   29.90
   5 -13   0  117.09   62.79
   5 -13   0   78.29   24.00
  -5  13   0  132.69   30.40
  -5  13   0  132.69   30.40
   4 -13   0   67.99   34.50
   4 -13   0   95.29   27.40
   4 -13   0   67.99   33.50
   4 -13   0  173.38   76.59
   4 -13   0  175.48   76.69
  -4  13   0  183.78   30.80
  -4  13   0  183.78   30.80
   3 -13   0  121.19   36.10
   3 -13   0  174.38  119.19
   3 -13   0  188.08   30.10
   3 -13   0  121.19   35.10
   3 -13   0  173.98  118.79
  -3  13   0  235.98   34.60
  -3  13   0  235.98   34.60
   2 -13   0   52.79   28.50
   2 -13   0   52.79   29.40
   2 -13   0   25.50   20.80
  -2  13   0  101.49   28.70
  -2  13   0  101.49   28.70
   1 -13   0  196.38   31.50
  -1  13   0  216.58   33.70
  -1  13   0  216.58   33.70
   0 -13   0  333.97   39.50
   0  13   0  295.17   39.70
   0  13   0  295.17   39.70
  -1 -13   0  214.88   32.80
   1  13   0  290.27   36.20
   1  13   0  290.27   36.20
  -2 -13   0   44.80   14.00
  -2 -13   0   17.50   17.60
   2  13   0   20.10   23.80
   2  13   0   20.10   23.80
  -3 -13   0    9.50   23.90
  -3 -13   0   16.80   12.80
   3  13   0  -49.90   30.60
   3  13   0  -49.90   30.60
  -4 -13   0    9.30   14.10
   4  13   0  -40.40   20.10
   4  13   0  -40.40   20.10
  -5 -13   0  136.19   13.30
  -5 -13   0  136.19   13.30
   5  13   0  100.89   25.00
   5  13   0  100.89   25.00
  -6 -13   0  339.57   30.10
  -6 -13   0  339.57   30.10
   6  13   0  345.37   37.40
   6  13   0  345.37   37.40
  -7 -13   0  109.99   12.10
  -7 -13   0  109.99   12.10
   7  13   0  155.98   23.40
   7  13   0  155.98   23.40
  -8 -13   0   11.50    6.70
  -8 -13   0   11.50    6.70
   8  13   0   -7.40   16.70
   8  13   0   -7.40   16.70
   9 -14   0   17.60   16.80
  -9  14   0  -19.00   22.80
  -9  14   0  -19.00   22.80
   8 -14   0  -10.30   33.40
  -8  14   0   83.29   30.10
  -8  14   0   83.29   30.10
   7 -14   0  -21.10   18.50
  -7  14   0   39.10   25.50
  -7  14   0   39.10   25.50
   6 -14   0   21.90   20.60
  -6  14   0   17.20   25.00
  -6  14   0   17.20   25.00
   5 -14   0   14.40   19.50
  -5  14   0    2.00   25.40
  -5  14   0    2.00   25.40
   4 -14   0  182.68   31.50
  -4  14   0  209.88   33.40
  -4  14   0  209.88   33.40
   3 -14   0  -36.90   17.30
  -3  14   0  -45.70   24.20
  -3  14   0  -45.70   24.20
   2 -14   0   46.00   21.30
  -2  14   0   44.20   25.40
  -2  14   0   44.20   25.40
   1 -14   0  288.97   35.40
  -1  14   0  220.68   35.60
  -1  14   0  220.68   35.60
   0 -14   0  377.66   41.20
   0  14   0  328.57   42.30
   0  14   0  328.57   42.30
  -1 -14   0    5.10   18.10
   1  14   0  -37.60   21.90
   1  14   0  -37.60   21.90
  -2 -14   0   17.50   16.50
   2  14   0   21.50   22.70
   2  14   0   21.50   22.70
  -3 -14   0   20.60   14.90
   3  14   0   36.40   21.00
   3  14   0   36.40   21.00
   4  14   0   -1.40   19.30
   4  14   0   -1.40   19.30
   5  14   0   96.09   22.50
   5  14   0   96.09   22.50
   6  14   0   70.69   28.60
   6  14   0   70.69   28.60
   7 -15   0   -1.30   15.90
  -7  15   0  -12.40   24.10
  -7  15   0  -12.40   24.10
   6 -15   0   14.40   22.00
  -6  15   0   30.80   28.10
  -6  15   0   30.80   28.10
   5 -15   0   16.10   18.40
  -5  15   0    1.20   25.00
  -5  15   0    1.20   25.00
   4 -15   0   37.50   19.80
  -4  15   0   74.49   25.20
  -4  15   0   74.49   25.20
   3 -15   0    6.70   18.30
  -3  15   0   27.70   24.20
  -3  15   0   27.70   24.20
   2 -15   0   91.59   20.80
  -2  15   0   60.99   26.20
  -2  15   0   60.99   26.20
   1 -15   0  176.88   25.60
  -1  15   0  124.59   29.00
  -1  15   0  124.59   29.00
   0 -15   0   63.59   20.10
   0  15   0   90.19   25.40
   0  15   0   90.19   25.40
  -1 -15   0   -8.80   15.10
   1  15   0  -17.30   21.30
   1  15   0  -17.30   21.30
  -2 -15   0   42.10   23.70
   2  15   0   20.10   21.00
   2  15   0   20.10   21.00
  -3 -15   0   -3.10   12.20
   3  15   0  -13.80   18.80
   3  15   0  -13.80   18.80
   4  15   0   18.60   26.00
   4  15   0   18.60   26.00
   4 -16   0   23.30   16.60
  -4  16   0    6.20   21.90
  -4  16   0    6.20   21.90
   3 -16   0   39.10   17.70
  -3  16   0   54.49   22.90
  -3  16   0   54.49   22.90
   2 -16   0  110.39   22.20
  -2  16   0  123.39   26.40
  -2  16   0  123.39   26.40
  -1  16   0  174.78   28.60
  -1  16   0  174.78   28.60
   0 -16   0   38.90   16.70
   0  16   0   48.10   22.60
   0  16   0   48.10   22.60
  -1 -16   0   12.30   14.30
   1  16   0  -22.00   19.60
   1  16   0  -22.00   19.60
  -2 -16   0    5.30   12.70
   0 -16   1   10.30   14.80
  -1  16  -1   60.49   23.80
  -1  16  -1   60.49   23.80
   1 -16   1   56.29   17.70
  -2  16  -1   27.80   22.90
  -2  16  -1   27.80   22.90
   2 -16   1   62.19   18.30
  -3  16  -1  240.08   31.10
  -3  16  -1  240.08   31.10
   3 -16   1  173.78   26.90
   4  15  -1   79.29   20.70
   4  15  -1   79.29   20.70
   3  15  -1   63.19   30.60
   3  15  -1   63.19   30.60
   2  15  -1   43.00   22.10
   2  15  -1   43.00   22.10
   1  15  -1   51.79   22.40
   1  15  -1   51.79   22.40
   0  15  -1  -25.80   21.70
   0  15  -1  -25.80   21.70
   0 -15   1   10.70   16.60
  -1  15  -1   88.39   26.40
  -1  15  -1   88.39   26.40
  -2  15  -1   45.50   24.60
  -2  15  -1   45.50   24.60
   2 -15   1   68.89   20.20
  -3  15  -1   68.39   25.50
  -3  15  -1   68.39   25.50
   3 -15   1   70.49   21.90
  -4  15  -1   26.80   25.30
  -4  15  -1   26.80   25.30
   4 -15   1    9.60   19.00
  -5  15  -1   17.60   25.60
  -5  15  -1   17.60   25.60
   5 -15   1   62.89   23.30
  -6  15  -1  116.29   28.90
  -6  15  -1  116.29   28.90
   6 -15   1   86.19   22.50
  -7  15  -1   49.40   25.90
  -7  15  -1   49.40   25.90
   7 -15   1   67.19   20.60
   6  14  -1   -8.30   16.10
   6  14  -1   -8.30   16.10
   5  14  -1  149.79   24.30
   5  14  -1  149.79   24.30
   4  14  -1   75.09   21.20
   4  14  -1   75.09   21.20
   3  14  -1   69.89   21.60
   3  14  -1   69.89   21.60
  -3 -14   1   27.90   13.90
   2  14  -1   17.60   22.40
   2  14  -1   17.60   22.40
  -2 -14   1   -1.20   15.00
   1  14  -1  -24.70   22.10
   1  14  -1  -24.70   22.10
  -1 -14   1   23.40   17.80
   0  14  -1   13.20   24.40
   0  14  -1   13.20   24.40
   0 -14   1   24.50   18.60
  -1  14  -1   83.09   27.90
  -1  14  -1   83.09   27.90
   1 -14   1   99.79   24.10
  -2  14  -1  155.88   30.30
  -2  14  -1  155.88   30.30
   2 -14   1   88.59   24.60
  -3  14  -1  -20.80   24.50
  -3  14  -1  -20.80   24.50
   3 -14   1    4.80   20.60
  -4  14  -1    3.60   27.10
  -4  14  -1    3.60   27.10
   4 -14   1   28.90   20.90
  -5  14  -1  179.98   33.30
  -5  14  -1  179.98   33.30
   5 -14   1  188.58   30.60
  -6  14  -1  112.89   29.40
  -6  14  -1  112.89   29.40
   6 -14   1   70.29   23.00
  -7  14  -1   37.00   25.80
  -7  14  -1   37.00   25.80
   7 -14   1   57.09   21.80
  -8  14  -1   -9.20   24.60
  -8  14  -1   -9.20   24.60
   8 -14   1  -13.70   18.00
  -9  14  -1   54.39   24.90
  -9  14  -1   54.39   24.90
   9 -14   1    8.00   18.30
   7  13  -1   36.40   25.60
   7  13  -1   36.40   25.60
  -7 -13   1    5.50    6.20
  -7 -13   1    5.50    6.20
   6  13  -1  429.16   39.20
   6  13  -1  429.16   39.20
  -6 -13   1  352.56   34.50
  -6 -13   1  352.56   34.50
   5  13  -1  109.69   25.40
   5  13  -1  109.69   25.40
  -5 -13   1  159.58   14.90
  -5 -13   1  159.58   14.90
   4  13  -1  263.67   33.80
   4  13  -1  263.67   33.80
  -4 -13   1  275.37   24.60
  -4 -13   1  275.37   24.60
   3  13  -1   51.39   23.00
   3  13  -1   51.39   23.00
  -3 -13   1   22.80   16.50
   2  13  -1  -55.19   22.10
   2  13  -1  -55.19   22.10
  -2 -13   1    9.50   11.80
  -2 -13   1   14.50   17.20
   1  13  -1   44.60   25.10
   1  13  -1   44.60   25.10
  -1 -13   1   12.10   26.90
   0  13  -1  108.39   28.80
   0  13  -1  108.39   28.80
   0 -13   1   93.89   25.00
   1 -13   1  599.64   65.39
  -2  13  -1    1.10   25.60
  -2  13  -1    1.10   25.60
   2 -13   1   15.70   27.20
   2 -13   1   15.70   28.10
   2 -13   1    0.20   19.20
  -3  13  -1   13.50   25.70
  -3  13  -1   13.50   25.70
   3 -13   1  -95.09   65.69
   3 -13   1    1.70   24.20
   3 -13   1   19.40   30.50
   3 -13   1  -94.79   65.69
   3 -13   1   19.40   31.50
  -4  13  -1  136.49   30.10
  -4  13  -1  136.49   30.10
   4 -13   1   32.90   35.20
   4 -13   1  132.69   72.49
   4 -13   1  107.29   25.30
   4 -13   1   32.90   34.10
   4 -13   1  130.69   72.49
  -5  13  -1   98.49   29.00
  -5  13  -1   98.49   29.00
   5 -13   1   71.59   32.80
   5 -13   1   71.59   33.80
  -6  13  -1   60.79   26.80
  -6  13  -1   60.79   26.80
   6 -13   1   93.69   25.00
  -7  13  -1  -18.60   24.50
  -7  13  -1  -18.60   24.50
   7 -13   1  -25.50   19.10
  -8  13  -1   67.99   25.20
  -8  13  -1   67.99   25.20
   8 -13   1   24.90   20.40
  -9  13  -1   14.50   23.20
  -9  13  -1   14.50   23.20
   9 -13   1   24.50   19.80
 -10  13  -1  100.59   25.10
 -10  13  -1  100.59   25.10
  10 -13   1   40.30   19.60
   9  12  -1   30.60   17.50
   9  12  -1   30.60   17.50
  -9 -12   1   67.09    9.40
  -9 -12   1   67.09    9.40
   8  12  -1   28.80   17.60
   8  12  -1   28.80   17.60
   7  12  -1  285.27   33.50
   7  12  -1  285.27   33.50
  -7 -12   1  298.67   27.20
  -7 -12   1  298.67   27.20
   6  12  -1  341.27   38.30
   6  12  -1  341.27   38.30
  -6 -12   1  346.07   30.60
  -6 -12   1  346.07   30.60
   5  12  -1  459.45   48.80
   5  12  -1  459.45   48.80
  -5 -12   1  482.95   41.20
  -5 -12   1  482.95   41.20
   4  12  -1   45.10   23.10
   4  12  -1   45.10   23.10
  -4 -12   1   43.40    7.00
  -4 -12   1   43.40    7.00
   3  12  -1    7.10   22.50
   3  12  -1    7.10   22.50
  -3 -12   1   21.10    5.50
  -3 -12   1    0.20   13.10
  -3 -12   1   21.10    5.50
  -3 -12   1   -0.90   16.70
   2  12  -1   21.20   23.60
   2  12  -1   21.20   23.60
  -2 -12   1    5.50    4.90
  -2 -12   1    9.80   13.10
  -2 -12   1   -9.70   17.40
  -2 -12   1    5.50    4.90
   1  12  -1  -26.40   24.20
   1  12  -1  -26.40   24.20
  -1 -12   1    4.80   19.80
  -1 -12   1   14.70   12.50
   0  12  -1  283.87   36.60
   0  12  -1  283.87   36.60
   0 -12   1  237.18   28.20
   0 -12   1  263.57   34.70
  -1  12  -1   87.09   27.70
  -1  12  -1   87.09   27.70
   1 -12   1   64.99   22.80
   1 -12   1   56.49   43.50
   1 -12   1   56.49   42.10
  -2  12  -1    0.30   25.30
  -2  12  -1    0.30   25.30
   2 -12   1   10.00   28.80
   2 -12   1    4.90   19.80
   2 -12   1   10.00   29.80
  -3  12  -1  189.88   32.80
  -3  12  -1  189.88   32.80
   3 -12   1  152.68   29.40
   3 -12   1  166.18   39.60
   3 -12   1  166.28   38.50
  -4  12  -1  642.14   60.99
  -4  12  -1  642.14   60.99
   4 -12   1  401.26   94.79
   4 -12   1  644.54   66.39
   4 -12   1  631.24   68.29
   4 -12   1  631.24   69.39
   4 -12   1  398.56   94.49
  -5  12  -1  294.67   40.10
  -5  12  -1  294.67   40.10
   5 -12   1  348.67   49.10
   5 -12   1  529.95   96.09
   5 -12   1  535.85   97.09
   5 -12   1  272.97   41.00
   5 -12   1  348.57   50.29
  -6  12  -1   25.60   24.20
  -6  12  -1   25.60   24.20
   6 -12   1    8.30  125.69
   6 -12   1    2.20  125.59
   6 -12   1   49.80   30.70
   6 -12   1   49.80   31.70
   6 -12   1   42.20   23.20
   7 -12   1   37.50   22.90
   7 -12   1   39.40   60.59
   7 -12   1    1.60   29.10
   7 -12   1    1.60   28.10
   7 -12   1   39.50   60.49
  -8  12  -1   18.60   23.60
  -8  12  -1   18.60   23.60
   8 -12   1    3.10   21.40
  -9  12  -1    5.00   23.40
  -9  12  -1    5.00   23.40
   9 -12   1   49.40   21.20
 -10  12  -1  242.78   33.90
 -10  12  -1  242.78   33.90
 -11  12  -1   85.09   24.10
 -11  12  -1   85.09   24.10
  11 -12   1   69.29   19.80
  10  11  -1   13.10   15.60
  10  11  -1   13.10   15.60
 -10 -11   1   15.60    7.80
 -10 -11   1   15.60    7.80
   9  11  -1   37.60   18.00
   9  11  -1   37.60   18.00
  -9 -11   1   54.59    9.40
  -9 -11   1   54.59    9.40
   8  11  -1  118.19   21.80
   8  11  -1  118.19   21.80
  -8 -11   1   92.49   11.50
  -8 -11   1   92.49   11.50
   7  11  -1  287.77   35.70
   7  11  -1  287.77   35.70
  -7 -11   1  339.77   29.60
  -7 -11   1  339.77   29.60
   6  11  -1  569.04   52.59
   6  11  -1  569.04   52.59
  -6 -11   1  516.45   45.50
  -6 -11   1  516.45   45.50
   5  11  -1   50.39   22.20
   5  11  -1   50.39   22.20
  -5 -11   1   30.70    6.70
  -5 -11   1   20.50   14.30
  -5 -11   1   30.70    6.70
   4  11  -1   50.09   23.70
   4  11  -1   50.09   23.70
  -4 -11   1   -0.60    5.30
  -4 -11   1   -0.60    5.30
  -4 -11   1    7.10   13.30
   3  11  -1  -23.20   22.30
   3  11  -1  -23.20   22.30
  -3 -11   1   36.00   18.50
  -3 -11   1   12.50   13.60
  -3 -11   1   15.60    5.40
  -3 -11   1   15.60    5.40
   2  11  -1  104.89   26.30
   2  11  -1  104.89   26.30
  -2 -11   1   79.09    8.90
  -2 -11   1   41.40   21.30
  -2 -11   1   68.89   16.40
  -2 -11   1   79.09    8.90
   1  11  -1  -66.99   21.40
   1  11  -1  -66.99   21.40
  -1 -11   1   13.30    4.50
  -1 -11   1    7.40   19.10
  -1 -11   1   13.30    4.50
  -1 -11   1   17.80   11.70
   0  11  -1  -24.80   24.10
   0  11  -1  -24.80   24.10
   0 -11   1    7.60   11.50
   0 -11   1    1.40   23.70
   0 -11   1    1.40   22.90
   0 -11   1   19.90   20.40
  -1  11  -1   59.89   35.10
  -1  11  -1   59.89   35.10
   1 -11   1   55.79   22.70
   1 -11   1   50.09   12.50
   1 -11   1   49.70   28.00
   1 -11   1   49.80   28.90
  -2  11  -1   29.10   38.40
  -2  11  -1   29.10   38.40
   2 -11   1   55.69   31.20
   2 -11   1   31.60   21.00
   2 -11   1   55.59   30.20
  -3  11  -1  647.94   73.49
  -3  11  -1  647.94   73.49
   3 -11   1  791.22   81.99
   3 -11   1  791.32   80.89
   3 -11   1  854.81   77.49
  -4  11  -1  697.53   65.69
  -4  11  -1  697.53   65.69
   4 -11   1  609.54  106.09
   4 -11   1  637.74   76.09
   4 -11   1  786.02   72.69
   4 -11   1  637.94   74.99
   4 -11   1  612.54  106.19
  -5  11  -1  400.36   42.10
  -5  11  -1  400.36   42.10
   5 -11   1  308.37   90.39
   5 -11   1  359.76   42.90
   5 -11   1  297.27   46.70
   5 -11   1  308.57   90.39
   5 -11   1  297.07   45.80
  -6  11  -1   68.59   24.50
  -6  11  -1   68.59   24.50
   6 -11   1   40.20   29.30
   6 -11   1  -56.39   60.19
   6 -11   1   87.99   26.10
   6 -11   1   40.20   28.40
   6 -11   1  -56.69   59.99
  -7  11  -1    6.50   22.10
  -7  11  -1    6.50   22.10
   7 -11   1   -0.70   28.60
   7 -11   1   31.60   58.19
   7 -11   1   -0.70   29.60
   7 -11   1   28.40   22.40
   7 -11   1   31.60   58.09
  -8  11  -1   52.69   22.90
  -8  11  -1   52.69   22.90
   8 -11   1    4.40   22.80
   8 -11   1    7.80   31.90
   8 -11   1  -54.59   43.10
   8 -11   1    7.80   32.90
   8 -11   1  -54.79   43.10
  -9  11  -1   26.10   22.40
  -9  11  -1   26.10   22.40
   9 -11   1   12.40   20.60
 -10  11  -1   26.50   23.60
 -10  11  -1   26.50   23.60
  10 -11   1   58.79   21.50
 -11  11  -1    2.70   20.80
 -11  11  -1    2.70   20.80
  11 -11   1   12.90   18.30
 -12  11  -1   53.99   21.30
 -12  11  -1   53.99   21.30
  12 -11   1   30.70   16.10
  11  10  -1   21.90   14.40
  11  10  -1   21.90   14.40
 -11 -10   1   35.90    9.30
 -11 -10   1   35.90    9.30
  10  10  -1   28.90   18.10
  10  10  -1   28.90   18.10
 -10 -10   1   36.10    8.60
 -10 -10   1   36.10    8.60
   9  10  -1   90.29   20.10
   9  10  -1   90.29   20.10
  -9 -10   1   58.09    9.40
  -9 -10   1   58.09    9.40
   8  10  -1   75.29   21.60
   8  10  -1   75.29   21.60
  -8 -10   1  110.99   12.60
  -8 -10   1  110.99   12.60
   7  10  -1  543.85   56.19
   7  10  -1  543.85   56.19
  -7 -10   1  611.74   50.99
  -7 -10   1  611.74   50.99
   6  10  -1  302.97   38.10
   6  10  -1  302.97   38.10
  -6 -10   1  346.87   30.50
  -6 -10   1  346.87   30.50
   5  10  -1  -22.90   20.60
   5  10  -1  -22.90   20.60
  -5 -10   1    6.70    5.80
  -5 -10   1    6.10   13.60
  -5 -10   1    6.70    5.80
   4  10  -1   41.60   22.50
   4  10  -1   41.60   22.50
  -4 -10   1   42.10   14.80
  -4 -10   1   29.60    6.70
  -4 -10   1   29.60    6.70
   3  10  -1  177.48   26.90
   3  10  -1  177.48   26.90
  -3 -10   1  113.89   21.90
  -3 -10   1   84.69   10.10
  -3 -10   1   84.69   10.10
  -3 -10   1  106.69   19.10
   2  10  -1   66.19   24.10
   2  10  -1   66.19   24.10
  -2 -10   1   45.70   14.00
  -2 -10   1   32.40    5.90
  -2 -10   1   33.00   19.30
  -2 -10   1   32.40    5.90
   1  10  -1   22.40   21.80
   1  10  -1   22.40   21.80
  -1 -10   1   20.50    6.20
  -1 -10   1   44.10   20.80
  -1 -10   1   30.60   19.30
  -1 -10   1   20.50    6.20
  -1 -10   1   10.10   11.80
  -1 -10   1   44.10   21.50
   0  10  -1   53.69   23.70
   0  10  -1   53.69   23.70
   0 -10   1   28.70   26.40
   0 -10   1   29.70    5.70
   0 -10   1   30.80   12.80
   0 -10   1   29.70    5.70
   0 -10   1   32.90   20.10
   0 -10   1   28.60   25.60
  -1  10  -1   29.20   22.30
  -1  10  -1   29.20   22.30
   1 -10   1   21.70   25.90
   1 -10   1   21.70   25.10
   1 -10   1    9.10   18.40
   1 -10   1    8.90    9.20
  -2  10  -1  188.88   32.40
  -2  10  -1  188.88   32.40
   2 -10   1  278.47   27.50
   2 -10   1  308.97   35.90
   2 -10   1  266.57   40.70
   2 -10   1  266.57   39.70
  -3  10  -1  821.22   72.59
  -3  10  -1  821.22   72.59
   3 -10   1  821.22   75.09
   3 -10   1  650.33   74.99
   3 -10   1  650.13   74.19
  -4  10  -1  390.06   42.50
  -4  10  -1  390.06   42.50
   4 -10   1  450.05   47.20
   4 -10   1  234.58   84.99
   4 -10   1  233.88   85.09
   4 -10   1  427.86   50.19
   4 -10   1  427.86   51.09
  -5  10  -1   28.90   20.30
  -5  10  -1   28.90   20.30
   5 -10   1   16.40   22.00
   5 -10   1   -6.20   63.19
   5 -10   1   48.90   29.50
   5 -10   1   -5.30   63.39
   5 -10   1   48.90   30.40
  -6  10  -1   25.40   27.80
  -6  10  -1   25.40   27.80
   6 -10   1   80.89   25.00
   6 -10   1   52.89   56.19
   6 -10   1   52.89   54.39
   6 -10   1   93.99   67.49
   6 -10   1   94.59   67.59
  -7  10  -1   65.79   21.90
  -7  10  -1   65.79   21.90
   7 -10   1   11.30   32.80
   7 -10   1  127.99   61.99
   7 -10   1   73.59   26.30
   7 -10   1   11.30   31.80
   7 -10   1   70.49   17.10
   7 -10   1  127.69   61.99
   7 -10   1   70.49   17.10
  -8  10  -1    9.00   20.30
  -8  10  -1    9.00   20.30
   8 -10   1   -0.30   22.00
   8 -10   1   48.50   33.00
   8 -10   1    3.50   48.90
   8 -10   1   48.40   34.10
   8 -10   1   -3.60   14.30
   8 -10   1    3.40   48.80
   8 -10   1   -3.60   14.30
  -9  10  -1   34.60   20.50
  -9  10  -1   34.60   20.50
   9 -10   1   -7.80   20.90
   9 -10   1   -0.80   14.20
   9 -10   1   65.59   35.50
   9 -10   1   -0.80   14.20
   9 -10   1   65.49   36.60
 -10  10  -1   -1.90   19.20
 -10  10  -1   -1.90   19.20
  10 -10   1    6.50   14.90
  10 -10   1   31.70   20.80
  10 -10   1    6.50   14.90
 -11  10  -1  -13.00   18.70
 -11  10  -1  -13.00   18.70
  11 -10   1   36.70   16.10
  11 -10   1   36.70   16.10
  11 -10   1  -13.40   17.40
 -12  10  -1  142.69   24.50
 -12  10  -1  142.69   24.50
  12 -10   1  157.58   23.90
  12 -10   1  128.99   21.70
  12 -10   1  128.99   21.70
 -13  10  -1  289.37   33.70
 -13  10  -1  289.37   33.70
  11   9  -1   -1.20   13.80
  11   9  -1   -1.20   13.80
 -11  -9   1   21.10    8.20
 -11  -9   1   21.10    8.20
  10   9  -1   13.50   16.10
  10   9  -1   13.50   16.10
 -10  -9   1    5.00    7.60
 -10  -9   1    5.00    7.60
   9   9  -1  200.78   24.20
   9   9  -1  200.78   24.20
  -9  -9   1  142.89   16.00
  -9  -9   1  142.89   16.00
   8   9  -1  395.86   42.70
   8   9  -1  395.86   42.70
  -8  -9   1  437.66   37.80
  -8  -9   1  437.66   37.80
   7   9  -1  885.21   76.09
   7   9  -1  885.21   76.09
  -7  -9   1  798.82   68.79
  -7  -9   1  798.82   68.79
   6   9  -1  163.88   25.30
   6   9  -1  117.39   26.50
   6   9  -1  117.39   26.50
   6   9  -1  163.88   25.30
  -6  -9   1  138.99   13.80
  -6  -9   1  102.99   21.20
  -6  -9   1  138.99   13.80
   5   9  -1   57.09   22.30
   5   9  -1   57.09   22.30
  -5  -9   1   59.69   17.00
  -5  -9   1   91.89    9.90
  -5  -9   1   91.89    9.90
   4   9  -1  188.18   27.80
   4   9  -1  188.18   27.80
  -4  -9   1  184.58   16.70
  -4  -9   1  184.58   16.70
  -4  -9   1  145.49   22.80
   3   9  -1  -15.60   20.80
   3   9  -1  -15.60   20.80
  -3  -9   1   42.60    6.20
  -3  -9   1   42.60    6.20
  -3  -9   1   27.10   13.50
  -3  -9   1   57.89   18.50
   2   9  -1   46.70   22.10
   2   9  -1   46.70   22.10
  -2  -9   1   43.70   18.10
  -2  -9   1   59.99    7.20
  -2  -9   1   56.79   17.70
  -2  -9   1   56.79   18.30
  -2  -9   1   57.99   14.60
  -2  -9   1   59.99    7.20
   1   9  -1   12.80   20.70
   1   9  -1   12.80   20.70
  -1  -9   1   43.00   19.50
  -1  -9   1   74.99   20.00
  -1  -9   1   42.80   12.60
  -1  -9   1   43.10   20.10
   0   9  -1   60.19   29.50
   0   9  -1   60.19   29.50
   0  -9   1   17.00   22.30
   0  -9   1   17.00   21.60
   0  -9   1   27.40   10.50
  -1   9  -1  451.95   48.10
  -1   9  -1  451.95   48.10
   1  -9   1  472.15   43.50
   1  -9   1  475.85   49.30
  -2   9  -1  463.75   47.10
  -2   9  -1  463.75   47.10
   2  -9   1  545.55   53.59
   2  -9   1  451.25   42.40
   2  -9   1  447.66   49.50
   2  -9   1  545.35   52.69
   3  -9   1  686.53   76.69
   3  -9   1  898.11   75.49
   3  -9   1  685.93   77.59
  -4   9  -1  181.48   26.00
  -4   9  -1  181.48   26.00
   4  -9   1  145.89   68.79
   4  -9   1  203.78   35.10
   4  -9   1  145.69   68.79
   4  -9   1  203.78   34.20
   4  -9   1  202.58   30.60
  -5   9  -1   66.79   19.20
  -5   9  -1   66.79   19.20
   5  -9   1    6.20   27.00
   5  -9   1   90.69   63.89
   5  -9   1   96.39   24.20
   5  -9   1   58.39   14.70
   5  -9   1   58.39   14.70
   5  -9   1   90.29   63.89
   5  -9   1    6.20   27.80
  -6   9  -1  236.58   28.70
  -6   9  -1  236.58   28.70
   6  -9   1  246.38   72.79
   6  -9   1  246.88   72.79
   6  -9   1  198.48   39.50
   6  -9   1  220.18   34.50
   6  -9   1  228.58   26.60
   6  -9   1  198.58   38.50
   6  -9   1  228.58   26.60
  -7   9  -1    9.80   17.20
  -7   9  -1    9.80   17.20
   7  -9   1  -41.40   54.59
   7  -9   1   27.20   14.10
   7  -9   1   71.49   29.50
   7  -9   1   27.20   14.10
   7  -9   1   16.80   30.80
   7  -9   1   16.80   31.80
   7  -9   1  -41.40   54.49
  -8   9  -1   96.49   21.50
  -8   9  -1   96.49   21.50
   8  -9   1   79.59   35.10
   8  -9   1  232.88   59.79
   8  -9   1   79.59   34.00
   8  -9   1   86.29   18.30
   8  -9   1  233.48   59.89
   8  -9   1   86.29   18.30
   8  -9   1   77.29   26.70
  -9   9  -1   37.90   19.00
  -9   9  -1   37.90   19.00
   9  -9   1   20.70   32.90
   9  -9   1   -5.80   13.40
   9  -9   1   -5.80   13.40
   9  -9   1  -10.50   38.90
   9  -9   1  -10.60   38.80
   9  -9   1   20.70   31.90
   9  -9   1   31.00   23.50
 -10   9  -1   45.20   19.00
 -10   9  -1   45.20   19.00
  10  -9   1   -4.40   13.40
  10  -9   1   14.10   44.30
  10  -9   1   -4.40   13.40
  10  -9   1   -6.40   20.30
  10  -9   1   14.10   42.90
 -11   9  -1   38.70   19.30
 -11   9  -1   38.70   19.30
  11  -9   1   35.60   15.70
  11  -9   1   41.30   20.50
  11  -9   1   35.60   15.70
 -12   9  -1  269.57   33.00
 -12   9  -1  269.57   33.00
  12  -9   1  290.87   31.70
  12  -9   1  290.87   31.70
 -13   9  -1   88.79   26.40
 -13   9  -1   88.79   26.40
  13  -9   1   94.09   19.00
  13  -9   1   94.09   19.00
 -12  -8   1   11.30    9.80
 -12  -8   1   11.30    9.80
  11   8  -1   14.20   14.30
  11   8  -1   14.20   14.30
 -11  -8   1   31.40    8.40
 -11  -8   1   31.40    8.40
  10   8  -1  106.39   19.40
  10   8  -1  106.39   19.40
 -10  -8   1  102.89   12.90
 -10  -8   1  102.89   12.90
   9   8  -1  310.07   34.60
   9   8  -1  299.37   64.39
   9   8  -1  299.77   64.59
   9   8  -1  310.07   34.60
  -9  -8   1  358.46   31.20
  -9  -8   1  358.46   31.20
   8   8  -1  845.92   79.79
   8   8  -1  845.92   79.79
   8   8  -1  851.31  109.39
   8   8  -1  849.72  109.19
  -8  -8   1  904.31   74.39
  -8  -8   1  904.31   74.39
   7   8  -1  231.68   26.40
   7   8  -1  217.98   53.49
   7   8  -1  231.68   26.40
   7   8  -1  218.28   53.59
  -7  -8   1  155.48   26.40
  -7  -8   1  200.18   18.80
  -7  -8   1  200.08   18.80
   6   8  -1   -4.40   34.30
   6   8  -1  -21.70   16.80
   6   8  -1    9.00   17.00
   6   8  -1    9.00   17.00
   6   8  -1   -6.10   34.20
   6   8  -1  -21.70   16.80
  -6  -8   1   23.20   13.70
  -6  -8   1    3.20    5.50
  -6  -8   1    3.20    5.50
   5   8  -1  449.36   65.39
   5   8  -1  448.46   65.29
   5   8  -1  559.14   49.90
   5   8  -1  559.14   49.90
  -5  -8   1  483.05   50.99
  -5  -8   1  515.65   43.30
  -5  -8   1  515.65   43.30
   4   8  -1  422.86   61.59
   4   8  -1  424.26   61.69
   4   8  -1  424.96   45.50
   4   8  -1  424.96   45.50
  -4  -8   1  465.15   38.60
  -4  -8   1  465.15   38.60
   3   8  -1  259.17   38.00
   3   8  -1  251.17   47.00
   3   8  -1  259.17   38.00
   3   8  -1  251.67   47.10
  -3  -8   1  257.97   21.90
  -3  -8   1  257.97   21.90
  -3  -8   1  195.68   26.60
   2   8  -1   63.79   33.90
   2   8  -1   -1.90   19.30
   2   8  -1   -1.90   19.30
   2   8  -1   63.89   34.00
  -2  -8   1   53.39   15.60
  -2  -8   1   38.50   12.70
  -2  -8   1   53.39   16.10
   1   8  -1   86.49   33.90
   1   8  -1   86.59   34.00
  -1  -8   1   89.69   14.80
  -1  -8   1   90.09   22.00
  -1  -8   1   90.09   21.30
   0   8  -1 1038.90  112.99
   0   8  -1 1042.20  113.29
   0  -8   1  773.12   73.19
   0  -8   1  856.11   78.79
   0  -8   1  856.21   78.19
  -1   8  -1 1573.44  162.78
  -1   8  -1 1565.54  162.68
   1  -8   1 1839.22  152.68
   1  -8   1 1892.91  148.49
   1  -8   1 1838.32  152.28
   2  -8   1 1920.71  165.28
   2  -8   1 1919.51  165.78
   2  -8   1 1910.31  159.88
   2  -8   1 1969.70  164.98
   3  -8   1 1221.08  104.39
   3  -8   1 1136.39  105.69
   3  -8   1 1136.09  106.29
   4  -8   1   22.40   22.20
   4  -8   1  -12.00    9.60
   4  -8   1   16.80   18.70
   4  -8   1  -12.00    9.60
   4  -8   1   22.40   22.90
  -5   8  -1  147.79   21.50
  -5   8  -1  147.79   21.50
   5  -8   1  170.58   21.40
   5  -8   1  161.58   27.80
   5  -8   1  161.58   32.50
   5  -8   1  122.99   65.29
   5  -8   1  122.99   65.39
   5  -8   1  170.58   21.40
   5  -8   1  161.58   31.60
  -6   8  -1  614.34   50.59
  -6   8  -1  614.34   50.59
   6  -8   1  518.85   49.50
   6  -8   1  493.95   60.09
   6  -8   1  493.85   59.19
   6  -8   1  427.36   83.49
   6  -8   1  589.44   59.69
   6  -8   1  427.96   83.59
   6  -8   1  518.85   49.50
  -7   8  -1   10.10   15.00
  -7   8  -1   10.10   15.00
   7  -8   1   40.40   30.70
   7  -8   1   64.79   51.09
   7  -8   1    4.10   20.60
   7  -8   1   40.40   29.70
   7  -8   1   64.59   50.99
   7  -8   1   40.70   12.80
   7  -8   1   40.70   12.80
  -8   8  -1  129.09   19.70
  -8   8  -1  129.09   19.70
   8  -8   1   94.19   35.30
   8  -8   1  143.29   49.50
   8  -8   1   79.99   17.10
   8  -8   1  143.19   49.40
   8  -8   1   79.99   17.10
   8  -8   1   94.09   34.20
   8  -8   1   73.69   25.60
  -9   8  -1   20.10   16.30
  -9   8  -1   20.10   16.30
   9  -8   1   -7.80   12.90
   9  -8   1    0.00   32.10
   9  -8   1   20.50   38.10
   9  -8   1   -7.80   12.90
   9  -8   1   20.40   38.00
   9  -8   1   32.00   22.50
   9  -8   1    0.00   33.20
 -10   8  -1   80.19   19.20
 -10   8  -1   80.19   19.20
  10  -8   1   68.39   39.10
  10  -8   1    7.40   35.60
  10  -8   1    7.40   34.50
  10  -8   1   72.29   16.80
  10  -8   1   97.69   25.00
  10  -8   1   68.09   39.00
  10  -8   1   72.29   16.80
 -11   8  -1  512.45   46.50
 -11   8  -1  512.45   46.50
  11  -8   1  434.36   49.40
  11  -8   1  407.46   57.79
  11  -8   1  512.95   47.80
  11  -8   1  512.95   47.80
  11  -8   1  407.06   57.79
 -12   8  -1  299.87   31.60
 -12   8  -1  299.87   31.60
  12  -8   1  248.48   29.70
  12  -8   1  248.48   29.70
 -13   8  -1   90.69   20.80
 -13   8  -1   90.69   20.80
  13  -8   1  115.89   19.80
  13  -8   1  115.89   19.80
 -14   8  -1    6.60   16.50
 -14   8  -1    6.60   16.50
  14  -8   1  -10.70   13.60
  14  -8   1  -10.70   13.60
 -13  -7   1   20.60   10.10
 -13  -7   1   20.60   10.10
 -12  -7   1   51.59   10.30
 -12  -7   1   51.59   10.30
  11   7  -1   -4.20   13.40
  11   7  -1   -4.20   13.40
 -11  -7   1   16.60    8.20
 -11  -7   1   16.60    8.20
  10   7  -1   53.89   15.30
  10   7  -1   17.60   56.99
  10   7  -1   53.89   15.30
  10   7  -1   17.60   56.89
 -10  -7   1   27.80   23.20
 -10  -7   1    9.10    7.10
 -10  -7   1    9.10    7.10
   9   7  -1  842.52   98.89
   9   7  -1  683.33   70.79
   9   7  -1  841.52   98.89
   9   7  -1  683.33   70.79
  -9  -7   1  816.62   66.39
  -9  -7   1  816.62   66.39
   8   7  -1  186.28   46.90
   8   7  -1  159.58   21.50
   8   7  -1  186.48   46.90
   8   7  -1  159.58   21.50
  -8  -7   1  124.79   23.80
  -8  -7   1  147.29   15.10
  -8  -7   1  147.29   15.10
   7   7  -1   33.00   39.10
   7   7  -1   16.00   14.80
   7   7  -1   33.10   39.20
   7   7  -1   16.00   14.80
  -7  -7   1  -11.80   13.30
  -7  -7   1   44.20    6.80
  -7  -7   1   44.20    6.80
   6   7  -1  252.87   28.10
   6   7  -1  194.98   25.80
   6   7  -1  206.28   44.00
   6   7  -1  205.88   44.00
   6   7  -1  194.98   25.80
   6   7  -1  252.87   28.10
  -6  -7   1  220.78   20.50
  -6  -7   1  220.78   20.50
  -6  -7   1  213.48   27.90
   5   7  -1 1232.58  103.89
   5   7  -1 1232.58  103.89
   5   7  -1 1314.97  116.99
   5   7  -1 1315.47  116.99
  -5  -7   1 1146.59   99.39
  -5  -7   1 1146.59   99.39
  -5  -7   1 1203.08  104.39
   4   7  -1  870.61   80.99
   4   7  -1  870.61   80.99
  -4  -7   1  899.71   73.99
  -4  -7   1  876.61   79.49
  -4  -7   1  899.71   73.99
   3   7  -1  239.08   39.10
   3   7  -1  238.98   39.10
  -3  -7   1  200.28   24.40
   2   7  -1  419.56   49.40
  -2  -7   1  275.17   30.70
  -2  -7   1  275.07   31.10
  -2  -7   1  342.07   33.10
   1   7  -1  132.19   32.20
   1   7  -1  132.29   32.30
  -1  -7   1  118.49   16.30
  -1  -7   1  105.99   21.60
  -1  -7   1  105.89   22.20
   0   7  -1 1228.38  111.09
   0   7  -1 1233.18  111.09
   0  -7   1 1040.70  101.79
   0  -7   1 1266.27   98.89
   0  -7   1 1040.10  102.19
  -1   7  -1 1672.63  152.78
  -1   7  -1 1671.13  152.68
   1  -7   1 1667.03  147.09
   1  -7   1 1831.12  143.19
   1  -7   1 1665.73  147.49
  -2   7  -1  827.12   82.49
  -2   7  -1  827.42   82.59
   2  -7   1  833.82   78.49
   2  -7   1  834.22   77.89
   3  -7   1   24.70   22.00
   3  -7   1   24.70   21.30
   4  -7   1   90.99   56.09
   4  -7   1  218.48   31.70
   4  -7   1  218.18   32.50
   4  -7   1   91.69   56.09
   5  -7   1 1453.85  158.18
   5  -7   1 1481.95  131.19
   5  -7   1 1454.05  158.18
   5  -7   1 1487.95  130.69
   6  -7   1  400.16   74.99
   6  -7   1  367.76   47.40
   6  -7   1  337.37   34.10
   6  -7   1  337.37   34.10
   6  -7   1  400.06   74.99
   6  -7   1  370.46   46.70
   7  -7   1   19.00   44.40
   7  -7   1    0.70   10.50
   7  -7   1   18.80   44.50
   7  -7   1   -0.30   27.80
   7  -7   1   -0.30   28.60
   7  -7   1    0.70   10.50
  -8   7  -1   70.49   16.00
  -8   7  -1   70.49   16.00
   8  -7   1   90.19   34.80
   8  -7   1   84.19   15.30
   8  -7   1   84.19   15.30
   8  -7   1   90.69   44.60
   8  -7   1   90.69   44.50
   8  -7   1   90.09   35.90
   8  -7   1  110.29   25.40
  -9   7  -1   66.19   15.40
  -9   7  -1   66.19   15.40
   9  -7   1   -3.60   36.40
   9  -7   1   51.49   19.10
   9  -7   1   51.49   19.10
   9  -7   1  -43.10   31.70
   9  -7   1   -3.60   36.40
   9  -7   1   54.49   22.70
   9  -7   1  -43.10   32.70
 -10   7  -1  570.14   50.89
 -10   7  -1  570.14   50.89
  10  -7   1  505.25   51.69
  10  -7   1  561.44   68.39
  10  -7   1  560.04   68.29
  10  -7   1  505.25   51.69
  10  -7   1  533.75   56.69
 -11   7  -1  533.65   52.09
 -11   7  -1  533.65   52.09
  11  -7   1  623.94   54.59
  11  -7   1  623.94   54.59
  11  -7   1  498.45   60.19
 -12   7  -1  170.88   25.00
 -12   7  -1  170.88   25.00
  12  -7   1  206.78   25.00
  12  -7   1  206.78   25.00
 -13   7  -1   20.90   15.30
 -13   7  -1   20.90   15.30
  13  -7   1    3.20   13.50
  13  -7   1    3.20   13.50
 -14   7  -1   70.69   17.10
 -14   7  -1   70.69   17.10
  14  -7   1   27.90   15.50
  14  -7   1   27.90   15.50
 -13  -6   1    3.70    8.90
 -13  -6   1    3.70    8.90
 -12  -6   1    4.60    8.20
 -12  -6   1    4.60    8.20
  11   6  -1   91.79   61.39
  11   6  -1   91.39   61.59
  11   6  -1   18.60   14.30
  11   6  -1   18.60   14.30
 -11  -6   1    8.70    7.60
 -11  -6   1    8.70    7.60
 -11  -6   1  -16.90   17.00
  10   6  -1  192.48   25.90
  10   6  -1  212.88   51.69
  10   6  -1  192.48   25.90
  10   6  -1  212.78   51.79
 -10  -6   1  269.77   23.50
 -10  -6   1  269.77   23.50
   9   6  -1  430.26   76.79
   9   6  -1  336.87   34.60
   9   6  -1  430.76   76.89
   9   6  -1  336.87   34.60
  -9  -6   1  346.87   31.40
  -9  -6   1  346.87   31.40
   8   6  -1  358.16   32.60
   8   6  -1  358.16   32.60
   8   6  -1  355.86   53.89
   8   6  -1  355.76   53.99
  -8  -6   1  264.97   35.90
  -8  -6   1  326.97   29.30
  -8  -6   1  326.97   29.30
   7   6  -1   34.70   14.10
   7   6  -1   55.49   37.80
   7   6  -1   55.49   37.80
   7   6  -1   34.70   14.10
  -7  -6   1   58.79    8.00
  -7  -6   1   58.79    8.00
  -7  -6   1   82.69   17.40
   6   6  -1 1051.09   91.19
   6   6  -1 1220.48  105.59
   6   6  -1 1004.00   91.49
   6   6  -1 1220.48  105.59
   6   6  -1 1051.09   91.19
   6   6  -1 1004.00   91.49
  -6  -6   1 1058.49   88.29
  -6  -6   1 1058.49   88.29
  -6  -6   1 1020.50   93.29
   5   6  -1  232.48   37.40
   5   6  -1  232.18   37.30
  -5  -6   1  198.78   19.00
  -5  -6   1  243.68   26.00
  -5  -6   1  198.78   19.00
   4   6  -1  923.21   93.99
   4   6  -1  922.01   93.89
  -4  -6   1  779.02   73.59
   3   6  -1  293.07   39.30
   3   6  -1  293.47   39.30
  -3  -6   1  221.68   26.20
   2   6  -1   -5.40   22.90
   2   6  -1   -5.40   22.90
  -2  -6   1   30.30   12.70
  -2  -6   1   55.29   11.50
  -2  -6   1   30.30   13.10
   1   6  -1  282.27   41.30
   1   6  -1  282.57   41.30
  -1  -6   1  334.37   32.10
  -1  -6   1  334.47   32.60
  -1  -6   1  251.37   30.30
   0   6  -1   75.49   28.30
   0   6  -1   75.59   28.40
   0  -6   1   50.09   10.70
   0  -6   1   53.99   19.10
   0  -6   1   53.99   18.50
  -1   6  -1 2334.77  202.08
  -1   6  -1 2332.67  202.08
   1  -6   1 2345.77  197.48
   1  -6   1 2382.46  194.48
   1  -6   1 2344.67  197.88
  -2   6  -1  163.28   33.70
  -2   6  -1  163.48   33.70
   2  -6   1  211.18   30.90
   2  -6   1  237.08   21.60
   2  -6   1  211.38   30.20
   3  -6   1  565.44   58.99
   4  -6   1  503.35   50.29
   4  -6   1  503.35   50.29
   4  -6   1  358.76   71.79
   4  -6   1  358.66   71.89
   4  -6   1  637.44   61.69
   4  -6   1  517.65   53.09
   5  -6   1  454.85   45.60
   5  -6   1  513.55   58.09
   5  -6   1  512.45   57.99
   5  -6   1  438.46   75.19
   5  -6   1  438.76   75.19
   5  -6   1  415.46   51.09
   5  -6   1  454.85   45.60
   6  -6   1  656.93   63.49
   6  -6   1  475.35   74.29
   6  -6   1  578.54   53.99
   6  -6   1  578.54   53.99
   6  -6   1  474.55   74.19
   7  -6   1   52.39   17.60
   7  -6   1   70.99   43.10
   7  -6   1   52.39   17.60
   7  -6   1   70.99   43.10
   7  -6   1   51.69   12.70
   7  -6   1   78.49   28.80
   7  -6   1   51.69   12.70
  -8   6  -1   94.99   14.70
  -8   6  -1   94.99   14.70
   8  -6   1  116.19   21.30
   8  -6   1  116.19   21.30
   8  -6   1  146.49   46.30
   8  -6   1  146.89   46.40
   8  -6   1   73.79   14.90
   8  -6   1   73.79   14.90
   8  -6   1   73.19   32.30
  -9   6  -1   21.40   12.30
  -9   6  -1   21.40   12.30
   9  -6   1   24.70   33.90
   9  -6   1   54.89   14.20
   9  -6   1   34.90   32.30
   9  -6   1   25.00   33.20
   9  -6   1   63.09   21.80
   9  -6   1   34.90   32.30
   9  -6   1   54.89   14.20
  10  -6   1  428.96   53.69
  10  -6   1  350.96   35.20
  10  -6   1  429.46   53.69
  10  -6   1  292.17   38.80
  10  -6   1  233.08   50.99
  10  -6   1  232.98   52.09
  10  -6   1  350.96   35.20
 -11   6  -1  366.36   34.30
 -11   6  -1  366.36   34.30
  11  -6   1  224.08   50.49
  11  -6   1  407.86   52.29
  11  -6   1  329.47   35.50
  11  -6   1  407.46   52.19
  11  -6   1  329.47   35.50
  11  -6   1  224.18   51.59
 -12   6  -1   -1.00   12.90
 -12   6  -1   -1.00   12.90
  12  -6   1   11.70   28.20
  12  -6   1    4.40   46.00
  12  -6   1   11.80   28.30
  12  -6   1    4.40   47.50
  12  -6   1   13.10   13.80
  12  -6   1   13.10   13.80
 -13   6  -1   74.19   16.90
 -13   6  -1   74.19   16.90
  13  -6   1   71.49   18.10
  13  -6   1   71.49   18.10
 -14   6  -1   69.49   16.10
 -14   6  -1   69.49   16.10
  14  -6   1   51.19   16.60
  14  -6   1   51.19   16.60
 -15   6  -1  140.69   21.10
 -15   6  -1  140.69   21.10
  15  -6   1  158.08   22.00
  15  -6   1  158.08   22.00
 -14  -5   1   10.10   10.10
 -14  -5   1   10.10   10.10
 -13  -5   1   25.70    9.40
 -13  -5   1   25.70    9.40
 -12  -5   1   -0.50    7.70
 -12  -5   1   -0.50    7.70
  11   5  -1   27.60   47.30
  11   5  -1   27.90   47.30
 -11  -5   1   19.80    8.10
 -11  -5   1   19.80    8.10
 -11  -5   1   23.30   17.70
  10   5  -1  199.88   23.10
  10   5  -1  199.88   23.10
  10   5  -1  195.98   47.20
  10   5  -1  195.98   47.10
 -10  -5   1  216.88   19.70
 -10  -5   1  216.88   19.70
 -10  -5   1  176.28   28.10
   9   5  -1  610.34   54.59
   9   5  -1  710.83   79.59
   9   5  -1  711.33   79.59
   9   5  -1  610.34   54.59
  -9  -5   1  579.54   51.39
  -9  -5   1  579.54   51.39
   8   5  -1   29.30   11.60
   8   5  -1   29.30   11.60
   8   5  -1   42.40   31.30
   8   5  -1   42.20   31.40
  -8  -5   1   22.60   13.80
  -8  -5   1   28.20    6.00
  -8  -5   1   28.20    6.00
   7   5  -1 1211.98  107.89
   7   5  -1 1355.86  122.29
   7   5  -1 1355.26  122.29
   7   5  -1 1211.98  107.89
  -7  -5   1 1270.47  105.69
  -7  -5   1 1270.47  105.69
  -7  -5   1 1326.07  110.89
   6   5  -1 1059.29   86.99
   6   5  -1 1076.79   99.89
   6   5  -1 1059.29   86.99
   6   5  -1 1076.89   99.99
  -6  -5   1  956.70   84.89
  -6  -5   1  956.70   84.89
  -6  -5   1 1100.09   90.19
   5   5  -1 1010.30   94.39
   5   5  -1 1010.30   94.39
  -5  -5   1  953.50   85.79
   4   5  -1  -16.40   20.70
   4   5  -1  -16.50   20.60
  -4  -5   1   -0.90    9.90
   3   5  -1   42.60   23.00
   3   5  -1   42.60   22.90
  -3  -5   1   27.90   11.30
   2   5  -1   38.60   23.20
   2   5  -1   38.60   23.20
  -2  -5   1   69.39   13.20
  -2  -5   1   69.39   12.80
  -2  -5   1   71.69   12.70
   1   5  -1  149.88   37.00
   1   5  -1  149.88   37.00
  -1  -5   1  141.29   18.10
  -1  -5   1  200.48   22.10
  -1  -5   1  200.48   21.70
   0   5  -1 3009.70  264.17
   0   5  -1 3007.50  264.17
   0  -5   1 3246.78  260.07
   0  -5   1 3245.88  259.77
  -1   5  -1  326.77   40.10
  -1   5  -1  327.17   40.20
   1  -5   1  351.66   35.10
   1  -5   1  351.46   35.60
   1  -5   1  289.27   29.20
  -2   5  -1    4.40   18.40
  -2   5  -1    3.80   18.30
   2  -5   1  -20.50   18.70
   2  -5   1    0.50    5.30
   2  -5   1  -20.50   18.70
   2  -5   1   -4.30   10.40
   2  -5   1   -4.30   10.40
   2  -5   1   -1.10   17.20
   3  -5   1  362.56   36.30
   3  -5   1  362.56   36.30
   3  -5   1  377.86   41.30
   4  -5   1  289.67   61.39
   4  -5   1  415.46   37.90
   4  -5   1  291.07   61.39
   4  -5   1  415.46   37.90
   5  -5   1  307.07   42.00
   5  -5   1  351.56   63.49
   5  -5   1  307.67   42.00
   5  -5   1  399.66   36.50
   5  -5   1  399.66   36.50
   5  -5   1  352.66   63.49
   6  -5   1  123.39   40.00
   6  -5   1  153.38   19.80
   6  -5   1   95.49   27.10
   6  -5   1  123.19   40.00
   6  -5   1  185.48   30.40
   6  -5   1  153.38   19.80
   6  -5   1   95.19   27.00
   7  -5   1  105.09   18.60
   7  -5   1  109.89   37.70
   7  -5   1  109.79   37.70
   7  -5   1  105.09   18.60
   7  -5   1  105.19   29.80
  -8   5  -1    8.30    8.90
  -8   5  -1    8.30    8.90
   8  -5   1   16.30   14.70
   8  -5   1   -1.30   30.70
   8  -5   1   16.30   14.70
   8  -5   1   -1.30   30.70
   8  -5   1  -22.90   26.20
  -9   5  -1  145.89   17.00
  -9   5  -1  145.89   17.00
   9  -5   1  132.79   23.90
   9  -5   1  177.28   37.20
   9  -5   1  161.58   25.40
   9  -5   1   92.99   18.10
   9  -5   1  177.58   37.30
   9  -5   1   92.99   18.10
   9  -5   1  132.79   23.90
   9  -5   1  157.78   36.60
 -10   5  -1  787.72   71.69
 -10   5  -1  787.72   71.69
  10  -5   1  902.31   91.09
  10  -5   1  898.91   90.89
  10  -5   1  868.41   89.99
  10  -5   1  800.42   73.59
  10  -5   1  883.21   89.39
  10  -5   1  800.42   73.59
 -11   5  -1  124.49   17.10
 -11   5  -1  124.49   17.10
  11  -5   1   98.89   19.20
  11  -5   1  175.18   38.90
  11  -5   1  101.89   41.20
  11  -5   1  101.99   39.90
  11  -5   1   98.89   19.20
  11  -5   1  175.18   38.80
 -12   5  -1   14.10   12.10
 -12   5  -1   14.10   12.10
  12  -5   1   34.10   14.30
  12  -5   1   38.60   37.70
  12  -5   1    3.30   28.20
  12  -5   1    4.60   28.20
  12  -5   1   38.60   36.50
  12  -5   1   34.10   14.30
 -13   5  -1  149.88   19.20
 -13   5  -1  149.88   19.20
  13  -5   1  108.79   20.10
  13  -5   1  108.79   20.10
 -14   5  -1  124.79   19.70
 -14   5  -1  124.79   19.70
  14  -5   1  177.98   22.50
  14  -5   1  177.98   22.50
 -15   5  -1   26.60   14.60
 -15   5  -1   26.60   14.60
  15  -5   1   35.60   15.60
  15  -5   1   35.60   15.60
 -14  -4   1   25.80   10.60
 -14  -4   1   25.80   10.60
 -13  -4   1   32.70    9.80
 -13  -4   1   32.70    9.80
 -12  -4   1   27.70   17.40
 -12  -4   1   -5.30    7.70
 -12  -4   1   -5.30    7.70
  11   4  -1   35.50   40.10
  11   4  -1   35.80   40.10
 -11  -4   1   32.30   16.70
 -11  -4   1   28.40    8.30
 -11  -4   1   28.40    8.30
  10   4  -1   70.79   39.40
  10   4  -1   97.09   14.40
  10   4  -1   70.89   39.60
  10   4  -1   97.09   14.40
 -10  -4   1   70.79    9.60
 -10  -4   1   52.79   26.10
 -10  -4   1   70.79    9.60
   9   4  -1  266.67   29.70
   9   4  -1  266.67   29.70
   9   4  -1  307.97   49.90
   9   4  -1  307.37   49.80
  -9  -4   1  328.97   27.50
  -9  -4   1  328.97   27.50
   8   4  -1  763.32   69.89
   8   4  -1  763.32   69.89
  -8  -4   1  824.92   67.69
  -8  -4   1  846.02   73.19
  -8  -4   1  824.92   67.69
   7   4  -1 2558.64  206.78
   7   4  -1 2552.44  206.68
  -7  -4   1 2235.98  195.28
  -7  -4   1 2235.98  195.28
  -7  -4   1 2453.15  199.18
   6   4  -1 2848.52  224.58
   6   4  -1 2461.85  216.68
   6   4  -1 2847.81  224.58
   6   4  -1 2461.85  216.68
  -6  -4   1 2594.24  218.68
   5   4  -1  155.08   28.90
   5   4  -1  170.38   22.70
   5   4  -1  170.38   22.70
   5   4  -1  154.78   28.80
  -5  -4   1  187.98   20.90
   4   4  -1   41.00   21.80
   4   4  -1   41.00   21.90
  -4  -4   1   71.69   12.90
   3   4  -1   68.49   22.10
   3   4  -1   68.49   22.10
  -3  -4   1   39.90   12.00
   2   4  -1   79.49   22.70
   2   4  -1   79.39   22.70
  -2  -4   1   47.60   10.70
   1   4  -1  379.26   47.10
   1   4  -1  378.96   47.00
  -1  -4   1  429.16   37.50
   0   4  -1 1244.28  107.69
   0   4  -1 1243.68  107.69
   0  -4   1 1212.08  100.39
   0  -4   1 1165.28  101.89
   0  -4   1 1165.68  102.09
  -1   4  -1  186.58   28.40
  -1   4  -1  186.58   28.40
   1  -4   1  160.18   18.70
   1  -4   1  192.68   20.40
   1  -4   1  192.68   20.40
   1  -4   1  215.18   24.10
  -2   4  -1 1379.16  123.19
  -2   4  -1 1379.06  123.19
   2  -4   1 1556.84  121.59
   2  -4   1 1433.06  119.09
   2  -4   1 1386.96  123.69
   2  -4   1 1388.36  123.79
   2  -4   1 1433.06  119.09
   4  -4   1  841.82  105.79
   4  -4   1  842.62  105.79
   4  -4   1 1072.69   85.89
   4  -4   1 1072.69   85.89
   5  -4   1  113.79   42.60
   5  -4   1  195.38   22.40
   5  -4   1  195.38   22.40
   5  -4   1  114.19   42.60
   5  -4   1  203.78   27.40
   5  -4   1  204.48   27.50
   6  -4   1   19.40   12.20
   6  -4   1   34.20   22.50
   6  -4   1   36.70   31.40
   6  -4   1   36.40   31.30
   6  -4   1   19.40   12.20
   7  -4   1   26.00   21.70
   7  -4   1  118.39   31.50
   7  -4   1   70.69   15.40
   7  -4   1   70.69   15.40
   7  -4   1  118.99   31.60
   7  -4   1   67.99   27.40
   7  -4   1   26.00   21.70
   8  -4   1  128.99   18.10
   8  -4   1  156.78   21.60
   8  -4   1  156.78   21.60
   8  -4   1  161.68   47.70
   8  -4   1  165.58   47.30
   8  -4   1  174.28   34.20
   8  -4   1  128.99   18.10
  -9   4  -1  410.76   40.70
  -9   4  -1  410.76   40.70
   9  -4   1  563.64   61.99
   9  -4   1  436.76   42.90
   9  -4   1  436.76   42.90
   9  -4   1  564.84   62.09
   9  -4   1  455.85   55.79
   9  -4   1  469.45   45.90
   9  -4   1  469.45   45.90
 -10   4  -1  961.20   80.49
 -10   4  -1  961.20   80.49
  10  -4   1  895.01   82.19
  10  -4   1  895.01   82.19
  10  -4   1 1011.80   96.39
  10  -4   1  947.51   85.29
  10  -4   1  881.91   96.59
  10  -4   1 1011.80   96.39
  10  -4   1  947.51   85.29
 -11   4  -1   14.90   10.00
 -11   4  -1   14.90   10.00
  11  -4   1    7.50   13.60
  11  -4   1    1.70   34.90
  11  -4   1    7.50   13.60
  11  -4   1    1.70   35.90
 -12   4  -1  168.08   18.80
 -12   4  -1  168.08   18.80
  12  -4   1  163.18   22.40
  12  -4   1   61.19   38.30
  12  -4   1  159.88   36.30
  12  -4   1  163.18   22.40
  12  -4   1  159.58   36.30
  12  -4   1   61.19   37.20
  13  -4   1  591.04   79.89
  13  -4   1  590.94   81.59
  13  -4   1  612.44   73.59
  13  -4   1  608.94   73.69
 -14   4  -1   78.49   15.40
 -14   4  -1   78.49   15.40
  14  -4   1   65.69   17.30
  14  -4   1   65.69   17.30
 -15   4  -1   13.20   13.40
 -15   4  -1   13.20   13.40
  15  -4   1  -25.40   14.70
  15  -4   1  -25.40   14.70
 -14  -3   1  151.48   17.80
 -14  -3   1  151.48   17.80
 -13  -3   1   20.30    8.80
 -13  -3   1   20.30    8.80
  12   3  -1   -4.70   32.30
  12   3  -1   -6.60   32.40
 -12  -3   1    8.40    7.80
 -12  -3   1    8.40    7.80
 -12  -3   1   19.50   14.60
  11   3  -1  -48.40   33.00
  11   3  -1  -48.60   32.90
  11   3  -1   29.60   13.10
  11   3  -1   29.60   13.10
 -11  -3   1   16.30   14.00
 -11  -3   1   28.70    7.10
 -11  -3   1   28.70    7.10
  10   3  -1   62.29   15.70
  10   3  -1  189.68   42.20
  10   3  -1  190.18   42.30
  10   3  -1   62.29   15.70
 -10  -3   1   62.09   17.50
 -10  -3   1  111.39   11.20
 -10  -3   1  111.39   11.20
   9   3  -1  183.18   38.90
   9   3  -1  182.98   38.80
   9   3  -1  172.98   19.60
   9   3  -1  203.98   20.30
   9   3  -1  203.98   20.30
   9   3  -1  172.98   19.60
  -9  -3   1  170.58   23.10
  -9  -3   1  173.48   16.70
  -9  -3   1  173.48   16.70
  -8  -3   1 1650.13  136.19
  -8  -3   1 1650.13  136.19
  -8  -3   1 1653.63  141.99
   7   3  -1 2390.06  192.28
   7   3  -1 2389.96  192.28
   7   3  -1 2088.89  183.48
   7   3  -1 2088.89  183.48
  -7  -3   1 2273.27  185.98
   6   3  -1 1231.78  109.49
   6   3  -1 1407.86  118.49
   6   3  -1 1407.96  118.49
   6   3  -1 1231.78  109.49
  -6  -3   1 1394.66  112.09
   5   3  -1  136.19   14.60
   5   3  -1  136.19   14.60
  -5  -3   1  109.09   16.40
   4   3  -1  770.32   72.79
   4   3  -1  770.32   72.79
   3   3  -1  206.78   27.30
   3   3  -1  206.98   27.30
   2   3  -1   11.70   16.60
   2   3  -1   11.80   16.60
  -2  -3   1    4.40    7.70
   1   3  -1 2701.03  225.88
   1   3  -1 2702.43  225.88
   0   3  -1  386.06   44.40
   0   3  -1  386.26   44.40
   0  -3   1  414.46   35.50
   0  -3   1  350.46   37.80
  -1   3  -1 1501.65  140.59
  -1   3  -1 1503.65  140.59
   1  -3   1 1763.42  136.99
   1  -3   1 1683.53  138.19
   1  -3   1 1763.42  136.99
  -2   3  -1 4642.94  387.56
  -2   3  -1 4641.44  387.56
   2  -3   1 4726.13  387.96
   2  -3   1 4731.43  387.96
   3  -3   1 4146.89  350.66
   3  -3   1 4142.49  350.66
   4  -3   1 1248.68  105.19
   4  -3   1 1248.68  105.19
   5  -3   1   65.89   13.40
   5  -3   1   65.89   13.40
   6  -3   1   68.29   14.30
   6  -3   1   68.29   14.30
   6  -3   1   28.80   28.90
   6  -3   1   28.80   28.90
   7  -3   1   11.90   25.80
   7  -3   1    2.40   16.00
   7  -3   1    2.40   16.00
   7  -3   1    6.70   11.20
   7  -3   1    6.70   11.20
   7  -3   1   12.00   25.80
   8  -3   1   74.39   15.80
   8  -3   1   61.89   26.30
   8  -3   1   74.39   15.80
   8  -3   1   37.90   25.40
   8  -3   1   37.90   25.50
  -9   3  -1  841.82   69.59
  -9   3  -1  841.82   69.59
   9  -3   1  894.41   85.89
   9  -3   1  894.81   85.89
   9  -3   1  802.42   71.59
   9  -3   1  802.42   71.59
   9  -3   1  760.02   73.69
   9  -3   1  760.02   73.69
 -10   3  -1    7.40    7.70
 -10   3  -1    7.40    7.70
  10  -3   1  -13.50   14.20
  10  -3   1   12.80   12.10
  10  -3   1   40.90   27.00
  10  -3   1   12.80   12.10
  10  -3   1  -13.50   14.20
  10  -3   1   40.80   27.00
  10  -3   1  -29.70   28.90
 -11   3  -1  143.89   19.40
 -11   3  -1  143.89   19.40
  11  -3   1   83.59   37.40
  11  -3   1  161.78   48.00
  11  -3   1   91.79   18.90
  11  -3   1  161.48   48.00
  11  -3   1   91.79   18.90
 -12   3  -1  946.51   83.89
 -12   3  -1  946.51   83.89
  12  -3   1  911.31   86.49
  12  -3   1 1133.49  100.19
  12  -3   1  911.31   86.49
  12  -3   1 1134.19  100.19
 -13   3  -1  826.52   67.39
 -13   3  -1  826.52   67.39
  13  -3   1  661.83   69.59
  13  -3   1  661.83   69.59
  13  -3   1  818.22   84.49
  13  -3   1  817.42   84.49
 -14   3  -1   64.19   13.80
 -14   3  -1   64.19   13.80
  14  -3   1   61.69   16.40
  14  -3   1   61.69   16.40
 -15   3  -1   17.80   12.30
 -15   3  -1   17.80   12.30
 -15  -2   1    9.50   10.40
 -15  -2   1    9.50   10.40
 -14  -2   1  139.69   17.10
 -14  -2   1  139.69   17.10
  13   2  -1   13.50   14.70
  13   2  -1   13.50   14.70
 -13  -2   1    2.90    8.50
 -13  -2   1    2.90    8.50
  12   2  -1   78.69   17.80
  12   2  -1   78.69   17.80
  12   2  -1   11.90   39.60
  12   2  -1   12.20   39.90
 -12  -2   1   99.29   11.70
 -12  -2   1   99.29   11.70
  11   2  -1   16.30   32.20
  11   2  -1   16.50   32.20
 -11  -2   1   19.70   13.50
 -11  -2   1   30.30    7.30
 -11  -2   1   30.30    7.30
  10   2  -1   88.29   33.70
  10   2  -1   59.09   14.70
  10   2  -1   59.09   14.70
  10   2  -1   88.19   33.70
 -10  -2   1   55.79   15.50
 -10  -2   1   84.79    9.60
 -10  -2   1   84.79    9.60
   9   2  -1  422.26   39.90
   9   2  -1  422.26   39.90
  -9  -2   1  475.05   43.30
  -9  -2   1  435.26   37.50
  -9  -2   1  435.26   37.50
   8   2  -1 1449.65  119.59
   8   2  -1 1449.95  119.49
  -8  -2   1 1223.58  107.09
  -8  -2   1 1223.58  107.09
  -8  -2   1 1307.77  110.39
   7   2  -1 1357.96  119.59
   7   2  -1 1357.96  119.59
   7   2  -1 1544.35  128.69
   7   2  -1 1544.85  128.69
  -7  -2   1 1504.45  121.99
   6   2  -1  134.59   14.50
   6   2  -1  170.28   26.70
   6   2  -1  170.58   26.70
   6   2  -1  134.59   14.50
  -6  -2   1  105.19   16.40
   5   2  -1  831.12   68.39
   5   2  -1  799.32   75.09
   5   2  -1  799.32   75.09
   5   2  -1  831.12   68.39
  -5  -2   1  786.92   75.59
   4   2  -1 3635.64  294.97
   4   2  -1 3544.55  298.37
   4   2  -1 3544.95  298.37
   4   2  -1 3635.64  294.97
   3   2  -1    4.90   13.50
   3   2  -1    5.00   13.40
   2   2  -1 2329.07  194.58
   2   2  -1 2329.47  194.58
   1   2  -1  797.42   71.29
   1   2  -1  795.72   71.29
   0   2  -1   22.50   16.20
   0   2  -1   22.50   16.20
   0  -2   1   59.19   12.20
   0  -2   1   29.30    8.40
   0  -2   1   26.40    8.40
   0  -2   1   26.40    8.40
  -1   2  -1 4031.90  333.47
  -1   2  -1 4032.30  333.47
   2  -2   1 1865.21  156.38
   2  -2   1 1868.31  156.38
   3  -2   1 2603.34  217.68
   3  -2   1 2604.84  217.68
   4  -2   1   36.30   10.10
   4  -2   1   20.70   24.80
   4  -2   1   20.70   24.90
   4  -2   1   36.30   10.10
   5  -2   1   88.69   28.10
   5  -2   1  138.59   16.20
   5  -2   1  138.59   16.20
   5  -2   1   87.99   28.10
   6  -2   1   80.89   14.50
   6  -2   1   74.39   26.60
   6  -2   1   74.19   26.50
   6  -2   1   80.89   14.50
   7  -2   1   30.50   21.10
   7  -2   1   52.79   13.10
   7  -2   1   30.40   21.00
   7  -2   1   52.79   13.10
   8  -2   1  206.98   24.80
   8  -2   1  206.98   24.80
   8  -2   1  221.08   36.80
   8  -2   1  221.38   36.90
  -9   2  -1   36.10    7.20
  -9   2  -1   36.10    7.20
   9  -2   1   16.40   13.30
   9  -2   1   39.00   27.00
   9  -2   1   45.90   26.90
   9  -2   1   39.00   27.00
   9  -2   1   16.40   13.30
   9  -2   1   73.69   12.20
   9  -2   1   73.69   12.20
 -10   2  -1  191.78   17.20
 -10   2  -1  191.78   17.20
  10  -2   1  133.49   22.10
  10  -2   1  163.68   20.90
  10  -2   1  163.68   20.90
  10  -2   1  133.49   22.10
  10  -2   1  131.49   34.50
  10  -2   1  131.69   34.50
  10  -2   1  204.08   37.50
 -11   2  -1  478.05   40.70
 -11   2  -1  478.05   40.70
  11  -2   1  419.76   42.60
  11  -2   1  419.76   42.60
  11  -2   1  392.56   55.29
  11  -2   1  487.35   56.79
  11  -2   1  392.06   55.19
 -12   2  -1 1064.79   85.79
 -12   2  -1 1064.79   85.79
  12  -2   1 1004.70  101.19
  12  -2   1  943.41   88.49
  12  -2   1 1004.90  101.19
  12  -2   1  943.41   88.49
 -13   2  -1  303.77   27.10
 -13   2  -1  303.77   27.10
  13  -2   1  231.68   43.70
  13  -2   1  258.17   31.40
  13  -2   1  258.17   31.40
  13  -2   1  231.68   43.70
 -14   2  -1   17.40   11.40
 -14   2  -1   17.40   11.40
  14  -2   1   35.10   14.90
  14  -2   1   35.10   14.90
 -15   2  -1   63.79   13.30
 -15   2  -1   63.79   13.30
  15  -2   1    2.60   22.80
  15  -2   1    2.60   22.80
 -15  -1   1  147.29   17.80
 -15  -1   1  147.29   17.80
  14   1  -1   33.90   15.70
  14   1  -1   33.90   15.70
 -14  -1   1   65.29   11.40
 -14  -1   1   65.29   11.40
  13   1  -1   41.90   16.40
  13   1  -1   41.90   16.40
 -13  -1   1   10.00    8.90
 -13  -1   1   10.00    8.90
  12   1  -1   46.20   16.80
  12   1  -1  116.79   32.50
  12   1  -1   46.20   16.80
  12   1  -1  117.09   32.60
 -12  -1   1   95.99   11.90
 -12  -1   1   95.99   11.90
  11   1  -1  -20.30   26.70
  11   1  -1   -9.60   16.00
  11   1  -1   -9.60   16.00
  11   1  -1  -20.30   26.80
 -11  -1   1   20.10    7.00
 -11  -1   1   20.10    7.00
 -11  -1   1    2.80   11.70
  10   1  -1  526.25   50.49
  10   1  -1  593.24   68.09
  10   1  -1  593.64   68.09
  10   1  -1  526.25   50.49
 -10  -1   1  578.84   47.40
 -10  -1   1  515.05   51.69
 -10  -1   1  578.84   47.40
   9   1  -1  516.15   47.40
   9   1  -1  570.24   63.19
   9   1  -1  516.15   47.40
   9   1  -1  570.24   63.19
  -9  -1   1  512.95   44.60
  -9  -1   1  547.55   48.60
  -9  -1   1  512.95   44.60
   8   1  -1 2228.08  193.58
   8   1  -1 2522.75  200.58
   8   1  -1 2522.55  200.58
  -8  -1   1 2221.68  191.28
  -8  -1   1 2364.46  193.68
  -8  -1   1 2221.68  191.28
   7   1  -1  416.26   44.60
   7   1  -1  415.76   44.60
   7   1  -1  333.17   31.00
   7   1  -1  324.37   35.60
   7   1  -1  333.17   31.00
  -7  -1   1  344.87   33.60
   6   1  -1  159.18   25.40
   6   1  -1  134.89   14.20
   6   1  -1  134.89   14.20
   6   1  -1  158.98   25.30
  -6  -1   1  103.49   15.70
   5   1  -1  278.77   24.40
   5   1  -1  236.38   31.70
   5   1  -1  278.77   24.40
   5   1  -1  236.58   31.70
   4   1  -1  411.76   35.70
   4   1  -1  412.06   41.60
   4   1  -1  411.86   41.60
   4   1  -1  411.76   35.70
   3   1  -1   86.49    9.10
   3   1  -1   76.09   15.40
   3   1  -1   86.49    9.10
   3   1  -1   75.99   15.40
  -3  -1   1  101.49   11.60
   2   1  -1  296.27   30.40
   2   1  -1  296.97   30.50
  -2  -1   1  252.87   28.80
   1   1  -1 3218.18  265.37
   1   1  -1 3217.78  265.37
   0   1  -1 2993.30  246.98
   0   1  -1 2992.40  246.88
  -1   1  -1 2661.03  223.48
  -1   1  -1 2662.13  223.48
   1  -1   1 2754.92  223.68
   1  -1   1 2755.22  223.68
   2  -1   1 3286.17  275.27
   2  -1   1 3283.17  275.27
   3  -1   1 1707.53  147.99
   3  -1   1 1706.83  147.99
   4  -1   1  855.01   72.19
   4  -1   1  855.01   72.19
  -5   1  -1  118.59   14.10
   5  -1   1  161.58   17.30
   5  -1   1  161.58   17.30
   5  -1   1  183.08   27.90
   5  -1   1  183.38   27.90
  -6   1  -1  306.97   26.80
   6  -1   1  317.47   31.10
   6  -1   1  282.57   38.80
   6  -1   1  317.47   31.10
   6  -1   1  282.17   38.70
  -7   1  -1   50.99    7.40
   7  -1   1   14.70   21.80
   7  -1   1   57.79   12.40
   7  -1   1   14.60   21.80
   7  -1   1   57.79   12.40
   8  -1   1  453.65   43.20
   8  -1   1  453.65   43.20
  -9   1  -1  132.59   13.30
  -9   1  -1  132.59   13.30
   9  -1   1  132.39   19.50
   9  -1   1  132.39   19.50
   9  -1   1  155.18   32.80
   9  -1   1  155.08   32.80
 -10   1  -1  451.35   39.80
 -10   1  -1  451.35   39.80
  10  -1   1  489.55   57.89
  10  -1   1  432.36   53.69
  10  -1   1  489.05   57.79
  10  -1   1  452.15   42.70
  10  -1   1  452.15   42.70
 -11   1  -1  544.85   47.40
 -11   1  -1  544.85   47.40
  11  -1   1  603.14   68.69
  11  -1   1  521.65   50.99
  11  -1   1  506.55   60.19
  11  -1   1  521.65   50.99
  11  -1   1  602.84   68.69
 -12   1  -1  339.67   30.50
 -12   1  -1  339.67   30.50
  12  -1   1  268.27   32.40
  12  -1   1  315.97   47.10
  12  -1   1  268.27   32.40
  12  -1   1  315.37   47.10
 -13   1  -1  168.28   17.30
 -13   1  -1  168.28   17.30
  13  -1   1  145.19   21.50
  13  -1   1   87.99   38.40
  13  -1   1   88.19   38.50
  13  -1   1  145.19   21.50
 -14   1  -1    6.10   10.40
 -14   1  -1    6.10   10.40
  14  -1   1   15.30   14.50
  14  -1   1   15.30   14.50
 -15   1  -1  195.08   21.80
 -15   1  -1  195.08   21.80
  15   0  -1   94.69   18.40
  15   0  -1   94.69   18.40
 -15   0   1   99.19   14.80
 -15   0   1   99.19   14.80
 -14   0   1  319.27   30.30
 -14   0   1  319.27   30.30
  13   0  -1   27.50   16.80
  13   0  -1   27.50   16.80
 -13   0   1   13.10    9.00
 -13   0   1   13.10    9.00
  12   0  -1   38.80   30.60
  12   0  -1   38.80   30.60
  12   0  -1  -10.30   13.80
  12   0  -1  -10.30   13.80
 -12   0   1   16.60    7.80
 -12   0   1   16.60    7.80
  11   0  -1  203.88   29.30
  11   0  -1  264.57   42.20
  11   0  -1  203.88   29.30
  11   0  -1  264.87   42.20
 -11   0   1  305.47   25.80
 -11   0   1  305.47   25.80
  10   0  -1  450.05   42.50
  10   0  -1  450.05   42.50
  10   0  -1  538.15   58.89
  10   0  -1  537.95   58.79
 -10   0   1  446.66   38.70
 -10   0   1  446.66   38.70
 -10   0   1  393.56   41.90
   9   0  -1 2028.70  178.18
   9   0  -1 2279.97  186.68
   9   0  -1 2028.70  178.18
   9   0  -1 2279.57  186.68
  -9   0   1 2136.49  178.58
  -9   0   1 2153.78  176.48
  -9   0   1 2153.78  176.48
   8   0  -1  273.47   37.60
   8   0  -1  272.97   37.60
   8   0  -1  218.78   28.90
  -8   0   1  236.78   25.30
   7   0  -1  405.86   38.00
   7   0  -1  355.16   33.00
   7   0  -1  355.16   33.00
  -7   0   1  363.26   34.20
   6   0  -1  224.58   31.90
   6   0  -1  225.28   32.00
   6   0  -1  223.68   23.50
   6   0  -1  282.07   28.00
   6   0  -1  223.68   23.50
  -6   0   1  266.87   25.00
   5   0  -1 1503.45  119.89
   5   0  -1 1378.46  124.59
   5   0  -1 1379.06  124.59
   5   0  -1 1503.45  119.89
   4   0  -1  256.57   22.70
   4   0  -1  241.38   28.00
   4   0  -1  242.08   28.10
   4   0  -1  256.57   22.70
   3   0  -1   84.09   15.50
   3   0  -1   72.99    8.40
   3   0  -1   72.99    8.40
   3   0  -1   84.19   15.50
   2   0  -1  907.51   76.99
   2   0  -1  906.21   76.99
   1   0  -1  542.45   45.60
   1   0  -1  542.35   45.60
   0   0  -1 3569.94  292.87
   0   0  -1 3567.44  292.87
  -1   0  -1 5289.37  458.15
  -1   0  -1 5289.47  458.15
   1   0   1 5830.42  457.55
   1   0   1 5825.82  457.55
   2   0   1 2434.56  203.38
   2   0   1 2433.96  203.38
   3   0   1 3111.39  260.57
   3   0   1 3110.39  260.57
  -4   0  -1  807.62   62.49
   4   0   1  738.93   63.29
   4   0   1  694.93   68.49
   4   0   1  694.73   68.49
   4   0   1  738.93   63.29
   5   0   1 2156.88  176.98
   5   0   1 2121.19  182.08
   5   0   1 2120.79  182.08
   5   0   1 2156.88  176.98
  -6   0  -1    3.20    5.40
   6   0   1    2.70    9.30
   6   0   1    2.70    9.30
   6   0   1   25.60   23.10
   6   0   1   25.50   23.00
  -7   0  -1  516.95   45.90
   7   0   1  548.15   48.00
   7   0   1  548.15   48.00
  -8   0  -1  195.48   20.90
   8   0   1  202.88   33.90
   8   0   1  214.98   22.90
   8   0   1  203.08   34.00
   8   0   1  214.98   22.90
  -9   0  -1   75.79   11.80
  -9   0  -1   81.59    9.60
  -9   0  -1   81.59    9.60
   9   0   1  116.59   16.30
   9   0   1  116.59   16.30
 -10   0  -1 1551.94  131.19
 -10   0  -1 1551.94  131.19
  10   0   1 1547.55  139.49
  10   0   1 1670.43  144.09
  10   0   1 1668.73  144.09
  11   0   1  408.46   42.60
  11   0   1  436.06   50.19
  11   0   1  408.46   42.60
  11   0   1  540.15   62.19
  11   0   1  540.45   62.29
 -12   0  -1  330.97   29.90
 -12   0  -1  330.97   29.90
  12   0   1  280.67   32.50
  12   0   1  306.77   49.40
  12   0   1  307.67   49.40
  12   0   1  280.67   32.50
 -13   0  -1   36.80   10.30
 -13   0  -1   36.80   10.30
  13   0   1   58.29   34.00
  13   0   1   16.60   14.50
  13   0   1   58.09   34.00
  13   0   1   16.60   14.50
 -14   0  -1  106.59   14.10
 -14   0  -1  106.59   14.10
  14   0   1   55.49   16.90
  14   0   1   55.49   16.90
 -15   0  -1   43.80   13.10
 -15   0  -1   43.80   13.10
 -15   1   1  144.69   22.90
 -15   1   1  144.69   22.90
  14  -1  -1   27.30   15.80
  14  -1  -1   27.30   15.80
 -14   1   1   34.50   10.60
 -14   1   1   34.50   10.60
 -13   1   1   -1.50    8.90
 -13   1   1   -1.50    8.90
  12  -1  -1  -11.90   13.70
  12  -1  -1  -11.90   13.70
  12  -1  -1    6.00   27.70
  12  -1  -1    6.00   27.60
 -12   1   1   15.20    8.20
 -12   1   1   15.20    8.20
  11  -1  -1  119.69   32.60
  11  -1  -1  119.59   32.60
 -11   1   1  108.49   12.60
 -11   1   1  108.49   12.60
  10  -1  -1  833.32   73.79
  10  -1  -1  824.52   84.29
  10  -1  -1  822.82   84.29
  10  -1  -1  833.32   73.79
 -10   1   1  856.41   70.69
 -10   1   1  856.41   70.69
   9  -1  -1  487.55   59.39
   9  -1  -1  558.74   55.59
   9  -1  -1  486.65   59.39
   9  -1  -1  540.25   48.80
   9  -1  -1  556.74   56.19
   9  -1  -1  540.25   48.80
  -9   1   1  567.94   47.70
   8  -1  -1  152.28   23.00
   8  -1  -1  117.19   13.50
   8  -1  -1  117.19   13.50
  -8   1   1   84.49   13.30
   7  -1  -1  859.51   81.19
   7  -1  -1  891.41   76.39
   7  -1  -1  891.41   76.39
   7  -1  -1  987.90   84.49
   7  -1  -1  987.70   84.49
  -7   1   1  870.01   76.19
   6  -1  -1 1892.21  156.48
   6  -1  -1 1841.12  161.48
   6  -1  -1 1840.72  161.48
   6  -1  -1 1892.21  156.48
   6  -1  -1 1742.23  159.08
  -6   1   1 2054.49  156.38
   5  -1  -1 1800.32  148.99
   5  -1  -1 1800.32  148.99
   4  -1  -1 1549.14  128.09
   4  -1  -1 1549.14  128.09
   3  -1  -1  618.54   52.29
   3  -1  -1  618.54   52.29
   2  -1  -1  697.73   59.09
   2  -1  -1  688.63   61.49
   2  -1  -1  697.73   59.09
  -2   1   1  737.33   59.49
   1  -1  -1 1476.75  121.89
   1  -1  -1 1477.15  121.89
   0  -1  -1 2441.86  209.18
   0  -1  -1 2442.76  209.18
   0   1   1 2661.43  209.18
   0   1   1 2660.53  209.18
  -1  -1  -1 8281.97  679.23
  -1  -1  -1 8283.37  679.23
  -2  -1  -1  229.88   19.90
   2   1   1  201.98   24.50
   2   1   1  202.28   24.60
   3   1   1  774.62   62.19
   3   1   1  774.62   62.19
   3   1   1  695.83   67.29
   3   1   1  696.93   67.29
   4   1   1 4600.94  381.26
   4   1   1 4600.04  381.26
   5   1   1 1584.34  126.89
   5   1   1 1455.65  132.29
   5   1   1 1456.05  132.29
   5   1   1 1584.34  126.89
  -6  -1  -1  293.67   29.00
   6   1   1  339.47   41.30
   6   1   1  341.07   41.30
  -7  -1  -1   44.90    8.50
   7   1   1   69.49   24.10
   7   1   1   26.10   11.00
   7   1   1   69.49   24.10
   7   1   1   26.10   11.00
  -8  -1  -1   64.49   10.80
   8   1   1   62.99   12.80
   8   1   1  109.89   27.40
   8   1   1  110.09   27.30
   8   1   1   62.99   12.80
  -9  -1  -1 1382.96  112.59
   9   1   1 1303.97  112.79
   9   1   1 1303.97  112.79
 -10  -1  -1 1801.42  145.69
 -10  -1  -1 1801.42  145.69
 -10  -1  -1 1731.13  147.79
  10   1   1 1814.62  147.59
  10   1   1 1806.62  158.78
  10   1   1 1807.02  158.78
  10   1   1 1814.62  147.59
  10   1   1 1506.05  151.28
 -11  -1  -1  693.23   54.89
 -11  -1  -1  693.23   54.89
  11   1   1  612.44   75.39
  11   1   1  571.44   57.79
  11   1   1  611.04   75.39
  11   1   1  571.44   57.79
 -12  -1  -1   13.20    8.20
 -12  -1  -1   13.20    8.20
  12   1   1   10.50   28.40
  12   1   1   17.10   13.90
  12   1   1   10.60   28.50
  12   1   1   17.10   13.90
 -13  -1  -1   69.09   12.20
 -13  -1  -1   69.09   12.20
  13   1   1   80.79   35.90
  13   1   1   83.59   16.80
  13   1   1   83.59   16.80
  13   1   1   79.79   35.40
 -14  -1  -1   78.39   13.10
 -14  -1  -1   78.39   13.10
 -15  -1  -1   63.79   13.20
 -15  -1  -1   63.79   13.20
  15  -2  -1   37.10   15.50
  15  -2  -1   37.10   15.50
 -15   2   1   37.20   13.40
 -15   2   1   37.20   13.40
  14  -2  -1    4.60   15.30
  14  -2  -1    4.60   15.30
 -14   2   1   -4.80    9.20
 -14   2   1   -4.80    9.20
  13  -2  -1   16.90   21.00
  13  -2  -1   16.90   21.00
 -13   2   1   33.80    9.80
 -13   2   1   33.80    9.80
  12  -2  -1  -14.80   22.60
  12  -2  -1  -34.20   13.60
  12  -2  -1  -34.20   13.60
  12  -2  -1  -14.80   22.50
 -12   2   1   13.00    8.40
 -12   2   1   13.00    8.40
  11  -2  -1  397.96   46.20
  11  -2  -1  263.57   32.70
  11  -2  -1  321.37   49.10
  11  -2  -1  321.37   50.29
  11  -2  -1  263.57   32.70
  11  -2  -1  398.26   46.20
 -11   2   1  309.77   29.60
 -11   2   1  309.77   29.60
  10  -2  -1  592.54   64.69
  10  -2  -1  592.64   64.69
  10  -2  -1  551.54   52.89
  10  -2  -1  551.54   52.89
 -10   2   1  594.84   49.70
 -10   2   1  594.84   49.70
   9  -2  -1  478.55   50.29
   9  -2  -1  411.36   43.30
   9  -2  -1  432.16   45.60
   9  -2  -1  478.45   50.29
   9  -2  -1  411.36   43.30
   9  -2  -1  430.86   46.30
  -9   2   1  346.77   33.70
  -9   2   1  346.77   33.70
   8  -2  -1  208.98   30.50
   8  -2  -1  261.17   32.80
   8  -2  -1  260.57   32.70
   8  -2  -1  194.58   22.10
   8  -2  -1  194.58   22.10
   7  -2  -1  828.92   79.29
   7  -2  -1  864.11   72.39
   7  -2  -1  843.42   77.79
   7  -2  -1  829.32   79.29
   7  -2  -1  864.11   72.39
   6  -2  -1 1491.55  128.79
   6  -2  -1 1514.05  123.59
   6  -2  -1 1514.05  123.59
   6  -2  -1 1493.85  128.79
   6  -2  -1 1368.16  127.09
   5  -2  -1  161.68   17.50
   5  -2  -1  161.68   17.50
   5  -2  -1  131.99   25.80
   5  -2  -1  186.08   24.30
   5  -2  -1  132.09   25.80
   4  -2  -1  175.38   23.60
   4  -2  -1  174.98   23.60
   4  -2  -1  179.58   18.70
   4  -2  -1  179.58   18.70
   4  -2  -1  203.08   24.50
   3  -2  -1  428.16   36.70
   3  -2  -1  428.16   36.70
   3  -2  -1  386.76   41.40
   3  -2  -1  446.66   41.30
   3  -2  -1  386.86   41.40
   2  -2  -1  177.78   21.80
   2  -2  -1  225.18   19.90
   2  -2  -1  183.68   25.80
   2  -2  -1  183.68   25.80
   2  -2  -1  225.18   19.90
   2  -2  -1  177.78   21.90
   1  -2  -1  107.89   14.20
   1  -2  -1   70.69   12.20
   1  -2  -1  107.99   13.80
   1  -2  -1   70.59   12.10
   0  -2  -1 7189.48  601.14
   0  -2  -1 7188.68  601.14
   0   2   1 7475.85  601.34
   0   2   1 7476.25  601.34
  -1  -2  -1   35.10    8.30
  -1  -2  -1   35.10    8.60
  -1  -2  -1   25.30    5.20
  -1  -2  -1   26.30   10.90
  -1  -2  -1   26.40   10.90
   1   2   1   37.50   10.30
   1   2   1   37.40   10.20
  -2  -2  -1 2352.16  190.78
  -2  -2  -1 2353.66  190.68
   2   2   1 2267.77  191.98
   2   2   1 2267.27  191.98
   3   2   1 1561.44  132.39
   3   2   1 1560.84  132.39
   4   2   1 1862.91  153.28
   4   2   1 1847.02  156.98
   4   2   1 1846.42  156.98
   4   2   1 1862.91  153.28
  -5  -2  -1  381.66   34.30
   5   2   1  361.56   34.60
   5   2   1  403.06   42.80
   5   2   1  403.46   42.80
   5   2   1  361.56   34.60
  -6  -2  -1   24.70    8.30
   6   2   1   36.20   22.30
   6   2   1   36.20   22.20
   6   2   1   15.60    9.40
   6   2   1   15.60    9.40
  -7  -2  -1   22.60    8.40
   7   2   1   61.19   24.20
   7   2   1   61.29   24.30
   7   2   1   37.10   10.90
   7   2   1   37.10   10.90
  -8  -2  -1  166.48   19.30
   8   2   1  169.98   32.50
   8   2   1  177.68   20.00
   8   2   1  168.58   32.60
   8   2   1  177.68   20.00
  -9  -2  -1  957.20   81.99
  -9  -2  -1  957.20   81.99
  -9  -2  -1  989.50   84.99
   9   2   1 1034.70   84.79
   9   2   1 1034.70   84.79
 -10  -2  -1  998.70   82.09
 -10  -2  -1 1059.09   85.79
 -10  -2  -1  998.70   82.09
  10   2   1  917.01   83.89
  10   2   1  974.50   84.09
  10   2   1  974.50   84.09
  10   2   1  917.01   83.89
 -11  -2  -1   29.00   13.40
 -11  -2  -1   33.40    8.20
 -11  -2  -1   33.40    8.20
  11   2   1   69.39   30.90
  11   2   1   27.10   14.10
  11   2   1   27.10   14.10
  11   2   1   25.80   12.60
  11   2   1   69.49   30.90
  11   2   1   25.80   12.60
 -12  -2  -1  188.38   18.70
 -12  -2  -1  188.38   18.70
  12   2   1  163.98   39.60
  12   2   1  164.08   39.60
  13   2   1   77.79   38.80
  13   2   1   78.39   38.90
 -14  -2  -1  298.77   28.80
 -14  -2  -1  298.77   28.80
 -15  -2  -1   25.80   11.50
 -15  -2  -1   25.80   11.50
  15  -3  -1    5.80   13.70
  15  -3  -1    5.80   13.70
 -15   3   1   14.80   11.30
 -15   3   1   14.80   11.30
  14  -3  -1    8.10   14.50
  14  -3  -1    8.10   14.50
 -14   3   1   16.00   10.40
 -14   3   1   16.00   10.40
  13  -3  -1   20.40   15.60
  13  -3  -1   20.40   15.60
 -13   3   1   15.10    9.10
 -13   3   1   15.10    9.10
  12  -3  -1  127.49   22.60
  12  -3  -1  127.49   22.60
 -12   3   1  178.58   17.80
 -12   3   1  178.58   17.80
  11  -3  -1  334.67   37.90
  11  -3  -1  281.57   44.70
  11  -3  -1  281.57   45.50
  11  -3  -1  465.05   49.80
  11  -3  -1  464.95   49.80
  11  -3  -1  334.67   37.90
 -11   3   1  396.86   34.60
 -11   3   1  396.86   34.60
  10  -3  -1  174.58   35.40
  10  -3  -1  279.87   39.20
  10  -3  -1  174.68   36.20
  10  -3  -1  236.58   27.00
  10  -3  -1  236.58   27.00
  10  -3  -1  280.07   39.20
 -10   3   1  247.98   22.60
 -10   3   1  247.98   22.60
   9  -3  -1  159.28   30.90
   9  -3  -1  170.68   20.10
   9  -3  -1  155.18   32.30
   9  -3  -1  170.68   20.10
   9  -3  -1  155.38   31.50
   9  -3  -1  158.78   30.80
  -9   3   1  174.58   16.60
  -9   3   1  174.58   16.60
   8  -3  -1  973.40   87.69
   8  -3  -1 1035.30   87.69
   8  -3  -1 1042.90   94.39
   8  -3  -1 1124.99  105.19
   8  -3  -1  973.40   87.69
   8  -3  -1 1035.30   87.69
   8  -3  -1 1124.29  105.19
   7  -3  -1 2335.47  188.08
   7  -3  -1 2334.77  188.08
   7  -3  -1 2043.60  186.18
   7  -3  -1 2147.99  182.78
   7  -3  -1 2147.99  182.78
   6  -3  -1  693.53   59.49
   6  -3  -1  651.63   65.69
   6  -3  -1  693.53   59.49
   6  -3  -1  707.43   65.79
   6  -3  -1  651.83   65.69
   5  -3  -1   85.49   21.00
   5  -3  -1   55.09   12.00
   5  -3  -1   55.09   12.00
   5  -3  -1   58.39   19.50
   5  -3  -1   58.29   19.50
   4  -3  -1   29.60   11.80
   4  -3  -1   22.70   16.90
   4  -3  -1   34.60    9.40
   4  -3  -1   22.10   17.10
   4  -3  -1   29.60   11.80
   4  -3  -1   22.10   17.10
   4  -3  -1   34.60    9.40
   3  -3  -1 1163.68  103.19
   3  -3  -1 1191.68  104.59
   3  -3  -1 1296.67  102.09
   3  -3  -1 1163.28  103.19
   3  -3  -1 1296.67  102.09
   2  -3  -1  392.46   43.10
   2  -3  -1  504.65   43.90
   2  -3  -1  472.15   39.90
   2  -3  -1  392.06   43.10
   2  -3  -1  514.55   43.80
   2  -3  -1  472.15   39.90
   1  -3  -1  242.08   30.70
   1  -3  -1  310.67   24.40
   1  -3  -1  285.37   31.00
   1  -3  -1  240.88   30.70
   1  -3  -1  285.57   31.40
   0  -3  -1 2449.66  204.78
   0  -3  -1 2445.26  204.78
   0   3   1 2498.55  205.48
   0   3   1 2496.45  205.48
  -1  -3  -1   94.69   17.10
  -1  -3  -1   95.09   17.10
   1   3   1  101.39   16.80
   1   3   1  101.29   16.80
   2   3   1 3231.78  267.67
   2   3   1 3231.38  267.67
   3   3   1 4340.77  358.86
   3   3   1 4338.67  358.86
  -4  -3  -1   21.30    7.30
   4   3   1   35.40   17.10
   4   3   1   35.40   17.10
  -5  -3  -1  156.98   17.20
   5   3   1  132.59   26.50
   5   3   1  171.48   19.10
   5   3   1  171.48   19.10
   5   3   1  132.19   26.50
  -6  -3  -1   39.40    9.90
   6   3   1   40.20   11.10
   6   3   1   36.10   22.00
   6   3   1   40.20   11.10
   6   3   1   36.10   22.00
  -7  -3  -1   55.09   11.40
   7   3   1   68.49   12.20
   7   3   1   68.49   12.20
  -8  -3  -1  400.96   39.40
  -8  -3  -1  384.86   35.00
  -8  -3  -1  384.86   35.00
   8   3   1  470.35   53.09
   8   3   1  457.65   39.50
   8   3   1  470.75   53.09
   8   3   1  457.65   39.50
  -9  -3  -1  453.45   40.30
  -9  -3  -1  453.45   40.30
   9   3   1  443.46   43.00
   9   3   1  443.46   43.00
   9   3   1  546.35   44.80
   9   3   1  546.35   44.80
 -10  -3  -1  369.76   33.80
 -10  -3  -1  369.76   33.80
 -10  -3  -1  380.56   39.50
  10   3   1  402.96   56.39
  10   3   1  401.26   35.90
  10   3   1  401.26   35.90
  10   3   1  403.36   56.49
 -11  -3  -1   42.20   15.10
 -11  -3  -1   58.39    9.20
 -11  -3  -1   58.39    9.20
  11   3   1   43.10   12.80
  11   3   1  156.68   46.00
  11   3   1   43.10   12.80
  11   3   1  156.78   46.00
 -12  -3  -1  259.57   28.40
 -12  -3  -1  241.98   22.10
 -12  -3  -1  241.98   22.10
  12   3   1  141.49   41.50
  12   3   1  140.99   41.50
 -13  -3  -1  358.56   34.10
 -13  -3  -1  358.56   34.10
 -14  -3  -1  101.79   14.40
 -14  -3  -1  101.79   14.40
  15  -4  -1   -0.50   13.90
  15  -4  -1   -0.50   13.90
 -15   4   1    6.40   11.60
 -15   4   1    6.40   11.60
  14  -4  -1   26.60   15.20
  14  -4  -1   26.60   15.20
 -14   4   1   20.70   11.10
 -14   4   1   20.70   11.10
  13  -4  -1   -6.40   14.80
  13  -4  -1   -6.40   14.80
 -13   4   1    1.20    9.90
 -13   4   1    1.20    9.90
  12  -4  -1   78.59   18.20
  12  -4  -1   63.29   25.60
  12  -4  -1   63.39   25.70
  12  -4  -1   78.59   18.20
 -12   4   1   71.69   12.30
 -12   4   1   71.69   12.30
  11  -4  -1   82.49   27.70
  11  -4  -1   66.09   31.40
  11  -4  -1   82.49   27.60
  11  -4  -1  110.69   19.00
  11  -4  -1   66.09   30.40
  11  -4  -1  110.69   19.00
 -11   4   1  103.99   12.90
 -11   4   1  103.99   12.90
  10  -4  -1   40.80   27.70
  10  -4  -1   34.70   23.10
  10  -4  -1   18.10   13.40
  10  -4  -1   34.60   23.10
  10  -4  -1   40.80   28.60
  10  -4  -1   18.10   13.40
 -10   4   1   33.70    8.50
 -10   4   1   33.70    8.50
   9  -4  -1  730.13   77.49
   9  -4  -1  714.73   65.49
   9  -4  -1  823.02   75.29
   9  -4  -1  729.63   78.39
   9  -4  -1  714.73   65.49
   9  -4  -1  823.02   75.29
  -9   4   1  725.33   63.19
  -9   4   1  725.33   63.19
   8  -4  -1 1210.08  106.39
   8  -4  -1 1210.08  106.39
   8  -4  -1 1382.26  114.69
   8  -4  -1 1235.58  112.59
   8  -4  -1 1373.96  115.29
   8  -4  -1 1236.78  112.59
   7  -4  -1 2662.93  227.88
   7  -4  -1 2662.93  227.88
   7  -4  -1 2621.44  231.18
   7  -4  -1 2892.71  232.78
   7  -4  -1 2932.91  232.18
   7  -4  -1 2897.71  232.78
   7  -4  -1 2620.84  231.18
   6  -4  -1  585.44   53.69
   6  -4  -1  585.44   53.69
   6  -4  -1  649.74   61.39
   6  -4  -1  590.34   60.09
   6  -4  -1  590.14   60.09
   5  -4  -1  112.79   20.30
   5  -4  -1  110.59   24.30
   5  -4  -1  115.79   16.10
   5  -4  -1   99.59   25.60
   5  -4  -1  115.79   16.10
   5  -4  -1   98.79   25.60
   5  -4  -1  112.89   20.40
   4  -4  -1 1017.40   88.69
   4  -4  -1 1017.40   88.69
   4  -4  -1 1053.39   91.49
   4  -4  -1 1021.70  100.39
   4  -4  -1 1022.40  100.39
   4  -4  -1 1125.79   92.59
   4  -4  -1 1050.99   91.49
   3  -4  -1   82.69   20.60
   3  -4  -1   65.19   28.40
   3  -4  -1   84.19   20.30
   3  -4  -1  126.99   15.40
   3  -4  -1  126.99   15.40
   3  -4  -1  136.39   20.10
   3  -4  -1   65.19   28.40
   3  -4  -1  136.09   20.10
   2  -4  -1   83.99   16.80
   2  -4  -1   69.09   17.10
   2  -4  -1   68.99   17.60
   2  -4  -1   83.49   16.80
   1  -4  -1 6183.28  509.15
   1  -4  -1 6183.98  509.15
   0  -4  -1   22.20    5.20
   0  -4  -1    3.50   11.60
   0  -4  -1    3.50   12.00
   0   4   1   13.90   14.60
   0   4   1   13.90   14.60
  -1  -4  -1  377.76   31.30
  -1  -4  -1  268.87   32.20
  -1  -4  -1  279.57   32.10
  -1  -4  -1  377.66   30.90
   1   4   1  257.17   31.90
   1   4   1  257.27   31.90
   2   4   1 5045.29  416.96
   2   4   1 5045.40  416.96
  -3  -4  -1 1928.61  167.38
  -3  -4  -1 1929.41  167.48
   3   4   1 2125.89  171.38
   3   4   1 2126.39  171.38
  -4  -4  -1   89.59   13.40
   4   4   1  148.69   24.50
   4   4   1  148.79   24.60
  -5  -4  -1  125.69   16.30
   5   4   1  120.69   16.60
   5   4   1  161.48   27.00
   5   4   1  161.78   27.10
   5   4   1  120.69   16.60
  -6  -4  -1   10.90    8.50
   6   4   1   12.20   10.20
   6   4   1   12.20   10.20
  -7  -4  -1  491.35   49.20
   7   4   1  551.34   62.49
   7   4   1  564.14   48.80
   7   4   1  564.14   48.80
   7   4   1  551.34   62.49
  -8  -4  -1  555.04   52.09
  -8  -4  -1  491.55   43.90
  -8  -4  -1  491.55   43.90
   8   4   1  513.85   46.20
   8   4   1  481.55   45.30
   8   4   1  492.25   59.09
   8   4   1  513.85   46.20
   8   4   1  481.55   45.30
   8   4   1  493.35   59.09
  -9  -4  -1  774.62   64.79
  -9  -4  -1  723.23   69.49
  -9  -4  -1  774.62   64.79
   9   4   1  748.13   67.39
   9   4   1  898.81   87.19
   9   4   1  899.01   87.29
   9   4   1  748.13   67.39
 -10  -4  -1   -3.10   12.10
  10   4   1   32.10   33.80
  10   4   1   31.50   11.30
  10   4   1   32.00   33.80
  10   4   1   31.50   11.30
 -11  -4  -1   76.69    9.90
 -11  -4  -1   41.40   16.30
 -11  -4  -1   76.69    9.90
  11   4   1   72.39   34.10
  11   4   1   72.39   34.10
  11   4   1   40.90   13.60
  11   4   1   40.90   13.60
 -12  -4  -1  452.95   37.90
 -12  -4  -1  389.26   45.20
 -12  -4  -1  452.95   37.90
  12   4   1  405.46   39.10
  12   4   1  368.56   60.59
  12   4   1  405.46   39.10
  12   4   1  366.96   60.59
 -13  -4  -1  404.86   37.50
 -13  -4  -1  404.86   37.50
 -14  -4  -1   -3.60    9.70
 -14  -4  -1   -3.60    9.70
 -15  -4  -1    8.70   11.10
 -15  -4  -1    8.70   11.10
  15  -5  -1   60.49   16.60
  15  -5  -1   60.49   16.60
 -15   5   1   54.79   14.00
 -15   5   1   54.79   14.00
  14  -5  -1   70.49   16.20
  14  -5  -1   70.49   16.20
 -14   5   1   34.30   12.80
 -14   5   1   34.30   12.80
  13  -5  -1   26.90   15.70
  13  -5  -1   26.90   15.70
 -13   5   1   13.40   10.80
 -13   5   1   13.40   10.80
  12  -5  -1  -24.50   27.00
  12  -5  -1  -24.50   27.80
  12  -5  -1   36.10   15.70
  12  -5  -1   36.10   15.70
 -12   5   1   31.30   10.60
 -12   5   1   31.30   10.60
  11  -5  -1   34.70   33.00
  11  -5  -1  124.89   28.30
  11  -5  -1  146.79   20.60
  11  -5  -1  124.89   28.30
  11  -5  -1   34.70   32.00
  11  -5  -1  146.79   20.60
 -11   5   1   99.19   14.40
 -11   5   1   99.19   14.40
  10  -5  -1  340.27   50.59
  10  -5  -1  430.26   48.40
  10  -5  -1  340.17   51.59
  10  -5  -1  430.26   48.40
 -10   5   1  405.56   36.80
 -10   5   1  405.56   36.80
   9  -5  -1 1082.99  101.89
   9  -5  -1 1068.89   89.59
   9  -5  -1 1068.89   89.59
   9  -5  -1 1082.69  100.89
   9  -5  -1 1052.29   96.79
   9  -5  -1 1051.99   96.79
  -9   5   1  980.30   87.09
  -9   5   1  980.30   87.09
   8  -5  -1  818.72   77.99
   8  -5  -1 1012.80   86.49
   8  -5  -1  882.41   90.09
   8  -5  -1  883.01   89.19
   8  -5  -1  818.72   77.99
   8  -5  -1 1012.90   86.49
   7  -5  -1 1138.79  105.49
   7  -5  -1 1162.98  103.49
   7  -5  -1 1136.49  103.79
   7  -5  -1 1134.79  103.79
   7  -5  -1 1163.28  103.49
   7  -5  -1 1141.49  104.79
   6  -5  -1   83.29   21.20
   6  -5  -1   91.49   25.80
   6  -5  -1   92.09   25.20
   6  -5  -1  127.79   27.00
   6  -5  -1  128.39   27.10
   6  -5  -1   83.09   21.20
   5  -5  -1  251.47   34.20
   5  -5  -1  239.88   40.70
   5  -5  -1  240.38   40.70
   5  -5  -1  248.78   34.70
   4  -5  -1  613.34   58.69
   4  -5  -1  494.45   64.69
   4  -5  -1  640.84   60.09
   4  -5  -1  638.44   60.69
   4  -5  -1  614.24   58.79
   4  -5  -1  493.65   64.69
   3  -5  -1  -24.70   30.80
   3  -5  -1   32.50   16.70
   3  -5  -1  -24.70   30.80
   3  -5  -1   32.60   16.80
   2  -5  -1  998.90   83.29
   2  -5  -1  894.51   83.49
   2  -5  -1  888.51   83.39
   2  -5  -1  999.50   83.69
   1  -5  -1   24.70   15.00
   1  -5  -1   18.70    4.80
   1  -5  -1   24.60   14.90
   0  -5  -1   31.60    6.20
   0  -5  -1   29.90   15.10
   0  -5  -1   29.90   14.70
   0   5   1   46.60   18.10
   0   5   1   46.70   18.10
   1   5   1 4957.60  410.86
   1   5   1 4954.60  410.86
   2   5   1 3617.84  301.57
   2   5   1 3617.44  301.57
  -3  -5  -1 1866.21  155.28
  -3  -5  -1 1865.91  155.38
  -4  -5  -1   25.30    9.00
   4   5   1   22.60   21.10
   4   5   1   22.60   21.20
  -5  -5  -1  106.09   15.60
   5   5   1  160.18   29.10
   5   5   1  160.38   29.20
  -6  -5  -1    2.70    9.00
   6   5   1    4.30   24.10
   6   5   1   16.50   11.10
   6   5   1    4.30   24.00
   6   5   1   16.50   11.10
  -7  -5  -1  664.13   56.59
  -7  -5  -1  664.13   56.59
  -7  -5  -1  678.93   61.59
   7   5   1  739.93   76.49
   7   5   1  643.54   59.19
   7   5   1  643.54   59.19
   7   5   1  707.83   60.49
   7   5   1  707.83   60.49
   7   5   1  736.13   76.49
  -8  -5  -1  673.53   60.19
  -8  -5  -1  708.13   65.19
  -8  -5  -1  673.53   60.19
   8   5   1  793.42   82.99
   8   5   1  685.03   63.09
   8   5   1  831.62   64.49
   8   5   1  793.72   82.99
   8   5   1  685.03   63.09
   8   5   1  831.62   64.49
  -9  -5  -1   14.70    5.70
  -9  -5  -1   23.50   13.20
  -9  -5  -1   14.70    5.70
   9   5   1   39.20   31.90
   9   5   1   39.20   32.00
   9   5   1   17.10   11.30
   9   5   1   17.10   11.30
 -10  -5  -1   63.59    8.80
 -10  -5  -1   63.59    8.80
 -10  -5  -1   25.20   15.20
  10   5   1   25.80   36.00
  10   5   1   25.60   36.00
  10   5   1   40.20   13.40
  10   5   1   40.20   13.40
 -11  -5  -1  450.05   38.70
 -11  -5  -1  450.05   38.70
 -11  -5  -1  412.16   47.20
  11   5   1  418.46   40.90
  11   5   1  451.35   68.19
  11   5   1  418.46   40.90
  11   5   1  450.75   68.19
 -12  -5  -1  731.63   79.49
  12   5   1 1041.50  105.69
  12   5   1  876.71   75.49
  12   5   1  876.71   75.49
  12   5   1 1040.70  105.69
 -13  -5  -1  165.48   18.00
 -13  -5  -1  165.48   18.00
 -14  -5  -1   -1.10    9.80
 -14  -5  -1   -1.10    9.80
  14  -6  -1   34.80   14.30
  14  -6  -1   34.80   14.30
 -14   6   1   -7.60   11.80
 -14   6   1   -7.60   11.80
  13  -6  -1   27.10   14.10
  13  -6  -1   27.10   14.10
 -13   6   1   10.00   12.00
 -13   6   1   10.00   12.00
  12  -6  -1  191.28   25.40
  12  -6  -1  138.89   47.30
  12  -6  -1  188.88   30.60
  12  -6  -1  191.28   25.40
  12  -6  -1  191.78   30.50
  12  -6  -1  138.89   45.90
 -12   6   1  223.08   22.50
 -12   6   1  223.08   22.50
  11  -6  -1    0.50   32.80
  11  -6  -1   30.00   23.50
  11  -6  -1  -11.10   13.80
  11  -6  -1    0.50   31.80
  11  -6  -1   30.00   23.50
  11  -6  -1  -11.10   13.80
 -11   6   1   -6.60   10.20
 -11   6   1   -6.60   10.20
  10  -6  -1  791.82   74.99
  10  -6  -1  576.24   76.59
  10  -6  -1  576.34   75.69
  10  -6  -1  792.12   74.99
  10  -6  -1  745.53   66.79
  10  -6  -1  745.53   66.79
 -10   6   1  769.52   64.69
 -10   6   1  769.52   64.69
   9  -6  -1  695.83   62.49
   9  -6  -1  747.53   72.09
   9  -6  -1  558.14   71.79
   9  -6  -1  695.83   62.49
   9  -6  -1  558.34   70.89
   9  -6  -1  747.53   72.09
  -9   6   1  705.63   60.09
  -9   6   1  705.63   60.09
   8  -6  -1  718.63   68.99
   8  -6  -1  745.03   79.19
   8  -6  -1  756.72   65.39
   8  -6  -1  804.42   74.69
   8  -6  -1  804.42   74.69
   8  -6  -1  756.72   65.39
   8  -6  -1  744.73   78.19
  -8   6   1  675.13   63.29
  -8   6   1  675.13   63.29
   7  -6  -1   68.79   30.80
   7  -6  -1   23.50   21.70
   7  -6  -1   12.70   10.90
   7  -6  -1  -25.70   20.60
   7  -6  -1   23.50   21.70
   7  -6  -1   12.70   10.90
   7  -6  -1  -25.80   20.70
   7  -6  -1   68.79   29.80
   6  -6  -1  111.59   29.60
   6  -6  -1   61.09   27.00
   6  -6  -1   93.39   23.50
   6  -6  -1   61.09   26.20
   6  -6  -1   93.29   23.40
   6  -6  -1  112.19   29.70
   5  -6  -1  530.05   55.89
   5  -6  -1  535.45   57.39
   5  -6  -1  534.75   57.29
   5  -6  -1  527.55   64.99
   5  -6  -1  526.65   64.89
   5  -6  -1  530.35   55.19
   4  -6  -1   13.70   20.40
   4  -6  -1    5.40   22.90
   4  -6  -1  -32.10   32.60
   4  -6  -1   13.70   19.80
   4  -6  -1  -32.20   32.50
   4  -6  -1    5.40   22.90
   3  -6  -1  560.64   59.09
   3  -6  -1  565.04   59.19
   3  -6  -1  602.44   59.09
   3  -6  -1  602.24   58.39
   2  -6  -1  442.36   43.60
   2  -6  -1  442.46   42.90
   2  -6  -1  320.07   39.80
   2  -6  -1  357.06   44.40
   1  -6  -1  123.39   21.60
   1  -6  -1   93.29   21.30
   1  -6  -1   73.99    9.80
   1  -6  -1  123.19   21.60
   1  -6  -1   93.29   20.70
   0  -6  -1 3774.02  307.57
   0  -6  -1 3775.12  307.77
   0   6   1 3614.84  312.57
   0   6   1 3682.03  312.57
  -1  -6  -1 1598.44  126.79
  -1  -6  -1 1581.94  128.69
  -1  -6  -1 1583.74  128.99
   1   6   1 1390.66  132.59
   1   6   1 1391.56  132.69
  -2  -6  -1 3612.14  290.67
  -2  -6  -1 3612.04  290.87
   2   6   1 3411.16  295.57
   2   6   1 3409.76  295.57
  -3  -6  -1  197.58   23.00
  -3  -6  -1  213.48   24.00
  -3  -6  -1  197.58   23.40
  -4  -6  -1  237.88   24.90
   4   6   1  174.88   33.30
   4   6   1  175.08   33.30
  -5  -6  -1  132.99   16.60
   5   6   1   96.59   29.40
   5   6   1   95.49   29.50
  -6  -6  -1  144.39   14.00
  -6  -6  -1  119.59   18.80
  -6  -6  -1  144.39   14.00
   6   6   1  158.78   18.60
   6   6   1  158.78   18.60
   6   6   1  167.28   21.40
   6   6   1  167.28   21.40
  -7  -6  -1  768.72   64.79
  -7  -6  -1  779.02   69.89
  -7  -6  -1  768.72   64.79
   7   6   1  764.72   69.19
   7   6   1  764.72   69.19
   7   6   1  765.22   67.69
   7   6   1  841.52   86.59
   7   6   1  839.82   86.69
   7   6   1  765.22   67.69
  -8  -6  -1   59.99    7.40
  -8  -6  -1   52.89   14.30
  -8  -6  -1   59.99    7.40
   8   6   1   42.60   13.50
   8   6   1   97.39   62.89
   8   6   1   97.79   62.99
   8   6   1   42.60   13.50
   8   6   1   27.80   14.40
   8   6   1   27.80   14.40
   9   6   1  260.67   50.09
   9   6   1  260.67   49.99
   9   6   1  211.48   25.20
   9   6   1  211.48   25.20
 -10  -6  -1  314.27   28.20
 -10  -6  -1  314.27   28.20
 -10  -6  -1  264.07   34.10
  10   6   1  260.17   61.69
  10   6   1  319.27   31.20
  10   6   1  260.17   61.59
  10   6   1  319.27   31.20
 -11  -6  -1  816.62   77.59
 -11  -6  -1  848.12   69.59
 -11  -6  -1  848.12   69.59
  11   6   1  775.82   72.59
  11   6   1  775.82   72.59
 -12  -6  -1  563.94   49.40
 -12  -6  -1  563.94   49.40
  12   6   1  553.44   52.39
  12   6   1  553.44   52.39
 -13  -6  -1   68.79   11.60
 -13  -6  -1   68.79   11.60
 -14  -6  -1   20.00   11.60
 -14  -6  -1   20.00   11.60
  14  -7  -1   12.30   14.60
  14  -7  -1   12.30   14.60
 -14   7   1   48.30   14.50
 -14   7   1   48.30   14.50
  13  -7  -1   39.20   15.30
  13  -7  -1   39.20   15.30
 -13   7   1   50.39   14.40
 -13   7   1   50.39   14.40
  12  -7  -1   25.00   14.30
  12  -7  -1   25.00   14.30
 -12   7   1   36.10   13.50
 -12   7   1   36.10   13.50
  11  -7  -1  206.98   32.40
  11  -7  -1  237.48   26.90
  11  -7  -1  207.08   32.40
  11  -7  -1  141.89   42.00
  11  -7  -1  141.99   40.90
  11  -7  -1  237.48   26.90
 -11   7   1  250.87   25.00
 -11   7   1  250.87   25.00
  10  -7  -1  859.01   79.99
  10  -7  -1  826.62   71.89
  10  -7  -1  858.51   79.99
  10  -7  -1  826.62   71.89
 -10   7   1  693.73   69.69
 -10   7   1  693.73   69.69
   9  -7  -1 1065.89  110.19
   9  -7  -1 1085.29  105.69
   9  -7  -1 1085.29  105.69
   9  -7  -1 1066.09  109.09
   9  -7  -1 1067.89   98.99
  -9   7   1 1167.38   95.09
  -9   7   1 1167.38   95.09
   8  -7  -1   23.50   23.80
   8  -7  -1   23.50   23.70
   8  -7  -1  -10.30   29.20
   8  -7  -1   17.80   12.40
   8  -7  -1   -7.10   16.50
   8  -7  -1  -10.30   28.20
   8  -7  -1   17.80   12.40
  -8   7   1   30.10   11.00
  -8   7   1   30.10   11.00
   7  -7  -1   72.59   27.60
   7  -7  -1  120.49   32.90
   7  -7  -1  102.09   30.10
   7  -7  -1   75.99   21.00
   7  -7  -1   85.39   15.70
   7  -7  -1  102.09   29.20
   7  -7  -1   85.39   15.70
   7  -7  -1  120.19   32.80
   7  -7  -1   72.59   27.60
  -7   7   1  113.99   14.60
  -7   7   1  113.99   14.60
   6  -7  -1  320.77   31.40
   6  -7  -1  241.28   39.70
   6  -7  -1  264.97   35.30
   6  -7  -1  241.18   39.00
   6  -7  -1  392.26   41.60
   6  -7  -1  320.77   31.40
   6  -7  -1  391.96   41.50
   6  -7  -1  283.27   50.09
   6  -7  -1  283.37   50.09
   5  -7  -1  115.89   41.10
   5  -7  -1  176.08   29.40
   5  -7  -1  190.28   30.40
   5  -7  -1  115.89   41.10
   5  -7  -1  190.28   31.20
   5  -7  -1  177.28   29.40
   4  -7  -1   26.90   21.40
   4  -7  -1   26.90   20.70
   4  -7  -1   12.40   19.00
   4  -7  -1    0.20   39.40
   4  -7  -1    0.40   39.50
   4  -7  -1   13.20   18.90
   3  -7  -1  626.94   63.09
   3  -7  -1  631.74   63.09
   3  -7  -1  631.74   63.79
   3  -7  -1  624.94   62.99
   2  -7  -1  101.99   24.40
   2  -7  -1  143.59   25.80
   2  -7  -1  101.59   24.50
   2  -7  -1  143.69   25.20
   2  -7  -1  122.59   13.50
   1  -7  -1  933.71   91.19
   1  -7  -1  980.60   88.69
   1  -7  -1 1065.49   83.49
   1  -7  -1  980.20   88.29
   1  -7  -1  935.81   91.29
   0  -7  -1 1105.49   97.09
   0  -7  -1 1109.99   93.09
   0  -7  -1 1105.39   97.49
  -1  -7  -1 1776.62  135.89
   1   7   1 1501.65  143.99
   1   7   1 1501.65  143.89
  -2  -7  -1  334.97   32.50
  -2  -7  -1  279.67   30.00
  -2  -7  -1  334.97   32.00
   2   7   1  267.57   41.60
   2   7   1  268.07   41.70
  -3  -7  -1   37.00   14.00
  -3  -7  -1   12.70    8.70
  -3  -7  -1   37.00   13.50
   3   7   1   28.60   25.60
   3   7   1   28.60   25.60
  -4  -7  -1   95.69   15.00
   4   7   1  123.79   28.50
   4   7   1  123.89   28.50
  -5  -7  -1  605.54   60.49
   5   7   1  733.23   61.29
   5   7   1  675.33   75.39
   5   7   1  733.23   61.29
   5   7   1  675.63   75.39
  -6  -7  -1   19.30   11.60
  -6  -7  -1   17.30    7.20
  -6  -7  -1   17.30    7.20
   6   7   1   12.70   15.70
   6   7   1   54.59   14.40
   6   7   1   12.70   15.70
   6   7   1   54.59   14.40
   6   7   1   76.59   33.90
   6   7   1   76.59   33.90
  -7  -7  -1  299.77   25.80
  -7  -7  -1  299.77   25.80
   7   7   1  291.67   50.99
   7   7   1  247.18   29.10
   7   7   1  247.18   29.10
   7   7   1  291.27   50.89
   7   7   1  279.27   33.00
   7   7   1  279.27   33.00
  -8  -7  -1   24.90    6.30
  -8  -7  -1   24.90    6.30
  -8  -7  -1   43.80   14.90
   8   7   1   51.89   17.10
   8   7   1   51.89   17.10
   8   7   1  -31.20   37.00
   8   7   1   62.09   15.50
   8   7   1   62.09   15.50
   8   7   1  -30.30   37.00
  -9  -7  -1  138.79   13.70
  -9  -7  -1  138.79   13.70
  -9  -7  -1   87.89   20.40
   9   7   1  125.69   19.40
   9   7   1  125.69   19.40
 -10  -7  -1  491.65   41.70
 -10  -7  -1  491.65   41.70
  10   7   1  443.66   44.40
  10   7   1  452.85   71.49
  10   7   1  443.66   44.40
  10   7   1  452.95   71.59
 -11  -7  -1  271.07   33.90
  11   7   1  211.88   63.59
  11   7   1  211.38   63.69
  11   7   1  274.37   29.20
  11   7   1  274.37   29.20
 -12  -7  -1   48.10   10.20
 -12  -7  -1   48.10   10.20
  12   7   1   46.90   15.90
  12   7   1   46.90   15.90
 -13  -7  -1   18.80    9.40
 -13  -7  -1   18.80    9.40
  14  -8  -1   26.30   13.90
  14  -8  -1   26.30   13.90
 -14   8   1  -14.60   14.10
 -14   8   1  -14.60   14.10
  13  -8  -1   27.50   14.70
  13  -8  -1   27.50   14.70
 -13   8   1   19.90   15.40
 -13   8   1   19.90   15.40
  12  -8  -1   23.60   14.20
  12  -8  -1   23.60   14.20
 -12   8   1   -7.90   14.30
 -12   8   1   -7.90   14.30
  11  -8  -1  241.88   25.90
  11  -8  -1  117.79   40.50
  11  -8  -1  117.69   39.40
  11  -8  -1  201.48   28.70
  11  -8  -1  241.88   25.90
  11  -8  -1  201.08   28.60
 -11   8   1  215.98   25.20
 -11   8   1  215.98   25.20
  10  -8  -1  538.65   50.69
  10  -8  -1  504.35   54.29
  10  -8  -1  417.46   60.99
  10  -8  -1  538.65   50.69
  10  -8  -1  417.26   61.99
 -10   8   1  586.24   50.99
 -10   8   1  586.24   50.99
   9  -8  -1   98.39   38.00
   9  -8  -1  213.18   35.40
   9  -8  -1  194.48   23.70
   9  -8  -1   98.39   37.00
   9  -8  -1  212.88   35.30
   9  -8  -1  194.48   23.70
   8  -8  -1   54.49   31.10
   8  -8  -1   54.19   14.90
   8  -8  -1   37.50   26.80
   8  -8  -1   54.39   30.10
   8  -8  -1   54.19   14.90
   8  -8  -1   93.29   21.70
   8  -8  -1   37.70   26.90
  -8   8   1   70.19   15.50
  -8   8   1   70.19   15.50
   7  -8  -1  136.49   37.90
   7  -8  -1  122.09   33.00
   7  -8  -1  159.88   19.70
   7  -8  -1  159.88   19.70
   7  -8  -1  136.29   37.90
   7  -8  -1  156.08   26.40
   7  -8  -1  122.09   33.90
  -7   8   1  141.39   19.60
  -7   8   1  141.39   19.60
   6  -8  -1  176.98   18.70
   6  -8  -1   91.39   29.90
   6  -8  -1  149.99   24.60
   6  -8  -1   54.09   40.70
   6  -8  -1   91.39   29.00
   6  -8  -1  176.98   18.70
   6  -8  -1   53.79   40.60
  -6   8   1  122.09   18.20
  -6   8   1  122.09   18.20
   5  -8  -1  129.29   17.40
   5  -8  -1  177.58   52.09
   5  -8  -1  111.79   26.60
   5  -8  -1  135.99   23.60
   5  -8  -1  111.69   26.60
   5  -8  -1  177.38   52.19
   5  -8  -1  121.39   28.70
   5  -8  -1  121.39   29.50
   5  -8  -1  129.29   17.40
   4  -8  -1   41.40   22.50
   4  -8  -1   96.79   20.80
   4  -8  -1   60.49   47.00
   4  -8  -1   64.99   24.10
   4  -8  -1   62.29   47.00
   4  -8  -1   40.10   22.40
   4  -8  -1   64.99   23.30
   3  -8  -1  141.49   29.20
   3  -8  -1  141.99   29.20
   3  -8  -1  193.08   29.00
   3  -8  -1  192.88   29.80
   2  -8  -1  167.98   31.90
   2  -8  -1  192.78   30.00
   2  -8  -1  192.68   29.30
   2  -8  -1  227.28   20.00
   2  -8  -1  167.98   31.90
   1  -8  -1 2031.10  175.88
   1  -8  -1 2031.70  176.28
   1  -8  -1 2137.89  172.08
   0  -8  -1 1104.89   99.59
   0  -8  -1 1155.98   95.29
   0  -8  -1 1104.29  100.09
  -1  -8  -1 1132.99   92.19
  -1  -8  -1 1090.29   95.99
  -1  -8  -1 1090.19   96.49
   1   8   1 1025.10  103.59
   1   8   1 1021.80  103.59
  -2  -8  -1   14.00    9.10
  -2  -8  -1   -6.10   14.90
  -2  -8  -1   -6.10   15.40
   2   8   1   53.29   27.90
   2   8   1   53.19   27.80
  -3  -8  -1   68.49   18.20
  -3  -8  -1   68.49   18.70
  -3  -8  -1   90.99   15.20
   3   8   1  162.38   33.30
   3   8   1  162.58   33.40
  -4  -8  -1  120.49   21.40
   4   8   1  119.69   21.50
   4   8   1  131.19   36.60
   4   8   1  130.99   36.60
   4   8   1  119.69   21.50
  -5  -8  -1   30.70   12.50
  -5  -8  -1   49.80    6.80
  -5  -8  -1   49.80    6.80
   5   8   1  110.79   37.30
   5   8   1  110.59   37.20
   5   8   1   65.89   18.00
   5   8   1   65.89   18.00
  -6  -8  -1   52.19   14.50
  -6  -8  -1   54.89    7.30
  -6  -8  -1   54.89    7.30
   6   8   1   78.09   38.80
   6   8   1   45.90   17.60
   6   8   1   45.90   17.60
   6   8   1   77.99   38.70
  -7  -8  -1   34.70    7.30
  -7  -8  -1   48.60   14.90
  -7  -8  -1   34.70    7.30
   7   8   1  135.29   45.60
   7   8   1  135.19   45.60
   7   8   1   49.10   17.10
   7   8   1   46.90   20.30
   7   8   1   46.90   20.30
   7   8   1   49.10   17.10
  -8  -8  -1  -11.00    5.70
  -8  -8  -1   -5.10   13.50
  -8  -8  -1  -11.00    5.70
   8   8   1  -54.29   39.50
   8   8   1  -54.19   39.40
   8   8   1  -30.20   15.10
   8   8   1  -30.20   15.10
  -9  -8  -1  457.75   40.10
  -9  -8  -1  457.75   40.10
   9   8   1  458.95   44.70
   9   8   1  458.95   44.70
 -10  -8  -1  423.66   39.80
 -10  -8  -1  423.66   39.80
  10   8   1  493.85   44.20
  10   8   1  493.85   44.20
 -11  -8  -1  277.27   24.70
 -11  -8  -1  277.27   24.70
  11   8   1  210.98   28.70
  11   8   1  210.98   28.70
 -12  -8  -1    1.90    8.30
 -12  -8  -1    1.90    8.30
  12   8   1   -0.30   14.40
  12   8   1   -0.30   14.40
 -13  -8  -1   72.09   12.20
 -13  -8  -1   72.09   12.20
  13  -9  -1    1.50   13.40
  13  -9  -1    1.50   13.40
 -13   9   1   23.40   16.80
 -13   9   1   23.40   16.80
  12  -9  -1  -18.10   13.00
  12  -9  -1  -18.10   13.00
 -12   9   1   15.20   16.50
 -12   9   1   15.20   16.50
  11  -9  -1  114.39   20.10
  11  -9  -1  114.39   20.10
 -11   9   1  127.89   22.00
 -11   9   1  127.89   22.00
  10  -9  -1  221.18   26.50
  10  -9  -1  211.18   43.40
  10  -9  -1  221.18   26.50
  10  -9  -1  211.08   42.30
  10  -9  -1  217.58   29.40
 -10   9   1  216.18   27.50
 -10   9   1  216.18   27.50
   9  -9  -1    6.10   24.80
   9  -9  -1  -11.90   30.30
   9  -9  -1    6.00   24.80
   9  -9  -1  -11.90   29.30
   9  -9  -1   15.80   13.70
   9  -9  -1   15.80   13.70
   9  -9  -1   11.80   18.50
  -9   9   1   -9.60   16.00
  -9   9   1   -9.60   16.00
   8  -9  -1  187.28   24.60
   8  -9  -1  172.88   39.80
   8  -9  -1  279.97   40.70
   8  -9  -1  279.67   40.70
   8  -9  -1  172.98   38.70
   8  -9  -1  160.78   29.70
   8  -9  -1  187.28   24.60
  -8   9   1  196.18   26.00
  -8   9   1  196.18   26.00
   7  -9  -1  319.27   40.90
   7  -9  -1  328.97   49.10
   7  -9  -1  374.86   37.10
   7  -9  -1  486.15   58.59
   7  -9  -1  374.86   37.10
   7  -9  -1  485.85   58.49
   7  -9  -1  329.27   48.10
  -7   9   1  321.47   36.70
  -7   9   1  321.47   36.70
   6  -9  -1  464.45   45.00
   6  -9  -1  464.45   45.00
   6  -9  -1  605.64   73.59
   6  -9  -1  423.76   53.89
   6  -9  -1  607.94   73.79
   6  -9  -1  551.74   51.79
   6  -9  -1  423.26   54.79
  -6   9   1  385.06   43.80
  -6   9   1  385.06   43.80
   5  -9  -1   48.60   49.40
   5  -9  -1   33.20   25.50
   5  -9  -1   33.20   24.70
   5  -9  -1   53.49   13.30
   5  -9  -1   47.10   49.40
   5  -9  -1   53.49   13.30
   5  -9  -1   20.30   19.30
  -5   9   1   30.50   16.30
  -5   9   1   30.50   16.30
   4  -9  -1   27.90   19.10
   4  -9  -1   40.60   50.59
   4  -9  -1   36.70   23.30
   4  -9  -1   40.90   50.69
   4  -9  -1   11.90   10.90
   4  -9  -1   11.90   10.90
   4  -9  -1   36.70   24.10
  -4   9   1    4.50   15.10
  -4   9   1    4.50   15.10
   3  -9  -1   12.70   20.20
   3  -9  -1   12.70   20.90
   3  -9  -1   19.30   17.30
   2  -9  -1  741.13   75.79
   2  -9  -1  822.12   67.19
   2  -9  -1  791.72   79.59
   2  -9  -1  741.03   76.49
   1  -9  -1  612.24   69.59
   1  -9  -1  777.92   69.19
   1  -9  -1  612.34   68.89
   1  -9  -1  753.92   61.29
   0  -9  -1 1596.64  125.69
   0  -9  -1 1372.46  125.89
   0  -9  -1 1373.26  126.39
  -1  -9  -1    6.30   19.30
  -1  -9  -1    6.30   18.60
  -1  -9  -1   15.20   15.70
  -1  -9  -1    2.80    8.10
   1   9   1  -10.00   18.00
   1   9   1  -10.00   18.00
  -2  -9  -1  281.77   31.80
  -2  -9  -1  328.07   34.80
  -2  -9  -1  309.37   34.70
  -2  -9  -1  309.37   35.30
   2   9   1  289.17   34.90
   2   9   1  289.17   34.90
  -3  -9  -1  300.67   31.10
  -3  -9  -1  296.37   33.40
  -3  -9  -1  296.27   34.00
  -3  -9  -1  232.58   28.40
   3   9   1  270.57   33.00
   3   9   1  270.57   33.00
  -4  -9  -1  571.04   54.79
  -4  -9  -1  586.74   48.90
  -4  -9  -1  586.74   48.90
  -4  -9  -1  549.54   55.09
   4   9   1  597.64   55.79
   4   9   1  597.64   55.79
  -5  -9  -1    1.00    4.80
  -5  -9  -1    1.00    4.80
  -5  -9  -1   24.30   12.40
   5   9   1  -14.20   18.10
   5   9   1  -14.20   18.10
  -6  -9  -1   43.60    6.90
  -6  -9  -1   10.10   12.70
  -6  -9  -1   43.60    6.90
   6   9   1   20.60   18.70
   6   9   1   20.60   18.70
  -7  -9  -1  -12.40   12.30
  -7  -9  -1   -5.80    5.50
  -7  -9  -1   -5.80    5.50
   7   9   1    4.30   22.40
   7   9   1    3.70   17.70
   7   9   1    4.30   22.40
   7   9   1    3.70   17.70
  -8  -9  -1  189.88   17.60
  -8  -9  -1  189.88   17.60
  -8  -9  -1  154.98   25.90
   8   9   1  170.78   25.70
   8   9   1  170.78   25.70
  -9  -9  -1  869.71   72.89
  -9  -9  -1  869.71   72.89
   9   9   1  848.52   78.89
   9   9   1  848.52   78.89
 -10  -9  -1  666.33   57.09
 -10  -9  -1  666.33   57.09
  10   9   1  667.53   63.09
  10   9   1  667.53   63.09
 -11  -9  -1   12.80    8.70
 -11  -9  -1   12.80    8.70
  11   9   1    8.30   16.20
  11   9   1    8.30   16.20
 -12  -9  -1   46.40   10.90
 -12  -9  -1   46.40   10.90
  12   9   1    3.80   15.30
  12   9   1    3.80   15.30
  13 -10  -1    5.20   13.40
  13 -10  -1    5.20   13.40
 -13  10   1   -3.60   17.20
 -13  10   1   -3.60   17.20
  12 -10  -1  106.89   18.30
  12 -10  -1  106.89   18.30
 -12  10   1   52.09   20.10
 -12  10   1   52.09   20.10
  11 -10  -1  182.48   23.50
  11 -10  -1  182.48   23.50
  11 -10  -1  154.18   24.00
 -11  10   1  173.48   26.10
 -11  10   1  173.48   26.10
  10 -10  -1   -7.00   31.90
  10 -10  -1   -7.00   33.00
  10 -10  -1   39.60   19.40
  10 -10  -1   59.39   15.90
  10 -10  -1   59.39   15.90
 -10  10   1   45.40   20.40
 -10  10   1   45.40   20.40
   9 -10  -1    3.10   13.60
   9 -10  -1  -19.10   23.70
   9 -10  -1    3.10   13.60
   9 -10  -1  -19.20   23.80
   9 -10  -1  -13.80   18.10
   9 -10  -1  -26.90   26.90
   9 -10  -1  -26.90   27.80
  -9  10   1   13.10   18.20
  -9  10   1   13.10   18.20
   8 -10  -1  585.94   55.59
   8 -10  -1  585.94   55.59
   8 -10  -1  540.85   59.99
  -8  10   1  598.34   55.89
  -8  10   1  598.34   55.89
   7 -10  -1  439.36   42.80
   7 -10  -1  464.65   63.19
   7 -10  -1  463.75   63.19
   7 -10  -1  439.36   42.80
   7 -10  -1  371.26   47.70
   6 -10  -1  106.59   48.20
   6 -10  -1  106.49   48.20
   6 -10  -1  121.09   25.20
   6 -10  -1   33.80   27.40
   6 -10  -1   91.89   17.30
   6 -10  -1   91.89   17.30
   6 -10  -1   33.80   26.60
  -6  10   1   94.49   20.80
  -6  10   1   94.49   20.80
   5 -10  -1    2.60   22.80
   5 -10  -1  -41.40   49.99
   5 -10  -1    2.60   23.50
   5 -10  -1   -4.20   12.00
   5 -10  -1   -4.20   12.00
   5 -10  -1  -41.00   50.09
   5 -10  -1    0.00   19.50
  -5  10   1    4.00   18.20
  -5  10   1    4.00   18.20
   4 -10  -1   83.59   29.10
   4 -10  -1  117.49   24.90
   4 -10  -1  124.69   18.40
   4 -10  -1  170.88   61.19
   4 -10  -1  124.69   18.40
   4 -10  -1   83.59   28.30
   4 -10  -1  170.88   61.19
  -4  10   1  124.79   22.40
  -4  10   1  124.79   22.40
   3 -10  -1  267.97   39.00
   3 -10  -1  267.97   38.10
   3 -10  -1  290.07   35.00
  -3  10   1  209.08   30.60
  -3  10   1  209.08   30.60
   2 -10  -1  341.27   43.20
   2 -10  -1  325.07   37.80
   2 -10  -1  341.37   42.30
  -2  10   1  272.37   35.40
  -2  10   1  272.37   35.40
   1 -10  -1  589.04   51.29
   1 -10  -1  545.35   58.59
   1 -10  -1  645.34   63.59
   1 -10  -1  645.44   62.59
  -1  10   1  501.65   55.19
  -1  10   1  501.65   55.19
   0 -10  -1  209.88   28.10
   0 -10  -1  247.38   40.20
   0 -10  -1  137.99   20.10
   0 -10  -1  247.28   41.30
   0  10   1  263.57   29.70
   0  10   1  263.57   29.70
  -1 -10  -1   27.20   21.70
  -1 -10  -1   62.49   12.70
  -1 -10  -1   27.20   22.40
  -1 -10  -1   82.29   19.80
   1  10   1   28.60   21.40
   1  10   1   28.60   21.40
  -2 -10  -1  666.43   65.69
  -2 -10  -1  666.63   66.29
  -2 -10  -1  702.53   61.79
  -2 -10  -1  712.93   66.29
   2  10   1  630.54   63.49
   2  10   1  630.54   63.49
  -3 -10  -1 1371.36  113.59
  -3 -10  -1 1194.48  109.99
  -3 -10  -1 1283.97  111.39
  -3 -10  -1 1245.38  105.69
  -3 -10  -1 1245.38  105.69
  -3 -10  -1 1371.86  114.19
   3  10   1 1351.06  114.09
   3  10   1 1351.06  114.09
  -4 -10  -1    1.20   11.60
  -4 -10  -1   25.00   15.60
   4  10   1   61.39   20.90
   4  10   1   61.39   20.90
  -5 -10  -1    2.40    5.10
  -5 -10  -1   10.40   12.60
  -5 -10  -1    2.40    5.10
   5  10   1   13.50   20.80
   5  10   1   13.50   20.80
  -6 -10  -1    1.10    5.90
  -6 -10  -1    1.10    5.90
  -6 -10  -1   14.20   13.70
   6  10   1   41.50   20.70
   6  10   1   41.50   20.70
  -7 -10  -1  248.28   22.90
  -7 -10  -1  248.28   22.90
   7  10   1  152.28   35.00
   7  10   1  152.28   35.00
   7  10   1  270.97   31.10
   7  10   1  270.97   31.10
  -8 -10  -1  370.76   31.50
  -8 -10  -1  370.76   31.50
  -8 -10  -1  284.87   39.10
   8  10   1  340.87   38.80
   8  10   1  340.87   38.80
  -9 -10  -1  468.95   40.70
  -9 -10  -1  468.95   40.70
   9  10   1  433.16   46.00
   9  10   1  433.16   46.00
 -10 -10  -1  159.08   15.60
 -10 -10  -1  159.08   15.60
  10  10   1   96.69   22.60
  10  10   1   96.69   22.60
 -11 -10  -1   75.59   11.60
 -11 -10  -1   75.59   11.60
  11  10   1   88.99   23.40
  11  10   1   88.99   23.40
  12 -11  -1  112.99   23.60
  12 -11  -1  112.99   23.60
 -12  11   1  165.18   25.10
 -12  11   1  165.18   25.10
  11 -11  -1   73.59   29.10
  11 -11  -1   24.70   15.30
  11 -11  -1   24.70   15.30
 -11  11   1   54.49   20.60
 -11  11   1   54.49   20.60
  10 -11  -1   17.60   14.90
  10 -11  -1   16.80   17.70
  10 -11  -1   17.60   14.90
 -10  11   1   -6.40   19.60
 -10  11   1   -6.40   19.60
   9 -11  -1  155.88   27.20
   9 -11  -1  212.18   24.50
   9 -11  -1   77.89   31.90
   9 -11  -1   77.89   32.80
   9 -11  -1  212.18   24.50
  -9  11   1  135.69   27.10
  -9  11   1  135.69   27.10
   8 -11  -1  250.57   45.70
   8 -11  -1  333.57   35.00
   8 -11  -1  250.67   44.70
   8 -11  -1  338.87   41.10
   8 -11  -1  333.57   35.00
  -8  11   1  394.46   38.50
  -8  11   1  394.46   38.50
   7 -11  -1  385.36   48.30
   7 -11  -1  456.25   62.09
   7 -11  -1  479.45   44.70
   7 -11  -1  454.35   62.09
   7 -11  -1  479.45   44.70
  -7  11   1  409.16   45.70
  -7  11   1  409.16   45.70
   6 -11  -1   -7.20   26.70
   6 -11  -1   19.40   14.90
   6 -11  -1   -7.20   27.60
   6 -11  -1   59.19   45.50
   6 -11  -1   34.90   21.70
   6 -11  -1   59.29   45.60
   6 -11  -1   19.40   14.90
  -6  11   1  -28.80   20.00
  -6  11   1  -28.80   20.00
   5 -11  -1  113.39   25.30
   5 -11  -1  189.08   63.39
   5 -11  -1  125.19   34.10
   5 -11  -1  189.48   63.49
   5 -11  -1  125.19   33.10
  -5  11   1   36.40   26.30
  -5  11   1   36.40   26.30
   4 -11  -1  100.19   24.20
   4 -11  -1   52.59   75.59
   4 -11  -1   73.89   29.30
   4 -11  -1   73.89   28.40
   4 -11  -1   53.19   75.69
  -4  11   1   99.39   23.80
  -4  11   1   99.39   23.80
   3 -11  -1  129.69   30.80
   3 -11  -1  124.99   30.60
   3 -11  -1  129.69   29.90
  -3  11   1   88.29   24.20
  -3  11   1   88.29   24.20
   2 -11  -1  356.56   45.50
   2 -11  -1  356.66   46.40
   2 -11  -1  366.66   41.20
  -2  11   1  327.07   39.70
  -2  11   1  327.07   39.70
   1 -11  -1  358.26   35.90
   1 -11  -1  421.06   47.90
   1 -11  -1  421.16   48.90
   1 -11  -1  342.07   41.50
  -1  11   1  374.06   42.30
  -1  11   1  374.06   42.30
   0 -11  -1   -7.90   16.70
   0 -11  -1    3.60    9.30
   0 -11  -1   -3.40   23.50
   0 -11  -1   -3.40   24.30
   0  11   1  -36.10   20.50
   0  11   1  -36.10   20.50
  -1 -11  -1  282.57   32.30
  -1 -11  -1  220.48   25.60
  -1 -11  -1  202.28   33.70
  -1 -11  -1  202.28   34.50
   1  11   1  208.88   31.10
   1  11   1  208.88   31.10
  -2 -11  -1 1032.30   97.29
  -2 -11  -1 1031.90   97.89
  -2 -11  -1 1118.09   93.69
  -2 -11  -1 1046.30   96.19
  -3 -11  -1  145.49   13.60
  -3 -11  -1  197.68   25.40
  -3 -11  -1  145.49   13.60
  -3 -11  -1  114.19   20.30
   3  11   1  115.69   26.80
   3  11   1  115.69   26.80
  -4 -11  -1   69.09    8.30
  -4 -11  -1   56.49   19.30
  -4 -11  -1   58.89   21.20
  -4 -11  -1   69.09    8.30
   4  11   1   62.79   23.00
   4  11   1   62.79   23.00
  -5 -11  -1   65.69   17.40
  -5 -11  -1   74.99    9.10
  -5 -11  -1   74.99    9.10
   5  11   1   62.49   22.70
   5  11   1   62.49   22.70
  -6 -11  -1    7.20    5.90
  -6 -11  -1    7.20    5.90
  -6 -11  -1   17.40   13.40
   6  11   1  -23.90   20.20
   6  11   1  -23.90   20.20
   6  11   1   62.79   27.80
   6  11   1   62.79   27.80
  -7 -11  -1  194.28   17.40
  -7 -11  -1  116.19   28.30
  -7 -11  -1  194.28   17.40
   7  11   1  153.18   27.10
   7  11   1  153.18   27.10
  -8 -11  -1  169.18   17.90
  -8 -11  -1  169.18   17.90
   8  11   1  267.07   28.00
   8  11   1  267.07   28.00
  -9 -11  -1  312.07   28.40
  -9 -11  -1  312.07   28.40
   9  11   1  288.17   34.20
   9  11   1  288.17   34.20
 -10 -11  -1   33.00    8.70
 -10 -11  -1   33.00    8.70
  10  11   1  -20.90   16.40
  10  11   1  -20.90   16.40
 -11 -11  -1  146.19   16.20
 -11 -11  -1  146.19   16.20
  11  11   1  162.28   22.70
  11  11   1  162.28   22.70
  11 -12  -1    4.50   13.80
 -11  12   1   -3.60   20.50
 -11  12   1   -3.60   20.50
  10 -12  -1   47.30   18.20
 -10  12   1   74.09   23.50
 -10  12   1   74.09   23.50
   9 -12  -1  175.58   30.30
  -9  12   1  255.77   32.10
  -9  12   1  255.77   32.10
   8 -12  -1  599.84   57.49
  -8  12   1  433.16   50.79
  -8  12   1  433.16   50.79
   7 -12  -1  192.68   40.70
   7 -12  -1  192.88   40.70
   7 -12  -1  129.09   34.20
   7 -12  -1  128.99   35.20
  -7  12   1  125.39   27.90
  -7  12   1  125.39   27.90
   6 -12  -1  -15.60   44.80
   6 -12  -1    1.40   25.60
   6 -12  -1   -0.40   20.00
   6 -12  -1    1.40   24.80
   6 -12  -1  -15.60   44.80
  -6  12   1  -42.90   20.90
  -6  12   1  -42.90   20.90
   5 -12  -1   10.90   19.90
   5 -12  -1   88.49   56.39
   5 -12  -1   15.60   26.00
   5 -12  -1   89.09   56.29
   5 -12  -1   15.60   26.80
  -5  12   1   -0.90   22.50
  -5  12   1   -0.90   22.50
   4 -12  -1   -3.10   19.00
   4 -12  -1   24.20   26.30
   4 -12  -1  -54.09   55.69
   4 -12  -1  -54.09   55.79
   4 -12  -1   24.20   27.20
  -4  12   1   52.39   23.90
  -4  12   1   52.39   23.90
   3 -12  -1  442.66   53.99
   3 -12  -1  563.24   54.19
   3 -12  -1  283.47   83.59
   3 -12  -1  442.26   54.99
   3 -12  -1  283.97   83.69
  -3  12   1  438.56   48.10
  -3  12   1  438.56   48.10
   2 -12  -1  117.09   48.80
   2 -12  -1  117.09   50.19
   2 -12  -1  205.58   31.80
  -2  12   1  302.67   33.80
  -2  12   1  302.67   33.80
   1 -12  -1   -1.60   25.90
   1 -12  -1  -12.50   18.10
   1 -12  -1   -1.60   26.70
  -1  12   1   32.70   24.20
  -1  12   1   32.70   24.20
   0 -12  -1    7.80   10.80
   0 -12  -1   10.10   26.40
   0 -12  -1   10.20   25.60
   0 -12  -1   19.30   20.20
   0  12   1    8.60   22.70
   0  12   1    8.60   22.70
  -1 -12  -1  336.77   39.20
  -1 -12  -1  439.46   43.30
  -1 -12  -1  406.96   46.60
  -1 -12  -1  406.86   45.70
   1  12   1  282.87   41.00
   1  12   1  282.87   41.00
  -2 -12  -1  500.85   51.19
   2  12   1  485.65   50.99
   2  12   1  485.65   50.99
  -3 -12  -1  146.69   23.80
  -3 -12  -1  109.29   19.70
   3  12   1  159.78   27.70
   3  12   1  159.78   27.70
  -4 -12  -1   25.90    6.00
  -4 -12  -1   16.40   14.10
  -4 -12  -1   37.30   16.50
  -4 -12  -1   25.90    6.00
   4  12   1   11.20   21.70
   4  12   1   11.20   21.70
  -5 -12  -1   29.20    6.30
  -5 -12  -1   29.20    6.30
  -5 -12  -1    3.10   13.40
   5  12   1  -20.10   20.30
   5  12   1  -20.10   20.30
  -6 -12  -1   98.29   20.60
  -6 -12  -1  118.39   12.40
  -6 -12  -1  118.39   12.40
   6  12   1  135.69   31.80
   6  12   1   84.69   29.30
   6  12   1  135.69   31.80
   6  12   1   84.69   29.30
  -7 -12  -1  147.09   15.10
  -7 -12  -1  147.09   15.10
   7  12   1  164.58   25.60
   7  12   1  164.58   25.60
  -8 -12  -1  189.78   18.80
  -8 -12  -1  189.78   18.80
   8  12   1  250.17   28.50
   8  12   1  250.17   28.50
  -9 -12  -1    8.60   10.30
  -9 -12  -1    8.60   10.30
   9  12   1   44.50   18.10
   9  12   1   44.50   18.10
 -10 -12  -1   44.90    8.90
 -10 -12  -1   44.90    8.90
  10  12   1   46.00   18.00
  10  12   1   46.00   18.00
  10 -13  -1   72.09   18.70
 -10  13   1   88.49   24.50
 -10  13   1   88.49   24.50
   9 -13  -1  114.49   23.10
  -9  13   1  101.89   26.00
  -9  13   1  101.89   26.00
   8 -13  -1  243.08   33.90
  -8  13   1  248.98   33.90
  -8  13   1  248.98   33.90
  -7  13   1   55.29   23.70
  -7  13   1   55.29   23.70
   6 -13  -1  -10.50   26.10
   6 -13  -1   40.90   22.30
   6 -13  -1  -10.50   25.30
  -6  13   1   67.79   24.70
  -6  13   1   67.79   24.70
   5 -13  -1   43.60   32.20
   5 -13  -1   53.39   51.99
   5 -13  -1   52.89   51.89
   5 -13  -1   43.50   33.30
   5 -13  -1   12.10   24.80
  -5  13   1   35.90   24.40
  -5  13   1   35.90   24.40
   4 -13  -1   20.10   28.40
   4 -13  -1   70.69   23.20
   4 -13  -1   20.10   27.40
  -4  13   1   48.00   24.80
  -4  13   1   48.00   24.80
   3 -13  -1   44.80   31.80
   3 -13  -1   44.80   32.80
   3 -13  -1  142.09   70.09
   3 -13  -1  142.09   70.19
   3 -13  -1   74.89   23.00
  -3  13   1   26.00   25.70
  -3  13   1   26.00   25.70
   2 -13  -1  -25.70   26.90
   2 -13  -1   -2.90   19.80
   2 -13  -1  -25.70   26.00
  -2  13   1   14.50   25.30
  -2  13   1   14.50   25.30
   1 -13  -1   28.60   26.90
   1 -13  -1   28.60   27.70
   1 -13  -1   15.60   19.40
  -1  13   1   39.40   24.10
  -1  13   1   39.40   24.10
   0 -13  -1  295.47   41.50
   0 -13  -1  295.47   40.60
   0 -13  -1  280.97   36.10
   0  13   1  267.57   37.00
   0  13   1  267.57   37.00
  -1 -13  -1  223.08   33.40
   1  13   1  312.97   36.10
   1  13   1  312.97   36.10
  -2 -13  -1  367.66   39.70
  -2 -13  -1  303.57   34.90
   2  13   1  356.16   40.40
   2  13   1  356.16   40.40
  -3 -13  -1   31.70   13.80
  -3 -13  -1   25.60   17.30
   3  13   1   66.69   23.50
   3  13   1   66.69   23.50
  -4 -13  -1   35.10   19.50
  -4 -13  -1   29.10   14.20
   4  13   1   15.20   22.40
   4  13   1   15.20   22.40
   5  13   1   33.60   21.20
   5  13   1   33.60   21.20
   6  13   1   14.60   19.90
   6  13   1   14.60   19.90
  -7 -13  -1  153.08   15.00
  -7 -13  -1  153.08   15.00
   7  13   1  147.39   25.30
   7  13   1  147.39   25.30
  -8 -13  -1   36.90    7.40
  -8 -13  -1   36.90    7.40
   8  13   1   10.90   18.10
   8  13   1   10.90   18.10
   9 -14  -1  128.39   22.00
  -9  14   1  131.79   26.80
  -9  14   1  131.79   26.80
   8 -14  -1   22.20   26.70
   7 -14  -1   36.10   20.00
  -7  14   1   15.50   23.70
  -7  14   1   15.50   23.70
   6 -14  -1   -0.50   18.60
  -6  14   1  -35.10   22.70
  -6  14   1  -35.10   22.70
   5 -14  -1   44.00   21.10
  -5  14   1   71.39   25.80
  -5  14   1   71.39   25.80
   4 -14  -1    8.70   19.50
  -4  14   1   35.60   24.80
  -4  14   1   35.60   24.80
   3 -14  -1   35.70   36.40
   3 -14  -1   55.79   20.50
   3 -14  -1   35.70   37.60
  -3  14   1   50.09   25.30
  -3  14   1   50.09   25.30
   2 -14  -1  -45.10   24.20
   2 -14  -1  -45.10   23.40
   2 -14  -1   15.50   19.00
  -2  14   1  -50.29   22.20
  -2  14   1  -50.29   22.20
   1 -14  -1  133.99   34.40
   1 -14  -1  237.98   29.70
   1 -14  -1  133.99   35.30
  -1  14   1  199.38   33.00
  -1  14   1  199.38   33.00
   0 -14  -1  465.85   46.20
   0  14   1  356.06   45.00
   0  14   1  356.06   45.00
  -1 -14  -1  222.28   30.00
   1  14   1  177.68   30.30
   1  14   1  177.68   30.30
  -2 -14  -1   55.39   18.80
   2  14   1   52.19   23.50
   2  14   1   52.19   23.50
  -3 -14  -1  -10.60   14.40
   3  14   1   37.00   22.20
   3  14   1   37.00   22.20
  -4 -14  -1   18.80   14.60
   4  14   1   50.19   20.60
   4  14   1   50.19   20.60
   5  14   1    2.20   19.80
   5  14   1    2.20   19.80
   6  14   1   33.30   18.90
   6  14   1   33.30   18.90
   7  14   1  -19.20   16.80
   7  14   1  -19.20   16.90
   7 -15  -1    0.10   15.80
  -7  15   1   32.00   23.60
  -7  15   1   32.00   23.60
   6 -15  -1   16.80   18.00
   5 -15  -1    5.20   17.10
  -5  15   1  -35.30   21.80
  -5  15   1  -35.30   21.80
   4 -15  -1  -14.80   16.00
  -4  15   1  -18.90   22.00
  -4  15   1  -18.90   22.00
   3 -15  -1   34.80   18.00
  -3  15   1   67.89   23.60
  -3  15   1   67.89   23.60
   2 -15  -1   39.30   18.60
  -2  15   1   20.70   22.90
  -2  15   1   20.70   22.90
   1 -15  -1  225.98   32.20
  -1  15   1  267.77   34.60
  -1  15   1  267.77   34.60
   0 -15  -1  212.88   31.20
   0  15   1  311.67   34.50
   0  15   1  311.67   34.50
  -1 -15  -1   16.00   16.40
   1  15   1   38.40   22.80
   1  15   1   38.40   22.80
  -2 -15  -1    4.20   15.20
   2  15   1   51.49   22.30
   2  15   1   51.49   22.30
   3  15   1   47.10   21.00
   3  15   1   47.10   21.00
   4  15   1  -25.10   19.10
   4  15   1  -25.10   19.10
   5  15   1   14.30   18.50
   5  15   1   14.30   18.50
   5 -16  -1    7.80   15.90
  -5  16   1   -4.90   20.30
  -5  16   1   -4.90   20.30
   4 -16  -1   17.70   16.40
  -4  16   1  -46.30   20.20
  -4  16   1  -46.30   20.20
   3 -16  -1    5.90   16.00
  -3  16   1   20.10   22.20
  -3  16   1   20.10   22.20
   2 -16  -1  124.09   27.20
  -2  16   1  134.89   33.00
  -2  16   1  134.89   33.00
   1 -16  -1  155.88   24.30
  -1  16   1  143.89   26.80
  -1  16   1  143.89   26.80
   0 -16  -1  176.28   25.20
   0  16   1  191.38   28.00
   0  16   1  191.38   28.00
  -1 -16  -1   -7.00   13.30
  -2 -16  -1   38.20   14.20
   2  16   1    6.70   19.20
   2  16   1    6.70   19.20
  -3 -16  -1    2.70   11.60
   3  16   1   29.20   18.90
   3  16   1   29.20   18.90
   2  15  -2   71.89   20.50
   2  15  -2   71.89   20.50
  -2 -15   2   42.10   13.30
   1  15  -2  -20.20   21.30
   1  15  -2  -20.20   21.30
  -1 -15   2  -21.40   13.20
   0  15  -2    1.80   22.40
   0  15  -2    1.80   22.40
   0 -15   2   13.30   15.80
  -1  15  -2  -16.10   22.70
  -1  15  -2  -16.10   22.70
   1 -15   2   27.60   21.80
  -2  15  -2   19.30   24.80
  -2  15  -2   19.30   24.80
   2 -15   2   62.39   23.10
  -3  15  -2   36.90   25.10
  -3  15  -2   36.90   25.10
   3 -15   2   26.30   22.00
  -4  15  -2   68.39   26.90
  -4  15  -2   68.39   26.90
   4 -15   2   72.79   27.90
  -5  15  -2   36.50   25.80
  -5  15  -2   36.50   25.80
   5 -15   2   33.50   19.80
  -6  15  -2   94.09   28.70
  -6  15  -2   94.09   28.70
   6 -15   2  109.59   24.40
   5  14  -2   25.30   16.90
   5  14  -2   25.30   16.90
   4  14  -2  277.77   32.90
   4  14  -2  277.77   32.90
   3  14  -2  130.99   24.30
   3  14  -2  130.99   24.30
   2  14  -2  -37.20   20.10
   2  14  -2  -37.20   20.10
  -2 -14   2    7.60   14.90
   1  14  -2   -1.80   22.90
   1  14  -2   -1.80   22.90
  -1 -14   2   17.90   16.90
   0  14  -2  -23.20   22.80
   0  14  -2  -23.20   22.80
   0 -14   2  -16.90   17.60
  -1  14  -2   26.60   25.90
  -1  14  -2   26.60   25.90
   1 -14   2   34.70   20.50
  -2  14  -2   16.50   24.90
  -2  14  -2   16.50   24.90
   2 -14   2  -12.00   19.70
  -3  14  -2   33.00   27.70
  -3  14  -2   33.00   27.70
   3 -14   2   91.69   24.00
  -4  14  -2  -22.10   26.70
  -4  14  -2  -22.10   26.70
   4 -14   2  -23.20   18.00
  -5  14  -2  149.99   32.90
  -5  14  -2  149.99   32.90
   5 -14   2  143.99   28.10
  -6  14  -2  121.79   31.00
  -6  14  -2  121.79   31.00
   6 -14   2  109.89   25.50
  -7  14  -2  234.48   36.50
  -7  14  -2  234.48   36.50
  -8  14  -2   16.40   25.50
  -8  14  -2   16.40   25.50
   8 -14   2   -3.10   18.60
   7  13  -2   64.89   17.80
   7  13  -2   64.89   17.80
   6  13  -2  -26.10   16.30
   6  13  -2  -26.10   16.30
  -6 -13   2    0.90    5.70
  -6 -13   2    0.90    5.70
   5  13  -2  247.08   30.20
   5  13  -2  247.08   30.20
  -5 -13   2  235.28   22.20
  -5 -13   2  235.28   22.20
   4  13  -2  268.67   35.30
   4  13  -2  268.67   35.30
  -4 -13   2  321.17   27.80
  -4 -13   2  321.17   27.80
   3  13  -2  151.28   26.10
   3  13  -2  151.28   26.10
  -3 -13   2  120.49   12.30
  -3 -13   2  110.39   22.10
  -3 -13   2  120.49   12.30
   2  13  -2   -4.00   22.00
   2  13  -2   -4.00   22.00
  -2 -13   2   11.40   16.40
   1  13  -2   37.20   24.60
   1  13  -2   37.20   24.60
  -1 -13   2   78.69   21.80
   0  13  -2   58.69   30.10
   0  13  -2   58.69   30.10
   0 -13   2    6.80   19.90
  -1  13  -2   -1.50   36.10
  -1  13  -2   -1.50   36.10
   1 -13   2   16.20   20.60
  -2  13  -2  116.39   44.10
  -2  13  -2  116.39   44.10
   2 -13   2   42.60   22.20
  -3  13  -2   44.30   35.90
  -3  13  -2   44.30   35.90
   3 -13   2   16.80   30.10
   3 -13   2   60.79   74.39
   3 -13   2   56.29   74.39
   3 -13   2   16.80   31.10
   3 -13   2   -1.90   20.60
  -4  13  -2   30.30   28.20
  -4  13  -2   30.30   28.20
   4 -13   2   35.30   22.10
   4 -13   2    8.60   32.70
   4 -13   2    8.70   31.70
  -5  13  -2  163.78   31.50
  -5  13  -2  163.78   31.50
   5 -13   2  123.19   28.10
  -6  13  -2  360.96   40.80
  -6  13  -2  360.96   40.80
   6 -13   2  246.38   38.00
  -7  13  -2   29.80   25.10
  -7  13  -2   29.80   25.10
   7 -13   2   35.20   22.50
  -8  13  -2    8.40   24.60
  -8  13  -2    8.40   24.60
   8 -13   2   -1.60   19.40
  -9  13  -2  -14.00   24.60
  -9  13  -2  -14.00   24.60
 -10  13  -2    7.60   22.90
 -10  13  -2    7.60   22.90
  10 -13   2   12.10   17.70
   8  12  -2   -0.10   15.90
   8  12  -2   -0.10   15.90
  -8 -12   2    0.90    6.60
  -8 -12   2    0.90    6.60
   7  12  -2  -25.20   16.70
   7  12  -2  -25.20   16.70
  -7 -12   2    3.70    6.20
  -7 -12   2    3.70    6.20
   6  12  -2  238.18   29.30
   6  12  -2  238.18   29.30
  -6 -12   2  218.98   20.70
  -6 -12   2  218.98   20.70
   5  12  -2  420.36   50.29
   5  12  -2  420.36   50.29
  -5 -12   2  537.55   44.00
  -5 -12   2  537.55   44.00
   4  12  -2  209.58   28.50
   4  12  -2  209.58   28.50
  -4 -12   2  174.98   16.90
  -4 -12   2  130.39   24.30
  -4 -12   2  174.98   16.90
   3  12  -2  100.09   25.40
   3  12  -2  100.09   25.40
  -3 -12   2  106.49   10.80
  -3 -12   2   48.90   19.90
  -3 -12   2   74.09   19.90
  -3 -12   2  106.49   10.80
   2  12  -2   72.09   25.60
   2  12  -2   72.09   25.60
  -2 -12   2   83.19   21.80
  -2 -12   2   69.79    8.80
  -2 -12   2   72.09   16.70
  -2 -12   2   69.79    8.80
   1  12  -2  -34.30   23.50
   1  12  -2  -34.30   23.50
  -1 -12   2   28.40    6.00
  -1 -12   2    7.90   13.30
  -1 -12   2   28.40    6.00
  -1 -12   2   47.30   21.80
   0  12  -2   28.70   24.30
   0  12  -2   28.70   24.30
   0 -12   2    7.30   12.50
   0 -12   2  -10.80   19.50
  -1  12  -2   24.40   26.20
  -1  12  -2   24.40   26.20
   1 -12   2   27.40   33.50
   1 -12   2   31.40   22.80
   1 -12   2   27.40   34.60
  -2  12  -2   65.39   28.50
  -2  12  -2   65.39   28.50
   2 -12   2   84.39   25.00
   2 -12   2  102.69   31.40
   2 -12   2  102.89   32.40
  -3  12  -2   74.29   28.30
  -3  12  -2   74.29   28.30
   3 -12   2   46.30   33.10
   3 -12   2   51.69   23.60
   3 -12   2   46.30   34.10
  -4  12  -2  167.18   31.00
  -4  12  -2  167.18   31.00
   4 -12   2  203.68   75.89
   4 -12   2  121.69   29.00
   4 -12   2  204.18   75.79
   4 -12   2   93.59   37.80
   4 -12   2   93.59   36.70
  -5  12  -2  380.16   42.60
  -5  12  -2  380.16   42.60
   5 -12   2  313.97  106.99
   5 -12   2  385.66   52.49
   5 -12   2  280.77   42.70
   5 -12   2  316.27  106.89
   5 -12   2  385.76   51.29
  -6  12  -2  241.98   32.80
  -6  12  -2  241.98   32.80
   6 -12   2  227.08   74.79
   6 -12   2  167.08   34.30
   6 -12   2  226.18   74.59
   6 -12   2  170.78   42.40
   6 -12   2  170.68   43.60
  -7  12  -2    1.90   24.30
  -7  12  -2    1.90   24.30
   7 -12   2   -3.20   22.00
   7 -12   2   66.19   46.60
   7 -12   2   66.19   48.10
  -8  12  -2    7.20   24.30
  -8  12  -2    7.20   24.30
   8 -12   2    2.70   20.70
  -9  12  -2   60.79   26.10
  -9  12  -2   60.79   26.10
   9 -12   2   70.09   23.90
 -10  12  -2   47.20   24.40
 -10  12  -2   47.20   24.40
  10 -12   2   29.10   20.60
 -11  12  -2   28.60   23.30
 -11  12  -2   28.60   23.30
  11 -12   2   33.40   18.80
   9  11  -2   -5.70   15.10
   9  11  -2   -5.70   15.10
  -9 -11   2    8.80    7.60
  -9 -11   2    8.80    7.60
   8  11  -2    7.40   16.80
   8  11  -2    7.40   16.80
  -8 -11   2   13.70    7.10
  -8 -11   2   13.70    7.10
   7  11  -2  174.08   25.70
   7  11  -2  174.08   25.70
  -7 -11   2  177.98   17.40
  -7 -11   2  177.98   17.40
   6  11  -2  524.75   51.99
   6  11  -2  524.75   51.99
  -6 -11   2  539.05   46.20
  -6 -11   2  539.05   46.20
   5  11  -2  120.59   25.20
   5  11  -2  120.59   25.20
  -5 -11   2   91.99   27.90
  -5 -11   2  148.49   14.40
  -5 -11   2  148.49   14.40
   4  11  -2  103.89   25.20
   4  11  -2  103.89   25.20
  -4 -11   2   88.29   10.60
  -4 -11   2   88.29   10.60
   3  11  -2   -5.40   22.50
   3  11  -2   -5.40   22.50
  -3 -11   2    1.20   17.00
  -3 -11   2   11.50    6.00
  -3 -11   2   11.50    6.00
  -3 -11   2   14.60   14.40
   2  11  -2   84.79   27.60
   2  11  -2   84.79   27.60
  -2 -11   2  121.69   25.50
  -2 -11   2  112.49   19.90
  -2 -11   2  131.29   12.60
  -2 -11   2  131.29   12.60
   1  11  -2  110.19   27.00
   1  11  -2  110.19   27.00
  -1 -11   2  104.39   10.40
  -1 -11   2   70.79   17.50
  -1 -11   2  104.39   10.40
  -1 -11   2   93.89   24.10
   0  11  -2   40.30   25.80
   0  11  -2   40.30   25.80
   0 -11   2   44.30   25.70
   0 -11   2  104.99   24.00
   0 -11   2   71.59    8.40
   0 -11   2   71.59    8.40
   0 -11   2   79.29   15.90
   0 -11   2   44.30   25.00
  -1  11  -2    7.00   25.10
  -1  11  -2    7.00   25.10
   1 -11   2   52.29   27.20
   1 -11   2   52.39   28.10
   1 -11   2   49.30   13.00
   1 -11   2   79.59   24.70
  -2  11  -2   71.89   26.10
  -2  11  -2   71.89   26.10
   2 -11   2   22.00   21.80
   2 -11   2   35.80   29.50
   2 -11   2   35.80   30.50
  -3  11  -2  274.07   36.90
  -3  11  -2  274.07   36.90
   3 -11   2  279.77   38.00
   3 -11   2  278.17   45.30
   3 -11   2  278.17   46.40
  -4  11  -2  738.53   64.29
  -4  11  -2  738.53   64.29
   4 -11   2  572.94   71.19
   4 -11   2  664.53  117.99
   4 -11   2  666.83  118.09
   4 -11   2  626.04   66.99
   4 -11   2  572.54   72.29
  -5  11  -2  483.45   47.30
  -5  11  -2  483.45   47.30
   5 -11   2  398.16   53.69
   5 -11   2  359.66   88.69
   5 -11   2  391.66   49.10
   5 -11   2  397.96   52.59
   5 -11   2  364.96   89.79
  -6  11  -2  211.08   32.50
  -6  11  -2  211.08   32.50
   6 -11   2  376.96   87.29
   6 -11   2  151.98   32.60
   6 -11   2  157.68   39.10
   6 -11   2  383.96   87.09
   6 -11   2  157.78   40.20
  -7  11  -2  -42.10   21.60
  -7  11  -2  -42.10   21.60
   7 -11   2   81.09   62.89
   7 -11   2  -18.70   21.50
   7 -11   2    3.00   30.10
   7 -11   2   85.39   62.99
   7 -11   2    3.00   29.20
  -8  11  -2  132.19   27.10
  -8  11  -2  132.19   27.10
   8 -11   2   93.29   57.29
   8 -11   2   94.99   34.60
   8 -11   2   93.59   57.39
   8 -11   2   94.99   33.60
   8 -11   2   90.39   28.40
  -9  11  -2  -12.90   21.70
  -9  11  -2  -12.90   21.70
   9 -11   2   25.70   22.00
 -10  11  -2   14.70   22.50
 -10  11  -2   14.70   22.50
  10 -11   2   31.50   20.80
 -11  11  -2   -9.00   21.30
 -11  11  -2   -9.00   21.30
  11 -11   2   51.59   21.30
 -12  11  -2    2.60   21.30
 -12  11  -2    2.60   21.30
  12 -11   2   28.10   17.70
  10  10  -2  -17.40   14.10
  10  10  -2  -17.40   14.10
 -10 -10   2   17.10   11.10
 -10 -10   2   17.10   11.10
   9  10  -2    0.70   15.80
   9  10  -2    0.70   15.80
  -9 -10   2    1.60    6.90
  -9 -10   2    1.60    6.90
   8  10  -2   -3.90   16.60
   8  10  -2   -3.90   16.60
  -8 -10   2   -7.70    6.00
  -8 -10   2   -7.70    6.00
  -7 -10   2  243.28   32.80
   6  10  -2  472.85   49.40
   6  10  -2  472.85   49.40
  -6 -10   2  509.65   43.40
  -6 -10   2  509.65   43.40
   5  10  -2   31.10   21.90
   5  10  -2   31.10   21.90
  -5 -10   2   53.59    8.40
  -5 -10   2   42.20   17.20
  -5 -10   2   53.59    8.40
   4  10  -2  -19.80   21.00
   4  10  -2  -19.80   21.00
  -4 -10   2   18.10   14.50
   3  10  -2  254.27   31.40
   3  10  -2  254.27   31.40
  -3 -10   2  145.29   24.70
  -3 -10   2  199.28   18.30
  -3 -10   2  230.58   29.10
  -3 -10   2  199.28   18.30
   2  10  -2  120.79   28.00
   2  10  -2  120.79   28.00
  -2 -10   2  126.79   12.30
  -2 -10   2  123.39   24.30
  -2 -10   2   84.99   18.70
  -2 -10   2  126.79   12.30
   1  10  -2  319.27   38.20
   1  10  -2  319.27   38.20
  -1 -10   2  315.17   39.50
  -1 -10   2  315.07   40.30
  -1 -10   2  307.07   27.80
  -1 -10   2  289.47   33.40
  -1 -10   2  307.07   27.80
  -1 -10   2  392.16   40.10
   0  10  -2    4.90   22.10
   0  10  -2    4.90   22.10
   0 -10   2   13.80   28.90
   0 -10   2   13.80   29.80
   0 -10   2   33.50   12.30
   0 -10   2   27.80    5.70
   0 -10   2   40.20   22.10
   0 -10   2   27.80    5.70
  -1  10  -2   14.70   22.90
  -1  10  -2   14.70   22.90
   1 -10   2   11.70    4.90
   1 -10   2   54.89   26.20
   1 -10   2   14.20   20.70
   1 -10   2   20.20   11.90
   1 -10   2   54.89   27.10
   1 -10   2   11.70    4.90
  -2  10  -2   19.30   21.30
  -2  10  -2   19.30   21.30
   2 -10   2   32.00   28.20
   2 -10   2   32.00   27.30
   2 -10   2    4.70    8.50
   2 -10   2  -12.10   18.30
  -3  10  -2  651.93   67.49
  -3  10  -2  651.93   67.49
   3 -10   2  837.82   75.39
   3 -10   2  743.23   76.59
   3 -10   2  743.63   77.59
  -4  10  -2  483.95   50.19
  -4  10  -2  483.95   50.19
   4 -10   2  402.76  100.49
   4 -10   2  578.84   63.19
   4 -10   2  403.66  100.59
   4 -10   2  510.85   59.99
   4 -10   2  510.65   60.99
  -5  10  -2   18.80   20.80
  -5  10  -2   18.80   20.80
   5 -10   2   30.90   30.10
   5 -10   2  -27.20   65.39
   5 -10   2  -26.80   65.29
   5 -10   2   49.80   23.00
   5 -10   2   30.90   31.10
  -6  10  -2   11.90   21.10
  -6  10  -2   11.90   21.10
   6 -10   2   53.99   30.70
   6 -10   2  122.79   74.39
   6 -10   2   53.99   31.70
   6 -10   2  122.89   74.49
   6 -10   2   68.39   26.00
  -7  10  -2  332.57   35.50
  -7  10  -2  332.57   35.50
   7 -10   2  252.57   38.40
   7 -10   2  220.18   42.30
   7 -10   2  220.28   43.40
  -8  10  -2   52.19   22.80
  -8  10  -2   52.19   22.80
   8 -10   2   38.50   32.30
   8 -10   2   48.20   25.20
   8 -10   2   40.90   57.09
   8 -10   2   38.50   31.30
   8 -10   2   41.20   57.19
  -9  10  -2   75.39   24.10
  -9  10  -2   75.39   24.10
   9 -10   2   89.69   53.79
   9 -10   2   65.39   25.20
   9 -10   2   62.79   46.50
   9 -10   2   62.69   48.00
   9 -10   2   89.79   53.89
 -10  10  -2   45.10   21.90
 -10  10  -2   45.10   21.90
  10 -10   2   19.30   22.00
 -11  10  -2  -21.60   20.50
 -11  10  -2  -21.60   20.50
  11 -10   2   -3.60   19.00
 -12  10  -2  194.68   27.60
 -12  10  -2  194.68   27.60
  12 -10   2  150.98   25.70
 -13  10  -2  190.68   27.80
 -13  10  -2  190.68   27.80
 -11  -9   2   -2.40    7.80
 -11  -9   2   -2.40    7.80
  10   9  -2   12.70   15.20
  10   9  -2   12.70   15.20
 -10  -9   2   28.00    8.30
 -10  -9   2   28.00    8.30
   9   9  -2   10.90   16.10
   9   9  -2   10.90   16.10
  -9  -9   2    3.90    7.20
  -9  -9   2    3.90    7.20
   8   9  -2   90.69   19.60
   8   9  -2   90.69   19.60
  -8  -9   2   78.79   11.70
  -8  -9   2   36.40   20.30
  -8  -9   2   78.79   11.70
   7   9  -2  533.45   53.79
   7   9  -2  533.45   53.79
  -7  -9   2  583.44   49.10
  -7  -9   2  583.44   49.10
   6   9  -2  396.86   45.00
   6   9  -2  396.86   45.00
  -6  -9   2  470.05   39.60
  -6  -9   2  470.05   39.60
   5   9  -2  -30.90   19.10
   5   9  -2  -30.90   19.10
  -5  -9   2    5.20    6.00
  -5  -9   2    5.20    6.00
   4   9  -2  138.99   69.39
   4   9  -2  160.68   27.60
   4   9  -2  138.89   69.19
   4   9  -2  160.68   27.60
   4   9  -2  155.68   18.50
   4   9  -2  155.68   18.50
  -4  -9   2  186.38   24.90
  -4  -9   2  205.88   17.90
  -4  -9   2  205.88   17.90
   3   9  -2   53.29   84.09
   3   9  -2  118.49   25.30
   3   9  -2   53.29   83.89
   3   9  -2  118.49   25.30
  -3  -9   2  143.69   20.90
  -3  -9   2  118.79   12.70
  -3  -9   2  118.79   12.70
  -3  -9   2  210.68   32.50
   2   9  -2  384.26   40.80
   2   9  -2  384.26   40.80
  -2  -9   2  357.56   30.40
  -2  -9   2  357.56   30.40
  -2  -9   2  358.06   39.50
  -2  -9   2  300.67   36.10
   1   9  -2   27.40   21.50
   1   9  -2   27.40   21.50
  -1  -9   2   61.29   20.80
  -1  -9   2   36.70    6.20
  -1  -9   2   23.90   13.10
  -1  -9   2   51.49   19.40
  -1  -9   2   36.70    6.20
  -1  -9   2   51.49   20.10
   0   9  -2   53.29   22.10
   0   9  -2   53.29   22.10
   0  -9   2   84.49   24.40
   0  -9   2   54.39   20.50
   0  -9   2   31.40    6.30
   0  -9   2   84.49   25.20
   0  -9   2   31.40    6.30
   0  -9   2   32.00   12.10
  -1   9  -2  -39.90   18.60
  -1   9  -2  -39.90   18.60
   1  -9   2   25.10   24.40
   1  -9   2   12.00   19.00
   1  -9   2   25.10   23.70
   1  -9   2   13.60    9.50
  -2   9  -2  254.17   28.70
  -2   9  -2  254.17   28.70
   2  -9   2  170.48   37.50
   2  -9   2  170.58   38.50
   2  -9   2  183.68   21.00
   2  -9   2  223.88   31.00
  -3   9  -2  556.94   59.39
  -3   9  -2  556.94   59.39
   3  -9   2  679.93   68.89
   3  -9   2  680.13   67.89
   3  -9   2  729.33   66.69
  -4   9  -2  188.68   24.50
  -4   9  -2  188.68   24.50
   4  -9   2  119.79   27.00
   4  -9   2  125.69   32.60
   4  -9   2  125.69   33.60
  -5   9  -2    7.60   18.20
  -5   9  -2    7.60   18.20
   5  -9   2   19.20   63.69
   5  -9   2   47.00   28.20
   5  -9   2   -5.60   20.10
   5  -9   2   46.90   29.10
   5  -9   2   18.90   63.49
  -6   9  -2  253.07   30.30
  -6   9  -2  253.07   30.30
   6  -9   2  266.57   83.99
   6  -9   2  273.07   36.70
   6  -9   2  200.88   41.20
   6  -9   2  265.07   84.39
   6  -9   2  200.88   40.20
  -7   9  -2  149.88   25.60
  -7   9  -2  149.88   25.60
   7  -9   2  160.18   21.70
   7  -9   2   35.50  107.79
   7  -9   2  151.18   31.20
   7  -9   2  160.18   21.70
   7  -9   2   32.60  107.59
   7  -9   2  137.39   36.00
   7  -9   2  137.39   37.00
  -8   9  -2   91.09   22.10
  -8   9  -2   91.09   22.10
   8  -9   2   15.40   32.10
   8  -9   2   69.49   17.50
   8  -9   2   15.40   33.10
   8  -9   2   69.49   17.50
   8  -9   2   59.99   62.39
   8  -9   2   60.19   62.49
   8  -9   2   74.79   27.40
  -9   9  -2  -14.00   19.00
  -9   9  -2  -14.00   19.00
   9  -9   2   38.30   23.80
   9  -9   2  -20.60   32.60
   9  -9   2   -8.20   14.00
   9  -9   2   -8.20   14.00
   9  -9   2  -20.60   31.60
   9  -9   2  -15.40   48.40
   9  -9   2  -15.70   48.40
 -10   9  -2   22.30   20.20
 -10   9  -2   22.30   20.20
  10  -9   2   12.70   22.30
  10  -9   2   23.90   15.10
  10  -9   2   23.90   15.10
  10  -9   2   58.09   43.00
  10  -9   2   57.79   42.90
 -11   9  -2   24.50   20.20
 -11   9  -2   24.50   20.20
  11  -9   2   36.20   15.20
  11  -9   2   36.20   15.20
  11  -9   2   50.19   22.10
 -12   9  -2   50.99   20.90
 -12   9  -2   50.99   20.90
  12  -9   2   43.00   16.10
  12  -9   2   52.69   19.80
  12  -9   2   43.00   16.10
 -13   9  -2   69.49   21.00
 -13   9  -2   69.49   21.00
 -12  -8   2   65.69   11.30
 -12  -8   2   65.69   11.30
 -11  -8   2   45.40    9.90
 -11  -8   2   45.40    9.90
  10   8  -2   -8.30   13.80
  10   8  -2   -8.30   13.80
 -10  -8   2   10.80    7.60
 -10  -8   2   10.80    7.60
   9   8  -2   83.19   18.90
   9   8  -2  136.49   59.29
   9   8  -2   83.19   18.90
   9   8  -2  136.39   59.39
   8   8  -2   28.00   47.70
   8   8  -2   69.99   18.40
   8   8  -2   69.99   18.40
   8   8  -2   28.00   47.80
  -8  -8   2   39.20   19.00
  -8  -8   2   66.19    9.40
  -8  -8   2   66.19    9.40
   7   8  -2  486.85   72.99
   7   8  -2  486.65   73.09
   7   8  -2  388.06   41.60
   7   8  -2  388.06   41.60
  -7  -8   2  419.46   37.00
  -7  -8   2  419.46   37.00
   6   8  -2  429.66   64.69
   6   8  -2  423.56   41.50
   6   8  -2  429.26   64.69
   6   8  -2  423.56   41.50
  -6  -8   2  378.36   35.60
  -6  -8   2  378.36   35.60
   5   8  -2  143.89   23.20
   5   8  -2   89.99   18.80
   5   8  -2   89.99   18.80
   5   8  -2  143.89   23.20
  -5  -8   2  107.29   11.90
  -5  -8   2  107.29   11.90
  -5  -8   2  158.38   21.80
   4   8  -2  541.05   52.19
   4   8  -2  578.14   73.69
   4   8  -2  579.44   73.79
   4   8  -2  541.05   52.19
  -4  -8   2  539.55   45.80
  -4  -8   2  539.55   45.80
  -4  -8   2  502.65   53.59
   3   8  -2  555.24   56.49
   3   8  -2  555.24   56.49
  -3  -8   2  574.74   49.50
  -3  -8   2  574.74   49.50
  -3  -8   2  659.73   56.69
   2   8  -2  142.29   55.39
   2   8  -2  142.09   55.29
  -2  -8   2  139.89   13.60
  -2  -8   2  140.19   24.50
  -2  -8   2  139.89   13.60
   1   8  -2   83.99   35.30
   1   8  -2   34.90   20.60
   1   8  -2   84.19   35.40
   1   8  -2   34.90   20.60
  -1  -8   2   46.90   19.10
  -1  -8   2   46.90   18.50
  -1  -8   2   25.70   12.00
   0   8  -2   37.40   32.30
   0   8  -2    4.80   19.80
   0   8  -2   38.70   32.40
   0   8  -2    4.80   19.80
   0  -8   2   39.00   20.00
   0  -8   2   22.40   10.50
   0  -8   2   39.00   20.70
  -1   8  -2  182.38   36.80
  -1   8  -2  115.29   23.40
  -1   8  -2  182.28   36.80
  -1   8  -2  115.29   23.40
   1  -8   2  169.48   28.40
   1  -8   2  141.49   18.50
   1  -8   2  169.58   29.20
   1  -8   2  193.08   26.70
  -2   8  -2 1142.19  112.09
  -2   8  -2 1142.19  112.09
   2  -8   2 1315.07  115.89
   2  -8   2 1320.27  114.59
   2  -8   2 1314.67  115.29
   2  -8   2 1377.86  109.09
  -3   8  -2 1063.49   90.89
  -3   8  -2 1063.49   90.89
   3  -8   2  933.91   95.29
   3  -8   2  934.21   94.59
   3  -8   2 1058.59   85.89
  -4   8  -2  559.24   52.49
  -4   8  -2  559.24   52.49
  -5   8  -2  116.99   24.30
  -5   8  -2  116.99   24.30
   5  -8   2   28.30   61.99
   5  -8   2   28.10   62.09
   5  -8   2   78.99   30.30
   5  -8   2   67.49   14.40
   5  -8   2   78.99   29.40
   5  -8   2   67.49   14.40
  -6   8  -2  452.45   43.30
  -6   8  -2  452.45   43.30
   6  -8   2  410.66   53.59
   6  -8   2  454.75   87.09
   6  -8   2  454.25   86.89
   6  -8   2  448.76   43.10
   6  -8   2  410.46   54.59
   6  -8   2  448.76   43.10
  -7   8  -2  138.39   22.20
  -7   8  -2  138.39   22.20
   7  -8   2   66.29   35.70
   7  -8   2  164.48   20.90
   7  -8   2  164.48   20.90
   7  -8   2   66.39   34.70
   7  -8   2  228.68   72.79
   7  -8   2  229.68   73.19
   7  -8   2  195.68   31.90
  -8   8  -2    9.10   17.00
  -8   8  -2    9.10   17.00
   8  -8   2    7.90   24.00
   8  -8   2   58.19   34.40
   8  -8   2   58.19   35.50
   8  -8   2   18.20   52.09
   8  -8   2   18.20   51.99
   8  -8   2    3.40   29.30
   8  -8   2    7.90   24.00
  -9   8  -2   41.40   18.70
  -9   8  -2   41.40   18.70
   9  -8   2  101.19   54.19
   9  -8   2   -8.20   33.70
   9  -8   2   29.50   14.70
   9  -8   2   10.70   23.60
   9  -8   2   -8.20   32.70
   9  -8   2  101.09   54.09
   9  -8   2   29.50   14.70
 -10   8  -2  -18.00   17.30
 -10   8  -2  -18.00   17.30
  10  -8   2  -21.40   32.50
  10  -8   2   37.50   14.50
  10  -8   2  -43.00   36.90
  10  -8   2   37.50   14.50
  10  -8   2   23.80   22.10
  10  -8   2  -43.00   36.80
  10  -8   2  -21.40   31.40
 -11   8  -2   48.30   19.60
 -11   8  -2   48.30   19.60
  11  -8   2   63.69   39.80
  11  -8   2   67.19   16.60
  11  -8   2   70.89   23.60
  11  -8   2   12.80   35.80
  11  -8   2   12.80   34.70
  11  -8   2   67.19   16.60
  11  -8   2   63.49   39.70
 -12   8  -2  137.49   22.80
 -12   8  -2  137.49   22.80
  12  -8   2   83.89   18.50
  12  -8   2   76.79   22.20
  12  -8   2   83.89   18.50
 -13   8  -2  350.46   34.80
 -13   8  -2  350.46   34.80
  13  -8   2  269.77   32.30
  13  -8   2  269.77   32.30
 -14   8  -2   40.70   18.20
 -14   8  -2   40.70   18.20
  14  -8   2  -13.90   13.40
  14  -8   2  -13.90   13.40
 -12  -7   2   22.30   15.10
 -12  -7   2   22.30   15.10
 -11  -7   2   28.50    8.80
 -11  -7   2   28.50    8.80
 -10  -7   2  -14.80   18.20
 -10  -7   2   24.00    7.80
 -10  -7   2   24.00    7.80
   9   7  -2  -40.00   13.20
   9   7  -2    9.30   41.60
   9   7  -2  -40.00   13.20
   9   7  -2    9.40   41.50
  -9  -7   2    7.50   17.90
  -9  -7   2   -5.30    6.60
  -9  -7   2   -5.30    6.60
   8   7  -2  192.38   23.40
   8   7  -2  100.39   47.90
   8   7  -2  100.29   47.80
   8   7  -2  192.38   23.40
  -8  -7   2  193.88   17.50
  -8  -7   2  134.89   27.20
  -8  -7   2  193.88   17.50
   7   7  -2  243.08   46.30
   7   7  -2  243.18   46.40
   7   7  -2  192.78   24.30
   7   7  -2  192.78   24.30
  -7  -7   2  205.18   18.90
  -7  -7   2  141.59   26.40
  -7  -7   2  205.18   18.90
   6   7  -2  -12.30   10.80
   6   7  -2   65.89   34.20
   6   7  -2  -12.30   10.80
   6   7  -2   46.90   16.50
   6   7  -2   65.99   34.30
   6   7  -2   46.90   16.50
  -6  -7   2   11.20    5.80
  -6  -7   2    7.90   13.50
  -6  -7   2   11.20    5.80
   5   7  -2  839.72   73.89
   5   7  -2  892.81   91.29
   5   7  -2  892.11   91.19
   5   7  -2  839.72   73.89
  -5  -7   2  788.02   67.59
  -5  -7   2  786.02   74.39
  -5  -7   2  788.02   67.59
   4   7  -2 1801.42  149.19
   4   7  -2 1801.72  161.08
   4   7  -2 1801.42  149.19
   4   7  -2 1800.52  161.08
  -4  -7   2 1698.53  144.69
  -4  -7   2 1698.53  144.69
  -4  -7   2 1786.42  149.19
   3   7  -2  766.42   73.59
   3   7  -2  750.62   85.49
   3   7  -2  766.42   73.59
   3   7  -2  751.02   85.59
  -3  -7   2  810.82   70.49
   2   7  -2   67.49   31.40
   2   7  -2   67.39   31.30
  -2  -7   2   65.59   13.70
   1   7  -2   57.79   28.80
   1   7  -2   57.69   28.80
  -1  -7   2   14.00   16.60
  -1  -7   2   24.50   10.80
  -1  -7   2   14.00   16.10
   0   7  -2   41.10   28.10
   0   7  -2   41.10   28.00
   0  -7   2   25.80   17.70
   0  -7   2   33.90   10.30
   0  -7   2   25.80   18.30
  -1   7  -2  826.22   96.69
  -1   7  -2  826.22   96.69
   1  -7   2  786.32   74.79
   1  -7   2  800.32   69.19
   1  -7   2  786.52   75.39
  -2   7  -2  789.12   76.79
  -2   7  -2  789.12   76.79
   2  -7   2  700.33   59.69
   2  -7   2  599.14   67.49
   2  -7   2  598.94   66.89
  -3   7  -2  452.25   53.59
  -3   7  -2  452.05   53.49
   3  -7   2  394.86   37.40
   3  -7   2  459.25   49.10
   3  -7   2  459.85   48.40
   4  -7   2   10.10   23.00
   4  -7   2   10.30   22.70
   5  -7   2 2032.70  160.98
   5  -7   2 1886.01  163.08
   5  -7   2 1994.00  167.88
   5  -7   2 1661.53  195.98
   5  -7   2 1886.01  163.08
   5  -7   2 2032.70  160.98
   5  -7   2 1662.43  195.98
  -6   7  -2  944.91   85.49
  -6   7  -2  944.91   85.49
   6  -7   2 1034.40   87.99
   6  -7   2 1034.40   87.99
   6  -7   2  864.81  117.39
   6  -7   2  862.81  117.19
   6  -7   2 1110.19   96.19
  -7   7  -2  536.25   54.39
  -7   7  -2  536.25   54.39
   7  -7   2  616.54   54.79
   7  -7   2  596.44   90.09
   7  -7   2  725.63   69.99
   7  -7   2  631.74   59.39
   7  -7   2  597.44   90.19
   7  -7   2  631.74   59.39
   7  -7   2  616.54   54.79
  -8   7  -2    2.10   14.20
  -8   7  -2    2.10   14.20
   8  -7   2  -21.50   47.60
   8  -7   2   43.70   33.30
   8  -7   2  -21.60   47.60
   8  -7   2   -3.00   11.70
   8  -7   2   -3.00   11.70
   8  -7   2   44.40   32.80
  -9   7  -2   58.69   16.90
  -9   7  -2   58.69   16.90
   9  -7   2  -46.20   32.10
   9  -7   2  -45.90   33.00
   9  -7   2   42.00   23.20
   9  -7   2   49.00   47.80
   9  -7   2   49.10   47.80
  10  -7   2  114.29   26.80
  10  -7   2   48.80   36.00
  10  -7   2   71.09   17.10
  10  -7   2  113.69   42.40
  10  -7   2   71.09   17.10
  10  -7   2   48.70   37.10
  10  -7   2  113.29   42.30
 -11   7  -2  173.38   22.30
 -11   7  -2  173.38   22.30
  11  -7   2   96.19   18.90
  11  -7   2  145.39   26.80
  11  -7   2   36.70   37.20
  11  -7   2   96.19   18.90
  11  -7   2   36.70   38.40
 -12   7  -2  252.97   32.00
 -12   7  -2  252.97   32.00
  12  -7   2  313.87   32.60
  12  -7   2  313.87   32.60
 -13   7  -2   87.29   19.30
 -13   7  -2   87.29   19.30
  13  -7   2   74.69   17.70
  13  -7   2   74.69   17.70
 -14   7  -2   17.00   17.30
 -14   7  -2   17.00   17.30
  14  -7   2   30.60   15.30
  14  -7   2   30.60   15.30
 -13  -6   2  244.68   24.20
 -13  -6   2  244.68   24.20
 -12  -6   2   27.40    8.90
 -12  -6   2   27.40    8.90
 -11  -6   2  126.99   14.60
 -11  -6   2  126.99   14.60
  10   6  -2    6.40   12.20
  10   6  -2   -1.30   46.00
  10   6  -2    6.40   12.20
  10   6  -2   -1.30   46.20
 -10  -6   2  -19.70   16.60
 -10  -6   2  -18.00    5.90
 -10  -6   2  -18.00    5.90
   9   6  -2   26.80   13.90
   9   6  -2   -9.60   36.60
   9   6  -2   26.80   13.90
   9   6  -2  -10.10   36.50
  -9  -6   2   47.30    8.30
  -9  -6   2   48.30   19.30
  -9  -6   2   47.30    8.30
   8   6  -2  543.45   67.59
   8   6  -2  543.65   67.69
   8   6  -2  432.76   40.30
   8   6  -2  432.76   40.30
  -8  -6   2  398.46   37.10
  -8  -6   2  398.46   37.10
   7   6  -2    8.10    9.30
   7   6  -2   29.60   33.80
   7   6  -2    9.40   13.00
   7   6  -2    8.10    9.30
   7   6  -2   29.50   33.80
   7   6  -2    9.40   13.00
  -7  -6   2   -1.90    5.20
  -7  -6   2   -1.90    5.20
  -7  -6   2    3.20   14.40
   6   6  -2  120.59   16.30
   6   6  -2   40.70   32.40
   6   6  -2   40.70   32.40
   6   6  -2  107.09   18.40
   6   6  -2  120.59   16.30
   6   6  -2  107.09   18.40
  -6  -6   2   58.29    8.20
  -6  -6   2   58.29    8.20
  -6  -6   2   73.89   18.00
   5   6  -2 1597.94  136.09
   5   6  -2 1543.95  123.69
   5   6  -2 1543.95  123.69
   5   6  -2 1596.54  136.09
  -5  -6   2 1360.46  120.29
  -5  -6   2 1441.86  125.19
  -5  -6   2 1360.46  120.29
   4   6  -2 1069.79  104.69
   4   6  -2 1068.89  104.69
  -4  -6   2 1102.39   94.59
   3   6  -2  217.98   35.80
   3   6  -2  218.08   35.80
  -3  -6   2  166.88   22.20
   2   6  -2   21.90   25.30
   2   6  -2   21.80   25.30
  -2  -6   2   51.09   12.60
   1   6  -2  459.05   54.29
   1   6  -2  459.85   54.39
  -1  -6   2  369.86   42.40
  -1  -6   2  369.86   42.90
  -1  -6   2  423.76   39.80
   0   6  -2   22.40   27.00
   0   6  -2   22.40   27.10
   0  -6   2   -2.70   17.70
   0  -6   2   -2.70   17.20
   0  -6   2   18.70    9.30
  -1   6  -2  349.77   48.10
  -1   6  -2  349.37   48.00
   1  -6   2  382.76   40.90
   1  -6   2  356.56   34.90
   1  -6   2  382.66   40.30
  -2   6  -2  138.59   30.30
  -2   6  -2  138.79   30.20
   2  -6   2  112.49   24.80
   2  -6   2  110.39   25.10
   2  -6   2  103.49   13.50
  -3   6  -2   65.09   27.20
  -3   6  -2   64.89   27.20
   3  -6   2  127.19   25.10
   4  -6   2  912.51   79.39
   4  -6   2  782.12  114.69
   4  -6   2  982.50   85.49
   4  -6   2  784.92  114.89
   4  -6   2  912.51   79.39
   5  -6   2  766.12  104.39
   5  -6   2  766.02  104.39
   5  -6   2  764.52   68.99
   5  -6   2  764.52   68.99
   5  -6   2  795.52   76.49
   6  -6   2 2386.06  205.98
   6  -6   2 2647.24  232.78
   6  -6   2 2646.64  232.78
   6  -6   2 2409.26  210.18
   6  -6   2 2386.06  205.98
  -7   6  -2    8.10   11.20
  -7   6  -2    8.10   11.20
   7  -6   2  -45.00   40.90
   7  -6   2    1.50   26.60
   7  -6   2   14.50   14.30
   7  -6   2   25.60   10.90
   7  -6   2   14.50   14.30
   7  -6   2  -45.00   40.90
   7  -6   2   25.60   10.90
  -8   6  -2   30.90   13.70
  -8   6  -2   30.90   13.70
   8  -6   2   44.70   18.40
   8  -6   2   72.79   13.00
   8  -6   2   72.79   13.00
   8  -6   2  127.19   49.50
   8  -6   2   47.40   31.10
   8  -6   2   44.70   18.40
   8  -6   2  127.09   49.40
  -9   6  -2   41.90   13.60
  -9   6  -2   41.90   13.60
   9  -6   2   13.90   11.90
   9  -6   2    9.20   40.60
   9  -6   2   13.90   11.90
   9  -6   2   29.00   32.30
   9  -6   2    9.20   40.50
 -10   6  -2   51.99   15.10
 -10   6  -2   51.99   15.10
  10  -6   2  110.39   43.80
  10  -6   2  110.59   43.90
  10  -6   2   24.60   13.70
  10  -6   2   67.09   23.70
  10  -6   2   24.60   13.70
 -11   6  -2  183.88   24.40
 -11   6  -2  183.88   24.40
  11  -6   2  192.08   25.00
  11  -6   2  261.67   52.99
  11  -6   2  208.58   30.90
  11  -6   2  261.87   52.99
  11  -6   2  175.48   45.10
  11  -6   2  175.38   46.40
  11  -6   2  192.08   25.00
 -12   6  -2   73.39   17.10
 -12   6  -2   73.39   17.10
  12  -6   2   41.20   37.80
  12  -6   2   42.90   37.80
  12  -6   2   31.20   15.90
  12  -6   2   31.20   15.90
 -13   6  -2   10.60   15.30
 -13   6  -2   10.60   15.30
  13  -6   2  -24.00   12.90
  13  -6   2  -24.00   12.90
 -14   6  -2   89.59   18.60
 -14   6  -2   89.59   18.60
  14  -6   2   66.89   17.70
  14  -6   2   66.89   17.70
 -15   6  -2  280.57   28.70
 -15   6  -2  280.57   28.70
  15  -6   2  202.68   27.10
  15  -6   2  202.68   27.10
 -13  -5   2   58.99   11.40
 -13  -5   2   58.99   11.40
 -12  -5   2   31.00    8.80
 -12  -5   2   31.00    8.80
  11   5  -2  126.29   43.70
  11   5  -2  126.89   43.70
  10   5  -2   26.60   21.40
  10   5  -2   51.79   35.70
  10   5  -2   51.99   35.70
  10   5  -2   26.60   21.40
 -10  -5   2    8.60    6.70
 -10  -5   2    8.60    6.70
 -10  -5   2   19.20   17.20
   9   5  -2  228.48   26.40
   9   5  -2  228.48   26.40
   9   5  -2  287.57   27.20
   9   5  -2  287.57   27.20
  -9  -5   2  266.27   24.50
  -9  -5   2  228.78   33.60
  -9  -5   2  266.27   24.50
   8   5  -2  113.49   35.30
   8   5  -2   90.29   13.40
   8   5  -2  113.29   35.30
   8   5  -2   90.29   13.40
   8   5  -2   70.99   14.60
   8   5  -2   70.99   14.60
  -8  -5   2   67.09   19.50
  -8  -5   2   87.19    9.90
  -8  -5   2   87.19    9.90
   7   5  -2   68.89   17.70
   7   5  -2   44.20   30.20
   7   5  -2   68.89   17.70
   7   5  -2   41.40   30.10
  -7  -5   2   38.20   15.80
  -7  -5   2   52.19    7.30
  -7  -5   2   52.19    7.30
   6   5  -2 1155.98  108.09
   6   5  -2 1117.49   94.69
   6   5  -2 1156.08  108.09
   6   5  -2 1117.49   94.69
  -6  -5   2 1101.29   93.29
  -6  -5   2 1162.68   98.69
  -6  -5   2 1101.29   93.29
   5   5  -2 1831.32  163.68
   5   5  -2 1831.62  163.68
  -5  -5   2 1899.91  157.28
   4   5  -2  538.25   60.69
   4   5  -2  538.85   60.69
  -4  -5   2  546.35   51.19
   3   5  -2  136.69   30.50
   3   5  -2  136.49   30.40
  -3  -5   2  184.38   20.70
   2   5  -2  784.32   78.19
   2   5  -2  785.22   78.19
  -2  -5   2  774.52   68.89
   1   5  -2    9.20   24.00
   1   5  -2    9.20   24.00
  -1  -5   2    9.30   13.70
  -1  -5   2    9.30   14.10
   0   5  -2  384.36   50.09
   0   5  -2  384.26   50.09
   0  -5   2  427.76   40.20
   0  -5   2  486.35   44.40
   0  -5   2  486.35   44.90
  -1   5  -2  487.75   55.99
  -1   5  -2  487.35   55.89
   1  -5   2  484.45   45.10
   1  -5   2  398.36   40.10
  -2   5  -2   62.49   23.70
  -2   5  -2   62.39   23.60
   2  -5   2   28.60   12.60
   2  -5   2   28.60   12.60
   2  -5   2   39.50    8.90
   2  -5   2   47.50   19.80
  -3   5  -2  830.82   80.29
  -3   5  -2  830.72   80.29
   3  -5   2  819.52   72.79
   3  -5   2  819.52   72.79
   3  -5   2  844.42   77.69
   4  -5   2  452.25   44.50
   4  -5   2  452.25   44.50
   5  -5   2 1717.73  146.59
   5  -5   2 1751.32  151.98
   5  -5   2 1534.15  167.98
   5  -5   2 1717.73  146.59
   5  -5   2 1748.13  151.88
   5  -5   2 1532.15  167.98
   5  -5   2 1751.72  147.39
   6  -5   2  147.79   22.60
   6  -5   2  147.79   22.60
   6  -5   2  264.97   56.99
   6  -5   2  237.18   32.60
   6  -5   2  265.17   56.99
   7  -5   2   22.10   26.90
   7  -5   2   18.50   14.30
   7  -5   2  -69.99   36.10
   7  -5   2   18.50   14.30
   7  -5   2  -69.89   36.10
  -8   5  -2   67.69   12.80
  -8   5  -2   67.69   12.80
   8  -5   2   84.09   18.80
   8  -5   2  105.39   46.20
   8  -5   2   84.09   18.80
   8  -5   2   82.49   18.90
   8  -5   2   82.49   18.90
   8  -5   2   78.09   32.10
   8  -5   2  105.29   46.10
  -9   5  -2   31.30   11.40
  -9   5  -2   31.30   11.40
   9  -5   2   -0.70   16.10
   9  -5   2   26.20   31.40
   9  -5   2   24.70   11.40
   9  -5   2   24.70   11.40
   9  -5   2   22.20   36.20
   9  -5   2   22.30   36.30
   9  -5   2   -0.70   16.10
 -10   5  -2  141.19   18.50
 -10   5  -2  141.19   18.50
  10  -5   2  132.69   41.40
  10  -5   2  158.88   20.10
  10  -5   2  132.59   41.30
  10  -5   2  107.39   39.40
  10  -5   2  158.88   20.10
 -11   5  -2  119.39   17.10
 -11   5  -2  119.39   17.10
  11  -5   2   44.20   41.20
  11  -5   2   68.89   22.50
  11  -5   2  109.49   18.00
  11  -5   2  120.69   43.80
  11  -5   2   44.90   40.60
  11  -5   2  120.59   43.80
  11  -5   2   68.89   22.50
  11  -5   2  109.49   18.00
 -12   5  -2   -5.30   12.60
 -12   5  -2   -5.30   12.60
  12  -5   2  -55.69   36.70
  12  -5   2   -3.60   34.50
  12  -5   2   -3.60   13.60
  12  -5   2  -55.69   35.50
  12  -5   2   -3.60   13.60
  12  -5   2   -3.80   34.60
 -13   5  -2  103.99   18.50
 -13   5  -2  103.99   18.50
 -14   5  -2  217.88   23.60
 -14   5  -2  217.88   23.60
  14  -5   2  140.89   23.00
  14  -5   2  140.89   23.00
 -15   5  -2  130.29   27.80
 -15   5  -2  130.29   27.80
  15  -5   2  114.59   20.40
  15  -5   2  114.59   20.40
 -14  -4   2   20.10   10.30
 -14  -4   2   20.10   10.30
 -13  -4   2   14.10    9.00
 -13  -4   2   14.10    9.00
 -12  -4   2  221.58   21.60
 -12  -4   2  221.58   21.60
  11   4  -2  108.19   22.20
  11   4  -2  108.19   22.20
  11   4  -2  155.58   52.99
  11   4  -2  155.78   52.99
 -11  -4   2  168.68   16.20
 -11  -4   2  181.88   26.60
 -11  -4   2  168.68   16.20
  10   4  -2    8.60   31.30
  10   4  -2    8.70   31.30
 -10  -4   2   24.40    6.70
 -10  -4   2   24.40    6.70
 -10  -4   2   18.70   16.10
   9   4  -2   96.29   34.60
   9   4  -2   41.80   12.70
   9   4  -2   96.19   34.50
   9   4  -2   52.09   12.70
   9   4  -2   41.80   12.70
   9   4  -2   52.09   12.70
  -9  -4   2   59.79   18.00
  -9  -4   2   48.90   11.60
  -9  -4   2   48.90   11.60
   8   4  -2  -22.90   28.20
   8   4  -2    2.70    8.60
   8   4  -2    0.40   10.00
   8   4  -2    0.40   10.00
   8   4  -2  -22.80   28.10
   8   4  -2    2.70    8.60
  -8  -4   2    2.60    4.70
  -8  -4   2   -7.20   12.80
  -8  -4   2    2.60    4.70
   7   4  -2 1363.26  116.49
   7   4  -2 1362.96  116.49
  -7  -4   2 1164.58  101.29
  -7  -4   2 1237.78  106.79
  -7  -4   2 1164.58  101.29
   6   4  -2 3078.69  247.38
   6   4  -2 2758.12  238.38
   6   4  -2 3078.29  247.38
   6   4  -2 2758.12  238.38
  -6  -4   2 2913.71  241.68
   5   4  -2 1153.28   95.49
   5   4  -2 1094.39  104.19
   5   4  -2 1153.28   95.49
   5   4  -2 1096.19  104.19
  -5  -4   2 1174.68   98.79
  -4  -4   2  572.34   53.69
   3   4  -2  -12.80   21.00
   3   4  -2  -12.80   21.00
  -3  -4   2   32.80   11.90
   2   4  -2  316.47   42.10
   2   4  -2  316.67   42.20
  -2  -4   2  391.76   35.60
  -1  -4   2  273.57   27.90
  -1  -4   2  273.57   27.60
  -1  -4   2  286.37   29.80
   0   4  -2   27.60   22.00
   0   4  -2   28.00   22.00
   0  -4   2   13.50   13.60
   0  -4   2   13.70   13.40
   0  -4   2   14.30    9.10
  -1   4  -2  478.85   56.79
  -1   4  -2  483.85   56.89
   1  -4   2  525.15   47.30
   1  -4   2  578.74   47.30
   1  -4   2  517.65   50.79
   1  -4   2  525.15   47.30
  -2   4  -2 1049.00  100.59
  -2   4  -2 1048.90  100.59
   2  -4   2 1175.68   94.79
   2  -4   2 1175.68   94.79
  -3   4  -2 1329.57  114.99
  -3   4  -2 1329.57  114.99
   3  -4   2 1270.37  109.59
   3  -4   2 1270.37  109.59
   4  -4   2 1252.27  100.09
   4  -4   2 1252.27  100.09
   4  -4   2  984.50  124.09
   4  -4   2  979.20  123.89
   5  -4   2  949.40  120.89
   5  -4   2  950.40  120.79
   5  -4   2 1218.68   97.59
   5  -4   2 1218.68   97.59
   6  -4   2  859.31   76.69
   6  -4   2  859.31   76.69
   6  -4   2  860.01   83.09
   6  -4   2  939.91  100.89
   6  -4   2  941.61  100.89
   6  -4   2  859.31   82.99
   7  -4   2   22.40   12.90
   7  -4   2   68.99   37.30
   7  -4   2   68.79   37.40
   7  -4   2   22.40   12.90
  -8   4  -2  251.57   22.70
  -8   4  -2  251.57   22.70
   8  -4   2  262.37   39.20
   8  -4   2  296.07   66.69
   8  -4   2  195.18   23.70
   8  -4   2  295.87   66.79
   8  -4   2  195.18   23.70
   8  -4   2  215.58   27.60
   8  -4   2  215.58   27.60
  -9   4  -2  104.39   13.80
  -9   4  -2  104.39   13.80
   9  -4   2  124.39   21.10
   9  -4   2  106.39   16.10
   9  -4   2   89.49   35.80
   9  -4   2  106.39   16.10
   9  -4   2   89.29   35.70
   9  -4   2  124.39   21.10
   9  -4   2   69.49   33.70
 -10   4  -2  254.27   25.80
 -10   4  -2  254.27   25.80
  10  -4   2  243.38   45.90
  10  -4   2  243.68   45.90
  10  -4   2  249.08   28.40
  10  -4   2  249.08   28.40
  10  -4   2  321.17   34.80
  10  -4   2  245.78   46.40
  10  -4   2  321.17   34.80
 -11   4  -2   74.69   13.20
 -11   4  -2   74.69   13.20
  11  -4   2   68.39   14.90
  11  -4   2   94.39   21.80
  11  -4   2   40.30   37.00
  11  -4   2   94.39   21.80
  11  -4   2   68.39   14.90
  11  -4   2   -7.30   32.40
  11  -4   2   -7.30   32.40
 -12   4  -2   76.39   14.80
 -12   4  -2   76.39   14.80
  12  -4   2   79.09   16.80
  12  -4   2   97.79   38.10
  12  -4   2   44.70   41.10
  12  -4   2   79.09   16.80
  12  -4   2   97.79   38.10
  12  -4   2   44.50   42.30
 -13   4  -2  311.07   37.50
 -13   4  -2  311.07   37.50
  13  -4   2  350.16   36.30
  13  -4   2  350.16   36.30
  13  -4   2  357.66   51.29
  13  -4   2  357.46   51.19
 -14   4  -2  166.18   21.60
 -14   4  -2  166.18   21.60
  14  -4   2  163.48   23.40
  14  -4   2  163.48   23.40
 -15   4  -2  134.89   19.50
 -15   4  -2  134.89   19.50
  15  -4   2   81.19   32.50
  15  -4   2   81.19   32.50
 -14  -3   2   14.60   10.90
 -14  -3   2   14.60   10.90
 -13  -3   2  132.89   15.80
 -13  -3   2  132.89   15.80
 -12  -3   2  223.88   22.00
 -12  -3   2  223.88   22.00
  11   3  -2   11.00   13.60
  11   3  -2    3.90   31.40
  11   3  -2    3.10   31.40
  11   3  -2   11.00   13.60
 -11  -3   2   38.10    8.10
 -11  -3   2   41.20   17.50
 -11  -3   2   38.10    8.10
  10   3  -2   22.60   12.70
  10   3  -2   -8.50   31.60
  10   3  -2   -8.60   31.70
  10   3  -2   22.60   12.70
 -10  -3   2   60.79   16.80
 -10  -3   2   29.30    7.00
 -10  -3   2   29.30    7.00
   9   3  -2   16.60   10.10
   9   3  -2   16.60   10.10
   9   3  -2   21.10   29.70
   9   3  -2   21.00   29.70
  -9  -3   2    8.60    5.20
  -9  -3   2    8.60    5.20
  -9  -3   2   -2.30   13.00
   8   3  -2  237.38   39.70
   8   3  -2  195.98   20.30
   8   3  -2  195.98   20.30
   8   3  -2  237.48   39.70
  -8  -3   2  183.58   24.40
  -8  -3   2  184.88   18.20
  -8  -3   2  184.88   18.20
   7   3  -2 2407.16  192.48
   7   3  -2 2406.96  192.48
  -7  -3   2 2164.38  185.38
  -7  -3   2 2108.69  181.58
  -7  -3   2 2108.69  181.58
   6   3  -2 1268.87  117.09
   6   3  -2 1269.17  117.09
  -6  -3   2 1351.16  111.49
   5   3  -2  522.95   44.90
   5   3  -2  522.95   44.90
  -5  -3   2  532.15   49.90
   4   3  -2   93.29   25.50
   4   3  -2   93.59   25.60
  -4  -3   2  116.99   16.50
   3   3  -2  381.06   47.40
   3   3  -2  381.16   47.40
  -3  -3   2  488.75   41.50
   2   3  -2  246.28   31.90
   2   3  -2  246.68   32.00
   1   3  -2  516.55   57.39
   1   3  -2  516.25   57.39
  -1  -3   2  638.74   51.59
   0   3  -2   90.79   24.60
   0   3  -2   90.69   24.60
   0  -3   2   95.79   14.10
   0  -3   2  129.09   14.70
   0  -3   2  127.99   17.10
   0  -3   2   95.79   14.10
  -1   3  -2   -4.40   17.30
  -1   3  -2   -4.50   17.30
   1  -3   2    8.60    9.00
   1  -3   2    8.60    9.00
   1  -3   2   17.50    8.20
  -2   3  -2 1095.19  101.79
  -2   3  -2 1095.69  101.79
   2  -3   2 1238.98   96.89
   3  -3   2 1118.29  110.19
   3  -3   2 1117.29  110.19
   4  -3   2 3826.72  327.97
   4  -3   2 3830.12  327.97
   5  -3   2   -7.40   35.30
   5  -3   2   -7.30   35.20
   5  -3   2   -6.20   11.50
   5  -3   2   -6.20   11.50
   6  -3   2   49.20   14.60
   6  -3   2   47.30   34.00
   6  -3   2   49.20   14.60
   6  -3   2   47.40   34.10
   7  -3   2  469.95   45.90
   7  -3   2  469.95   45.90
   8  -3   2   17.30   13.50
   8  -3   2  -24.20   23.90
   8  -3   2  -24.10   24.00
   8  -3   2   17.30   13.50
   9  -3   2   28.90   15.80
   9  -3   2   28.90   15.80
   9  -3   2   36.50   11.50
   9  -3   2   63.49   30.50
   9  -3   2   36.50   11.50
   9  -3   2   63.59   30.50
 -10   3  -2  267.57   26.50
 -10   3  -2  267.57   26.50
  10  -3   2  322.17   48.00
  10  -3   2  245.18   28.80
  10  -3   2  324.97   34.10
  10  -3   2  245.18   28.80
  10  -3   2  337.27   51.19
  10  -3   2  337.57   51.29
  10  -3   2  324.97   34.10
 -11   3  -2    7.00   14.40
 -11   3  -2    7.00   14.40
  11  -3   2    0.80   13.40
  11  -3   2   -1.40   17.00
  11  -3   2    6.40   33.30
  11  -3   2  -15.40   52.19
  11  -3   2    0.80   13.40
  11  -3   2   -1.40   17.00
  11  -3   2  -15.30   51.99
 -12   3  -2  466.35   43.10
 -12   3  -2  466.35   43.10
  12  -3   2  430.96   62.09
  12  -3   2  443.36   62.29
  12  -3   2  470.05   45.70
  12  -3   2  442.36   62.19
  12  -3   2  470.05   45.70
 -13   3  -2  641.64   55.29
 -13   3  -2  641.64   55.29
  13  -3   2  537.85   57.29
  13  -3   2  668.53   74.99
  13  -3   2  668.13   74.99
  13  -3   2  537.85   57.29
 -14   3  -2  298.17   29.60
 -14   3  -2  298.17   29.60
  14  -3   2  279.27   31.40
  14  -3   2  279.27   31.40
 -15   3  -2   30.10   14.70
 -15   3  -2   30.10   14.70
  15  -3   2   28.40   16.60
  15  -3   2   28.40   16.60
 -14  -2   2  134.59   16.40
 -14  -2   2  134.59   16.40
  13   2  -2  299.27   36.70
  13   2  -2  299.27   36.70
 -13  -2   2  397.06   33.60
 -13  -2   2  397.06   33.60
  12   2  -2   -7.80   13.90
  12   2  -2   -7.80   13.90
  12   2  -2  -64.99   28.40
  12   2  -2  -64.99   28.40
 -12  -2   2   26.90    8.00
 -12  -2   2   26.90    8.00
  11   2  -2  -28.90   31.00
  11   2  -2   56.69   14.40
  11   2  -2  -28.90   31.10
  11   2  -2   56.69   14.40
 -11  -2   2   36.50    7.60
 -11  -2   2   36.50    7.60
 -11  -2   2   32.00   15.00
  10   2  -2   52.39   36.30
  10   2  -2   26.60   13.10
  10   2  -2   26.60   13.10
  10   2  -2   54.69   36.10
 -10  -2   2   55.49    7.60
 -10  -2   2   55.49    7.60
 -10  -2   2   17.00   13.20
   9   2  -2    3.00    9.30
   9   2  -2    3.00    9.30
   9   2  -2   -5.70   28.70
   9   2  -2   -5.60   28.70
  -9  -2   2   -2.90    4.40
  -9  -2   2   -2.90    4.40
  -9  -2   2    0.20   11.40
  -8  -2   2 1351.96  109.19
  -8  -2   2 1351.96  109.19
  -8  -2   2 1245.08  112.89
   7   2  -2 1472.05  128.89
   7   2  -2 1471.45  128.89
  -7  -2   2 1395.26  122.09
   6   2  -2  932.41   89.99
   6   2  -2  932.51   89.99
  -6  -2   2 1005.60   83.59
   5   2  -2  -21.70   17.10
   5   2  -2  -21.70   17.10
  -5  -2   2   14.00   10.60
   4   2  -2 2800.22  234.78
   4   2  -2 2800.52  234.78
   3   2  -2  172.98   25.10
   3   2  -2  173.08   25.10
   2   2  -2  422.76   44.40
   2   2  -2  423.46   44.40
  -2  -2   2  424.66   40.10
   1   2  -2 1170.28  101.89
   1   2  -2 1169.58  101.89
   0   2  -2 4605.24  381.16
   0   2  -2 4602.14  381.16
  -1   2  -2  258.57   33.10
  -1   2  -2  258.87   33.10
   1  -2   2  304.47   27.50
   1  -2   2  304.47   27.50
   1  -2   2  290.47   28.70
  -2   2  -2 5310.87  438.46
  -2   2  -2 5310.57  438.46
   3  -2   2 5988.70  499.75
   3  -2   2 5983.90  499.75
   4  -2   2  634.24   77.09
   4  -2   2  634.64   77.09
   4  -2   2  744.73   61.49
   4  -2   2  744.73   61.49
   5  -2   2  -20.60   26.40
   5  -2   2  -20.60   26.40
   5  -2   2   -1.70   10.00
   5  -2   2   -1.70   10.00
   6  -2   2  557.24   70.19
   6  -2   2  557.24   70.19
   6  -2   2  657.53   56.19
   6  -2   2  657.53   56.19
   7  -2   2  377.56   38.60
   7  -2   2  377.56   38.60
   7  -2   2  425.86   53.99
   7  -2   2  425.06   53.99
   8  -2   2   38.40   14.00
   8  -2   2   41.50   29.20
   8  -2   2   38.40   14.00
   8  -2   2   41.50   29.20
  -9   2  -2   29.80    7.40
  -9   2  -2   29.80    7.40
   9  -2   2   37.80   11.00
   9  -2   2   28.70   29.80
   9  -2   2    9.00   14.50
   9  -2   2   28.80   29.80
   9  -2   2    9.00   14.50
   9  -2   2   37.80   11.00
 -10   2  -2   54.09    9.40
 -10   2  -2   54.09    9.40
  10  -2   2   92.39   36.20
  10  -2   2   67.89   18.90
  10  -2   2   53.39   32.20
  10  -2   2   67.89   18.90
  10  -2   2   41.90   13.10
  10  -2   2   41.90   13.10
  10  -2   2   92.39   36.20
 -11   2  -2  273.37   25.20
 -11   2  -2  273.37   25.20
  11  -2   2  204.98   27.60
  11  -2   2  354.16   49.99
  11  -2   2  260.97   32.20
  11  -2   2  204.98   27.60
  11  -2   2  353.86   49.99
  11  -2   2  260.97   32.20
  11  -2   2  281.87   47.00
 -12   2  -2  767.42   66.29
 -12   2  -2  767.42   66.29
  12  -2   2  939.11   88.79
  12  -2   2  669.53   69.19
  12  -2   2  669.53   69.19
  12  -2   2  939.91   88.79
 -13   2  -2  941.11   77.99
 -13   2  -2  941.11   77.99
  13  -2   2  986.40  129.29
  13  -2   2  834.22   79.69
  13  -2   2  834.22   79.69
  13  -2   2  988.10  129.29
 -14   2  -2  103.79   16.00
 -14   2  -2  103.79   16.00
  14  -2   2   97.09   18.20
  14  -2   2   97.09   18.20
 -15   2  -2    5.00   12.50
 -15   2  -2    5.00   12.50
  15  -2   2   35.80   14.80
  15  -2   2   35.80   14.80
 -16   2  -2   49.99   15.90
 -16   2  -2   49.99   15.90
 -14  -1   2  592.34   52.09
 -14  -1   2  592.34   52.09
  13   1  -2  246.68   27.50
  13   1  -2  246.68   27.50
 -13  -1   2  194.28   20.90
 -13  -1   2  194.28   20.90
  12   1  -2  -12.20   13.70
  12   1  -2  -12.20   13.70
  12   1  -2    4.60   34.80
  12   1  -2    5.10   34.70
 -12  -1   2   21.80    8.00
 -12  -1   2   21.80    8.00
  11   1  -2   67.79   31.70
  11   1  -2   68.89   31.80
  11   1  -2   23.50   13.20
  11   1  -2   23.50   13.20
 -11  -1   2    2.90   12.30
 -11  -1   2   28.10    7.10
 -11  -1   2   28.10    7.10
  10   1  -2   25.10   12.30
  10   1  -2   55.39   31.50
  10   1  -2   55.59   31.50
  10   1  -2   25.10   12.30
 -10  -1   2    1.50   11.40
 -10  -1   2   22.80    6.10
 -10  -1   2   22.80    6.10
   9   1  -2  313.17   46.40
   9   1  -2  313.07   46.30
   9   1  -2  285.77   28.90
   9   1  -2  285.77   28.90
  -9  -1   2  301.47   26.40
  -9  -1   2  301.47   26.40
   8   1  -2  938.21   83.19
   8   1  -2  938.41   83.19
  -8  -1   2  766.42   68.39
  -8  -1   2  766.42   68.39
  -8  -1   2  874.71   72.39
   7   1  -2 1478.15  124.09
   7   1  -2 1478.75  124.09
  -7  -1   2 1283.87  117.79
   6   1  -2  717.93   69.19
   6   1  -2  714.73   69.19
  -6  -1   2  728.53   63.49
   5   1  -2  906.21   83.29
   5   1  -2  907.91   83.29
  -5  -1   2  948.71   79.49
   4   1  -2 2081.89  174.88
   4   1  -2 2082.69  174.88
   3   1  -2 2018.10  169.18
   3   1  -2 2018.30  169.18
   2   1  -2  532.85   48.60
   2   1  -2  532.75   48.60
  -2  -1   2  482.25   46.70
   1   1  -2  348.27   38.90
   1   1  -2  348.37   38.90
  -1  -1   2  385.66   32.30
  -1  -1   2  385.66   32.30
   0   1  -2    8.10   15.00
   0   1  -2    8.10   15.00
   0  -1   2   25.60    6.90
   0  -1   2   25.60    6.90
   0  -1   2   10.40    8.30
  -1   1  -2  156.88   21.50
  -1   1  -2  156.78   21.50
   1  -1   2  157.38   16.20
   1  -1   2  157.38   16.20
   2  -1   2  633.84   54.29
   2  -1   2  633.84   54.29
   3  -1   2 2323.87  199.78
   3  -1   2 2325.97  199.78
   4  -1   2  321.57   32.60
   4  -1   2  321.57   32.60
   4  -1   2  398.96   46.40
   4  -1   2  398.56   46.40
   5  -1   2 1353.76  109.49
   5  -1   2 1353.76  109.49
   5  -1   2 1234.78  118.39
   5  -1   2 1235.18  118.39
   6  -1   2  655.53   58.79
   6  -1   2  655.53   58.79
   6  -1   2  686.63   71.29
   6  -1   2  686.63   71.29
   7  -1   2  357.56   34.10
   7  -1   2  318.37   44.90
   7  -1   2  357.56   34.10
   7  -1   2  318.77   45.00
   8  -1   2  167.38   32.70
   8  -1   2  166.98   32.70
   8  -1   2  164.88   21.50
   8  -1   2  164.88   21.50
  -9   1  -2  188.48   18.00
  -9   1  -2  188.48   18.00
   9  -1   2  164.98   27.70
   9  -1   2  238.88   42.00
   9  -1   2  238.68   42.00
   9  -1   2  164.98   27.70
 -10   1  -2  132.99   14.00
 -10   1  -2  132.99   14.00
  10  -1   2  127.19   33.70
  10  -1   2  134.69   22.50
  10  -1   2  134.69   22.50
  10  -1   2  127.19   33.60
 -11   1  -2  318.57   31.10
 -11   1  -2  318.57   31.10
  11  -1   2  351.26   52.19
  11  -1   2  351.16   52.09
  11  -1   2  355.66   37.10
  11  -1   2  376.06   48.80
  11  -1   2  307.27   33.30
  11  -1   2  355.66   37.10
  11  -1   2  307.27   33.30
 -12   1  -2  730.33   60.79
 -12   1  -2  730.33   60.79
  12  -1   2  639.94   74.99
  12  -1   2  669.83   63.49
  12  -1   2  714.93   82.29
  12  -1   2  669.83   63.49
  12  -1   2  714.73   82.29
 -13   1  -2  393.66   34.30
 -13   1  -2  393.66   34.30
  13  -1   2  250.17   77.29
  13  -1   2  313.77   35.70
  13  -1   2  313.77   35.70
 -14   1  -2   18.00   12.10
 -14   1  -2   18.00   12.10
  14  -1   2   35.90   14.40
  14  -1   2   35.90   14.40
 -15   1  -2   60.89   14.10
 -15   1  -2   60.89   14.10
 -16   1  -2  148.89   20.00
 -16   1  -2  148.89   20.00
  15   0  -2  178.58   24.10
  15   0  -2  178.58   24.10
 -15   0   2  186.78   19.90
 -15   0   2  186.78   19.90
  14   0  -2  551.04   57.49
  14   0  -2  551.04   57.49
 -14   0   2  646.34   53.59
 -14   0   2  646.34   53.59
  13   0  -2  114.59   21.10
  13   0  -2  114.59   21.10
 -13   0   2  128.49   15.10
 -13   0   2  128.49   15.10
  12   0  -2   -4.10   13.90
  12   0  -2  -23.30   27.30
  12   0  -2   -4.10   13.90
  12   0  -2  -23.50   27.30
 -12   0   2   16.90    7.60
 -12   0   2   16.90    7.60
  11   0  -2  -46.30   26.20
  11   0  -2   40.50   14.10
  11   0  -2   40.50   14.10
  11   0  -2  -46.20   26.10
 -11   0   2   21.40    7.00
 -11   0   2   21.40    7.00
  10   0  -2  222.98   23.60
  10   0  -2  222.98   23.60
 -10   0   2  218.48   20.00
 -10   0   2  170.68   23.10
 -10   0   2  218.48   20.00
   9   0  -2  195.88   34.80
   9   0  -2  196.08   34.80
   9   0  -2  247.88   22.80
   9   0  -2  247.88   22.80
  -9   0   2  174.38   22.30
  -9   0   2  207.08   19.10
  -9   0   2  207.08   19.10
   8   0  -2  450.45   44.60
   8   0  -2  450.45   45.00
  -8   0   2  479.55   43.10
   7   0  -2  620.84   62.49
   7   0  -2  818.02   69.69
   7   0  -2  621.04   62.79
   7   0  -2  818.12   69.69
  -7   0   2  714.43   61.59
   6   0  -2  -11.60   17.20
   6   0  -2  -11.60   17.20
   6   0  -2   -6.40   12.30
   6   0  -2   -6.40   12.70
   6   0  -2   -2.80    7.80
  -6   0   2   11.60    8.20
   5   0  -2  806.52   72.39
   5   0  -2  865.11   70.99
   4   0  -2 2108.39  174.98
   4   0  -2 2119.59  174.88
   3   0  -2   86.69   11.80
   3   0  -2   86.69   12.10
   2   0  -2 1294.57  116.79
   2   0  -2 1488.65  115.29
   2   0  -2 1294.67  116.79
   2   0  -2 1489.25  115.39
   1   0  -2  361.06   29.10
   1   0  -2  299.07   32.30
   1   0  -2  299.37   32.40
   1   0  -2  361.06   29.00
   0   0  -2   -7.10    6.90
   0   0  -2   -7.10    6.90
   0   0   2    6.30    3.10
   0   0   2    6.30    3.10
   1   0   2 1696.03  143.59
   1   0   2 1697.63  143.59
   2   0   2 3127.09  261.67
   2   0   2 3125.19  261.67
   3   0   2  892.01   85.79
   3   0   2  961.20   78.19
   3   0   2  961.20   78.19
   3   0   2  892.31   85.79
  -4   0  -2  214.68   18.90
   4   0   2  185.48   20.10
   4   0   2  185.48   20.10
   4   0   2  205.28   33.00
   4   0   2  205.08   33.00
   5   0   2 2370.16  201.78
   5   0   2 2370.16  201.78
   6   0   2  746.33   61.79
   6   0   2  660.43   70.99
   6   0   2  660.43   70.99
   6   0   2  746.33   61.79
  -7   0  -2 1429.76  117.59
   7   0   2 1492.25  127.19
   7   0   2 1345.97  119.09
   7   0   2 1492.35  127.19
   7   0   2 1345.97  119.09
  -8   0  -2  308.27   31.30
   8   0   2  354.86   33.60
   8   0   2  354.86   33.60
  -9   0  -2   14.70    5.50
  -9   0  -2   14.70    5.50
   9   0   2   50.59   27.00
   9   0   2   28.90   13.10
   9   0   2   50.69   27.00
   9   0   2   28.90   13.10
 -10   0  -2  262.37   25.80
 -10   0  -2  262.37   25.80
  10   0   2  291.17   28.90
  10   0   2  291.17   28.90
  10   0   2  368.56   49.70
  10   0   2  273.07   31.70
  10   0   2  273.07   31.70
  10   0   2  369.06   49.70
 -11   0  -2  265.17   25.70
 -11   0  -2  265.17   25.70
  11   0   2  294.17   44.30
  11   0   2  265.17   29.20
  11   0   2  265.17   29.20
  11   0   2  360.46   51.29
  11   0   2  360.76   51.29
 -12   0  -2  655.63   54.79
 -12   0  -2  655.63   54.79
  12   0   2  670.43   77.99
  12   0   2  670.53   77.89
  12   0   2  549.95   59.09
  12   0   2  549.95   59.09
 -13   0  -2   21.00   10.20
 -13   0  -2   21.00   10.20
  13   0   2   63.89   48.00
  13   0   2   28.60   13.90
  13   0   2   28.60   13.90
  13   0   2   64.09   47.90
 -14   0  -2   25.70   10.80
 -14   0  -2   25.70   10.80
  14   0   2    5.60   13.60
  14   0   2    5.60   13.60
 -15   0  -2  227.08   24.60
 -15   0  -2  227.08   24.60
 -16   0  -2   87.59   16.20
 -16   0  -2   87.59   16.20
  15  -1  -2  256.97   33.60
  15  -1  -2  256.97   33.60
 -15   1   2  368.66   31.80
 -15   1   2  368.66   31.80
  14  -1  -2  132.49   24.50
  14  -1  -2  132.49   24.50
 -14   1   2  192.58   18.90
 -14   1   2  192.58   18.90
  13  -1  -2   62.69   19.00
  13  -1  -2   62.69   19.00
 -13   1   2   91.99   12.30
 -13   1   2   91.99   12.30
  12  -1  -2   71.89   29.90
  12  -1  -2   36.50   15.90
  12  -1  -2   36.50   15.90
  12  -1  -2   71.89   29.80
 -12   1   2   38.60    9.30
 -12   1   2   38.60    9.30
  11  -1  -2   14.00   13.70
  11  -1  -2   14.00   13.70
  11  -1  -2   40.00   27.40
  11  -1  -2   40.00   27.40
 -11   1   2   24.40    7.50
 -11   1   2   24.40    7.50
  10  -1  -2  118.69   29.60
  10  -1  -2  118.69   29.60
  10  -1  -2  125.19   18.80
  10  -1  -2  125.19   18.80
 -10   1   2  145.39   14.00
 -10   1   2  145.39   14.00
   9  -1  -2  144.99   18.00
   9  -1  -2  106.69   21.30
   9  -1  -2  179.58   29.40
   9  -1  -2  144.99   18.00
   9  -1  -2  179.78   29.50
   9  -1  -2  106.69   21.80
  -9   1   2  152.28   13.70
  -9   1   2  129.99   16.90
  -9   1   2  152.28   13.70
   8  -1  -2  165.58   29.00
   8  -1  -2  165.18   28.90
   8  -1  -2  166.58   23.00
   8  -1  -2  166.48   22.50
  -8   1   2  123.39   16.20
   7  -1  -2  389.76   41.80
   7  -1  -2  389.56   42.30
   7  -1  -2  480.25   46.50
   7  -1  -2  478.95   46.40
  -7   1   2  366.56   36.60
   6  -1  -2  326.87   29.70
   6  -1  -2  339.17   35.80
   6  -1  -2  279.67   36.10
   6  -1  -2  280.27   36.20
   6  -1  -2  335.97   36.20
   6  -1  -2  318.77   28.30
   6  -1  -2  318.77   28.30
  -6   1   2  359.16   30.70
   5  -1  -2 2681.73  212.98
   5  -1  -2 2508.75  214.48
   5  -1  -2 2510.55  214.48
   4  -1  -2 3088.79  259.07
   4  -1  -2 3106.19  256.47
   4  -1  -2 3245.98  258.07
   4  -1  -2 3106.19  256.47
   4  -1  -2 3088.89  259.07
   3  -1  -2 3301.67  272.67
   3  -1  -2 3308.97  272.67
   1  -1  -2  156.48   16.40
   1  -1  -2  156.48   16.40
   1  -1  -2  203.78   19.00
   1  -1  -2  203.78   18.70
   1   1   2 1966.40  163.78
   1   1   2 1965.70  163.78
   2   1   2 1281.47  106.99
   2   1   2 1281.47  106.99
   2   1   2 1311.77  111.89
   2   1   2 1311.37  111.89
  -3  -1  -2  110.99   11.90
   3   1   2  121.69   13.50
   3   1   2  141.69   24.00
   3   1   2  142.09   24.00
   3   1   2  121.69   13.50
   4   1   2 2667.93  219.08
   4   1   2 2647.83  223.68
   4   1   2 2667.93  219.08
   4   1   2 2647.83  223.68
  -5  -1  -2 2320.87  178.78
   5   1   2 2125.29  178.98
   5   1   2 2100.89  184.58
   5   1   2 2100.99  184.58
   5   1   2 2125.29  178.98
   6   1   2 3955.30  329.37
   6   1   2 4049.59  335.27
   6   1   2 3955.30  329.37
   6   1   2 4053.49  335.27
  -7  -1  -2  161.48   18.70
   7   1   2  170.98   20.40
   7   1   2  170.98   20.40
   7   1   2  213.08   33.70
   7   1   2  213.28   33.80
  -8  -1  -2   24.20    7.70
   8   1   2   42.40   12.30
   8   1   2   42.40   12.30
   8   1   2   40.60   24.80
   8   1   2   40.70   24.80
  -9  -1  -2   58.79    7.90
  -9  -1  -2   58.79    7.90
  -9  -1  -2   64.19   11.20
   9   1   2   56.39   14.60
   9   1   2   62.79   28.40
   9   1   2   62.89   28.50
   9   1   2   56.39   14.60
 -10  -1  -2  555.64   47.40
 -10  -1  -2  555.64   47.40
  10   1   2  614.44   68.49
  10   1   2  589.74   52.69
  10   1   2  472.95   49.20
  10   1   2  583.54   49.80
  10   1   2  615.04   68.59
  10   1   2  472.95   49.20
  10   1   2  589.74   52.69
  10   1   2  583.54   49.80
 -11  -1  -2  671.03   55.49
 -11  -1  -2  671.03   55.49
  11   1   2  650.43   55.19
  11   1   2  658.33   75.59
  11   1   2  650.43   55.19
  11   1   2  502.05   64.29
  11   1   2  583.24   56.39
  11   1   2  658.33   75.59
  11   1   2  583.24   56.39
 -12  -1  -2  223.98   22.60
 -12  -1  -2  223.98   22.60
  12   1   2  284.17   46.50
  12   1   2  283.87   46.50
  12   1   2  213.68   27.90
  12   1   2  213.68   27.90
 -13  -1  -2   35.60   10.70
 -13  -1  -2   35.60   10.70
 -14  -1  -2  230.68   23.90
 -14  -1  -2  230.68   23.90
 -15  -1  -2  337.77   32.70
 -15  -1  -2  337.77   32.70
 -15   2   2  193.48   20.80
 -15   2   2  193.48   20.80
  14  -2  -2   64.39   18.30
  14  -2  -2   64.39   18.30
 -14   2   2   50.49   11.00
 -14   2   2   50.49   11.00
  13  -2  -2   12.90   15.80
  13  -2  -2   12.90   15.80
 -13   2   2    9.50    8.40
 -13   2   2    9.50    8.40
  12  -2  -2  131.09   30.20
  12  -2  -2  131.29   30.20
  12  -2  -2   81.99   19.90
  12  -2  -2   81.99   19.90
 -12   2   2  129.49   14.30
 -12   2   2  129.49   14.30
  11  -2  -2   -6.20   12.70
  11  -2  -2   -4.30   23.60
  11  -2  -2   -4.30   23.60
  11  -2  -2   -6.20   12.70
 -11   2   2   14.10    7.30
 -11   2   2   14.10    7.30
  10  -2  -2  106.39   28.20
  10  -2  -2  106.29   28.20
  10  -2  -2   64.39   15.10
  10  -2  -2   64.39   15.10
  10  -2  -2   30.20   20.70
  10  -2  -2   30.20   21.30
 -10   2   2   94.49   10.00
 -10   2   2   94.49   10.00
   9  -2  -2  460.25   42.90
   9  -2  -2  548.35   53.89
   9  -2  -2  549.05   53.89
   9  -2  -2  383.96   47.50
   9  -2  -2  460.25   42.90
   9  -2  -2  384.16   46.90
  -9   2   2  466.15   41.10
  -9   2   2  466.15   41.10
   8  -2  -2   43.10   20.70
   8  -2  -2   26.10   18.10
   8  -2  -2   26.10   18.70
   8  -2  -2    7.80    8.50
   8  -2  -2   43.10   20.70
   8  -2  -2    7.80    8.50
  -8   2   2   10.60    6.20
   7  -2  -2  147.99   23.60
   7  -2  -2  137.89   24.60
   7  -2  -2  137.69   24.50
   7  -2  -2  148.09   23.00
  -7   2   2  145.69   15.70
   6  -2  -2 2268.87  178.38
   6  -2  -2 1977.50  176.78
   6  -2  -2 1934.01  173.98
   6  -2  -2 2269.67  178.38
   6  -2  -2 1996.40  176.58
  -6   2   2 2197.58  173.88
   5  -2  -2 4963.50  410.66
   5  -2  -2 5046.20  413.56
   5  -2  -2 4963.50  410.66
   5  -2  -2 5044.50  413.56
   4  -2  -2  156.38   20.60
   4  -2  -2  177.48   20.90
   4  -2  -2  143.49   15.00
   4  -2  -2  143.49   15.00
   4  -2  -2  154.78   20.90
   4  -2  -2  177.58   21.00
  -4   2   2  126.89   14.50
   3  -2  -2   39.10   13.20
   3  -2  -2   36.80   11.10
   3  -2  -2   39.10   13.60
   3  -2  -2   36.70   11.00
  -3   2   2   31.10    7.30
   2  -2  -2 1951.90  161.28
   2  -2  -2 1952.80  161.28
   1  -2  -2  287.37   23.60
   1  -2  -2  287.07   23.60
   1  -2  -2  251.87   24.50
   1  -2  -2  252.17   24.50
  -1  -2  -2  324.87   28.90
  -1  -2  -2  285.07   26.80
  -1  -2  -2  322.27   30.40
  -1  -2  -2  322.67   30.40
  -1  -2  -2  324.97   29.10
  -2  -2  -2 1119.09   99.19
  -2  -2  -2 1119.89   98.99
   2   2   2 1227.58  100.29
   2   2   2 1227.58  100.29
   4   2   2 1086.79   90.99
   4   2   2 1086.79   90.99
   5   2   2 3856.01  310.47
   5   2   2 3676.33  315.07
   5   2   2 3676.73  315.07
   5   2   2 3856.01  310.47
   6   2   2  616.94   68.29
   6   2   2  712.53   58.89
   6   2   2  712.53   58.89
   6   2   2  616.74   68.29
  -7  -2  -2   85.49   12.00
   7   2   2  107.89   28.00
   7   2   2   71.89   13.50
   7   2   2  107.79   27.90
   7   2   2   71.89   13.50
  -8  -2  -2   12.80    7.80
   8   2   2    2.40   11.00
   8   2   2   -3.90   24.50
   8   2   2   -3.40   24.20
   8   2   2    2.40   11.00
  -9  -2  -2   54.99    7.20
  -9  -2  -2   54.49   11.40
  -9  -2  -2   54.99    7.20
   9   2   2   41.30   13.10
   9   2   2   51.89   26.80
   9   2   2   41.30   13.10
   9   2   2   51.79   26.70
 -10  -2  -2 1137.79   93.49
 -10  -2  -2 1137.79   93.49
 -10  -2  -2 1104.49   96.29
  10   2   2 1132.59   97.09
  10   2   2 1047.20   96.49
  10   2   2 1185.98  110.49
  10   2   2 1132.59   97.09
  10   2   2 1047.20   96.49
  10   2   2 1184.58  110.49
 -11  -2  -2  270.97   27.50
 -11  -2  -2  270.97   27.50
  11   2   2  305.87   29.20
  11   2   2  342.57   51.09
  11   2   2  342.07   50.99
  11   2   2  305.87   29.20
 -12  -2  -2    3.40    8.10
 -12  -2  -2    3.40    8.10
  12   2   2   37.10   32.70
  12   2   2   37.00   32.70
 -13  -2  -2  226.58   22.50
 -13  -2  -2  226.58   22.50
  13   2   2  203.88   46.10
  13   2   2  203.78   46.00
 -14  -2  -2  533.65   48.30
 -14  -2  -2  533.65   48.30
 -15  -2  -2  276.27   27.40
 -15  -2  -2  276.27   27.40
  15  -3  -2  132.99   20.80
  15  -3  -2  132.99   20.80
 -15   3   2  139.59   17.00
 -15   3   2  139.59   17.00
  14  -3  -2   22.30   16.60
  14  -3  -2   22.30   16.60
 -14   3   2   15.70   10.30
 -14   3   2   15.70   10.30
  13  -3  -2   24.20   16.00
  13  -3  -2   24.20   16.00
 -13   3   2   15.10    8.80
 -13   3   2   15.10    8.80
  12  -3  -2   35.20   24.40
  12  -3  -2   35.20   15.70
  12  -3  -2   35.20   24.40
  12  -3  -2   35.20   15.70
 -12   3   2   34.30    9.20
 -12   3   2   34.30    9.20
  11  -3  -2    0.50   13.00
  11  -3  -2  -17.90   20.80
  11  -3  -2  -18.00   20.70
  11  -3  -2    0.50   13.00
 -11   3   2   -5.60    6.90
 -11   3   2   -5.60    6.90
  10  -3  -2  382.66   37.90
  10  -3  -2  427.56   49.40
  10  -3  -2  382.66   37.90
  10  -3  -2  427.46   49.40
 -10   3   2  364.26   34.10
 -10   3   2  364.26   34.10
   9  -3  -2  535.75   47.20
   9  -3  -2  561.34   55.99
   9  -3  -2  535.75   47.20
   9  -3  -2  428.66   52.59
   9  -3  -2  428.56   53.19
   9  -3  -2  561.24   55.99
   8  -3  -2  125.29   25.90
   8  -3  -2  125.19   25.90
   8  -3  -2  118.09   15.10
   8  -3  -2   89.19   24.00
   8  -3  -2  118.09   15.10
   8  -3  -2   89.19   24.60
   7  -3  -2 1661.33  141.89
   7  -3  -2 1661.93  141.89
   7  -3  -2 1632.24  141.69
   7  -3  -2 1643.34  136.99
   7  -3  -2 1633.34  141.29
   6  -3  -2 2977.10  244.98
   6  -3  -2 2977.20  244.98
   6  -3  -2 2873.71  244.08
   6  -3  -2 2868.01  244.38
   5  -3  -2  440.56   48.60
   5  -3  -2  478.85   46.90
   5  -3  -2  442.26   48.10
   5  -3  -2  478.85   46.90
   4  -3  -2 1550.94  130.09
   4  -3  -2 1548.25  130.39
   4  -3  -2 1522.95  129.79
   4  -3  -2 1523.05  129.79
   3  -3  -2 1403.26  118.09
   3  -3  -2 1383.76  117.89
   3  -3  -2 1394.96  116.69
   3  -3  -2 1383.06  118.19
   3  -3  -2 1403.86  118.09
   3  -3  -2 1394.26  116.69
   2  -3  -2  248.28   25.40
   2  -3  -2  175.98   23.90
   2  -3  -2  248.38   24.90
   2  -3  -2  204.48   21.20
   2  -3  -2  204.58   21.20
   2  -3  -2  175.88   23.90
   1  -3  -2 8439.96  691.93
   1  -3  -2 8440.06  691.93
   0  -3  -2 1335.77  111.39
   0  -3  -2 1336.17  111.39
  -1  -3  -2  385.56   33.10
  -1  -3  -2  405.66   37.30
  -1  -3  -2  355.76   35.50
  -1  -3  -2  355.86   35.70
  -1  -3  -2  406.06   37.30
  -2  -3  -2  596.24   50.49
  -2  -3  -2  596.24   50.29
   2   3   2  556.54   52.29
   2   3   2  556.04   52.29
   3   3   2 4248.27  351.56
   3   3   2 4249.17  351.56
   4   3   2 1189.98  104.59
   4   3   2 1190.18  104.59
  -5  -3  -2 1041.30   90.29
   5   3   2 1091.69   97.19
   5   3   2 1078.09   90.29
   5   3   2 1091.69   97.19
   5   3   2 1078.09   90.29
  -6  -3  -2   19.00    7.90
   6   3   2    5.40   22.50
   6   3   2    5.50   10.10
   6   3   2    5.30   22.40
   6   3   2    5.50   10.10
  -7  -3  -2  294.17   31.10
   7   3   2  297.77   31.20
   7   3   2  381.96   44.10
   7   3   2  297.77   31.20
   7   3   2  382.36   44.10
  -8  -3  -2   15.40    4.50
  -8  -3  -2   -5.20    8.00
  -8  -3  -2   15.40    4.50
   8   3   2    8.40   24.50
   8   3   2    8.30   24.40
   8   3   2   18.30   11.20
   8   3   2   18.30   11.20
  -9  -3  -2  334.47   31.30
  -9  -3  -2  334.47   31.30
   9   3   2  456.95   54.09
   9   3   2  391.66   36.70
   9   3   2  350.36   34.50
   9   3   2  391.66   36.70
   9   3   2  456.15   54.09
   9   3   2  350.36   34.50
 -10  -3  -2  872.81   73.39
 -10  -3  -2  872.81   73.39
  10   3   2  825.62   74.99
  10   3   2  976.50   94.29
  10   3   2  825.62   74.99
  10   3   2  976.50   94.29
 -11  -3  -2   30.50   13.30
 -11  -3  -2    9.90    7.10
 -11  -3  -2    9.90    7.10
  11   3   2  -24.60   29.80
  11   3   2   12.70   11.60
  11   3   2   12.70   11.60
  11   3   2  -24.70   29.90
 -12  -3  -2  264.27   25.20
 -12  -3  -2  264.27   25.20
  12   3   2  289.67   52.39
  12   3   2  289.37   52.39
  12   3   2  253.07   27.00
  12   3   2  253.07   27.00
 -13  -3  -2  486.75   46.20
 -13  -3  -2  486.75   46.20
  13   3   2  454.55   66.59
  13   3   2  454.35   66.49
 -14  -3  -2  210.58   22.10
 -14  -3  -2  210.58   22.10
 -15  -3  -2  267.57   27.00
 -15  -3  -2  267.57   27.00
  15  -4  -2   54.89   16.90
  15  -4  -2   54.89   16.90
 -15   4   2   75.19   13.20
 -15   4   2   75.19   13.20
  14  -4  -2   11.40   15.40
  14  -4  -2   11.40   15.40
 -14   4   2   28.20   10.70
 -14   4   2   28.20   10.70
  13  -4  -2   19.10   15.70
  13  -4  -2   19.10   15.70
 -13   4   2   59.39   11.00
 -13   4   2   59.39   11.00
  12  -4  -2   53.69   18.10
  12  -4  -2   53.69   18.10
 -12   4   2  107.49   12.80
 -12   4   2  107.49   12.80
  11  -4  -2    1.20   14.20
  11  -4  -2    1.20   14.20
  11  -4  -2   45.10   22.30
  11  -4  -2   37.00   26.40
  11  -4  -2   36.90   25.50
  11  -4  -2   45.10   22.30
 -11   4   2   55.59    9.40
 -11   4   2   55.59    9.40
  10  -4  -2  127.69   26.80
  10  -4  -2  127.49   26.70
  10  -4  -2   49.99   28.50
  10  -4  -2  115.49   18.10
  10  -4  -2   50.09   27.70
  10  -4  -2  115.49   18.10
 -10   4   2  106.99   12.60
 -10   4   2  106.99   12.60
   9  -4  -2  182.58   35.70
   9  -4  -2  247.98   27.00
   9  -4  -2  305.87   36.30
   9  -4  -2  182.58   35.00
   9  -4  -2  247.98   27.00
   9  -4  -2  305.67   36.40
  -9   4   2  249.78   23.90
  -9   4   2  249.78   23.90
   8  -4  -2  525.35   55.49
   8  -4  -2  511.85   54.99
   8  -4  -2  540.05   58.79
   8  -4  -2  532.75   49.60
   8  -4  -2  532.75   49.60
   8  -4  -2  539.75   57.89
   8  -4  -2  524.95   55.39
   8  -4  -2  512.05   54.99
   7  -4  -2 3406.66  299.87
   7  -4  -2 3662.83  300.47
   7  -4  -2 3454.75  296.07
   7  -4  -2 3825.72  300.67
   7  -4  -2 3818.02  300.67
   7  -4  -2 3662.23  300.87
   7  -4  -2 3408.66  299.87
   6  -4  -2 1798.82  159.48
   6  -4  -2 1929.31  160.18
   6  -4  -2 1924.11  158.88
   6  -4  -2 1799.12  159.48
   6  -4  -2 1928.01  160.58
   6  -4  -2 1905.21  158.88
   5  -4  -2  608.14   57.49
   5  -4  -2  608.14   57.49
   5  -4  -2  648.74   56.59
   5  -4  -2  532.55   60.09
   5  -4  -2  532.95   59.49
   5  -4  -2  647.94   56.59
   4  -4  -2   15.60   11.90
   4  -4  -2   49.60   18.60
   4  -4  -2   49.50   19.20
   4  -4  -2   16.00   11.90
   4  -4  -2   27.40   15.80
   4  -4  -2   27.30   15.70
   3  -4  -2 1006.60   85.09
   3  -4  -2 1007.10   85.49
   3  -4  -2  928.51   88.69
   3  -4  -2  928.41   88.79
   2  -4  -2  126.19   20.20
   2  -4  -2  126.19   20.70
   1  -4  -2   45.90   11.80
   1  -4  -2   89.69   15.90
   1  -4  -2   46.00   11.80
   1  -4  -2   89.59   15.50
   0  -4  -2  785.12   66.69
   0  -4  -2  785.22   66.49
   0  -4  -2  706.83   66.29
   0  -4  -2  808.32   63.49
   0  -4  -2  705.73   66.29
  -1  -4  -2   73.29    9.00
  -1  -4  -2  101.59   25.60
  -1  -4  -2  106.19   15.00
  -1  -4  -2  100.89   25.40
  -1  -4  -2  106.09   15.40
   1   4   2   59.99   15.10
   1   4   2   59.89   15.10
  -2  -4  -2 2263.87  179.48
  -2  -4  -2 2264.47  179.68
   2   4   2 2068.49  181.48
   2   4   2 2068.79  181.48
  -3  -4  -2 3584.24  300.97
  -3  -4  -2 3583.74  300.77
   3   4   2 3714.33  303.07
   3   4   2 3714.53  303.07
   4   4   2 2174.88  184.08
   4   4   2 2174.98  184.08
  -5  -4  -2  129.39   16.10
   5   4   2  133.99   26.70
   5   4   2  133.49   26.60
   5   4   2  162.48   17.80
   5   4   2  162.48   17.80
   6   4   2   44.60   24.10
   6   4   2   44.50   24.00
   6   4   2   56.59   12.10
   6   4   2   56.59   12.10
  -7  -4  -2  142.69   17.30
   7   4   2  154.78   19.20
   7   4   2  136.09   32.70
   7   4   2  136.09   32.70
   7   4   2  154.78   19.20
  -8  -4  -2   83.59    8.80
  -8  -4  -2   83.59    8.80
  -8  -4  -2   65.29   13.00
   8   4   2   92.49   31.20
   8   4   2   92.39   31.20
   8   4   2   75.79   12.40
   8   4   2   84.89   15.80
   8   4   2   84.89   15.80
   8   4   2   75.79   12.40
  -9  -4  -2  170.48   21.60
  -9  -4  -2  193.98   16.70
  -9  -4  -2  193.98   16.70
   9   4   2  143.19   54.69
   9   4   2  150.38   19.20
   9   4   2  148.49   22.70
   9   4   2  150.38   19.20
   9   4   2  143.29   54.79
   9   4   2  148.49   22.70
 -10  -4  -2  111.59   12.50
 -10  -4  -2  139.29   19.70
 -10  -4  -2  111.59   12.50
  10   4   2  108.39   16.00
  10   4   2  175.18   41.80
  10   4   2  108.39   16.00
  10   4   2  174.88   41.70
 -11  -4  -2   12.00    7.30
 -11  -4  -2   12.00    7.30
  11   4   2   23.70   13.30
  11   4   2   23.70   13.30
 -12  -4  -2  579.74   45.30
 -12  -4  -2  579.74   45.30
 -12  -4  -2  475.85   51.49
  12   4   2  395.06   62.69
  12   4   2  511.15   47.40
  12   4   2  397.66   62.59
  12   4   2  511.15   47.40
 -13  -4  -2  208.58   21.30
 -13  -4  -2  208.58   21.30
 -14  -4  -2  338.57   31.90
 -14  -4  -2  338.57   31.90
 -15  -4  -2    2.60   12.40
 -15  -4  -2    2.60   12.40
  14  -5  -2   96.79   18.00
  14  -5  -2   96.79   18.00
 -14   5   2   68.79   13.60
 -14   5   2   68.79   13.60
  13  -5  -2   98.99   20.50
  13  -5  -2   98.99   20.50
 -13   5   2   96.59   14.50
 -13   5   2   96.59   14.50
  12  -5  -2  -18.00   17.90
  12  -5  -2  -17.80   17.90
  12  -5  -2   30.90   15.40
  12  -5  -2   30.90   15.40
 -12   5   2    5.70    9.00
 -12   5   2    5.70    9.00
  11  -5  -2   29.20   28.10
  11  -5  -2   39.20   15.60
  11  -5  -2    7.40   19.60
  11  -5  -2   39.20   15.60
  11  -5  -2    7.50   19.70
  11  -5  -2   29.20   27.20
 -11   5   2   17.10    9.00
 -11   5   2   17.10    9.00
  10  -5  -2   14.50   14.10
  10  -5  -2  -21.10   26.80
  10  -5  -2   31.60   20.90
  10  -5  -2   31.60   21.00
  10  -5  -2   14.50   14.10
  10  -5  -2  -21.20   26.00
 -10   5   2    8.20    8.00
 -10   5   2    8.20    8.00
   9  -5  -2   14.40   12.20
   9  -5  -2    9.20   26.40
   9  -5  -2   54.99   21.00
   9  -5  -2   14.40   12.20
   9  -5  -2    9.20   25.50
   9  -5  -2   54.89   21.00
  -9   5   2   20.40    7.60
  -9   5   2   20.40    7.60
   8  -5  -2 1578.54  131.59
   8  -5  -2 1420.76  133.39
   8  -5  -2 1482.85  126.59
   8  -5  -2 1482.85  126.59
   8  -5  -2 1419.96  134.09
   8  -5  -2 1578.44  131.59
   7  -5  -2 1252.27  111.69
   7  -5  -2 1320.37  113.29
   7  -5  -2 1252.17  107.09
   7  -5  -2 1252.87  111.69
   7  -5  -2 1252.17  107.09
   7  -5  -2 1321.37  113.89
   6  -5  -2  843.12   71.29
   6  -5  -2  751.42   70.39
   6  -5  -2  843.32   71.29
   6  -5  -2  665.43   73.29
   6  -5  -2  751.82   70.49
   6  -5  -2  665.23   72.69
   5  -5  -2  141.39   25.30
   5  -5  -2  144.99   25.70
   5  -5  -2  144.99   26.40
   5  -5  -2  155.18   22.40
   5  -5  -2  155.48   22.40
   5  -5  -2  141.19   25.20
   4  -5  -2 1054.79   88.79
   4  -5  -2  895.01   91.39
   4  -5  -2 1018.10   87.79
   4  -5  -2 1016.70   87.79
   4  -5  -2  895.61   91.39
   4  -5  -2 1055.59   89.29
   3  -5  -2  103.19   29.70
   3  -5  -2  131.79   19.80
   3  -5  -2  132.79   19.80
   3  -5  -2  103.09   29.70
   2  -5  -2  118.39   20.70
   2  -5  -2   84.79   16.90
   2  -5  -2   84.59   16.90
   2  -5  -2  118.39   21.30
   1  -5  -2   87.89   17.40
   1  -5  -2   69.69   15.90
   1  -5  -2   69.79   15.90
   1  -5  -2   87.89   17.90
   1  -5  -2   85.69    8.90
   0  -5  -2  182.88   18.40
   0  -5  -2  227.98   25.20
   0  -5  -2  184.38   24.20
   0  -5  -2  227.98   24.70
   0  -5  -2  183.28   24.20
  -1  -5  -2  134.39   18.00
  -1  -5  -2   97.29   10.90
  -1  -5  -2  134.29   18.50
   1   5   2   68.99   18.70
   1   5   2   69.09   18.70
  -2  -5  -2  591.94   52.89
  -2  -5  -2  580.34   50.39
  -2  -5  -2  591.94   52.59
  -3  -5  -2 4107.29  344.07
  -3  -5  -2 4106.49  344.17
   3   5   2 4247.18  347.07
   3   5   2 4246.08  347.07
  -4  -5  -2  196.18   23.10
   4   5   2  223.58   32.00
   4   5   2  223.88   32.00
  -5  -5  -2   25.00    8.90
   5   5   2   31.60   21.80
   5   5   2   31.50   21.80
  -6  -5  -2  133.59   17.70
   6   5   2  178.68   33.60
   6   5   2  145.79   19.30
   6   5   2  145.79   19.30
   6   5   2  178.58   33.50
  -7  -5  -2    1.20    8.60
  -7  -5  -2    6.80    4.60
  -7  -5  -2    6.80    4.60
   7   5   2   38.40   12.80
   7   5   2   16.20   26.20
   7   5   2   38.40   12.80
   7   5   2   16.20   26.10
  -8  -5  -2   33.20   11.60
  -8  -5  -2   31.40    5.90
  -8  -5  -2   31.40    5.90
   8   5   2   85.79   31.80
   8   5   2   37.60   14.70
   8   5   2   85.69   31.70
   8   5   2   37.60   14.70
  -9  -5  -2   17.00    5.80
  -9  -5  -2    0.00   10.80
  -9  -5  -2   17.00    5.80
   9   5   2   31.20   35.20
   9   5   2   30.40   14.40
   9   5   2   40.20   11.70
   9   5   2   40.20   11.70
   9   5   2   31.20   35.10
   9   5   2   30.40   14.40
 -10  -5  -2  130.49   21.90
 -10  -5  -2  154.68   15.80
 -10  -5  -2  154.68   15.80
  10   5   2  190.68   20.50
  10   5   2  185.98   43.80
  10   5   2  190.68   20.50
  10   5   2  185.98   43.80
 -11  -5  -2  364.76   30.90
 -11  -5  -2  264.07   35.50
 -11  -5  -2  364.76   30.90
  11   5   2  362.06   59.79
  11   5   2  362.16   59.79
  11   5   2  320.67   32.70
  11   5   2  320.67   32.70
 -12  -5  -2  604.14   48.70
 -12  -5  -2  604.14   48.70
 -12  -5  -2  466.15   55.29
  12   5   2  527.05   51.69
  12   5   2  527.05   51.69
 -13  -5  -2  616.84   50.59
 -13  -5  -2  616.84   50.59
  13   5   2  506.15   52.29
  13   5   2  506.15   52.29
 -14  -5  -2   47.40   11.60
 -14  -5  -2   47.40   11.60
  14  -6  -2  110.39   20.80
  14  -6  -2  110.39   20.80
 -14   6   2  180.28   20.30
 -14   6   2  180.28   20.30
  13  -6  -2   48.70   15.60
  13  -6  -2   48.70   15.60
 -13   6   2   16.50   11.50
 -13   6   2   16.50   11.50
  12  -6  -2   27.20   20.30
  12  -6  -2   27.20   20.30
  12  -6  -2  -35.90   24.60
  12  -6  -2   27.80   23.70
  12  -6  -2   28.30   23.60
  12  -6  -2  -35.90   25.50
  11  -6  -2    2.00   14.60
  11  -6  -2    2.00   14.60
  11  -6  -2  -19.60   26.70
  11  -6  -2  -19.60   27.60
  11  -6  -2   16.00   17.60
  11  -6  -2   16.00   17.60
 -11   6   2   32.10   10.20
 -11   6   2   32.10   10.20
  10  -6  -2  -22.00   12.50
  10  -6  -2    0.90   18.50
  10  -6  -2  -22.00   12.50
  10  -6  -2   10.90   35.60
  10  -6  -2    0.60   18.60
  10  -6  -2   10.90   34.50
 -10   6   2   -1.30   10.40
 -10   6   2   -1.30   10.40
   9  -6  -2  558.24   57.09
   9  -6  -2  558.34   57.09
   9  -6  -2  565.04   51.49
   9  -6  -2  456.15   59.99
   9  -6  -2  565.04   51.49
   9  -6  -2  456.15   59.19
  -9   6   2  557.74   48.10
  -9   6   2  557.74   48.10
   8  -6  -2  311.87   42.30
   8  -6  -2  446.66   45.40
   8  -6  -2  352.46   35.50
   8  -6  -2  396.66   46.70
   8  -6  -2  312.27   42.30
   8  -6  -2  446.66   45.40
   8  -6  -2  352.46   35.50
   8  -6  -2  396.66   47.70
  -8   6   2  326.87   33.30
  -8   6   2  326.87   33.30
   7  -6  -2 1033.20   94.89
   7  -6  -2 1033.20   94.89
   7  -6  -2 1168.48   99.59
   7  -6  -2 1168.98   99.59
   6  -6  -2   58.99   19.90
   6  -6  -2   62.69   19.20
   6  -6  -2   44.60   22.50
   6  -6  -2   58.89   19.90
   6  -6  -2   62.59   19.20
   6  -6  -2   44.60   23.20
   5  -6  -2 2030.20  173.88
   5  -6  -2 2069.29  173.18
   5  -6  -2 2029.30  174.38
   5  -6  -2 2004.50  175.68
   5  -6  -2 2008.40  175.68
   5  -6  -2 2064.09  173.08
   4  -6  -2  364.66   50.69
   4  -6  -2  376.56   43.10
   4  -6  -2  376.46   43.70
   4  -6  -2  432.26   44.10
   4  -6  -2  432.56   44.20
   4  -6  -2  364.46   50.69
   3  -6  -2  127.99   25.30
   3  -6  -2   99.19   19.80
   3  -6  -2   94.09   36.10
   3  -6  -2   99.09   19.80
   3  -6  -2   94.09   36.10
   3  -6  -2  127.99   24.60
   2  -6  -2  451.75   45.40
   2  -6  -2  415.66   45.20
   2  -6  -2  451.45   46.00
   2  -6  -2  412.56   45.20
   1  -6  -2   21.60   17.00
   1  -6  -2   25.10    5.70
   1  -6  -2   40.30   20.30
   1  -6  -2   21.60   17.00
   1  -6  -2   40.40   19.60
   0  -6  -2  336.07   35.70
   0  -6  -2  282.77   27.50
   0  -6  -2  297.97   33.60
   0  -6  -2  298.07   33.10
   0  -6  -2  336.77   35.70
  -1  -6  -2 1227.38  102.59
  -1  -6  -2 1175.28   99.09
  -1  -6  -2 1228.18  102.29
   1   6   2 1155.68  105.69
   1   6   2 1157.48  105.79
  -3  -6  -2 2724.13  224.48
  -3  -6  -2 2724.13  224.68
   3   6   2 2683.43  228.98
   3   6   2 2683.93  228.98
   4   6   2  183.78   30.70
   4   6   2  183.88   30.70
  -5  -6  -2 1138.49   90.39
   5   6   2  980.50   98.79
   5   6   2  980.40   98.79
  -6  -6  -2  351.76   37.60
   6   6   2  446.76   51.89
   6   6   2  445.76   51.89
  -7  -6  -2    0.60    9.60
  -7  -6  -2    3.90    4.20
  -7  -6  -2    3.90    4.20
   7   6   2   -9.40   13.20
   7   6   2  -33.40   26.10
   7   6   2    0.30   10.50
   7   6   2    0.30   10.50
   7   6   2   -9.40   13.20
   7   6   2  -33.50   26.20
  -8  -6  -2   36.30   13.60
  -8  -6  -2   71.49    8.00
  -8  -6  -2   71.49    8.00
   8   6   2   68.09   34.90
   8   6   2   40.70   13.20
   8   6   2   55.59   17.60
   8   6   2   67.99   34.80
   8   6   2   55.59   17.60
   8   6   2   40.70   13.20
  -9  -6  -2   29.60    6.60
  -9  -6  -2   19.80   12.90
  -9  -6  -2   29.60    6.60
   9   6   2  -34.60   34.20
   9   6   2  -34.60   34.30
   9   6   2   32.10   13.00
   9   6   2   32.10   13.00
   9   6   2   11.00   15.00
   9   6   2   11.00   15.00
 -10  -6  -2   41.30   16.30
 -10  -6  -2   46.70    8.00
 -10  -6  -2   46.70    8.00
  10   6   2   -4.40   39.10
  10   6   2   -4.40   39.00
  10   6   2   44.80   14.70
  10   6   2   44.80   14.70
 -11  -6  -2  330.77   42.20
 -11  -6  -2  482.25   37.10
 -11  -6  -2  482.25   37.10
  11   6   2  371.56   39.00
  11   6   2  371.86   63.79
  11   6   2  373.26   63.89
  11   6   2  371.56   39.00
 -12  -6  -2  916.71   76.89
 -12  -6  -2  916.71   76.89
  12   6   2  790.62  118.89
 -13  -6  -2  518.75   41.70
 -13  -6  -2  518.75   41.70
  13   6   2  389.26   42.10
  13   6   2  389.26   42.10
 -14  -6  -2   -7.20    9.90
 -14  -6  -2   -7.20    9.90
  14  -7  -2  147.79   23.60
  14  -7  -2  147.79   23.60
 -14   7   2  174.78   20.50
 -14   7   2  174.78   20.50
  13  -7  -2   17.90   13.80
  13  -7  -2   17.90   13.80
 -13   7   2   25.00   12.60
 -13   7   2   25.00   12.60
  12  -7  -2    4.60   14.00
  12  -7  -2    4.60   14.00
 -12   7   2    9.60   11.60
 -12   7   2    9.60   11.60
  11  -7  -2   37.10   16.80
  11  -7  -2   13.70   29.70
  11  -7  -2   13.70   30.70
  11  -7  -2   37.00   16.80
  11  -7  -2   14.70   15.60
  11  -7  -2   14.70   15.60
 -11   7   2   17.50   11.80
 -11   7   2   17.50   11.80
  10  -7  -2  136.39   37.70
  10  -7  -2  193.88   24.00
  10  -7  -2  136.39   36.70
  10  -7  -2  189.38   27.70
  10  -7  -2  193.88   24.00
  10  -7  -2  189.78   27.70
 -10   7   2  177.48   20.60
 -10   7   2  177.48   20.60
   9  -7  -2  542.25   66.39
   9  -7  -2  717.33   58.19
   9  -7  -2  717.33   58.19
   9  -7  -2  541.75   67.29
  -9   7   2  584.44   55.29
  -9   7   2  584.44   55.29
   8  -7  -2  427.06   49.20
   8  -7  -2  469.65   57.39
   8  -7  -2  466.05   57.29
   8  -7  -2  497.35   46.40
   8  -7  -2  424.16   54.99
   8  -7  -2  497.35   46.40
   8  -7  -2  424.16   54.19
  -8   7   2  533.85   44.40
  -8   7   2  533.85   44.40
   7  -7  -2  323.37   37.70
   7  -7  -2  299.37   33.50
   7  -7  -2  305.77   30.40
   7  -7  -2  214.28   39.90
   7  -7  -2  322.37   37.60
   7  -7  -2  214.28   39.10
   7  -7  -2  305.77   30.40
   6  -7  -2   83.09   25.60
   6  -7  -2   82.99   25.60
   6  -7  -2   99.29   27.30
   6  -7  -2  113.39   40.40
   6  -7  -2   79.69   14.50
   6  -7  -2  113.49   40.40
   6  -7  -2   99.29   26.50
   6  -7  -2   79.69   14.50
   5  -7  -2 1392.16  124.99
   5  -7  -2 1268.17  120.29
   5  -7  -2 1405.46  119.09
   5  -7  -2 1391.46  124.99
   5  -7  -2 1401.96  118.99
   5  -7  -2 1268.37  120.89
   4  -7  -2 1210.18  112.49
   4  -7  -2 1310.37  110.99
   4  -7  -2 1308.17  110.99
   4  -7  -2 1210.28  111.89
   3  -7  -2  291.17   37.60
   3  -7  -2  327.97   36.40
   3  -7  -2  327.47   36.40
   3  -7  -2  290.87   38.20
   2  -7  -2  125.09   33.00
   2  -7  -2  124.39   33.00
   2  -7  -2  201.78   27.30
   2  -7  -2  201.68   26.60
   1  -7  -2  263.27   32.50
   1  -7  -2  230.88   32.90
   1  -7  -2  263.17   31.90
   1  -7  -2  230.88   32.90
   1  -7  -2  270.87   24.20
   0  -7  -2  101.29   21.40
   0  -7  -2   66.39   10.20
   0  -7  -2  101.39   20.80
  -1  -7  -2 1583.44  128.59
  -1  -7  -2 1583.44  128.99
  -1  -7  -2 1582.44  125.39
   1   7   2 1337.07  133.99
   1   7   2 1339.97  133.99
  -2  -7  -2 2355.06  182.08
   2   7   2 2077.69  188.18
   2   7   2 2078.99  188.18
  -3  -7  -2  623.54   59.49
  -3  -7  -2  623.84   59.89
  -3  -7  -2  638.84   57.19
   3   7   2  713.83   69.09
   3   7   2  714.13   69.09
  -4  -7  -2 1229.38  113.09
  -4  -7  -2 1393.86  110.19
  -4  -7  -2 1230.38  112.69
  -5  -7  -2 1124.59   95.99
   5   7   2 1113.19  107.09
   5   7   2 1113.29  107.09
  -6  -7  -2   65.69    7.60
  -6  -7  -2   49.40   12.50
  -6  -7  -2   65.69    7.60
   6   7   2   59.39   15.30
   6   7   2   74.19   18.10
   6   7   2   74.19   18.10
   6   7   2   59.39   15.30
   6   7   2   73.19   33.10
   6   7   2   73.19   33.10
  -7  -7  -2   12.80   11.30
  -7  -7  -2   35.30    5.80
  -7  -7  -2   35.30    5.80
   7   7   2   31.60   33.30
   7   7   2   43.70   13.30
   7   7   2   31.50   33.20
   7   7   2   38.40   17.50
   7   7   2   43.70   13.30
   7   7   2   38.40   17.50
  -8  -7  -2   54.69    7.50
  -8  -7  -2   29.90   13.10
  -8  -7  -2   54.69    7.50
   8   7   2   30.80   18.00
   8   7   2   61.39   42.70
   8   7   2   27.50   14.50
   8   7   2   27.50   14.50
   8   7   2   30.80   18.00
   8   7   2   61.29   42.60
  -9  -7  -2   47.70   22.60
  -9  -7  -2   57.39    8.80
  -9  -7  -2   57.39    8.80
   9   7   2  111.29   46.20
   9   7   2  111.49   46.10
   9   7   2   58.79   16.00
   9   7   2   58.79   16.00
 -10  -7  -2  140.69   23.50
 -10  -7  -2  161.98   15.80
 -10  -7  -2  161.98   15.80
  10   7   2  155.98   21.90
  10   7   2  155.98   21.90
  10   7   2  115.89   50.99
  10   7   2  115.89   51.09
 -11  -7  -2  486.95   42.80
 -11  -7  -2  360.76   58.09
 -11  -7  -2  486.95   42.80
  11   7   2  529.25   47.80
  11   7   2  529.25   47.80
 -12  -7  -2  530.85   47.10
 -12  -7  -2  530.85   47.10
  12   7   2  529.55   51.09
  12   7   2  529.55   51.09
 -13  -7  -2   -7.20    8.80
 -13  -7  -2   -7.20    8.80
  13   7   2    1.70   13.20
  13   7   2    1.70   13.20
 -14  -7  -2   46.00   11.60
 -14  -7  -2   46.00   11.60
  14  -8  -2   72.19   17.30
  14  -8  -2   72.19   17.30
 -14   8   2  104.49   17.60
 -14   8   2  104.49   17.60
  13  -8  -2    6.90   13.60
  13  -8  -2    6.90   13.60
 -13   8   2   19.00   14.50
 -13   8   2   19.00   14.50
  12  -8  -2   -0.20   13.20
  12  -8  -2   -0.20   13.20
 -12   8   2   57.69   15.20
 -12   8   2   57.69   15.20
  11  -8  -2   17.10   31.50
  11  -8  -2   42.60   15.80
  11  -8  -2   17.10   32.50
  11  -8  -2   42.60   15.80
 -11   8   2   41.60   14.50
 -11   8   2   41.60   14.50
  10  -8  -2  439.66   49.30
  10  -8  -2  388.86   41.40
  10  -8  -2  439.56   49.30
  10  -8  -2  325.77   38.40
  10  -8  -2  388.06   41.50
  10  -8  -2  325.77   38.40
 -10   8   2  401.26   37.70
 -10   8   2  401.26   37.70
   9  -8  -2  183.88   42.20
   9  -8  -2  248.18   32.60
   9  -8  -2  322.57   35.40
   9  -8  -2  325.17   32.20
   9  -8  -2  183.88   41.20
   9  -8  -2  321.97   35.40
   9  -8  -2  325.17   32.20
  -9   8   2  240.78   29.60
  -9   8   2  240.78   29.60
   8  -8  -2  206.08   28.10
   8  -8  -2  177.98   37.70
   8  -8  -2  270.27   33.00
   8  -8  -2  177.88   38.70
   8  -8  -2  180.98   24.80
   8  -8  -2  180.98   24.80
   8  -8  -2  202.18   47.40
   8  -8  -2  202.98   47.40
   8  -8  -2  269.37   32.90
  -8   8   2  194.48   23.80
  -8   8   2  194.48   23.80
   7  -8  -2   20.50   17.00
   7  -8  -2    9.50   20.80
   7  -8  -2   14.80   27.00
   7  -8  -2   26.70   13.20
   7  -8  -2   26.70   13.20
   7  -8  -2   51.89   21.10
   7  -8  -2    9.40   20.70
   7  -8  -2   50.59   21.10
   7  -8  -2   14.80   27.90
  -7   8   2   19.20   13.10
  -7   8   2   19.20   13.10
   6  -8  -2  461.65   49.70
   6  -8  -2  433.76   50.69
   6  -8  -2  424.46   51.89
   6  -8  -2  424.06   52.69
   6  -8  -2  432.06   50.69
   6  -8  -2  495.55   44.10
   6  -8  -2  495.55   44.10
   5  -8  -2  997.00   87.89
   5  -8  -2 1004.60   83.49
   5  -8  -2  936.61   88.29
   5  -8  -2  880.21   90.59
   5  -8  -2 1057.39  101.29
   5  -8  -2 1004.60   83.49
   5  -8  -2 1057.99  101.29
   5  -8  -2  879.41   91.29
   5  -8  -2  938.41   88.29
   4  -8  -2  340.87   40.00
   4  -8  -2  222.28   51.89
   4  -8  -2  345.57   36.90
   4  -8  -2  222.38   51.89
   4  -8  -2  340.77   40.70
   4  -8  -2  354.56   40.60
   4  -8  -2  354.96   40.60
   3  -8  -2   11.50   17.30
   3  -8  -2   11.40   17.20
   3  -8  -2   15.10   18.90
   3  -8  -2   15.10   19.50
   2  -8  -2   23.20   19.40
   2  -8  -2   23.20   20.00
   2  -8  -2   13.90   18.80
   2  -8  -2   13.90   18.90
   1  -8  -2  125.29   22.80
   1  -8  -2   37.50   22.10
   1  -8  -2  125.29   23.40
   1  -8  -2   90.49   10.90
   1  -8  -2   38.30   22.30
   0  -8  -2 1389.46  122.19
   0  -8  -2 1387.96  122.59
   0  -8  -2 1433.16  125.69
   0  -8  -2 1440.26  125.79
  -1  -8  -2 1498.65  125.59
  -1  -8  -2 1500.25  128.79
  -1  -8  -2 1499.15  128.39
  -2  -8  -2  322.87   32.80
  -2  -8  -2  294.57   28.50
  -2  -8  -2  322.77   33.30
   2   8   2  220.28   39.10
   2   8   2  220.88   39.10
  -3  -8  -2  182.38   23.70
  -3  -8  -2  182.48   24.20
  -3  -8  -2  140.89   18.70
   3   8   2  197.38   35.30
   3   8   2  197.38   35.40
  -4  -8  -2  729.73   62.29
  -4  -8  -2  598.14   67.49
  -4  -8  -2  597.84   68.09
   4   8   2  765.82   77.59
   4   8   2  765.52   77.59
   4   8   2  720.03   64.59
   4   8   2  720.03   64.59
  -5  -8  -2  206.88   18.70
  -5  -8  -2  173.48   23.00
  -5  -8  -2  206.88   18.70
   5   8   2  232.18   40.00
   5   8   2  232.18   40.00
   5   8   2  223.48   25.60
   5   8   2  223.48   25.60
  -6  -8  -2  126.09   19.40
  -6  -8  -2  141.99   13.60
  -6  -8  -2  141.99   13.60
   6   8   2   99.99   20.50
   6   8   2  248.18   45.20
   6   8   2  247.78   45.10
   6   8   2   99.99   20.50
  -7  -8  -2   37.10   13.70
  -7  -8  -2   38.60    6.70
  -7  -8  -2   38.60    6.70
   7   8   2   41.90   15.70
   7   8   2   41.90   15.70
   7   8   2  -12.20   38.00
   7   8   2   59.79   21.40
   7   8   2   59.79   21.40
   7   8   2  -11.90   38.10
  -8  -8  -2    8.30   19.30
  -8  -8  -2   14.20    8.80
  -8  -8  -2   14.20    8.80
   8   8   2    0.50   18.70
   8   8   2   -4.30   15.40
   8   8   2   -4.30   15.40
   8   8   2    0.50   18.70
  -9  -8  -2  104.19   11.60
  -9  -8  -2  104.19   11.60
  -9  -8  -2   76.49   20.00
   9   8   2  100.89   19.80
   9   8   2  100.89   19.80
 -10  -8  -2  209.18   18.10
 -10  -8  -2  133.49   26.00
 -10  -8  -2  209.18   18.10
  10   8   2  131.69   23.30
  10   8   2  131.69   23.30
 -11  -8  -2  309.77   30.60
 -11  -8  -2  309.77   30.60
  11   8   2  352.46   34.80
  11   8   2  352.46   34.80
 -12  -8  -2   69.49   11.50
 -12  -8  -2   69.49   11.50
  12   8   2   57.19   17.20
  12   8   2   57.19   17.20
 -13  -8  -2   -0.60   10.30
 -13  -8  -2   -0.60   10.30
  13   8   2   15.10   13.90
  13   8   2   15.10   13.90
  13  -9  -2   35.30   14.50
  13  -9  -2   35.30   14.50
 -13   9   2  -16.00   15.50
 -13   9   2  -16.00   15.50
  12  -9  -2   38.70   15.20
  12  -9  -2   38.70   15.20
 -12   9   2   32.80   16.80
 -12   9   2   32.80   16.80
  11  -9  -2   63.29   16.40
  11  -9  -2   63.29   16.40
 -11   9   2   55.69   17.60
 -11   9   2   55.69   17.60
  10  -9  -2  165.58   57.09
  10  -9  -2  165.68   55.29
  10  -9  -2  109.99   19.20
  10  -9  -2  109.99   19.20
  10  -9  -2   95.49   20.60
 -10   9   2   92.29   20.00
 -10   9   2   92.29   20.00
   9  -9  -2   64.59   20.50
   9  -9  -2  102.59   20.40
   9  -9  -2   72.69   20.80
   9  -9  -2   44.80   30.50
   9  -9  -2  119.69   18.90
   9  -9  -2  119.69   18.90
   9  -9  -2  102.79   20.40
   9  -9  -2   44.80   31.40
   9  -9  -2   65.39   20.40
  -9   9   2  102.99   19.00
  -9   9   2  102.99   19.00
   8  -9  -2  109.29   32.20
   8  -9  -2  109.39   33.20
   8  -9  -2   86.49   24.10
   8  -9  -2  114.69   22.90
   8  -9  -2  110.79   18.80
   8  -9  -2  145.89   27.20
   8  -9  -2  146.19   27.30
   8  -9  -2  110.79   18.80
   8  -9  -2   87.09   24.00
  -8   9   2   93.79   19.30
  -8   9   2   93.79   19.30
   7  -9  -2  266.27   41.00
   7  -9  -2  307.67   31.20
   7  -9  -2  266.37   41.90
   7  -9  -2  299.07   36.10
   7  -9  -2  307.67   31.20
  -7   9   2  276.77   31.40
  -7   9   2  276.77   31.40
   6  -9  -2  424.66   53.89
   6  -9  -2  449.06   54.59
   6  -9  -2  498.55   46.60
   6  -9  -2  449.16   55.39
   6  -9  -2  598.64   62.49
   6  -9  -2  597.74   62.39
   6  -9  -2  498.55   46.60
   6  -9  -2  423.76   53.89
   6  -9  -2  519.95   51.69
  -6   9   2  473.05   54.69
  -6   9   2  473.05   54.69
   5  -9  -2 1221.28  105.19
   5  -9  -2 1109.99  106.89
   5  -9  -2 1223.68  105.29
   5  -9  -2 1339.57  122.59
   5  -9  -2 1127.29  104.49
   5  -9  -2 1340.47  122.59
   5  -9  -2 1109.49  106.19
   5  -9  -2 1188.28   99.79
   5  -9  -2 1188.28   99.79
  -5   9   2 1035.40  100.69
  -5   9   2 1035.40  100.69
   4  -9  -2   63.19   23.30
   4  -9  -2   23.90   20.40
   4  -9  -2   46.70   46.60
   4  -9  -2   25.30   20.30
   4  -9  -2   66.19   13.70
   4  -9  -2   66.19   13.70
   4  -9  -2   46.40   46.60
   4  -9  -2   69.49   20.00
   4  -9  -2   63.19   22.60
   3  -9  -2   44.00   22.30
   3  -9  -2   60.39   23.80
   3  -9  -2   45.10   22.40
   3  -9  -2   60.49   23.10
   3  -9  -2   17.50   17.00
   2  -9  -2   42.70   21.60
   2  -9  -2   72.59   24.10
   2  -9  -2   42.70   22.30
   2  -9  -2   72.89   24.00
   2  -9  -2   33.50   17.10
   1  -9  -2  724.33   74.99
   1  -9  -2  809.42   67.29
   1  -9  -2  842.12   72.89
   1  -9  -2  724.63   74.39
   0  -9  -2  943.51   74.99
   0  -9  -2  797.12   80.19
   0  -9  -2  874.81   79.09
   0  -9  -2  797.52   80.79
  -1  -9  -2  472.85   47.90
  -1  -9  -2  447.56   46.50
  -1  -9  -2  472.85   48.50
  -1  -9  -2  461.95   42.80
  -2  -9  -2   14.30    9.20
  -2  -9  -2   42.10   19.60
  -2  -9  -2   36.80   15.20
  -2  -9  -2   42.10   19.00
   2   9   2   22.60   18.30
   2   9   2   22.60   18.30
  -3  -9  -2  702.03   67.39
  -3  -9  -2  619.64   68.89
  -3  -9  -2  699.13   64.29
  -3  -9  -2  702.03   66.79
   3   9   2  778.32   68.09
   3   9   2  778.32   68.09
  -4  -9  -2  525.55   50.19
  -4  -9  -2  565.34   56.59
  -4  -9  -2  564.84   57.29
  -4  -9  -2  515.35   49.70
   4   9   2  499.45   50.19
   4   9   2  499.45   50.19
  -5  -9  -2  615.44   59.39
  -5  -9  -2  593.94   58.09
  -5  -9  -2  651.13   53.69
  -5  -9  -2  651.13   53.69
   5   9   2  677.83   61.69
   5   9   2  677.83   61.69
  -6  -9  -2   42.10    6.70
  -6  -9  -2   33.70   13.50
  -6  -9  -2   42.10    6.70
   6   9   2   35.00   18.30
   6   9   2   35.00   18.30
  -7  -9  -2   35.80    6.80
  -7  -9  -2   35.80    6.80
  -7  -9  -2    2.50   19.50
   7   9   2   40.10   18.10
   7   9   2   40.10   18.10
   7   9   2   23.20   23.30
   7   9   2   23.20   23.30
  -8  -9  -2   34.60    7.20
  -8  -9  -2   32.90   16.00
  -8  -9  -2   34.60    7.20
   8   9   2   18.10   18.30
   8   9   2   18.10   18.30
   8   9   2   15.10   21.80
   8   9   2   15.10   21.80
  -9  -9  -2  201.88   19.10
  -9  -9  -2  173.98   27.00
  -9  -9  -2  201.88   19.10
   9   9   2  187.98   26.70
   9   9   2  187.98   26.70
 -10  -9  -2  515.45   44.70
 -10  -9  -2  515.45   44.70
  10   9   2  488.35   50.19
  10   9   2  488.35   50.19
 -11  -9  -2  154.38   16.00
 -11  -9  -2  154.38   16.00
  11   9   2   99.09   21.80
  11   9   2   99.09   21.80
 -12  -9  -2   -4.30    8.00
 -12  -9  -2   -4.30    8.00
  12   9   2   10.90   16.10
  12   9   2   10.90   16.10
  13   9   2   29.10   14.90
  13   9   2   29.10   14.90
  13 -10  -2   31.60   15.00
  13 -10  -2   31.60   15.00
 -13  10   2   12.00   17.30
 -13  10   2   12.00   17.30
  12 -10  -2   28.90   14.60
  12 -10  -2   28.90   14.60
 -12  10   2   17.20   28.60
 -12  10   2   17.20   28.60
  11 -10  -2   16.00   14.20
  11 -10  -2   16.00   14.20
 -11  10   2   40.10   19.10
 -11  10   2   40.10   19.10
  10 -10  -2  101.49   21.70
  10 -10  -2  149.69   21.50
  10 -10  -2  149.69   21.50
 -10  10   2  143.99   23.70
 -10  10   2  143.99   23.70
   9 -10  -2    4.50   14.30
   9 -10  -2    4.50   14.30
   9 -10  -2   -1.20   27.50
   9 -10  -2   -1.20   28.40
   9 -10  -2   34.10   18.60
  -9  10   2  -13.70   17.30
  -9  10   2  -13.70   17.30
   8 -10  -2   88.09   18.50
   8 -10  -2  106.99   32.90
   8 -10  -2   88.09   18.50
   8 -10  -2   95.69   24.10
   8 -10  -2  107.09   32.00
   8 -10  -2  129.19   24.50
   8 -10  -2   94.49   24.20
  -8  10   2   92.19   21.30
  -8  10   2   92.19   21.30
   7 -10  -2  533.65   60.59
   7 -10  -2  486.95   47.20
   7 -10  -2  486.95   47.20
   7 -10  -2  475.65   50.89
   7 -10  -2  533.65   60.49
  -7  10   2  408.06   46.40
  -7  10   2  408.06   46.40
   6 -10  -2  527.25   62.39
   6 -10  -2  611.54   70.19
   6 -10  -2  594.04   53.79
   6 -10  -2  527.35   61.49
   6 -10  -2  611.94   70.29
   6 -10  -2  594.04   53.79
  -6  10   2  538.45   53.69
  -6  10   2  538.45   53.69
   5 -10  -2   13.80   41.70
   5 -10  -2   13.90   41.70
   5 -10  -2    4.80   24.80
   5 -10  -2   27.00   18.50
   5 -10  -2    4.80   24.10
   5 -10  -2   22.90   12.50
   5 -10  -2   22.90   12.50
  -5  10   2    6.70   17.00
  -5  10   2    6.70   17.00
   4 -10  -2   65.89   14.90
   4 -10  -2   67.39   26.80
   4 -10  -2   95.69   53.09
   4 -10  -2   97.59   21.90
   4 -10  -2   67.39   26.00
   4 -10  -2   65.89   14.90
   4 -10  -2   95.19   53.09
  -4  10   2   72.39   20.00
  -4  10   2   72.39   20.00
   3 -10  -2  103.19   21.90
   3 -10  -2   90.89   26.70
   3 -10  -2   92.59   16.40
   3 -10  -2   92.59   16.40
   3 -10  -2   90.89   25.90
  -3  10   2   46.50   19.60
  -3  10   2   46.50   19.60
   2 -10  -2   79.29   25.00
   2 -10  -2  101.79   20.10
   2 -10  -2   79.29   25.80
  -2  10   2   25.60   19.00
  -2  10   2   25.60   19.00
   1 -10  -2  271.37   27.00
   1 -10  -2  292.67   33.60
   1 -10  -2  263.87   37.00
   1 -10  -2  263.67   37.80
  -1  10   2  227.28   32.30
  -1  10   2  227.28   32.30
   0 -10  -2  266.87   32.60
   0 -10  -2  252.07   27.70
   0  10   2  274.27   34.70
   0  10   2  274.27   34.70
  -1 -10  -2  130.89   22.90
  -1 -10  -2  134.89   17.30
  -1 -10  -2  122.19   26.80
  -1 -10  -2  122.19   26.10
   1  10   2  114.99   23.30
   1  10   2  114.99   23.30
  -2 -10  -2  729.93   64.99
  -2 -10  -2  686.33   66.79
  -2 -10  -2  722.23   61.59
  -2 -10  -2  686.63   67.49
   2  10   2  585.74   62.89
   2  10   2  585.74   62.89
  -3 -10  -2  762.52   72.59
  -3 -10  -2  762.72   71.89
  -3 -10  -2  716.53   67.29
  -3 -10  -2  713.53   65.29
   3  10   2  686.73   66.59
   3  10   2  686.73   66.59
  -4 -10  -2  712.53   58.39
  -4 -10  -2  568.24   51.69
  -4 -10  -2  568.24   51.69
  -4 -10  -2  676.83   58.59
   4  10   2  635.74   58.59
   4  10   2  635.74   58.59
  -5 -10  -2  237.38   22.60
  -5 -10  -2  220.98   28.70
  -5 -10  -2  274.07   28.80
  -5 -10  -2  237.38   22.60
   5  10   2  285.07   32.00
   5  10   2  285.07   32.00
  -6 -10  -2    9.80    5.90
  -6 -10  -2   -4.20   11.70
  -6 -10  -2    9.80    5.90
   6  10   2  -17.30   18.90
   6  10   2  -17.30   18.90
  -7 -10  -2    6.30   13.90
  -7 -10  -2   -1.20    6.00
  -7 -10  -2   -1.20    6.00
   7  10   2    5.20   24.60
   7  10   2  -52.59   17.30
   7  10   2  -52.59   17.30
   7  10   2    5.20   24.60
  -8 -10  -2   30.70    7.50
  -8 -10  -2   18.40   15.50
  -8 -10  -2   30.70    7.50
   8  10   2   -6.70   19.20
   8  10   2   -6.70   19.20
  -9 -10  -2  238.78   32.00
   9  10   2  259.17   43.60
   9  10   2  259.17   43.60
 -10 -10  -2  186.08   18.90
 -10 -10  -2  186.08   18.90
  10  10   2  189.98   26.70
  10  10   2  189.98   26.70
 -11 -10  -2   13.60    8.20
 -11 -10  -2   13.60    8.20
  11  10   2  -57.09   15.80
  11  10   2  -57.09   15.80
 -12 -10  -2   32.60    9.60
 -12 -10  -2   32.60    9.60
  12  10   2   53.29   17.40
  12  10   2   53.29   17.40
  12 -11  -2    7.00   14.20
  12 -11  -2    7.00   14.20
 -12  11   2  -23.80   18.10
 -12  11   2  -23.80   18.10
  11 -11  -2  125.89   20.80
  11 -11  -2  125.89   20.80
 -11  11   2  145.09   24.40
 -11  11   2  145.09   24.40
  10 -11  -2   71.99   19.30
  10 -11  -2  117.49   19.30
  10 -11  -2  117.49   19.30
 -10  11   2   72.09   23.60
 -10  11   2   72.09   23.60
   9 -11  -2  -21.00   12.90
   9 -11  -2  -21.00   12.90
   9 -11  -2  -25.20   28.10
   9 -11  -2  -25.20   27.20
   9 -11  -2   -9.90   17.70
  -9  11   2   13.70   24.10
  -9  11   2   13.70   24.10
   8 -11  -2  178.88   36.00
   8 -11  -2  178.88   37.00
   8 -11  -2  191.98   29.50
   8 -11  -2  229.78   25.40
   8 -11  -2  229.78   25.40
  -8  11   2  135.69   27.60
  -8  11   2  135.69   27.60
   7 -11  -2  514.25   47.90
   7 -11  -2  492.65   50.79
   7 -11  -2  378.26   55.09
   7 -11  -2  514.25   47.90
   7 -11  -2  378.16   56.09
  -7  11   2  494.15   48.00
  -7  11   2  494.15   48.00
   6 -11  -2  165.78   29.40
   6 -11  -2  161.18   34.90
   6 -11  -2  161.18   34.00
   6 -11  -2  200.78   43.90
   6 -11  -2  191.08   23.90
   6 -11  -2  200.68   43.90
   6 -11  -2  191.08   23.90
  -6  11   2  183.78   27.50
  -6  11   2  183.78   27.50
   5 -11  -2  166.58   52.09
   5 -11  -2  200.28   30.70
   5 -11  -2  192.48   46.10
   5 -11  -2  169.88   52.19
   5 -11  -2  192.48   47.50
  -5  11   2  192.98   28.10
  -5  11   2  192.98   28.10
   4 -11  -2  128.19   19.30
   4 -11  -2  108.99   25.20
   4 -11  -2  131.89   31.00
   4 -11  -2  128.19   19.30
   4 -11  -2  105.99   56.49
   4 -11  -2  131.89   30.10
   4 -11  -2  106.29   56.49
  -4  11   2  124.29   24.20
  -4  11   2  124.29   24.20
   3 -11  -2   28.40   20.70
   3 -11  -2  101.49   28.00
   3 -11  -2   83.59   57.99
   3 -11  -2  101.49   27.20
   3 -11  -2   83.39   58.09
  -3  11   2   49.90   21.60
  -3  11   2   49.90   21.60
   2 -11  -2   94.09   29.20
   2 -11  -2  148.59   24.70
   2 -11  -2   93.99   30.10
  -2  11   2  110.09   25.00
  -2  11   2  110.09   25.00
   1 -11  -2   69.59   28.50
   1 -11  -2   80.19   21.30
   1 -11  -2   69.49   29.40
  -1  11   2   36.50   22.10
  -1  11   2   36.50   22.10
   0 -11  -2  560.44   57.69
   0 -11  -2  560.44   56.79
   0 -11  -2  555.44   56.39
   0 -11  -2  512.25   48.10
   0  11   2  437.06   50.49
   0  11   2  437.06   50.49
  -1 -11  -2   31.20   11.90
  -1 -11  -2   42.90   23.80
  -1 -11  -2   35.60   18.80
  -1 -11  -2   42.90   24.50
   1  11   2   36.60   21.20
   1  11   2   36.60   21.20
  -2 -11  -2  645.24   56.49
  -2 -11  -2  592.74   62.39
  -2 -11  -2  663.73   60.69
  -2 -11  -2  592.74   61.69
   2  11   2  527.65   57.69
   2  11   2  527.65   57.69
  -3 -11  -2  817.82   75.39
  -3 -11  -2  793.12   77.19
  -3 -11  -2  883.31   85.19
  -3 -11  -2  882.71   84.19
   3  11   2  863.31   80.09
   3  11   2  863.31   80.09
  -4 -11  -2  219.88   24.80
  -4 -11  -2  150.28   15.40
  -4 -11  -2  150.28   15.40
  -4 -11  -2  182.28   23.20
   4  11   2  215.58   28.30
   4  11   2  215.58   28.30
  -5 -11  -2   96.79   10.70
  -5 -11  -2   76.79   17.70
  -5 -11  -2   96.79   10.70
   5  11   2  142.39   24.40
   5  11   2  142.39   24.40
  -6 -11  -2   36.10   15.40
  -6 -11  -2   36.20    7.20
  -6 -11  -2   36.20    7.20
   6  11   2   27.40   21.40
   6  11   2   27.40   21.40
  -7 -11  -2   49.10   16.50
  -7 -11  -2   11.90    6.50
  -7 -11  -2   11.90    6.50
   7  11   2  -32.40   18.90
   7  11   2   24.50   45.90
   7  11   2   24.50   45.90
   7  11   2  -32.40   18.90
   8  11   2   69.09   21.80
   8  11   2   69.09   21.80
  -9 -11  -2  274.57   26.80
  -9 -11  -2  274.57   26.80
   9  11   2  302.47   33.30
   9  11   2  302.47   33.30
 -10 -11  -2   29.60    8.40
 -10 -11  -2   29.60    8.40
  10  11   2   30.60   18.30
  10  11   2   30.60   18.30
 -11 -11  -2   58.19   10.30
 -11 -11  -2   58.19   10.30
  11  11   2   52.29   19.10
  11  11   2   52.29   19.10
  11 -12  -2  -13.00   15.10
  11 -12  -2  -13.00   15.10
 -11  12   2  -10.00   20.10
 -11  12   2  -10.00   20.10
  10 -12  -2   24.80   15.40
  10 -12  -2   18.20   14.90
  10 -12  -2   24.80   15.40
 -10  12   2  -12.20   20.70
 -10  12   2  -12.20   20.70
   9 -12  -2   44.80   18.80
   9 -12  -2   19.20   14.90
   9 -12  -2   19.20   14.90
  -9  12   2   60.59   22.70
  -9  12   2   60.59   22.70
   8 -12  -2  788.12   73.49
   8 -12  -2  788.12   73.49
   8 -12  -2  828.62   78.49
  -8  12   2  830.82   78.59
  -8  12   2  830.82   78.59
   7 -12  -2  464.25   48.40
   7 -12  -2  435.66   43.40
   7 -12  -2  466.15   48.40
   7 -12  -2  435.66   43.40
   7 -12  -2  405.46   49.50
  -7  12   2  406.46   45.80
  -7  12   2  406.46   45.80
   6 -12  -2   89.79   18.10
   6 -12  -2   27.60   25.70
   6 -12  -2  130.79   25.60
   6 -12  -2   89.79   18.10
   6 -12  -2  110.99   34.10
   6 -12  -2   27.60   26.50
   6 -12  -2  111.09   34.10
  -6  12   2  109.99   24.40
  -6  12   2  109.99   24.40
   5 -12  -2   36.20   25.20
   5 -12  -2   66.89   45.50
   5 -12  -2   38.10   21.10
   5 -12  -2   66.79   45.60
   5 -12  -2   36.20   26.00
  -5  12   2  -15.90   20.40
  -5  12   2  -15.90   20.40
   4 -12  -2  157.78   60.69
   4 -12  -2   15.80   25.40
   4 -12  -2   59.49   21.80
   4 -12  -2   15.80   24.60
   4 -12  -2  156.18   60.59
  -4  12   2   83.09   23.80
  -4  12   2   83.09   23.80
   3 -12  -2   19.60   26.80
   3 -12  -2   19.60   25.90
   3 -12  -2   18.60   19.20
   3 -12  -2   94.79   60.69
   3 -12  -2   95.09   60.79
  -3  12   2  -47.00   21.30
  -3  12   2  -47.00   21.30
   2 -12  -2   -2.40   28.90
   2 -12  -2    2.80   18.70
   2 -12  -2   -2.40   27.90
  -2  12   2  -11.10   24.50
  -2  12   2  -11.10   24.50
   1 -12  -2  163.28   33.20
   1 -12  -2  173.18   27.90
   1 -12  -2  163.18   32.30
  -1  12   2   62.49   36.90
  -1  12   2   62.49   36.90
   0 -12  -2   90.09   23.50
   0 -12  -2  167.98   32.00
   0 -12  -2  167.98   33.00
   0  12   2   52.89   24.20
   0  12   2   52.89   24.20
  -1 -12  -2  180.38   34.50
  -1 -12  -2  180.38   35.40
  -1 -12  -2  216.58   29.90
  -1 -12  -2  237.08   25.50
   1  12   2  175.18   30.50
   1  12   2  175.18   30.50
  -2 -12  -2  712.63   83.99
  -2 -12  -2  877.91   76.09
  -2 -12  -2  876.61   79.79
  -2 -12  -2  712.53   83.19
   2  12   2  980.20   82.19
   2  12   2  980.20   82.19
  -3 -12  -2  522.35   55.49
  -3 -12  -2  544.65   53.39
   3  12   2  557.84   53.99
   3  12   2  557.84   53.99
  -4 -12  -2   -9.80   14.50
  -4 -12  -2    1.30   12.50
   4  12   2  -26.20   20.30
   4  12   2  -26.20   20.30
  -5 -12  -2   14.70   13.70
  -5 -12  -2    2.00   15.00
   5  12   2   17.20   20.60
   5  12   2   17.20   20.60
  -6 -12  -2   24.20    6.70
  -6 -12  -2   24.40   20.30
  -6 -12  -2   24.20    6.70
   6  12   2   26.30   21.50
   6  12   2   15.50   27.10
   6  12   2   15.50   27.10
   6  12   2   26.30   21.50
   7  12   2   45.60   20.50
   7  12   2   45.60   20.50
  -8 -12  -2   94.19   10.80
  -8 -12  -2   94.19   10.80
   8  12   2   48.40   21.40
   8  12   2   48.40   21.40
  -9 -12  -2   84.59   10.60
  -9 -12  -2   84.59   10.60
   9  12   2   30.80   20.40
   9  12   2   30.80   20.40
 -10 -12  -2    2.30    7.20
 -10 -12  -2    2.30    7.20
  10  12   2    3.90   17.50
  10  12   2    3.90   17.50
  10 -13  -2   19.80   14.40
 -10  13   2    9.60   21.40
 -10  13   2    9.60   21.40
   9 -13  -2  191.78   28.40
  -9  13   2  284.07   32.60
  -9  13   2  284.07   32.60
   8 -13  -2  199.08   29.40
  -8  13   2  189.38   30.10
  -8  13   2  189.38   30.10
   7 -13  -2   92.09   23.00
  -7  13   2   78.19   24.20
  -7  13   2   78.19   24.20
   6 -13  -2  -34.50   23.70
   6 -13  -2  -19.60   19.40
   6 -13  -2  -34.50   24.40
   5 -13  -2  153.88   31.50
   5 -13  -2  162.78   47.10
   5 -13  -2  160.58   47.00
  -5  13   2  110.99   26.90
  -5  13   2  110.99   26.90
   4 -13  -2  158.18   58.69
   4 -13  -2   20.90   26.20
   4 -13  -2  158.08   58.79
   4 -13  -2   20.90   27.00
   4 -13  -2   71.59   23.80
  -4  13   2   78.69   25.20
  -4  13   2   78.69   25.20
   3 -13  -2  -12.40   27.90
   3 -13  -2   39.40   21.30
   3 -13  -2  -12.40   28.80
   3 -13  -2  -20.90   57.99
   3 -13  -2  -20.30   58.09
  -3  13   2  -31.30   22.50
  -3  13   2  -31.30   22.50
   2 -13  -2   17.90   19.60
   2 -13  -2   26.80   28.60
   2 -13  -2   26.80   27.70
  -2  13   2   23.00   24.10
  -2  13   2   23.00   24.10
   1 -13  -2    9.50   19.40
   1 -13  -2  -17.30   26.60
   1 -13  -2  -17.30   27.40
  -1  13   2  -11.80   21.70
  -1  13   2  -11.80   21.70
   0 -13  -2   80.29   30.20
   0 -13  -2   79.79   21.20
   0 -13  -2   80.29   31.10
   0  13   2   -8.60   23.00
   0  13   2   -8.60   23.00
  -1 -13  -2  360.56   40.30
  -1 -13  -2  336.77   45.70
  -1 -13  -2  336.77   44.80
   1  13   2  355.36   40.90
   1  13   2  355.36   40.90
  -2 -13  -2  540.25   51.79
  -2 -13  -2  561.24   56.29
   2  13   2  491.35   52.59
   2  13   2  491.35   52.59
  -3 -13  -2  138.39   22.20
  -3 -13  -2  177.08   25.30
   3  13   2  179.98   27.90
   3  13   2  179.98   27.90
  -4 -13  -2   10.60   19.20
  -4 -13  -2  -11.50   13.90
   4  13   2   -7.60   20.30
   4  13   2   -7.60   20.30
  -5 -13  -2   46.90   15.90
  -5 -13  -2   30.40   15.60
   5  13   2   51.89   21.10
   5  13   2   51.89   21.10
   6  13   2  -17.90   19.20
   6  13   2  -17.90   19.20
   7  13   2   15.20   19.90
   7  13   2   15.20   19.90
   8  13   2  -26.20   18.00
   8  13   2  -26.20   18.00
   9  13   2   -8.00   17.30
   9  13   2   -8.00   17.30
   9 -14  -2   59.29   18.00
  -9  14   2  108.29   24.40
  -9  14   2  108.29   24.40
   8 -14  -2   28.00   20.60
  -8  14   2   85.79   27.40
  -8  14   2   85.79   27.40
   7 -14  -2   19.40   17.40
  -7  14   2   23.90   22.70
  -7  14   2   23.90   22.70
   6 -14  -2   64.29   22.20
  -6  14   2   81.29   25.30
  -6  14   2   81.29   25.30
   5 -14  -2   92.89   23.20
  -5  14   2   96.99   26.80
  -5  14   2   96.99   26.80
   4 -14  -2   33.10   20.30
  -4  14   2   -2.20   22.70
  -4  14   2   -2.20   22.70
   3 -14  -2   26.10   28.30
   3 -14  -2   10.70   18.50
   3 -14  -2   26.20   27.40
  -3  14   2  -24.10   24.30
  -3  14   2  -24.10   24.30
   2 -14  -2  -15.80   17.30
   2 -14  -2   22.80   29.70
   2 -14  -2   22.80   28.80
   2 -14  -2   58.19   63.29
   2 -14  -2   60.59   63.49
  -2  14   2    9.30   24.50
  -2  14   2    9.30   24.50
   1 -14  -2   60.39   20.00
  -1  14   2   68.39   24.30
  -1  14   2   68.39   24.30
   0 -14  -2  150.48   26.00
   0  14   2  139.79   28.10
   0  14   2  139.79   28.10
  -1 -14  -2  299.07   35.60
  -2 -14  -2  118.69   23.00
   2  14   2  138.29   25.90
   2  14   2  138.29   25.90
  -3 -14  -2   31.10   16.80
   3  14   2   47.80   22.20
   3  14   2   47.80   22.20
  -4 -14  -2  104.79   19.80
   4  14   2   56.09   22.20
   4  14   2   56.09   22.20
   5  14   2   55.49   21.00
   5  14   2   55.49   21.00
   6  14   2   35.30   18.70
   6  14   2   35.30   18.70
   7  14   2   -0.90   18.00
   7  14   2   -0.90   18.00
   8  14   2  -15.10   16.70
   8  14   2  -15.10   16.70
   8 -15  -2   38.40   16.20
   7 -15  -2   -5.30   15.80
  -7  15   2  -30.70   21.00
  -7  15   2  -30.70   21.00
   6 -15  -2   25.60   17.70
   5 -15  -2   49.00   18.90
  -5  15   2   40.50   22.50
  -5  15   2   40.50   22.50
   4 -15  -2  -11.70   15.40
  -4  15   2   32.30   22.00
  -4  15   2   32.30   22.00
   3 -15  -2   33.40   18.10
  -3  15   2   14.20   21.60
  -3  15   2   14.20   21.60
   2 -15  -2    2.80   16.60
  -2  15   2   19.50   21.30
  -2  15   2   19.50   21.30
   1 -15  -2   41.90   18.80
  -1  15   2    2.60   21.40
  -1  15   2    2.60   21.40
   0 -15  -2  186.08   29.30
   0  15   2  279.47   32.50
   0  15   2  279.47   32.50
   1  15   2  180.98   28.60
   1  15   2  180.98   28.60
  -2 -15  -2   12.90   15.80
   2  15   2   27.20   21.50
   2  15   2   27.20   21.50
  -3 -15  -2    0.80   14.00
   3  15   2   -2.30   19.10
   3  15   2   -2.30   19.10
  -4 -15  -2  172.08   22.90
   4  15   2  183.28   27.10
   4  15   2  183.28   27.10
   5  15   2   17.70   18.00
   5  15   2   17.70   18.00
   6  15   2    6.90   17.50
   6  15   2    6.90   17.50
   5 -16  -2   32.80   16.20
  -5  16   2   40.90   20.00
  -5  16   2   40.90   20.00
   4 -16  -2   -1.00   15.30
  -4  16   2   37.50   20.40
  -4  16   2   37.50   20.40
   3 -16  -2    4.40   18.10
  -3  16   2  -10.30   31.10
  -3  16   2  -10.30   31.10
   2 -16  -2    7.80   15.90
  -2  16   2  -36.30   19.00
  -2  16   2  -36.30   19.00
   1 -16  -2  162.18   23.40
  -1  16   2  125.89   25.30
  -1  16   2  125.89   25.30
   0 -16  -2  145.49   25.40
   0  16   2  207.38   26.80
   0  16   2  207.38   26.80
  -1 -16  -2   23.80   17.60
   1  16   2   68.19   20.30
   1  16   2   68.19   20.30
  -2 -16  -2  -23.10   12.70
   2  16   2  -37.00   18.70
   2  16   2  -37.00   18.70
  -3 -16  -2   37.90   14.60
   3  16   2   78.79   20.10
   3  16   2   78.79   20.10
   1  15  -3   48.30   21.40
   1  15  -3   48.30   21.40
  -1 -15   3   61.79   15.70
   0  15  -3   22.80   21.40
   0  15  -3   22.80   21.40
   0 -15   3    1.20   14.90
  -1  15  -3   57.69   33.30
  -1  15  -3   57.69   33.30
   1 -15   3   13.20   16.40
  -2  15  -3   57.99   34.80
  -2  15  -3   57.99   34.80
   2 -15   3   42.10   19.70
  -3  15  -3   -1.60   25.40
  -3  15  -3   -1.60   25.40
   3 -15   3   26.70   19.00
  -4  15  -3   91.49   27.40
  -4  15  -3   91.49   27.40
   4 -15   3   66.39   22.00
  -5  15  -3  -22.00   25.40
  -5  15  -3  -22.00   25.40
   5 -15   3    8.30   19.20
   4  14  -3  161.28   24.30
   4  14  -3  161.28   24.30
   3  14  -3   80.09   20.80
   3  14  -3   80.09   20.80
   2  14  -3  132.19   24.40
   2  14  -3  132.19   24.40
  -2 -14   3   71.09   17.70
   1  14  -3  -45.70   20.90
   1  14  -3  -45.70   20.90
  -1 -14   3  -12.40   15.30
   0  14  -3   35.20   23.80
   0  14  -3   35.20   23.80
   0 -14   3    9.20   17.10
  -1  14  -3   32.70   25.00
  -1  14  -3   32.70   25.00
   1 -14   3   32.90   20.90
  -2  14  -3   46.70   26.00
  -2  14  -3   46.70   26.00
  -3  14  -3    4.90   24.80
  -3  14  -3    4.90   24.80
   3 -14   3   12.50   20.20
  -4  14  -3  -19.60   25.70
  -4  14  -3  -19.60   25.70
   4 -14   3  -15.80   19.20
  -5  14  -3   25.20   27.70
  -5  14  -3   25.20   27.70
   5 -14   3   48.80   21.90
  -6  14  -3  354.96   39.30
  -6  14  -3  354.96   39.30
   6 -14   3  200.38   33.90
  -7  14  -3  236.28   47.90
  -7  14  -3  236.28   47.90
   7 -14   3  167.18   29.40
  -8  14  -3  -20.10   26.00
  -8  14  -3  -20.10   26.00
   8 -14   3   20.10   19.00
   6  13  -3   60.19   17.60
   6  13  -3   60.19   17.60
   5  13  -3   52.19   19.70
   5  13  -3   52.19   19.70
  -5 -13   3   56.69    8.10
  -5 -13   3   56.69    8.10
   4  13  -3  213.38   28.40
   4  13  -3  213.38   28.40
  -4 -13   3  214.68   20.50
  -4 -13   3  214.68   20.50
   3  13  -3  221.68   33.20
   3  13  -3  221.68   33.20
  -3 -13   3  287.17   24.90
  -3 -13   3  287.17   24.90
   2  13  -3   26.50   22.90
   2  13  -3   26.50   22.90
  -2 -13   3   -0.30   15.70
  -2 -13   3   13.20    5.50
  -2 -13   3   13.20    5.50
   1  13  -3    6.90   22.40
   1  13  -3    6.90   22.40
  -1 -13   3    8.20   17.60
   0  13  -3   55.79   25.40
   0  13  -3   55.79   25.40
   0 -13   3   40.60   21.80
  -1  13  -3  142.19   29.50
  -1  13  -3  142.19   29.50
   1 -13   3  111.69   26.50
  -2  13  -3   43.60   26.10
  -2  13  -3   43.60   26.10
   2 -13   3  -18.90   19.50
  -3  13  -3  -12.80   26.40
  -3  13  -3  -12.80   26.40
   3 -13   3   27.60   20.80
  -4  13  -3   -6.70   26.40
  -4  13  -3   -6.70   26.40
   4 -13   3   -4.80   20.80
  -5  13  -3   33.80   28.20
  -5  13  -3   33.80   28.20
   5 -13   3   36.60   23.30
  -6  13  -3  386.36   43.60
  -6  13  -3  386.36   43.60
   6 -13   3  277.17   40.50
  -7  13  -3  103.49   29.90
  -7  13  -3  103.49   29.90
   7 -13   3  119.29   27.30
  -8  13  -3   27.90   25.80
  -8  13  -3   27.90   25.80
   8 -13   3   -7.10   19.90
  -9  13  -3    5.90   28.00
  -9  13  -3    5.90   28.00
   9 -13   3    3.40   19.70
   7  12  -3   11.00   16.50
   7  12  -3   11.00   16.50
  -7 -12   3    4.60    6.40
  -7 -12   3    4.60    6.40
   6  12  -3   30.10   18.40
   6  12  -3   30.10   18.40
  -6 -12   3   62.69    9.10
  -6 -12   3   62.69    9.10
   5  12  -3  140.59   23.70
   5  12  -3  140.59   23.70
  -5 -12   3  120.19   13.00
  -5 -12   3  120.19   13.00
   4  12  -3  374.76   42.70
   4  12  -3  374.76   42.70
  -4 -12   3  412.76   35.50
  -4 -12   3  412.76   35.50
   3  12  -3  205.68   29.80
   3  12  -3  205.68   29.80
  -3 -12   3  209.08   18.60
  -3 -12   3  144.69   25.20
  -3 -12   3  209.08   18.60
   2  12  -3   20.20   23.40
   2  12  -3   20.20   23.40
  -2 -12   3  -14.50   17.30
  -2 -12   3   14.60    6.00
  -2 -12   3   14.60    6.00
   1  12  -3   76.59   27.20
   1  12  -3   76.59   27.20
  -1 -12   3   94.89   18.40
  -1 -12   3  112.99   11.20
  -1 -12   3  112.99   11.20
  -1 -12   3   73.29   25.20
   0  12  -3   68.99   29.40
   0  12  -3   68.99   29.40
   0 -12   3  170.18   15.50
   0 -12   3  194.18   30.20
   0 -12   3  170.18   15.50
  -1  12  -3    2.80   25.20
  -1  12  -3    2.80   25.20
   1 -12   3   25.50   22.30
  -2  12  -3   23.60   26.20
  -2  12  -3   23.60   26.20
   2 -12   3   -1.80   21.60
  -3  12  -3   16.90   26.30
  -3  12  -3   16.90   26.30
   3 -12   3   -8.80   30.50
   3 -12   3   -8.80   31.50
   3 -12   3   -3.40   22.70
  -4  12  -3   14.10   25.50
  -4  12  -3   14.10   25.50
   4 -12   3   40.90   24.40
   4 -12   3   22.90   32.10
   4 -12   3   92.79  134.39
   4 -12   3   94.29  133.99
   4 -12   3   22.90   33.20
  -5  12  -3  286.57   41.30
  -5  12  -3  286.57   41.30
   5 -12   3  376.06   68.49
   5 -12   3  396.16  100.19
   5 -12   3  398.26  100.29
  -6  12  -3  307.97   36.10
  -6  12  -3  307.97   36.10
   6 -12   3  203.78  124.69
   6 -12   3  197.48   33.20
   6 -12   3  142.89   39.40
   6 -12   3  204.88  124.69
   6 -12   3  142.89   40.50
  -7  12  -3  127.99   30.20
  -7  12  -3  127.99   30.20
   7 -12   3  117.09   27.70
  -8  12  -3   50.99   26.60
  -8  12  -3   50.99   26.60
   8 -12   3   31.20   22.50
  -9  12  -3   27.20   25.90
  -9  12  -3   27.20   25.90
   9 -12   3    8.80   20.50
 -10  12  -3   45.50   25.90
 -10  12  -3   45.50   25.90
 -11  12  -3  -27.50   22.20
 -11  12  -3  -27.50   22.20
  11 -12   3   33.80   18.80
   9  11  -3   -5.20   13.90
   9  11  -3   -5.20   13.90
  -9 -11   3   12.50    7.20
  -9 -11   3   12.50    7.20
   8  11  -3   16.50   18.30
   8  11  -3   16.50   18.30
  -8 -11   3   14.80    7.10
  -8 -11   3   14.80    7.10
   7  11  -3   27.10   17.80
   7  11  -3   27.10   17.80
  -7 -11   3   31.20    7.90
  -7 -11   3   31.20    7.90
   6  11  -3   16.50   18.60
   6  11  -3   16.50   18.60
  -6 -11   3   24.60    7.00
  -6 -11   3   24.60    7.00
   5  11  -3  288.67   34.10
   5  11  -3  288.67   34.10
  -5 -11   3  281.87   26.60
  -5 -11   3  281.87   26.60
   4  11  -3  186.78   30.30
   4  11  -3  186.78   30.30
  -4 -11   3  164.58   29.00
  -4 -11   3  231.58   20.30
  -4 -11   3  231.58   20.30
   3  11  -3    7.30    7.60
   3  11  -3  -20.50   21.80
   3  11  -3  -20.50   21.80
   3  11  -3    7.30    7.60
  -3 -11   3    8.70    5.70
  -3 -11   3    8.70    5.70
  -3 -11   3    5.30   14.20
   2  11  -3  128.29   27.10
   2  11  -3  128.29   27.10
  -2 -11   3   88.89   10.00
  -2 -11   3   83.49   23.40
  -2 -11   3   67.39   18.50
  -2 -11   3   88.89   10.00
   1  11  -3  517.65   54.39
   1  11  -3  517.65   54.39
  -1 -11   3  548.35   44.70
  -1 -11   3  436.46   52.49
  -1 -11   3  523.15   55.19
  -1 -11   3  548.35   44.70
   0  11  -3    9.70   24.10
   0  11  -3    9.70   24.10
   0 -11   3   33.00   22.30
   0 -11   3   29.70   14.20
   0 -11   3   32.00    7.90
   0 -11   3   32.00    7.90
  -1  11  -3   75.69   27.10
  -1  11  -3   75.69   27.10
   1 -11   3   90.79   29.20
   1 -11   3   80.39    9.10
   1 -11   3   41.90   24.10
   1 -11   3   90.79   28.30
   1 -11   3   80.39    9.10
  -2  11  -3   10.20   25.20
  -2  11  -3   10.20   25.20
   2 -11   3   21.30   28.80
   2 -11   3    8.60   21.90
   2 -11   3   21.30   29.80
  -3  11  -3   25.60   24.60
  -3  11  -3   25.60   24.60
   3 -11   3   41.80   24.80
  -4  11  -3  210.68   33.30
  -4  11  -3  210.68   33.30
   4 -11   3  192.48   40.60
   4 -11   3  192.48   41.70
   4 -11   3  328.27   93.39
   4 -11   3  234.88   36.50
   4 -11   3  327.27   93.39
  -5  11  -3  247.28   35.50
  -5  11  -3  247.28   35.50
   5 -11   3  247.28   43.70
   5 -11   3  270.07   38.90
   5 -11   3  247.38   44.80
  -6  11  -3  365.56   42.80
  -6  11  -3  365.56   42.80
   6 -11   3  401.96   94.39
   6 -11   3  355.06   53.49
   6 -11   3  400.76   94.29
   6 -11   3  355.06   52.29
   6 -11   3  319.37   44.90
  -7  11  -3   17.10   23.70
  -7  11  -3   17.10   23.70
   7 -11   3   75.89   38.60
   7 -11   3   -0.40   22.70
   7 -11   3   75.89   37.40
  -8  11  -3   86.49   28.70
  -8  11  -3   86.49   28.70
   8 -11   3   76.79  115.99
   8 -11   3  -20.10   29.50
   8 -11   3   54.29   25.60
   8 -11   3   76.39  115.89
   8 -11   3  -20.00   30.50
  -9  11  -3  131.69   28.50
  -9  11  -3  131.69   28.50
   9 -11   3   83.79   27.00
 -10  11  -3   67.79   25.90
 -10  11  -3   67.79   25.90
  10 -11   3   32.00   21.50
 -11  11  -3   19.70   22.60
 -11  11  -3   19.70   22.60
 -12  11  -3   -7.40   21.30
 -12  11  -3   -7.40   21.30
  12 -11   3    7.40   16.90
 -10 -10   3   62.49   10.50
 -10 -10   3   62.49   10.50
   9  10  -3   24.80   15.20
   9  10  -3   24.80   15.20
  -9 -10   3   14.80    7.60
  -9 -10   3   14.80    7.60
   8  10  -3   36.00   16.80
   8  10  -3   36.00   16.80
   7  10  -3    6.30   17.30
   7  10  -3    6.30   17.30
  -7 -10   3   12.20    6.70
  -7 -10   3   12.20    6.70
   6  10  -3  245.38   31.70
   6  10  -3  245.38   31.70
  -6 -10   3  263.07   24.30
  -6 -10   3  263.07   24.30
   5  10  -3  272.07   32.70
   5  10  -3  272.07   32.70
  -5 -10   3  273.57   24.40
  -5 -10   3  273.57   24.40
  -5 -10   3  189.78   31.30
   4  10  -3    5.50    8.60
   4  10  -3   40.10   22.70
   4  10  -3   40.10   22.70
   4  10  -3    5.50    8.60
  -4 -10   3   13.40    5.90
  -4 -10   3   13.40    5.90
  -4 -10   3  -10.40   14.70
   3  10  -3   11.00   22.30
   3  10  -3   11.00   22.30
  -3 -10   3   10.70   15.00
  -3 -10   3   21.90   30.40
  -3 -10   3    8.20    5.50
  -3 -10   3    8.20    5.50
   2  10  -3  751.62   70.29
   2  10  -3  751.62   70.29
  -2 -10   3  737.73   62.19
  -2 -10   3  847.82   73.59
  -2 -10   3  737.73   62.19
  -2 -10   3  654.83   68.89
   1  10  -3  216.58   35.90
   1  10  -3  216.58   35.90
  -1 -10   3  277.27   24.90
  -1 -10   3  298.27   32.00
  -1 -10   3  277.27   24.90
   0  10  -3  143.79   27.60
   0  10  -3  143.79   27.60
   0 -10   3  134.09   12.80
   0 -10   3  134.09   12.80
   0 -10   3  115.09   35.70
   0 -10   3  124.39   27.60
   0 -10   3  114.99   36.80
   0 -10   3   92.99   18.70
  -1  10  -3   45.20   23.60
  -1  10  -3   45.20   23.60
   1 -10   3   13.70    5.80
   1 -10   3   37.30   21.90
   1 -10   3   20.20   25.30
   1 -10   3   15.40   11.70
   1 -10   3   13.70    5.80
   1 -10   3   20.20   26.20
  -2  10  -3   30.90   23.60
  -2  10  -3   30.90   23.60
   2 -10   3   24.50   10.80
   2 -10   3   50.49   29.30
   2 -10   3   30.80    6.50
   2 -10   3   30.80    6.50
   2 -10   3   13.30   21.50
   2 -10   3   50.49   28.40
  -3  10  -3  152.78   29.20
  -3  10  -3  152.78   29.20
   3 -10   3  261.87   34.30
   3 -10   3  192.68   37.90
   3 -10   3  192.68   38.90
   4 -10   3  270.07   92.99
   4 -10   3  342.77   50.39
   4 -10   3  315.97   41.40
   4 -10   3  343.07   49.20
   4 -10   3  267.37   92.99
  -5  10  -3  199.68   30.00
  -5  10  -3  199.68   30.00
   5 -10   3  225.78   34.40
   5 -10   3  157.28   39.60
   5 -10   3  146.49  112.69
   5 -10   3  157.28   38.50
   5 -10   3  145.19  113.29
  -6  10  -3   67.89   23.20
  -6  10  -3   67.89   23.20
   6 -10   3    3.80   23.50
   6 -10   3 -112.19   70.59
   6 -10   3   59.99   33.80
   6 -10   3 -112.59   70.39
   6 -10   3   59.99   34.90
  -7  10  -3   50.39   23.30
  -7  10  -3   50.39   23.30
   7 -10   3   67.09   26.50
   7 -10   3   30.70   33.20
   7 -10   3    7.50   73.69
   7 -10   3    8.40   73.49
   7 -10   3   30.70   34.30
   8 -10   3  197.88   73.99
   8 -10   3  198.08   73.99
   8 -10   3  170.28   40.10
   8 -10   3  170.28   38.90
  -9  10  -3  268.17   35.30
  -9  10  -3  268.17   35.30
   9 -10   3  320.37   69.19
   9 -10   3  189.48   38.40
   9 -10   3  320.17   69.19
 -10  10  -3  -13.30   22.00
 -10  10  -3  -13.30   22.00
  10 -10   3   32.90   23.40
 -11  10  -3  -22.50   21.30
 -11  10  -3  -22.50   21.30
  11 -10   3   -7.10   20.30
 -12  10  -3   38.20   21.30
 -12  10  -3   38.20   21.30
  12 -10   3   10.80   18.30
 -13  10  -3   48.10   21.90
 -13  10  -3   48.10   21.90
 -10  -9   3   22.20    8.00
 -10  -9   3   22.20    8.00
   9   9  -3   20.30   15.20
   9   9  -3   20.30   15.20
  -9  -9   3   16.50    7.80
  -9  -9   3   16.50    7.80
   8   9  -3   18.30   16.30
   8   9  -3   18.30   16.30
  -8  -9   3    9.80    7.40
  -8  -9   3    9.80    7.40
   7   9  -3   22.70   18.00
   7   9  -3   22.70   18.00
  -7  -9   3   24.60   37.90
  -7  -9   3   59.79    9.00
  -7  -9   3   59.79    9.00
   6   9  -3  335.47   39.60
   6   9  -3  335.47   39.60
  -6  -9   3  398.86   34.30
  -6  -9   3  398.86   34.30
   5   9  -3   86.59   12.50
   5   9  -3   40.50   57.79
   5   9  -3   86.59   12.50
   5   9  -3   29.80   21.30
   5   9  -3   40.40   57.89
   5   9  -3   29.80   21.30
  -5  -9   3   82.89   10.00
  -5  -9   3   82.89   10.00
   4   9  -3  -23.40   19.50
   4   9  -3  -11.60    7.90
   4   9  -3  -11.60    7.90
   4   9  -3  -23.40   19.50
  -4  -9   3  -14.00   13.60
  -4  -9   3   11.50    5.70
  -4  -9   3   11.50    5.70
   3   9  -3  139.19   53.99
   3   9  -3  217.88   32.20
   3   9  -3  217.88   32.20
   3   9  -3  139.29   54.09
  -3  -9   3  253.97   22.00
  -3  -9   3  253.97   22.00
  -3  -9   3  204.18   28.80
   2   9  -3  786.12   72.89
   2   9  -3  786.12   72.89
  -2  -9   3  837.02   75.39
  -2  -9   3  768.72   64.99
  -2  -9   3  741.93   71.69
  -2  -9   3  768.72   64.99
   1   9  -3  255.17   36.40
   1   9  -3  255.17   36.40
  -1  -9   3  309.07   27.10
  -1  -9   3  300.57   33.20
  -1  -9   3  309.07   27.10
   0   9  -3   56.29   23.80
   0   9  -3   56.29   23.80
   0  -9   3   31.70   13.00
   0  -9   3   37.70    6.70
   0  -9   3   37.70    6.70
   0  -9   3   21.00   23.30
   0  -9   3   21.00   22.50
   0  -9   3    9.70   20.80
  -1   9  -3  379.66   38.20
  -1   9  -3  379.66   38.20
   1  -9   3  398.66   41.70
   1  -9   3  281.47   27.20
   1  -9   3  398.56   42.60
   1  -9   3  276.37   37.50
   1  -9   3  281.47   27.20
   1  -9   3  288.57   33.80
  -2   9  -3   11.60   19.60
  -2   9  -3   11.60   19.60
   2  -9   3   27.30   20.90
   2  -9   3   21.60    5.80
   2  -9   3   57.49   30.00
   2  -9   3   18.80    9.70
   2  -9   3   57.49   31.00
   2  -9   3   21.60    5.80
  -3   9  -3  463.25   50.29
  -3   9  -3  463.25   50.29
   3  -9   3  568.14   60.29
   3  -9   3  477.15   53.79
   3  -9   3  510.75   45.60
   3  -9   3  567.94   59.19
  -4   9  -3  410.66   45.70
  -4   9  -3  410.66   45.70
   4  -9   3  430.56   50.49
   4  -9   3  499.25   56.89
   4  -9   3  499.35   55.79
  -5   9  -3   41.40   19.50
  -5   9  -3   41.40   19.50
   5  -9   3    3.80   29.60
   5  -9   3   27.80   68.69
   5  -9   3   27.30   68.59
   5  -9   3    3.80   28.70
   5  -9   3   46.00   23.90
  -6   9  -3  126.39   23.60
  -6   9  -3  126.39   23.60
   6  -9   3  106.09   76.79
   6  -9   3  106.99   76.99
   6  -9   3  145.59   36.10
   6  -9   3  105.89   28.70
   6  -9   3  145.59   35.00
  -7   9  -3   50.09   21.00
  -7   9  -3   50.09   21.00
   7  -9   3   47.40   73.69
   7  -9   3   45.20   36.00
   7  -9   3   45.20   37.20
   7  -9   3   48.30   74.09
   7  -9   3  130.49   28.20
  -8   9  -3  516.35   48.10
  -8   9  -3  516.35   48.10
   8  -9   3  659.93  101.49
   8  -9   3  439.96   52.19
   8  -9   3  660.43  101.59
   8  -9   3  333.57   54.99
   8  -9   3  333.77   56.09
  -9   9  -3   98.79   24.60
  -9   9  -3   98.79   24.60
   9  -9   3  168.98   65.09
   9  -9   3  168.58   64.89
   9  -9   3   48.00   34.00
   9  -9   3   48.00   35.00
   9  -9   3  110.99   28.60
 -10   9  -3   -0.60   20.70
 -10   9  -3   -0.60   20.70
  10  -9   3   30.00   34.50
  10  -9   3   42.20   50.39
  10  -9   3   42.20   50.49
  10  -9   3   65.79   29.10
  10  -9   3   29.90   35.60
 -11   9  -3  -13.20   20.10
 -11   9  -3  -13.20   20.10
  11  -9   3  -18.80   20.10
 -12   9  -3  -11.50   20.40
 -12   9  -3  -11.50   20.40
  12  -9   3   -6.50   18.60
 -13   9  -3   29.20   22.50
 -13   9  -3   29.20   22.50
 -11  -8   3   77.19   11.50
 -11  -8   3   77.19   11.50
 -10  -8   3   42.70    9.10
 -10  -8   3   42.70    9.10
   9   8  -3   45.40   15.30
   9   8  -3   45.40   15.30
  -9  -8   3   28.10    8.00
  -9  -8   3   28.10    8.00
   8   8  -3  168.38   53.39
   8   8  -3  168.58   53.49
   8   8  -3   38.00   16.70
   8   8  -3   38.00   16.70
  -8  -8   3   51.79    8.80
  -8  -8   3   51.79    8.80
  -8  -8   3   26.50   24.40
   7   8  -3  120.89   20.50
   7   8  -3  120.89   20.50
   7   8  -3  116.89   52.69
   7   8  -3  116.59   52.59
  -7  -8   3   71.19   22.10
  -7  -8   3  114.89   12.80
  -7  -8   3  114.89   12.80
   6   8  -3  274.37   54.79
   6   8  -3  276.27   54.79
   6   8  -3  204.58   22.80
   6   8  -3  204.58   22.80
   6   8  -3  248.08   28.40
   6   8  -3  248.08   28.40
  -6  -8   3  158.08   28.30
  -6  -8   3  219.68   20.40
  -6  -8   3  219.68   20.40
   5   8  -3   -4.30    8.30
   5   8  -3    3.90   18.80
   5   8  -3   62.69   41.00
   5   8  -3    3.90   18.80
   5   8  -3   -4.30    8.30
   5   8  -3   62.89   41.10
  -5  -8   3    6.80    5.50
  -5  -8   3  -16.50   13.80
  -5  -8   3    6.80    5.50
   4   8  -3  144.59   16.00
   4   8  -3  205.28   53.99
   4   8  -3   99.39   24.60
   4   8  -3   99.39   24.60
   4   8  -3  144.59   16.00
   4   8  -3  205.88   54.09
  -4  -8   3  102.69   21.60
  -4  -8   3  141.49   13.90
  -4  -8   3  141.49   13.90
   3   8  -3  943.71   97.09
   3   8  -3  831.12   72.69
   3   8  -3  941.91   96.99
   3   8  -3  831.12   72.69
  -3  -8   3  730.93   65.39
  -3  -8   3  809.52   72.29
  -3  -8   3  730.93   65.39
   2   8  -3  509.05   69.39
   2   8  -3  457.05   45.10
   2   8  -3  508.45   69.29
   2   8  -3  457.05   45.10
  -2  -8   3  392.86   36.20
  -2  -8   3  472.35   49.70
  -2  -8   3  395.96   43.90
  -2  -8   3  392.86   36.20
   1   8  -3  504.95   51.79
   1   8  -3  504.95   51.79
  -1  -8   3  609.04   56.99
  -1  -8   3  518.75   44.00
  -1  -8   3  475.45   49.60
  -1  -8   3  518.75   44.00
   0   8  -3   -0.10   20.40
   0   8  -3   -0.10   20.40
   0   8  -3   50.69   32.70
   0   8  -3   50.59   32.60
   0  -8   3   14.30   19.80
   0  -8   3    7.10   18.50
   0  -8   3   15.20    7.00
   0  -8   3   15.20    7.00
   0  -8   3   21.80   11.70
   0  -8   3   14.30   20.50
  -1   8  -3  109.89   24.10
  -1   8  -3  109.89   24.10
   1  -8   3  183.18   29.80
   1  -8   3  183.18   30.60
   1  -8   3  151.58   19.50
   1  -8   3  184.48   26.40
  -2   8  -3   28.00   18.70
  -2   8  -3   28.00   18.70
   2  -8   3   45.20   11.10
   2  -8   3   27.00   24.90
   2  -8   3   27.00   24.10
  -3   8  -3  678.33   61.29
  -3   8  -3  678.33   61.29
   3  -8   3  622.54   56.69
   3  -8   3  659.23   68.39
   3  -8   3  659.53   69.29
  -4   8  -3  544.55   52.39
  -4   8  -3  544.55   52.39
   4  -8   3  569.04   61.39
   4  -8   3  568.64   62.29
  -5   8  -3  120.59   21.10
  -5   8  -3  120.59   21.10
   5  -8   3   51.99   70.19
   5  -8   3  125.09   32.80
   5  -8   3  124.89   33.80
   5  -8   3   51.79   69.99
  -6   8  -3   20.70   16.60
  -6   8  -3   20.70   16.60
   6  -8   3   83.19   70.09
   6  -8   3   84.39   70.39
   6  -8   3   74.29   32.70
   6  -8   3   74.59   31.80
  -7   8  -3  705.63   67.39
  -7   8  -3  705.63   67.39
   7  -8   3  707.03  107.09
   7  -8   3  710.93  107.29
   7  -8   3  694.33   63.79
   7  -8   3  715.63   78.19
   7  -8   3  718.83   77.19
   7  -8   3  694.33   63.79
  -8   8  -3  313.57   46.80
  -8   8  -3  313.57   46.80
   8  -8   3  365.96   86.49
   8  -8   3  450.85  130.49
   8  -8   3  381.26   38.10
   8  -8   3  451.05  130.29
   8  -8   3  381.26   38.10
   8  -8   3  365.16   88.89
  -9   8  -3  156.18   23.90
  -9   8  -3  156.18   23.90
   9  -8   3   98.69   39.30
   9  -8   3   55.09   57.09
   9  -8   3   98.59   40.60
   9  -8   3  113.19   19.20
   9  -8   3  113.19   19.20
   9  -8   3   51.49   26.80
   9  -8   3   55.09   57.29
 -10   8  -3   20.10   19.30
 -10   8  -3   20.10   19.30
  10  -8   3  -24.80   33.00
  10  -8   3  -24.80   34.10
  10  -8   3   33.90   48.20
  10  -8   3   -4.00   14.10
  10  -8   3   31.70   48.30
  10  -8   3   -4.00   14.10
  10  -8   3    4.50   22.70
 -11   8  -3   51.29   21.20
 -11   8  -3   51.29   21.20
  11  -8   3  -36.80   31.00
  11  -8   3  -19.60   42.90
  11  -8   3   29.60   15.30
  11  -8   3   29.60   15.30
  11  -8   3  -36.80   32.00
  11  -8   3  -19.30   43.00
 -12   8  -3   40.60   20.50
 -12   8  -3   40.60   20.50
  12  -8   3   12.00   14.70
  12  -8   3   12.00   14.70
  12  -8   3   43.20   20.70
 -13   8  -3   88.19   22.40
 -13   8  -3   88.19   22.40
 -14   8  -3   58.39   20.50
 -14   8  -3   58.39   20.50
 -12  -7   3   76.39   11.60
 -12  -7   3   76.39   11.60
 -11  -7   3    7.10    8.10
 -11  -7   3    7.10    8.10
 -10  -7   3   13.30    7.50
 -10  -7   3   13.30    7.50
   9   7  -3  150.98   20.90
   9   7  -3   54.59   53.39
   9   7  -3   54.49   53.29
   9   7  -3  150.98   20.90
  -9  -7   3   91.39   30.10
  -9  -7   3  177.48   16.50
  -9  -7   3  177.48   16.50
   8   7  -3    2.80   14.10
   8   7  -3   18.30   41.00
   8   7  -3   18.40   41.00
   8   7  -3    2.80   14.10
  -8  -7   3   -5.20    6.30
  -8  -7   3    5.90   17.70
  -8  -7   3   -5.20    6.30
   7   7  -3   54.39   19.60
   7   7  -3   51.59   12.20
   7   7  -3   54.39   19.60
   7   7  -3   51.59   12.20
   7   7  -3   62.99   38.60
   7   7  -3   62.99   38.60
  -7  -7   3   51.49    8.40
  -7  -7   3   25.70   18.90
  -7  -7   3   51.49    8.40
   6   7  -3  -53.29   31.60
   6   7  -3  -53.39   31.70
   6   7  -3   43.10   16.80
   6   7  -3    6.60    9.30
   6   7  -3    6.60    9.30
   6   7  -3   43.10   16.80
  -6  -7   3    9.10   15.50
  -6  -7   3   15.90    5.90
  -6  -7   3   15.90    5.90
   5   7  -3   90.09   39.10
   5   7  -3   50.99   18.00
   5   7  -3   78.69   11.10
   5   7  -3   78.69   11.10
   5   7  -3   50.99   18.00
   5   7  -3   89.99   39.10
  -5  -7   3   48.90    7.90
  -5  -7   3   48.90    7.90
  -5  -7   3   68.49   17.70
   4   7  -3 1668.73  151.38
   4   7  -3 1669.23  151.38
  -4  -7   3 1558.64  131.49
  -4  -7   3 1603.54  136.89
  -4  -7   3 1558.64  131.49
   3   7  -3  826.92   65.89
   3   7  -3  724.63   81.29
   3   7  -3  725.23   81.29
   3   7  -3  826.92   65.89
  -3  -7   3  746.63   62.69
  -3  -7   3  593.34   55.49
  -3  -7   3  593.34   55.49
   2   7  -3 1169.68  104.39
   2   7  -3 1099.49   90.19
   2   7  -3 1099.49   90.19
   2   7  -3 1169.38  104.39
  -2  -7   3  987.20   86.49
  -2  -7   3  896.01   81.99
  -2  -7   3  896.01   81.99
   1   7  -3   28.60   30.40
   1   7  -3   28.60   30.40
  -1  -7   3   58.99   18.00
  -1  -7   3   56.99   13.40
  -1  -7   3   58.99   17.50
   0   7  -3   -5.50   27.40
   0   7  -3   -5.50   27.40
   0  -7   3    3.50   17.90
   0  -7   3    3.50   18.50
  -1   7  -3  113.29   31.00
  -1   7  -3  113.09   31.00
   1  -7   3   43.10   22.30
   1  -7   3   46.50   11.70
   1  -7   3   43.10   21.60
  -2   7  -3    7.00   28.70
  -2   7  -3    7.10   28.70
   2  -7   3   25.10    9.30
   2  -7   3   36.50   22.90
   2  -7   3   36.50   22.10
   3  -7   3  547.15   50.19
   3  -7   3  621.04   62.19
   3  -7   3  629.04   61.59
   4  -7   3   44.80   25.80
   4  -7   3   75.49   17.40
   4  -7   3   75.49   17.40
  -5   7  -3   86.19   16.70
  -5   7  -3   86.19   16.70
   5  -7   3  139.09   67.99
   5  -7   3   72.59   14.00
   5  -7   3  138.89   67.99
   5  -7   3   72.59   14.00
   5  -7   3  100.19   20.00
   5  -7   3  100.19   20.00
  -6   7  -3 1427.16  133.59
  -6   7  -3 1427.16  133.59
   6  -7   3 1631.74  136.29
   6  -7   3 1751.12  183.28
   6  -7   3 1527.95  141.99
   6  -7   3 1750.22  183.28
   6  -7   3 1632.54  132.89
   6  -7   3 1632.54  132.89
   6  -7   3 1631.74  136.29
  -7   7  -3  727.33   74.19
  -7   7  -3  727.33   74.19
   7  -7   3  863.11   87.49
   7  -7   3  703.03  108.19
   7  -7   3  881.81   77.79
   7  -7   3  705.63  108.39
   7  -7   3  881.81   77.79
   7  -7   3  889.61   72.79
   7  -7   3  889.61   72.79
  -8   7  -3  539.15   50.79
  -8   7  -3  539.15   50.79
   8  -7   3  576.94   55.79
   8  -7   3  547.15   85.89
   8  -7   3  517.25   50.29
   8  -7   3  517.25   50.29
   8  -7   3  549.15   85.89
   8  -7   3  576.94   55.79
   8  -7   3  481.35   63.19
  -9   7  -3   56.99   28.10
  -9   7  -3   56.99   28.10
   9  -7   3   30.80   14.30
   9  -7   3   66.99   22.00
   9  -7   3   30.80   14.30
   9  -7   3   65.49   51.49
   9  -7   3   66.99   22.00
 -10   7  -3   85.19   20.70
 -10   7  -3   85.19   20.70
  10  -7   3   34.30   15.30
  10  -7   3   95.29   40.90
  10  -7   3   80.79   50.09
  10  -7   3   95.89   39.80
  10  -7   3   87.39   27.20
  10  -7   3   80.09   49.90
  10  -7   3   34.30   15.30
 -11   7  -3   23.30   17.90
 -11   7  -3   23.30   17.90
  11  -7   3   76.49   49.10
  11  -7   3   25.50   14.90
  11  -7   3   14.60   21.60
  11  -7   3   75.89   49.20
  11  -7   3  -16.20   34.70
  11  -7   3  -16.20   33.60
  11  -7   3   25.50   14.90
 -12   7  -3  106.39   21.40
 -12   7  -3  106.39   21.40
  12  -7   3   61.29   16.80
  12  -7   3   -0.30   43.80
  12  -7   3   -0.30   45.30
  12  -7   3   77.29   23.90
  12  -7   3   61.29   16.80
 -13   7  -3  157.58   24.80
 -13   7  -3  157.58   24.80
  13  -7   3  149.59   22.50
  13  -7   3  149.59   22.50
 -14   7  -3  -18.40   17.60
 -14   7  -3  -18.40   17.60
  14  -7   3   -9.70   13.70
  14  -7   3   -9.70   13.70
 -12  -6   3   -1.70    8.00
 -12  -6   3   -1.70    8.00
 -11  -6   3   25.30    8.20
 -11  -6   3   25.30    8.20
  10   6  -3   93.19   41.40
  10   6  -3   99.29   41.50
 -10  -6   3  100.59   24.80
   9   6  -3   16.90   13.30
   9   6  -3   16.90   13.30
   9   6  -3   52.39   13.90
   9   6  -3   85.79   45.60
   9   6  -3   85.89   45.70
   9   6  -3   52.39   13.90
  -9  -6   3   16.10   19.80
  -9  -6   3   39.10    8.20
  -9  -6   3   39.10    8.20
   8   6  -3   14.30   11.20
   8   6  -3  -17.40   13.70
   8   6  -3   37.60   40.20
   8   6  -3   37.50   40.20
   8   6  -3  -17.40   13.70
   8   6  -3   14.30   11.20
  -8  -6   3   16.70    6.40
  -8  -6   3   16.70    6.40
  -8  -6   3  -11.80   17.60
   7   6  -3   30.00   10.90
   7   6  -3   27.00   13.50
   7   6  -3   27.00   13.50
   7   6  -3   30.00   10.90
   7   6  -3   77.39   34.70
   7   6  -3   77.39   34.70
  -7  -6   3   22.10   17.10
  -7  -6   3   25.50    6.80
  -7  -6   3   25.50    6.80
   6   6  -3   -0.10   13.90
   6   6  -3   -6.30    8.00
   6   6  -3   -6.30    8.00
   6   6  -3   -0.10   13.90
   6   6  -3   39.60   30.60
   6   6  -3   39.80   30.70
  -6  -6   3    9.00    5.00
  -6  -6   3    4.20   14.20
  -6  -6   3    9.00    5.00
   5   6  -3  564.54   62.29
   5   6  -3  424.96   42.00
   5   6  -3  424.96   42.00
   5   6  -3  563.84   62.19
  -5  -6   3  433.46   37.80
  -5  -6   3  433.46   37.80
  -5  -6   3  386.46   46.50
   4   6  -3 1522.65  131.49
   4   6  -3 1420.76  118.79
   4   6  -3 1519.15  131.49
   4   6  -3 1420.76  118.79
  -4  -6   3 1406.46  119.79
  -4  -6   3 1310.27  114.59
  -4  -6   3 1310.27  114.59
   3   6  -3 1110.09  105.19
   3   6  -3 1109.39  105.19
  -3  -6   3 1027.80   93.59
   2   6  -3  -18.30   26.70
   2   6  -3  -18.30   26.70
  -2  -6   3   32.00   12.00
   1   6  -3   74.89   28.60
   1   6  -3   74.69   28.50
  -1  -6   3   38.90   11.70
  -1  -6   3   18.90   14.30
  -1  -6   3   18.90   14.80
   0   6  -3  540.55   59.09
   0   6  -3  541.15   59.09
   0  -6   3  430.66   42.70
   0  -6   3  419.06   47.70
   0  -6   3  419.16   48.30
  -1   6  -3  261.17   41.00
  -1   6  -3  261.37   41.10
   1  -6   3  252.77   27.80
  -2   6  -3  113.19   30.20
  -2   6  -3  113.29   30.20
   2  -6   3   72.79   12.00
   2  -6   3   70.59   18.90
   2  -6   3  131.79   23.90
   2  -6   3   70.59   18.90
  -3   6  -3   34.20   25.80
  -3   6  -3   34.10   25.80
   3  -6   3   40.50    9.00
   3  -6   3   52.89   15.50
   3  -6   3   24.60   21.80
   3  -6   3   52.89   15.50
   4  -6   3   39.90   14.30
   4  -6   3   39.90   14.30
   4  -6   3    8.50   22.10
   5  -6   3 1654.33  142.69
   5  -6   3 1654.33  142.69
   5  -6   3 1798.82  147.69
   5  -6   3 1631.74  178.38
   5  -6   3 1629.44  178.28
  -6   6  -3 2134.99  184.78
  -6   6  -3 2134.99  184.78
   6  -6   3 2164.38  183.68
   6  -6   3 2254.67  189.48
   6  -6   3 2275.57  216.08
   6  -6   3 2158.58  181.08
   6  -6   3 2158.58  181.08
   6  -6   3 2274.27  215.98
   6  -6   3 2164.38  183.68
  -7   6  -3  358.66   37.30
  -7   6  -3  358.66   37.30
   7  -6   3  335.37   33.20
   7  -6   3  288.97   46.10
   7  -6   3  332.87   37.90
   7  -6   3  335.37   33.20
   7  -6   3  364.16   75.19
   7  -6   3  332.87   37.90
   7  -6   3  362.56   74.99
  -8   6  -3  160.98   19.80
  -8   6  -3  160.98   19.80
   8  -6   3  111.59   17.30
   8  -6   3  111.59   17.30
   8  -6   3  123.29   23.40
   8  -6   3  106.39   55.99
   8  -6   3  123.29   23.40
   8  -6   3  106.69   56.09
   8  -6   3  108.89   36.30
  -9   6  -3  160.68   22.60
  -9   6  -3  160.68   22.60
   9  -6   3  207.08   59.09
   9  -6   3  188.08   22.20
   9  -6   3  138.89   26.70
   9  -6   3  207.48   59.19
   9  -6   3  143.29   40.10
   9  -6   3  188.08   22.20
   9  -6   3  138.89   26.70
 -10   6  -3   94.49   18.20
 -10   6  -3   94.49   18.20
  10  -6   3   43.80   14.90
  10  -6   3    6.00   35.50
  10  -6   3  159.08   52.19
  10  -6   3   50.09   23.30
  10  -6   3   50.09   23.30
  10  -6   3   43.80   14.90
  10  -6   3  158.98   52.19
 -11   6  -3   76.89   17.90
 -11   6  -3   76.89   17.90
  11  -6   3   38.70   42.80
  11  -6   3   27.10   15.30
  11  -6   3   38.50   42.70
  11  -6   3   27.10   15.30
  11  -6   3   39.40   23.30
  11  -6   3  130.19   42.60
  11  -6   3  128.29   43.40
 -12   6  -3   11.40   16.70
 -12   6  -3   11.40   16.70
  12  -6   3   19.30   14.80
  12  -6   3   92.99   46.80
  12  -6   3   93.29   47.40
  12  -6   3   19.30   14.80
 -13   6  -3   58.49   18.30
 -13   6  -3   58.49   18.30
  13  -6   3   42.90   15.90
  13  -6   3   42.90   15.90
 -14   6  -3   20.70   17.40
 -14   6  -3   20.70   17.40
  14  -6   3   40.30   16.00
  14  -6   3   40.30   16.00
 -15   6  -3   43.50   18.60
 -15   6  -3   43.50   18.60
 -13  -5   3   91.79   14.50
 -13  -5   3   91.79   14.50
 -12  -5   3   20.20    8.30
 -12  -5   3   20.20    8.30
 -11  -5   3  174.48   17.70
 -11  -5   3  174.48   17.70
  10   5  -3  119.39   38.60
  10   5  -3  119.99   38.70
  10   5  -3   48.90   14.60
  10   5  -3   48.90   14.60
 -10  -5   3   41.50   20.50
 -10  -5   3   58.59    9.60
 -10  -5   3   58.59    9.60
   9   5  -3   79.69   40.50
   9   5  -3   28.70   13.60
   9   5  -3    6.50   13.00
   9   5  -3   79.79   40.60
   9   5  -3    6.50   13.00
   9   5  -3   28.70   13.60
  -9  -5   3   30.10   18.10
  -9  -5   3   27.30    7.40
  -9  -5   3   27.30    7.40
   8   5  -3  107.19   15.80
   8   5  -3  173.38   42.10
   8   5  -3  107.19   15.80
   8   5  -3   68.99   14.60
   8   5  -3  173.88   42.20
   8   5  -3   68.99   14.60
  -8  -5   3   91.79   11.10
  -8  -5   3   92.99   21.60
  -8  -5   3   91.79   11.10
   7   5  -3   19.60   28.50
   7   5  -3   24.10   12.10
   7   5  -3   24.10   12.10
   7   5  -3   15.00   10.10
   7   5  -3   19.60   28.60
   7   5  -3   15.00   10.10
  -7  -5   3   18.00    6.00
  -7  -5   3   20.30   16.10
  -7  -5   3   18.00    6.00
   6   5  -3  146.19   18.00
   6   5  -3  146.19   18.00
  -6  -5   3  151.08   23.10
  -6  -5   3  132.79   13.40
  -6  -5   3  132.79   13.40
   5   5  -3  655.33   68.59
   5   5  -3  654.43   68.59
  -5  -5   3  609.64   66.79
  -5  -5   3  567.64   49.70
  -5  -5   3  567.64   49.70
   4   5  -3 2452.05  207.88
   4   5  -3 2450.25  207.88
  -4  -5   3 2320.67  201.28
   3   5  -3  125.09   29.30
   3   5  -3  124.89   29.20
   2   5  -3   -7.40   24.00
   2   5  -3   -7.40   24.00
  -2  -5   3   18.00   11.00
   1   5  -3  671.53   71.09
   1   5  -3  668.83   71.09
  -1  -5   3  574.64   56.09
  -1  -5   3  574.44   55.79
  -1  -5   3  656.33   56.79
   0   5  -3  318.97   45.20
   0   5  -3  319.37   45.30
   0  -5   3  315.67   35.70
   0  -5   3  401.06   40.90
   0  -5   3  315.87   35.20
  -1   5  -3  423.56   50.19
  -1   5  -3  423.96   50.19
   1  -5   3  381.66   38.10
   1  -5   3  363.26   37.90
   1  -5   3  363.26   37.90
   1  -5   3  407.86   41.40
  -2   5  -3  272.17   46.10
  -2   5  -3  271.77   46.10
   2  -5   3  221.98   26.60
   2  -5   3  256.27   32.70
   2  -5   3  226.08   26.40
   2  -5   3  221.98   26.60
  -3   5  -3   78.89   27.20
  -3   5  -3   78.99   27.30
   3  -5   3   54.39   10.40
   3  -5   3   43.10   14.40
   3  -5   3   43.10   14.40
   4  -5   3  421.96   41.40
   4  -5   3  421.96   41.40
   5  -5   3 1436.96  166.68
   5  -5   3 1664.53  135.59
   5  -5   3 1664.53  135.59
   5  -5   3 1432.96  166.78
   6  -5   3  604.24   87.59
   6  -5   3  603.84   87.59
   6  -5   3  605.04   56.79
   6  -5   3  605.04   56.79
  -7   5  -3  617.64   55.99
  -7   5  -3  617.64   55.99
   7  -5   3  549.95   53.49
   7  -5   3  501.45   49.50
   7  -5   3  722.93   92.19
   7  -5   3  501.45   49.50
   7  -5   3  723.03   92.19
   7  -5   3  549.95   53.49
  -8   5  -3  468.95   47.20
  -8   5  -3  468.95   47.20
   8  -5   3  645.64   86.19
   8  -5   3  495.45   45.60
   8  -5   3  436.76   57.39
   8  -5   3  495.45   45.60
   8  -5   3  498.95   50.59
   8  -5   3  644.64   86.09
   8  -5   3  498.95   50.59
  -9   5  -3  333.67   31.20
  -9   5  -3  333.67   31.20
   9  -5   3  300.87   37.10
   9  -5   3  282.67   30.80
   9  -5   3  280.47   46.30
   9  -5   3  282.67   30.80
   9  -5   3  385.76   65.49
   9  -5   3  300.87   37.10
   9  -5   3  385.16   65.39
 -10   5  -3   19.10   12.80
 -10   5  -3   19.10   12.80
  10  -5   3   43.40   36.10
  10  -5   3  -29.90   17.10
  10  -5   3    1.50   11.60
  10  -5   3    1.50   11.60
  10  -5   3   34.60   44.70
  10  -5   3  -29.90   17.10
  10  -5   3   34.60   44.60
 -11   5  -3   30.00   14.60
 -11   5  -3   30.00   14.60
  11  -5   3   52.99   15.20
  11  -5   3   52.99   15.20
  11  -5   3   68.79   43.30
  11  -5   3    6.00   20.40
  11  -5   3   68.89   43.40
  11  -5   3   51.39   38.20
  11  -5   3    6.00   20.40
 -12   5  -3   28.30   14.60
 -12   5  -3   28.30   14.60
  12  -5   3  -37.70   35.90
  12  -5   3  -34.70   38.70
  12  -5   3  -37.60   36.00
  12  -5   3   16.00   14.60
  12  -5   3   16.00   14.60
  12  -5   3  -35.20   37.90
 -13   5  -3   13.10   14.70
 -13   5  -3   13.10   14.70
  13  -5   3   47.10   64.79
  13  -5   3   10.80   14.60
  13  -5   3   47.10   66.89
  13  -5   3   10.80   14.60
 -14   5  -3  132.09   20.10
 -14   5  -3  132.09   20.10
  14  -5   3   75.49   18.80
  14  -5   3   75.49   18.80
 -15   5  -3  213.68   31.40
 -15   5  -3  213.68   31.40
  15  -5   3  289.77   29.60
  15  -5   3  289.77   29.60
 -13  -4   3   47.10   10.50
 -13  -4   3   47.10   10.50
 -12  -4   3  117.09   13.80
 -12  -4   3  117.09   13.80
  11   4  -3  394.36   39.70
  11   4  -3  394.36   39.70
 -11  -4   3  402.56   45.40
  10   4  -3  133.29   42.70
  10   4  -3  137.19   18.00
  10   4  -3  133.99   42.80
  10   4  -3  137.19   18.00
 -10  -4   3   88.19   11.60
 -10  -4   3   54.89   21.00
 -10  -4   3   88.19   11.60
   9   4  -3    1.50   11.50
   9   4  -3   72.69   40.00
   9   4  -3   72.79   40.00
   9   4  -3    1.50   11.50
  -9  -4   3   19.50    6.50
  -9  -4   3   12.00   19.80
  -9  -4   3   19.50    6.50
   8   4  -3   25.30   10.00
   8   4  -3   77.09   32.10
   8   4  -3   50.99   22.80
   8   4  -3   25.30   10.00
   8   4  -3   77.19   32.10
   8   4  -3   50.99   22.80
  -8  -4   3   24.60    6.60
  -8  -4   3   28.30   16.10
  -8  -4   3   24.60    6.60
   7   4  -3  319.87   47.50
   7   4  -3  262.47   24.60
   7   4  -3  262.47   24.60
   7   4  -3  320.17   47.60
  -7  -4   3  231.58   23.00
  -7  -4   3  231.58   23.00
  -7  -4   3  226.48   29.70
   6   4  -3  858.81   82.09
   6   4  -3  859.01   82.09
  -6  -4   3  747.33   64.49
  -6  -4   3  747.33   64.49
  -6  -4   3  779.22   71.89
   5   4  -3 1817.52  154.58
   5   4  -3 1928.11  164.68
   5   4  -3 1817.52  154.58
   5   4  -3 1928.51  164.68
  -5  -4   3 1922.51  158.88
   4   4  -3 2165.78  190.38
   4   4  -3 2166.88  190.48
  -4  -4   3 2279.97  185.58
   3   4  -3  272.57   38.30
   3   4  -3  272.47   38.30
  -3  -4   3  197.78   25.00
   2   4  -3  246.58   37.70
   2   4  -3  246.28   37.60
  -2  -4   3  308.57   32.70
   1   4  -3 1599.74  142.29
   1   4  -3 1599.64  142.39
   0   4  -3    7.50   23.00
   0   4  -3    8.60   23.00
   0  -4   3    2.50    9.90
   0  -4   3   33.10   14.80
   0  -4   3    2.50    9.90
   0  -4   3    5.50   10.10
  -1   4  -3  212.18   32.90
  -1   4  -3  212.38   32.90
   1  -4   3  211.58   23.50
   1  -4   3  211.58   23.50
   1  -4   3  213.08   22.70
  -2   4  -3  114.89   27.10
  -2   4  -3  114.79   27.10
   2  -4   3  103.69   16.40
   2  -4   3  103.69   16.40
   2  -4   3  133.39   15.40
  -3   4  -3  162.88   30.50
  -3   4  -3  162.68   30.50
   3  -4   3  142.09   19.40
   3  -4   3  142.09   19.40
   4  -4   3 1428.66  120.79
   4  -4   3 1428.66  120.79
   5  -4   3 1361.66  110.09
   5  -4   3 1361.66  110.09
   5  -4   3 1112.09  135.39
   5  -4   3 1113.89  135.59
   6  -4   3 1715.83  149.99
   6  -4   3 1916.91  174.58
   6  -4   3 1918.21  174.58
   6  -4   3 1715.83  149.99
   7  -4   3  -13.10   37.30
   7  -4   3    7.10   12.90
   7  -4   3    7.10   12.90
   7  -4   3  -12.90   37.30
  -8   4  -3  651.23   59.99
  -8   4  -3  651.23   59.99
   8  -4   3  687.93   64.49
   8  -4   3  868.61   92.79
   8  -4   3  687.93   64.49
   8  -4   3  870.21   92.89
   8  -4   3  687.53   60.59
   8  -4   3  687.53   60.59
  -9   4  -3   68.29   12.30
  -9   4  -3   68.29   12.30
   9  -4   3   60.49   18.80
   9  -4   3   60.49   18.80
   9  -4   3   61.59   42.70
   9  -4   3   57.19   13.30
   9  -4   3   57.19   13.30
   9  -4   3   61.49   42.60
 -10   4  -3  117.39   15.00
 -10   4  -3  117.39   15.00
  10  -4   3   93.99   22.50
  10  -4   3   93.99   22.50
  10  -4   3  143.19   49.00
  10  -4   3  142.89   48.90
  10  -4   3   55.79   15.20
  10  -4   3  176.38   40.80
  10  -4   3   55.79   15.20
 -11   4  -3   61.89   13.50
 -11   4  -3   61.89   13.50
  11  -4   3   32.80   60.19
  11  -4   3   78.89   42.80
  11  -4   3   37.10   14.20
  11  -4   3   49.50   21.10
  11  -4   3   37.10   14.20
  11  -4   3   49.50   21.10
  11  -4   3   78.79   42.80
 -12   4  -3   43.00   13.50
 -12   4  -3   43.00   13.50
  12  -4   3  -29.50   39.50
  12  -4   3   -2.90   38.10
  12  -4   3   30.40   21.70
  12  -4   3   -2.90   38.20
  12  -4   3   37.00   15.30
  12  -4   3   30.40   21.70
  12  -4   3   37.00   15.30
 -13   4  -3   26.00   18.80
 -13   4  -3   26.00   18.80
  13  -4   3   30.10   36.20
  13  -4   3  -12.30   40.30
  13  -4   3   32.50   36.30
  13  -4   3  -12.30   39.00
  13  -4   3   42.20   15.90
  13  -4   3   42.20   15.90
 -14   4  -3  149.79   21.00
 -14   4  -3  149.79   21.00
  14  -4   3  140.19   21.60
  14  -4   3  140.19   21.60
 -15   4  -3  239.98   26.90
 -15   4  -3  239.98   26.90
  15  -4   3  196.38   38.50
  15  -4   3  196.38   38.50
 -14  -3   3   35.90   10.40
 -14  -3   3   35.90   10.40
 -13  -3   3   19.80    9.00
 -13  -3   3   19.80    9.00
  12   3  -3  384.76   41.00
  12   3  -3  384.76   41.00
 -12  -3   3  417.86   36.70
 -12  -3   3  417.86   36.70
  11   3  -3  530.05   54.29
  11   3  -3  530.05   54.29
 -11  -3   3  601.14   49.90
 -11  -3   3  601.14   49.90
  10   3  -3   88.29   37.40
  10   3  -3  136.89   19.20
  10   3  -3   88.59   37.40
  10   3  -3  136.89   19.20
 -10  -3   3  147.09   14.10
 -10  -3   3  104.89   22.10
 -10  -3   3  147.09   14.10
   9   3  -3   64.59   37.00
   9   3  -3   60.29   13.70
   9   3  -3   60.29   13.70
   9   3  -3   64.59   36.90
  -9  -3   3  100.79   12.90
  -9  -3   3  100.79   12.90
  -9  -3   3   65.79   18.80
   8   3  -3   59.09   29.70
   8   3  -3   58.99   29.70
   8   3  -3   14.80    9.20
   8   3  -3   14.80    9.20
  -8  -3   3   30.60   15.60
  -8  -3   3   22.70    5.60
  -8  -3   3   22.70    5.60
   7   3  -3  555.54   61.79
   7   3  -3  555.74   61.79
  -7  -3   3  489.35   43.60
  -7  -3   3  489.35   43.60
  -7  -3   3  452.55   49.60
   6   3  -3 1024.40   90.59
   6   3  -3 1024.20   90.59
  -6  -3   3  825.32   82.69
   5   3  -3 1090.49   97.89
   5   3  -3 1089.99   97.89
  -5  -3   3 1008.80   91.89
   4   3  -3    8.20   21.20
   4   3  -3    8.20   21.20
  -4  -3   3    5.30   10.70
   3   3  -3   18.60   14.00
   3   3  -3   12.80   20.60
   3   3  -3   12.80   20.60
  -3  -3   3   29.30   12.90
   2   3  -3 2574.04  218.08
   2   3  -3 2576.14  218.08
   1   3  -3 2296.37  195.08
   1   3  -3 2295.47  195.08
   0   3  -3  450.15   52.09
   0   3  -3  449.86   52.09
   0  -3   3  473.95   41.50
   0  -3   3  400.76   39.50
   0  -3   3  400.76   39.50
  -1   3  -3  110.09   27.30
  -1   3  -3  109.89   27.30
  -2   3  -3  174.98   27.90
  -2   3  -3  174.78   27.80
   2  -3   3  186.08   20.50
   2  -3   3  186.08   20.50
   2  -3   3  177.48   19.10
   3  -3   3 1067.59   93.89
   3  -3   3 1161.08   93.49
   3  -3   3 1067.59   93.89
   4  -3   3 2343.97  194.78
   4  -3   3 2343.97  194.78
   5  -3   3 1649.04  138.69
   5  -3   3 1649.04  138.69
   6  -3   3  150.68   20.70
   6  -3   3  152.68   46.60
   6  -3   3  152.68   46.60
   6  -3   3  150.68   20.70
   7  -3   3  328.07   36.40
   7  -3   3  328.07   36.40
   7  -3   3  405.66   59.79
   7  -3   3  405.26   59.69
   8  -3   3  956.60  100.49
   8  -3   3  902.81   82.19
   8  -3   3  902.81   82.19
   8  -3   3  956.30  100.49
  -9   3  -3   27.70    9.10
  -9   3  -3   27.70    9.10
   9  -3   3   75.29   18.60
   9  -3   3   75.29   18.60
   9  -3   3   65.09   36.40
   9  -3   3   64.69   36.10
   9  -3   3   46.80   11.60
   9  -3   3   46.80   11.60
 -10   3  -3   32.80    9.30
 -10   3  -3   32.80    9.30
  10  -3   3   21.90   11.50
  10  -3   3   -1.80   34.00
  10  -3   3   -1.90   34.00
  10  -3   3   21.90   11.50
  10  -3   3   36.20   18.40
  10  -3   3   36.20   18.40
 -11   3  -3   -1.10    9.50
 -11   3  -3   -1.10    9.50
  11  -3   3   28.60   19.50
  11  -3   3    2.60   11.70
  11  -3   3  -34.90   35.00
  11  -3   3    2.60   11.70
  11  -3   3   17.50   37.20
  11  -3   3   28.60   19.50
  11  -3   3   17.60   37.10
 -12   3  -3  125.09   15.10
 -12   3  -3  125.09   15.10
  12  -3   3   57.39   41.10
  12  -3   3   48.80   39.60
  12  -3   3   53.89   16.00
  12  -3   3   57.49   41.20
  12  -3   3   81.09   23.70
  12  -3   3   81.09   23.70
  12  -3   3   53.89   16.00
 -13   3  -3  180.98   21.50
 -13   3  -3  180.98   21.50
  13  -3   3  144.79   43.40
  13  -3   3  144.49   43.40
  13  -3   3  157.18   46.80
  13  -3   3  185.18   23.70
  13  -3   3  185.18   23.70
  13  -3   3  158.58   45.90
 -14   3  -3  350.86   32.50
 -14   3  -3  350.86   32.50
  14  -3   3  287.67   33.10
  14  -3   3  287.67   33.10
 -15   3  -3  155.28   20.60
 -15   3  -3  155.28   20.60
  15  -3   3  120.09   20.60
  15  -3   3  120.09   20.60
 -14  -2   3    4.70   10.00
 -14  -2   3    4.70   10.00
 -13  -2   3  194.38   20.10
 -13  -2   3  194.38   20.10
  12   2  -3  270.07   34.80
  12   2  -3  270.07   34.80
 -12  -2   3  367.16   31.10
 -12  -2   3  367.16   31.10
  11   2  -3  474.05   64.39
  11   2  -3  448.26   47.90
  11   2  -3  448.26   47.90
  11   2  -3  474.05   64.39
 -11  -2   3  554.94   44.50
 -11  -2   3  554.94   44.50
  10   2  -3  100.89   36.60
  10   2  -3  100.99   36.60
 -10  -2   3  101.29   11.40
 -10  -2   3  101.29   11.40
   9   2  -3  123.49   34.90
   9   2  -3   71.09   13.50
   9   2  -3   71.09   13.50
   9   2  -3  125.59   35.00
  -9  -2   3   79.79    9.40
  -9  -2   3   79.79    9.40
  -9  -2   3   64.59   17.20
   8   2  -3   27.80   27.50
   8   2  -3   27.90   27.40
   8   2  -3   85.19   12.30
   8   2  -3   85.19   12.30
  -8  -2   3   91.29   17.20
  -8  -2   3   75.59    8.60
  -8  -2   3   75.59    8.60
   7   2  -3  276.67   38.90
   7   2  -3  279.77   39.00
  -7  -2   3  262.47   23.00
  -7  -2   3  243.88   28.90
  -7  -2   3  262.47   23.00
   6   2  -3  933.81   84.09
   6   2  -3  934.21   84.09
  -6  -2   3  797.12   77.39
   5   2  -3   10.00   20.00
   5   2  -3   10.00   20.00
  -5  -2   3   15.50   11.90
   4   2  -3  159.68   18.50
   4   2  -3  163.88   28.80
   4   2  -3  164.58   28.90
  -4  -2   3  198.98   22.30
   3   2  -3 1657.43  148.39
   3   2  -3 1834.52  153.58
   3   2  -3 1834.12  153.58
  -3  -2   3 1894.21  150.88
   2   2  -3 2493.05  209.48
   2   2  -3 2491.45  209.48
   1   2  -3  192.98   28.30
   1   2  -3  192.78   28.30
  -1  -2   3  230.48   22.70
  -1  -2   3  230.48   22.70
  -1  -2   3  258.37   26.90
   0   2  -3   41.00   20.90
   0   2  -3   41.00   20.90
   0  -2   3   78.79   11.50
   0  -2   3   78.79   11.50
   0  -2   3   92.09   12.90
  -1   2  -3  710.63   66.29
  -1   2  -3  710.83   66.29
   1  -2   3  693.23   59.99
   1  -2   3  693.23   59.99
  -2   2  -3  347.07   37.90
  -2   2  -3  346.87   37.90
   2  -2   3  389.06   33.30
   2  -2   3  269.07   30.80
   2  -2   3  269.07   30.80
   3  -2   3  284.57   25.90
   3  -2   3  172.38   46.20
   3  -2   3  172.48   46.30
   3  -2   3  284.57   25.90
   4  -2   3 1729.13  175.08
   4  -2   3 2079.39  161.98
   4  -2   3 2079.39  161.98
   4  -2   3 1727.53  175.08
   5  -2   3  547.35   65.89
   5  -2   3  548.55   65.99
   5  -2   3  479.35   45.60
   5  -2   3  479.35   45.60
   6  -2   3 1313.77  125.69
   6  -2   3 1271.77  109.29
   6  -2   3 1271.77  109.29
   6  -2   3 1313.87  125.79
   7  -2   3  436.36   42.60
   7  -2   3  448.16   60.49
   7  -2   3  447.86   60.49
   7  -2   3  436.36   42.60
   8  -2   3 2179.48  185.18
   8  -2   3 2178.68  185.18
   8  -2   3 1979.90  173.58
   8  -2   3 1979.90  173.58
  -9   2  -3   81.79   10.40
  -9   2  -3   81.79   10.40
   9  -2   3   46.20   17.00
   9  -2   3   46.20   17.00
 -10   2  -3   29.90    8.10
 -10   2  -3   29.90    8.10
  10  -2   3   11.40   31.50
  10  -2   3   -2.10   11.00
  10  -2   3   -2.10   11.00
  10  -2   3   11.40   31.40
  10  -2   3   44.10   17.70
  10  -2   3   44.10   17.70
 -11   2  -3    6.90    8.70
 -11   2  -3    6.90    8.70
  11  -2   3   12.40   35.80
  11  -2   3   13.60   12.00
  11  -2   3   13.60   12.00
  11  -2   3    3.70   34.50
  11  -2   3   19.80   19.00
  11  -2   3   19.80   19.00
  11  -2   3    3.70   34.40
 -12   2  -3  156.08   18.70
 -12   2  -3  156.08   18.70
  12  -2   3  187.88   44.70
  12  -2   3  170.88   45.50
  12  -2   3  165.08   21.50
  12  -2   3  147.69   44.70
  12  -2   3  170.78   45.50
  12  -2   3  165.08   21.50
  12  -2   3  187.88   44.70
 -13   2  -3  650.73   58.99
 -13   2  -3  650.73   58.99
  13  -2   3  685.73   76.79
  13  -2   3  701.23   90.59
  13  -2   3  648.64   60.69
  13  -2   3  648.64   60.69
  13  -2   3  700.53   90.39
 -14   2  -3  205.08   21.70
 -14   2  -3  205.08   21.70
  14  -2   3  151.58   23.10
  14  -2   3  151.58   23.10
 -15   2  -3  103.79   17.10
 -15   2  -3  103.79   17.10
  15  -2   3   89.29   17.70
  15  -2   3   89.29   17.70
 -16   2  -3  -15.60   14.50
 -16   2  -3  -15.60   14.50
  14   1  -3  142.29   22.40
  14   1  -3  142.29   22.40
 -14  -1   3  140.09   16.20
 -14  -1   3  140.09   16.20
  13   1  -3  275.57   33.90
  13   1  -3  275.57   33.90
 -13  -1   3  328.07   29.90
 -13  -1   3  328.07   29.90
  12   1  -3  428.76   56.79
  12   1  -3  427.06   56.79
  12   1  -3  396.26   41.60
  12   1  -3  396.26   41.60
  11   1  -3   28.90   29.90
  11   1  -3   28.90   29.90
  11   1  -3   23.20   14.00
  11   1  -3   23.20   14.00
 -11  -1   3   44.90    7.90
 -11  -1   3   44.90    7.90
  10   1  -3   32.90   13.10
  10   1  -3   41.60   30.50
  10   1  -3   32.90   13.10
  10   1  -3   41.50   30.40
 -10  -1   3   49.70    7.40
 -10  -1   3   27.10   14.10
 -10  -1   3   49.70    7.40
   9   1  -3   49.40   27.80
   9   1  -3   31.00   10.60
   9   1  -3   31.00   10.60
   9   1  -3   49.40   27.80
  -9  -1   3   14.20    5.20
  -9  -1   3   14.20    5.20
  -9  -1   3   12.90   11.90
   8   1  -3   28.60   24.80
   8   1  -3   28.70   24.80
   8   1  -3   55.49   10.70
   8   1  -3   55.49   10.70
  -8  -1   3   61.69    9.40
  -8  -1   3   61.69    9.40
  -8  -1   3   51.49   13.90
   7   1  -3 1341.57  116.19
   7   1  -3 1339.87  116.19
  -7  -1   3 1190.98  108.79
   6   1  -3  610.94   63.89
   6   1  -3  610.94   63.89
  -6  -1   3  660.23   57.89
   5   1  -3  129.39   25.10
   5   1  -3  129.59   25.20
   4   1  -3 2525.75  220.88
  -4  -1   3 2849.91  222.78
   3   1  -3 2162.68  181.78
   3   1  -3 2163.88  181.78
   2   1  -3  162.28   23.20
   2   1  -3  162.08   23.10
   1   1  -3  756.42   66.69
   1   1  -3  756.72   66.69
  -1  -1   3  710.23   60.99
  -1  -1   3  710.23   60.99
   0   1  -3   63.09   19.90
   0   1  -3   63.19   19.90
   0  -1   3   83.39   11.00
   0  -1   3   83.39   11.00
   0  -1   3   90.39   14.00
  -1   1  -3 1651.13  140.19
  -1   1  -3 1651.73  140.19
   3  -1   3 2000.70  165.48
   3  -1   3 2000.70  165.48
   4  -1   3 2270.67  198.28
   4  -1   3 2269.67  198.38
   5  -1   3 1061.39   85.79
   5  -1   3  916.71   97.29
   5  -1   3 1061.39   85.79
   5  -1   3  916.61   97.29
   6  -1   3  122.29   16.80
   6  -1   3  122.29   16.80
   6  -1   3  117.49   33.40
   6  -1   3  117.29   33.30
   7  -1   3 3422.36  288.27
   7  -1   3 3556.44  297.27
   7  -1   3 3555.84  297.27
   7  -1   3 3422.36  288.27
   8  -1   3  569.44   53.69
   8  -1   3  593.94   69.99
   8  -1   3  594.04   69.89
   8  -1   3  569.44   53.69
  -9   1  -3  121.89   13.90
  -9   1  -3  121.89   13.90
   9  -1   3  156.68   21.90
   9  -1   3  156.68   21.90
   9  -1   3  143.59   37.80
   9  -1   3  143.49   37.80
 -10   1  -3   38.20    8.20
 -10   1  -3   38.20    8.20
  10  -1   3   21.90   16.20
  10  -1   3   70.39   33.50
  10  -1   3   29.10   11.20
  10  -1   3   29.10   11.20
  10  -1   3   21.90   16.20
  10  -1   3   70.29   33.40
 -11   1  -3   -3.80    7.60
 -11   1  -3   -3.80    7.60
  11  -1   3    9.20   17.70
  11  -1   3    9.20   17.70
  11  -1   3    3.50   11.30
  11  -1   3    3.50   11.30
  11  -1   3  -12.70   34.90
  11  -1   3  -12.70   34.90
 -12   1  -3  669.23   59.39
 -12   1  -3  669.23   59.39
  12  -1   3  651.73   61.59
  12  -1   3  651.73   61.59
  12  -1   3  800.22   84.19
  12  -1   3  641.24   76.79
  12  -1   3  801.32   84.19
  13  -1   3  324.37   33.30
  13  -1   3  299.77   51.79
  13  -1   3  299.67   51.79
  13  -1   3  324.37   33.30
 -14   1  -3   52.09   12.90
 -14   1  -3   52.09   12.90
  14  -1   3   27.00   14.60
  14  -1   3   27.00   14.60
 -15   1  -3   39.50   13.90
 -15   1  -3   39.50   13.90
 -16   1  -3  224.48   25.80
 -16   1  -3  224.48   25.80
  14   0  -3  257.87   40.80
  14   0  -3  257.87   40.80
 -14   0   3  379.16   32.80
 -14   0   3  379.16   32.80
 -13   0   3  900.21   76.39
 -13   0   3  900.21   76.39
  12   0  -3  240.78   31.90
  12   0  -3  240.78   31.90
 -12   0   3  329.97   28.40
 -12   0   3  329.97   28.40
  11   0  -3  -25.60   26.20
  11   0  -3  -32.30   12.10
  11   0  -3  -32.30   12.10
  11   0  -3  -25.70   26.20
 -11   0   3    8.90    6.40
 -11   0   3    8.90    6.40
  10   0  -3   16.30   12.30
  10   0  -3   16.30   12.30
 -10   0   3   18.80   11.00
 -10   0   3   39.80    6.90
 -10   0   3   39.80    6.90
   9   0  -3   27.10   10.30
   9   0  -3   18.50   26.60
   9   0  -3   18.70   26.60
   9   0  -3   27.10   10.30
  -9   0   3    8.60    4.70
  -9   0   3    8.60    4.70
  -9   0   3   19.50   10.90
   8   0  -3  533.35   55.09
   8   0  -3  533.95   55.19
   8   0  -3  411.86   38.50
   8   0  -3  411.86   38.50
  -8   0   3  395.06   41.20
  -8   0   3  421.26   36.30
  -8   0   3  421.26   36.30
   7   0  -3  438.26   50.19
   7   0  -3  438.46   50.19
  -7   0   3  408.06   40.50
   6   0  -3   49.70   19.20
   6   0  -3   61.59   10.20
   6   0  -3   49.99   19.30
  -6   0   3   54.29   12.20
   5   0  -3  672.63   58.09
   5   0  -3  636.34   63.19
   5   0  -3  635.14   63.19
  -5   0   3  739.83   59.99
   4   0  -3 3881.71  321.57
   4   0  -3 3882.21  321.57
   3   0  -3 1195.08  102.19
   3   0  -3 1194.88  102.19
   2   0  -3 1656.53  133.79
   2   0  -3 1589.94  136.29
   2   0  -3 1656.93  133.79
   2   0  -3 1588.44  136.29
   1   0  -3  175.08   18.50
   1   0  -3  174.98   18.80
   1   0  -3  164.28   20.60
   1   0  -3  164.18   20.60
   0   0   3  486.05   41.60
   0   0   3  486.05   41.60
  -1   0  -3   44.80   13.60
  -1   0  -3   44.90   13.60
   1   0   3   -0.70    6.60
   1   0   3   -0.70    6.60
   2   0   3 1406.26  139.69
   2   0   3 1694.33  131.19
   2   0   3 1407.46  139.69
   2   0   3 1694.33  131.19
   3   0   3 1376.96  132.79
   3   0   3 1565.64  123.89
   3   0   3 1565.64  123.89
   3   0   3 1375.96  132.79
   4   0   3   32.00    9.60
   4   0   3   23.00   23.90
   4   0   3   23.00   23.80
   4   0   3   32.00    9.60
   5   0   3   14.80    9.90
   5   0   3   17.10   24.50
   5   0   3   17.10   24.50
   5   0   3   14.80    9.90
   6   0   3 3560.94  300.17
   6   0   3 3537.75  292.87
   6   0   3 3561.24  300.17
   6   0   3 3537.75  292.87
   7   0   3 1187.08   96.49
   7   0   3 1055.29  106.49
   7   0   3 1055.39  106.49
   7   0   3 1187.08   96.49
   8   0   3  256.57   26.70
   8   0   3  213.88   39.40
   8   0   3  213.78   39.40
   8   0   3  256.57   26.70
  -9   0  -3   15.20    5.90
  -9   0  -3   15.20    5.90
   9   0   3   29.20   14.40
   9   0   3   50.49   28.90
   9   0   3   50.59   28.90
   9   0   3   29.20   14.40
 -10   0  -3  131.49   13.40
 -10   0  -3  131.49   13.40
  10   0   3  125.79   15.10
  10   0   3   82.89   34.60
[truncated: 1,487,864 more chars]
