# Supplementary material for: Reduction of Rare‐Earth Stannole Sandwich Complexes to Tin‐Based Radical Ligands and Tin–Tin Bonds
Source: Angew Chem Int Ed Engl. 2025 Sep 14;64(45):e202516323. doi: 10.1002/anie.202516323 (PMC12582010; doi:10.1002/anie.202516323)
Supplement: Supplementary file 2 — Supporting Information [file ANIE-64-e202516323-s001.zip › 3Gd.cif]

data_sdc395_0m
_audit_creation_date               2024-06-27
_audit_creation_method
;
Olex2 1.5
(compiled 2024.02.16 svn.r378c4104 for OlexSys, GUI svn.r6928)
;
_shelx_SHELXL_version_number       '2019/1'
_audit_contact_author_address      ?
_audit_contact_author_email        ?
_audit_contact_author_name         ''
_audit_contact_author_phone        ?
_publ_contact_author_id_orcid      ?
_publ_section_references
;
Dolomanov, O.V., Bourhis, L.J., Gildea, R.J, Howard, J.A.K. & Puschmann, H.
 (2009), J. Appl. Cryst. 42, 339-341.

Sheldrick, G.M. (2008). Acta Cryst. A64, 112-122.

Sheldrick, G.M. (2015). Acta Cryst. A71, 3-8.
;
_chemical_name_common              ?
_chemical_name_systematic          ?
_chemical_formula_moiety          
 '0.059(C58 H106 Gd2 Si4 Sn2), 0.118(C18 H33 K N2 O6), 0.118[C6H14]'
_chemical_formula_sum              'C53.03 H100.03 Gd K N2 O6 Si2 Sn'
_chemical_formula_weight           1233.83
_chemical_melting_point            ?
loop_
  _atom_type_symbol
  _atom_type_description
  _atom_type_scat_dispersion_real
  _atom_type_scat_dispersion_imag
  _atom_type_scat_source
 'C' 'C' 0.0137 0.0067 'International Tables Vol C Tables 4.2.6.8 and 6.1.1.4'
 'H' 'H' 0.0000 0.0000 'International Tables Vol C Tables 4.2.6.8 and 6.1.1.4'
 'Gd' 'Gd' -3.4578 11.1283
 'International Tables Vol C Tables 4.2.6.8 and 6.1.1.4'
 'K' 'K' 0.3778 0.8310 'International Tables Vol C Tables 4.2.6.8 and 6.1.1.4'
 'N' 'N' 0.0241 0.0134 'International Tables Vol C Tables 4.2.6.8 and 6.1.1.4'
 'O' 'O' 0.0389 0.0241 'International Tables Vol C Tables 4.2.6.8 and 6.1.1.4'
 'Si' 'Si' 0.2153 0.2529 'International Tables Vol C Tables 4.2.6.8 and 6.1.1.4'
 'Sn' 'Sn' 0.1164 4.3256 'International Tables Vol C Tables 4.2.6.8 and 6.1.1.4'

_shelx_space_group_comment
;
The symmetry employed for this shelxl refinement is uniquely defined
by the following loop, which should always be used as a source of
symmetry information in preference to the above space-group names.
They are only intended as comments.
;
_space_group_crystal_system        'triclinic'
_space_group_IT_number             2
_space_group_name_H-M_alt          'P -1'
_space_group_name_Hall             '-P 1'
loop_
  _space_group_symop_operation_xyz
 'x, y, z'
 '-x, -y, -z'

_cell_length_a                     13.3951(6)
_cell_length_b                     14.2387(7)
_cell_length_c                     17.6344(8)
_cell_angle_alpha                  71.004(3)
_cell_angle_beta                   74.362(2)
_cell_angle_gamma                  89.229(3)
_cell_volume                       3052.3(3)
_cell_formula_units_Z              2
_cell_measurement_reflns_used      4626
_cell_measurement_temperature      105.00
_cell_measurement_theta_max        53.92
_cell_measurement_theta_min        2.87
_shelx_estimated_absorpt_T_max     0.844
_shelx_estimated_absorpt_T_min     0.721
_exptl_absorpt_coefficient_mu      8.750
_exptl_absorpt_correction_T_max    0.7506
_exptl_absorpt_correction_T_min    0.5672
_exptl_absorpt_correction_type     multi-scan
_exptl_absorpt_process_details
;
SADABS-2016/2 (Bruker,2016/2) was used for absorption correction.
wR2(int) was 0.1409 before and 0.0737 after correction.
The Ratio of minimum to maximum transmission is 0.7557.
The \l/2 correction factor is Not present.
;
_exptl_absorpt_special_details     ?
_exptl_crystal_colour              'clear dark red'
_exptl_crystal_colour_lustre       clear
_exptl_crystal_colour_modifier     dark
_exptl_crystal_colour_primary      red
_exptl_crystal_density_diffrn      1.342
_exptl_crystal_density_meas        ?
_exptl_crystal_density_method      ?
_exptl_crystal_description         plate
_exptl_crystal_F_000               1283
_exptl_crystal_size_max            0.04
_exptl_crystal_size_mid            0.03
_exptl_crystal_size_min            0.02
_exptl_transmission_factor_max     ?
_exptl_transmission_factor_min     ?
_diffrn_reflns_av_R_equivalents    0.1133
_diffrn_reflns_av_unetI/netI       0.1318
_diffrn_reflns_Laue_measured_fraction_full  0.998
_diffrn_reflns_Laue_measured_fraction_max  0.993
_diffrn_reflns_limit_h_max         16
_diffrn_reflns_limit_h_min         -16
_diffrn_reflns_limit_k_max         17
_diffrn_reflns_limit_k_min         -17
_diffrn_reflns_limit_l_max         21
_diffrn_reflns_limit_l_min         -21
_diffrn_reflns_number              31568
_diffrn_reflns_point_group_measured_fraction_full  0.998
_diffrn_reflns_point_group_measured_fraction_max  0.993
_diffrn_reflns_theta_full          53.594
_diffrn_reflns_theta_max           54.214
_diffrn_reflns_theta_min           2.402
_diffrn_ambient_temperature        105.00
_diffrn_detector_area_resol_mean   ?
_diffrn_measured_fraction_theta_full  0.998
_diffrn_measured_fraction_theta_max  0.993
_diffrn_measurement_device_type    'Bruker APEX-II CCD'
_diffrn_measurement_method         '\f and \w scans'
_diffrn_radiation_type             GaK\a
_diffrn_radiation_wavelength       1.34139
_diffrn_source                     ?
_diffrn_source_current             3.57
_diffrn_source_power               0.24886469999999997
_diffrn_source_voltage             69.71
_diffrn_standards_number           0
_reflns_Friedel_coverage           0.000
_reflns_Friedel_fraction_full      .
_reflns_Friedel_fraction_max       .
_reflns_number_gt                  7230
_reflns_number_total               11241
_reflns_special_details
;
 Reflections were merged by SHELXL according to the crystal
 class for the calculation of statistics and refinement.
 
 Structure factors included contributions from the .fab file.
 
 _reflns_Friedel_fraction is defined as the number of unique
 Friedel pairs measured divided by the number that would be
 possible theoretically, ignoring centric projections and
 systematic absences.
;
_reflns_threshold_expression       'I > 2\s(I)'
_computing_cell_refinement         'SAINT V8.40B (?, 2016)'
_computing_data_collection         ?
_computing_data_reduction          'SAINT V8.40B (?, 2016)'
_computing_molecular_graphics      'Olex2 1.5 (Dolomanov et al., 2009)'
_computing_publication_material    'Olex2 1.5 (Dolomanov et al., 2009)'
_computing_structure_refinement    'XL  (Sheldrick, 2008)'
_computing_structure_solution      'SHELXT 2018/2 (Sheldrick, 2018)'
_refine_diff_density_max           1.921
_refine_diff_density_min           -1.182
_refine_diff_density_rms           0.146
_refine_ls_extinction_coef         .
_refine_ls_extinction_method       none
_refine_ls_goodness_of_fit_ref     1.071
_refine_ls_hydrogen_treatment      constr
_refine_ls_matrix_type             full
_refine_ls_number_parameters       558
_refine_ls_number_reflns           11241
_refine_ls_number_restraints       0
_refine_ls_R_factor_all            0.1143
_refine_ls_R_factor_gt             0.0668
_refine_ls_restrained_S_all        1.071
_refine_ls_shift/su_max            0.000
_refine_ls_shift/su_mean           0.000
_refine_ls_structure_factor_coef   Fsqd
_refine_ls_weighting_details      
 'w=1/[\s^2^(Fo^2^)+(0.0549P)^2^+3.3646P] where P=(Fo^2^+2Fc^2^)/3'
_refine_ls_weighting_scheme        calc
_refine_ls_wR_factor_gt            0.1534
_refine_ls_wR_factor_ref           0.1791
_refine_special_details            ?
_olex2_refinement_description
;
1. Fixed Uiso
 At 1.2 times of:
  All C(H) groups, All C(H,H) groups
 At 1.5 times of:
  All C(H,H,H) groups
2.a Secondary CH2 refined with riding coordinates:
 C00Q(H3,H), C00Z(H4,HI), C013(H01P,H01Q), C014(H01R,H01S), C015(H01T,H01U),
 C017(H01V,H01W), C01B(H01X,H01Y), C01C(H01Z,HJ), C01D(H01,HK), C01F(H5,HL),
 C01G(H6,HM), C01H(H7,HN), C01I(H8,HO), C01J(H9,HP), C01K(H10,HQ), C01M(H11,HR),
  C01N(H12,HS), C01O(H13,HT)
2.b Aromatic/amide H refined with riding coordinates:
 C00J(H00J), C018(H018)
2.c Idealised Me refined as rotating group:
 C00E(H00A,H00B,H00C), C00H(H00D,H00E,H00F), C00L(H00G,H00H,H00I), C00M(H00K,
 H00L,H00M), C00N(H00N,H00O,H00P), C00P(H00Q,H00R,H00S), C00S(H00T,H00U,H00V),
 C00T(H00W,H00X,H00Y), C00U(H00Z,HA,HB), C00W(H00,HC,HD), C00X(H1,HE,HF),
 C00Y(H2,HG,HH), C010(H01A,H01B,H01C), C011(H01D,H01E,H01F), C012(H01G,H01H,
 H01I), C016(H01J,H01K,H01L), C01L(H01M,H01N,H01O)
;
_atom_sites_solution_hydrogens     geom
_atom_sites_solution_primary       dual
_atom_sites_solution_secondary     ?
loop_
  _atom_site_label
  _atom_site_type_symbol
  _atom_site_fract_x
  _atom_site_fract_y
  _atom_site_fract_z
  _atom_site_U_iso_or_equiv
  _atom_site_adp_type
  _atom_site_occupancy
  _atom_site_site_symmetry_order
  _atom_site_calc_flag
  _atom_site_refinement_flags_posn
  _atom_site_refinement_flags_adp
  _atom_site_refinement_flags_occupancy
  _atom_site_disorder_assembly
  _atom_site_disorder_group
 Gd1 Gd 0.34676(4) 0.41902(3) 0.14626(3) 0.04003(16) Uani 1 1 d . . . . .
 Sn1 Sn 0.45304(4) 0.43203(4) -0.03685(3) 0.03831(18) Uani 1 1 d . . . . .
 Si1 Si 0.4726(2) 0.18862(19) 0.06150(15) 0.0463(6) Uani 1 1 d . . . . .
 Si2 Si 0.2403(2) 0.55661(18) -0.06667(14) 0.0433(6) Uani 1 1 d . . . . .
 C1 C 0.3976(7) 0.2935(7) 0.0768(5) 0.042(2) Uani 1 1 d . . . . .
 C2 C 0.2847(7) 0.2861(6) 0.0924(5) 0.043(2) Uani 1 1 d . . . . .
 C3 C 0.2322(7) 0.3694(6) 0.0619(5) 0.0386(19) Uani 1 1 d . . . . .
 C4 C 0.2884(7) 0.4615(7) 0.0117(6) 0.045(2) Uani 1 1 d . . . . .
 C5 C 0.2203(8) 0.1863(7) 0.1418(6) 0.052(2) Uani 1 1 d . . . . .
 H01J H 0.266618 0.134290 0.158187 0.077 Uiso 1 1 calc R U . . .
 H01K H 0.182861 0.168884 0.106912 0.077 Uiso 1 1 calc R U . . .
 H01L H 0.170312 0.191712 0.191922 0.077 Uiso 1 1 calc R U . . .
 C6 C 0.1146(7) 0.3558(7) 0.0810(6) 0.049(2) Uani 1 1 d . . . . .
 H00K H 0.084805 0.316283 0.140055 0.074 Uiso 1 1 calc R U . . .
 H00L H 0.096951 0.321172 0.046015 0.074 Uiso 1 1 calc R U . . .
 H00M H 0.086350 0.421181 0.069326 0.074 Uiso 1 1 calc R U . . .
 C7 C 0.4614(9) 0.0700(8) 0.1529(7) 0.066(3) Uani 1 1 d . . . . .
 H01A H 0.504567 0.021420 0.133953 0.098 Uiso 1 1 calc R U . . .
 H01B H 0.388690 0.042519 0.175983 0.098 Uiso 1 1 calc R U . . .
 H01C H 0.485146 0.084689 0.196058 0.098 Uiso 1 1 calc R U . . .
 C8 C 0.4374(9) 0.1440(9) -0.0184(7) 0.063(3) Uani 1 1 d . . . . .
 H00W H 0.441607 0.200903 -0.069027 0.095 Uiso 1 1 calc R U . . .
 H00X H 0.366439 0.111920 0.004489 0.095 Uiso 1 1 calc R U . . .
 H00Y H 0.485981 0.095959 -0.032135 0.095 Uiso 1 1 calc R U . . .
 C9 C 0.6175(8) 0.2245(9) 0.0216(6) 0.056(3) Uani 1 1 d . . . . .
 H00G H 0.651667 0.180120 -0.008055 0.084 Uiso 1 1 calc R U . . .
 H00H H 0.645355 0.218409 0.068835 0.084 Uiso 1 1 calc R U . . .
 H00I H 0.630485 0.293489 -0.016627 0.084 Uiso 1 1 calc R U . . .
 C10 C 0.3518(8) 0.6379(8) -0.1506(6) 0.055(2) Uani 1 1 d . . . . .
 H1 H 0.391573 0.599024 -0.183409 0.083 Uiso 1 1 calc R U . . .
 HE H 0.397084 0.663365 -0.125036 0.083 Uiso 1 1 calc R U . . .
 HF H 0.325261 0.693939 -0.187144 0.083 Uiso 1 1 calc R U . . .
 C11 C 0.1478(8) 0.6434(7) -0.0292(6) 0.050(2) Uani 1 1 d . . . . .
 H2 H 0.130628 0.691885 -0.076980 0.075 Uiso 1 1 calc R U . . .
 HG H 0.180613 0.678674 -0.001664 0.075 Uiso 1 1 calc R U . . .
 HH H 0.084065 0.604932 0.010521 0.075 Uiso 1 1 calc R U . . .
 C12 C 0.1711(9) 0.4995(8) -0.1252(6) 0.061(3) Uani 1 1 d . . . . .
 H00D H 0.153507 0.552792 -0.170008 0.091 Uiso 1 1 calc R U . . .
 H00E H 0.107251 0.460292 -0.086292 0.091 Uiso 1 1 calc R U . . .
 H00F H 0.217043 0.456120 -0.149317 0.091 Uiso 1 1 calc R U . . .
 C13 C 0.3651(7) 0.4032(7) 0.3047(5) 0.041(2) Uani 1 1 d . . . . .
 H00J H 0.434146 0.409120 0.308262 0.049 Uiso 1 1 calc R U . . .
 C14 C 0.3044(7) 0.4827(7) 0.2874(5) 0.042(2) Uani 1 1 d . . . . .
 C15 C 0.2050(7) 0.4442(7) 0.2846(5) 0.044(2) Uani 1 1 d . . . . .
 C16 C 0.2149(7) 0.3400(7) 0.3027(5) 0.046(2) Uani 1 1 d . . . . .
 H018 H 0.162328 0.294033 0.305266 0.055 Uiso 1 1 calc R U . . .
 C17 C 0.3124(7) 0.3131(7) 0.3164(5) 0.044(2) Uani 1 1 d . . . . .
 C18 C 0.2933(9) 0.5989(8) 0.3713(6) 0.059(3) Uani 1 1 d . . . . .
 H00N H 0.217459 0.588188 0.385939 0.089 Uiso 1 1 calc R U . . .
 H00O H 0.312492 0.666106 0.369225 0.089 Uiso 1 1 calc R U . . .
 H00P H 0.319213 0.549601 0.413585 0.089 Uiso 1 1 calc R U . . .
 C19 C 0.3205(9) 0.6740(8) 0.2176(6) 0.060(3) Uani 1 1 d . . . . .
 H01M H 0.356676 0.668387 0.163231 0.089 Uiso 1 1 calc R U . . .
 H01N H 0.345364 0.736439 0.221130 0.089 Uiso 1 1 calc R U . . .
 H01O H 0.245466 0.673538 0.224024 0.089 Uiso 1 1 calc R U . . .
 C20 C 0.4576(9) 0.5959(8) 0.2738(7) 0.063(3) Uani 1 1 d . . . . .
 H00A H 0.475428 0.540822 0.317169 0.095 Uiso 1 1 calc R U . . .
 H00B H 0.478244 0.659460 0.277809 0.095 Uiso 1 1 calc R U . . .
 H00C H 0.494201 0.592611 0.218644 0.095 Uiso 1 1 calc R U . . .
 C21 C 0.3416(8) 0.5878(7) 0.2857(5) 0.051(2) Uani 1 1 d . . . . .
 C22 C 0.1207(8) 0.5544(8) 0.1805(6) 0.057(3) Uani 1 1 d . . . . .
 H01G H 0.177900 0.605986 0.162614 0.085 Uiso 1 1 calc R U . . .
 H01H H 0.056443 0.585879 0.174621 0.085 Uiso 1 1 calc R U . . .
 H01I H 0.136902 0.511639 0.145801 0.085 Uiso 1 1 calc R U . . .
 C23 C 0.0647(10) 0.5573(9) 0.3253(7) 0.067(3) Uani 1 1 d . . . . .
 H00T H 0.052205 0.518704 0.384734 0.100 Uiso 1 1 calc R U . . .
 H00U H -0.000592 0.582284 0.314943 0.100 Uiso 1 1 calc R U . . .
 H00V H 0.115892 0.613715 0.309912 0.100 Uiso 1 1 calc R U . . .
 C24 C 0.0187(8) 0.4113(9) 0.2936(6) 0.061(3) Uani 1 1 d . . . . .
 H00Z H 0.040891 0.368303 0.259592 0.091 Uiso 1 1 calc R U . . .
 HA H -0.043011 0.443489 0.281489 0.091 Uiso 1 1 calc R U . . .
 HB H 0.002003 0.371059 0.352925 0.091 Uiso 1 1 calc R U . . .
 C25 C 0.1062(8) 0.4907(7) 0.2729(5) 0.049(2) Uani 1 1 d . . . . .
 C26 C 0.4599(8) 0.2024(8) 0.3104(6) 0.057(3) Uani 1 1 d . . . . .
 H00 H 0.470412 0.213841 0.250835 0.085 Uiso 1 1 calc R U . . .
 HC H 0.480722 0.136270 0.336925 0.085 Uiso 1 1 calc R U . . .
 HD H 0.502098 0.253319 0.317062 0.085 Uiso 1 1 calc R U . . .
 C27 C 0.2780(9) 0.1303(8) 0.3447(6) 0.056(3) Uani 1 1 d . . . . .
 H01D H 0.204906 0.140504 0.366867 0.083 Uiso 1 1 calc R U . . .
 H01E H 0.292970 0.064049 0.377018 0.083 Uiso 1 1 calc R U . . .
 H01F H 0.291627 0.135340 0.286005 0.083 Uiso 1 1 calc R U . . .
 C28 C 0.3330(9) 0.1880(7) 0.4458(5) 0.054(2) Uani 1 1 d . . . . .
 H00Q H 0.379347 0.235709 0.452280 0.081 Uiso 1 1 calc R U . . .
 H00R H 0.350424 0.120047 0.471417 0.081 Uiso 1 1 calc R U . . .
 H00S H 0.260721 0.195334 0.473309 0.081 Uiso 1 1 calc R U . . .
 C29 C 0.3464(7) 0.2084(7) 0.3512(5) 0.047(2) Uani 1 1 d . . . . .
 K1 K 0.08027(17) 0.14196(15) 0.73025(11) 0.0493(5) Uani 1 1 d . . . . .
 O00D O 0.2226(6) 0.3129(6) 0.6785(5) 0.069(2) Uani 1 1 d . . . . .
 O00F O 0.0868(8) -0.0324(6) 0.6826(5) 0.080(2) Uani 1 1 d . . . . .
 O006 O 0.1250(5) 0.2761(5) 0.5690(4) 0.0560(17) Uani 1 1 d . . . . .
 O007 O -0.1380(5) 0.1402(5) 0.7765(4) 0.0525(16) Uani 1 1 d . . . . .
 O008 O -0.0281(6) 0.1245(6) 0.8976(4) 0.067(2) Uani 1 1 d . . . . .
 O009 O 0.2259(8) 0.0020(6) 0.7691(5) 0.082(2) Uani 1 1 d . . . . .
 N00A N -0.0389(7) 0.1237(6) 0.6112(5) 0.054(2) Uani 1 1 d . . . . .
 N01E N 0.2000(8) 0.1592(7) 0.8460(6) 0.069(3) Uani 1 1 d . . . . .
 C00Q C 0.0497(9) 0.2907(8) 0.5232(6) 0.058(3) Uani 1 1 d . . . . .
 H H -0.009383 0.323486 0.548576 0.069 Uiso 1 1 calc R U . . .
 H3 H 0.081317 0.333965 0.464715 0.069 Uiso 1 1 calc R U . . .
 C00Z C -0.1942(9) 0.1049(8) 0.7316(6) 0.061(3) Uani 1 1 d . . . . .
 H4 H -0.267084 0.122596 0.745118 0.074 Uiso 1 1 calc R U . . .
 HI H -0.194763 0.031465 0.747859 0.074 Uiso 1 1 calc R U . . .
 C01B C -0.1843(9) 0.0998(9) 0.8657(6) 0.068(3) Uani 1 1 d . . . . .
 H01X H -0.176932 0.027205 0.885873 0.081 Uiso 1 1 calc R U . . .
 H01Y H -0.259312 0.110319 0.879371 0.081 Uiso 1 1 calc R U . . .
 C01C C -0.0432(9) 0.0191(9) 0.6141(7) 0.070(3) Uani 1 1 d . . . . .
 H01Z H -0.067696 0.015273 0.566950 0.084 Uiso 1 1 calc R U . . .
 HJ H -0.094406 -0.021297 0.666620 0.084 Uiso 1 1 calc R U . . .
 C01D C 0.0259(11) 0.1742(11) 0.9347(8) 0.083(4) Uani 1 1 d . . . . .
 H01 H -0.013971 0.162669 0.993445 0.100 Uiso 1 1 calc R U . . .
 HK H 0.034061 0.246814 0.904108 0.100 Uiso 1 1 calc R U . . .
 C01F C 0.1309(12) 0.1344(12) 0.9312(7) 0.087(4) Uani 1 1 d . . . . .
 H5 H 0.164546 0.161616 0.964021 0.104 Uiso 1 1 calc R U . . .
 HL H 0.121494 0.061061 0.957674 0.104 Uiso 1 1 calc R U . . .
 C01G C 0.2699(10) 0.3429(10) 0.5913(7) 0.079(4) Uani 1 1 d . . . . .
 H6 H 0.312146 0.289828 0.577941 0.095 Uiso 1 1 calc R U . . .
 HM H 0.316950 0.403806 0.573779 0.095 Uiso 1 1 calc R U . . .
 C01H C 0.2820(11) 0.0922(10) 0.8439(8) 0.078(4) Uani 1 1 d . . . . .
 H7 H 0.307257 0.081728 0.893666 0.094 Uiso 1 1 calc R U . . .
 HN H 0.340819 0.124198 0.793845 0.094 Uiso 1 1 calc R U . . .
 C01I C 0.2963(11) 0.3044(10) 0.7263(9) 0.083(4) Uani 1 1 d . . . . .
 H8 H 0.331087 0.371030 0.713068 0.100 Uiso 1 1 calc R U . . .
 HO H 0.350247 0.260671 0.710491 0.100 Uiso 1 1 calc R U . . .
 C01J C 0.2500(12) -0.0066(10) 0.8421(8) 0.083(4) Uani 1 1 d . . . . .
 H9 H 0.307171 -0.050793 0.847594 0.100 Uiso 1 1 calc R U . . .
 HP H 0.188602 -0.037451 0.890212 0.100 Uiso 1 1 calc R U . . .
 C01K C 0.1993(18) -0.0945(11) 0.7665(11) 0.120(6) Uani 1 1 d . . . . .
 H10 H 0.136578 -0.126855 0.812758 0.144 Uiso 1 1 calc R U . . .
 HQ H 0.257201 -0.137609 0.773093 0.144 Uiso 1 1 calc R U . . .
 C01M C 0.0585(11) -0.0240(10) 0.6096(8) 0.076(3) Uani 1 1 d . . . . .
 H11 H 0.053775 -0.090564 0.603832 0.091 Uiso 1 1 calc R U . . .
 HR H 0.112013 0.019308 0.560078 0.091 Uiso 1 1 calc R U . . .
 C01N C 0.2450(11) 0.2634(11) 0.8160(8) 0.082(4) Uani 1 1 d . . . . .
 H12 H 0.188768 0.305798 0.830280 0.098 Uiso 1 1 calc R U . . .
 HS H 0.296173 0.267281 0.846429 0.098 Uiso 1 1 calc R U . . .
 C01O C 0.1792(17) -0.0811(12) 0.6846(12) 0.120(6) Uani 1 1 d . . . . .
 H13 H 0.238195 -0.040673 0.638348 0.144 Uiso 1 1 calc R U . . .
 HT H 0.171586 -0.146721 0.677816 0.144 Uiso 1 1 calc R U . . .
 C013 C -0.1436(8) 0.1512(9) 0.6405(6) 0.063(3) Uani 1 1 d . . . . .
 H01P H -0.187592 0.132439 0.609816 0.076 Uiso 1 1 calc R U . . .
 H01Q H -0.141195 0.224498 0.626070 0.076 Uiso 1 1 calc R U . . .
 C014 C -0.1324(9) 0.1492(10) 0.9061(6) 0.067(3) Uani 1 1 d . . . . .
 H01R H -0.133367 0.222220 0.881122 0.080 Uiso 1 1 calc R U . . .
 H01S H -0.170481 0.129556 0.966175 0.080 Uiso 1 1 calc R U . . .
 C015 C 0.1912(9) 0.3630(8) 0.5446(7) 0.063(3) Uani 1 1 d . . . . .
 H01T H 0.150167 0.417612 0.556285 0.076 Uiso 1 1 calc R U . . .
 H01U H 0.226029 0.384097 0.483890 0.076 Uiso 1 1 calc R U . . .
 C017 C 0.0124(9) 0.1915(9) 0.5251(6) 0.062(3) Uani 1 1 d . . . . .
 H01V H -0.037454 0.201139 0.491258 0.075 Uiso 1 1 calc R U . . .
 H01W H 0.072239 0.159826 0.499295 0.075 Uiso 1 1 calc R U . . .

loop_
  _atom_site_aniso_label
  _atom_site_aniso_U_11
  _atom_site_aniso_U_22
  _atom_site_aniso_U_33
  _atom_site_aniso_U_23
  _atom_site_aniso_U_13
  _atom_site_aniso_U_12
 Gd1 0.0371(3) 0.0455(3) 0.0376(2) -0.01570(19) -0.00801(19) -0.0051(2)
 Sn1 0.0318(3) 0.0443(3) 0.0399(3) -0.0174(2) -0.0074(2) -0.0016(3)
 Si1 0.0452(15) 0.0488(14) 0.0535(13) -0.0240(11) -0.0191(11) 0.0044(12)
 Si2 0.0411(14) 0.0451(14) 0.0445(12) -0.0152(10) -0.0130(11) 0.0020(11)
 C1 0.031(5) 0.057(6) 0.041(4) -0.020(4) -0.012(4) 0.009(4)
 C2 0.048(6) 0.031(4) 0.046(5) -0.005(4) -0.017(4) -0.009(4)
 C3 0.038(5) 0.042(5) 0.038(4) -0.014(4) -0.012(4) 0.005(4)
 C4 0.028(5) 0.049(5) 0.053(5) -0.007(4) -0.014(4) -0.002(4)
 C5 0.043(6) 0.055(6) 0.059(5) -0.020(5) -0.016(4) -0.005(5)
 C6 0.042(6) 0.052(6) 0.050(5) -0.015(4) -0.011(4) -0.007(4)
 C7 0.068(8) 0.061(7) 0.079(7) -0.030(6) -0.030(6) 0.023(6)
 C8 0.072(8) 0.070(7) 0.072(6) -0.042(6) -0.038(6) 0.014(6)
 C9 0.046(6) 0.072(7) 0.055(5) -0.026(5) -0.016(5) 0.010(5)
 C10 0.054(6) 0.064(6) 0.044(5) -0.018(5) -0.008(4) 0.008(5)
 C11 0.046(6) 0.055(6) 0.051(5) -0.018(4) -0.017(4) 0.003(5)
 C12 0.062(7) 0.069(7) 0.053(5) -0.014(5) -0.026(5) -0.002(6)
 C13 0.040(5) 0.044(5) 0.041(4) -0.017(4) -0.011(4) -0.002(4)
 C14 0.049(6) 0.048(5) 0.031(4) -0.014(4) -0.009(4) -0.011(4)
 C15 0.043(6) 0.056(6) 0.040(4) -0.025(4) -0.012(4) 0.009(4)
 C16 0.036(5) 0.063(6) 0.037(4) -0.019(4) -0.005(4) -0.006(4)
 C17 0.036(5) 0.057(6) 0.036(4) -0.014(4) -0.007(4) -0.003(4)
 C18 0.078(8) 0.051(6) 0.050(5) -0.022(4) -0.014(5) -0.007(5)
 C19 0.068(7) 0.053(6) 0.056(6) -0.020(5) -0.011(5) -0.013(5)
 C20 0.081(8) 0.051(6) 0.067(6) -0.023(5) -0.031(6) -0.014(6)
 C21 0.063(7) 0.053(6) 0.039(4) -0.017(4) -0.015(4) -0.005(5)
 C22 0.054(6) 0.067(7) 0.045(5) -0.015(5) -0.012(4) 0.010(5)
 C23 0.066(8) 0.069(7) 0.067(6) -0.026(6) -0.018(6) 0.007(6)
 C24 0.052(7) 0.076(7) 0.053(5) -0.021(5) -0.015(5) 0.008(6)
 C25 0.051(6) 0.056(6) 0.044(5) -0.015(4) -0.020(4) 0.010(5)
 C26 0.053(7) 0.059(6) 0.054(5) -0.013(5) -0.016(5) 0.007(5)
 C27 0.062(7) 0.052(6) 0.055(5) -0.015(5) -0.024(5) 0.003(5)
 C28 0.068(7) 0.048(6) 0.044(5) -0.008(4) -0.021(5) 0.012(5)
 C29 0.042(6) 0.051(6) 0.044(5) -0.010(4) -0.015(4) -0.002(4)
 K1 0.0558(13) 0.0502(11) 0.0453(10) -0.0188(8) -0.0156(9) -0.0011(10)
 O00D 0.059(5) 0.085(5) 0.074(5) -0.041(4) -0.018(4) -0.011(4)
 O00F 0.120(7) 0.067(5) 0.081(5) -0.044(4) -0.049(5) 0.021(5)
 O006 0.060(4) 0.055(4) 0.048(3) -0.014(3) -0.011(3) -0.012(3)
 O007 0.051(4) 0.060(4) 0.045(3) -0.017(3) -0.012(3) 0.005(3)
 O008 0.080(6) 0.075(5) 0.055(4) -0.028(4) -0.025(4) 0.026(4)
 O009 0.118(7) 0.071(5) 0.087(5) -0.043(4) -0.058(5) 0.036(5)
 N00A 0.054(5) 0.055(5) 0.057(5) -0.026(4) -0.011(4) -0.012(4)
 N01E 0.080(7) 0.067(6) 0.081(6) -0.038(5) -0.042(5) 0.023(5)
 C00Q 0.068(7) 0.059(6) 0.044(5) -0.015(4) -0.016(5) -0.011(5)
 C00Z 0.062(7) 0.059(6) 0.065(6) -0.028(5) -0.011(5) -0.010(5)
 C01B 0.066(8) 0.073(7) 0.048(5) -0.011(5) -0.001(5) 0.006(6)
 C01C 0.064(8) 0.088(8) 0.061(6) -0.034(6) -0.011(5) -0.026(7)
 C01D 0.100(11) 0.105(10) 0.071(7) -0.052(7) -0.041(7) 0.032(8)
 C01F 0.116(12) 0.114(11) 0.064(7) -0.057(7) -0.047(7) 0.029(9)
 C01G 0.076(9) 0.086(9) 0.075(7) -0.039(6) -0.004(6) -0.032(7)
 C01H 0.092(9) 0.096(9) 0.081(7) -0.046(7) -0.062(7) 0.028(8)
 C01I 0.081(9) 0.072(8) 0.120(11) -0.047(8) -0.045(8) -0.008(7)
 C01J 0.110(11) 0.091(9) 0.068(7) -0.038(7) -0.043(7) 0.027(8)
 C01K 0.20(2) 0.075(10) 0.131(13) -0.050(9) -0.093(13) 0.051(11)
 C01M 0.083(9) 0.082(8) 0.078(7) -0.048(7) -0.021(6) 0.000(7)
 C01N 0.092(10) 0.098(10) 0.090(9) -0.047(8) -0.060(8) 0.016(8)
 C01O 0.182(19) 0.089(11) 0.151(14) -0.077(11) -0.101(14) 0.065(12)
 C013 0.054(7) 0.083(8) 0.062(6) -0.033(6) -0.021(5) -0.006(6)
 C014 0.074(8) 0.085(8) 0.045(5) -0.028(5) -0.014(5) 0.025(7)
 C015 0.057(7) 0.065(7) 0.063(6) -0.028(5) -0.001(5) -0.024(6)
 C017 0.064(7) 0.085(8) 0.039(5) -0.023(5) -0.015(5) 0.002(6)

_geom_special_details
;
 All esds (except the esd in the dihedral angle between two l.s. planes)
 are estimated using the full covariance matrix.  The cell esds are taken
 into account individually in the estimation of esds in distances, angles
 and torsion angles; correlations between esds in cell parameters are only
 used when they are defined by crystal symmetry.  An approximate (isotropic)
 treatment of cell esds is used for estimating esds involving l.s. planes.
;
loop_
  _geom_bond_atom_site_label_1
  _geom_bond_atom_site_label_2
  _geom_bond_distance
  _geom_bond_site_symmetry_2
  _geom_bond_publ_flag
 Gd1 Sn1 3.1028(7) . ?
 Gd1 Sn1 3.1799(7) 2_665 ?
 Gd1 C1 2.470(9) . ?
 Gd1 C2 2.611(8) . ?
 Gd1 C3 2.648(8) . ?
 Gd1 C4 2.580(9) . ?
 Gd1 C13 2.807(8) . ?
 Gd1 C14 2.835(8) . ?
 Gd1 C15 2.782(8) . ?
 Gd1 C16 2.720(8) . ?
 Gd1 C17 2.796(8) . ?
 Sn1 Sn1 3.0991(10) 2_665 ?
 Sn1 C1 2.263(9) . ?
 Sn1 C4 2.228(9) . ?
 Si1 C1 1.840(10) . ?
 Si1 C7 1.891(11) . ?
 Si1 C8 1.886(9) . ?
 Si1 C9 1.892(10) . ?
 Si2 C4 1.844(9) . ?
 Si2 C10 1.871(10) . ?
 Si2 C11 1.884(10) . ?
 Si2 C12 1.916(10) . ?
 C2 C1 1.460(13) . ?
 C2 C5 1.531(12) . ?
 C3 C2 1.399(13) . ?
 C3 C4 1.408(12) . ?
 C3 C6 1.520(13) . ?
 C5 H01J 0.9800 . ?
 C5 H01K 0.9800 . ?
 C5 H01L 0.9800 . ?
 C6 H00K 0.9800 . ?
 C6 H00L 0.9800 . ?
 C6 H00M 0.9800 . ?
 C7 H01A 0.9800 . ?
 C7 H01B 0.9800 . ?
 C7 H01C 0.9800 . ?
 C8 H00W 0.9800 . ?
 C8 H00X 0.9800 . ?
 C8 H00Y 0.9800 . ?
 C9 H00G 0.9800 . ?
 C9 H00H 0.9800 . ?
 C9 H00I 0.9800 . ?
 C10 H1 0.9800 . ?
 C10 HE 0.9800 . ?
 C10 HF 0.9800 . ?
 C11 H2 0.9800 . ?
 C11 HG 0.9800 . ?
 C11 HH 0.9800 . ?
 C12 H00D 0.9800 . ?
 C12 H00E 0.9800 . ?
 C12 H00F 0.9800 . ?
 C13 H00J 0.9500 . ?
 C14 C13 1.386(14) . ?
 C14 C15 1.465(13) . ?
 C14 C21 1.572(13) . ?
 C15 C16 1.425(14) . ?
 C16 H018 0.9500 . ?
 C17 C13 1.400(12) . ?
 C17 C16 1.417(13) . ?
 C17 C29 1.531(14) . ?
 C18 H00N 0.9800 . ?
 C18 H00O 0.9800 . ?
 C18 H00P 0.9800 . ?
 C18 C21 1.532(13) . ?
 C19 H01M 0.9800 . ?
 C19 H01N 0.9800 . ?
 C19 H01O 0.9800 . ?
 C20 H00A 0.9800 . ?
 C20 H00B 0.9800 . ?
 C20 H00C 0.9800 . ?
 C20 C21 1.511(15) . ?
 C21 C19 1.498(15) . ?
 C22 H01G 0.9800 . ?
 C22 H01H 0.9800 . ?
 C22 H01I 0.9800 . ?
 C23 H00T 0.9800 . ?
 C23 H00U 0.9800 . ?
 C23 H00V 0.9800 . ?
 C24 H00Z 0.9800 . ?
 C24 HA 0.9800 . ?
 C24 HB 0.9800 . ?
 C25 C15 1.505(14) . ?
 C25 C22 1.545(13) . ?
 C25 C23 1.530(15) . ?
 C25 C24 1.524(14) . ?
 C26 H00 0.9800 . ?
 C26 HC 0.9800 . ?
 C26 HD 0.9800 . ?
 C27 H01D 0.9800 . ?
 C27 H01E 0.9800 . ?
 C27 H01F 0.9800 . ?
 C28 H00Q 0.9800 . ?
 C28 H00R 0.9800 . ?
 C28 H00S 0.9800 . ?
 C29 C26 1.510(14) . ?
 C29 C27 1.502(13) . ?
 C29 C28 1.556(12) . ?
 K1 O00D 2.852(7) . ?
 K1 O00F 2.862(8) . ?
 K1 O006 2.769(6) . ?
 K1 O007 2.814(7) . ?
 K1 O008 2.846(7) . ?
 K1 O009 2.824(9) . ?
 K1 N00A 3.031(8) . ?
 K1 N01E 2.984(9) . ?
 O00D C01G 1.415(13) . ?
 O00D C01I 1.441(14) . ?
 O00F C01M 1.406(14) . ?
 O00F C01O 1.414(19) . ?
 O006 C00Q 1.428(12) . ?
 O006 C015 1.408(11) . ?
 O007 C00Z 1.427(12) . ?
 O007 C01B 1.444(11) . ?
 O008 C01D 1.421(15) . ?
 O008 C014 1.417(14) . ?
 O009 C01J 1.378(13) . ?
 O009 C01K 1.442(18) . ?
 N00A C01C 1.476(15) . ?
 N00A C013 1.453(14) . ?
 N00A C017 1.487(13) . ?
 N01E C01F 1.466(16) . ?
 N01E C01H 1.446(16) . ?
 N01E C01N 1.477(16) . ?
 C00Q H 0.9900 . ?
 C00Q H3 0.9900 . ?
 C00Q C017 1.492(15) . ?
 C00Z H4 0.9900 . ?
 C00Z HI 0.9900 . ?
 C00Z C013 1.487(15) . ?
 C01B H01X 0.9900 . ?
 C01B H01Y 0.9900 . ?
 C01C H01Z 0.9900 . ?
 C01C HJ 0.9900 . ?
 C01C C01M 1.479(18) . ?
 C01D H01 0.9900 . ?
 C01D HK 0.9900 . ?
 C01D C01F 1.502(19) . ?
 C01F H5 0.9900 . ?
 C01F HL 0.9900 . ?
 C01G H6 0.9900 . ?
 C01G HM 0.9900 . ?
 C01H H7 0.9900 . ?
 C01H HN 0.9900 . ?
 C01H C01J 1.489(18) . ?
 C01I H8 0.9900 . ?
 C01I HO 0.9900 . ?
 C01I C01N 1.462(19) . ?
 C01J H9 0.9900 . ?
 C01J HP 0.9900 . ?
 C01K H10 0.9900 . ?
 C01K HQ 0.9900 . ?
 C01K C01O 1.49(2) . ?
 C01M H11 0.9900 . ?
 C01M HR 0.9900 . ?
 C01N H12 0.9900 . ?
 C01N HS 0.9900 . ?
 C01O H13 0.9900 . ?
 C01O HT 0.9900 . ?
 C013 H01P 0.9900 . ?
 C013 H01Q 0.9900 . ?
 C014 C01B 1.446(17) . ?
 C014 H01R 0.9900 . ?
 C014 H01S 0.9900 . ?
 C015 C01G 1.474(18) . ?
 C015 H01T 0.9900 . ?
 C015 H01U 0.9900 . ?
 C017 H01V 0.9900 . ?
 C017 H01W 0.9900 . ?

loop_
  _geom_angle_atom_site_label_1
  _geom_angle_atom_site_label_2
  _geom_angle_atom_site_label_3
  _geom_angle
  _geom_angle_site_symmetry_1
  _geom_angle_site_symmetry_3
  _geom_angle_publ_flag
 Sn1 Gd1 Sn1 59.097(18) . 2_665 ?
 C1 Gd1 Sn1 94.4(2) . 2_665 ?
 C1 Gd1 Sn1 46.2(2) . . ?
 C1 Gd1 C2 33.3(3) . . ?
 C1 Gd1 C3 58.1(3) . . ?
 C1 Gd1 C4 69.0(3) . . ?
 C1 Gd1 C13 124.9(3) . . ?
 C1 Gd1 C14 152.3(3) . . ?
 C1 Gd1 C15 141.3(3) . . ?
 C1 Gd1 C16 112.8(3) . . ?
 C1 Gd1 C17 104.6(3) . . ?
 C2 Gd1 Sn1 120.58(19) . 2_665 ?
 C2 Gd1 Sn1 62.12(19) . . ?
 C2 Gd1 C3 30.9(3) . . ?
 C2 Gd1 C13 130.7(2) . . ?
 C2 Gd1 C14 142.0(3) . . ?
 C2 Gd1 C15 114.8(3) . . ?
 C2 Gd1 C16 93.9(3) . . ?
 C2 Gd1 C17 102.0(3) . . ?
 C3 Gd1 Sn1 115.87(18) . 2_665 ?
 C3 Gd1 Sn1 61.76(18) . . ?
 C3 Gd1 C13 146.0(3) . . ?
 C3 Gd1 C14 134.9(3) . . ?
 C3 Gd1 C15 105.3(3) . . ?
 C3 Gd1 C16 98.6(3) . . ?
 C3 Gd1 C17 119.7(3) . . ?
 C4 Gd1 Sn1 86.94(19) . 2_665 ?
 C4 Gd1 Sn1 45.0(2) . . ?
 C4 Gd1 C2 55.9(3) . . ?
 C4 Gd1 C3 31.2(3) . . ?
 C4 Gd1 C13 164.4(3) . . ?
 C4 Gd1 C14 136.4(3) . . ?
 C4 Gd1 C15 116.5(3) . . ?
 C4 Gd1 C16 123.6(3) . . ?
 C4 Gd1 C17 149.9(3) . . ?
 C13 Gd1 Sn1 148.87(19) . . ?
 C13 Gd1 Sn1 98.04(18) . 2_665 ?
 C13 Gd1 C14 28.4(3) . . ?
 C14 Gd1 Sn1 97.28(17) . 2_665 ?
 C14 Gd1 Sn1 155.71(17) . . ?
 C15 Gd1 Sn1 160.81(19) . . ?
 C15 Gd1 Sn1 123.39(19) . 2_665 ?
 C15 Gd1 C13 48.7(3) . . ?
 C15 Gd1 C14 30.2(3) . . ?
 C15 Gd1 C17 50.0(3) . . ?
 C16 Gd1 Sn1 156.0(2) . . ?
 C16 Gd1 Sn1 144.15(19) . 2_665 ?
 C16 Gd1 C13 47.5(3) . . ?
 C16 Gd1 C14 48.3(3) . . ?
 C16 Gd1 C15 30.0(3) . . ?
 C16 Gd1 C17 29.7(3) . . ?
 C17 Gd1 Sn1 147.7(2) . . ?
 C17 Gd1 Sn1 123.15(18) . 2_665 ?
 C17 Gd1 C13 28.9(3) . . ?
 C17 Gd1 C14 48.4(3) . . ?
 Gd1 Sn1 Gd1 120.904(18) . 2_665 ?
 Sn1 Sn1 Gd1 59.213(18) 2_665 2_665 ?
 Sn1 Sn1 Gd1 61.691(18) 2_665 . ?
 C1 Sn1 Gd1 52.0(2) . . ?
 C1 Sn1 Gd1 142.1(2) . 2_665 ?
 C1 Sn1 Sn1 101.1(2) . 2_665 ?
 C4 Sn1 Gd1 55.0(2) . . ?
 C4 Sn1 Gd1 130.8(2) . 2_665 ?
 C4 Sn1 Sn1 95.5(2) . 2_665 ?
 C4 Sn1 C1 79.2(3) . . ?
 C1 Si1 C7 119.8(4) . . ?
 C1 Si1 C8 111.1(5) . . ?
 C1 Si1 C9 112.1(5) . . ?
 C7 Si1 C9 103.0(5) . . ?
 C8 Si1 C7 103.3(5) . . ?
 C8 Si1 C9 106.3(5) . . ?
 C4 Si2 C10 110.2(4) . . ?
 C4 Si2 C11 117.6(4) . . ?
 C4 Si2 C12 112.5(5) . . ?
 C10 Si2 C11 106.1(5) . . ?
 C10 Si2 C12 104.1(5) . . ?
 C11 Si2 C12 105.3(5) . . ?
 Sn1 C1 Gd1 81.8(3) . . ?
 Si1 C1 Gd1 152.1(4) . . ?
 Si1 C1 Sn1 110.3(4) . . ?
 C2 C1 Gd1 78.7(5) . . ?
 C2 C1 Sn1 104.1(6) . . ?
 C2 C1 Si1 120.0(7) . . ?
 C1 C2 Gd1 68.1(5) . . ?
 C1 C2 C5 120.9(8) . . ?
 C3 C2 Gd1 76.1(5) . . ?
 C3 C2 C1 121.2(7) . . ?
 C3 C2 C5 117.9(8) . . ?
 C5 C2 Gd1 129.5(6) . . ?
 C2 C3 Gd1 73.1(5) . . ?
 C2 C3 C4 120.1(8) . . ?
 C2 C3 C6 118.1(8) . . ?
 C4 C3 Gd1 71.7(5) . . ?
 C4 C3 C6 121.7(8) . . ?
 C6 C3 Gd1 129.9(6) . . ?
 Sn1 C4 Gd1 80.0(3) . . ?
 Si2 C4 Gd1 146.5(5) . . ?
 Si2 C4 Sn1 113.3(4) . . ?
 C3 C4 Gd1 77.1(5) . . ?
 C3 C4 Sn1 107.8(6) . . ?
 C3 C4 Si2 122.8(6) . . ?
 C2 C5 H01J 109.5 . . ?
 C2 C5 H01K 109.5 . . ?
 C2 C5 H01L 109.5 . . ?
 H01J C5 H01K 109.5 . . ?
 H01J C5 H01L 109.5 . . ?
 H01K C5 H01L 109.5 . . ?
 C3 C6 H00K 109.5 . . ?
 C3 C6 H00L 109.5 . . ?
 C3 C6 H00M 109.5 . . ?
 H00K C6 H00L 109.5 . . ?
 H00K C6 H00M 109.5 . . ?
 H00L C6 H00M 109.5 . . ?
 Si1 C7 H01A 109.5 . . ?
 Si1 C7 H01B 109.5 . . ?
 Si1 C7 H01C 109.5 . . ?
 H01A C7 H01B 109.5 . . ?
 H01A C7 H01C 109.5 . . ?
 H01B C7 H01C 109.5 . . ?
 Si1 C8 H00W 109.5 . . ?
 Si1 C8 H00X 109.5 . . ?
 Si1 C8 H00Y 109.5 . . ?
 H00W C8 H00X 109.5 . . ?
 H00W C8 H00Y 109.5 . . ?
 H00X C8 H00Y 109.5 . . ?
 Si1 C9 H00G 109.5 . . ?
 Si1 C9 H00H 109.5 . . ?
 Si1 C9 H00I 109.5 . . ?
 H00G C9 H00H 109.5 . . ?
 H00G C9 H00I 109.5 . . ?
 H00H C9 H00I 109.5 . . ?
 Si2 C10 H1 109.5 . . ?
 Si2 C10 HE 109.5 . . ?
 Si2 C10 HF 109.5 . . ?
 H1 C10 HE 109.5 . . ?
 H1 C10 HF 109.5 . . ?
 HE C10 HF 109.5 . . ?
 Si2 C11 H2 109.5 . . ?
 Si2 C11 HG 109.5 . . ?
 Si2 C11 HH 109.5 . . ?
 H2 C11 HG 109.5 . . ?
 H2 C11 HH 109.5 . . ?
 HG C11 HH 109.5 . . ?
 Si2 C12 H00D 109.5 . . ?
 Si2 C12 H00E 109.5 . . ?
 Si2 C12 H00F 109.5 . . ?
 H00D C12 H00E 109.5 . . ?
 H00D C12 H00F 109.5 . . ?
 H00E C12 H00F 109.5 . . ?
 Gd1 C13 H00J 115.6 . . ?
 C14 C13 Gd1 76.9(5) . . ?
 C14 C13 H00J 124.1 . . ?
 C14 C13 C17 111.8(8) . . ?
 C17 C13 Gd1 75.1(5) . . ?
 C17 C13 H00J 124.1 . . ?
 C13 C14 Gd1 74.7(5) . . ?
 C13 C14 C15 107.8(8) . . ?
 C13 C14 C21 120.1(8) . . ?
 C15 C14 Gd1 72.9(4) . . ?
 C15 C14 C21 131.5(9) . . ?
 C21 C14 Gd1 124.7(5) . . ?
 C14 C15 Gd1 76.9(5) . . ?
 C14 C15 C25 133.7(9) . . ?
 C16 C15 Gd1 72.6(5) . . ?
 C16 C15 C14 103.8(8) . . ?
 C16 C15 C25 122.4(8) . . ?
 C25 C15 Gd1 118.0(5) . . ?
 Gd1 C16 H018 112.3 . . ?
 C15 C16 Gd1 77.4(5) . . ?
 C15 C16 H018 124.0 . . ?
 C17 C16 Gd1 78.1(5) . . ?
 C17 C16 C15 112.0(8) . . ?
 C17 C16 H018 124.0 . . ?
 C13 C17 Gd1 76.0(5) . . ?
 C13 C17 C16 104.6(8) . . ?
 C13 C17 C29 126.5(8) . . ?
 C16 C17 Gd1 72.2(5) . . ?
 C16 C17 C29 128.1(8) . . ?
 C29 C17 Gd1 124.4(6) . . ?
 H00N C18 H00O 109.5 . . ?
 H00N C18 H00P 109.5 . . ?
 H00O C18 H00P 109.5 . . ?
 C21 C18 H00N 109.5 . . ?
 C21 C18 H00O 109.5 . . ?
 C21 C18 H00P 109.5 . . ?
 H01M C19 H01N 109.5 . . ?
 H01M C19 H01O 109.5 . . ?
 H01N C19 H01O 109.5 . . ?
 C21 C19 H01M 109.5 . . ?
 C21 C19 H01N 109.5 . . ?
 C21 C19 H01O 109.5 . . ?
 H00A C20 H00B 109.5 . . ?
 H00A C20 H00C 109.5 . . ?
 H00B C20 H00C 109.5 . . ?
 C21 C20 H00A 109.5 . . ?
 C21 C20 H00B 109.5 . . ?
 C21 C20 H00C 109.5 . . ?
 C18 C21 C14 109.4(7) . . ?
 C19 C21 C14 114.5(7) . . ?
 C19 C21 C18 110.7(9) . . ?
 C19 C21 C20 106.3(8) . . ?
 C20 C21 C14 110.7(9) . . ?
 C20 C21 C18 104.7(8) . . ?
 H01G C22 H01H 109.5 . . ?
 H01G C22 H01I 109.5 . . ?
 H01H C22 H01I 109.5 . . ?
 C25 C22 H01G 109.5 . . ?
 C25 C22 H01H 109.5 . . ?
 C25 C22 H01I 109.5 . . ?
 H00T C23 H00U 109.5 . . ?
 H00T C23 H00V 109.5 . . ?
 H00U C23 H00V 109.5 . . ?
 C25 C23 H00T 109.5 . . ?
 C25 C23 H00U 109.5 . . ?
 C25 C23 H00V 109.5 . . ?
 H00Z C24 HA 109.5 . . ?
 H00Z C24 HB 109.5 . . ?
 HA C24 HB 109.5 . . ?
 C25 C24 H00Z 109.5 . . ?
 C25 C24 HA 109.5 . . ?
 C25 C24 HB 109.5 . . ?
 C15 C25 C22 110.7(8) . . ?
 C15 C25 C23 115.5(8) . . ?
 C15 C25 C24 111.1(8) . . ?
 C23 C25 C22 107.1(9) . . ?
 C24 C25 C22 105.3(8) . . ?
 C24 C25 C23 106.6(8) . . ?
 H00 C26 HC 109.5 . . ?
 H00 C26 HD 109.5 . . ?
 HC C26 HD 109.5 . . ?
 C29 C26 H00 109.5 . . ?
 C29 C26 HC 109.5 . . ?
 C29 C26 HD 109.5 . . ?
 H01D C27 H01E 109.5 . . ?
 H01D C27 H01F 109.5 . . ?
 H01E C27 H01F 109.5 . . ?
 C29 C27 H01D 109.5 . . ?
 C29 C27 H01E 109.5 . . ?
 C29 C27 H01F 109.5 . . ?
 H00Q C28 H00R 109.5 . . ?
 H00Q C28 H00S 109.5 . . ?
 H00R C28 H00S 109.5 . . ?
 C29 C28 H00Q 109.5 . . ?
 C29 C28 H00R 109.5 . . ?
 C29 C28 H00S 109.5 . . ?
 C17 C29 C28 106.7(8) . . ?
 C26 C29 C17 111.3(8) . . ?
 C26 C29 C28 107.7(8) . . ?
 C27 C29 C17 111.7(8) . . ?
 C27 C29 C26 111.8(9) . . ?
 C27 C29 C28 107.3(7) . . ?
 O00D K1 O00F 132.9(3) . . ?
 O00D K1 N00A 118.2(2) . . ?
 O00D K1 N01E 61.6(3) . . ?
 O00F K1 N00A 59.5(2) . . ?
 O00F K1 N01E 120.0(3) . . ?
 O006 K1 O00D 59.3(2) . . ?
 O006 K1 O00F 95.4(2) . . ?
 O006 K1 O007 99.6(2) . . ?
 O006 K1 O008 141.0(2) . . ?
 O006 K1 O009 117.9(3) . . ?
 O006 K1 N00A 59.3(2) . . ?
 O006 K1 N01E 120.5(3) . . ?
 O007 K1 O00D 125.7(2) . . ?
 O007 K1 O00F 95.4(3) . . ?
 O007 K1 O008 60.6(2) . . ?
 O007 K1 O009 135.5(3) . . ?
 O007 K1 N00A 60.3(2) . . ?
 O007 K1 N01E 120.4(2) . . ?
 O008 K1 O00D 103.1(2) . . ?
 O008 K1 O00F 118.3(2) . . ?
 O008 K1 N00A 120.1(2) . . ?
 O008 K1 N01E 60.6(3) . . ?
 O009 K1 O00D 95.2(3) . . ?
 O009 K1 O00F 60.0(2) . . ?
 O009 K1 O008 96.9(2) . . ?
 O009 K1 N00A 118.6(2) . . ?
 O009 K1 N01E 60.9(2) . . ?
 N01E K1 N00A 179.3(3) . . ?
 C01G O00D K1 110.2(6) . . ?
 C01G O00D C01I 113.3(9) . . ?
 C01I O00D K1 115.1(7) . . ?
 C01M O00F K1 117.0(7) . . ?
 C01M O00F C01O 111.6(10) . . ?
 C01O O00F K1 113.9(8) . . ?
 C00Q O006 K1 120.6(5) . . ?
 C015 O006 K1 120.7(6) . . ?
 C015 O006 C00Q 111.5(8) . . ?
 C00Z O007 K1 118.6(6) . . ?
 C00Z O007 C01B 112.1(8) . . ?
 C01B O007 K1 113.1(6) . . ?
 C01D O008 K1 113.8(7) . . ?
 C014 O008 K1 112.4(5) . . ?
 C014 O008 C01D 112.8(9) . . ?
 C01J O009 K1 114.5(7) . . ?
 C01J O009 C01K 111.0(10) . . ?
 C01K O009 K1 113.4(9) . . ?
 C01C N00A K1 108.6(6) . . ?
 C01C N00A C017 110.9(8) . . ?
 C013 N00A K1 107.4(5) . . ?
 C013 N00A C01C 109.5(8) . . ?
 C013 N00A C017 110.2(9) . . ?
 C017 N00A K1 110.1(5) . . ?
 C01F N01E K1 110.2(7) . . ?
 C01F N01E C01N 109.9(10) . . ?
 C01H N01E K1 108.7(6) . . ?
 C01H N01E C01F 110.4(10) . . ?
 C01H N01E C01N 110.1(10) . . ?
 C01N N01E K1 107.5(6) . . ?
 O006 C00Q H 110.0 . . ?
 O006 C00Q H3 110.0 . . ?
 O006 C00Q C017 108.5(9) . . ?
 H3 C00Q H 108.4 . . ?
 C017 C00Q H 110.0 . . ?
 C017 C00Q H3 110.0 . . ?
 O007 C00Z H4 109.9 . . ?
 O007 C00Z HI 109.9 . . ?
 O007 C00Z C013 109.1(8) . . ?
 H4 C00Z HI 108.3 . . ?
 C013 C00Z H4 109.9 . . ?
 C013 C00Z HI 109.9 . . ?
 O007 C01B H01X 109.9 . . ?
 O007 C01B H01Y 109.9 . . ?
 O007 C01B C014 108.9(9) . . ?
 H01X C01B H01Y 108.3 . . ?
 C014 C01B H01X 109.9 . . ?
 C014 C01B H01Y 109.9 . . ?
 N00A C01C H01Z 109.0 . . ?
 N00A C01C HJ 109.0 . . ?
 N00A C01C C01M 113.0(9) . . ?
 H01Z C01C HJ 107.8 . . ?
 C01M C01C H01Z 109.0 . . ?
 C01M C01C HJ 109.0 . . ?
 O008 C01D H01 109.9 . . ?
 O008 C01D HK 109.9 . . ?
 O008 C01D C01F 108.7(10) . . ?
 H01 C01D HK 108.3 . . ?
 C01F C01D H01 109.9 . . ?
 C01F C01D HK 109.9 . . ?
 N01E C01F C01D 113.5(10) . . ?
 N01E C01F H5 108.9 . . ?
 N01E C01F HL 108.9 . . ?
 C01D C01F H5 108.9 . . ?
 C01D C01F HL 108.9 . . ?
 H5 C01F HL 107.7 . . ?
 O00D C01G H6 109.4 . . ?
 O00D C01G HM 109.4 . . ?
 O00D C01G C015 111.2(10) . . ?
 H6 C01G HM 108.0 . . ?
 C015 C01G H6 109.4 . . ?
 C015 C01G HM 109.4 . . ?
 N01E C01H H7 108.7 . . ?
 N01E C01H HN 108.7 . . ?
 N01E C01H C01J 114.1(11) . . ?
 H7 C01H HN 107.6 . . ?
 C01J C01H H7 108.7 . . ?
 C01J C01H HN 108.7 . . ?
 O00D C01I H8 109.4 . . ?
 O00D C01I HO 109.4 . . ?
 O00D C01I C01N 111.1(10) . . ?
 H8 C01I HO 108.0 . . ?
 C01N C01I H8 109.4 . . ?
 C01N C01I HO 109.4 . . ?
 O009 C01J C01H 111.6(10) . . ?
 O009 C01J H9 109.3 . . ?
 O009 C01J HP 109.3 . . ?
 C01H C01J H9 109.3 . . ?
 C01H C01J HP 109.3 . . ?
 H9 C01J HP 108.0 . . ?
 O009 C01K H10 110.0 . . ?
 O009 C01K HQ 110.0 . . ?
 O009 C01K C01O 108.6(13) . . ?
 H10 C01K HQ 108.3 . . ?
 C01O C01K H10 110.0 . . ?
 C01O C01K HQ 110.0 . . ?
 O00F C01M C01C 109.4(10) . . ?
 O00F C01M H11 109.8 . . ?
 O00F C01M HR 109.8 . . ?
 C01C C01M H11 109.8 . . ?
 C01C C01M HR 109.8 . . ?
 H11 C01M HR 108.2 . . ?
 N01E C01N H12 108.5 . . ?
 N01E C01N HS 108.5 . . ?
 C01I C01N N01E 115.1(10) . . ?
 C01I C01N H12 108.5 . . ?
 C01I C01N HS 108.5 . . ?
 H12 C01N HS 107.5 . . ?
 O00F C01O C01K 108.5(15) . . ?
 O00F C01O H13 110.0 . . ?
 O00F C01O HT 110.0 . . ?
 C01K C01O H13 110.0 . . ?
 C01K C01O HT 110.0 . . ?
 H13 C01O HT 108.4 . . ?
 N00A C013 C00Z 115.3(10) . . ?
 N00A C013 H01P 108.5 . . ?
 N00A C013 H01Q 108.5 . . ?
 C00Z C013 H01P 108.5 . . ?
 C00Z C013 H01Q 108.5 . . ?
 H01P C013 H01Q 107.5 . . ?
 O008 C014 C01B 111.5(9) . . ?
 O008 C014 H01R 109.3 . . ?
 O008 C014 H01S 109.3 . . ?
 C01B C014 H01R 109.3 . . ?
 C01B C014 H01S 109.3 . . ?
 H01R C014 H01S 108.0 . . ?
 O006 C015 C01G 109.3(10) . . ?
 O006 C015 H01T 109.8 . . ?
 O006 C015 H01U 109.8 . . ?
 C01G C015 H01T 109.8 . . ?
 C01G C015 H01U 109.8 . . ?
 H01T C015 H01U 108.3 . . ?
 N00A C017 C00Q 112.7(8) . . ?
 N00A C017 H01V 109.0 . . ?
 N00A C017 H01W 109.0 . . ?
 C00Q C017 H01V 109.0 . . ?
 C00Q C017 H01W 109.0 . . ?
 H01V C017 H01W 107.8 . . ?

loop_
  _geom_torsion_atom_site_label_1
  _geom_torsion_atom_site_label_2
  _geom_torsion_atom_site_label_3
  _geom_torsion_atom_site_label_4
  _geom_torsion
  _geom_torsion_site_symmetry_1
  _geom_torsion_site_symmetry_2
  _geom_torsion_site_symmetry_3
  _geom_torsion_site_symmetry_4
  _geom_torsion_publ_flag
 Gd1 C2 C1 Sn1 -78.4(4) . . . . ?
 Gd1 C2 C1 Si1 157.6(6) . . . . ?
 Gd1 C3 C2 C1 -53.1(7) . . . . ?
 Gd1 C3 C2 C5 127.6(8) . . . . ?
 Gd1 C3 C4 Sn1 74.9(4) . . . . ?
 Gd1 C3 C4 Si2 -150.5(8) . . . . ?
 Gd1 C14 C13 C17 -67.8(6) . . . . ?
 Gd1 C14 C15 C16 68.1(5) . . . . ?
 Gd1 C14 C15 C25 -116.3(10) . . . . ?
 Gd1 C14 C21 C18 173.6(7) . . . . ?
 Gd1 C14 C21 C19 48.7(11) . . . . ?
 Gd1 C14 C21 C20 -71.6(9) . . . . ?
 Gd1 C15 C16 C17 71.4(6) . . . . ?
 Gd1 C17 C13 C14 68.9(6) . . . . ?
 Gd1 C17 C16 C15 -71.0(6) . . . . ?
 Gd1 C17 C29 C26 51.1(9) . . . . ?
 Gd1 C17 C29 C27 -74.7(9) . . . . ?
 Gd1 C17 C29 C28 168.4(6) . . . . ?
 C2 C3 C4 Gd1 -57.0(7) . . . . ?
 C2 C3 C4 Sn1 17.9(10) . . . . ?
 C2 C3 C4 Si2 152.5(7) . . . . ?
 C3 C2 C1 Gd1 56.8(8) . . . . ?
 C3 C2 C1 Sn1 -21.7(9) . . . . ?
 C3 C2 C1 Si1 -145.6(7) . . . . ?
 C4 C3 C2 Gd1 56.3(7) . . . . ?
 C4 C3 C2 C1 3.2(12) . . . . ?
 C4 C3 C2 C5 -176.1(8) . . . . ?
 C5 C2 C1 Gd1 -124.0(8) . . . . ?
 C5 C2 C1 Sn1 157.6(7) . . . . ?
 C5 C2 C1 Si1 33.7(10) . . . . ?
 C6 C3 C2 Gd1 -126.7(7) . . . . ?
 C6 C3 C2 C1 -179.7(7) . . . . ?
 C6 C3 C2 C5 1.0(12) . . . . ?
 C6 C3 C4 Gd1 126.1(7) . . . . ?
 C6 C3 C4 Sn1 -159.0(6) . . . . ?
 C6 C3 C4 Si2 -24.4(12) . . . . ?
 C7 Si1 C1 Gd1 56.8(11) . . . . ?
 C7 Si1 C1 Sn1 168.6(5) . . . . ?
 C7 Si1 C1 C2 -70.4(8) . . . . ?
 C8 Si1 C1 Gd1 177.2(9) . . . . ?
 C8 Si1 C1 Sn1 -71.0(6) . . . . ?
 C8 Si1 C1 C2 49.9(8) . . . . ?
 C9 Si1 C1 Gd1 -64.0(11) . . . . ?
 C9 Si1 C1 Sn1 47.8(5) . . . . ?
 C9 Si1 C1 C2 168.7(6) . . . . ?
 C10 Si2 C4 Gd1 85.9(9) . . . . ?
 C10 Si2 C4 Sn1 -22.2(6) . . . . ?
 C10 Si2 C4 C3 -154.6(8) . . . . ?
 C11 Si2 C4 Gd1 -35.9(9) . . . . ?
 C11 Si2 C4 Sn1 -143.9(5) . . . . ?
 C11 Si2 C4 C3 83.7(9) . . . . ?
 C12 Si2 C4 Gd1 -158.4(7) . . . . ?
 C12 Si2 C4 Sn1 93.5(5) . . . . ?
 C12 Si2 C4 C3 -38.9(10) . . . . ?
 C13 C14 C15 Gd1 -67.1(6) . . . . ?
 C13 C14 C15 C16 1.0(9) . . . . ?
 C13 C14 C15 C25 176.6(9) . . . . ?
 C13 C14 C21 C18 -94.7(10) . . . . ?
 C13 C14 C21 C19 140.4(9) . . . . ?
 C13 C14 C21 C20 20.2(11) . . . . ?
 C13 C17 C16 Gd1 69.7(6) . . . . ?
 C13 C17 C16 C15 -1.2(9) . . . . ?
 C13 C17 C29 C26 -47.0(12) . . . . ?
 C13 C17 C29 C27 -172.8(8) . . . . ?
 C13 C17 C29 C28 70.2(11) . . . . ?
 C14 C15 C16 Gd1 -71.3(5) . . . . ?
 C14 C15 C16 C17 0.1(9) . . . . ?
 C15 C14 C13 Gd1 65.9(5) . . . . ?
 C15 C14 C13 C17 -1.9(9) . . . . ?
 C15 C14 C21 C18 75.8(11) . . . . ?
 C15 C14 C21 C19 -49.1(13) . . . . ?
 C15 C14 C21 C20 -169.3(8) . . . . ?
 C16 C17 C13 Gd1 -67.0(5) . . . . ?
 C16 C17 C13 C14 1.9(9) . . . . ?
 C16 C17 C29 C26 144.8(9) . . . . ?
 C16 C17 C29 C27 19.1(13) . . . . ?
 C16 C17 C29 C28 -97.9(10) . . . . ?
 C21 C14 C13 Gd1 -121.5(7) . . . . ?
 C21 C14 C13 C17 170.7(7) . . . . ?
 C21 C14 C15 Gd1 121.5(8) . . . . ?
 C21 C14 C15 C16 -170.4(8) . . . . ?
 C21 C14 C15 C25 5.2(15) . . . . ?
 C22 C25 C15 Gd1 -23.3(10) . . . . ?
 C22 C25 C15 C14 75.5(12) . . . . ?
 C22 C25 C15 C16 -109.7(10) . . . . ?
 C23 C25 C15 Gd1 -145.2(7) . . . . ?
 C23 C25 C15 C14 -46.4(14) . . . . ?
 C23 C25 C15 C16 128.4(9) . . . . ?
 C24 C25 C15 Gd1 93.3(8) . . . . ?
 C24 C25 C15 C14 -167.9(9) . . . . ?
 C24 C25 C15 C16 6.9(11) . . . . ?
 C25 C15 C16 Gd1 112.6(7) . . . . ?
 C25 C15 C16 C17 -176.0(8) . . . . ?
 C29 C17 C13 Gd1 122.6(8) . . . . ?
 C29 C17 C13 C14 -168.4(8) . . . . ?
 C29 C17 C16 Gd1 -120.1(9) . . . . ?
 C29 C17 C16 C15 168.9(8) . . . . ?
 K1 O00D C01G C015 56.8(11) . . . . ?
 K1 O00D C01I C01N -46.1(12) . . . . ?
 K1 O00F C01M C01C -51.3(12) . . . . ?
 K1 O00F C01O C01K 49.3(17) . . . . ?
 K1 O006 C00Q C017 -52.2(10) . . . . ?
 K1 O006 C015 C01G 31.8(11) . . . . ?
 K1 O007 C00Z C013 -46.6(11) . . . . ?
 K1 O007 C01B C014 50.8(11) . . . . ?
 K1 O008 C01D C01F -56.9(12) . . . . ?
 K1 O008 C014 C01B 48.0(11) . . . . ?
 K1 O009 C01J C01H -52.4(14) . . . . ?
 K1 O009 C01K C01O 52.1(18) . . . . ?
 K1 N00A C01C C01M -46.2(10) . . . . ?
 K1 N00A C013 C00Z -46.6(10) . . . . ?
 K1 N00A C017 C00Q -41.0(11) . . . . ?
 K1 N01E C01F C01D -39.8(13) . . . . ?
 K1 N01E C01H C01J -41.0(12) . . . . ?
 K1 N01E C01N C01I -46.9(13) . . . . ?
 O00D C01I C01N N01E 65.8(15) . . . . ?
 O006 C00Q C017 N00A 61.3(12) . . . . ?
 O006 C015 C01G O00D -59.6(12) . . . . ?
 O007 C00Z C013 N00A 64.7(12) . . . . ?
 O008 C01D C01F N01E 66.7(15) . . . . ?
 O008 C014 C01B O007 -67.7(12) . . . . ?
 O009 C01K C01O O00F -68(2) . . . . ?
 N00A C01C C01M O00F 67.2(12) . . . . ?
 N01E C01H C01J O009 65.8(15) . . . . ?
 C00Q O006 C015 C01G -177.8(9) . . . . ?
 C00Z O007 C01B C014 -172.0(10) . . . . ?
 C01B O007 C00Z C013 178.8(9) . . . . ?
 C01C N00A C013 C00Z 71.1(10) . . . . ?
 C01C N00A C017 C00Q -161.2(10) . . . . ?
 C01D O008 C014 C01B 178.3(10) . . . . ?
 C01F N01E C01H C01J 79.9(12) . . . . ?
 C01F N01E C01N C01I -166.9(11) . . . . ?
 C01G O00D C01I C01N -174.1(11) . . . . ?
 C01H N01E C01F C01D -159.8(11) . . . . ?
 C01H N01E C01N C01I 71.3(13) . . . . ?
 C01I O00D C01G C015 -172.7(10) . . . . ?
 C01J O009 C01K C01O -177.3(15) . . . . ?
 C01K O009 C01J C01H 177.5(14) . . . . ?
 C01M O00F C01O C01K -175.4(13) . . . . ?
 C01N N01E C01F C01D 78.5(13) . . . . ?
 C01N N01E C01H C01J -158.6(10) . . . . ?
 C01O O00F C01M C01C 174.9(12) . . . . ?
 C013 N00A C01C C01M -163.2(9) . . . . ?
 C013 N00A C017 C00Q 77.3(11) . . . . ?
 C014 O008 C01D C01F 173.5(10) . . . . ?
 C015 O006 C00Q C017 157.4(8) . . . . ?
 C017 N00A C01C C01M 75.0(11) . . . . ?
 C017 N00A C013 C00Z -166.6(8) . . . . ?

_smtbx_masks_special_details       ?
loop_
  _smtbx_masks_void_nr
  _smtbx_masks_void_average_x
  _smtbx_masks_void_average_y
  _smtbx_masks_void_average_z
  _smtbx_masks_void_volume
  _smtbx_masks_void_count_electrons
  _smtbx_masks_void_content
 1 0.500 -0.102 0.500 563.7 114.4 '2 Hexane'

_smtbx_masks_void_probe_radius     1.2
_smtbx_masks_void_truncation_radius  1.2
_shelx_res_file
;
TITL sdc395_0m_a.res in P-1
    sdc395_0m.res
    created by SHELXL-2019/1 at 10:30:05 on 27-Jun-2024
REM Old TITL SDC395_0m in P-1
REM SHELXT solution in P-1: R1 0.162, Rweak 0.022, Alpha 0.178
REM <I/s> 0.000 for 0 systematic absences, Orientation as input
REM Formula found by SHELXT: C49 N7 O4 Si2 K Gd2
CELL 1.34139 13.3951 14.2387 17.6344 71.004 74.362 89.229
ZERR 2 0.0006 0.0007 0.0008 0.003 0.002 0.003
LATT 1
SFAC C H Gd K N O Si Sn
DISP C 0.0137 0.0067 57.1
DISP Gd -3.4578 11.1283 85155.2
DISP H -0 0 0.6481
DISP K 0.3778 0.831 6349
DISP N 0.0241 0.0134 109.9
DISP O 0.0389 0.0241 193.4
DISP Si 0.2153 0.2529 1947.9
DISP Sn 0.1164 4.3256 33293.6
UNIT 106.063 200.056 2.006 2.006 3.995 12.002 3.995 2.006

L.S. 10
PLAN  30
SIZE 0.02 0.03 0.04
TEMP -168.15
CONF
BOND
list 4
MORE -1
fmap 2
ACTA
BOND $H
ABIN
REM <olex2.extras>
REM <HklSrc "%.\\SDC395_0m.hkl">
REM </olex2.extras>

WGHT    0.054900    3.364600
FVAR       0.32232
GD01  3    0.346764    0.419018    0.146261    11.00000    0.03708    0.04553 =
         0.03760   -0.01570   -0.00801   -0.00507
SN02  8    0.453037    0.432026   -0.036854    11.00000    0.03177    0.04427 =
         0.03991   -0.01740   -0.00740   -0.00163
K003  4    0.080266    0.141956    0.730247    11.00000    0.05581    0.05016 =
         0.04528   -0.01882   -0.01564   -0.00106
SI04  7    0.240258    0.556607   -0.066674    11.00000    0.04111    0.04507 =
         0.04452   -0.01517   -0.01295    0.00203
SI05  7    0.472565    0.188618    0.061503    11.00000    0.04523    0.04881 =
         0.05348   -0.02398   -0.01908    0.00441
O006  6    0.125021    0.276105    0.569010    11.00000    0.05963    0.05474 =
         0.04849   -0.01356   -0.01063   -0.01221
O007  6   -0.137994    0.140164    0.776508    11.00000    0.05072    0.05976 =
         0.04509   -0.01657   -0.01160    0.00479
O008  6   -0.028069    0.124473    0.897612    11.00000    0.07961    0.07473 =
         0.05522   -0.02797   -0.02495    0.02635
O009  6    0.225919    0.001985    0.769066    11.00000    0.11765    0.07089 =
         0.08707   -0.04327   -0.05777    0.03647
N00A  5   -0.038871    0.123747    0.611247    11.00000    0.05364    0.05496 =
         0.05708   -0.02610   -0.01136   -0.01243
C00B  1    0.304363    0.482690    0.287449    11.00000    0.04880    0.04796 =
         0.03052   -0.01397   -0.00937   -0.01094
C00C  1    0.312437    0.313072    0.316406    11.00000    0.03582    0.05745 =
         0.03626   -0.01412   -0.00687   -0.00251
O00D  6    0.222615    0.312883    0.678510    11.00000    0.05884    0.08521 =
         0.07422   -0.04073   -0.01817   -0.01146
C00E  1    0.457554    0.595884    0.273791    11.00000    0.08107    0.05081 =
         0.06748   -0.02276   -0.03056   -0.01433
AFIX 137
H00A  2    0.475428    0.540822    0.317169    11.00000   -1.50000
H00B  2    0.478244    0.659460    0.277809    11.00000   -1.50000
H00C  2    0.494201    0.592611    0.218644    11.00000   -1.50000
AFIX   0

O00F  6    0.086808   -0.032375    0.682584    11.00000    0.11996    0.06742 =
         0.08112   -0.04448   -0.04895    0.02069
C00G  1    0.346449    0.208377    0.351240    11.00000    0.04233    0.05145 =
         0.04359   -0.01008   -0.01495   -0.00182
C00H  1    0.171066    0.499477   -0.125222    11.00000    0.06220    0.06860 =
         0.05315   -0.01423   -0.02605   -0.00206
AFIX 137
H00D  2    0.153507    0.552792   -0.170008    11.00000   -1.50000
H00E  2    0.107251    0.460292   -0.086292    11.00000   -1.50000
H00F  2    0.217043    0.456120   -0.149317    11.00000   -1.50000
AFIX   0
C00I  1    0.232158    0.369379    0.061906    11.00000    0.03819    0.04159 =
         0.03800   -0.01434   -0.01248    0.00508
C00J  1    0.365113    0.403193    0.304744    11.00000    0.04029    0.04376 =
         0.04092   -0.01659   -0.01060   -0.00162
AFIX  43
H00J  2    0.434146    0.409120    0.308262    11.00000   -1.20000
AFIX   0
C00K  1    0.106244    0.490733    0.272948    11.00000    0.05123    0.05644 =
         0.04365   -0.01543   -0.02005    0.00967
C00L  1    0.617484    0.224481    0.021605    11.00000    0.04635    0.07180 =
         0.05502   -0.02600   -0.01578    0.00969
AFIX 137
H00G  2    0.651667    0.180120   -0.008055    11.00000   -1.50000
H00H  2    0.645355    0.218409    0.068835    11.00000   -1.50000
H00I  2    0.630485    0.293489   -0.016627    11.00000   -1.50000
AFIX   0
C00M  1    0.114634    0.355798    0.081022    11.00000    0.04220    0.05246 =
         0.05043   -0.01513   -0.01061   -0.00660
AFIX 137
H00K  2    0.084805    0.316283    0.140055    11.00000   -1.50000
H00L  2    0.096951    0.321172    0.046015    11.00000   -1.50000
H00M  2    0.086350    0.421181    0.069326    11.00000   -1.50000
AFIX   0
C00N  1    0.293345    0.598927    0.371336    11.00000    0.07824    0.05125 =
         0.04988   -0.02239   -0.01400   -0.00663
AFIX 137
H00N  2    0.217459    0.588188    0.385939    11.00000   -1.50000
H00O  2    0.312492    0.666106    0.369225    11.00000   -1.50000
H00P  2    0.319213    0.549601    0.413585    11.00000   -1.50000
AFIX   0
C00O  1    0.205013    0.444241    0.284560    11.00000    0.04323    0.05648 =
         0.04020   -0.02481   -0.01217    0.00923
C00P  1    0.332989    0.187978    0.445818    11.00000    0.06768    0.04825 =
         0.04367   -0.00785   -0.02138    0.01163
AFIX 137
H00Q  2    0.379347    0.235709    0.452280    11.00000   -1.50000
H00R  2    0.350424    0.120047    0.471417    11.00000   -1.50000
H00S  2    0.260721    0.195334    0.473309    11.00000   -1.50000
AFIX   0

C00Q  1    0.049714    0.290698    0.523187    11.00000    0.06848    0.05949 =
         0.04438   -0.01502   -0.01642   -0.01077
AFIX  23
H3    2    0.081317    0.333965    0.464715    11.00000   -1.20000
H     2   -0.009383    0.323486    0.548576    11.00000   -1.20000
AFIX   0

C00R  1    0.284744    0.286075    0.092356    11.00000    0.04762    0.03120 =
         0.04617   -0.00455   -0.01711   -0.00871
C00S  1    0.064702    0.557349    0.325346    11.00000    0.06649    0.06949 =
         0.06661   -0.02575   -0.01781    0.00685
AFIX 137
H00T  2    0.052205    0.518704    0.384734    11.00000   -1.50000
H00U  2   -0.000592    0.582284    0.314943    11.00000   -1.50000
H00V  2    0.115892    0.613715    0.309912    11.00000   -1.50000
AFIX   0
C00T  1    0.437427    0.143989   -0.018389    11.00000    0.07247    0.07015 =
         0.07227   -0.04184   -0.03847    0.01420
AFIX 137
H00W  2    0.441607    0.200903   -0.069027    11.00000   -1.50000
H00X  2    0.366439    0.111920    0.004489    11.00000   -1.50000
H00Y  2    0.485981    0.095959   -0.032135    11.00000   -1.50000
AFIX   0
C00U  1    0.018717    0.411305    0.293581    11.00000    0.05227    0.07579 =
         0.05324   -0.02105   -0.01517    0.00805
AFIX 137
H00Z  2    0.040891    0.368303    0.259592    11.00000   -1.50000
HA    2   -0.043011    0.443489    0.281489    11.00000   -1.50000
HB    2    0.002003    0.371059    0.352925    11.00000   -1.50000
AFIX   0
C00V  1    0.397588    0.293509    0.076775    11.00000    0.03091    0.05697 =
         0.04117   -0.02002   -0.01207    0.00855
C00W  1    0.459873    0.202430    0.310435    11.00000    0.05325    0.05859 =
         0.05355   -0.01251   -0.01587    0.00696
AFIX 137
H00   2    0.470412    0.213841    0.250835    11.00000   -1.50000
HC    2    0.480722    0.136270    0.336925    11.00000   -1.50000
HD    2    0.502098    0.253319    0.317062    11.00000   -1.50000
AFIX   0
C00X  1    0.351829    0.637916   -0.150554    11.00000    0.05391    0.06414 =
         0.04450   -0.01840   -0.00808    0.00798
AFIX 137
H1    2    0.391573    0.599024   -0.183409    11.00000   -1.50000
HE    2    0.397084    0.663365   -0.125036    11.00000   -1.50000
HF    2    0.325261    0.693939   -0.187144    11.00000   -1.50000
AFIX   0
C00Y  1    0.147802    0.643439   -0.029205    11.00000    0.04614    0.05501 =
         0.05124   -0.01751   -0.01749    0.00324
AFIX 137
H2    2    0.130628    0.691885   -0.076980    11.00000   -1.50000
HG    2    0.180613    0.678674   -0.001664    11.00000   -1.50000
HH    2    0.084065    0.604932    0.010521    11.00000   -1.50000
AFIX   0

C00Z  1   -0.194207    0.104924    0.731585    11.00000    0.06165    0.05949 =
         0.06502   -0.02819   -0.01082   -0.01032
AFIX  23
H4    2   -0.267084    0.122596    0.745118    11.00000   -1.20000
HI    2   -0.194763    0.031465    0.747859    11.00000   -1.20000
AFIX   0

C010  1    0.461397    0.070029    0.152879    11.00000    0.06768    0.06119 =
         0.07866   -0.03030   -0.02992    0.02345
AFIX 137
H01A  2    0.504567    0.021420    0.133953    11.00000   -1.50000
H01B  2    0.388690    0.042519    0.175983    11.00000   -1.50000
H01C  2    0.485146    0.084689    0.196058    11.00000   -1.50000
AFIX   0
C011  1    0.278042    0.130279    0.344715    11.00000    0.06180    0.05222 =
         0.05516   -0.01451   -0.02439    0.00297
AFIX 137
H01D  2    0.204906    0.140504    0.366867    11.00000   -1.50000
H01E  2    0.292970    0.064049    0.377018    11.00000   -1.50000
H01F  2    0.291627    0.135340    0.286005    11.00000   -1.50000
AFIX   0
C012  1    0.120693    0.554378    0.180548    11.00000    0.05363    0.06726 =
         0.04548   -0.01463   -0.01227    0.01030
AFIX 137
H01G  2    0.177900    0.605986    0.162614    11.00000   -1.50000
H01H  2    0.056443    0.585879    0.174621    11.00000   -1.50000
H01I  2    0.136902    0.511639    0.145801    11.00000   -1.50000
AFIX   0

C013  1   -0.143596    0.151151    0.640465    11.00000    0.05423    0.08320 =
         0.06217   -0.03307   -0.02148   -0.00568
AFIX  23
H01P  2   -0.187592    0.132439    0.609816    11.00000   -1.20000
H01Q  2   -0.141195    0.224498    0.626070    11.00000   -1.20000
AFIX   0
C014  1   -0.132396    0.149189    0.906110    11.00000    0.07360    0.08467 =
         0.04469   -0.02789   -0.01444    0.02458
AFIX  23
H01R  2   -0.133367    0.222220    0.881122    11.00000   -1.20000
H01S  2   -0.170481    0.129556    0.966175    11.00000   -1.20000
AFIX   0
C015  1    0.191247    0.363045    0.544637    11.00000    0.05742    0.06479 =
         0.06258   -0.02778   -0.00102   -0.02450
AFIX  23
H01T  2    0.150167    0.417612    0.556285    11.00000   -1.20000
H01U  2    0.226029    0.384097    0.483890    11.00000   -1.20000
AFIX   0

C016  1    0.220336    0.186254    0.141795    11.00000    0.04319    0.05536 =
         0.05882   -0.02031   -0.01644   -0.00485
AFIX 137
H01J  2    0.266618    0.134290    0.158187    11.00000   -1.50000
H01K  2    0.182861    0.168884    0.106912    11.00000   -1.50000
H01L  2    0.170312    0.191712    0.191922    11.00000   -1.50000
AFIX   0

C017  1    0.012408    0.191507    0.525096    11.00000    0.06449    0.08542 =
         0.03950   -0.02291   -0.01535    0.00213
AFIX  23
H01V  2   -0.037454    0.201139    0.491258    11.00000   -1.20000
H01W  2    0.072239    0.159826    0.499295    11.00000   -1.20000
AFIX   0

C018  1    0.214900    0.340023    0.302684    11.00000    0.03606    0.06323 =
         0.03705   -0.01898   -0.00543   -0.00609
AFIX  43
H018  2    0.162328    0.294033    0.305266    11.00000   -1.20000
AFIX   0
C019  1    0.341617    0.587803    0.285739    11.00000    0.06272    0.05296 =
         0.03949   -0.01664   -0.01536   -0.00534
C01A  1    0.288431    0.461487    0.011732    11.00000    0.02831    0.04887 =
         0.05335   -0.00744   -0.01415   -0.00238

C01B  1   -0.184268    0.099753    0.865738    11.00000    0.06569    0.07269 =
         0.04844   -0.01108   -0.00089    0.00558
AFIX  23
H01X  2   -0.176932    0.027205    0.885873    11.00000   -1.20000
H01Y  2   -0.259312    0.110319    0.879371    11.00000   -1.20000
AFIX   0
C01C  1   -0.043174    0.019081    0.614126    11.00000    0.06428    0.08820 =
         0.06081   -0.03354   -0.01092   -0.02608
AFIX  23
H01Z  2   -0.067696    0.015273    0.566950    11.00000   -1.20000
HJ    2   -0.094406   -0.021297    0.666620    11.00000   -1.20000
AFIX   0
C01D  1    0.025915    0.174191    0.934658    11.00000    0.09978    0.10504 =
         0.07107   -0.05186   -0.04086    0.03217
AFIX  23
H01   2   -0.013971    0.162669    0.993445    11.00000   -1.20000
HK    2    0.034061    0.246814    0.904108    11.00000   -1.20000
AFIX   0
N01E  5    0.200003    0.159250    0.846043    11.00000    0.08019    0.06740 =
         0.08094   -0.03785   -0.04222    0.02275
C01F  1    0.130898    0.134448    0.931158    11.00000    0.11616    0.11391 =
         0.06443   -0.05684   -0.04705    0.02916
AFIX  23
H5    2    0.164546    0.161616    0.964021    11.00000   -1.20000
HL    2    0.121494    0.061061    0.957674    11.00000   -1.20000
AFIX   0
C01G  1    0.269870    0.342916    0.591302    11.00000    0.07576    0.08644 =
         0.07470   -0.03892   -0.00379   -0.03199
AFIX  23
H6    2    0.312146    0.289828    0.577941    11.00000   -1.20000
HM    2    0.316950    0.403806    0.573779    11.00000   -1.20000
AFIX   0
C01H  1    0.282016    0.092213    0.843900    11.00000    0.09189    0.09646 =
         0.08092   -0.04607   -0.06215    0.02843
AFIX  23
H7    2    0.307257    0.081728    0.893666    11.00000   -1.20000
HN    2    0.340819    0.124198    0.793845    11.00000   -1.20000
AFIX   0
C01I  1    0.296311    0.304429    0.726284    11.00000    0.08063    0.07182 =
         0.12017   -0.04724   -0.04464   -0.00838
AFIX  23
H8    2    0.331087    0.371030    0.713068    11.00000   -1.20000
HO    2    0.350247    0.260671    0.710491    11.00000   -1.20000
AFIX   0
C01J  1    0.249983   -0.006565    0.842094    11.00000    0.11007    0.09132 =
         0.06808   -0.03812   -0.04289    0.02680
AFIX  23
H9    2    0.307171   -0.050793    0.847594    11.00000   -1.20000
HP    2    0.188602   -0.037451    0.890212    11.00000   -1.20000
AFIX   0
C01K  1    0.199339   -0.094509    0.766521    11.00000    0.19536    0.07466 =
         0.13054   -0.04998   -0.09285    0.05068
AFIX  23
H10   2    0.136578   -0.126855    0.812758    11.00000   -1.20000
HQ    2    0.257201   -0.137609    0.773093    11.00000   -1.20000
AFIX   0

C01L  1    0.320452    0.673989    0.217647    11.00000    0.06785    0.05305 =
         0.05562   -0.01978   -0.01079   -0.01291
AFIX 137
H01M  2    0.356676    0.668387    0.163231    11.00000   -1.50000
H01N  2    0.345364    0.736439    0.221130    11.00000   -1.50000
H01O  2    0.245466    0.673538    0.224024    11.00000   -1.50000
AFIX   0

C01M  1    0.058492   -0.023996    0.609569    11.00000    0.08304    0.08193 =
         0.07754   -0.04838   -0.02133    0.00038
AFIX  23
H11   2    0.053775   -0.090564    0.603832    11.00000   -1.20000
HR    2    0.112013    0.019308    0.560078    11.00000   -1.20000
AFIX   0
C01N  1    0.244999    0.263385    0.815982    11.00000    0.09175    0.09818 =
         0.08982   -0.04736   -0.06049    0.01647
AFIX  23
H12   2    0.188768    0.305798    0.830280    11.00000   -1.20000
HS    2    0.296173    0.267281    0.846429    11.00000   -1.20000
AFIX   0
C01O  1    0.179191   -0.081080    0.684596    11.00000    0.18193    0.08860 =
         0.15067   -0.07719   -0.10059    0.06527
AFIX  23
H13   2    0.238195   -0.040673    0.638348    11.00000   -1.20000
HT    2    0.171586   -0.146721    0.677816    11.00000   -1.20000
AFIX   0
HKLF 4


REM  sdc395_0m_a.res in P-1
REM wR2 = 0.1791, GooF = S = 1.071, Restrained GooF = 1.071 for all data
REM R1 = 0.0668 for 7230 Fo > 4sig(Fo) and 0.1143 for all 11241 data
REM 558 parameters refined using 0 restraints

END

WGHT      0.0549      3.3769

REM Highest difference peak  1.921,  deepest hole -1.182,  1-sigma level  0.146
Q1    1   0.4405  0.3961 -0.0642  11.00000  0.05    1.92
Q2    1   0.4395  0.4634 -0.0860  11.00000  0.05    1.83
Q3    1   0.3400  0.3808  0.1226  11.00000  0.05    1.49
Q4    1   0.3535  0.4628  0.1720  11.00000  0.05    1.26
Q5    1   0.3350  0.4681  0.1002  11.00000  0.05    0.92
Q6    1   0.3529  0.3602  0.1844  11.00000  0.05    0.86
Q7    1   0.4989  0.4219 -0.0415  11.00000  0.05    0.83
Q8    1   0.4761  0.1604  0.0229  11.00000  0.05    0.77
Q9    1   0.5579  0.4360 -0.0842  11.00000  0.05    0.73
Q10   1   0.2186  0.5016 -0.0850  11.00000  0.05    0.70
Q11   1   0.1807  0.2607  0.3200  11.00000  0.05    0.69
Q12   1   0.4605  0.4830 -0.0104  11.00000  0.05    0.68
Q13   1   0.4729  0.3818  0.0242  11.00000  0.05    0.66
Q14   1   0.5495  0.5013 -0.0930  11.00000  0.05    0.66
Q15   1   0.3034  0.2958 -0.0010  11.00000  0.05    0.65
Q16   1   0.4557  0.4233  0.0925  11.00000  0.05    0.65
Q17   1   0.0716  0.2123  0.5516  11.00000  0.05    0.62
Q18   1   0.3137  0.3377  0.0778  11.00000  0.05    0.60
Q19   1  -0.0007  0.4165  0.2197  11.00000  0.05    0.59
Q20   1   0.3075  0.4449  0.1475  11.00000  0.05    0.59
Q21   1  -0.2582  0.0002  0.8329  11.00000  0.05    0.59
Q22   1   0.2363  0.4107  0.3240  11.00000  0.05    0.59
Q23   1   0.2284  0.3172  0.0248  11.00000  0.05    0.58
Q24   1   0.4803  0.3664  0.0022  11.00000  0.05    0.58
Q25   1   0.2472  0.2967  0.0617  11.00000  0.05    0.57
Q26   1  -0.0773  0.2182  0.7339  11.00000  0.05    0.56
Q27   1   0.0739  0.1019  0.7008  11.00000  0.05    0.55
Q28   1   0.3784  0.2596  0.0599  11.00000  0.05    0.55
Q29   1   0.0989  0.1427  0.5434  11.00000  0.05    0.55
Q30   1   0.1447  0.2711  0.2572  11.00000  0.05    0.54
;
_shelx_res_checksum                34656
_shelx_hkl_file
;
   1   0   0  892.71   99.79
  -2   0   0  630.04   68.89
   2   0   0  569.94   72.19
  -3   0   0  188.78   24.00
   3   0   0  142.29   30.00
  -4   0   0   23.00   10.70
   4   0   0    9.40   19.00
  -5   0   0  292.47   37.80
   5   0   0  298.27   45.30
  -6   0   0  349.07   43.90
   6   0   0  431.26   55.69
   6   0   0  335.27   43.30
   6   0   0  317.67   46.30
  -7   0   0  344.87   44.80
   7   0   0  374.56   44.10
   7   0   0  326.27   53.69
   7   0   0  321.87   49.00
  -8   0   0  109.89   21.10
   8   0   0   46.10   23.60
   8   0   0   78.09   30.20
   8   0   0  118.49   20.30
   9   0   0 1017.30  134.29
   9   0   0 1121.49  129.89
   9   0   0 1117.19  125.59
  10   0   0 1051.09  125.59
  10   0   0 1075.89  120.99
  10   0   0  956.10  130.39
  11   0   0  328.07   47.60
  11   0   0  329.97   59.39
  11   0   0  332.37   60.99
  12   0   0   -8.50   35.60
  12   0   0   93.79   26.20
  13   0   0  -28.50   23.00
  13   0   0  -12.10   40.70
  14   0   0  -35.20   43.20
  14   0   0  -27.80   21.00
  15   0   0   51.79   24.70
  15   0   0  -11.20   66.49
  15  -1   0  254.27  136.59
  14  -1   0  -17.00   50.99
  14  -1   0  -15.50   22.40
  13  -1   0   36.80   43.70
  13  -1   0   17.80   24.30
  12  -1   0   39.10   41.40
  12  -1   0   63.09   41.80
  12  -1   0   84.59   26.70
  11  -1   0  203.38   48.00
  10  -1   0  564.34   75.99
  10  -1   0  472.65   79.29
  10  -1   0  545.45   68.39
   9  -1   0  541.35   80.49
   9  -1   0  533.95   67.19
   9  -1   0  546.05   71.99
   8  -1   0  547.35   69.99
   8  -1   0  553.94   64.89
   8  -1   0  478.95   78.09
   7  -1   0  454.15   71.29
   7  -1   0  497.75   60.79
   7  -1   0  473.85   57.79
   6  -1   0  536.05   72.39
   6  -1   0  643.24   81.19
   6  -1   0  601.74   69.19
  -6   1   0  597.84   67.69
   5  -1   0  674.93   93.49
  -5   1   0  749.33   82.99
   4  -1   0  331.47   55.89
  -4   1   0  370.16   42.70
   3  -1   0  492.05   66.49
   2  -1   0   33.20   20.10
   2  -1   0   45.30   15.00
   1  -1   0 9999.00 1114.69
   0  -1   0 2554.94  296.57
   0   1   0 2252.87  300.97
  -1  -1   0  400.06   44.70
  -1  -1   0  423.96   46.50
   1   1   0  416.06   45.50
   1   1   0  386.16   44.60
   2   1   0 1972.40  219.58
  -3  -1   0 1628.44  180.98
   3   1   0 1600.84  181.58
  -4  -1   0  209.28   30.50
   4   1   0  201.98   32.00
  -5  -1   0  167.58   28.50
   5   1   0  167.08   29.90
  -6  -1   0  126.89   24.30
   6   1   0  114.59   21.60
   6   1   0   82.99   26.30
   6   1   0  115.79   23.90
  -7  -1   0   20.10   16.50
  -7  -1   0   42.30    8.70
   7   1   0   19.40   13.50
   7   1   0   35.40   21.80
   7   1   0   48.40   19.50
  -8  -1   0  876.01  104.99
   8   1   0  884.91   99.39
   8   1   0  974.60  106.99
   8   1   0  819.42  107.49
   8   1   0  857.31  101.59
  -9  -1   0 1152.38  144.39
   9   1   0 1201.28  137.79
   9   1   0 1177.68  145.19
   9   1   0 1289.97  142.69
  10   1   0  797.32   98.59
  10   1   0  758.62  100.39
  10   1   0  759.52   91.79
  11   1   0  124.09   28.40
  11   1   0  103.79   36.00
  11   1   0  171.28   41.20
  12   1   0   79.59   43.70
  13   1   0   13.00   38.20
  13   1   0    9.10   23.40
  14   1   0    7.90   21.70
  14   1   0    9.30   40.70
  15   1   0   63.99   22.30
  15   1   0   41.20   51.69
  15  -2   0 -120.59  183.58
  15  -2   0  -51.79   21.70
  14  -2   0  142.89  109.39
  13  -2   0    7.80   25.20
  13  -2   0  -23.60   50.19
  12  -2   0  225.28   37.00
  12  -2   0  107.29   47.80
  12  -2   0  229.88   53.79
  11  -2   0  265.07   42.00
  11  -2   0  325.07   60.29
  11  -2   0  263.87   58.79
  10  -2   0  717.03   89.89
  10  -2   0  658.63   97.59
  10  -2   0  638.94   82.09
   9  -2   0   -7.90   16.20
   9  -2   0   -3.00   29.80
   9  -2   0  -23.00   26.60
   8  -2   0   27.30   14.00
   8  -2   0   38.10   24.80
   8  -2   0   21.70   30.50
   8  -2   0   17.00   15.00
   7  -2   0  699.93  102.79
   7  -2   0  797.82   90.09
   7  -2   0  793.82   92.59
   6  -2   0   88.99   23.00
   6  -2   0   95.79   18.30
   6  -2   0   69.99   33.10
   5  -2   0  154.08   38.90
   4  -2   0  225.08   41.80
   3  -2   0  316.47   45.40
   3  -2   0  355.46   49.70
   2  -2   0  442.16   55.29
   2  -2   0  406.16   49.20
   1  -2   0 2017.10  224.38
   0  -2   0  909.41  100.09
   0  -2   0  854.21   99.19
  -1  -2   0  881.51  100.59
  -1  -2   0  874.91   98.49
  -2  -2   0   92.19   12.70
  -2  -2   0   84.49   21.00
   2   2   0   81.99   14.90
  -3  -2   0  169.18   28.20
   3   2   0  153.28   23.80
  -4  -2   0  132.49   25.40
   4   2   0  104.99   20.90
  -5  -2   0  349.67   50.99
   5   2   0  386.86   49.50
  -6  -2   0  110.79   26.50
   6   2   0  110.69   26.70
   6   2   0  134.89   26.90
  -7  -2   0  165.08   33.80
   7   2   0  203.38   27.10
   7   2   0  190.28   33.90
  -8  -2   0  549.65   75.09
   8   2   0  589.04   66.39
   8   2   0  554.84   74.49
   8   2   0  593.84   69.09
   8   2   0  578.54   74.59
  -9  -2   0  953.80  109.99
   9   2   0  891.61  108.69
   9   2   0  923.61  102.89
   9   2   0  939.41  109.59
   9   2   0  808.02  100.99
  10   2   0   86.29   33.10
  10   2   0  124.49   23.90
  10   2   0   61.59   29.70
  11   2   0   16.20   29.50
  11   2   0   29.20   20.90
  12   2   0  155.58   33.00
  12   2   0  190.68   48.50
  13   2   0  133.09   32.10
  13   2   0  217.38   50.59
  14   2   0   32.70   21.70
  14   2   0  -58.29   37.60
  15   2   0    5.80   19.40
  15   2   0   20.30   45.40
  15  -3   0 -292.07  179.88
  15  -3   0   33.10   25.40
  14  -3   0   36.00   25.40
  14  -3   0 -228.48  171.78
  13  -3   0  -40.60  107.39
  12  -3   0  277.87   70.09
  12  -3   0  420.26   54.69
  12  -3   0  338.47   69.39
  11  -3   0  385.26   49.10
  11  -3   0  309.47   65.69
  11  -3   0  218.08   76.99
  10  -3   0  -40.90   45.80
  10  -3   0  -20.30   32.20
  10  -3   0   15.80   19.30
   9  -3   0   37.20   32.70
   9  -3   0   48.10   38.70
   9  -3   0   30.50   15.60
   9  -3   0   99.39   21.00
   8  -3   0  665.73   80.79
   8  -3   0  740.73   87.79
   8  -3   0  692.93  100.49
   7  -3   0  254.17   36.50
   7  -3   0  326.77   58.39
   7  -3   0  274.87   43.50
   6  -3   0  297.67   42.00
   6  -3   0  271.37   53.99
   6  -3   0  274.07   37.40
   5  -3   0   13.90   29.70
   5  -3   0   32.20   15.80
   4  -3   0    6.20   19.40
   4  -3   0   35.20   28.80
   3  -3   0 1869.61  209.38
   3  -3   0 1894.91  212.48
   2  -3   0 9051.89 1056.49
  -2   3   0 9378.96 1065.99
   1  -3   0  203.38   28.00
   1  -3   0  130.39   26.20
   0  -3   0  918.21  106.59
   0  -3   0  945.81  107.19
  -1  -3   0   70.29   20.70
  -1  -3   0  116.89   18.30
  -2  -3   0 1095.59  125.09
  -2  -3   0 1155.18  129.19
  -3  -3   0  104.39   15.50
  -3  -3   0  128.09   26.10
  -4  -3   0    3.10   18.50
   4   3   0    1.10   17.30
  -5  -3   0  160.58   35.20
   5   3   0  199.98   29.20
   5   3   0  209.38   29.70
  -6  -3   0   15.50   20.40
   6   3   0    3.50   15.20
   6   3   0    1.40   13.10
  -7  -3   0  537.45   70.29
   7   3   0  462.55   63.69
   7   3   0  545.45   64.79
   7   3   0  522.65   59.39
  -8  -3   0 1243.98  141.69
   8   3   0 1177.78  130.99
   8   3   0 1124.59  135.79
   8   3   0 1118.99  132.39
   8   3   0 1206.18  136.19
  -9  -3   0  324.27   53.59
   9   3   0  319.77   46.10
   9   3   0  308.57   40.70
   9   3   0  287.47   49.80
   9   3   0  287.67   37.00
  10   3   0   89.49   22.80
  10   3   0   83.89   33.30
  11   3   0  -20.40   31.80
  12   3   0  270.47   39.70
  12   3   0  201.78   51.99
  13   3   0   -6.80   21.20
  13   3   0   49.70   41.60
  14   3   0   -3.80   39.30
  15   3   0   -4.10   41.70
  15  -4   0   51.99   24.70
  14  -4   0   45.60  175.48
  14  -4   0   31.00   24.00
  13  -4   0   10.70  172.08
  13  -4   0   56.69   47.10
  13  -4   0  120.19   29.70
  12  -4   0  166.68   64.89
  12  -4   0  353.56   47.30
  12  -4   0  371.56  143.99
  11  -4   0  -14.00  107.99
  11  -4   0   37.60   22.80
  11  -4   0    0.30   42.20
  10  -4   0   93.69   52.09
  10  -4   0  209.28   32.40
  10  -4   0  157.68   54.99
   9  -4   0  617.74   66.79
   9  -4   0  523.95   78.49
   9  -4   0  486.35   64.69
   9  -4   0  502.35   87.09
   8  -4   0 1299.77  150.18
   8  -4   0 1360.16  168.28
   8  -4   0 1369.56  155.98
   8  -4   0 1301.57  150.68
   7  -4   0 1075.19  117.89
   7  -4   0 1019.10  122.39
   7  -4   0  992.80  119.29
   7  -4   0 1040.70  135.39
   6  -4   0  173.28   25.70
   6  -4   0  152.78   34.90
   5  -4   0   15.10   32.50
   5  -4   0    6.20   13.30
   4  -4   0  415.16   59.49
   4  -4   0  427.76   51.49
   3  -4   0 1202.38  145.99
   3  -4   0 1318.27  144.19
   2  -4   0 1286.17  148.49
   2  -4   0 1326.77  149.88
   1  -4   0  538.75   68.39
   1  -4   0  564.84   68.49
   0  -4   0 2820.92  313.87
   0  -4   0 2811.52  314.77
  -1  -4   0  730.33   89.59
  -1  -4   0  752.12   86.39
  -2  -4   0 1497.25  168.28
  -2  -4   0 1504.85  172.18
  -3  -4   0  859.41  103.09
  -3  -4   0  849.22   96.49
   4   4   0   75.19  316.07
   4   4   0   45.70   44.50
  -5  -4   0   38.90   24.20
   5   4   0   26.00    9.30
   5   4   0   16.50   21.60
  -6  -4   0  380.96   51.89
   6   4   0  292.67   41.00
   6   4   0  268.07   34.90
  -7  -4   0 2072.19  240.38
   7   4   0 2081.09  235.08
   7   4   0 2041.30  231.48
   7   4   0 2109.89  231.08
  -8  -4   0  936.51  115.99
   8   4   0  966.10  103.09
   8   4   0  855.31  104.19
   8   4   0  856.11  109.19
   9   4   0   17.90   24.40
   9   4   0   27.80   11.50
 -10  -4   0   53.09   37.70
  10   4   0   38.90   18.40
  10   4   0   32.30   31.20
  11   4   0  254.57   41.80
  11   4   0  297.57   55.59
  12   4   0  247.68   39.90
  12   4   0  159.38   45.80
  13   4   0   -5.30   38.00
  14   4   0   63.39   41.40
  15  -5   0  -27.90   22.70
  14  -5   0  -14.10   22.30
  13  -5   0   65.69   26.10
  12  -5   0   64.49   27.50
  12  -5   0   84.69   49.90
  12  -5   0    5.10  152.08
  11  -5   0   29.70   24.70
  11  -5   0   24.20  132.99
  11  -5   0   87.39   51.39
  10  -5   0  282.57  112.19
  10  -5   0  384.26   51.49
 -10   5   0  381.76   47.40
   9  -5   0 1190.08  168.48
   9  -5   0 1184.58  146.69
   9  -5   0 1537.45  175.58
   9  -5   0 1317.47  146.79
  -9   5   0 1321.27  144.69
   8  -5   0   27.60   20.10
   8  -5   0   17.00   17.00
   8  -5   0  -29.20   37.40
   8  -5   0   16.30   62.39
   7  -5   0   26.10   49.40
   7  -5   0   14.70   14.20
   7  -5   0   15.10   18.20
   7  -5   0  -32.80   34.60
   6  -5   0   40.50   14.30
   6  -5   0   -4.50   34.30
   6  -5   0  -36.50   38.60
   5  -5   0   93.19   25.20
   5  -5   0   68.19   25.70
   5  -5   0   46.50   39.70
   5  -5   0  117.09   18.70
   4  -5   0  324.07   48.90
   4  -5   0  309.47   44.00
   3  -5   0 1196.78  144.09
   3  -5   0 1211.78  138.89
   2  -5   0  368.26   52.09
   2  -5   0  411.36   53.49
   1  -5   0 1074.49  126.29
   1  -5   0 1080.29  125.49
   0  -5   0 1213.48  143.69
   0  -5   0 1295.77  145.19
  -1  -5   0 1789.72  205.88
  -1  -5   0 1828.22  204.18
  -2  -5   0 2394.76  271.67
  -2  -5   0 2486.15  275.37
  -3  -5   0   68.69   26.80
  -4  -5   0   21.90   21.30
   4   5   0   -2.30   15.10
   4   5   0   13.60    9.60
  -5  -5   0  233.38   45.10
   5   5   0  217.78   29.20
   5   5   0  259.97   35.60
  -6  -5   0 1140.69  142.59
   6   5   0 1152.58  135.49
   6   5   0 1202.58  131.99
  -7  -5   0 1787.62  212.78
   7   5   0 1751.62  205.68
   7   5   0 1836.32  200.98
  -8  -5   0   98.49   17.30
  -8  -5   0  130.59   40.30
   8   5   0  152.88   20.50
   8   5   0  135.69   31.40
  -9  -5   0   19.50   34.30
  -9  -5   0   20.70    7.40
   9   5   0   18.00   28.10
 -10  -5   0  671.03   98.19
  10   5   0  590.34   85.99
  11   5   0  214.58   48.40
  12   5   0   35.30   33.40
  13   5   0   35.20   39.60
  14   5   0  -16.10   35.90
  14  -6   0  -18.30   20.60
  13  -6   0  113.49   28.90
  13  -6   0   88.39   52.09
  12  -6   0   23.00   48.30
  12  -6   0   -7.90   21.60
  11  -6   0  222.98   35.00
 -11   6   0  122.99   27.90
  10  -6   0  861.51  105.29
 -10   6   0  908.31  103.59
   9  -6   0   57.09   21.30
   9  -6   0   48.40   50.99
   9  -6   0   72.99   22.50
  -9   6   0   23.40   18.20
   8  -6   0  106.39   53.89
   8  -6   0   37.40   23.20
   8  -6   0   56.99   18.80
  -8   6   0   35.90   17.20
   7  -6   0   24.10   15.00
   7  -6   0  -14.40   36.90
   7  -6   0   34.80   22.60
   6  -6   0   20.70   13.10
   6  -6   0   49.60   22.40
   6  -6   0  -19.30   28.50
   5  -6   0   32.90   17.30
   5  -6   0   38.70   13.60
   5  -6   0   37.60   36.80
   5  -6   0   45.30   22.80
   4  -6   0   13.60   12.80
   4  -6   0   44.90   20.50
   4  -6   0    5.10   22.90
   3  -6   0  885.11  111.69
   3  -6   0  990.90  114.19
   2  -6   0   22.90   21.90
   2  -6   0   14.20   21.70
   1  -6   0 1038.00  132.69
   1  -6   0 1165.28  131.59
   0  -6   0  677.33   83.09
   0  -6   0  666.53   95.39
  -1  -6   0 2841.82  311.87
  -1  -6   0 2709.43  314.37
  -2  -6   0  334.37   51.99
  -2  -6   0  317.17   45.90
  -3  -6   0   45.90   27.20
   3   6   0   30.40   15.00
  -4  -6   0  306.57   51.49
   4   6   0  259.87   38.60
  -5  -6   0   11.30   27.60
   5   6   0   44.30   11.90
   5   6   0   12.90   17.30
  -6  -6   0  875.21   99.49
   6   6   0  695.73   86.19
   6   6   0  692.63   82.09
  -7  -6   0  135.09   18.80
  -7  -6   0  253.77   50.29
   7   6   0  234.18   37.10
  -8  -6   0    2.10    6.60
  -8  -6   0  -50.09   31.20
   8   6   0  -27.70   22.10
  -9  -6   0  647.74   98.59
  -9  -6   0  582.14   68.79
   9   6   0  705.33   87.39
 -10  -6   0  349.77   42.30
 -10  -6   0  427.56   75.49
  10   6   0  370.56   60.09
  11   6   0  197.68   46.40
  12   6   0   17.40   32.80
  13   6   0  -16.20   34.70
  14  -7   0   37.00   22.70
  13  -7   0   33.60   22.90
  12  -7   0  -47.70   43.00
  12  -7   0   -1.40   22.50
  11  -7   0  216.28   74.09
  11  -7   0  295.27   44.90
 -11   7   0  361.36   43.60
  10  -7   0  495.15  104.49
  10  -7   0  450.45   82.79
  10  -7   0  640.24   74.59
 -10   7   0  640.74   72.49
   9  -7   0  197.38   37.40
   9  -7   0  164.68   31.70
   9  -7   0  168.78   66.39
  -9   7   0  204.48   30.20
   8  -7   0   29.60   17.70
   8  -7   0   -6.40   43.10
   8  -7   0   -7.40   22.60
  -8   7   0  -27.50   16.80
   7  -7   0   -5.70   31.20
   7  -7   0   34.70   16.70
   7  -7   0   47.30   48.40
  -7   7   0   51.19   18.60
   6  -7   0   63.99   45.20
   6  -7   0   63.89   16.10
   6  -7   0   27.20   26.70
   5  -7   0   13.00   38.40
   5  -7   0   41.90   14.70
   5  -7   0   56.69   20.50
   5  -7   0   21.20   24.40
   4  -7   0  413.96   49.80
   4  -7   0  417.16   58.29
   4  -7   0  401.26   58.59
   3  -7   0   79.19   28.20
   3  -7   0  113.89   31.20
   2  -7   0   85.89   29.30
   2  -7   0   56.09   29.20
   1  -7   0  179.38   36.80
   1  -7   0  188.28   39.10
   0  -7   0 3471.45  394.56
   0  -7   0 3532.45  393.26
  -1  -7   0  217.28   43.70
  -2  -7   0   19.90   27.10
  -3  -7   0  248.68   49.90
   3   7   0  263.47   38.20
  -4  -7   0   43.20   31.00
   4   7   0   32.70   17.70
  -5  -7   0  328.57   41.40
  -5  -7   0  393.16   66.09
   5   7   0  414.06   48.40
  -6  -7   0   69.99   11.20
  -6  -7   0   99.69   40.80
   6   7   0  112.99   26.40
  -7  -7   0  268.27   57.19
  -7  -7   0  202.28   25.70
   7   7   0  214.38   39.20
  -8  -7   0   73.19   11.70
  -8  -7   0   95.69   46.90
   8   7   0   49.30   27.60
  -9  -7   0  481.05   55.49
  -9  -7   0  427.86   86.79
   9   7   0  514.75   70.99
 -10  -7   0  408.46   47.40
 -10  -7   0  431.36   79.69
  10   7   0  382.86   64.19
  11   7   0   47.60   34.50
  12   7   0   -6.10   28.80
  13   7   0    7.30   32.40
  14  -8   0  -10.30   19.00
  13  -8   0   15.80   21.80
 -13   8   0   50.29   21.20
  12  -8   0  157.18   28.10
  12  -8   0    9.40   51.89
 -12   8   0  104.89   25.10
  11  -8   0  241.88   37.20
  11  -8   0   99.39   66.69
 -11   8   0  237.18   34.60
  10  -8   0  235.58   33.70
  10  -8   0  197.98   36.00
  10  -8   0  115.49   66.29
 -10   8   0  116.89   30.40
   9  -8   0  154.68   26.60
   9  -8   0  102.79   34.50
   9  -8   0    5.30   56.09
  -9   8   0  132.99   28.40
   8  -8   0   30.30   18.00
   8  -8   0   24.70   51.39
   8  -8   0   26.40   26.80
  -8   8   0   20.70   20.80
   7  -8   0  133.49   22.10
   7  -8   0   64.79   53.29
   7  -8   0   85.39   31.90
  -7   8   0   80.39   23.60
   6  -8   0  -23.70   24.90
   6  -8   0   -5.10   49.30
   6  -8   0    9.50   13.10
  -6   8   0    9.80   19.40
   5  -8   0   29.30   23.10
   5  -8   0   35.10   41.70
   5  -8   0   64.79   15.80
   5  -8   0   57.29   29.10
  -5   8   0   41.70   20.60
   4  -8   0   -6.30   23.70
   4  -8   0   44.20   28.10
   4  -8   0   30.00   12.60
  -4   8   0   48.30   20.30
   3  -8   0   84.29   30.90
   2  -8   0  491.35   72.09
   1  -8   0 2449.16  280.17
   0  -8   0  756.22  100.49
  -1  -8   0  212.98   44.60
  -2  -8   0   87.89   35.20
   2   8   0   81.99   18.40
  -3  -8   0  170.98   22.10
   3   8   0  197.78   30.20
  -4  -8   0   97.29   14.70
  -4  -8   0   98.49   38.30
   4   8   0  159.18   26.70
  -5  -8   0  186.08   47.80
  -5  -8   0  155.18   20.90
   5   8   0  201.78   32.30
  -6  -8   0  250.47   59.79
  -6  -8   0  252.87   31.80
   6   8   0  307.07   44.20
  -7  -8   0   -1.20    7.00
  -7  -8   0   -7.80   39.50
   7   8   0   -4.10   23.40
  -8  -8   0  309.27   72.69
  -8  -8   0  318.47   36.50
   8   8   0  254.47   49.50
  -9  -8   0  556.74   64.19
  -9  -8   0  591.84  100.49
 -10  -8   0  125.09   56.59
  10   8   0  128.19   38.20
 -11  -8   0   13.10    8.20
  11   8   0   -7.90   28.80
  12   8   0  -28.60   28.00
  13  -9   0   -1.50   19.50
 -13   9   0   16.60   16.60
  12  -9   0   64.99   24.20
 -12   9   0   46.40   20.00
  11  -9   0   98.09   29.50
  11  -9   0   -1.60   83.19
 -11   9   0   83.69   23.70
  10  -9   0  116.79   25.50
  10  -9   0   39.10   61.09
  10  -9   0   66.29   29.10
 -10   9   0  152.48   26.50
   9  -9   0   92.19   23.20
   9  -9   0   52.09   31.70
   9  -9   0   60.69   59.39
  -9   9   0  112.29   25.70
   8  -9   0   51.89   58.19
   8  -9   0   66.79   32.00
  -8   9   0   35.50   23.60
   7  -9   0  346.57   42.40
   7  -9   0  166.88   72.49
   7  -9   0  278.07   51.29
  -7   9   0  309.27   43.30
   6  -9   0  -38.20   42.60
   6  -9   0  -27.20   28.40
   6  -9   0  -12.20   13.60
  -6   9   0   -8.60   21.50
   5  -9   0   21.30   30.40
   5  -9   0   92.89   18.70
   5  -9   0   34.90   48.40
   5  -9   0   72.59   28.20
  -5   9   0   62.39   23.80
   4  -9   0   71.49   33.10
   4  -9   0   75.79   32.50
   4  -9   0   68.69   17.10
  -4   9   0   18.80   22.50
   3  -9   0  409.76   62.79
  -3   9   0  377.56   51.49
   2  -9   0  653.53   86.09
   2  -9   0  580.24   67.19
  -2   9   0  609.44   73.39
   1  -9   0  657.33   89.59
   1  -9   0  674.63   72.09
  -1   9   0  514.85   77.49
   0  -9   0  273.67   31.70
   0  -9   0  290.27   52.29
   0   9   0  234.08   36.00
  -1  -9   0   -5.70   29.50
   1   9   0   50.49   15.50
   1   9   0   19.40   15.00
  -2  -9   0  453.45   53.49
  -2  -9   0  402.46   74.99
   2   9   0  504.75   57.99
  -3  -9   0   34.30   40.70
  -3  -9   0  167.38   18.90
   3   9   0  118.89   26.20
  -4  -9   0   90.59   12.50
  -4  -9   0   25.10   38.60
   4   9   0   67.49   22.10
  -5  -9   0   10.90   37.60
  -5  -9   0   27.50    7.90
   5   9   0   32.50   22.30
  -6  -9   0   34.80    8.70
  -6  -9   0   21.90   41.00
   6   9   0  -10.30   23.50
  -7  -9   0  267.27   30.00
  -7  -9   0  170.48   61.89
   7   9   0  201.98   42.60
  -8  -9   0  390.76   44.00
  -8  -9   0  278.87   76.19
   8   9   0  352.86   57.69
  -9  -9   0  419.26  102.09
  -9  -9   0  669.23   71.69
   9   9   0  603.54   85.89
 -10  -9   0   39.30    9.50
  10   9   0  -33.20   25.50
 -11  -9   0    5.50    7.90
  11   9   0    1.60   25.60
 -12  -9   0    6.20    7.10
  12   9   0   17.40   29.50
  13 -10   0   39.50   21.00
 -13  10   0   32.10   16.20
  12 -10   0  145.49   27.10
 -12  10   0   81.89   23.00
  11 -10   0   79.29   22.10
 -11  10   0    2.30   19.70
  10 -10   0   25.40   19.30
  10 -10   0  -31.60   47.20
  10 -10   0  -12.90   23.50
 -10  10   0   -8.50   21.10
   9 -10   0   -1.80   18.10
   9 -10   0    3.90   26.90
   9 -10   0   36.70   59.69
  -9  10   0   27.00   22.90
   8 -10   0  174.38   26.60
   8 -10   0   43.60   62.89
   8 -10   0   80.09   37.00
  -8  10   0  181.08   31.00
   7 -10   0   46.70   18.00
   7 -10   0   21.60   33.00
   7 -10   0   69.99   60.19
  -7  10   0   18.40   24.00
   6 -10   0   93.09   38.30
   6 -10   0  110.79   22.80
   5 -10   0   38.20   52.29
   5 -10   0    7.60   10.50
   5 -10   0   54.49   17.00
   5 -10   0   31.00   33.70
   5 -10   0    9.60   35.60
  -5  10   0    6.10   23.20
   4 -10   0   46.70   34.40
   4 -10   0  -23.70   31.00
  -4  10   0   52.39   23.60
   3 -10   0  471.95   52.79
  -3  10   0  426.06   58.99
   2 -10   0  428.46   75.89
   2 -10   0  531.65   57.59
  -2  10   0  474.55   63.09
   1 -10   0   26.90   34.30
   1 -10   0   10.30    7.50
  -1  10   0  -32.70   17.90
   0 -10   0    1.50    7.10
   0 -10   0    5.20   35.40
   0  10   0   38.60   17.10
  -1 -10   0  250.57   55.39
  -1 -10   0  212.28   25.90
   1  10   0  189.98   29.80
  -2 -10   0  118.59   49.40
  -2 -10   0  228.48   26.70
   2  10   0  258.37   29.80
   2  10   0  173.48   35.70
  -3 -10   0    6.20    7.70
  -3 -10   0  -27.60   32.10
   3  10   0   28.50   11.20
   3  10   0   -4.00   16.70
  -4 -10   0   19.90   39.90
   4  10   0   59.29   23.80
  -5 -10   0   14.50   41.50
  -5 -10   0   52.09   10.60
   5  10   0   46.70   24.00
  -6 -10   0  176.58   22.60
  -6 -10   0  188.68   60.59
   6  10   0  167.68   36.30
  -7 -10   0  232.18   29.50
  -7 -10   0  211.58   66.19
  -8 -10   0  330.97   36.70
  -8 -10   0  216.78   70.29
   8  10   0  253.27   49.90
   9  10   0   -0.80   26.50
 -10 -10   0    6.80    8.60
  10  10   0    6.70   26.70
  11  10   0   -1.00   26.30
  12 -11   0  103.89   24.20
 -12  11   0   78.79   20.80
  11 -11   0   39.50   19.10
 -11  11   0  -26.60   17.30
  10 -11   0  -14.00   69.59
  10 -11   0   14.90   18.00
 -10  11   0   25.10   20.80
   9 -11   0   51.59   55.49
   9 -11   0   15.40   32.70
   9 -11   0   40.00   18.60
  -9  11   0    6.50   21.90
   8 -11   0   14.90   62.89
   8 -11   0  150.38   26.20
   8 -11   0  122.69   38.00
  -8  11   0  196.68   31.80
   7 -11   0    2.70   34.30
   7 -11   0   80.69   19.80
   7 -11   0   -6.60   51.39
  -7  11   0   24.00   25.10
   6 -11   0   20.30   34.20
   6 -11   0  -13.80   54.89
  -6  11   0   74.49   25.90
   5 -11   0    0.30   49.90
   5 -11   0   -7.60   36.10
   5 -11   0   17.70    8.40
  -5  11   0  -27.10   23.90
   4 -11   0  313.67   37.50
   4 -11   0  313.07   56.29
   4 -11   0  330.47   62.99
  -4  11   0  335.17   46.60
   3 -11   0  769.32   87.59
   3 -11   0  737.03  106.99
  -3  11   0  880.41   98.19
   2 -11   0   66.99   43.80
   2 -11   0   82.19   12.70
  -2  11   0   57.79   24.50
   1 -11   0   56.49   40.70
   1 -11   0   17.30    8.30
  -1  11   0   45.00   20.30
   0 -11   0   34.60   42.30
   0  11   0   44.50   19.10
  -1 -11   0  114.29   16.10
  -1 -11   0   47.80   49.99
   1  11   0  141.79   22.40
  -2 -11   0   90.09   15.00
  -2 -11   0  140.09   52.89
   2  11   0  136.49   19.50
  -3 -11   0  -10.10   42.30
  -3 -11   0   21.80    8.40
   3  11   0    6.60   10.70
  -4 -11   0  123.29   53.99
  -4 -11   0   64.49   12.10
   4  11   0   44.90   25.20
  -5 -11   0   47.10   10.80
  -5 -11   0   23.70   47.20
   5  11   0   45.10   24.30
  -6 -11   0   56.49   11.20
  -6 -11   0   48.80   49.80
   6  11   0   13.30   24.60
  -7 -11   0  200.88   61.79
   7  11   0  183.28   38.40
  -8 -11   0  115.89   16.00
   8  11   0   67.89   29.00
  -9 -11   0   12.30    8.30
   9  11   0  -20.70   23.70
 -10 -11   0   15.70    8.70
  10  11   0   -0.90   24.70
  11 -12   0   51.69   19.50
 -11  12   0   26.40   17.90
  10 -12   0   88.29   21.10
 -10  12   0   47.20   21.50
   9 -12   0  135.09   29.20
   9 -12   0   85.79   35.10
  -9  12   0  207.68   29.70
   8 -12   0   15.00   31.10
   8 -12   0  -38.80  102.69
  -8  12   0   38.50   23.20
   7 -12   0  -19.80   32.20
   7 -12   0   12.40   54.29
  -7  12   0   20.10   23.50
   6 -12   0  -38.40   51.59
   6 -12   0  -54.59   31.40
  -6  12   0    8.70   23.90
   5 -12   0   78.99   55.99
   5 -12   0   18.30   37.40
  -5  12   0   20.90   24.50
   4 -12   0  209.58   26.00
   4 -12   0  155.28   67.49
   4 -12   0  154.08   46.60
  -4  12   0  242.68   36.70
   3 -12   0  125.39   16.10
   3 -12   0   19.50   39.90
   3 -12   0  102.09   46.70
  -3  12   0  103.19   28.00
   2 -12   0  117.19   17.10
   2 -12   0  118.79   49.10
  -2  12   0  167.08   28.80
   1 -12   0   81.99   12.70
  -1  12   0   39.50   22.00
   0 -12   0  125.99   16.50
   0 -12   0   58.29   48.10
   0  12   0   98.09   23.80
  -1 -12   0  179.78   22.60
  -1 -12   0  122.39   56.39
   1  12   0  180.68   27.10
  -2 -12   0   44.70   10.40
  -2 -12   0  -25.40   41.90
   2  12   0   47.20   14.20
  -3 -12   0   32.90   46.80
  -3 -12   0    4.50    9.00
   3  12   0  -16.00    9.20
  -4 -12   0   10.30    9.10
  -4 -12   0   35.00   44.60
  -5 -12   0   34.30   47.40
  -5 -12   0    0.00    9.00
  -6 -12   0  401.66   47.90
  -7 -12   0  232.98   30.40
  -8 -12   0   15.90    8.90
  -9 -12   0    6.90    8.70
   9 -13   0   24.60   40.70
  -9  13   0    4.30   19.10
   8 -13   0   24.60   29.60
  -8  13   0    5.40   20.30
   7 -13   0   21.60   31.90
   7 -13   0  -30.20   46.70
  -7  13   0  -12.10   21.40
   6 -13   0   30.90   57.49
   6 -13   0   -2.30   35.50
  -6  13   0   -4.40   21.90
   5 -13   0   43.80   51.99
   5 -13   0  -32.10   32.60
  -5  13   0   57.09   34.80
   4 -13   0  -74.09   43.40
   4 -13   0   85.49   39.80
  -4  13   0   11.10   23.10
   3 -13   0   98.29   48.60
   3 -13   0   95.09   13.80
   3 -13   0   51.09   51.29
   3 -13   0   10.10   37.70
  -3  13   0  139.99   27.50
   2 -13   0   79.19   46.70
   2 -13   0   84.29   40.30
   2 -13   0   22.70    9.20
  -2  13   0  -35.00   20.20
   1 -13   0   46.20   46.80
   1 -13   0   98.59   15.50
  -1  13   0  136.69   24.60
   0 -13   0  328.87   39.60
   0  13   0  335.97   43.40
  -1 -13   0  140.99   54.79
  -1 -13   0  117.59   17.30
   1  13   0  125.79   21.20
  -2 -13   0   90.19   57.69
  -2 -13   0    3.40    8.50
   2  13   0   12.80   11.20
  -3 -13   0  -66.39   32.40
  -3 -13   0   -6.00   11.10
  -4 -13   0   -5.60    9.30
  -5 -13   0  108.59   16.90
  -6 -13   0  230.28   29.20
  -7 -13   0   89.39   15.00
  -8 -13   0  -10.80    8.20
  -9  14   0   24.10   17.30
   8 -14   0  -20.00   26.70
  -8  14   0   24.60   18.90
   7 -14   0  -44.20   29.70
  -7  14   0  -30.80   18.20
   6 -14   0   -4.60   32.90
  -6  14   0   -1.30   19.90
   5 -14   0  -43.50   34.20
   5 -14   0   12.90   56.49
  -5  14   0   17.50   20.30
   4 -14   0   29.60   37.20
   4 -14   0   57.09   52.39
  -4  14   0   70.89   23.40
   3 -14   0  -25.60   34.00
   3 -14   0   -6.50    8.30
   3 -14   0  -67.09   42.80
  -3  14   0  -11.60   19.90
   2 -14   0   50.29   11.10
   2 -14   0   10.30   54.89
   2 -14   0  -33.70   67.89
   2 -14   0   13.70   36.50
  -2  14   0   71.39   21.80
   1 -14   0   29.40   38.50
   1 -14   0   75.99   64.39
   1 -14   0  115.09   60.49
   0 -14   0  308.77   38.20
   0  14   0  322.97   40.80
  -1 -14   0   -2.10    8.50
   1  14   0   20.00   12.60
  -2 -14   0   10.50    9.10
   2  14   0  -11.00    9.50
  -3 -14   0  -13.10    8.80
  -4 -14   0   19.50   10.00
  -5 -14   0   67.79   13.40
  -6 -14   0   31.00   11.20
   7 -15   0    9.30   30.50
  -7  15   0   22.30   17.90
   6 -15   0   16.70   33.20
  -6  15   0  -12.50   17.70
   5 -15   0  -35.00   31.80
  -5  15   0   23.50   18.90
   4 -15   0   13.60   10.60
   4 -15   0   44.00   35.50
  -4  15   0   56.69   19.80
   3 -15   0   43.60    9.20
   3 -15   0  -61.39   31.40
  -3  15   0   36.20   19.80
   2 -15   0   65.09   12.20
   2 -15   0   37.80   37.00
  -2  15   0   71.69   20.40
   1 -15   0  148.69   20.00
  -1  15   0  152.68   24.80
   0 -15   0   16.50   36.50
   0 -15   0   25.90    9.90
   0  15   0   31.10   13.80
  -1 -15   0  -21.00   36.40
  -1 -15   0   25.40    9.30
   1  15   0    6.60   10.40
  -2 -15   0    7.80    9.20
  -3 -15   0   -4.70   12.40
  -4 -15   0   54.99   15.00
   3 -16   0  -54.69   31.10
   3 -16   0   47.00    9.20
  -3  16   0   56.39   17.20
   2 -16   0  105.99   15.10
   2 -16   0   71.69   37.80
  -2  16   0  101.79   20.50
   1 -16   0   85.69   13.50
   1 -16   0   37.00   39.50
   0 -16   0   22.50   35.80
   0 -16   0   13.50    8.90
   0  16   0    8.10   10.90
  -1 -16   0    6.90    8.70
  -1 -16   0  -16.40   33.20
   1  16   0   10.80    9.00
  -3 -15   1   45.50   14.10
  -2 -15   1   12.80    9.10
   1  15  -1    5.40    9.50
  -1 -15   1    5.00    9.10
   0  15  -1   33.50   12.60
   0 -15   1  -30.60   34.10
   0 -15   1   12.80    9.40
  -1  15  -1   42.90   16.20
   1 -15   1   14.30    9.60
   1 -15   1   44.80   37.30
  -2  15  -1   47.60   18.80
   2 -15   1   30.10   34.40
   2 -15   1   49.60   10.80
  -3  15  -1   68.49   21.00
   3 -15   1   62.29   38.20
   3 -15   1   57.79   11.40
  -4  15  -1  -14.30   18.60
   4 -15   1  -24.90   31.90
   4 -15   1   -1.10    7.70
  -5  15  -1   74.09   21.00
   5 -15   1  -21.90   38.80
   6 -15   1   -4.20   31.00
  -5 -14   1   78.09   14.50
  -4 -14   1   63.99   13.10
  -3 -14   1   17.10   10.20
  -2 -14   1    5.30    9.00
   1  14  -1   -1.20   11.20
  -1 -14   1   -1.40    8.20
   0  14  -1   18.80   15.10
   0 -14   1   18.50    8.90
  -1  14  -1   62.49   21.30
   1 -14   1   86.89   13.40
  -2  14  -1  141.89   25.40
   2 -14   1   91.09   62.49
   2 -14   1   85.19   14.50
  -3  14  -1   32.80   21.30
   3 -14   1  -20.40   48.40
   3 -14   1   20.00   33.90
   3 -14   1   15.70    8.40
  -4  14  -1   31.30   22.40
   4 -14   1   -0.10    8.10
   4 -14   1   22.00   35.80
   4 -14   1  -27.80   50.79
  -5  14  -1  153.48   27.00
   5 -14   1   41.70   38.90
  -6  14  -1   65.09   23.10
   6 -14   1   36.80   36.40
  -7  14  -1   49.60   21.40
   7 -14   1   22.90   31.10
  -8  14  -1  -24.50   18.80
   8 -14   1    2.20   25.70
  -7 -13   1   -0.70   12.00
  -6 -13   1  198.18   25.60
  -5 -13   1  144.89   20.40
  -4 -13   1  133.39   18.90
  -3 -13   1    7.80    8.80
   2  13  -1   13.60   10.70
  -2 -13   1  -51.79   37.20
   1  13  -1   30.20   14.00
  -1 -13   1   -4.70    8.30
   0  13  -1   43.70   18.00
   0 -13   1   28.00   45.20
   0 -13   1   27.90    9.60
  -1  13  -1  405.66   52.19
   1 -13   1  332.27   75.69
   1 -13   1  414.16   47.40
  -2  13  -1  -21.50   20.50
   2 -13   1   47.40   43.40
   2 -13   1   36.70    9.80
  -3  13  -1    8.40   22.60
   3 -13   1  -13.30   35.00
   3 -13   1    8.20    8.70
  -4  13  -1   40.70   25.70
   4 -13   1   54.59   10.30
   4 -13   1   19.60   37.00
   4 -13   1   43.60   53.39
  -5  13  -1   57.79   24.90
   5 -13   1   -2.20   47.80
   5 -13   1   55.39   54.19
  -6  13  -1   50.59   24.00
   6 -13   1  -42.10   45.30
   6 -13   1   28.10   36.90
  -7  13  -1  -12.10   21.00
   7 -13   1  -63.89   27.30
   7 -13   1  -29.20   53.59
  -8  13  -1    9.60   21.30
   8 -13   1   15.90   29.20
  -9  13  -1  -34.00   18.20
   9 -13   1   16.80   25.30
 -10  13  -1   92.69   22.60
  -8 -12   1   11.30    8.40
  -7 -12   1  167.98   22.10
  -6 -12   1  283.07   35.40
  -5 -12   1  359.16   40.80
  -5 -12   1  212.28   68.99
  -4 -12   1  135.79   66.09
  -3 -12   1   -7.00   45.60
  -3 -12   1   -6.70    8.20
   2  12  -1   -4.10   12.00
  -2 -12   1   33.80   46.60
  -2 -12   1   -3.40    7.90
   1  12  -1   32.10   16.30
  -1 -12   1  -25.70   43.60
  -1 -12   1   23.40    8.90
   0  12  -1  232.38   30.80
   0 -12   1  186.98   23.90
   0 -12   1   87.79   54.49
  -1  12  -1  105.29   22.50
   1 -12   1   35.00   10.30
   1 -12   1   23.40   42.10
  -2  12  -1  -10.10   21.80
   2 -12   1  -17.10   37.10
   2 -12   1   19.10    8.90
  -3  12  -1   23.20   25.80
   3 -12   1   74.69   12.20
   3 -12   1   57.59   53.09
  -4  12  -1  364.16   48.90
   4 -12   1  357.66   40.00
   4 -12   1  237.68   56.49
  -5  12  -1  312.37   37.20
   5 -12   1  181.08   23.60
   5 -12   1   41.60   59.99
   5 -12   1  144.49   47.40
  -6  12  -1   42.30   25.20
   6 -12   1   50.59   52.59
   6 -12   1  -23.80   34.60
  -7  12  -1   28.20   35.40
   7 -12   1  -41.50   52.79
   7 -12   1   40.30   34.20
  -8  12  -1   -6.70   22.80
   8 -12   1  -59.59   47.80
   8 -12   1   -5.40   28.40
  -9  12  -1   56.89   22.60
   9 -12   1   -4.00   25.00
 -10  12  -1  101.99   25.20
 -11  12  -1   97.59   22.60
  10  11  -1   -6.50   22.70
 -10 -11   1    2.30    7.60
   9  11  -1    9.80   26.40
  -9 -11   1   46.60   10.10
   8  11  -1    1.10   25.30
  -7 -11   1  256.17   32.30
   6  11  -1  241.88   48.20
  -6 -11   1  384.66   39.40
  -6 -11   1  232.48   72.99
   5  11  -1   35.10   24.80
  -5 -11   1   33.10    9.90
  -5 -11   1  -32.50   42.20
   4  11  -1   37.60   22.60
  -4 -11   1   -3.60   41.30
   3  11  -1    2.00   19.10
  -3 -11   1   17.80    8.60
  -3 -11   1  -36.20   36.70
   2  11  -1   13.90   14.20
  -2 -11   1   38.80    9.40
  -2 -11   1   55.69   44.60
   1  11  -1   17.40   15.80
  -1 -11   1   -1.20    7.40
  -1 -11   1    7.30   42.20
   0  11  -1    7.90   17.70
   0 -11   1   14.80   39.60
  -1  11  -1   44.00   22.50
   1 -11   1   56.49   10.60
   1 -11   1   23.30   41.40
  -2  11  -1  -32.30   27.50
   2 -11   1    4.90    7.60
   2 -11   1  -22.90   34.70
  -3  11  -1  516.45   67.39
   3 -11   1  473.45   82.69
   3 -11   1  541.25   60.29
  -4  11  -1  477.85   62.99
   4 -11   1  573.64   80.39
   4 -11   1  443.66   54.79
   4 -11   1  589.84   76.69
  -5  11  -1  294.67   41.50
   5 -11   1  250.37   30.00
   5 -11   1  165.38   70.09
   5 -11   1  213.78   50.19
  -6  11  -1    4.40   25.40
   6 -11   1   -7.40   34.10
   6 -11   1   45.90   58.49
  -7  11  -1   34.40   24.70
   7 -11   1    7.70   32.30
   7 -11   1  -11.10   51.69
  -8  11  -1   -4.30   22.80
   8 -11   1   35.60   17.20
   8 -11   1   52.59   59.69
   8 -11   1    0.80   29.50
  -9  11  -1   29.50   22.60
   9 -11   1  -73.89   47.30
   9 -11   1   -8.30   21.30
 -10  11  -1   46.60   22.50
  10 -11   1   67.09   20.60
 -11  11  -1   -5.20   18.60
  11 -11   1  -18.80   17.10
 -12  11  -1   -4.50   17.00
  12 -11   1   27.80   19.80
  11  10  -1    8.00   25.60
  10  10  -1   49.20   26.60
 -10 -10   1   26.80    9.80
   9  10  -1   34.20   27.30
  -9 -10   1   31.20    9.10
   8  10  -1   24.40   28.10
  -8 -10   1  196.98   97.79
  -8 -10   1   80.29   12.70
   7  10  -1  245.38   44.00
  -7 -10   1  253.37   70.09
   6  10  -1  267.27   44.60
  -6 -10   1  258.07   31.70
  -6 -10   1  194.18   63.39
   5  10  -1   -8.80   19.70
  -5 -10   1   47.70   43.50
  -5 -10   1    2.80    7.80
   4  10  -1   52.79   22.20
  -4 -10   1   56.49   10.80
   3  10  -1   53.29   21.10
   3  10  -1   43.80   22.60
  -3 -10   1   23.40   42.80
  -3 -10   1   61.49   10.60
   2  10  -1    1.20   16.70
   2  10  -1   27.80   14.00
  -2 -10   1   27.50    8.50
  -2 -10   1   61.19   41.00
   1  10  -1   33.80   15.70
   1  10  -1    9.60   16.90
  -1 -10   1   45.80    9.30
  -1 -10   1  -45.70   32.80
   0  10  -1   14.30   17.60
   0 -10   1   16.00    8.00
   0 -10   1   24.70   34.70
  -1  10  -1   35.70   19.20
   1 -10   1   10.70    7.70
   1 -10   1   12.60   35.50
  -2  10  -1  177.18   30.20
   2 -10   1  192.18   47.10
   2 -10   1  143.59   19.60
  -3  10  -1  565.94   66.09
   3 -10   1  484.65   56.59
   3 -10   1  464.25   77.59
  -4  10  -1  214.08   43.40
   4 -10   1  309.37   35.30
   4 -10   1  348.87   58.39
  -5  10  -1   13.40   24.50
   5 -10   1   42.60   33.00
   5 -10   1    7.70    7.00
  -6  10  -1   -3.90   23.90
   6 -10   1   31.50   17.40
   6 -10   1    3.50   32.50
   6 -10   1 -112.99   38.70
  -7  10  -1   21.70   24.80
   7 -10   1  -26.00   30.70
   7 -10   1  -20.40   49.60
   7 -10   1   15.20   16.70
  -8  10  -1   -3.40   23.50
   8 -10   1  -43.30   53.89
   8 -10   1    3.90   29.00
   8 -10   1  -10.90   16.80
  -9  10  -1   11.80   22.50
   9 -10   1  -15.30   26.20
   9 -10   1   24.70   19.00
   9 -10   1  -43.10   48.70
 -10  10  -1    2.90   22.10
  10 -10   1  -14.60   49.90
  10 -10   1   41.10   23.70
 -11  10  -1  -32.10   18.70
  11 -10   1   33.00   20.00
 -12  10  -1   57.69   21.50
  12 -10   1  103.69   24.10
 -13  10  -1  129.39   24.00
  11   9  -1    7.20   25.40
 -11  -9   1   21.20    8.30
  10   9  -1   32.00   28.60
 -10  -9   1   12.30    8.10
   9   9  -1   35.50   30.10
  -9  -9   1   93.49   67.59
  -9  -9   1   64.19   11.70
   8   9  -1  239.08   45.50
  -8  -9   1  223.78   67.09
  -8  -9   1  257.77   31.40
   7   9  -1  662.63   79.89
  -7  -9   1  594.44   67.79
  -7  -9   1  453.35   95.59
   6   9  -1   90.99   29.50
  -6  -9   1  125.29   16.30
  -6  -9   1   84.09   51.59
   5   9  -1   32.20   23.00
  -5  -9   1   55.79   10.10
  -5  -9   1   15.00   37.40
   4   9  -1  171.78   30.20
  -4  -9   1  135.19   18.40
  -4  -9   1  103.09   45.20
   3   9  -1   20.60   26.50
  -3  -9   1   62.59   38.20
  -3  -9   1   52.59   10.00
   2   9  -1   45.90   18.40
   2   9  -1   57.89   15.40
  -2  -9   1   25.20   33.10
  -2  -9   1   45.40    9.10
   1   9  -1   33.90   17.60
   1   9  -1   27.70   15.60
  -1  -9   1   33.60   32.10
  -1  -9   1   49.30    8.90
   0   9  -1    5.00   16.50
   0   9  -1   27.80   15.70
   0  -9   1   59.29   35.30
   0  -9   1    9.40   10.70
  -1   9  -1  264.27   38.90
  -1   9  -1  246.98   38.50
   1  -9   1  383.26   54.59
   1  -9   1  247.88   51.99
   1  -9   1  283.27   32.60
  -2   9  -1  261.17   42.90
   2  -9   1  256.17   31.10
   2  -9   1  291.47   52.79
  -3   9  -1  613.94   72.39
   3  -9   1  568.94   83.29
   3  -9   1  565.74   64.69
  -4   9  -1  213.78   33.20
   4  -9   1  246.18   44.50
   4  -9   1  177.08   24.10
  -5   9  -1   -1.80   22.10
   5  -9   1  -35.60   28.40
   5  -9   1   19.70    7.10
   5  -9   1   43.50   27.10
   5  -9   1   61.49   16.80
  -6   9  -1  181.88   29.60
   6  -9   1  132.79   37.90
   6  -9   1  116.69   22.60
   6  -9   1  115.59   58.99
  -7   9  -1    6.90   23.10
   7  -9   1   28.80   30.10
   7  -9   1   20.40   54.29
   7  -9   1  -15.60   15.10
  -8   9  -1   59.39   24.00
   8  -9   1    8.60   27.30
   8  -9   1   63.69   22.60
   8  -9   1  -72.19   48.20
  -9   9  -1   32.50   21.90
   9  -9   1   46.70   58.69
   9  -9   1    7.60   19.00
   9  -9   1   -1.60   25.70
 -10   9  -1  -14.70   20.30
  10  -9   1   45.40   56.69
  10  -9   1  -18.90   18.80
 -11   9  -1   40.50   21.30
  11  -9   1    4.30   75.09
 -12   9  -1  148.69   26.80
  12  -9   1  138.39   28.70
 -13   9  -1   35.00   19.60
  13  -9   1   71.69   23.00
  12   8  -1  -13.40   25.60
  11   8  -1   31.30   28.80
 -11  -8   1   16.50    7.80
 -10  -8   1   95.59   14.90
   9   8  -1  150.08   44.20
  -9  -8   1  260.27   30.00
  -9  -8   1  309.67   71.49
   8   8  -1  580.24   82.09
  -8  -8   1  638.94   70.99
  -8  -8   1  659.13  105.39
   7   8  -1  207.18   52.59
  -7  -8   1  208.28   26.40
   6   8  -1   -2.80   22.70
  -6  -8   1  -24.00   34.90
  -6  -8   1   -0.90    6.30
   5   8  -1  404.56   50.29
  -5  -8   1  337.77   40.90
  -5  -8   1  309.57   64.59
  -4  -8   1  394.16   46.40
  -4  -8   1  465.65   72.59
   3   8  -1  184.28   30.90
  -3  -8   1  196.18   23.20
  -3  -8   1  137.79   43.00
   2   8  -1   65.29   18.30
  -2  -8   1   77.79   34.80
   1   8  -1   86.89   18.90
  -1  -8   1   95.19   29.40
  -1  -8   1   26.00   30.70
   0   8  -1  414.56   53.39
   0  -8   1  475.25   62.59
   0  -8   1  492.45   69.79
   1  -8   1 1253.87  152.68
   1  -8   1 1294.07  152.18
   2  -8   1 1423.96  171.18
   2  -8   1 1472.15  171.18
  -3   8  -1  804.42  103.99
   3  -8   1  927.21  110.99
   3  -8   1  912.01  111.69
  -4   8  -1  -45.80   18.70
   4  -8   1  -11.70   23.80
   5  -8   1   56.69   15.70
   5  -8   1   45.00   26.30
   5  -8   1   67.59   29.10
  -6   8  -1  367.06   44.20
   6  -8   1  203.88   66.99
   6  -8   1  322.97   51.19
  -7   8  -1  -21.10   19.70
   7  -8   1   21.40   16.70
   7  -8   1  -42.50   42.40
   7  -8   1  -12.70   26.90
  -8   8  -1   67.59   23.80
   8  -8   1    4.90   52.09
   8  -8   1  154.58   33.30
   8  -8   1   98.89   22.90
  -9   8  -1   50.49   22.00
   9  -8   1   14.80   20.10
   9  -8   1   40.10   53.99
   9  -8   1   18.10   26.20
 -10   8  -1    4.00   20.70
  10  -8   1   17.60   56.09
  10  -8   1   32.50   21.30
 -11   8  -1  245.08   38.00
  11  -8   1  330.37   41.50
  11  -8   1   84.69   68.89
 -12   8  -1  111.69   26.00
  12  -8   1   66.89   57.89
  12  -8   1  169.78   30.30
 -13   8  -1   16.30   18.60
  13  -8   1   44.10   21.10
  14  -8   1   -7.20   20.00
  13   7  -1   -3.90   31.20
  12   7  -1  -26.60   26.50
  11   7  -1  -11.00   29.10
  10   7  -1   42.00   32.80
 -10  -7   1   18.30    8.60
 -10  -7   1   28.20   48.70
   9   7  -1  597.24   79.99
  -9  -7   1  589.94   97.79
  -9  -7   1  581.14   66.69
   8   7  -1  151.18   35.30
  -8  -7   1  151.28   19.50
  -8  -7   1  121.69   52.09
   7   7  -1   36.30   25.60
  -7  -7   1  -17.50   34.50
  -7  -7   1   16.20    7.10
   6   7  -1  170.48   34.00
  -6  -7   1  167.88   46.40
  -6  -7   1  151.48   19.50
   5   7  -1  887.91   97.49
  -5  -7   1  766.42   90.59
  -5  -7   1  858.41  108.59
   4   7  -1  742.63   88.59
  -4  -7   1  755.42  102.39
   3   7  -1  189.48   30.30
  -3  -7   1  188.68   40.60
   2   7  -1  244.18   34.80
  -2  -7   1  312.27   48.60
  -2  -7   1  242.08   40.80
   1   7  -1   45.00   16.60
  -1  -7   1   67.89   22.40
  -1  -7   1   24.10   26.20
   0  -7   1  877.11  104.39
   0  -7   1  844.22  107.59
   1  -7   1 1349.47  160.68
   1  -7   1 1365.96  158.68
   2  -7   1  759.42   92.19
   2  -7   1  671.23   89.79
   3  -7   1   63.49   25.40
   3  -7   1   -2.40   23.70
   4  -7   1   72.79   16.10
   4  -7   1   61.29   28.40
   4  -7   1  131.59   29.40
   5  -7   1  953.00  113.59
   5  -7   1 1060.49  118.79
   5  -7   1 1009.10  117.69
  -6   7  -1  230.38   37.40
   6  -7   1  298.37   38.00
   6  -7   1  218.68   60.99
   6  -7   1  305.57   45.10
  -7   7  -1    9.20   20.90
   7  -7   1   30.50   50.09
   7  -7   1   -4.70   15.10
   7  -7   1    0.50   25.30
  -8   7  -1   58.99   20.00
   8  -7   1   40.40   26.20
   8  -7   1   40.60   18.80
   8  -7   1   42.80   48.30
  -9   7  -1    3.30   19.10
   9  -7   1    8.70   20.00
   9  -7   1   21.80   25.50
   9  -7   1   56.29   52.99
 -10   7  -1  313.37   47.60
  10  -7   1  441.76   54.89
 -11   7  -1  393.36   48.20
  11  -7   1  269.77   77.09
  11  -7   1  369.16   51.29
  12  -7   1  -11.00   49.50
 -13   7  -1   -2.00   17.30
  13  -7   1    8.20   22.30
  14  -7   1   -3.40   20.80
  13   6  -1  -12.50   32.00
  12   6  -1  -29.80   29.40
  11   6  -1   10.10   29.80
  10   6  -1   83.19   39.50
 -10  -6   1  177.58   58.19
 -10  -6   1  170.88   20.30
   9   6  -1  245.58   45.40
  -9  -6   1  247.08   30.60
  -9  -6   1  265.67   62.79
   8   6  -1  284.77   48.90
   8   6  -1  275.47   37.50
  -8  -6   1  262.47   61.99
  -8  -6   1  286.97   33.60
   7   6  -1   36.70   13.30
   7   6  -1   19.90   24.70
  -7  -6   1   -0.50   31.70
  -7  -6   1   42.30    7.90
   6   6  -1  748.43   86.39
   6   6  -1  750.02   91.19
  -6  -6   1  761.72  101.69
   5   6  -1  192.38   34.90
   5   6  -1  251.07   30.60
  -5  -6   1  236.08   47.30
   4   6  -1  604.84   69.49
   4   6  -1  612.24   72.09
  -4  -6   1  570.94   80.59
   3   6  -1  170.68   38.60
   3   6  -1  156.68   22.80
  -3  -6   1  188.78   28.20
  -3  -6   1  114.79   32.90
  -2  -6   1   65.39   27.50
  -2  -6   1   34.30   19.40
  -1  -6   1  186.38   34.40
  -1  -6   1  238.48   40.90
   0  -6   1   48.40   21.50
   0  -6   1    1.20   21.90
   1  -6   1 2034.90  218.58
   1  -6   1 1773.42  215.28
   2  -6   1  182.88   33.10
   2  -6   1  118.39   32.50
   3  -6   1  395.76   58.89
   3  -6   1  463.35   59.79
   4  -6   1  356.96   54.49
   4  -6   1  338.07   49.80
   5  -6   1  371.46   55.59
   5  -6   1  294.57   41.00
   5  -6   1  329.47   46.20
   5  -6   1  319.27   43.20
   6  -6   1  496.15   57.09
   6  -6   1  432.06   63.69
   6  -6   1  469.65   81.39
   7  -6   1   13.40   21.20
   7  -6   1   51.79   42.70
  -8   6  -1   44.70   18.10
   8  -6   1   23.80   21.90
   8  -6   1   42.60   46.10
   8  -6   1   82.89   19.90
  -9   6  -1   23.60   17.70
   9  -6   1   66.19   32.00
   9  -6   1   35.30   49.30
   9  -6   1   49.10   19.40
 -10   6  -1  160.18   28.80
  10  -6   1  136.69   59.69
  10  -6   1  220.28   32.80
 -11   6  -1  253.87   33.90
  11  -6   1  119.19   64.39
  11  -6   1  212.48   36.70
 -12   6  -1   -2.70   18.40
  12  -6   1  -30.40   21.40
  12  -6   1  -65.49   39.10
  13  -6   1   -1.40   43.60
  13  -6   1   61.39   24.70
  14  -6   1   48.40   24.70
  15  -6   1   65.99   23.50
  14   5  -1   33.30   35.60
  13   5  -1  -33.30   30.60
  12   5  -1   -3.30   32.80
  11   5  -1  -10.20   29.50
  10   5  -1  232.88   47.10
 -10  -5   1  147.59   52.59
   9   5  -1  415.96   49.80
   9   5  -1  294.87   63.59
  -9  -5   1  504.75   76.49
   8   5  -1   18.60   22.90
   8   5  -1   22.00   12.20
  -8  -5   1   23.90    6.80
  -8  -5   1    6.10   32.80
   7   5  -1 1069.59  117.39
   7   5  -1  968.70  120.69
   6   5  -1  927.61  101.79
   6   5  -1  867.31  106.09
  -6  -5   1  856.61  113.09
   5   5  -1  779.62   89.19
   5   5  -1  781.52   92.39
  -5  -5   1  807.42  100.39
   4   5  -1    1.10   15.70
   4   5  -1   -4.80    8.70
  -4  -5   1   11.90   11.40
  -4  -5   1    7.80   22.60
   3   5  -1   42.70   11.50
   3   5  -1   16.00   14.20
  -3  -5   1   37.50   15.40
  -3  -5   1   22.50   24.40
   2   5  -1   30.60   10.60
  -2  -5   1   10.60   22.50
  -2  -5   1   14.50   15.00
  -1  -5   1   65.49   23.10
  -1  -5   1   69.69   19.60
   0  -5   1 2498.05  282.47
   0  -5   1 2546.45  283.97
   1  -5   1  255.27   39.60
   1  -5   1  261.67   39.60
   2  -5   1    0.90   19.30
   2  -5   1  -14.00   16.30
   3  -5   1  231.08   35.80
   3  -5   1  211.68   37.30
   4  -5   1  370.06   50.49
   4  -5   1  385.96   55.19
   5  -5   1  286.07   37.10
   5  -5   1  394.56   51.89
   5  -5   1  264.67   36.90
   5  -5   1  277.77   42.00
   6  -5   1  113.39   21.20
   6  -5   1  185.28   28.50
   6  -5   1   59.59   38.90
   7  -5   1   61.79   21.30
   7  -5   1    2.10   36.20
   7  -5   1   -8.50   49.00
   8  -5   1   10.80   18.60
   8  -5   1   -2.20   58.69
   8  -5   1   -6.10   15.10
   8  -5   1   -4.10   36.30
  -9   5  -1   67.09   18.60
   9  -5   1    9.60   76.09
   9  -5   1  118.89   22.90
 -10   5  -1  430.96   57.09
  10  -5   1  441.16  109.59
  10  -5   1  517.25   62.19
  10  -5   1  378.46   85.39
 -11   5  -1  119.19   22.20
  11  -5   1  105.09   27.20
  11  -5   1   39.20   48.80
  11  -5   1   77.59  113.79
 -12   5  -1   -8.20   17.10
  12  -5   1   64.89   26.40
  12  -5   1   63.89   48.00
  13  -5   1   51.69   47.00
  14  -5   1   64.49   26.00
  15  -5   1   42.30   24.50
  14   4  -1  -32.20   34.10
  13   4  -1   25.50   35.40
  12   4  -1   15.50   31.70
  11   4  -1   36.30   34.00
  10   4  -1   50.69   14.60
  10   4  -1   42.20   19.80
  10   4  -1   98.99   32.20
 -10  -4   1   33.10   38.70
   9   4  -1  259.07   46.00
   9   4  -1  210.68   30.80
   9   4  -1  222.28   33.60
  -9  -4   1  324.07   56.09
   8   4  -1  628.54   74.49
   8   4  -1  637.84   80.19
   8   4  -1  649.43   73.59
  -8  -4   1  571.14   88.99
   7   4  -1 1868.01  205.98
   7   4  -1 1729.53  206.28
   7   4  -1 1885.71  210.18
  -7  -4   1 1996.70  216.48
   6   4  -1 2013.20  235.38
   6   4  -1 2124.49  232.08
  -6  -4   1 2122.39  240.98
   5   4  -1  184.78   25.90
   5   4  -1  159.38   29.40
  -5  -4   1  213.78   38.50
   4   4  -1   41.30   10.40
   4   4  -1   13.10   15.00
  -4  -4   1   41.90   11.10
  -4  -4   1   88.79   26.90
  -3  -4   1   22.70   20.30
  -3  -4   1   24.60   11.90
  -2  -4   1    4.00   12.00
  -2  -4   1   19.30   20.90
  -1  -4   1  295.37   39.70
  -1  -4   1  301.77   44.00
   0  -4   1 1061.99  121.39
   0  -4   1 1038.20  120.39
   1  -4   1  173.08   29.00
   1  -4   1  188.18   30.20
   2  -4   1 1076.79  125.99
   2  -4   1 1094.99  124.69
   3  -4   1 3180.38  364.76
   3  -4   1 3349.76  364.86
   4  -4   1  914.11  107.69
   4  -4   1  885.31  102.19
   5  -4   1  176.38   37.70
   5  -4   1  200.88   27.10
   6  -4   1  -25.30   11.30
   6  -4   1   31.40   32.70
   6  -4   1   -8.70   40.00
   7  -4   1   56.59   17.90
   7  -4   1   98.49   47.60
   7  -4   1   32.10   36.30
   7  -4   1   78.69   17.00
   8  -4   1   98.99   44.10
   8  -4   1  124.99   22.70
   8  -4   1   76.39   51.69
   8  -4   1  128.89   23.80
   9  -4   1  354.16   47.20
   9  -4   1  316.07   79.99
  10  -4   1  428.56   93.19
  10  -4   1  855.71  120.69
  10  -4   1  628.04   74.79
  11  -4   1    5.10   20.90
  11  -4   1  -37.10   37.40
  12  -4   1   54.89   44.40
  12  -4   1   77.49  155.38
  12  -4   1   84.89   27.20
  13  -4   1  337.37   49.80
  13  -4   1  251.27  177.78
  14  -4   1   13.00   24.10
  15  -4   1  -30.70   22.80
  14   3  -1   85.29   42.70
  13   3  -1  -37.40   32.30
  12   3  -1  -25.50   31.10
  12   3  -1  -15.50   19.50
  11   3  -1   29.10   20.80
  11   3  -1   40.80   33.70
  10   3  -1   69.99   31.60
  10   3  -1   58.39   15.40
  10   3  -1   63.79   21.70
   9   3  -1  146.79   31.90
   9   3  -1  163.78   25.70
   9   3  -1  116.49   33.90
  -9  -3   1  132.59   38.00
   8   3  -1 1066.69  139.59
   8   3  -1 1240.18  133.99
   8   3  -1 1186.28  135.29
   8   3  -1 1232.98  139.89
  -8  -3   1 1175.68  144.19
   7   3  -1 1846.82  207.08
   7   3  -1 1926.91  211.78
   7   3  -1 1828.22  213.48
  -7  -3   1 1836.52  215.28
   6   3  -1 1054.29  125.49
   6   3  -1 1080.49  126.69
   6   3  -1 1065.49  121.89
  -6  -3   1 1215.28  131.19
   5   3  -1   35.70   18.30
   5   3  -1   71.39   12.10
  -5  -3   1   77.79   25.20
   4   3  -1  622.24   74.09
  -4  -3   1  633.14   77.59
  -4  -3   1  610.44   69.39
  -3  -3   1  312.57   43.90
  -3  -3   1  292.17   35.50
  -2  -3   1    0.60    9.00
  -2  -3   1    8.50   14.80
  -1  -3   1 2191.78  244.18
  -1  -3   1 2167.28  242.08
   0  -3   1  211.68   31.80
   0  -3   1  211.58   29.80
   1  -3   1 1277.17  149.88
   1  -3   1 1370.16  149.79
  -2   3  -1 4693.63  569.04
   2  -3   1 4256.87  536.45
   3  -3   1 5515.05  650.93
   4  -3   1 1012.30  118.69
   5  -3   1   45.30   23.10
   5  -3   1   10.60   31.00
   6  -3   1    9.60   24.70
   6  -3   1   22.10   12.40
   6  -3   1   28.80   32.50
   7  -3   1   16.70   12.90
   7  -3   1   12.20   31.20
   7  -3   1   17.20   25.90
   8  -3   1   98.99   40.20
   8  -3   1   86.59   17.70
   8  -3   1   55.79   32.60
   9  -3   1  467.55   84.39
   9  -3   1  547.75   68.09
   9  -3   1  646.84   80.09
  10  -3   1    1.50   18.30
  10  -3   1   11.00   34.70
  10  -3   1   66.79   43.20
  11  -3   1  116.29   55.99
  11  -3   1   53.69   44.40
  11  -3   1   66.89   23.60
  12  -3   1  596.54   69.59
  12  -3   1  362.96  113.79
  12  -3   1  395.86   85.09
  13  -3   1  196.48  158.28
  14  -3   1  321.57  198.08
  15  -3   1   33.40   25.00
  14   2  -1   21.30   41.20
  13   2  -1  -14.30   20.20
  13   2  -1  -11.20   39.00
  12   2  -1   17.30   33.40
  12   2  -1   13.40   22.00
  11   2  -1   17.20   20.60
  11   2  -1  -22.00   28.70
  10   2  -1   37.70   19.30
  10   2  -1   37.70   30.70
  10   2  -1   41.80   25.40
   9   2  -1  333.47   42.70
   9   2  -1  365.46   47.00
   9   2  -1  383.26   56.79
   9   2  -1  330.87   54.09
  -9  -2   1  394.96   59.29
   8   2  -1 1018.30  114.39
   8   2  -1  988.60  122.39
   8   2  -1  995.50  119.29
   8   2  -1 1022.40  115.99
  -8  -2   1 1031.10  122.19
   7   2  -1 1234.78  141.19
   7   2  -1 1247.58  143.39
   7   2  -1 1192.28  138.09
  -7  -2   1 1228.58  144.19
   6   2  -1  148.59   20.60
   6   2  -1  117.29   26.10
   6   2  -1  181.28   30.30
  -6  -2   1  154.38   31.30
   5   2  -1  552.24   70.59
   5   2  -1  606.04   72.99
  -5  -2   1  640.94   74.59
   4   2  -1 3058.89  348.97
  -4  -2   1 3200.88  349.67
   3   2  -1   49.10   15.80
  -3  -2   1   34.50    7.30
  -3  -2   1   18.50   17.50
   2   2  -1 1988.70  215.98
  -2  -2   1 1872.11  217.08
  -1  -2   1  362.46   43.30
  -1  -2   1  385.46   46.90
   0  -2   1   15.30   10.30
   0  -2   1   20.40   14.10
  -1   2  -1 3875.41  500.65
   1  -2   1 3891.51  469.25
   2  -2   1 1989.80  216.68
   2  -2   1 1904.91  218.18
   3  -2   1 2657.83  296.57
   4  -2   1    5.60   24.40
   4  -2   1  -14.60   16.40
   5  -2   1  105.19   25.50
   5  -2   1  108.49   32.40
   6  -2   1   82.29   14.90
   6  -2   1   39.70   32.30
   6  -2   1   35.80   23.50
   7  -2   1   38.30   14.30
   7  -2   1   15.60   29.50
   7  -2   1   35.60   23.40
   8  -2   1  149.99   24.80
   8  -2   1  171.98   40.50
   8  -2   1  149.49   34.40
   9  -2   1   49.40   32.20
   9  -2   1   38.00   27.60
   9  -2   1   10.30   16.50
  10  -2   1  121.49   25.30
  10  -2   1   93.49   36.80
  10  -2   1   97.59   41.60
  11  -2   1  165.18   50.79
  11  -2   1  268.67   51.59
  12  -2   1  555.84   94.79
  12  -2   1  584.54   92.59
  12  -2   1  661.83   80.49
  13  -2   1   38.30   73.29
  14  -2   1  -37.80  150.98
  14  -2   1   23.60   25.90
  15  -2   1   10.10   24.30
  15  -2   1  111.29  197.48
  15   1  -1   90.09   24.20
  14   1  -1   63.49   23.90
  14   1  -1   63.49   44.90
  13   1  -1    9.70   31.60
  13   1  -1   54.49   45.00
  12   1  -1    2.70   33.90
  12   1  -1   16.10   22.80
  11   1  -1  -33.20   29.60
  11   1  -1   -4.70   25.10
  11   1  -1   38.90   24.10
  10   1  -1  329.57   55.59
  10   1  -1  378.56   47.60
  10   1  -1  305.87   56.39
   9   1  -1  452.35   61.79
   9   1  -1  402.36   54.19
   9   1  -1  466.05   66.99
   9   1  -1  411.66   50.49
  -9  -1   1  447.46   60.69
   8   1  -1 1635.94  188.48
   8   1  -1 1649.63  196.08
   8   1  -1 1723.93  192.38
   8   1  -1 1695.23  187.28
   7   1  -1  315.27   41.40
   7   1  -1  323.17   50.49
   7   1  -1  314.17   39.20
   7   1  -1  285.37   43.00
  -7  -1   1  310.37   46.00
  -7  -1   1  343.27   37.70
   6   1  -1  131.19   30.10
   6   1  -1  140.59   27.30
   6   1  -1   89.79   20.10
  -6  -1   1  142.89   26.10
  -6  -1   1  128.29   17.80
   5   1  -1  330.87   47.80
  -5  -1   1  321.57   43.40
  -5  -1   1  298.97   37.20
   4   1  -1  483.55   61.69
  -4  -1   1  472.05   55.69
  -4  -1   1  512.85   59.59
   3   1  -1   46.30   18.40
  -3  -1   1   63.39   16.90
  -3  -1   1   53.39   10.00
   2   1  -1  225.88   32.00
  -2  -1   1  224.88   31.90
  -2  -1   1  207.38   25.50
   1   1  -1 2470.95  347.87
  -1  -1   1 2746.93  319.27
   0   1  -1 2633.04  318.77
   0   1  -1 2997.80  327.97
   0  -1   1 2524.15  314.27
   1  -1   1 1925.11  231.88
  -2   1  -1 3928.91  436.36
   2  -1   1 3392.46  417.46
   3  -1   1 1684.83  188.88
   4  -1   1  587.04   77.59
   4  -1   1  635.04   72.89
   5  -1   1   69.89   27.70
   6  -1   1  226.28   30.20
   6  -1   1  271.07   37.10
   6  -1   1  170.78   41.60
   7  -1   1   24.80   11.70
   7  -1   1   27.40   20.10
   7  -1   1   20.70   26.20
   8  -1   1  406.06   55.79
   8  -1   1  333.47   68.09
   8  -1   1  384.26   48.60
   9  -1   1   99.59   19.80
   9  -1   1   41.80   31.70
   9  -1   1   85.99   34.20
  10  -1   1  321.97   60.49
  10  -1   1  349.17   46.10
  10  -1   1  303.77   53.59
  11  -1   1  436.86   70.59
  11  -1   1  412.16   57.99
  11  -1   1  425.96   72.09
  12  -1   1  234.58   37.90
  12  -1   1  135.39   52.19
  13  -1   1   58.29   50.49
  13  -1   1   39.90   26.20
  14  -1   1   -0.60   75.69
  14  -1   1    1.20   24.70
  15  -1   1   22.60  165.88
  15  -1   1   52.39   26.30
  15   0  -1   40.70   53.69
  15   0  -1   46.00   23.20
  14   0  -1   35.20   43.30
  14   0  -1  120.39   28.00
  13   0  -1  -30.30   37.70
  13   0  -1  -13.00   22.50
  12   0  -1   21.10   23.90
  12   0  -1  -10.70   34.40
  11   0  -1  101.69   39.80
  11   0  -1  123.19   38.30
  11   0  -1  125.79   28.60
  10   0  -1  284.17   40.40
  10   0  -1  262.47   49.80
  10   0  -1  274.07   54.09
   9   0  -1 1562.84  165.18
   9   0  -1 1415.16  170.18
   9   0  -1 1354.66  157.88
   9   0  -1 1367.46  159.68
   8   0  -1  208.78   26.80
   8   0  -1  184.68   28.70
   8   0  -1  168.08   40.00
   8   0  -1  173.98   35.40
  -8   0   1  171.68   30.80
   7   0  -1  273.97   38.20
   7   0  -1  283.77   43.30
   7   0  -1  385.26   52.99
   7   0  -1  319.07   39.90
  -7   0   1  309.17   41.30
   6   0  -1  187.18   40.90
   6   0  -1  222.78   34.20
   6   0  -1  202.48   29.70
  -6   0   1  247.58   33.30
   5   0  -1 1491.45  172.68
  -5   0   1 1483.65  167.88
   4   0  -1  344.17   47.00
  -4   0   1  272.77   37.90
   3   0  -1   87.99   23.80
   2   0  -1  961.70  111.39
   1   0  -1  605.44   69.39
   0   0   1 2507.45  283.77
   1   0   1 5587.54  629.44
   2   0   1 1976.50  251.67
   3   0   1 2530.25  282.77
  -4   0  -1  565.84   64.09
   4   0   1  548.55   65.39
   4   0   1  543.05   69.69
  -5   0  -1 1615.44  183.58
   5   0   1 1685.93  187.98
  -6   0  -1   11.30   12.40
   6   0   1    0.30   11.80
   6   0   1   -3.10   18.30
   6   0   1    1.70   21.40
  -7   0  -1  419.06   50.79
   7   0   1  384.86   59.69
   7   0   1  435.36   56.59
   7   0   1  403.36   50.29
   8   0   1  100.59   21.60
   8   0   1  175.28   34.30
   8   0   1  139.09   31.30
   9   0   1  119.39   21.00
   9   0   1   42.10   25.20
   9   0   1   80.89   31.10
  10   0   1  980.20  142.19
  10   0   1 1216.88  140.69
  10   0   1 1258.57  134.79
  11   0   1  304.17   56.79
  11   0   1  267.07   43.00
  11   0   1  312.77   53.19
  12   0   1  245.88   41.20
  12   0   1  273.17   56.59
  13   0   1   40.60   45.80
  13   0   1   80.09   27.80
  14   0   1  -21.90   51.69
  15   0   1   20.00   22.80
  15   0   1   60.39  111.49
  15  -1  -1  110.79   93.89
  15  -1  -1   59.99   28.20
  14  -1  -1   44.20   25.10
  14  -1  -1  -31.30   44.30
  13  -1  -1   -9.90   39.70
  13  -1  -1  -12.90   22.50
  12  -1  -1   51.19   25.30
  12  -1  -1   25.50   37.00
  12  -1  -1   -1.00   30.10
  11  -1  -1   62.39   38.90
  11  -1  -1   -3.20   31.90
  11  -1  -1   95.39   24.80
  10  -1  -1  500.35   62.79
  10  -1  -1  477.35   66.19
  10  -1  -1  416.86   73.89
   9  -1  -1  280.87   57.09
   9  -1  -1  322.67   42.00
   9  -1  -1  343.67   45.50
   9  -1  -1  375.06   54.19
   8  -1  -1   73.59   19.30
   8  -1  -1  100.09   27.30
   8  -1  -1  129.09   36.70
   7  -1  -1  688.03   81.39
   7  -1  -1  722.43   84.99
  -7   1   1  690.63   81.29
   6  -1  -1 1588.34  179.88
   6  -1  -1 1662.83  188.48
   6  -1  -1 1559.24  181.58
  -6   1   1 1637.14  180.58
   5  -1  -1 1660.33  187.58
  -5   1   1 1581.54  180.38
   4  -1  -1 1344.67  156.98
   3  -1  -1  614.54   78.19
   2  -1  -1  483.95   64.09
   1  -1  -1 1539.95  172.88
   0  -1  -1 1468.55  223.08
  -1  -1  -1 4467.25  611.24
   1   1   1 5615.34  623.94
  -2  -1  -1  198.88   26.60
  -2  -1  -1  186.78   21.10
   2   1   1  190.88   23.70
   2   1   1  176.98   21.40
  -3  -1  -1  759.42   89.39
   3   1   1  788.92   88.89
  -5  -1  -1 1425.66  154.78
   5   1   1 1299.27  155.68
  -6  -1  -1  187.98   30.40
   6   1   1  219.98   33.60
   6   1   1  155.38   33.10
  -7  -1  -1   13.70   15.40
   7   1   1   22.00   12.10
   7   1   1   15.60   19.10
   7   1   1   31.00   21.80
  -8  -1  -1   80.69   21.60
   8   1   1   42.90   14.90
   8   1   1   35.30   23.20
   8   1   1   18.40   20.10
   9   1   1 1033.50  124.49
   9   1   1 1029.80  117.99
   9   1   1 1020.60  122.49
  10   1   1 1271.57  144.29
  10   1   1 1237.78  150.88
  10   1   1 1261.47  150.18
  11   1   1  447.36   61.09
  12   1   1    3.80   21.80
  12   1   1    8.10   36.10
  13   1   1   42.30   25.60
  13   1   1   20.70   44.10
  14   1   1  -71.89   41.90
  14   1   1   44.70   24.80
  15   1   1   60.89   64.79
  15   1   1   33.20   23.40
  15  -2  -1  138.39  191.68
  14  -2  -1    2.40   63.69
  14  -2  -1   14.60   24.30
  13  -2  -1  -27.80   42.70
  13  -2  -1   -3.80   23.10
  12  -2  -1   19.40   40.70
  12  -2  -1   36.90   24.20
  12  -2  -1   20.40   35.10
  11  -2  -1  190.88   46.80
  11  -2  -1  167.58   51.59
  11  -2  -1  193.28   34.40
  10  -2  -1  363.46   52.09
  10  -2  -1  400.16   63.09
   9  -2  -1  220.28   56.19
   9  -2  -1  381.86   43.80
   9  -2  -1  310.37   39.80
   9  -2  -1  238.58   47.20
   8  -2  -1  141.79   26.40
   8  -2  -1  139.39   32.20
   8  -2  -1  186.58   26.10
   8  -2  -1  130.49   42.50
   7  -2  -1  735.83   94.39
   7  -2  -1  658.53   80.19
   7  -2  -1  645.84   82.19
   7  -2  -1  722.83   80.29
   6  -2  -1 1186.68  142.89
   6  -2  -1 1354.86  153.28
   6  -2  -1 1238.88  141.09
  -6   2   1 1282.67  140.39
   5  -2  -1  244.38   49.80
   4  -2  -1  148.09   35.90
   3  -2  -1  292.27   62.69
   2  -2  -1  214.68   31.30
   2  -2  -1  272.07   39.20
   1  -2  -1  105.19   19.40
   0   2   1 9084.49 1025.50
  -1  -2  -1    9.00   14.80
  -2  -2  -1 1126.29  283.67
  -3  -2  -1 1714.03  188.08
   3   2   1 1633.54  185.38
  -4  -2  -1 1677.33  195.78
   4   2   1 1777.82  193.88
  -5  -2  -1  279.17   39.60
   5   2   1  244.68   36.00
  -6  -2  -1   23.60   19.70
   6   2   1   26.70   16.90
   6   2   1  -13.90   15.50
  -7  -2  -1    9.20   18.60
   7   2   1   10.10   11.40
   7   2   1   29.30   18.40
   7   2   1   41.30   18.20
  -8  -2  -1  136.19   30.80
   8   2   1  191.48   29.50
   8   2   1  108.59   28.60
   8   2   1  143.49   23.50
   9   2   1  761.52   94.19
   9   2   1  830.82   95.29
   9   2   1  732.93   89.79
  10   2   1  759.72   88.39
  10   2   1  644.74   86.29
  10   2   1  661.73   82.29
  11   2   1   67.39   35.00
  11   2   1   14.30   20.30
  12   2   1   75.89   46.10
  12   2   1  134.29   28.60
  13   2   1  153.28   31.80
  13   2   1   54.29   47.70
  14   2   1  121.79   50.99
  14   2   1  174.98   32.30
  15   2   1   -9.50   19.80
  15   2   1  -28.10   48.40
  15  -3  -1   26.60   37.20
  15  -3  -1  169.58  211.38
  14  -3  -1 -149.29  148.09
  14  -3  -1   15.30   23.90
  13  -3  -1   -0.90   22.90
  13  -3  -1  -10.60   62.59
  12  -3  -1   94.49   53.99
  12  -3  -1   78.19   47.60
  12  -3  -1   57.99   27.90
  11  -3  -1  177.28   33.80
  11  -3  -1   54.89   49.00
  11  -3  -1  240.58   49.10
  10  -3  -1  105.09   46.80
  10  -3  -1  100.69   25.00
  10  -3  -1  127.89   39.90
   9  -3  -1  103.39   21.50
   9  -3  -1  103.19   33.10
   9  -3  -1  109.89   23.80
   9  -3  -1   60.39   39.70
   8  -3  -1  779.92   93.19
   8  -3  -1  803.42   98.79
   8  -3  -1  803.22  110.39
   8  -3  -1  822.52   93.59
   7  -3  -1 1771.92  194.38
   7  -3  -1 1651.03  191.18
   7  -3  -1 1656.13  204.78
   7  -3  -1 1728.13  191.98
   6  -3  -1  619.24   82.79
   6  -3  -1  560.74   66.29
   6  -3  -1  529.75   67.89
   5  -3  -1   11.40   11.90
   5  -3  -1   -2.40   27.50
   4  -3  -1   -5.50   24.30
   3  -3  -1  895.41  100.19
   3  -3  -1  831.62  108.69
   2  -3  -1  361.56   46.20
   1  -3  -1  303.97   42.00
   0  -3  -1 2049.09  231.88
  -1  -3  -1   32.40   18.80
  -2  -3  -1 1990.40  379.46
   2   3   1 1443.46  374.36
  -3  -3  -1 2695.53  517.75
   3   3   1 2832.22  520.45
  -4  -3  -1    8.50   19.00
  -5  -3  -1  131.79   29.60
   5   3   1  132.59   21.50
  -6  -3  -1    1.70   21.30
   6   3   1   48.00   14.30
   6   3   1   14.50   17.50
  -7  -3  -1   33.90   22.80
   7   3   1   28.90   19.70
   7   3   1   39.40   14.80
  -8  -3  -1  367.46   53.49
   8   3   1  339.67   40.40
   8   3   1  298.87   43.80
   8   3   1  369.56   45.70
   8   3   1  334.07   48.00
  -9  -3  -1  429.36   67.29
   9   3   1  416.36   55.99
   9   3   1  431.06   55.79
   9   3   1  471.15   62.59
  10   3   1  303.77   42.40
  10   3   1  306.87   53.69
  11   3   1   63.79   21.00
  11   3   1    9.80   29.10
  12   3   1  212.28   34.80
  12   3   1  173.28   47.80
  13   3   1  265.77   41.10
  14   3   1   85.09   47.00
  14   3   1   69.69   23.40
  15   3   1   -4.20   46.30
  15  -4  -1  -26.90   32.30
  14  -4  -1  187.78  186.48
  14  -4  -1   83.69   28.90
  13  -4  -1   50.89   49.80
  13  -4  -1  223.78  169.88
  13  -4  -1  -40.60   41.50
  12  -4  -1    4.10   40.90
  12  -4  -1   27.70   84.99
  12  -4  -1   36.80   24.70
  11  -4  -1   38.80   23.80
  11  -4  -1   13.10   47.00
  11  -4  -1  -13.20   42.20
  10  -4  -1    9.20   37.80
  10  -4  -1   -1.00   19.60
  10  -4  -1   -7.40   15.20
  10  -4  -1   12.90   40.10
   9  -4  -1  481.95   74.09
   9  -4  -1  486.75   85.69
   9  -4  -1  524.85   65.49
   9  -4  -1  551.94   65.09
   8  -4  -1  975.90  113.39
   8  -4  -1  934.41  112.79
   8  -4  -1  991.10  131.49
   8  -4  -1 1031.20  117.69
   7  -4  -1 2305.87  258.27
   7  -4  -1 2327.97  259.27
   7  -4  -1 2285.57  261.27
   7  -4  -1 2355.16  273.37
   6  -4  -1  463.75   55.69
   6  -4  -1  450.45   53.89
   6  -4  -1  389.06   57.39
   6  -4  -1  468.05   73.09
   5  -4  -1   62.49   16.70
   5  -4  -1   98.79   40.70
   4  -4  -1  673.13   81.49
   4  -4  -1  774.72   95.19
   3  -4  -1  102.89   24.90
   3  -4  -1  139.99   36.90
   2  -4  -1   18.70   17.60
   1  -4  -1 4881.91  541.85
   0  -4  -1   38.50   19.10
   0  -4  -1   25.80   21.90
  -1  -4  -1  401.66   55.79
  -2  -4  -1 5122.29  569.54
  -3  -4  -1 1879.01  213.88
  -4  -4  -1   39.60   23.20
  -5  -4  -1   56.89   26.40
   5   4   1   85.49   20.80
  -6  -4  -1   37.50   25.10
   6   4   1   -0.20   15.50
  -7  -4  -1  489.25   62.49
   7   4   1  375.16   44.00
   7   4   1  395.66   45.90
   7   4   1  292.77   49.99
  -8  -4  -1  503.95   68.39
   8   4   1  371.86   57.09
   8   4   1  426.66   48.70
   8   4   1  388.96   51.19
  -9  -4  -1  518.65   76.59
   9   4   1  474.35   68.89
 -10  -4  -1   21.20   33.80
  10   4   1   21.80   30.70
  10   4   1    1.70   17.00
  11   4   1  106.69   27.00
  11   4   1  133.99   40.20
  12   4   1  257.07   55.49
  12   4   1  358.96   46.80
  13   4   1  280.57   41.90
  14   4   1    3.00   40.00
  15   4   1   14.10   43.00
  15  -5  -1  -13.90   21.50
  14  -5  -1   50.89   24.00
  13  -5  -1  206.08  170.28
  12  -5  -1 -139.89  157.98
  12  -5  -1   17.30   23.00
  12  -5  -1  -66.89   35.70
  11  -5  -1   29.80   51.59
  11  -5  -1  280.87  130.69
  11  -5  -1   85.59   26.70
  10  -5  -1  127.59   59.69
  10  -5  -1  202.18   31.60
  10  -5  -1  247.68   90.69
   9  -5  -1  603.94   90.19
   9  -5  -1  460.25   69.49
   9  -5  -1  645.44   69.19
   9  -5  -1  484.25   92.39
   8  -5  -1  532.65   82.69
   8  -5  -1  582.44   71.89
   8  -5  -1  624.14   70.69
   8  -5  -1  491.95   92.49
   7  -5  -1  776.02  104.79
   7  -5  -1  824.32  116.19
   7  -5  -1  831.42   97.59
   7  -5  -1  824.12   94.19
   6  -5  -1   66.99   37.00
   6  -5  -1   65.79   21.40
   6  -5  -1   91.99   42.10
   6  -5  -1   43.90   15.00
   5  -5  -1  189.48   26.70
   5  -5  -1  179.68   49.30
   5  -5  -1  196.88   32.90
   4  -5  -1  504.95   61.79
   4  -5  -1  420.36   72.39
   4  -5  -1  489.95   60.29
   4  -5  -1  469.35   59.19
   3  -5  -1   40.30   19.40
   2  -5  -1  674.93   83.19
   1  -5  -1    9.00   21.70
   0  -5  -1    5.50   22.20
  -1  -5  -1 4518.05  503.85
  -2  -5  -1 3229.48  362.86
  -3  -5  -1 1631.04  188.98
  -4  -5  -1   19.70   25.90
  -5  -5  -1  190.38   37.90
   5   5   1  109.39   22.80
   5   5   1  105.19   16.60
  -6  -5  -1  -17.80   23.20
   6   5   1    6.40    8.20
   6   5   1   13.70   18.70
  -7  -5  -1  549.65   73.29
   7   5   1  478.85   55.89
   7   5   1  447.66   61.69
   7   5   1  480.45   56.89
  -8  -5  -1  613.74   85.99
   8   5   1  575.34   74.69
   8   5   1  570.74   68.39
  -9  -5  -1    4.10    6.60
  -9  -5  -1  -10.70   32.80
   9   5   1    9.20   15.50
   9   5   1  -10.90   23.60
 -10  -5  -1   47.90   39.90
 -10  -5  -1   40.80    8.50
  10   5   1   38.80   18.70
  10   5   1    0.00   27.60
 -11  -5  -1  204.08   27.70
  11   5   1  328.27   53.79
  12   5   1  658.73   93.29
  13   5   1   70.89   40.40
  14   5   1  -73.29   36.10
  14  -6  -1   13.90   22.70
  13  -6  -1   11.00   23.10
  12  -6  -1  149.79   30.70
  12  -6  -1   70.39   53.09
  11  -6  -1  -54.39   39.90
  11  -6  -1    0.20   21.20
  10  -6  -1  423.06   58.49
  10  -6  -1  469.55   59.69
  10  -6  -1  286.37  114.09
  10  -6  -1  416.36   85.29
 -10   6   1  433.86   54.09
   9  -6  -1  399.26   97.29
   9  -6  -1  449.36   60.59
   9  -6  -1  476.65   58.29
   9  -6  -1  284.57   82.29
  -9   6   1  445.96   56.39
   8  -6  -1  472.95   85.99
   8  -6  -1  242.48   80.79
   8  -6  -1  484.85   56.79
   8  -6  -1  416.96   62.59
   7  -6  -1   17.20   16.10
   7  -6  -1  -57.19   47.60
   7  -6  -1    5.70   20.60
   7  -6  -1   20.30   41.20
   6  -6  -1   98.59   20.30
   6  -6  -1   99.59   43.30
   6  -6  -1   85.39   26.00
   5  -6  -1  477.15   55.19
   5  -6  -1  371.16   72.59
   5  -6  -1  399.36   59.09
   5  -6  -1  423.76   52.49
   4  -6  -1   15.30   21.90
   4  -6  -1    3.80   19.20
   4  -6  -1  -25.50   34.90
   4  -6  -1    4.10   12.60
   3  -6  -1  470.75   63.19
   2  -6  -1  259.17   43.00
   1  -6  -1   72.79   28.20
   0  -6  -1 2876.51  324.47
  -1  -6  -1 1266.77  149.39
  -2  -6  -1 2724.43  309.17
  -3  -6  -1  133.59   36.70
  -4  -6  -1  182.28   38.20
   4   6   1  129.79   23.70
  -5  -6  -1   99.49   34.70
   5   6   1  145.99   24.20
  -6  -6  -1   62.79   33.90
   6   6   1   88.39   23.50
  -7  -6  -1  460.55   53.69
   7   6   1  503.65   62.49
  -8  -6  -1   41.90   37.20
  -8  -6  -1   38.40    8.40
   8   6   1   42.80   25.30
  -9  -6  -1  140.89   53.19
  -9  -6  -1  175.78   22.10
   9   6   1  186.18   40.70
 -10  -6  -1  258.97   29.60
 -10  -6  -1  196.38   59.49
  10   6   1  165.68   43.80
 -11  -6  -1  536.85   61.79
  11   6   1  572.54   79.99
  12   6   1  441.06   90.29
  13   6   1   57.69   39.70
  14   6   1   43.10   48.50
  14  -7  -1   -5.30   21.70
  13  -7  -1    3.60   21.00
  12  -7  -1   43.20   55.69
  11  -7  -1  107.29   27.40
  11  -7  -1   92.59   59.09
 -11   7   1  104.09   24.30
  10  -7  -1  488.15   60.89
  10  -7  -1  300.27   87.79
  10  -7  -1  465.65   62.99
   9  -7  -1  643.04   77.39
   9  -7  -1  487.75  102.89
   9  -7  -1  683.43   82.19
  -9   7   1  607.44   77.49
   8  -7  -1  -20.10   43.80
   8  -7  -1    5.30   24.60
   8  -7  -1   -3.10   16.50
  -8   7   1   49.40   18.60
   7  -7  -1   40.70   25.30
   7  -7  -1   53.69   17.90
   7  -7  -1  158.58   73.49
  -7   7   1   29.90   18.40
   6  -7  -1  221.78   30.30
   6  -7  -1  212.58   38.00
   6  -7  -1  130.49   56.49
   5  -7  -1  201.48   32.80
   5  -7  -1  153.18   53.29
   5  -7  -1  192.98   26.00
   5  -7  -1  119.99   33.10
   4  -7  -1  -15.80   19.60
   4  -7  -1  -28.10   33.00
   4  -7  -1   -5.00   11.90
   4  -7  -1   -5.60   21.60
   3  -7  -1  450.55   62.99
   2  -7  -1   50.59   26.40
   1  -7  -1  842.72  105.89
   0  -7  -1  726.23   93.49
  -1  -7  -1 1293.77  155.28
  -2  -7  -1  135.89   35.60
  -3  -7  -1    7.60   24.50
   3   7   1   31.10   14.50
  -4  -7  -1   64.49   35.30
   4   7   1  122.19   21.90
  -5  -7  -1  382.66   68.69
   5   7   1  477.15   56.99
  -6  -7  -1   16.80   36.20
  -6  -7  -1   22.20    6.70
  -7  -7  -1  198.98   23.40
  -7  -7  -1   83.29   44.80
   7   7   1  213.48   36.40
  -8  -7  -1   40.60    8.70
  -8  -7  -1   29.20   44.40
   8   7   1    1.50   24.40
  -9  -7  -1  135.29   21.10
  -9  -7  -1  134.99   53.59
   9   7   1   86.59   37.70
 -10  -7  -1  327.07   39.60
 -10  -7  -1  359.86   73.29
  10   7   1  324.47   56.59
 -11  -7  -1  219.98   27.00
  11   7   1  164.28   45.50
 -12  -7  -1   34.60    8.70
  12   7   1   46.50   35.70
  13   7   1   22.90   35.00
  14  -8  -1   18.70   21.20
  13  -8  -1  -24.20   20.30
  12  -8  -1   12.20   47.50
  12  -8  -1   26.10   22.40
 -12   8   1    9.90   17.70
  11  -8  -1  141.89   30.40
  11  -8  -1  102.99   61.89
 -11   8   1  182.18   28.70
  10  -8  -1  353.66   47.30
  10  -8  -1  203.78   75.09
  10  -8  -1  264.47   49.40
 -10   8   1  409.16   45.40
   9  -8  -1   34.50   58.29
   9  -8  -1   74.49   23.10
   9  -8  -1   58.79   30.50
   8  -8  -1   63.39   20.90
   8  -8  -1   44.20   28.00
   8  -8  -1  -39.80   45.20
  -8   8   1  110.79   23.20
   7  -8  -1  115.89   59.39
   7  -8  -1  122.29   33.10
   7  -8  -1  122.29   23.30
  -7   8   1  100.19   25.30
   6  -8  -1  122.79   21.60
   6  -8  -1  113.69   32.90
   5  -8  -1   74.39   30.40
   5  -8  -1   88.49   48.20
   5  -8  -1  105.39   19.60
   5  -8  -1  147.49   30.40
  -5   8   1   99.29   24.00
   4  -8  -1  106.79   30.00
   4  -8  -1   54.29   27.80
   4  -8  -1  122.99   46.60
   4  -8  -1   75.99   17.30
   3  -8  -1  151.78   20.90
   3  -8  -1   64.59   30.20
   2  -8  -1  229.78   44.80
   1  -8  -1 1426.26  169.28
   0  -8  -1  845.02  108.09
  -1  -8  -1  714.63   94.89
  -2  -8  -1   15.30   29.70
  -3  -8  -1   85.39   38.00
   3   8   1   88.69   20.00
  -4  -8  -1  114.69   15.30
  -4  -8  -1   93.19   39.30
   4   8   1  122.69   24.20
  -5  -8  -1   72.69   39.30
   5   8   1   57.79   21.50
  -6  -8  -1   41.60   38.00
  -6  -8  -1   50.19    9.30
   6   8   1   38.50   22.90
  -7  -8  -1   10.90   39.80
  -7  -8  -1   15.50    8.10
   7   8   1   49.60   25.00
  -8  -8  -1   47.70   49.10
   8   8   1  -34.50   29.10
  -9  -8  -1  200.28   64.69
  -9  -8  -1  321.87   36.30
   9   8   1  275.17   51.59
 -10  -8  -1  361.26   40.50
 -10  -8  -1  193.88   66.49
  10   8   1  340.47   58.99
 -11  -8  -1  162.08   20.30
  11   8   1  110.39   40.30
 -12  -8  -1   -8.60    7.10
  12   8   1   -6.00   32.60
  13   8   1   -7.80   31.40
  13  -9  -1   29.20   21.30
  12  -9  -1   23.80   21.20
 -12   9   1  -50.09   15.80
  11  -9  -1   41.40   26.50
 -11   9   1   53.59   21.10
  10  -9  -1   92.29   25.30
  10  -9  -1    2.00   55.99
  10  -9  -1  117.69   31.50
 -10   9   1   73.19   24.50
   9  -9  -1  -13.70   26.90
   9  -9  -1   17.20   56.79
   9  -9  -1   -5.70   18.40
  -9   9   1   14.70   21.50
   8  -9  -1   64.99   61.49
   8  -9  -1   89.49   34.70
   8  -9  -1   93.69   25.90
  -8   9   1  117.39   27.10
   7  -9  -1  261.37   35.20
   7  -9  -1  261.37   45.30
   7  -9  -1  156.08   71.29
  -7   9   1  229.98   38.30
   6  -9  -1  135.09   68.49
   6  -9  -1  336.67   42.00
  -6   9   1  316.47   42.80
   5  -9  -1   38.50   25.10
   5  -9  -1   33.20   46.20
   5  -9  -1   59.39   30.80
   5  -9  -1   37.80   16.50
  -5   9   1    4.30   21.00
   4  -9  -1    0.10   13.70
   4  -9  -1   20.10   27.00
   4  -9  -1  -14.50   41.60
   4  -9  -1  -35.30   25.10
  -4   9   1    5.50   20.50
   3  -9  -1    3.70   26.40
   3  -9  -1    9.70   15.90
  -3   9   1   10.50   20.30
   2  -9  -1  422.46   71.89
  -2   9   1  525.25   60.59
   1  -9  -1  434.16   65.89
  -1   9   1  381.06   50.19
   0  -9  -1 1016.50  118.09
   0  -9  -1  912.61  100.09
   0   9   1  808.72  103.09
  -1  -9  -1   44.40   33.70
  -2  -9  -1  312.07   55.49
  -2  -9  -1  238.78   29.40
   2   9   1  235.68   36.70
  -3  -9  -1  255.57   50.39
  -3  -9  -1  187.28   25.80
   3   9   1  236.78   31.40
  -4  -9  -1  370.06   71.89
  -4  -9  -1  420.26   49.00
   4   9   1  461.75   55.59
  -5  -9  -1  -13.50   35.90
  -5  -9  -1   20.90    7.90
   5   9   1   12.50   20.10
  -6  -9  -1  -27.70   37.50
  -6  -9  -1   22.50    8.20
   6   9   1   -3.90   21.10
  -7  -9  -1   17.40    8.20
  -7  -9  -1    8.80   49.20
   7   9   1  -34.10   22.30
  -8  -9  -1  107.59   58.39
  -8  -9  -1  155.28   20.70
   8   9   1  196.18   39.60
  -9  -9  -1  603.54   65.59
  -9  -9  -1  539.45   99.09
   9   9   1  500.45   77.89
 -10  -9  -1  481.15   55.99
 -11  -9  -1   19.50    8.80
  11   9   1   21.60   28.90
 -12  -9  -1   40.40    9.60
  12   9   1   18.20   31.50
  12 -10  -1   47.10   22.20
  11 -10  -1  111.39   27.70
 -11  10   1  135.59   25.40
  10 -10  -1   83.39   22.20
  10 -10  -1   17.20   57.39
  10 -10  -1   23.70   25.90
 -10  10   1   18.10   20.80
   9 -10  -1  -16.00   52.19
   9 -10  -1   43.20   30.90
   9 -10  -1   44.40   19.50
  -9  10   1   16.50   22.20
   8 -10  -1  401.26   51.29
   8 -10  -1  297.67   56.69
   8 -10  -1  365.66   88.79
  -8  10   1  410.46   50.89
   7 -10  -1  260.17   34.40
   7 -10  -1  153.38   73.19
   7 -10  -1  192.28   44.90
  -7  10   1  222.98   37.00
   6 -10  -1   79.59   18.90
   6 -10  -1   50.79   55.89
   6 -10  -1   17.50   33.30
  -6  10   1  -21.80   22.80
   5 -10  -1   -2.60   24.90
   5 -10  -1   15.40   33.00
   5 -10  -1  -10.00   15.30
   5 -10  -1   44.40   49.20
  -5  10   1   14.10   21.80
   4 -10  -1   20.50   30.20
   4 -10  -1   54.19    9.40
   4 -10  -1   75.79   36.30
   4 -10  -1   16.40   46.20
   4 -10  -1   27.90   16.90
  -4  10   1   59.19   23.50
   3 -10  -1   84.49   39.50
   3 -10  -1  144.89   17.40
   3 -10  -1   68.49   36.10
  -3  10   1  171.48   28.50
   2 -10  -1  154.48   56.29
  -2  10   1  174.28   30.10
   1 -10  -1  350.46   40.40
   1 -10  -1  455.45   64.19
  -1  10   1  286.07   45.00
   0 -10  -1   98.79   14.20
   0 -10  -1   78.99   40.00
   0  10   1  118.69   21.60
  -1 -10  -1   32.40   40.80
  -1 -10  -1   54.49   10.00
   1  10   1   41.20   16.30
  -2 -10  -1  542.25   58.39
  -2 -10  -1  482.05   81.79
   2  10   1  464.25   60.59
  -3 -10  -1  785.52  118.19
  -3 -10  -1  885.91   94.59
   3  10   1  799.82   95.59
  -4 -10  -1    1.50    7.50
  -4 -10  -1  -13.60   38.70
   4  10   1    7.20    8.70
   4  10   1    1.30   18.40
  -5 -10  -1  -37.10   40.40
   5  10   1   18.90   20.90
  -6 -10  -1  -15.70   42.80
  -6 -10  -1    0.70    8.40
   6  10   1    6.40   24.30
  -7 -10  -1  142.89   57.39
  -7 -10  -1  164.78   21.10
   7  10   1  137.89   36.10
  -8 -10  -1  227.68   70.69
  -8 -10  -1  227.58   28.00
   8  10   1  166.78   41.40
  -9 -10  -1  293.17   36.10
 -10 -10  -1  114.99   16.10
  10  10   1   65.89   32.10
  11  10   1   31.90   31.10
  12 -11  -1   80.89   22.50
 -12  11   1   46.00   18.20
  11 -11  -1   24.90   20.70
 -11  11   1   13.00   17.00
  10 -11  -1   27.30   19.60
  10 -11  -1   -8.50   22.40
  10 -11  -1   -4.60   54.09
 -10  11   1   55.39   21.40
   9 -11  -1    3.30   57.39
   9 -11  -1  118.59   23.00
   9 -11  -1   60.49   34.90
  -9  11   1   78.79   25.00
   8 -11  -1   39.50   64.09
   8 -11  -1  237.68   32.90
   8 -11  -1  183.38   42.70
  -8  11   1  221.18   35.20
   7 -11  -1  269.07   35.40
   7 -11  -1  157.18   44.80
   7 -11  -1  127.99   72.69
  -7  11   1  284.87   38.80
   6 -11  -1   -4.10   17.70
   6 -11  -1  -31.90   53.19
   6 -11  -1    7.10   32.50
  -6  11   1  -21.40   22.70
   5 -11  -1  -22.50   45.30
   5 -11  -1   68.99   36.20
  -5  11   1   38.00   24.00
   4 -11  -1    0.90   48.60
   4 -11  -1   74.59   11.40
   4 -11  -1   52.79   37.10
  -4  11   1   65.49   33.60
   3 -11  -1   98.49   43.10
   3 -11  -1   57.39   11.10
   3 -11  -1   46.80   35.60
  -3  11   1   61.19   24.10
   2 -11  -1  216.68   27.10
   2 -11  -1  191.48   50.19
  -2  11   1  232.38   34.50
   1 -11  -1  214.98   26.90
   1 -11  -1  226.88   53.29
  -1  11   1  214.78   33.00
   0 -11  -1   -8.50    6.90
   0 -11  -1  -26.20   32.90
   0  11   1  -20.70   16.80
  -1 -11  -1  197.08   25.80
  -1 -11  -1  223.38   57.89
   1  11   1  215.08   29.80
  -2 -11  -1  676.43  112.49
  -2 -11  -1  802.42   86.79
   2  11   1  747.93   88.79
  -3 -11  -1   38.30   46.20
  -3 -11  -1   90.29   14.80
   3  11   1  121.39   16.70
  -4 -11  -1   47.30   10.50
  -4 -11  -1    9.30   42.00
  -5 -11  -1   24.40   44.70
  -5 -11  -1   31.10   10.00
  -6 -11  -1   24.70    9.40
  -6 -11  -1   25.30   45.50
   6  11   1    3.40   23.70
  -7 -11  -1  163.48   78.29
  -7 -11  -1  183.28   23.90
  -8 -11  -1  124.59   17.90
   9  11   1   27.50   27.90
 -10 -11  -1   -3.60    8.30
  10  11   1   22.30   35.80
  11 -12  -1   -0.50   18.20
 -11  12   1   12.60   16.30
  10 -12  -1   83.89   20.90
  10 -12  -1   -8.50   24.00
 -10  12   1   44.80   19.50
   9 -12  -1  154.58   25.30
   9 -12  -1   52.49   33.00
  -9  12   1  130.49   26.00
   8 -12  -1   79.49  111.39
   8 -12  -1  139.99   38.80
   7 -12  -1   64.79   36.00
   7 -12  -1  179.78   68.49
  -7  12   1   38.40   23.90
   6 -12  -1    6.20   53.29
   6 -12  -1   22.70   35.90
  -6  12   1    3.30   22.50
   5 -12  -1   27.20   36.50
   5 -12  -1  -70.39   42.40
  -5  12   1   38.90   23.50
   4 -12  -1  -24.90   36.80
   4 -12  -1    2.10   49.20
   4 -12  -1  -38.60   34.70
  -4  12   1   60.29   24.20
   3 -12  -1  334.07   38.40
   3 -12  -1  285.37   63.89
   3 -12  -1  221.48   52.99
  -3  12   1  320.37   43.90
   2 -12  -1  107.49   15.30
   2 -12  -1   83.29   45.90
  -2  12   1   73.09   25.50
   1 -12  -1  -13.90   39.60
   1 -12  -1   19.70    8.90
  -1  12   1    3.90   18.60
   0 -12  -1   18.70    8.80
   0  12   1   43.10   18.00
  -1 -12  -1  273.87   33.40
  -1 -12  -1  296.57   62.69
   1  12   1  259.57   36.20
  -2 -12  -1  386.06   44.50
  -2 -12  -1  294.17   71.99
   2  12   1  383.86   47.00
  -3 -12  -1   78.79   49.30
  -3 -12  -1   96.39   15.20
   3  12   1  102.59   16.00
  -4 -12  -1   -1.60   43.50
  -4 -12  -1   26.60    9.70
  -5 -12  -1    0.00    9.70
  -5 -12  -1  -31.60   39.20
  -6 -12  -1    1.90   43.20
  -7 -12  -1  115.69   17.30
  -8 -12  -1  153.78   20.70
  -9 -12  -1   -0.70    8.30
 -10  13   1   29.80   17.30
   9 -13  -1   13.00   29.40
  -9  13   1   64.19   20.40
   8 -13  -1   44.10   31.60
  -8  13   1  100.39   22.90
   7 -13  -1   75.89   56.79
   7 -13  -1    4.40   33.50
  -7  13   1   -7.50   20.30
   6 -13  -1   29.90   50.29
  -6  13   1   17.80   22.30
   5 -13  -1   20.40   35.40
   5 -13  -1   63.99   56.59
  -5  13   1    2.20   22.50
   4 -13  -1  -19.70   49.99
   4 -13  -1   39.70   36.90
   4 -13  -1   29.00    9.30
  -4  13   1   45.30   22.80
   3 -13  -1   31.50    9.80
   3 -13  -1   14.00   36.00
   3 -13  -1  -34.60   37.90
   3 -13  -1   15.80   49.60
  -3  13   1   13.90   21.40
   2 -13  -1   40.00   53.09
   2 -13  -1    8.50    8.70
   2 -13  -1   18.30   35.80
   2 -13  -1   -2.70   40.10
  -2  13   1   39.90   20.50
   1 -13  -1   30.80   40.40
   1 -13  -1   24.00    9.40
  -1  13   1   -1.30   18.80
   0 -13  -1  114.79   54.39
   0 -13  -1  224.08   28.00
   0  13   1  234.18   32.30
  -1 -13  -1  106.09   54.69
  -1 -13  -1  223.78   26.40
   1  13   1  181.08   27.70
  -2 -13  -1  157.18   61.49
  -2 -13  -1  252.27   32.80
   2  13   1  317.57   35.60
  -3 -13  -1   29.60   10.10
  -3 -13  -1  -49.90   62.49
   3  13   1    9.60    9.40
  -4 -13  -1   46.30   17.00
  -4 -13  -1  103.99   51.09
  -5 -13  -1   22.30   10.50
  -6 -13  -1   21.30   10.00
  -7 -13  -1  111.29   17.00
  -8 -13  -1   41.50   11.00
   9 -14  -1  -13.60   25.70
  -9  14   1  108.19   19.00
   8 -14  -1  -36.40   34.60
  -8  14   1    2.60   17.20
   7 -14  -1   14.90   32.90
  -7  14   1    0.60   18.50
   6 -14  -1   -2.00   32.60
  -6  14   1  -17.70   18.60
   5 -14  -1    5.40   48.80
   5 -14  -1   -3.20   35.00
  -5  14   1   35.50   19.80
   4 -14  -1   22.80    8.20
   4 -14  -1   19.40   36.00
   4 -14  -1  -60.09   55.79
  -4  14   1   10.10   20.20
   3 -14  -1  -26.80   45.60
   3 -14  -1   29.20   37.60
   3 -14  -1   11.70    9.30
  -3  14   1   40.70   21.20
   2 -14  -1  -34.10   37.10
   2 -14  -1  -17.60   48.20
   2 -14  -1   44.40   42.80
  -2  14   1   -0.50   19.40
   1 -14  -1  163.58   53.89
   1 -14  -1   41.10   52.59
   1 -14  -1   86.79   43.20
  -1  14   1  222.88   36.40
   0 -14  -1  341.87   45.40
   0 -14  -1  284.27   69.69
   0  14   1  385.46   52.29
  -1 -14  -1   69.29   51.49
  -1 -14  -1   60.79   47.10
  -1 -14  -1  116.19   17.30
   1  14   1  138.29   20.50
  -2 -14  -1   11.40    9.30
   2  14   1   25.00   10.80
  -3 -14  -1   27.80   10.20
  -4 -14  -1   29.90   11.10
  -5 -14  -1    5.00    9.60
  -6 -14  -1   49.50   12.20
  -7 -14  -1    6.60   10.00
   7 -15  -1    1.00   28.70
  -7  15   1   16.90   19.10
   6 -15  -1  -29.30   33.30
  -6  15   1   48.00   18.80
   5 -15  -1   14.00   34.90
  -5  15   1   70.09   20.00
   4 -15  -1  -24.10   33.50
  -4  15   1  -18.20   17.40
   3 -15  -1  -19.10   32.70
   3 -15  -1   14.20    8.20
  -3  15   1   26.30   18.90
   2 -15  -1   55.49   37.10
   2 -15  -1   40.60   10.40
  -2  15   1   52.99   19.00
   1 -15  -1  254.27   32.70
  -1  15   1  263.37   35.40
   0 -15  -1  230.78   28.40
   0  15   1  188.68   29.20
  -1 -15  -1   32.10   10.00
  -1 -15  -1    3.60   37.00
   1  15   1    8.00   11.10
  -2 -15  -1   43.80   11.20
  -2 -15  -1   15.70   37.90
   2  15   1   41.10   10.70
  -3 -15  -1   26.50   10.10
  -4 -15  -1   13.40   10.10
  -5 -15  -1    9.00   13.90
   4 -16  -1  -36.40   30.40
  -4  16   1    6.00   15.90
   3 -16  -1   10.30    7.20
  -3  16   1   24.10   26.00
   2 -16  -1   25.30   34.60
   2 -16  -1  122.59   15.00
  -2  16   1   87.19   22.70
   1 -16  -1    5.70   35.70
   1 -16  -1   93.59   15.60
  -1  16   1  155.08   26.50
   0 -16  -1  148.99   25.00
   0 -16  -1   75.79   40.40
   0  16   1  165.08   21.90
  -1 -16  -1   10.30   14.60
   1  16   1    9.40    9.70
  -2 -16  -1   21.70    9.30
  -2 -16  -1  -65.59   30.00
  -2 -15   2   33.90   11.90
  -1 -15   2   -3.00    9.00
   0  15  -2   18.30   10.70
   0 -15   2   -1.70    8.80
  -1  15  -2   -3.20   24.80
   1 -15   2  -14.50   35.80
   1 -15   2    3.20    8.80
  -2  15  -2   39.60   16.80
   2 -15   2   12.00    9.20
   2 -15   2   27.50   36.10
  -3  15  -2   59.79   20.20
   3 -15   2   27.00   35.50
  -4  15  -2   12.80   19.10
   4 -15   2  -10.70   41.90
  -5  15  -2   35.30   20.90
   5 -15   2   42.80   34.80
  -5 -14   2   28.20   11.00
  -4 -14   2  277.47   35.30
  -3 -14   2  109.49   16.60
  -2 -14   2    5.30    8.90
   1  14  -2    9.60    9.90
  -1 -14   2    7.00    8.70
   0  14  -2    2.80   13.20
   0 -14   2   20.10    9.20
  -1  14  -2   -1.00   17.00
   1 -14   2   13.10    9.20
  -2  14  -2   51.69   20.20
   2 -14   2   11.30    8.50
   2 -14   2  -19.60   34.00
  -3  14  -2   25.30   21.20
   3 -14   2   22.10    8.90
   3 -14   2   -3.50   34.40
  -4  14  -2  -32.60   20.20
   4 -14   2   -3.30    7.50
   4 -14   2  -10.00   34.50
  -5  14  -2   96.89   25.40
   5 -14   2   89.99   12.80
   5 -14   2   23.30   36.60
  -6  14  -2   60.89   23.40
   6 -14   2   19.50   35.00
  -7  14  -2   57.69   22.50
   7 -14   2   26.30   36.40
  -8  14  -2   18.00   20.50
   8 -14   2    5.60   27.20
  -6 -13   2   -9.50    8.80
  -5 -13   2  166.98   22.60
  -4 -13   2  231.08   30.20
  -3 -13   2   94.79   15.20
  -2 -13   2   17.30    9.50
  -1 -13   2  117.79   54.79
  -1 -13   2   53.59   11.40
   0  13  -2   17.60   17.20
   0 -13   2   25.00   14.00
   0 -13   2   -3.40   42.70
  -1  13  -2   12.80   18.90
   1 -13   2    0.50    8.30
   1 -13   2   19.80   65.29
  -2  13  -2  107.79   27.00
   3 -13   2   -1.50    8.10
  -4  13  -2    5.30   24.20
   4 -13   2   21.20   50.09
   4 -13   2   12.50   52.79
   4 -13   2   34.10   14.70
  -5  13  -2   82.89   27.00
   5 -13   2   86.79   80.79
   5 -13   2   79.89   11.80
   5 -13   2  -22.10   36.30
  -6  13  -2  155.08   28.20
   6 -13   2   20.40   37.30
   6 -13   2   57.79   58.09
  -7  13  -2   21.60   23.60
   7 -13   2  -13.70   31.60
  -8  13  -2    3.70   21.80
   8 -13   2  -32.70   26.60
  -9  13  -2  -33.10   19.30
   8  12  -2   -3.20   24.20
  -8 -12   2    3.90    7.90
   7  12  -2   14.10   26.60
  -7 -12   2   29.50    9.80
   6  12  -2   57.99   27.50
  -6 -12   2  127.89   16.70
  -4 -12   2  124.69   17.70
  -4 -12   2   93.19   51.39
  -3 -12   2  107.39   16.00
   2  12  -2   42.40   16.30
  -2 -12   2   12.60   45.90
  -2 -12   2   32.00   10.10
   1  12  -2   17.10   15.30
  -1 -12   2   15.90    8.60
  -1 -12   2   17.60   43.70
   0  12  -2   20.80   18.60
   0 -12   2    3.70    7.80
   0 -12   2  -21.30   43.60
  -1  12  -2   25.20   20.30
   1 -12   2   -3.50    8.00
   1 -12   2    3.30   45.20
  -2  12  -2  121.59   26.60
   2 -12   2   73.79   45.50
   2 -12   2   57.39   11.70
  -3  12  -2   56.79   25.80
   3 -12   2   47.40   10.30
   3 -12   2  -24.10   37.70
  -4  12  -2   83.39   28.40
   4 -12   2   36.30   40.10
   4 -12   2   82.89   13.00
   5 -12   2   39.20   58.49
   5 -12   2   56.29   38.00
  -6  12  -2   82.09   28.30
   6 -12   2   96.79   58.29
   6 -12   2   13.50   36.10
  -7  12  -2   67.39   26.10
   7 -12   2  -14.50   47.00
   7 -12   2  -33.30   50.69
  -8  12  -2   24.00   23.20
   8 -12   2   27.10   29.70
   8 -12   2  -47.70   46.10
  -9  12  -2   52.09   23.50
   9 -12   2   -8.70   24.20
 -10  12  -2   33.70   21.30
 -11  12  -2   45.60   20.50
   9  11  -2    1.80   22.10
  -9 -11   2    2.70    7.70
   8  11  -2    1.20   23.80
  -8 -11   2   18.80    8.40
   7  11  -2   47.40   26.60
  -7 -11   2   94.59   13.80
  -6 -11   2  271.97   76.99
  -6 -11   2  372.16   43.00
   5  11  -2   22.30   24.00
   4  11  -2   57.79   26.10
  -4 -11   2   57.09   43.80
  -4 -11   2   52.29   11.40
   3  11  -2   -8.00   20.10
  -3 -11   2    4.40    8.30
  -3 -11   2   -0.20   40.70
   2  11  -2   44.10   23.40
   2  11  -2  104.99   16.80
  -2 -11   2   61.69   45.00
  -2 -11   2   63.39   12.10
   1  11  -2   35.00   17.60
   1  11  -2   44.50   34.50
  -1 -11   2   32.20   43.10
  -1 -11   2   53.59   10.80
   0 -11   2   65.89   44.20
   0 -11   2   71.29   12.80
  -1  11  -2   41.20   21.70
   1 -11   2   25.70   41.40
   1 -11   2   33.00    9.90
  -2  11  -2  -10.50   22.20
   2 -11   2   17.10    9.10
   2 -11   2   86.49   44.40
  -3  11  -2  155.98   36.00
   3 -11   2  209.08   24.90
   3 -11   2  161.68   53.09
   4 -11   2  537.95   76.29
   4 -11   2  423.76   50.59
  -5  11  -2  273.17   45.20
   5 -11   2  309.57   35.10
   5 -11   2  242.58   53.59
  -6  11  -2  229.68   33.60
   6 -11   2    7.10   54.69
   6 -11   2  115.09   42.40
  -7  11  -2   -8.00   24.60
   7 -11   2   -5.90   32.50
   7 -11   2    0.80   52.59
  -8  11  -2   67.59   25.50
   8 -11   2   44.30   58.69
   8 -11   2   11.40   29.10
  -9  11  -2  -23.70   21.60
   9 -11   2  -46.80   59.19
   9 -11   2   -1.80   24.00
 -10  11  -2    3.00   21.50
  10 -11   2   16.90   16.90
 -11  11  -2   46.10   20.80
  11 -11   2    4.70   28.20
 -12  11  -2   -9.70   17.70
  12 -11   2    4.90   17.40
  10  10  -2  -25.80   33.50
 -10 -10   2   -6.90    7.30
   9  10  -2  -23.00   23.00
  -9 -10   2    2.30    7.20
   8  10  -2  -14.70   22.30
  -8 -10   2    6.00    7.90
   7  10  -2  225.48   42.30
  -7 -10   2  172.48   63.59
  -7 -10   2  272.87   32.20
   6  10  -2  250.07   42.20
  -6 -10   2  173.58   61.09
   5  10  -2   61.49   27.40
  -5 -10   2   63.59   11.60
  -5 -10   2   62.49   49.80
   4  10  -2   32.60   23.40
  -4 -10   2   27.00    8.90
  -4 -10   2   -1.90   39.30
   3  10  -2  152.28   29.00
  -3 -10   2  125.59   18.00
  -3 -10   2   78.79   67.59
   2  10  -2   36.80   21.30
   2  10  -2   90.89   17.10
  -2 -10   2   58.99   11.60
  -2 -10   2   74.89   41.00
   1  10  -2  186.98   33.10
   1  10  -2  183.58   29.10
  -1 -10   2  216.28   25.30
  -1 -10   2  126.19   50.19
   0  10  -2  -15.30   17.50
   0 -10   2    5.60   34.40
   0 -10   2   10.70    7.20
  -1  10  -2    6.60   17.00
  -1  10  -2   47.00   20.80
   1 -10   2   28.50   35.10
   1 -10   2    6.60    7.10
  -2  10  -2    4.20   22.50
   2 -10   2    4.80    7.20
   2 -10   2   -2.10   35.40
  -3  10  -2  543.75   71.09
   3 -10   2  550.04   84.69
   3 -10   2  575.14   64.19
  -4  10  -2  495.15   56.39
   4 -10   2  414.56   69.59
   4 -10   2  387.26   47.40
  -5  10  -2   75.79   30.10
   5 -10   2   49.99    9.90
   5 -10   2   -4.30   34.20
  -6  10  -2    6.90   24.70
   6 -10   2   23.30   45.00
   6 -10   2   13.60   51.59
   6 -10   2   17.40    7.90
  -7  10  -2  202.58   33.10
   7 -10   2   87.09   39.40
   7 -10   2  105.09   66.79
   7 -10   2  148.79   25.30
  -8  10  -2   39.00   25.50
   8 -10   2   63.89   59.49
   8 -10   2   57.69   19.80
   8 -10   2   29.10   29.70
  -9  10  -2   13.40   23.30
   9 -10   2   11.60   26.30
   9 -10   2   50.39   18.80
   9 -10   2  -29.50   55.59
 -10  10  -2   26.40   22.90
 -11  10  -2  -12.10   20.00
  11 -10   2  -18.70   19.10
 -12  10  -2   78.89   23.10
  12 -10   2   92.69   23.30
 -13  10  -2   45.70   18.90
  11   9  -2   15.50   29.10
 -11  -9   2   37.80    9.60
  10   9  -2   15.20   26.30
 -10  -9   2   22.10    8.40
   9   9  -2   -4.90   25.60
  -9  -9   2   24.80    8.70
   8   9  -2   43.90   25.90
  -8  -9   2   44.60    9.50
  -8  -9   2  -71.89   38.50
   7   9  -2  273.77   52.99
  -7  -9   2  363.26   39.80
  -7  -9   2  276.97   76.29
   6   9  -2  351.36   51.49
  -6  -9   2  235.98   66.19
  -6  -9   2  318.37   37.70
   5   9  -2   -9.70   20.90
  -5  -9   2   37.70   61.59
  -5  -9   2   10.80    7.50
   4   9  -2  123.99   28.50
  -4  -9   2  119.39   16.70
  -4  -9   2   82.79   43.30
   3   9  -2  106.39   25.40
  -3  -9   2  105.99   14.60
  -3  -9   2   51.09   38.50
   2   9  -2  285.17   33.80
   2   9  -2  268.67   38.10
  -2  -9   2  203.08   53.09
  -2  -9   2  250.87   30.90
   1   9  -2   40.30   16.50
   1   9  -2    2.40   15.90
  -1  -9   2   49.80   27.50
  -1  -9   2   23.20    7.10
  -1  -9   2   73.29   37.30
   0   9  -2   47.30   18.90
   0   9  -2   33.90   18.80
   0  -9   2   98.79   36.50
   0  -9   2   39.10   29.40
   0  -9   2   31.60    7.70
  -1   9  -2    0.10   16.30
  -1   9  -2  -10.60   19.40
   1  -9   2    1.60    5.80
   1  -9   2   29.50   29.00
   1  -9   2   52.29   31.60
  -2   9  -2  120.99   26.90
  -2   9  -2   79.29   24.60
   2  -9   2  106.79   35.60
   2  -9   2  131.09   15.30
   2  -9   2   96.19   35.60
  -3   9  -2  418.76   53.79
  -3   9  -2  442.36   56.49
   3  -9   2  433.96   49.00
  -4   9  -2  136.79   29.50
   4  -9   2  136.89   17.80
   4  -9   2  126.89   37.90
   4  -9   2  166.08   43.40
  -5   9  -2   13.10   23.50
   5  -9   2   51.49   29.50
  -6   9  -2  127.79   27.20
   6  -9   2   56.19   13.80
   6  -9   2  126.09   33.90
   6  -9   2   83.69   19.30
  -7   9  -2  162.48   34.90
   7  -9   2    5.50   54.59
   7  -9   2  113.99   22.90
   7  -9   2  128.99   37.80
  -8   9  -2   75.69   24.10
   8  -9   2    7.60   55.69
   8  -9   2   28.90   21.90
   8  -9   2   -1.50   27.80
  -9   9  -2  -18.20   21.60
   9  -9   2   10.30   26.20
   9  -9   2   24.20   58.29
   9  -9   2   37.80   19.60
 -10   9  -2  -12.60   21.50
  10  -9   2    8.60   19.60
  10  -9   2    9.80   52.99
 -11   9  -2  -10.90   20.40
  11  -9   2   19.90   21.00
 -12   9  -2   71.19   22.00
  12  -9   2   26.60   20.60
  13  -9   2   76.19   24.50
  12   8  -2    8.10   26.30
  11   8  -2    8.80   27.70
  10   8  -2   -9.90   26.80
 -10  -8   2   -2.90    7.50
   9   8  -2    8.90   26.60
  -9  -8   2   34.30   47.10
  -9  -8   2   26.70    8.80
   8   8  -2    2.30   25.00
  -8  -8   2   27.20   50.49
   7   8  -2  280.87   45.70
  -7  -8   2  252.37   30.10
  -7  -8   2  129.19   57.99
   6   8  -2  308.37   47.80
  -6  -8   2  298.67   35.40
  -6  -8   2  252.47   63.79
   5   8  -2   35.80   24.30
  -5  -8   2  107.89   41.60
  -5  -8   2   71.29   11.40
   4   8  -2  421.16   52.59
  -4  -8   2  373.26   44.70
  -4  -8   2  402.26   67.59
  -3  -8   2  452.15   53.59
  -3  -8   2  591.94   75.79
   2   8  -2  139.39   25.80
  -2  -8   2  130.29   37.30
  -2  -8   2  115.59   15.70
  -2  -8   2  138.69   32.20
   1   8  -2   27.00   16.40
  -1  -8   2   23.60   21.90
  -1  -8   2   21.40   27.80
  -1  -8   2   20.10    6.20
   0   8  -2   19.40   15.50
   0  -8   2   13.60   23.90
   0  -8   2   13.90   27.50
   0  -8   2   10.50    5.80
  -1   8  -2   42.20   18.00
   1  -8   2   69.29   27.50
   1  -8   2   77.39   11.00
   1  -8   2   11.20   28.00
  -2   8  -2  833.22   95.59
  -2   8  -2  785.02   97.19
   2  -8   2  827.42  104.29
   2  -8   2  865.71  104.19
  -3   8  -2  740.03   91.99
   3  -8   2  795.22   98.79
   3  -8   2  776.52  100.29
  -4   8  -2  353.76   52.59
   4  -8   2  413.86   62.39
   4  -8   2  479.05   68.19
  -5   8  -2   44.90   22.30
   5  -8   2   42.60   24.70
   5  -8   2   58.99   33.30
   5  -8   2   60.19   16.00
  -6   8  -2  270.87   41.00
   6  -8   2  305.87   39.40
   6  -8   2  271.97   47.80
  -7   8  -2   96.19   24.00
   7  -8   2   37.30   32.10
   7  -8   2   81.99   53.59
   7  -8   2  104.39   21.10
  -8   8  -2   -4.30   20.60
   8  -8   2   35.70   49.60
   8  -8   2   25.20   25.60
   8  -8   2    0.40   17.30
  -9   8  -2   31.80   21.70
   9  -8   2    5.30   54.09
   9  -8   2   -1.40   19.40
   9  -8   2   30.40   25.80
 -10   8  -2   25.40   20.60
  10  -8   2   -2.60   20.90
  10  -8   2  -69.49   48.70
 -11   8  -2   11.20   19.90
  11  -8   2  -22.40   50.19
  11  -8   2   11.50   19.60
 -12   8  -2   21.90   19.70
  12  -8   2   -1.40   47.50
  12  -8   2   63.59   23.20
 -13   8  -2  138.89   25.70
  13  -8   2  117.69   27.30
 -14   8  -2   -9.90   16.40
  14  -8   2   12.50   19.40
  12   7  -2    5.70   27.90
  11   7  -2   11.10   29.10
  10   7  -2    4.90   28.40
 -10  -7   2   74.19   46.80
   9   7  -2   -2.50   25.90
  -9  -7   2    3.30    7.60
  -9  -7   2  -51.49   36.20
   8   7  -2  117.59   35.60
  -8  -7   2  141.99   17.90
  -8  -7   2   86.59   48.70
   7   7  -2  105.89   31.10
  -7  -7   2  142.59   17.70
  -7  -7   2  143.19   51.29
   6   7  -2   27.60   22.20
  -6  -7   2   63.29   37.60
  -6  -7   2    8.30    6.20
   5   7  -2  600.54   71.39
   5   7  -2  570.04   66.89
  -5  -7   2  596.54   83.69
  -5  -7   2  511.45   65.59
   4   7  -2 1420.86  153.08
  -4  -7   2 1249.47  145.39
  -4  -7   2 1354.36  159.88
   3   7  -2  561.44   72.19
  -3  -7   2  582.34   82.59
  -3  -7   2  683.93   75.49
   2   7  -2   31.90   16.20
  -2  -7   2   55.89   21.20
  -2  -7   2   40.90   27.00
   1   7  -2   19.90   14.70
  -1  -7   2   12.30   23.20
  -1  -7   2   -5.10   18.20
   0   7  -2   31.10   15.50
   0  -7   2   35.50   20.80
   0  -7   2    5.20   22.90
  -1   7  -2  533.45   65.59
   1  -7   2  607.24   73.19
   1  -7   2  550.14   73.99
   2  -7   2  485.45   70.09
   2  -7   2  527.75   69.79
   3  -7   2  274.47   48.80
   3  -7   2  382.66   54.99
   4  -7   2   33.70   27.20
   4  -7   2    9.00   11.90
   4  -7   2   26.50   24.70
  -5   7  -2 1191.68  150.48
   5  -7   2 1366.86  153.58
   5  -7   2 1429.76  160.08
   5  -7   2 1338.17  148.89
  -6   7  -2  585.74   86.19
   6  -7   2  725.33   83.49
   6  -7   2  813.12   98.39
   6  -7   2  771.32   89.99
  -7   7  -2  365.16   54.29
   7  -7   2  440.06   62.79
   7  -7   2  487.65   54.99
  -8   7  -2  -18.60   18.60
   8  -7   2  -11.40   15.90
   8  -7   2  -20.30   44.70
   8  -7   2    5.90   22.70
  -9   7  -2    8.10   19.30
   9  -7   2    5.10   23.50
   9  -7   2   21.20   18.50
   9  -7   2   27.00   54.69
 -10   7  -2   63.29   21.60
  10  -7   2   63.09   24.60
  10  -7   2  109.99   60.99
 -11   7  -2   73.09   24.50
  11  -7   2  100.89   64.99
  11  -7   2  166.38   29.50
 -12   7  -2  146.19   36.10
  12  -7   2   83.39   57.09
  12  -7   2  165.88   31.40
 -13   7  -2   19.70   19.80
  13  -7   2  103.79   25.50
 -14   7  -2    2.00   17.20
  14  -7   2   -6.80   20.30
  13   6  -2   26.00   55.69
  12   6  -2   -4.90   28.50
  11   6  -2   86.99   36.90
  10   6  -2  -18.80   28.40
 -10  -6   2   31.80   44.10
   9   6  -2   28.40   29.20
  -9  -6   2   51.59   11.40
  -9  -6   2  -18.40   36.30
   8   6  -2  267.17   37.80
  -8  -6   2  252.67   61.19
  -8  -6   2  279.77   32.70
   7   6  -2  -13.00   11.00
   7   6  -2   -5.30   22.70
  -7  -6   2    8.50    6.00
  -7  -6   2   -4.30   32.30
   6   6  -2   77.99   15.50
   6   6  -2   34.10   21.90
  -6  -6   2    7.20   29.20
  -6  -6   2   42.90    8.50
   5   6  -2 1188.58  138.89
   5   6  -2 1219.38  133.69
  -5  -6   2 1077.09  144.49
   4   6  -2  853.31   95.99
   4   6  -2  795.42   97.89
  -4  -6   2  805.72  106.99
  -4  -6   2  891.21   98.19
   3   6  -2  173.28   25.10
   3   6  -2  188.28   29.60
  -3  -6   2  195.68   31.00
  -3  -6   2  180.58   39.30
   2   6  -2   23.10    9.40
  -2  -6   2   15.60   23.10
  -2  -6   2    4.80   16.80
   1   6  -2  278.57   37.80
  -1  -6   2  308.67   48.70
  -1  -6   2  314.07   44.10
   0  -6   2   34.30   24.40
   0  -6   2   11.50   19.20
   1  -6   2  282.57   45.80
   1  -6   2  318.97   47.00
   2  -6   2  105.99   27.10
   2  -6   2   79.99   27.20
   3  -6   2   57.99   23.30
   3  -6   2   42.60   24.90
   4  -6   2  701.13   90.39
   4  -6   2  706.23   87.49
   5  -6   2  611.94   76.49
   5  -6   2  614.74   83.39
   5  -6   2  663.23   73.89
   6  -6   2 1898.11  204.98
   6  -6   2 1680.73  212.48
   6  -6   2 1852.71  208.38
  -7   6  -2   21.20   16.70
   7  -6   2   -2.30   22.30
   7  -6   2  -46.10   36.30
  -8   6  -2   29.20   17.40
   8  -6   2   38.70   46.80
   8  -6   2   42.90   22.90
   8  -6   2   36.80   17.60
  -9   6  -2   42.90   17.90
   9  -6   2   28.90   49.20
   9  -6   2   19.50   19.00
 -10   6  -2   -7.10   17.30
  10  -6   2  -14.60   47.30
  10  -6   2   32.60   20.80
 -11   6  -2  185.78   26.20
  11  -6   2   88.39   63.09
  11  -6   2   88.29   28.10
 -12   6  -2   54.49   20.10
  12  -6   2   56.09   25.90
  12  -6   2   29.50   49.20
 -13   6  -2   -3.30   17.70
  13  -6   2    2.30   22.50
  13  -6   2    2.10   43.80
  14  -6   2   72.99   25.80
  15  -6   2  134.39   29.60
  13   5  -2  -14.90   30.80
  12   5  -2   -3.70   31.20
  11   5  -2   38.20   32.90
  10   5  -2   -6.10   12.00
  10   5  -2    0.50   30.80
 -10  -5   2   57.49   40.90
   9   5  -2  152.48   40.90
   9   5  -2  216.08   30.00
  -9  -5   2  199.68   52.49
   8   5  -2   58.99   30.70
   8   5  -2   63.69   15.20
  -8  -5   2  -18.20   30.00
   7   5  -2   42.30   23.60
   7   5  -2   45.90   13.30
  -7  -5   2   19.30   30.90
   6   5  -2  828.22  104.59
   6   5  -2  953.20  105.29
  -6  -5   2  855.81  112.69
   5   5  -2 1629.44  184.48
   5   5  -2 1647.24  181.58
  -5  -5   2 1561.24  190.78
   4   5  -2  487.55   56.99
   4   5  -2  475.15   59.69
  -4  -5   2  517.25   68.39
  -4  -5   2  479.65   58.39
   3   5  -2  153.48   23.10
  -3  -5   2  191.38   36.80
   2   5  -2  524.05   61.79
   2   5  -2  493.85   59.59
  -2  -5   2  538.25   63.69
  -2  -5   2  520.45   69.59
   1   5  -2   25.40   10.70
  -1  -5   2   11.60   16.30
  -1  -5   2   46.70   22.70
   0  -5   2  372.56   51.89
   0  -5   2  335.67   49.00
   1  -5   2  371.76   48.70
   1  -5   2  303.97   47.00
   2  -5   2   37.50   19.00
   2  -5   2   34.20   19.90
   3  -5   2  645.14   80.89
   3  -5   2  692.73   82.69
   4  -5   2  344.77   52.89
   4  -5   2  362.06   49.00
   5  -5   2 1350.46  149.49
   5  -5   2 1312.17  145.79
   5  -5   2 1261.57  152.28
   5  -5   2 1274.37  146.59
   6  -5   2  202.08   31.90
   6  -5   2   90.09   34.50
   6  -5   2  176.78   24.90
   7  -5   2   13.10   26.00
   7  -5   2   31.60   15.50
   7  -5   2   28.90   36.80
  -8   5  -2   49.80   15.20
   8  -5   2   49.80   17.70
   8  -5   2   52.99   19.80
   8  -5   2  -18.90   36.90
  -9   5  -2   30.70   14.70
   9  -5   2   37.70   64.69
   9  -5   2  -13.20   16.90
 -10   5  -2  105.89   20.60
  10  -5   2   26.10   48.40
  10  -5   2  114.79   24.10
  11  -5   2   70.39   51.99
  11  -5   2   33.60   23.40
 -12   5  -2   19.60   17.70
  12  -5   2  -16.60   42.40
  12  -5   2   30.30   22.80
 -13   5  -2   52.79   19.50
  13  -5   2   30.60   44.20
  14  -5   2  165.08   33.40
  15  -5   2   52.39   25.70
  14   4  -2   33.50   41.10
  13   4  -2    1.90   33.90
  12   4  -2  176.18   44.00
  11   4  -2   74.39   32.50
  10   4  -2   18.00   29.60
  10   4  -2   23.80   14.10
 -10  -4   2  -29.10   35.40
   9   4  -2   16.90   27.50
   9   4  -2   40.10   14.10
  -9  -4   2   47.10   36.00
   8   4  -2   -5.90   10.50
   8   4  -2   19.30   23.70
  -8  -4   2   20.70   29.40
   7   4  -2  954.90  111.99
   7   4  -2 1005.50  117.69
  -7  -4   2 1051.39  124.39
   6   4  -2 2258.07  263.97
   6   4  -2 2422.46  260.87
  -6  -4   2 2324.97  270.07
   5   4  -2 1005.70  115.09
   5   4  -2 1039.50  118.19
  -5  -4   2 1032.70  125.19
   4   4  -2  515.35   60.29
   4   4  -2  490.85   57.49
  -4  -4   2  469.25   67.09
   3   4  -2   25.10   15.70
   3   4  -2   35.70    9.80
  -3  -4   2   37.50   12.60
  -3  -4   2   28.70   20.60
  -2  -4   2  342.47   45.30
  -2  -4   2  279.37   38.60
  -1  -4   2  235.68   35.00
  -1  -4   2  182.38   28.90
   0  -4   2    1.90   13.60
   0  -4   2    1.60   16.90
   1  -4   2  457.55   56.29
   1  -4   2  427.66   55.79
   2  -4   2  976.70  113.79
   2  -4   2  973.00  112.69
   3  -4   2 1012.00  114.89
   3  -4   2  987.30  117.39
   4  -4   2  986.10  112.19
   4  -4   2  969.50  116.59
   5  -4   2  992.70  116.09
   5  -4   2  958.40  109.49
   6  -4   2  720.53   96.59
   6  -4   2  685.03   96.89
   6  -4   2  685.33   79.99
   6  -4   2  699.83   87.99
   7  -4   2  -13.80   29.80
   7  -4   2   52.99   50.59
   7  -4   2   16.90   12.60
   7  -4   2   14.90   23.20
   8  -4   2  113.39   21.00
   8  -4   2   57.09   56.39
   8  -4   2  142.99   47.70
  -9   4  -2   44.30   13.70
   9  -4   2   46.60   20.00
   9  -4   2   52.79   40.80
   9  -4   2  -10.20   75.49
 -10   4  -2  149.39   24.00
  10  -4   2  175.08   98.69
  10  -4   2  134.09   55.59
  10  -4   2  195.08   31.00
 -11   4  -2   23.70   15.40
  11  -4   2   40.60   44.00
  11  -4   2   36.30   22.10
 -12   4  -2   11.20   15.60
  12  -4   2 -135.79  136.69
  12  -4   2   -7.00   40.70
  12  -4   2   38.30   23.50
  13  -4   2  225.88   40.10
  14  -4   2   98.19   30.20
  15  -4   2   55.29   25.50
  14   3  -2   41.00   36.50
  13   3  -2   31.00   36.30
  12   3  -2  161.88   44.10
  11   3  -2    5.90   19.60
  11   3  -2    0.10   31.90
  10   3  -2   20.50   30.80
  10   3  -2    8.10   18.80
  10   3  -2   17.10   12.70
   9   3  -2   29.00   17.00
   9   3  -2    7.20   20.90
   9   3  -2   24.60   24.70
   9   3  -2  -10.60   10.40
  -9  -3   2   24.00   28.60
   8   3  -2  171.68   34.40
   8   3  -2  170.38   25.40
   8   3  -2  104.49   31.80
  -8  -3   2  148.69   38.20
   7   3  -2 1778.92  198.88
   7   3  -2 1725.83  194.48
   7   3  -2 1750.02  200.68
   7   3  -2 1676.33  195.18
  -7  -3   2 1846.72  204.28
   6   3  -2 1052.29  122.69
   6   3  -2 1091.09  119.39
   6   3  -2  944.81  134.69
  -6  -3   2 1068.19  128.09
   5   3  -2  525.65   59.29
   5   3  -2  498.15   61.29
   5   3  -2  452.95   59.49
  -5  -3   2  498.15   65.39
  -5  -3   2  451.75   54.39
   4   3  -2   65.09   20.30
   4   3  -2   84.79   14.70
   4   3  -2   53.49   20.70
  -4  -3   2   93.29   25.70
  -4  -3   2   96.19   14.20
  -3  -3   2  379.16   51.69
  -2  -3   2  285.87   40.90
  -2  -3   2  265.67   34.00
  -1  -3   2  465.45   58.89
  -1  -3   2  460.85   54.79
   0  -3   2   98.39   18.60
   0  -3   2  111.29   23.10
   1  -3   2   21.10   15.90
   1  -3   2   12.90   12.20
   2  -3   2  818.82   95.79
   2  -3   2  852.81   96.89
   3  -3   2 1475.15  164.48
   3  -3   2 1456.85  166.98
   4  -3   2 4036.40  457.15
   4  -3   2 4272.47  460.85
   5  -3   2  -13.50   18.60
   6  -3   2   46.60   23.70
   6  -3   2   43.10   35.50
   6  -3   2   14.00   31.30
   6  -3   2   75.19   15.30
   7  -3   2  264.07   35.00
   7  -3   2  237.98   51.19
   7  -3   2  273.07   51.99
   8  -3   2   17.00   14.30
   8  -3   2    5.80   33.70
   8  -3   2    7.20   32.50
   9  -3   2  -10.70   31.40
   9  -3   2   -7.50   45.10
   9  -3   2   45.80   16.10
  10  -3   2  162.58   30.70
  10  -3   2  245.08   55.29
  10  -3   2  218.88   75.29
 -11   3  -2    0.70   12.10
  11  -3   2  -51.29   94.49
  11  -3   2   27.90   20.00
  11  -3   2  -56.99   31.10
  12  -3   2  282.77   61.29
  12  -3   2  285.77   43.60
  12  -3   2   46.30  142.59
  13  -3   2  148.29  177.68
  13  -3   2  341.77   49.30
  14  -3   2   42.30  176.98
  15  -3   2   48.20   26.30
  14   2  -2   47.00   38.40
  13   2  -2  118.69   46.70
  13   2  -2  232.58   34.30
  12   2  -2   14.90   21.30
  12   2  -2   -3.00   33.40
  11   2  -2    4.00   28.70
  11   2  -2    5.50   20.30
  10   2  -2   41.70   32.50
  10   2  -2   15.00   24.40
  10   2  -2    7.40   11.80
  10   2  -2   25.80   20.00
   9   2  -2   37.40   18.30
   9   2  -2   17.70   10.90
   9   2  -2   -5.30   21.40
   9   2  -2    4.10   25.70
  -9  -2   2    2.50   23.70
   8   2  -2  970.50  110.09
   8   2  -2  866.71  105.99
   8   2  -2  976.10  104.69
   8   2  -2  858.81  113.49
  -8  -2   2  853.31  112.99
   7   2  -2 1067.19  126.29
   7   2  -2 1039.70  118.39
   7   2  -2 1056.49  122.49
   7   2  -2 1055.49  119.29
  -7  -2   2 1035.30  126.79
   6   2  -2  764.62   87.39
   6   2  -2  745.53   94.79
   6   2  -2  773.72   90.59
   6   2  -2  809.32   88.49
  -6  -2   2  748.13   94.49
  -6  -2   2  761.62   85.99
   5   2  -2   27.00   20.10
   5   2  -2   18.90   25.20
   5   2  -2   14.50    9.10
  -5  -2   2   25.80   20.40
  -5  -2   2    8.10    6.50
   4   2  -2 2623.54  289.77
  -4  -2   2 2516.55  285.07
  -4  -2   2 2622.64  290.07
   3   2  -2  254.67   38.30
  -3  -2   2  261.47   31.50
  -3  -2   2  274.67   39.00
   2   2  -2  324.97   42.00
  -2  -2   2  336.67   44.60
  -2  -2   2  308.67   37.70
  -1  -2   2 1041.20  116.49
  -1  -2   2 1033.80  118.59
   0   2  -2 4408.46  541.75
   0  -2   2 4100.69  501.15
   1  -2   2  197.88   26.20
   1  -2   2  168.88   26.70
  -2   2  -2 5964.20  729.13
  -3   2  -2 7546.35  844.02
   3  -2   2 6649.23  804.82
   4  -2   2  661.63   79.09
   5  -2   2   18.00   18.20
   5  -2   2   23.70   26.20
   6  -2   2  327.87   51.19
   6  -2   2  376.66   46.60
   6  -2   2  421.06   61.69
   6  -2   2  430.76   53.39
   7  -2   2  220.08   32.10
   7  -2   2  270.67   40.90
   7  -2   2  228.08   47.60
   8  -2   2   29.20   29.10
   8  -2   2   39.20   15.30
   8  -2   2   34.70   29.40
   9  -2   2   -9.60   28.80
   9  -2   2   44.70   31.30
   9  -2   2   -7.10   14.70
  10  -2   2   80.69   37.30
  10  -2   2   48.00   36.30
  10  -2   2   11.00   17.40
  11  -2   2  244.68   54.49
  11  -2   2  149.59   31.70
  12  -2   2  320.47   73.19
  12  -2   2  476.55   57.89
  12  -2   2  273.57   87.29
  13  -2   2  604.74   79.29
  13  -2   2  488.05  155.98
  14  -2   2  187.38  189.78
  14  -2   2   75.29   30.10
  15  -2   2  -20.80  193.18
  15  -2   2    2.80   24.50
  14   1  -2  209.58   55.69
  14   1  -2  323.67   42.20
  13   1  -2   85.89   44.30
  13   1  -2  188.78   31.30
  12   1  -2   21.70   22.60
  12   1  -2   39.30   34.20
  11   1  -2   19.60   32.30
  11   1  -2   24.30   30.90
  11   1  -2   24.30   21.90
  10   1  -2  -11.10   24.70
  10   1  -2   -1.00   19.40
  10   1  -2   -7.90   29.40
  10   1  -2  -13.70   10.30
   9   1  -2  228.68   34.30
   9   1  -2  254.77   45.90
   9   1  -2  193.58   30.10
   9   1  -2  255.07   43.70
  -9  -1   2  244.18   42.70
   8   1  -2  547.05   79.59
   8   1  -2  569.34   73.09
   8   1  -2  597.84   67.89
   8   1  -2  587.44   70.09
  -8  -1   2  579.34   75.89
   7   1  -2 1024.90  116.79
   7   1  -2 1052.29  117.99
   7   1  -2  981.00  124.89
   7   1  -2 1045.60  120.59
  -7  -1   2 1044.80  115.99
  -7  -1   2 1028.90  122.99
   6   1  -2  597.64   77.29
   6   1  -2  593.24   69.79
   6   1  -2  529.95   72.19
   6   1  -2  594.44   69.19
  -6  -1   2  635.44   75.79
  -6  -1   2  628.14   68.59
   5   1  -2  858.81   93.29
   5   1  -2  666.43   87.99
  -5  -1   2  743.23   85.29
  -5  -1   2  808.22   91.29
   4   1  -2 1961.00  228.38
  -4  -1   2 2039.10  227.38
  -4  -1   2 2035.50  223.98
   3   1  -2 1944.21  220.88
  -3  -1   2 1962.80  217.08
   2   1  -2  252.27   38.60
  -2  -1   2  274.27   32.50
   1   1  -2  292.97   39.10
  -1  -1   2  287.37   34.30
   0  -1   2   -0.70    7.20
   1  -1   2  142.29   19.70
   2  -1   2  562.14   64.79
   3  -1   2 2379.16  264.67
   4  -1   2  233.98   33.20
   5  -1   2  965.90  115.39
   5  -1   2 1040.80  119.39
   6  -1   2  517.45   64.59
   6  -1   2  589.44   72.79
   6  -1   2  516.65   65.89
   6  -1   2  501.05   60.49
   7  -1   2  253.27   41.60
   7  -1   2  264.97   35.40
   7  -1   2  302.27   48.60
   8  -1   2  127.79   35.30
   8  -1   2  160.98   23.60
   8  -1   2  160.88   32.80
   9  -1   2   73.09   32.20
   9  -1   2  126.69   22.30
   9  -1   2   94.79   33.40
  10  -1   2  128.99   37.90
  10  -1   2  135.99   25.20
  10  -1   2   78.99   39.30
  11  -1   2  204.08   37.20
  11  -1   2  285.17   51.79
  11  -1   2  253.97   56.69
  12  -1   2  423.46   74.39
  12  -1   2  454.85   60.69
  13  -1   2  209.38   40.40
  13  -1   2  283.77   74.29
  14  -1   2   30.40   26.10
  14  -1   2 -179.88  129.49
  15  -1   2   14.60   25.30
  15  -1   2 -178.88  190.88
  15   0  -2    6.40   47.50
  14   0  -2  201.18   57.69
  14   0  -2  363.26   46.20
  13   0  -2   91.99   27.20
  13   0  -2   86.19   42.40
  12   0  -2    7.80   34.10
  12   0  -2  -17.90   21.50
  11   0  -2    7.90   28.10
  11   0  -2   36.70   30.00
  11   0  -2   13.50   23.00
  10   0  -2   27.60   32.00
  10   0  -2   91.79   17.50
  10   0  -2  121.39   26.00
  10   0  -2  108.09   32.70
   9   0  -2  150.78   38.40
   9   0  -2  206.48   37.70
   9   0  -2  131.99   22.20
   9   0  -2  118.09   25.60
   8   0  -2  361.36   52.19
   8   0  -2  388.46   44.20
   8   0  -2  373.66   46.80
   8   0  -2  334.57   58.19
  -8   0   2  312.17   48.90
  -8   0   2  319.17   43.60
   7   0  -2  478.35   58.19
   7   0  -2  427.86   68.59
   7   0  -2  528.75   60.89
   7   0  -2  506.55   59.09
  -7   0   2  468.15   59.09
  -7   0   2  473.15   60.99
   6   0  -2   20.30   12.70
   6   0  -2  -23.60   20.90
   6   0  -2   -3.10   11.70
   6   0  -2   10.00   18.30
  -6   0   2   -7.90   13.50
   5   0  -2 1039.80  118.49
  -5   0   2  919.31  112.19
   4   0  -2 2165.18  246.28
   3   0  -2  115.99   27.90
   2   0  -2 1301.37  148.99
   1   0  -2  455.45   51.49
  -1   0   2  377.56   48.10
   0   0  -2    9.80    8.30
   0   0   2   13.60    6.30
   2   0   2 3333.77  410.96
  -3   0  -2  772.82   88.09
   3   0   2  792.12   88.69
  -4   0  -2  173.78   23.10
   4   0   2  171.28   25.40
   4   0   2  165.68   30.20
  -5   0  -2 1880.41  211.68
   5   0   2 1903.31  213.68
   5   0   2 1959.00  216.58
  -6   0  -2  554.04   63.49
   6   0   2  574.54   72.79
   6   0   2  528.65   67.49
   6   0   2  569.04   64.79
   7   0   2  979.60  112.09
   7   0   2 1061.39  115.79
   7   0   2  903.61  118.59
   8   0   2  272.37   42.20
   8   0   2  168.38   41.60
   8   0   2  259.47   33.40
   9   0   2   28.10   15.60
   9   0   2   45.80   26.90
   9   0   2    3.70   26.10
  10   0   2  169.18   43.20
  10   0   2  190.18   30.90
  10   0   2  220.98   41.60
  11   0   2  223.48   58.19
  11   0   2  118.09   27.90
  11   0   2  132.89   42.80
  12   0   2  309.87   49.20
  12   0   2  391.36   67.09
  13   0   2   58.89   27.20
  13   0   2    0.20   46.20
  14   0   2  -41.50   65.79
  14   0   2   14.80   24.80
  15   0   2    1.00  154.48
  15  -1  -2   30.30   65.59
  14  -1  -2   34.40   44.50
  13  -1  -2   65.09   33.60
  12  -1  -2   14.00   36.20
  12  -1  -2   35.00   23.90
  12  -1  -2   15.70   32.80
  11  -1  -2   -1.70   31.10
  11  -1  -2   47.20   23.80
  11  -1  -2  -15.00   30.80
  10  -1  -2  119.89   24.60
  10  -1  -2   87.59   40.10
  10  -1  -2   42.30   15.00
  10  -1  -2   60.89   29.30
   9  -1  -2   70.89   18.20
   9  -1  -2   98.69   22.10
   9  -1  -2  115.29   27.90
   9  -1  -2  102.89   38.10
   8  -1  -2   83.89   27.50
   8  -1  -2  101.29   19.90
   8  -1  -2  111.39   20.80
   8  -1  -2   75.99   36.00
  -8   1   2   88.19   21.10
   7  -1  -2  228.18   36.90
   7  -1  -2  229.78   38.30
   7  -1  -2  267.77   49.20
   7  -1  -2  279.17   35.30
  -7   1   2  232.88   35.20
   6  -1  -2  335.87   44.10
   6  -1  -2  308.57   45.60
   6  -1  -2  330.07   42.00
   6  -1  -2  264.87   53.59
  -6   1   2  339.87   43.40
   5  -1  -2 2740.43  311.87
   4  -1  -2 2715.03  307.07
   3  -1  -2 2622.04  295.37
   2  -1  -2 1370.16  157.88
   1  -1  -2  164.78   28.10
   0  -1  -2 1652.23  184.18
   1   1   2 1459.65  210.58
  -2  -1  -2 1049.00  116.29
   2   1   2 1011.20  113.89
  -3  -1  -2   25.40   16.30
   3   1   2   81.69   11.50
   3   1   2   61.49   14.40
  -4  -1  -2 2096.09  237.98
   4   1   2 2127.59  237.58
   4   1   2 2162.28  236.38
  -5  -1  -2 1692.73  192.38
   5   1   2 1730.23  192.98
  -6  -1  -2 3076.59  334.07
   6   1   2 2925.91  331.57
   6   1   2 2932.41  334.77
   6   1   2 3053.69  334.67
  -7  -1  -2  127.19   24.90
   7   1   2  138.79   21.10
   7   1   2  121.49   29.00
   7   1   2  122.79   27.20
  -8  -1  -2   -3.40   13.80
   8   1   2    2.30   12.20
   8   1   2   19.40   23.90
   8   1   2  -17.30   16.70
   9   1   2   34.80   16.50
   9   1   2   40.10   26.30
   9   1   2   53.39   23.30
  10   1   2  433.86   56.19
  10   1   2  337.67   49.40
  10   1   2  379.66   59.59
  11   1   2  455.45   66.89
  11   1   2  425.76   58.59
  12   1   2  103.09   28.30
  13   1   2   40.40   25.20
  13   1   2   10.80   45.30
  14   1   2    0.00   50.69
  14   1   2  105.49   29.20
  15   1   2   10.00  103.79
  15  -2  -2  156.38   31.70
  15  -2  -2  115.69  133.09
  14  -2  -2   43.20   51.89
  14  -2  -2    4.00   22.80
  13  -2  -2  -19.70   34.00
  13  -2  -2  -18.90   58.39
  12  -2  -2   68.29   26.90
  12  -2  -2   69.69   41.40
  12  -2  -2  133.19   44.50
  11  -2  -2   60.39   24.20
  11  -2  -2   60.59   39.10
  11  -2  -2  -33.80   33.20
  10  -2  -2   60.39   17.10
  10  -2  -2   43.00   36.90
  10  -2  -2   63.99   32.50
  10  -2  -2   63.19   23.50
   9  -2  -2  340.37   45.80
   9  -2  -2  211.88   60.79
   9  -2  -2  399.86   53.99
   9  -2  -2  378.06   47.90
   8  -2  -2   -8.40   17.30
   8  -2  -2   12.40   14.80
   8  -2  -2    6.00   14.60
   8  -2  -2   36.90   33.50
   7  -2  -2  106.59   21.60
   7  -2  -2   99.79   20.20
   7  -2  -2   97.09   24.50
   7  -2  -2  111.69   38.00
  -7   2   2  115.29   20.30
   6  -2  -2 1618.04  189.08
   6  -2  -2 1930.21  200.98
   6  -2  -2 1725.13  188.08
   6  -2  -2 1579.54  187.38
   5  -2  -2 4134.89  459.95
   5  -2  -2 4046.60  451.55
   4  -2  -2  148.19   38.80
   3  -2  -2   34.50   28.20
   2  -2  -2 2259.67  256.07
   1  -2  -2  266.67   37.10
   1  -2  -2  270.57   41.00
   0  -2  -2  637.84   75.59
   0  -2  -2  626.74   74.79
  -1  -2  -2  221.98   30.80
  -1  -2  -2  187.58   29.00
  -2  -2  -2 1163.48  143.09
   2   2   2 1306.77  139.59
  -3  -2  -2 1499.45  170.18
  -4  -2  -2  892.51  103.29
   4   2   2  874.91   98.89
  -5  -2  -2 2915.81  325.77
   5   2   2 2910.91  323.57
  -6  -2  -2  561.04   71.99
   6   2   2  649.04   67.69
   6   2   2  465.95   68.49
  -7  -2  -2  100.89   25.30
   7   2   2   62.99   18.70
   7   2   2   90.59   16.40
   7   2   2   25.30   20.90
  -8  -2  -2    4.00   18.70
   8   2   2   14.80   22.80
   8   2   2   27.50   13.40
   8   2   2   11.30   14.30
  -9  -2  -2   38.60   22.80
   9   2   2   11.90   22.70
   9   2   2   61.69   19.20
   9   2   2   48.30   16.90
  10   2   2  813.02   98.59
  10   2   2  868.51  105.39
  11   2   2  208.68   33.70
  11   2   2  141.39   65.99
  12   2   2  -19.10   31.60
  12   2   2    6.50   21.70
  13   2   2   85.89   48.30
  13   2   2  108.89   28.90
  14   2   2  281.67   66.39
  14   2   2  313.67   47.60
  15   2   2   71.09   71.49
  15   2   2  130.99   28.80
  15  -3  -2   68.09   25.20
  15  -3  -2  149.39  177.38
  14  -3  -2  267.47  124.09
  13  -3  -2  -35.30   22.10
  13  -3  -2   43.80   83.89
  12  -3  -2   33.00   25.10
  12  -3  -2    1.90   35.50
  12  -3  -2   16.40   40.10
  11  -3  -2    5.10   36.60
  11  -3  -2  -51.99   34.10
  11  -3  -2   11.80   22.80
  10  -3  -2  256.47   47.10
  10  -3  -2  185.98   29.70
  10  -3  -2  138.79   53.29
  10  -3  -2  222.38   35.20
   9  -3  -2  238.58   38.40
   9  -3  -2  309.47   46.90
   9  -3  -2  295.07   39.80
   9  -3  -2  260.77   61.99
   8  -3  -2  121.59   27.40
   8  -3  -2   68.39   20.90
   8  -3  -2  167.78   45.10
   8  -3  -2  119.09   22.50
   7  -3  -2 1371.16  149.59
   7  -3  -2 1310.87  164.18
   7  -3  -2 1241.48  148.89
   7  -3  -2 1264.57  151.18
  -7   3   2 1368.56  147.69
   6  -3  -2 2347.97  274.17
   6  -3  -2 2347.67  262.27
   6  -3  -2 2264.87  263.87
   6  -3  -2 2448.75  262.97
   5  -3  -2  440.96   68.19
   5  -3  -2  375.06   48.50
   4  -3  -2 1212.48  146.39
   3  -3  -2 1208.78  144.19
   2  -3  -2  141.19   34.70
   2  -3  -2  142.89   25.50
   1  -3  -2 5645.34  794.72
  -1   3   2 6476.45  716.13
   0  -3  -2 1073.69  124.29
  -1  -3  -2  223.08   37.30
  -2  -3  -2  649.14   79.79
  -3  -3  -2 3893.91  433.96
  -4  -3  -2 1354.06  156.98
  -5  -3  -2  855.91  104.09
  -6  -3  -2   14.80   21.90
   6   3   2    5.20    9.30
  -7  -3  -2  208.18   40.80
   7   3   2  203.78   35.40
   7   3   2  249.08   30.80
   7   3   2  220.68   32.40
  -8  -3  -2   23.30   23.00
   8   3   2   -6.80   18.60
   8   3   2   16.60   12.70
   8   3   2   -3.00    9.40
  -9  -3  -2  268.17   48.30
   9   3   2  254.67   38.30
   9   3   2  265.47   46.40
 -10  -3  -2  461.85   55.19
  10   3   2  528.25   62.39
  10   3   2  542.75   67.99
  11   3   2   15.70   29.60
  11   3   2    4.30   18.30
  12   3   2  212.88   34.50
  12   3   2  151.98   49.90
  13   3   2  362.56   68.09
  13   3   2  335.37   48.90
  14   3   2   45.90   47.80
  14   3   2  101.89   26.90
  15   3   2   -6.30   53.09
  14  -4  -2 -131.09  175.88
  14  -4  -2   55.59   26.20
  13  -4  -2   22.10   40.00
  13  -4  -2   37.90   25.60
  13  -4  -2 -125.69  117.79
  12  -4  -2   54.99   45.30
  12  -4  -2   44.70   26.20
  12  -4  -2  124.09   56.69
  11  -4  -2   24.60   40.40
  11  -4  -2   -4.50   21.50
  11  -4  -2   24.40   45.30
  10  -4  -2   39.40   18.70
  10  -4  -2    8.30   32.40
  10  -4  -2  -59.49   36.60
  10  -4  -2   35.20   22.80
   9  -4  -2  169.28   38.00
   9  -4  -2   73.89   46.20
   9  -4  -2  117.59   25.10
   9  -4  -2  138.29   25.90
   8  -4  -2  400.36   75.79
   8  -4  -2  378.76   51.99
   8  -4  -2  421.16   56.59
   8  -4  -2  399.46   52.89
   7  -4  -2 2728.43  302.37
   7  -4  -2 2646.54  299.77
   7  -4  -2 2661.73  314.27
   7  -4  -2 2715.33  300.77
   6  -4  -2 1370.56  162.88
   6  -4  -2 1431.86  160.58
   6  -4  -2 1432.36  176.28
   6  -4  -2 1486.05  162.88
   5  -4  -2  543.15   65.89
   5  -4  -2  520.55   66.39
   5  -4  -2  552.24   80.29
   4  -4  -2   23.90   30.00
   3  -4  -2  925.61  114.99
   3  -4  -2  899.81  105.69
   2  -4  -2  108.19   33.90
   2  -4  -2  128.69   25.70
   1  -4  -2   32.60   20.00
   0  -4  -2  606.84   75.29
  -1  -4  -2   60.39   25.30
  -2  -4  -2 1849.71  210.48
  -3  -4  -2 3455.45  387.36
  -4  -4  -2 2062.89  235.38
  -5  -4  -2   64.69   29.30
   5   4   2   90.19   19.20
  -6  -4  -2    5.30   23.50
   6   4   2   17.90   17.50
  -7  -4  -2   72.99   31.40
   7   4   2  140.19   20.10
   7   4   2  112.39   26.70
  -8  -4  -2   64.39   31.50
   8   4   2   84.89   17.00
   8   4   2   73.59   25.10
  -9  -4  -2  123.29   38.40
   9   4   2  123.29   26.00
   9   4   2  130.39   31.30
 -10  -4  -2   93.09   13.50
 -10  -4  -2  108.39   38.30
  10   4   2   81.39   30.90
  10   4   2  130.09   23.40
 -11  -4  -2   15.40    7.00
  11   4   2   38.80   19.90
  11   4   2  -40.60   29.80
  12   4   2  405.26   68.19
  12   4   2  356.76   51.09
  13   4   2   34.50   48.20
  14   4   2   79.09   48.60
  14   4   2  198.18   31.30
  15   4   2   30.70   50.19
  14  -5  -2   73.59   27.80
  13  -5  -2   68.29   45.70
  13  -5  -2   59.99  174.98
  13  -5  -2   45.70   24.70
  12  -5  -2   28.10   47.60
  12  -5  -2   86.59  135.69
  12  -5  -2   42.50   25.10
  11  -5  -2  -28.90   83.69
  11  -5  -2  -23.30   56.19
  11  -5  -2   15.40   22.60
  10  -5  -2  -14.00   19.70
  10  -5  -2   18.00   18.30
  10  -5  -2    5.70   42.70
  10  -5  -2   39.60   45.80
   9  -5  -2    9.50   43.30
   9  -5  -2    3.90   18.90
   9  -5  -2    2.90   19.20
   9  -5  -2   12.70   35.20
   8  -5  -2  845.22  132.59
   8  -5  -2  961.40  113.19
   8  -5  -2  913.91  110.79
   8  -5  -2 1049.20  116.29
   7  -5  -2  886.21  109.39
   7  -5  -2  897.51  105.79
   7  -5  -2  847.92  125.09
   7  -5  -2  987.70  108.69
   6  -5  -2  458.35   61.19
   6  -5  -2  518.85   58.09
   6  -5  -2  424.76   76.69
   6  -5  -2  449.16   60.49
   5  -5  -2  164.58   26.00
   5  -5  -2  188.58   29.90
   5  -5  -2  164.98   46.40
   4  -5  -2  826.62   97.59
   4  -5  -2  879.41  112.19
   4  -5  -2  858.31  100.79
   4  -5  -2  874.01  101.09
   3  -5  -2  247.78   38.20
   3  -5  -2  223.28   51.19
   2  -5  -2  106.59   25.10
   1  -5  -2   41.40   23.70
   0  -5  -2  148.69   32.10
  -1  -5  -2  107.19   30.50
  -2  -5  -2  557.54   71.99
  -3  -5  -2 3785.42  425.26
  -4  -5  -2  131.49   36.00
  -5  -5  -2   22.30   28.30
   5   5   2   48.50   17.70
  -6  -5  -2  105.99   33.40
   6   5   2  143.09   26.30
  -7  -5  -2   18.20   27.50
   7   5   2   -1.40   18.20
   7   5   2  -17.80   18.50
  -8  -5  -2  -23.70   28.10
   8   5   2   -2.10   22.10
   8   5   2   -3.90   12.40
  -9  -5  -2   30.40    9.90
  -9  -5  -2   58.29   39.40
   9   5   2   -0.30   22.40
   9   5   2   -0.90   17.30
 -10  -5  -2  107.89   14.70
 -10  -5  -2   93.09   42.20
  10   5   2   36.20   46.60
  10   5   2  114.39   23.10
 -11  -5  -2  216.68   26.90
  11   5   2  198.18   43.90
 -12  -5  -2  338.97   40.10
  12   5   2  400.06   48.80
  12   5   2  267.47   61.19
  13   5   2  255.87   58.29
  14   5   2   27.80   43.50
  14  -6  -2  137.39   30.10
  13  -6  -2   16.40   23.10
  12  -6  -2   53.79   49.90
  12  -6  -2   -1.30   22.20
  11  -6  -2   33.90  140.09
  11  -6  -2  -21.00   46.10
  11  -6  -2   -7.80   22.40
  10  -6  -2   13.20   20.70
  10  -6  -2  -62.09   43.80
  10  -6  -2  -51.99  113.59
  10  -6  -2    0.70   20.20
   9  -6  -2  238.98   43.20
   9  -6  -2  344.27   93.89
   9  -6  -2  289.37   71.49
   9  -6  -2  329.17   42.00
   8  -6  -2  269.87   67.59
   8  -6  -2  254.67   36.00
   8  -6  -2  183.68   71.19
   8  -6  -2  237.98   40.00
   7  -6  -2  581.84  102.49
   7  -6  -2  533.25   95.69
   7  -6  -2  776.52   84.69
   7  -6  -2  675.23   79.89
   6  -6  -2   22.80   14.90
   6  -6  -2   12.60   41.20
   6  -6  -2   19.90   40.30
   6  -6  -2   49.00   23.00
   5  -6  -2 1509.85  170.08
   5  -6  -2 1453.35  166.48
   5  -6  -2 1514.95  183.88
   4  -6  -2  324.77   44.30
   4  -6  -2  256.87   41.00
   4  -6  -2  264.17   54.59
   3  -6  -2   88.39   38.50
   3  -6  -2   97.59   27.60
   2  -6  -2  360.76   53.19
   1  -6  -2  -28.40   22.00
   0  -6  -2  156.58   34.90
  -1  -6  -2  811.52  106.99
  -2  -6  -2 1134.29  136.59
  -3  -6  -2 1923.31  222.58
  -4  -6  -2   29.00   28.30
  -5  -6  -2  834.22  104.99
   5   6   2  806.42   94.79
  -6  -6  -2  352.96   57.69
   6   6   2  326.07   44.80
  -7  -6  -2   16.30   30.90
   7   6   2   -4.80    9.70
  -8  -6  -2   30.10   34.80
   8   6   2   32.20   24.40
   8   6   2   37.80   14.90
  -9  -6  -2   38.20    8.90
  -9  -6  -2   43.40   39.00
   9   6   2   24.50   27.70
 -10  -6  -2   43.30    9.40
 -10  -6  -2   39.10   42.70
  10   6   2   28.60   31.50
 -11  -6  -2  293.97   34.40
  11   6   2  245.98   54.19
  12   6   2  352.06   64.39
  13   6   2  193.48   52.49
  14   6   2   -8.80   39.30
  14  -7  -2   96.19   31.20
  13  -7  -2    3.90   22.90
  12  -7  -2  -33.10   20.00
  11  -7  -2   38.00   23.20
  11  -7  -2  -12.90   47.60
  10  -7  -2   60.79   60.69
  10  -7  -2  122.69   29.00
  10  -7  -2  105.29   27.20
   9  -7  -2  235.38   78.19
   9  -7  -2  398.86   58.29
   9  -7  -2  446.66   60.09
  -9   7   2  426.56   51.79
   8  -7  -2  271.47   48.20
   8  -7  -2  281.87   74.99
   8  -7  -2  332.17   42.60
  -8   7   2  307.67   42.20
   7  -7  -2  153.98   60.69
   7  -7  -2  138.89   32.10
   7  -7  -2  181.68   26.00
  -7   7   2  105.49   25.10
   6  -7  -2   46.30   42.70
   6  -7  -2  101.19   22.80
   6  -7  -2   68.29   26.70
   5  -7  -2 1013.60  142.99
   5  -7  -2 1125.39  128.59
   5  -7  -2 1060.09  127.89
   5  -7  -2 1116.09  124.19
   4  -7  -2  919.61  110.99
   4  -7  -2  897.71  105.89
   4  -7  -2 1014.30  126.29
   4  -7  -2  962.30  111.99
   3  -7  -2  192.28   27.30
   3  -7  -2  233.58   39.60
   3  -7  -2  202.18   51.49
   3  -7  -2  181.48   35.30
   2  -7  -2  119.39   32.90
   1  -7  -2  192.78   39.90
   0  -7  -2   78.39   32.20
  -1  -7  -2 1289.17  154.98
  -2  -7  -2 1681.43  197.18
  -3  -7  -2  327.27   54.59
  -4  -7  -2 1158.38  137.09
   4   7   2 1087.59  125.69
  -5  -7  -2  757.82  101.49
   5   7   2  744.93   88.09
  -6  -7  -2   49.20    9.70
   6   7   2  101.39   23.00
  -7  -7  -2   20.10    7.40
  -7  -7  -2   15.90   38.40
   7   7   2   47.40   22.10
  -8  -7  -2   32.60   42.00
  -8  -7  -2   33.60    8.80
   8   7   2   24.20   25.90
  -9  -7  -2   25.70   44.80
  -9  -7  -2   66.19   11.30
   9   7   2   45.10   30.90
 -10  -7  -2    2.50   43.80
  10   7   2   86.79   35.60
 -11  -7  -2  295.87   36.20
  11   7   2  315.87   56.09
 -12  -7  -2  352.26   38.50
  12   7   2  198.98   58.19
  13   7   2   -2.70   37.20
  14   7   2    5.60   36.70
  13  -8  -2  -21.40   20.70
  12  -8  -2   36.40   23.40
  12  -8  -2   64.69   68.99
  11  -8  -2   32.90   23.90
  11  -8  -2  -26.10   45.60
 -11   8   2   53.49   19.70
  10  -8  -2  224.08   34.60
  10  -8  -2   16.00   61.49
  10  -8  -2  162.18   38.60
 -10   8   2  302.77   34.50
   9  -8  -2  154.08   27.10
   9  -8  -2   25.80   58.99
  -9   8   2   97.59   27.30
   8  -8  -2   98.19   23.40
   8  -8  -2   69.29   32.30
   8  -8  -2   51.39   58.59
  -8   8   2  147.49   25.30
   7  -8  -2   18.30   25.70
   7  -8  -2   -1.40   15.90
   7  -8  -2  -18.00   44.70
  -7   8   2   22.40   19.70
   6  -8  -2  265.57   79.19
   6  -8  -2  337.67   40.50
   6  -8  -2  207.08   45.50
  -6   8   2  320.87   40.40
   5  -8  -2  845.62   94.79
   5  -8  -2  735.03   86.89
   5  -8  -2  811.52  114.19
  -5   8   2  662.03   89.19
   4  -8  -2  264.87   57.49
   4  -8  -2  285.87   46.70
   4  -8  -2  267.07   35.00
   4  -8  -2  245.68   44.50
   3  -8  -2   13.00   25.20
   3  -8  -2  -23.60   11.70
   3  -8  -2  -26.10   36.00
   3  -8  -2   10.60   21.80
   2  -8  -2    2.40   24.30
   1  -8  -2   67.69   31.70
   0  -8  -2 1057.69  130.89
  -1  -8  -2 1012.20  127.19
  -2  -8  -2  164.38   42.60
  -3  -8  -2  213.58   48.10
  -4  -8  -2  604.14   83.29
  -4  -8  -2  498.15   57.99
   4   8   2  519.55   62.49
  -5  -8  -2  163.58   20.80
  -5  -8  -2  135.39   46.80
   5   8   2  188.48   30.50
  -6  -8  -2  128.99   16.60
  -6  -8  -2   88.99   46.20
   6   8   2  116.09   27.00
  -7  -8  -2   27.10    8.50
  -7  -8  -2   27.20   41.20
   7   8   2   13.60   24.40
  -8  -8  -2   15.70   46.10
  -8  -8  -2    2.30    8.00
   8   8   2   29.60   28.20
  -9  -8  -2   89.19   13.50
  -9  -8  -2   31.40   49.80
   9   8   2   62.09   32.60
 -10  -8  -2  159.28   55.79
 -10  -8  -2  168.98   21.20
  10   8   2  113.39   39.40
 -11  -8  -2  230.58   26.90
  11   8   2  110.69   46.20
 -12  -8  -2   51.09   10.30
  12   8   2   38.70   36.60
 -13  -8  -2    2.50    6.70
  13   8   2   13.80   35.50
  13  -9  -2   -3.50   19.90
  12  -9  -2   46.00   23.30
  11  -9  -2  -34.20   52.09
  11  -9  -2    1.00   20.40
 -11   9   2   26.20   18.90
  10  -9  -2   26.10   28.00
  10  -9  -2   51.19   22.00
  10  -9  -2   -8.00   53.19
 -10   9   2   47.40   21.00
   9  -9  -2   62.29   23.10
   9  -9  -2   21.20   29.90
   9  -9  -2  -46.90   49.20
  -9   9   2   59.89   22.10
   8  -9  -2   49.80   57.69
   8  -9  -2   78.49   39.80
   8  -9  -2   67.69   22.50
   7  -9  -2  136.69   27.50
   7  -9  -2  123.09   63.49
   7  -9  -2  175.58   40.20
  -7   9   2  209.38   30.80
   6  -9  -2  280.27   76.19
   6  -9  -2  305.77   41.30
   6  -9  -2  307.17   51.39
  -6   9   2  313.47   43.20
   5  -9  -2  628.74  118.69
   5  -9  -2  853.71  103.89
   5  -9  -2  831.62   95.59
   5  -9  -2  887.71  104.59
  -5   9   2  816.42   98.59
   4  -9  -2   46.40   29.90
   4  -9  -2   33.50   42.20
   4  -9  -2   64.79   29.70
   4  -9  -2   47.20   15.90
  -4   9   2  -35.90   29.20
   3  -9  -2   30.10   42.70
   3  -9  -2   12.00   23.50
   3  -9  -2   12.40   13.60
   3  -9  -2  -27.10   26.20
  -3   9   2   86.99   21.50
   2  -9  -2   14.60   27.70
   2  -9  -2   39.30   13.40
  -2   9   2   27.60   19.80
   1  -9  -2  434.86   72.89
  -1   9   2  525.95   60.89
   0  -9  -2  632.14   89.69
  -1  -9  -2  191.88   24.10
  -1  -9  -2  231.98   50.39
  -2  -9  -2   17.70    6.70
  -3  -9  -2  464.45   54.69
  -4  -9  -2  477.25   74.69
  -4  -9  -2  369.86   44.70
   4   9   2  399.06   50.79
  -5  -9  -2  499.75   82.09
  -5  -9  -2  414.76   51.29
   5   9   2  496.25   58.29
  -6  -9  -2    1.10   44.50
  -6  -9  -2   32.60    9.10
   6   9   2   45.50   23.00
  -7  -9  -2  -21.30   44.00
   7   9   2    4.90   24.40
  -8  -9  -2   27.00    9.60
  -8  -9  -2   89.09   54.89
   8   9   2   47.70   29.10
  -9  -9  -2  203.08   62.19
  -9  -9  -2  144.39   20.00
   9   9   2  137.09   38.60
 -10  -9  -2  188.58   65.29
  10   9   2  290.47   49.80
  11   9   2   25.50   34.60
 -12  -9  -2  -22.20   11.10
  12   9   2   14.40   30.60
  12 -10  -2  -13.60   19.40
 -12  10   2    6.80   14.50
  11 -10  -2  -10.20   20.10
 -11  10   2   23.90   17.90
  10 -10  -2   15.60   52.79
  10 -10  -2   65.59   26.70
 -10  10   2   57.39   21.70
   9 -10  -2   36.70   30.50
   9 -10  -2   33.40   21.00
   9 -10  -2  -55.79   44.60
  -9  10   2   18.50   20.90
   8 -10  -2   62.49   22.10
   8 -10  -2   58.39   60.59
   8 -10  -2   64.59   33.90
  -8  10   2   77.59   24.90
   7 -10  -2  160.68   72.59
   7 -10  -2  239.58   46.90
  -7  10   2  249.97   37.80
   6 -10  -2  333.87   43.10
   6 -10  -2  236.78   78.99
   6 -10  -2  292.17   53.89
  -6  10   2  342.67   45.00
   5 -10  -2   12.30   28.10
   5 -10  -2   60.29   50.99
   5 -10  -2    2.00   16.30
   5 -10  -2    0.20   31.60
  -5  10   2   18.90   21.60
   4 -10  -2   35.10   32.60
   4 -10  -2   79.39   34.10
   4 -10  -2   58.99   18.50
   4 -10  -2    2.20   47.20
  -4  10   2   67.89   23.40
   3 -10  -2  106.29   19.50
   3 -10  -2   85.49   12.60
   3 -10  -2   82.19   34.20
   3 -10  -2   78.59   38.40
   3 -10  -2   17.70   46.40
  -3  10   2  108.59   24.90
   2 -10  -2    5.40   31.50
   2 -10  -2   48.40    9.00
  -2  10   2   23.20   19.60
   1 -10  -2  150.28   18.50
   1 -10  -2   87.09   41.20
  -1  10   2  145.19   25.60
   0 -10  -2  124.09   42.80
   0 -10  -2  147.19   19.30
   0  10   2  185.48   25.90
  -1 -10  -2   60.19   10.50
  -1 -10  -2   96.79   43.70
   1  10   2   62.19   16.90
  -2 -10  -2  503.55   58.49
  -2 -10  -2  597.94   85.79
   2  10   2  512.35   61.19
  -3 -10  -2  495.55   85.39
  -3 -10  -2  518.15   58.09
   3  10   2  497.75   59.59
  -4 -10  -2  402.36   48.50
  -4 -10  -2  573.44   81.89
  -5 -10  -2  217.68   24.20
  -5 -10  -2  171.38   53.49
   5  10   2  128.89   33.70
  -6 -10  -2    0.60    8.00
  -6 -10  -2    9.60   45.60
   6  10   2   12.10   23.70
  -7 -10  -2   15.00    9.10
  -7 -10  -2   -9.80   44.50
  -8 -10  -2   26.00    9.30
  -8 -10  -2  -52.39   40.80
   8  10   2   29.20   28.60
  -9 -10  -2  139.39   58.39
   9  10   2  104.69   36.30
  10  10   2   29.00   32.60
 -11 -10  -2   11.70    8.50
  11  10   2  -14.60   28.70
 -12 -10  -2   41.80    9.80
  12  10   2  -30.00   30.00
  12 -11  -2   10.90   21.20
 -12  11   2  -11.40   13.00
  11 -11  -2   49.90   21.90
 -11  11   2   34.60   17.80
  10 -11  -2   53.89   28.60
  10 -11  -2  117.79  101.49
  10 -11  -2   78.29   23.60
 -10  11   2   49.60   20.30
   9 -11  -2  -58.49   30.30
   9 -11  -2   14.10   19.80
   9 -11  -2  -18.10   48.40
  -9  11   2   -4.10   20.30
   8 -11  -2  111.39   39.20
   8 -11  -2  133.79   71.79
   8 -11  -2  195.48   30.10
  -8  11   2  184.88   31.80
   7 -11  -2  234.78   53.29
   7 -11  -2  318.87   41.50
  -7  11   2  312.07   43.60
   6 -11  -2   77.19   37.00
   6 -11  -2   96.89   22.50
   6 -11  -2   73.19   60.79
  -6  11   2   90.79   26.40
   5 -11  -2   57.39   37.60
   5 -11  -2   28.80   55.09
  -5  11   2  126.09   27.40
   4 -11  -2   24.70   48.70
   4 -11  -2   76.59   48.70
   4 -11  -2  114.29   16.30
   4 -11  -2   98.99   24.70
   4 -11  -2   97.69   41.60
  -4  11   2  114.39   28.80
   3 -11  -2   42.60    9.50
   3 -11  -2    1.50   45.80
   3 -11  -2   48.50   32.50
   3 -11  -2   43.20   38.90
  -3  11   2   39.90   21.90
   2 -11  -2   78.99   12.40
   2 -11  -2   69.59   34.90
   2 -11  -2   86.79   40.80
   2 -11  -2   60.19   50.49
  -2  11   2   83.59   23.80
   1 -11  -2   37.80    9.20
   1 -11  -2  -12.10   32.00
  -1  11   2   31.50   18.80
   0 -11  -2  323.47   61.69
   0 -11  -2  300.77   36.90
   0  11   2  318.57   40.50
  -1 -11  -2   34.50    9.60
  -1 -11  -2   63.69   41.10
   1  11   2   46.50   16.70
  -2 -11  -2  399.96   80.59
  -2 -11  -2  488.75   54.49
   2  11   2  466.45   56.89
  -3 -11  -2  584.64   64.79
  -3 -11  -2  454.45   89.89
   3  11   2  573.04   65.89
  -4 -11  -2   97.09   15.00
   4  11   2  102.09   15.50
  -5 -11  -2   13.30   46.20
  -6 -11  -2   11.00   45.30
  -6 -11  -2   19.80    9.70
  -7 -11  -2    7.00    9.10
  -7 -11  -2    7.20   43.60
   7  11   2  -28.40   23.60
  -8 -11  -2   31.50   10.80
  -8 -11  -2   -4.60   46.20
   8  11   2  -13.60   25.50
   9  11   2   41.80   30.60
 -10 -11  -2    7.60    8.80
  10  11   2   -2.80   28.90
 -11 -11  -2   34.50    9.90
  11  11   2   29.90   31.10
  11 -12  -2   30.10   20.50
 -11  12   2    6.10   14.70
  10 -12  -2    3.10   24.00
  10 -12  -2    9.60   19.00
 -10  12   2   28.80   17.70
   9 -12  -2   34.00   19.20
   9 -12  -2  -24.00   66.79
   9 -12  -2    7.70   27.50
  -9  12   2   34.10   19.50
   8 -12  -2  243.98   54.59
   8 -12  -2   76.49   85.49
   8 -12  -2  360.26   47.80
   7 -12  -2  251.57   34.00
   7 -12  -2  174.08   46.70
   7 -12  -2  109.59   69.99
  -7  12   2  223.38   34.90
   6 -12  -2   42.90   19.90
   6 -12  -2   33.00   36.20
   6 -12  -2   45.10   63.39
  -6  12   2   -4.70   22.60
   5 -12  -2   88.09   56.79
   5 -12  -2   36.30   36.90
  -5  12   2   23.20   22.80
   4 -12  -2   57.09   38.60
   4 -12  -2   41.00   39.40
   4 -12  -2   50.79   54.59
   4 -12  -2   25.60   12.40
  -4  12   2   12.70   23.20
   3 -12  -2   -5.70   47.90
   3 -12  -2    2.10    8.50
   3 -12  -2    9.80   38.30
   3 -12  -2  -21.10   34.70
  -3  12   2    3.30   21.30
   2 -12  -2    3.90   37.60
   2 -12  -2   38.60   49.99
   2 -12  -2   12.40    8.50
   2 -12  -2   29.70   33.20
  -2  12   2   28.10   21.00
   1 -12  -2   75.59   42.80
   1 -12  -2   86.49   14.20
  -1  12   2   67.09   22.60
   0 -12  -2  107.09   48.90
   0 -12  -2   73.89   12.60
   0  12   2   65.09   20.10
  -1 -12  -2  155.48   21.70
   1  12   2  208.68   26.90
  -2 -12  -2  580.94  103.09
  -2 -12  -2  643.94   72.29
   2  12   2  635.74   74.19
  -3 -12  -2  437.06   50.79
  -3 -12  -2  303.77   75.89
   3  12   2  463.75   51.49
  -4 -12  -2   28.30   10.20
  -4 -12  -2   15.30   45.50
   4  12   2   13.60    8.70
  -5 -12  -2   15.40    9.70
  -5 -12  -2  -62.39   39.50
  -6 -12  -2   24.20   10.40
  -7 -12  -2    2.20    9.70
  -8 -12  -2   42.20   11.30
  -9 -12  -2   29.90   10.20
 -10 -12  -2   10.10    8.80
  10 -13  -2   15.30   20.00
  10 -13  -2   -1.40   23.00
 -10  13   2  -15.10   14.90
   9 -13  -2   48.50   31.40
  -9  13   2   97.29   21.00
   8 -13  -2  132.19   37.30
  -8  13   2  101.09   24.40
   7 -13  -2  -15.30   33.10
   7 -13  -2   21.30   57.59
  -7  13   2   47.60   20.30
   6 -13  -2  -49.10   45.20
   6 -13  -2   31.10   36.00
  -6  13   2  -15.10   20.10
   5 -13  -2  119.29   64.09
   5 -13  -2  117.79   42.80
  -5  13   2  106.09   25.50
   4 -13  -2  -25.80   49.20
   4 -13  -2   56.29   39.20
  -4  13   2   24.60   21.30
   3 -13  -2    4.30    8.50
   3 -13  -2  -16.40   37.70
   3 -13  -2   35.90   52.09
   3 -13  -2   44.50   39.10
  -3  13   2    2.80   20.10
   2 -13  -2  -52.69   46.40
   2 -13  -2   28.00   33.60
   2 -13  -2   -2.60    8.70
   2 -13  -2   14.40   40.10
  -2  13   2   24.30   20.10
   1 -13  -2   -7.80   34.60
   1 -13  -2   -4.50    9.20
   1 -13  -2  -19.70   36.40
  -1  13   2   52.49   19.30
   0 -13  -2   84.09   56.29
   0 -13  -2   61.09   45.90
   0 -13  -2   74.09   13.10
   0  13   2   72.29   19.60
  -1 -13  -2  322.67   39.80
   1  13   2  343.27   42.00
  -2 -13  -2  364.86   79.89
  -2 -13  -2  425.86   50.59
   2  13   2  443.06   51.69
  -3 -13  -2  103.89   17.30
  -3 -13  -2   81.89   51.89
   3  13   2  134.89   18.00
  -4 -13  -2  -58.19   58.09
  -4 -13  -2  -22.60    8.60
  -5 -13  -2   43.70   11.70
  -5 -13  -2   48.90   46.40
  -6 -13  -2    2.40   10.10
  -7 -13  -2   -7.40    9.20
  -8 -13  -2   18.50   10.10
  -9 -13  -2  -12.00    8.50
   9 -14  -2   38.70   28.90
  -9  14   2   46.50   17.30
   8 -14  -2   41.30   38.40
  -8  14   2   30.70   18.10
   7 -14  -2  -15.20   31.20
  -7  14   2   17.20   18.10
   6 -14  -2  -26.70   31.90
  -6  14   2   57.89   20.40
   5 -14  -2   41.50   37.70
   5 -14  -2   41.20   53.99
  -5  14   2   32.00   20.20
   4 -14  -2   63.59   58.29
   4 -14  -2  -20.60   35.40
  -4  14   2   16.80   19.30
   3 -14  -2   14.50    8.40
   3 -14  -2   -8.70   36.60
   3 -14  -2   14.10   53.79
  -3  14   2   -1.20   19.80
   2 -14  -2    0.50   34.80
   2 -14  -2   12.70    9.00
   2 -14  -2  -39.60   45.50
  -2  14   2   39.50   21.20
   1 -14  -2   -6.90   35.50
   1 -14  -2   74.49   83.09
   1 -14  -2   50.89   10.80
   1 -14  -2   64.09   54.69
  -1  14   2  -20.90   17.60
   0 -14  -2   88.69   15.30
   0 -14  -2   41.60   50.79
   0 -14  -2   77.29   54.49
   0 -14  -2   33.30   39.10
   0  14   2  164.28   21.20
  -1 -14  -2  136.59   52.49
  -1 -14  -2  213.08   61.19
  -1 -14  -2  276.67   33.60
   1  14   2  285.47   33.90
  -2 -14  -2   43.90   44.10
  -2 -14  -2   80.49   14.50
   2  14   2  105.19   17.10
  -3 -14  -2  -12.70    9.20
   3  14   2    7.00    8.30
  -4 -14  -2   95.89   15.60
  -5 -14  -2   79.59   14.50
  -6 -14  -2    4.20    9.50
  -7 -14  -2    9.60    9.90
   7 -15  -2   -8.40   29.60
  -7  15   2   -5.70   25.60
   6 -15  -2    0.40   32.60
  -6  15   2    4.70   16.90
   5 -15  -2   51.09   36.00
  -5  15   2   64.89   20.50
   4 -15  -2  -39.90   32.20
  -4  15   2  -38.30   16.40
   3 -15  -2   13.80    7.90
   3 -15  -2   -3.50   34.90
  -3  15   2   49.20   18.80
   2 -15  -2   -1.70    8.60
   2 -15  -2  -24.00   32.90
  -2  15   2    1.20   16.70
   1 -15  -2   39.80   10.10
   1 -15  -2  -27.00   33.40
  -1  15   2   20.50   16.60
   0 -15  -2  233.98   26.90
   0 -15  -2   91.89   43.80
   0  15   2  201.08   28.30
  -1 -15  -2   -8.30   38.20
  -1 -15  -2   87.79   14.60
   1  15   2  120.69   17.00
  -2 -15  -2   19.00    9.60
  -2 -15  -2   30.40   37.50
   2  15   2   24.60   10.40
  -3 -15  -2   38.60   35.30
  -3 -15  -2   14.60    9.80
   3  15   2   10.30    9.20
  -4 -15  -2   19.90   35.80
  -5 -15  -2   23.50   10.40
  -5 -15  -2  -24.90   45.00
  -6 -15  -2   -4.80    9.90
  -6 -15  -2    0.50   28.80
   5 -16  -2  -25.30   28.10
  -5  16   2   47.30   16.20
   4 -16  -2    2.50   45.10
  -4  16   2   -9.70   15.60
   3 -16  -2  -11.00   33.10
  -3  16   2   -9.20   14.30
   2 -16  -2   -1.50    8.20
   2 -16  -2  -21.70   33.20
  -2  16   2   11.10   15.30
   1 -16  -2   83.29   40.20
   1 -16  -2  116.59   17.20
  -1  16   2  163.28   22.10
   0 -16  -2  130.09   18.50
   0 -16  -2   47.60   40.60
   0  16   2  176.58   21.50
  -1 -16  -2   52.29   37.10
  -1 -16  -2   12.50    9.00
   1  16   2    7.60   13.00
  -2 -16  -2   14.90    9.30
  -2 -16  -2   29.20   54.59
  -3 -16  -2   41.80   10.60
  -3 -16  -2   -0.40   32.10
   0 -15   3   15.30    9.10
  -1  15  -3  -15.70   11.60
   1 -15   3   23.50    9.40
   1 -15   3  -40.50   36.40
  -2  15  -3    2.80   14.80
   2 -15   3   -2.50    8.50
   2 -15   3  -16.00   37.20
  -3  15  -3   47.70   18.80
   3 -15   3   28.60    9.80
   3 -15   3    7.60   34.80
  -4  15  -3   37.10   19.80
   4 -15   3  -28.70   31.90
   4 -15   3   68.49   10.60
  -4 -14   3  161.18   21.90
  -3 -14   3   78.39   14.00
  -2 -14   3   50.19   11.10
  -1 -14   3    3.10    8.80
   0  14  -3   16.70   12.40
   0 -14   3    5.30    8.90
  -1  14  -3   44.70   16.40
   1 -14   3   18.60    9.40
  -2  14  -3   18.70   18.80
   2 -14   3    1.70    8.90
  -3  14  -3   44.20   21.30
   3 -14   3   15.20    8.90
   3 -14   3   53.59   36.70
  -4  14  -3    5.50   21.10
   4 -14   3  -20.00   32.00
   4 -14   3    4.80    7.60
  -5  14  -3  -30.00   20.20
   5 -14   3    1.90   33.50
   5 -14   3   18.40    7.90
  -6  14  -3  134.79   27.10
   6 -14   3   72.39   49.10
  -7  14  -3  134.49   27.40
   7 -14   3   26.90   33.00
  -6 -13   3   11.50    9.50
  -5 -13   3   30.30   10.80
  -4 -13   3  183.98   23.90
  -3 -13   3  262.87   33.70
  -2 -13   3   19.60    9.30
  -1 -13   3    8.40    8.80
   0  13  -3   31.90   16.60
   0 -13   3   17.80    9.30
  -1  13  -3   36.00   20.20
   1 -13   3    9.60   49.80
   1 -13   3   61.89   11.80
  -2  13  -3   20.30   21.40
   2 -13   3    8.00   42.10
   2 -13   3   15.20    9.30
  -3  13  -3   11.80   22.60
   3 -13   3   30.20    9.40
  -4  13  -3   32.00   24.10
   4 -13   3   20.80   36.10
   4 -13   3    9.30    8.10
  -5  13  -3   44.20   25.30
   5 -13   3  -16.40   44.90
   5 -13   3   18.50   34.90
   5 -13   3    9.70    8.10
  -6  13  -3  238.18   34.90
   6 -13   3  115.59   43.50
  -7  13  -3   45.50   23.90
   7 -13   3   17.70   31.80
  -8  13  -3  -10.30   21.60
   8 -13   3    9.20   40.80
  -9  13  -3    0.80   24.00
   7  12  -3   19.70   24.10
  -7 -12   3   18.60   14.40
   6  12  -3   -5.40   21.00
  -6 -12   3   42.10   10.20
   5  12  -3   16.50   22.60
   3  12  -3   35.90   33.50
  -3 -12   3   98.89   53.29
  -2 -12   3   56.29   50.89
   1  12  -3  113.49   17.60
  -1 -12   3    9.40   47.40
  -1 -12   3   40.00   10.80
   0  12  -3   97.29   23.30
   0 -12   3  111.19   15.90
   0 -12   3  120.69   54.49
  -1  12  -3   64.89   21.60
   1 -12   3   -6.50    8.20
   1 -12   3  -13.30   43.70
  -2  12  -3   35.50   23.90
   2 -12   3    7.30    8.40
   2 -12   3   13.30   41.50
  -3  12  -3   -5.60   23.70
   3 -12   3   37.10   42.00
   3 -12   3    5.40    8.50
  -4  12  -3  -37.20   24.00
   4 -12   3   12.70    8.20
  -5  12  -3  113.99   34.40
   5 -12   3  165.58   20.20
   5 -12   3  129.39   43.90
  -6  12  -3  255.77   35.70
   6 -12   3  143.89   17.90
   6 -12   3   64.79   59.79
   6 -12   3   26.00   40.00
  -7  12  -3  116.69   29.60
   7 -12   3  118.19   38.20
   7 -12   3  -42.30   55.99
  -8  12  -3   82.79   26.50
   8 -12   3   47.40   78.69
   8 -12   3   25.90   28.80
  -9  12  -3   49.70   24.60
 -10  12  -3   -6.30   20.60
   8  11  -3   14.60   31.50
  -8 -11   3    6.10    8.40
   7  11  -3  -17.80   21.00
  -7 -11   3   -1.40    8.00
   6  11  -3   49.50   26.20
  -6 -11   3   21.30    8.60
   5  11  -3  101.99   32.20
  -5 -11   3  177.58   20.80
  -5 -11   3  142.39   56.79
   4  11  -3   99.99   31.10
  -4 -11   3  166.28   19.90
  -4 -11   3   99.99   53.79
   3  11  -3   -3.80   20.90
  -3 -11   3   -3.20   41.00
  -3 -11   3   -0.80    8.10
   2  11  -3   12.00   21.30
  -2 -11   3   42.50   10.40
  -2 -11   3   66.09   46.80
   1  11  -3  417.26   52.49
  -1 -11   3  302.87   76.09
  -1 -11   3  448.66   49.80
   0  11  -3   11.50   19.00
   0  11  -3   26.70   19.60
   0 -11   3   40.80   43.30
   0 -11   3   22.00    9.20
  -1  11  -3   12.70   21.40
   1 -11   3   17.60    8.50
   1 -11   3   26.30   44.00
  -2  11  -3   28.00   24.90
   2 -11   3    0.50    8.40
   2 -11   3   -1.80   41.40
  -3  11  -3   13.30   26.70
   3 -11   3    8.50   41.20
   3 -11   3   35.00    9.80
  -4  11  -3  169.68   36.60
   4 -11   3  187.08   22.90
   4 -11   3  105.59   50.79
  -5  11  -3  143.29   35.30
   5 -11   3  192.38   22.90
   5 -11   3   90.19   45.60
  -6  11  -3  311.67   46.30
   6 -11   3  297.87   35.80
  -7  11  -3  -16.90   25.10
   7 -11   3  -39.00   30.00
   7 -11   3   62.79   59.49
  -8  11  -3   -4.40   26.00
   8 -11   3   25.40   29.80
   8 -11   3    5.60   52.99
  -9  11  -3   34.10   24.40
   9 -11   3   21.20   54.39
 -10  11  -3   63.39   24.80
 -11  11  -3   -5.70   20.40
 -12  11  -3   18.10   19.70
   9  10  -3   35.20   25.50
   8  10  -3   44.80   25.30
   7  10  -3   18.10   25.10
  -7 -10   3    6.30    7.60
   6  10  -3  134.49   33.20
  -6 -10   3  155.68   19.80
  -6 -10   3  103.29   55.99
   5  10  -3  170.48   34.90
  -5 -10   3   90.89   50.69
   4  10  -3  -16.70   21.10
  -4 -10   3  -31.10   36.70
  -4 -10   3    7.60    8.10
   3  10  -3   21.10   20.30
  -3 -10   3   22.20   38.30
  -3 -10   3    3.60    8.60
   2  10  -3  487.25   62.49
  -2 -10   3  481.35   55.69
   1  10  -3  248.58   41.30
   1  10  -3  337.27   38.20
  -1 -10   3  237.28   58.39
   0  10  -3   38.90   23.00
   0  10  -3   90.99   22.20
   0 -10   3   61.09   38.50
   0 -10   3   75.39   11.90
   0 -10   3  115.89   38.00
  -1  10  -3   69.09   22.20
  -1  10  -3    6.10   19.80
   1 -10   3   40.10   39.50
   1 -10   3   27.40    8.10
   1 -10   3    5.80   31.10
  -2  10  -3   13.80   20.60
  -2  10  -3  -11.40   23.30
   2 -10   3   59.09   35.30
   2 -10   3   21.50    7.80
   2 -10   3   -6.60   32.20
  -3  10  -3   85.89   27.70
  -3  10  -3  169.88   31.80
   3 -10   3  134.09   44.40
   3 -10   3  120.09   16.40
   3 -10   3  137.39   41.80
   4 -10   3  254.87   31.50
   4 -10   3  279.67   56.09
  -5  10  -3  204.28   33.60
   5 -10   3  132.99   18.40
  -6  10  -3   43.90   27.60
   6 -10   3   40.50   33.70
   6 -10   3   57.69   10.30
  -7  10  -3  -18.70   25.00
   7 -10   3  -36.90   51.89
   7 -10   3   29.70   32.60
  -8  10  -3  123.29   30.50
   8 -10   3  139.39   24.30
   8 -10   3   64.69   34.30
   8 -10   3    7.10   54.99
  -9  10  -3  139.29   27.60
   9 -10   3   26.90   42.10
   9 -10   3   78.89   20.90
   9 -10   3  -45.20   51.59
 -10  10  -3   -1.20   21.70
  10 -10   3    0.90   17.50
  10 -10   3  -59.99   48.30
 -11  10  -3  -18.70   20.80
  11 -10   3   34.50   19.90
 -12  10  -3   -3.70   19.50
  12 -10   3    5.10   29.20
  10   9  -3   26.50   26.30
 -10  -9   3   20.30    7.90
   9   9  -3    3.00   25.20
  -9  -9   3   -8.20    7.20
  -8  -9   3    9.10    7.60
   7   9  -3   50.19   26.90
  -7  -9   3  -20.20   42.30
  -7  -9   3   34.50    8.90
   6   9  -3  221.98   42.00
  -6  -9   3   90.19   55.39
  -6  -9   3  248.98   28.30
   5   9  -3   45.40   26.90
  -5  -9   3   86.09   12.60
  -5  -9   3   45.70   44.40
   4   9  -3  -23.30   19.50
  -4  -9   3    3.20    9.90
  -3  -9   3  172.78   21.40
  -3  -9   3  128.29   45.90
   2   9  -3  620.44   70.19
   2   9  -3  461.85   69.59
  -2  -9   3  593.94   79.89
  -2  -9   3  534.95   88.09
  -2  -9   3  576.34   64.59
   1   9  -3  276.27   38.40
   1   9  -3  260.97   39.70
  -1  -9   3  297.47   51.49
  -1  -9   3  253.37   54.89
  -1  -9   3  274.27   32.10
   0   9  -3   30.10   19.20
   0   9  -3   38.30   29.60
   0  -9   3   26.60    7.20
   0  -9   3   30.40   33.60
   0  -9   3   42.50   28.70
  -1   9  -3  174.28   32.10
  -1   9  -3  231.78   34.00
   1  -9   3  232.58   44.70
   1  -9   3  191.78   24.30
   1  -9   3  139.79   45.80
  -2   9  -3   27.30   22.40
  -2   9  -3    1.30   18.90
   2  -9   3   25.60   31.10
   2  -9   3   -6.10    5.50
   2  -9   3    7.50   27.80
  -3   9  -3  356.06   44.50
  -3   9  -3  287.87   43.00
   3  -9   3  281.17   55.19
   3  -9   3  322.57   58.59
   3  -9   3  298.47   35.40
  -4   9  -3  269.77   45.20
   4  -9   3  347.67   57.69
   4  -9   3  399.56   63.09
   4  -9   3  305.07   36.30
  -5   9  -3   -9.00   23.60
   5  -9   3  -21.30   26.90
   5  -9   3   25.80   32.10
  -6   9  -3   90.99   26.20
   6  -9   3   55.39    9.90
   6  -9   3   11.00   31.20
  -7   9  -3   -6.00   24.00
   7  -9   3   45.50   31.80
   7  -9   3   84.39   60.29
   7  -9   3    5.70   16.40
  -8   9  -3  214.98   34.50
   8  -9   3   92.79   64.29
  -9   9  -3   23.50   24.20
   9  -9   3  121.19   63.99
   9  -9   3   47.00   20.00
 -10   9  -3  -24.10   21.50
  10  -9   3  -14.00   51.29
  10  -9   3   26.10   19.40
 -11   9  -3   19.30   21.30
  11  -9   3   83.59   60.99
  11  -9   3    1.60   18.80
 -12   9  -3   -3.00   20.40
  12  -9   3    6.00   19.20
 -13   9  -3   50.09   21.40
  11   8  -3   -6.10   25.30
  10   8  -3  -26.10   24.30
 -10  -8   3   18.80    7.60
   9   8  -3   19.50   43.70
  -9  -8   3    8.20    7.90
   8   8  -3   13.20   26.00
  -8  -8   3   28.80    8.60
  -8  -8   3    6.40   43.30
  -7  -8   3   73.79   11.90
  -7  -8   3  110.59   52.49
   6   8  -3  125.49   31.70
  -6  -8   3  156.18   19.00
  -6  -8   3   96.69   46.80
   5   8  -3    0.20   21.50
  -5  -8   3  -53.19   30.20
  -5  -8   3    0.70    7.30
   4   8  -3   47.80   21.00
  -4  -8   3   56.09   35.50
   3   8  -3  646.94   75.49
  -3  -8   3  597.24   68.99
  -3  -8   3  538.75   88.29
  -3  -8   3  654.93   81.19
   2   8  -3  307.87   44.20
  -2  -8   3  371.76   59.39
  -2  -8   3  409.36   54.79
  -2  -8   3  320.87   38.00
   1   8  -3  398.56   50.19
  -1  -8   3  368.66   43.90
  -1  -8   3  447.36   58.89
  -1  -8   3  387.06   63.29
   0   8  -3  -15.40   15.10
   0  -8   3   41.00   24.80
   0  -8   3    7.10    5.50
   0  -8   3   35.70   43.50
  -1   8  -3   95.59   24.50
  -1   8  -3  132.09   24.40
   1  -8   3  112.89   14.50
   1  -8   3  108.49   34.60
   1  -8   3  108.99   33.20
  -2   8  -3   26.00   17.00
  -2   8  -3  -46.00   19.00
   2  -8   3  -22.40   25.30
   2  -8   3   21.40    6.10
   2  -8   3   14.70   26.10
  -3   8  -3  477.55   55.29
   3  -8   3  396.86   62.69
   3  -8   3  384.76   63.39
   3  -8   3  412.46   47.30
  -4   8  -3  517.15   62.69
   4  -8   3  508.65   72.69
   4  -8   3  538.65   72.79
   4  -8   3  477.75   55.79
  -5   8  -3   86.29   24.80
   5  -8   3   76.69   10.90
   5  -8   3   45.10   34.20
   5  -8   3   64.29   17.00
   5  -8   3   89.69   30.40
  -6   8  -3   14.30   21.90
   6  -8   3   -9.50   25.00
   6  -8   3   17.60    6.40
   6  -8   3   18.40   28.10
   6  -8   3   -2.80   14.30
  -7   8  -3  395.66   50.99
   7  -8   3  434.06   51.19
   7  -8   3  306.77   55.89
  -8   8  -3  218.98   39.00
   8  -8   3  186.38   40.50
   8  -8   3  248.58   33.50
   8  -8   3   74.89   60.59
  -9   8  -3   64.09   24.00
   9  -8   3   47.00   55.89
   9  -8   3   40.90   20.90
 -10   8  -3   12.50   21.80
  10  -8   3   35.70   20.70
  10  -8   3  -24.50   54.39
 -11   8  -3   29.50   21.70
  11  -8   3   50.19   22.60
  11  -8   3  -42.30   44.00
 -12   8  -3   25.40   20.90
  12  -8   3   31.90   21.80
  12  -8   3   63.59   51.99
 -13   8  -3   33.20   20.50
  13  -8   3   61.39   23.30
 -14   8  -3   44.50   19.10
  14  -8   3   24.70   20.70
  11   7  -3  -19.30   25.00
  10   7  -3   -6.80   26.70
   9   7  -3   59.59   30.30
  -9  -7   3  111.99   65.09
  -9  -7   3  109.29   14.80
   8   7  -3   -8.00   26.30
  -8  -7   3    8.80   41.00
  -8  -7   3  -10.80    7.00
   7   7  -3   49.20   17.30
   7   7  -3   38.10   27.60
  -7  -7   3   68.59   44.70
  -7  -7   3   38.00    8.50
   6   7  -3   25.40   21.60
   6   7  -3   18.20   14.10
  -6  -7   3    2.70    6.30
  -6  -7   3    9.30   35.60
   5   7  -3   37.30   14.30
   5   7  -3   71.09   22.90
  -5  -7   3   37.90    8.30
  -5  -7   3   43.80   34.30
   4   7  -3 1219.98  138.39
   4   7  -3 1155.08  135.49
  -4  -7   3 1277.67  148.89
   3   7  -3  566.54   66.09
   3   7  -3  610.54   67.99
  -3  -7   3  497.55   62.99
  -3  -7   3  620.74   80.39
  -3  -7   3  643.94   73.69
   2   7  -3  731.23   84.29
  -2  -7   3  747.33   88.69
  -2  -7   3  696.33   80.59
  -2  -7   3  697.93   94.79
   1   7  -3   61.09   17.80
  -1  -7   3   40.00   22.40
  -1  -7   3   45.10   27.10
   0   7  -3   -2.50   14.80
   0  -7   3   55.69   23.00
   0  -7   3   17.90   23.80
  -1   7  -3   32.60   16.00
   1  -7   3   16.70   23.70
   1  -7   3   14.40   23.10
   2  -7   3   29.60   24.10
   2  -7   3   32.40   24.00
   3  -7   3  428.36   63.59
   3  -7   3  407.96   60.49
  -4   7  -3   45.30   20.60
   4  -7   3   43.50   24.30
   4  -7   3   67.69   30.60
  -5   7  -3   30.20   20.60
   5  -7   3   23.10   23.80
   5  -7   3   45.50   27.50
   5  -7   3   38.70   14.00
  -6   7  -3 1058.99  124.39
   6  -7   3 1057.99  122.59
   6  -7   3 1153.88  128.39
   6  -7   3 1038.60  133.89
  -7   7  -3  684.63   78.99
   7  -7   3  624.64   76.99
   7  -7   3  608.14   90.49
   7  -7   3  677.83   87.99
  -8   7  -3  348.07   43.60
   8  -7   3  225.88   70.09
   8  -7   3  247.48   46.80
   8  -7   3  382.26   44.30
  -9   7  -3   41.90   22.60
   9  -7   3   30.40   20.10
   9  -7   3   90.99   55.69
 -10   7  -3   10.60   21.10
  10  -7   3   43.60   21.40
  10  -7   3  -44.10   45.90
 -11   7  -3   -4.60   19.70
  11  -7   3   32.10   54.49
  11  -7   3   25.30   22.20
 -12   7  -3   46.80   20.20
  12  -7   3    5.90   21.40
  12  -7   3  -10.20   46.80
 -13   7  -3   98.89   22.60
  13  -7   3   76.79   25.50
 -14   7  -3   -6.10   17.70
  14  -7   3   -9.20   20.80
  12   6  -3    0.20   28.50
  11   6  -3  -12.00   29.40
  10   6  -3   85.09   33.10
 -10  -6   3   76.89   46.30
   9   6  -3   35.90   15.50
   9   6  -3  -20.00   25.50
  -9  -6   3   39.70   43.10
   8   6  -3   -7.70   13.10
   8   6  -3   42.30   26.90
  -8  -6   3  -26.20   40.10
  -8  -6   3   -3.60    6.50
   7   6  -3   18.80   27.80
   7   6  -3   55.39   16.50
  -7  -6   3   45.30    8.70
  -7  -6   3   22.70   35.80
   6   6  -3    2.20   22.30
   6   6  -3    0.80   11.80
  -6  -6   3    7.80   31.40
   5   6  -3  321.97   42.80
   5   6  -3  345.57   37.60
  -5  -6   3  236.68   32.80
  -5  -6   3  308.87   55.19
   4   6  -3 1105.19  125.79
   4   6  -3 1115.09  128.49
  -4  -6   3 1172.88  128.69
  -4  -6   3  913.01  152.08
   3   6  -3  779.32   92.49
   3   6  -3  790.32   89.89
  -3  -6   3  689.93   99.59
  -3  -6   3  842.82   93.59
   2   6  -3   -5.50   15.20
   2   6  -3   -1.00    9.60
  -2  -6   3  -38.10   20.30
  -2  -6   3   20.10   16.10
   1   6  -3    8.30    9.60
   1   6  -3   23.00   16.20
  -1  -6   3    7.70   18.50
  -1  -6   3   13.80   23.10
   0   6  -3  237.48   34.00
   0  -6   3  303.47   41.90
   0  -6   3  254.87   43.20
  -1   6  -3  208.78   32.60
   1  -6   3  310.57   42.80
   1  -6   3  259.17   42.10
   2  -6   3   66.39   22.90
   2  -6   3   35.10   22.20
   3  -6   3  -16.50   21.70
   3  -6   3   27.30   20.70
   4  -6   3   33.10   20.30
   4  -6   3   14.90   18.70
   5  -6   3 1309.47  151.18
   5  -6   3 1205.08  141.69
   5  -6   3 1318.47  145.79
  -6   6  -3 1511.15  184.78
   6  -6   3 1685.03  192.38
   6  -6   3 1697.23  183.68
   6  -6   3 1642.64  186.88
  -7   6  -3  212.58   33.80
   7  -6   3  248.38   50.39
   7  -6   3  269.57   41.50
   8  -6   3   45.70   22.70
   8  -6   3   -9.60   75.89
  -9   6  -3   67.19   20.70
   9  -6   3   64.69   21.70
   9  -6   3   54.19   50.39
  10  -6   3   28.90   20.50
  10  -6   3   39.40   52.39
 -11   6  -3   35.40   19.30
  11  -6   3    5.40   47.20
  11  -6   3   34.70   22.60
 -12   6  -3    4.80   18.40
  12  -6   3   39.10   49.40
  12  -6   3   26.70   23.70
 -13   6  -3   33.90   18.70
  13  -6   3   13.50   23.50
 -14   6  -3   34.80   18.00
  14  -6   3   30.60   23.40
  15  -6   3   40.40   23.70
  13   5  -3    2.80   30.00
  12   5  -3    3.90   31.00
  11   5  -3   57.39   54.69
  10   5  -3   30.20   15.30
  10   5  -3   67.89   32.80
 -10  -5   3   34.80   40.60
   9   5  -3   38.50   15.70
   9   5  -3   12.30   29.20
  -9  -5   3    0.60   36.50
   8   5  -3   40.10   15.90
   8   5  -3   52.39   27.70
  -8  -5   3   81.59   38.80
   7   5  -3   -9.70   11.70
   7   5  -3   24.30   22.30
  -7  -5   3    8.80    5.80
  -7  -5   3    4.30   32.20
   6   5  -3  151.88   23.30
   6   5  -3  131.79   32.40
  -6  -5   3  178.88   43.20
  -5  -5   3  433.06   66.99
   4   5  -3 1804.42  205.28
   4   5  -3 1829.22  203.08
  -4  -5   3 1865.01  204.98
  -4  -5   3 1755.92  211.88
   3   5  -3  205.88   27.30
   3   5  -3  155.18   30.50
  -3  -5   3  221.98   30.80
  -3  -5   3  244.68   39.80
   2   5  -3   20.90    9.30
  -2  -5   3   -9.20   19.10
  -2  -5   3    4.80   13.70
   1   5  -3  446.06   53.59
   1   5  -3  449.66   51.49
  -1  -5   3  395.06   60.19
  -1  -5   3  425.76   56.19
   0   5  -3  272.07   42.50
   0  -5   3  285.27   41.90
   0  -5   3  345.77   47.60
   1  -5   3  228.88   38.50
   1  -5   3  229.28   37.10
   2  -5   3  268.77   40.50
   2  -5   3  229.78   39.10
   3  -5   3   -1.00   17.40
   3  -5   3   20.10   21.20
   4  -5   3  302.57   47.20
   4  -5   3  303.77   43.10
   5  -5   3 1402.96  155.48
   5  -5   3 1345.77  153.28
   5  -5   3 1363.76  160.58
   6  -5   3  531.75   60.29
   6  -5   3  576.94   71.89
   6  -5   3  438.46   64.99
   7  -5   3  336.07   71.69
   7  -5   3  386.96   55.89
   7  -5   3  411.26   64.69
   7  -5   3  471.65   51.99
  -8   5  -3  224.48   33.60
   8  -5   3  168.78   56.19
   8  -5   3  313.77   37.00
  -9   5  -3  195.58   29.40
   9  -5   3  221.48   32.30
 -10   5  -3   26.80   15.80
  10  -5   3  -58.99   43.50
  10  -5   3   -4.40   18.90
 -11   5  -3   28.20   17.20
  11  -5   3  -29.80   43.00
  11  -5   3   34.50   22.40
 -12   5  -3  -25.90   16.20
  12  -5   3  -14.80   43.30
  12  -5   3   16.00   22.30
 -13   5  -3   -1.10   17.50
  13  -5   3   38.20   43.30
 -14   5  -3    2.00   17.00
  14  -5   3   47.80   25.70
  15  -5   3  159.98   32.60
  13   4  -3   11.70   31.30
  12   4  -3   32.50   33.90
  11   4  -3  289.77   56.39
  11   4  -3  293.07   41.20
  10   4  -3   93.19   19.60
  10   4  -3   94.59   32.70
 -10  -4   3   39.10   39.90
   9   4  -3   13.80   27.60
   9   4  -3   20.30   14.60
  -9  -4   3  -36.60   29.50
   8   4  -3   22.70   12.40
   8   4  -3    9.60   22.50
  -8  -4   3  -10.00   28.90
   7   4  -3  244.08   33.90
   7   4  -3  248.08   41.80
  -7  -4   3  292.07   53.79
   6   4  -3  710.33   79.59
   6   4  -3  618.94   74.39
  -6  -4   3  555.14   86.09
   5   4  -3 1458.75  164.18
   5   4  -3 1450.65  161.18
  -5  -4   3 1430.06  161.28
  -5  -4   3 1398.96  169.58
   4   4  -3 1716.13  190.88
   4   4  -3 1756.42  192.98
  -4  -4   3 1661.43  191.48
  -4  -4   3 1720.63  197.88
   3   4  -3  240.98   42.00
   3   4  -3  188.78   27.30
  -3  -4   3  216.68   39.50
  -3  -4   3  213.18   29.30
   2   4  -3  215.68   28.10
   2   4  -3  196.98   30.10
  -2  -4   3  234.18   38.40
  -2  -4   3  226.18   31.20
   1   4  -3 1407.76  158.38
  -1  -4   3 1444.46  160.78
   0  -4   3   12.00   19.10
   0  -4   3   15.10   13.90
   1  -4   3  142.99   27.60
   1  -4   3  157.88   27.80
   2  -4   3   61.79   19.90
   2  -4   3   71.59   19.30
   3  -4   3   75.19   19.80
   3  -4   3   82.79   25.40
   4  -4   3 1115.69  129.59
   4  -4   3 1094.19  125.79
   5  -4   3 1094.69  125.99
   5  -4   3 1041.90  119.19
   5  -4   3 1049.99  118.49
   6  -4   3 1307.67  150.38
   6  -4   3 1409.76  157.98
   7  -4   3   15.20   34.20
   7  -4   3  -17.70   21.70
   7  -4   3    8.00   11.90
   8  -4   3  420.26   75.19
   8  -4   3  458.35   55.59
  -9   4  -3   17.30   12.60
   9  -4   3   -8.30   15.10
   9  -4   3   34.60   68.99
   9  -4   3   -8.10   36.50
 -10   4  -3   60.79   16.60
  10  -4   3  110.89   83.79
  10  -4   3   68.59   21.70
  10  -4   3   51.89   44.90
 -11   4  -3   52.89   15.80
  11  -4   3  -23.70   38.90
  11  -4   3   23.40   21.60
 -12   4  -3    5.60   15.20
  12  -4   3  -27.20   20.10
  12  -4   3   42.30   40.50
 -13   4  -3   48.40   17.80
  13  -4   3   26.50   24.90
 -14   4  -3   58.99   20.00
  14  -4   3  103.49   31.00
  15  -4   3  166.18   34.50
  14   3  -3  -26.60   31.60
  13   3  -3  -17.80   30.50
  12   3  -3  155.08   41.80
  11   3  -3  367.56   46.60
  11   3  -3  369.26   62.89
  10   3  -3  120.49   30.90
  10   3  -3  150.98   39.10
  10   3  -3  149.88   24.90
   9   3  -3   64.19   19.30
   9   3  -3   23.90   25.90
   9   3  -3   67.89   16.50
  -9  -3   3   93.19   35.70
   8   3  -3   -5.10   20.50
   8   3  -3   13.90   15.00
   8   3  -3   30.00   13.30
   8   3  -3   14.90   26.10
  -8  -3   3   50.09   30.60
   7   3  -3  297.37   42.80
   7   3  -3  308.47   51.69
   7   3  -3  353.66   49.40
  -7  -3   3  397.66   58.59
   6   3  -3  575.84   68.89
   6   3  -3  597.84   73.39
   6   3  -3  608.34   76.69
  -6  -3   3  593.64   78.09
   5   3  -3  870.11  101.49
   5   3  -3  835.02   97.69
   5   3  -3  800.82   94.39
  -5  -3   3  822.02   94.19
  -5  -3   3  892.71  103.29
   4   3  -3   17.30   17.10
   4   3  -3   -4.30    8.20
   4   3  -3   19.60   18.30
  -4  -3   3   41.50   23.20
  -4  -3   3   -1.90    8.60
   3   3  -3   17.20    9.90
   3   3  -3   23.10   15.30
  -3  -3   3   20.10    9.90
  -3  -3   3    7.30   20.40
  -2  -3   3 2471.95  270.77
  -2  -3   3 2353.76  267.17
  -1  -3   3 2255.37  257.87
  -1  -3   3 2320.77  255.37
   0  -3   3  279.07   40.80
   0  -3   3  280.97   36.60
   1  -3   3  201.58   32.00
   1  -3   3  220.98   31.30
   2  -3   3  185.58   27.10
   2  -3   3  136.89   25.70
   3  -3   3  719.03   85.19
   3  -3   3  759.92   87.29
   4  -3   3 1842.52  207.48
   4  -3   3 1890.31  210.98
   5  -3   3 1288.97  149.49
   6  -3   3  130.29   30.30
   6  -3   3  112.39   18.40
   6  -3   3   36.60   69.59
   7  -3   3  168.58   58.49
   7  -3   3  181.68   46.80
   7  -3   3  247.58   31.30
   7  -3   3  234.58   40.90
   8  -3   3  667.93   95.09
   8  -3   3  652.63   75.49
   8  -3   3  562.14   99.19
   9  -3   3    1.40   15.20
   9  -3   3   41.60   38.50
   9  -3   3  104.49   66.49
 -10   3  -3   23.30   11.20
  10  -3   3   39.20   18.30
  10  -3   3  288.67   92.59
  10  -3   3   36.90   40.30
 -11   3  -3  -31.40   12.10
  11  -3   3   -6.80   20.50
  11  -3   3   -5.50   35.00
  11  -3   3   -3.80  113.39
 -12   3  -3   35.60   15.20
  12  -3   3   50.59   41.70
  12  -3   3 -110.79  143.69
  12  -3   3   47.10   23.80
 -13   3  -3  118.39   21.50
  13  -3   3   51.59  157.88
  13  -3   3  126.39   32.00
  14  -3   3  263.77   44.30
  15  -3   3   45.90   27.50
  14   2  -3   14.10   34.90
  13   2  -3    4.90   34.50
  12   2  -3  219.98   33.80
  12   2  -3  165.38   44.70
  11   2  -3  283.37   36.50
  11   2  -3  232.78   50.29
  10   2  -3    6.90   26.40
  10   2  -3   73.79   22.10
  10   2  -3   99.39   34.30
  10   2  -3   32.30   14.50
   9   2  -3   35.70   13.90
   9   2  -3   49.20   19.50
   9   2  -3   28.50   28.10
   9   2  -3   29.00   40.30
   8   2  -3   58.79   26.00
   8   2  -3   45.30   27.90
   8   2  -3   73.89   18.80
   8   2  -3   68.79   15.50
  -8  -2   3   33.50   27.90
   7   2  -3  204.68   42.50
   7   2  -3  221.58   31.00
   7   2  -3  258.67   32.80
   7   2  -3  222.98   38.00
  -7  -2   3  237.78   42.60
   6   2  -3  619.34   72.09
   6   2  -3  652.33   76.69
   6   2  -3  594.24   72.79
   6   2  -3  640.04   80.19
  -6  -2   3  648.34   70.89
  -6  -2   3  535.15   79.49
   5   2  -3   16.60   20.10
   5   2  -3    9.10   10.40
   5   2  -3   16.10   18.10
  -5  -2   3   43.20    9.80
  -5  -2   3   22.10   21.60
   4   2  -3  146.19   31.00
   4   2  -3  155.88   22.10
   4   2  -3  144.09   25.70
  -4  -2   3  166.18   21.80
  -4  -2   3  110.19   31.50
   3   2  -3 1553.34  173.78
  -3  -2   3 1473.85  168.68
  -3  -2   3 1537.25  173.58
   2   2  -3 2619.34  281.27
  -2  -2   3 2425.36  278.27
  -1  -2   3  177.98   24.20
   0  -2   3   82.79   15.80
   1  -2   3  566.44   66.09
   2  -2   3  265.27   35.50
   3  -2   3  219.18   32.90
   3  -2   3  232.38   30.20
   4  -2   3 1526.85  168.28
   4  -2   3 1496.35  171.68
   5  -2   3  346.17   47.70
   6  -2   3  820.42  116.59
   6  -2   3  939.41  106.09
   6  -2   3  984.50  111.69
   6  -2   3  997.10  117.29
   7  -2   3  305.07   52.09
   7  -2   3  289.37   38.00
   7  -2   3  316.17   46.20
   7  -2   3  250.37   51.19
   8  -2   3 1374.46  155.98
   8  -2   3 1208.38  157.98
   8  -2   3 1296.47  146.19
   9  -2   3   52.99   17.40
   9  -2   3   40.90   40.20
   9  -2   3   51.99   34.40
 -10   2  -3    8.10    9.00
  10  -2   3  -23.10   15.70
  10  -2   3  -25.40   50.89
  10  -2   3   15.20   32.90
 -11   2  -3  -11.40    9.70
  11  -2   3   -6.80   19.00
  11  -2   3   15.00   35.60
  11  -2   3   64.69   85.69
  12  -2   3  103.79   28.70
  12  -2   3  103.29  134.99
 -13   2  -3  402.66   51.19
  13  -2   3  446.66   58.99
  13  -2   3  252.17  180.68
  14  -2   3   90.79   29.30
  14  -2   3   53.49  195.18
  15  -2   3   74.89   29.00
  14   1  -3   55.39   20.90
  14   1  -3   35.20   38.00
  13   1  -3  175.58   50.39
  13   1  -3  245.08   36.90
  12   1  -3  357.16   49.20
  12   1  -3  317.77   59.69
  11   1  -3   38.10   22.60
  11   1  -3   66.39   15.40
  11   1  -3   10.80   31.70
  11   1  -3   12.30   29.70
  10   1  -3   27.50   30.70
  10   1  -3   21.10   13.80
  10   1  -3   17.70   27.20
  10   1  -3   27.20   21.30
   9   1  -3   23.60   26.20
   9   1  -3   37.40   29.90
   9   1  -3   44.10   19.40
   9   1  -3   23.40   12.80
  -9  -1   3   26.60   24.40
   8   1  -3   26.80   16.70
   8   1  -3   40.50   26.30
   8   1  -3   36.40   24.70
   8   1  -3   40.90   13.30
  -8  -1   3   35.10   24.20
   7   1  -3  928.41  105.79
   7   1  -3  903.41  103.49
   7   1  -3  801.82  111.69
   7   1  -3  909.71  102.49
  -7  -1   3  911.61  101.69
  -7  -1   3  865.31  108.39
   6   1  -3  521.15   71.89
   6   1  -3  557.14   61.59
   6   1  -3  491.25   60.99
   6   1  -3  539.05   62.69
  -6  -1   3  545.35   67.89
  -6  -1   3  475.55   59.49
   5   1  -3    3.70   11.60
   5   1  -3   23.10   17.90
   5   1  -3   23.50   23.80
  -5  -1   3   43.10   20.60
  -5  -1   3   18.20    9.10
   4   1  -3 2189.28  246.88
  -4  -1   3 2178.28  241.48
  -4  -1   3 2139.29  245.48
   3   1  -3 2435.16  271.47
  -3  -1   3 2385.36  267.17
   2   1  -3  253.07   37.70
  -2  -1   3  274.27   33.10
   1   1  -3  509.65   65.89
  -1  -1   3  562.44   62.49
   0   1  -3   43.40   14.50
   0  -1   3   72.79   13.80
   1  -1   3 1450.45  161.68
   2  -1   3 1670.23  186.18
   3  -1   3 1628.04  182.28
   4  -1   3 2311.17  257.97
   5  -1   3  856.61  100.09
   6  -1   3  157.08   21.40
   6  -1   3  141.69   34.10
   6  -1   3  114.89   27.00
   6  -1   3  139.79   31.00
   7  -1   3 2255.37  250.67
   7  -1   3 2116.69  250.27
   7  -1   3 2356.46  255.07
   7  -1   3 2184.28  246.78
   8  -1   3  516.35   60.69
   8  -1   3  504.25   73.59
   8  -1   3  488.85   67.99
   9  -1   3   83.69   33.90
   9  -1   3  124.59   21.90
   9  -1   3  121.99   39.50
 -10   1  -3   35.20    8.90
  10  -1   3   -6.70   38.70
  10  -1   3   30.20   17.70
  10  -1   3   13.40   29.70
 -11   1  -3   12.50    8.50
  11  -1   3   34.90   33.00
  11  -1   3   47.10   42.90
  11  -1   3  -18.70   18.60
 -12   1  -3  381.06   46.40
  12  -1   3  419.06   85.89
  12  -1   3  378.36   53.89
  13  -1   3  212.88   39.30
  13  -1   3  148.59  121.09
  14  -1   3  150.78  178.88
  15  -1   3   28.40  202.48
  15  -1   3   37.50   27.10
  16  -1   3  119.19   30.70
  14   0  -3  185.08   33.30
  14   0  -3  165.78   49.80
  13   0  -3  414.36   56.09
  12   0  -3  235.88   36.70
  12   0  -3  174.28   45.50
  11   0  -3   19.30   30.00
  11   0  -3   20.70   31.00
  11   0  -3   35.00   21.60
  10   0  -3   18.00   21.10
  10   0  -3   22.10   13.40
  10   0  -3   19.70   31.40
  10   0  -3   27.80   31.60
   9   0  -3   54.29   20.30
   9   0  -3   28.30   24.50
   9   0  -3   32.40   14.50
   9   0  -3   -1.20   29.00
  -9   0   3   -4.00   20.30
   8   0  -3  343.47   46.50
   8   0  -3  274.17   37.80
   8   0  -3  242.38   50.69
  -8   0   3  280.17   45.20
  -8   0   3  265.27   36.20
   7   0  -3  299.67   40.60
   7   0  -3  194.18   48.00
   7   0  -3  256.47   37.20
   7   0  -3  270.97   36.50
  -7   0   3  267.97   42.80
  -7   0   3  296.97   36.40
   6   0  -3   25.60   17.70
   6   0  -3   60.79   16.10
   6   0  -3   48.00   28.20
   6   0  -3   64.19   15.80
  -6   0   3   42.80   14.00
  -6   0   3   52.49   19.50
   5   0  -3  627.24   70.09
   5   0  -3  532.05   70.89
   5   0  -3  669.33   80.39
  -5   0   3  605.94   71.29
   4   0  -3 3815.52  427.46
   3   0  -3 1510.65  159.28
  -3   0   3 1280.87  154.98
   2   0  -3 1418.46  165.88
  -2   0   3 1469.65  162.78
   1   0  -3  238.08   35.20
   0   0  -3  495.85   58.49
   0   0   3  470.75   56.19
   1   0   3   23.30    9.90
   2   0   3 1466.85  163.28
   3   0   3 1320.57  148.49
   4   0   3    8.60   11.20
   5   0   3    9.30   18.70
   5   0   3   33.40   14.50
   6   0   3 2487.35  273.87
   6   0   3 2521.65  276.47
   6   0   3 2535.65  276.87
   6   0   3 2173.08  289.47
   7   0   3  841.72   99.49
   7   0   3  854.11  102.09
   7   0   3  837.32   96.39
   7   0   3  854.01  102.89
   8   0   3  232.98   38.60
   8   0   3  136.29   36.20
   8   0   3  201.08   27.80
   9   0   3   22.80   31.20
   9   0   3   23.80   23.10
   9   0   3   11.10   14.10
  10   0   3   74.59   27.70
  10   0   3   38.40   18.80
  10   0   3   46.70   34.00
 -11   0  -3   39.60    9.30
  11   0   3   28.30   20.60
  11   0   3    7.30   42.20
 -12   0  -3  215.18   25.80
  12   0   3   91.49   55.29
  12   0   3  182.08   35.70
  13   0   3  259.07   42.20
  13   0   3  190.08   73.69
  14   0   3  -42.40   23.60
  14   0   3 -189.58  123.69
  15   0   3   97.99   32.10
  15   0   3  235.68  191.78
  16   0   3   87.79   27.20
  16   0   3  259.07  190.48
  14  -1  -3  356.36   50.19
  13  -1  -3  275.87   43.50
  12  -1  -3  -40.80   33.20
  12  -1  -3   30.10   24.10
  12  -1  -3  -16.10   27.80
  11  -1  -3   13.30   34.40
  11  -1  -3   39.10   14.70
  11  -1  -3   36.60   32.00
  11  -1  -3   30.20   23.40
  10  -1  -3   95.19   18.00
  10  -1  -3   63.09   23.60
  10  -1  -3   63.29   38.90
  10  -1  -3   45.10   31.10
   9  -1  -3   29.00   33.00
   9  -1  -3   -1.80   22.80
   9  -1  -3    4.10   13.60
   9  -1  -3  -11.00   16.70
   8  -1  -3   28.60   17.10
   8  -1  -3  -11.40   18.30
   8  -1  -3   10.20   30.20
   8  -1  -3   24.30   15.20
  -8   1   3   11.20   16.70
  -8   1   3   -1.30   17.50
   7  -1  -3   31.20   27.60
   7  -1  -3   28.70   14.60
   7  -1  -3   11.70   19.00
   7  -1  -3   23.40   15.20
  -7   1   3   -1.20   15.50
   6  -1  -3   33.90   30.10
   6  -1  -3   19.60   13.70
   6  -1  -3   29.20   19.00
   6  -1  -3   28.70   23.30
  -6   1   3   19.10   15.90
   5  -1  -3 3363.46  366.36
   5  -1  -3 3246.68  367.26
   5  -1  -3 3241.68  373.76
   5  -1  -3 3328.27  365.96
   4  -1  -3 3655.73  411.26
   3  -1  -3 1290.47  151.58
   2  -1  -3  325.87   56.09
   1  -1  -3 2663.53  297.67
   0  -1  -3  529.65   63.79
  -1  -1  -3   69.59   17.30
  -1  -1  -3   44.10   13.60
   1   1   3   54.39   12.50
  -2  -1  -3  410.96   51.39
   2   1   3  395.36   46.30
  -3  -1  -3   72.19   18.20
   3   1   3   76.89   12.70
  -4  -1  -3   32.60   14.30
   4   1   3   23.30   10.00
   4   1   3   31.50   13.40
  -5  -1  -3 2075.39  235.08
   5   1   3 2110.89  234.08
   5   1   3 2117.39  235.08
  -6  -1  -3 2907.51  318.87
   6   1   3 2982.20  318.97
   6   1   3 2805.32  319.37
   6   1   3 2699.93  316.17
   6   1   3 2930.31  321.47
   7   1   3  459.45   62.49
   7   1   3  505.35   57.79
  -8  -1  -3  179.78   26.70
   8   1   3  153.08   31.70
   8   1   3  185.88   36.80
   8   1   3  224.98   28.40
   9   1   3    1.90   14.00
   9   1   3  -39.20   23.30
   9   1   3   36.00   19.10
  10   1   3  -10.80   27.60
  10   1   3   17.70   16.40
 -11  -1  -3  105.99   14.20
  11   1   3   74.89   23.60
  11   1   3   76.39   42.40
  12   1   3  143.89   30.70
  12   1   3   82.99   46.70
  13   1   3  194.48   37.40
  13   1   3  232.88   61.29
  14   1   3   78.49   27.70
  14   1   3   38.40   70.99
  15   1   3  -20.20  156.28
  14  -2  -3   80.99   51.39
  14  -2  -3  169.78   31.30
  13  -2  -3   23.40   38.60
  13  -2  -3   24.40   23.70
  12  -2  -3   19.60   35.40
  12  -2  -3  -20.10   23.30
  12  -2  -3   28.20   36.40
  11  -2  -3  292.67   39.40
  11  -2  -3  305.47   62.39
  11  -2  -3  280.47   55.09
  10  -2  -3   43.70   37.40
  10  -2  -3   14.90   20.60
  10  -2  -3   18.40   27.90
  10  -2  -3   19.00   15.40
   9  -2  -3    9.80   19.10
   9  -2  -3  -14.50   14.10
   9  -2  -3   75.39   28.10
   8  -2  -3   23.30   16.30
   8  -2  -3  -19.60   32.50
   8  -2  -3   75.89   40.30
   8  -2  -3   16.40   16.70
  -8   2   3   30.40   16.20
   7  -2  -3   42.40   34.90
   7  -2  -3   39.10   20.40
   7  -2  -3   30.20   16.40
   7  -2  -3    8.90   14.60
  -7   2   3   17.60   13.80
   6  -2  -3  328.87   58.69
   6  -2  -3  322.47   41.70
   6  -2  -3  275.97   41.00
   6  -2  -3  336.07   47.00
   5  -2  -3 1879.31  218.38
   5  -2  -3 2109.39  229.28
   5  -2  -3 1960.30  219.08
   4  -2  -3 2762.32  314.77
   3  -2  -3   58.89   27.10
   2  -2  -3  -20.70   22.40
   1  -2  -3  454.55   61.99
   1  -2  -3  601.04   67.49
   0  -2  -3  541.35   68.39
   0  -2  -3  529.05   66.49
  -1  -2  -3  491.75   61.99
  -1  -2  -3  472.25   58.19
  -2  -2  -3  206.88   34.00
   2   2   3  194.18   26.10
  -3  -2  -3  231.08   32.50
   3   2   3  183.58   23.60
  -4  -2  -3 1412.86  158.98
   4   2   3 1383.06  154.78
  -5  -2  -3 3198.78  350.46
   5   2   3 3091.49  346.77
  -6  -2  -3 1170.68  139.59
   6   2   3 1175.88  135.09
   6   2   3 1256.37  135.79
   6   2   3 1200.48  138.19
  -7  -2  -3  247.78   38.50
   7   2   3  233.48   32.40
   7   2   3  276.67   41.10
   7   2   3  228.08   32.90
  -8  -2  -3   63.59   21.00
   8   2   3   28.80   14.70
   8   2   3    6.50   20.20
  -9  -2  -3   43.10   22.20
   9   2   3   43.40   15.70
   9   2   3   25.40   21.10
   9   2   3   11.10   27.30
 -10  -2  -3    8.00    6.10
  10   2   3   37.00   33.80
  10   2   3   10.40   16.70
 -11  -2  -3   87.69   12.50
  11   2   3   67.69   22.50
  11   2   3   59.59   35.70
 -12  -2  -3  122.69   17.20
  12   2   3  100.89   46.90
  12   2   3   77.39   27.20
  13   2   3   15.90   23.20
  13   2   3   17.60   42.60
  14   2   3  211.48   63.99
  14   2   3  206.58   36.80
  15   2   3  335.27   47.40
  15   2   3  157.48  126.19
  14  -3  -3   67.39   85.09
  14  -3  -3  184.68   33.50
  13  -3  -3   48.70   24.90
  13  -3  -3  -28.30   42.20
  13  -3  -3  -48.10   30.60
  12  -3  -3   63.99   43.20
  12  -3  -3   31.70   42.10
  12  -3  -3  130.89   28.90
  11  -3  -3  226.28   34.80
  11  -3  -3  161.68   52.59
  11  -3  -3  140.49   27.40
  11  -3  -3  145.19   44.30
  10  -3  -3   37.50   40.00
  10  -3  -3   29.20   31.30
  10  -3  -3   63.69   19.40
  10  -3  -3   63.59   29.40
   9  -3  -3   48.50   27.30
   9  -3  -3   63.19   21.50
   9  -3  -3    8.10   38.10
   9  -3  -3    5.40   17.80
   8  -3  -3   56.69   23.60
   8  -3  -3    6.90   16.00
   8  -3  -3   -3.60   35.40
   8  -3  -3   26.80   17.00
   7  -3  -3   27.70   20.40
   7  -3  -3  127.39   43.00
   7  -3  -3   79.49   19.60
   7  -3  -3   28.80   17.00
  -7   3   3   60.39   17.50
   6  -3  -3  576.84   72.79
   6  -3  -3  560.94   73.99
   6  -3  -3  685.73   73.89
   6  -3  -3  691.43   91.09
   5  -3  -3 2754.02  306.87
   5  -3  -3 2753.82  317.47
   4  -3  -3 1284.97  157.38
   3  -3  -3  150.48   37.00
   2  -3  -3  531.65   71.79
   2  -3  -3  487.95   62.89
   1  -3  -3  195.08   37.20
   1  -3  -3  209.28   32.70
   0  -3  -3   24.80   18.50
   0  -3  -3   25.20   22.80
  -1  -3  -3  694.33   88.99
  -1  -3  -3  773.42   87.39
  -2  -3  -3  382.26   48.00
  -2  -3  -3  429.36   54.99
  -3  -3  -3  242.98   38.30
   3   3   3  225.88   28.00
  -4  -3  -3 2272.07  493.85
  -5  -3  -3  957.90  114.49
  -6  -3  -3  681.73   94.09
   6   3   3  748.13   85.89
   6   3   3  807.12   89.49
  -7  -3  -3  583.34   71.59
   7   3   3  544.55   67.99
   7   3   3  498.65   62.49
   8   3   3  676.33   77.79
   8   3   3  582.24   73.39
  -9  -3  -3   -1.40   22.90
   9   3   3   -9.40   23.20
   9   3   3   44.80   15.90
 -10  -3  -3   42.90    8.70
  10   3   3   61.79   19.00
  10   3   3   46.60   29.20
 -11  -3  -3  174.98   23.00
  11   3   3  201.98   45.80
  11   3   3  214.28   32.40
 -12  -3  -3   52.19   10.60
  12   3   3   64.49   22.90
  12   3   3   58.99   43.80
  13   3   3  160.98   31.20
  13   3   3   87.79   49.40
  14   3   3  308.37   49.10
  14   3   3  445.96   75.79
  15   3   3   97.29   81.99
  14  -4  -3  -27.80   21.80
  14  -4  -3    8.60  158.88
  13  -4  -3   87.89   27.50
  13  -4  -3  -81.29   76.99
  12  -4  -3   66.89   49.99
  12  -4  -3  138.89   51.19
  12  -4  -3  185.58   32.70
  11  -4  -3  117.39   65.49
  11  -4  -3  116.99   30.10
  11  -4  -3   82.59   42.90
  11  -4  -3  141.29   24.20
  10  -4  -3   52.19   47.90
  10  -4  -3    8.00   18.40
  10  -4  -3   29.00   21.90
  10  -4  -3   42.80   33.50
   9  -4  -3   15.90   18.20
   9  -4  -3   25.90   29.30
   9  -4  -3  -31.70   37.40
   9  -4  -3   14.70   18.20
   8  -4  -3   13.10   17.00
   8  -4  -3   56.29   20.60
   8  -4  -3   67.39   26.40
   8  -4  -3   16.20   37.50
   7  -4  -3 1092.69  127.39
   7  -4  -3 1120.69  127.89
   7  -4  -3 1054.49  143.99
   6  -4  -3 1905.41  217.28
   6  -4  -3 1982.00  217.68
   6  -4  -3 1773.52  229.58
   6  -4  -3 1981.00  216.28
   5  -4  -3 2041.90  234.08
   5  -4  -3 1950.50  220.38
   5  -4  -3 1965.90  223.78
   4  -4  -3   72.59   16.10
   4  -4  -3    6.20   32.70
   4  -4  -3   45.30   20.40
   3  -4  -3    4.50   25.10
   3  -4  -3   52.99   18.70
   2  -4  -3 2712.83  310.47
   2  -4  -3 2742.63  305.87
   1  -4  -3   48.40   25.80
   1  -4  -3  106.69   24.50
   0  -4  -3  -18.30   17.30
   0  -4  -3   12.90   21.20
  -1  -4  -3  403.96   57.19
  -2  -4  -3  101.79   29.50
  -3  -4  -3 4804.22  535.45
  -4  -4  -3 1579.74  182.98
  -5  -4  -3  993.20  120.99
  -6  -4  -3  122.49   33.40
   6   4   3  126.19   19.70
   6   4   3  140.89   26.20
  -7  -4  -3  915.61  114.89
   7   4   3  952.70  105.39
   7   4   3  897.91  109.29
  -8  -4  -3  289.07   48.90
   8   4   3  279.07   37.70
  -9  -4  -3  -13.40   25.10
  -9  -4  -3  -11.50    5.40
   9   4   3   22.10   26.60
   9   4   3    1.40   14.00
 -10  -4  -3  201.38   28.40
  10   4   3  298.27   36.20
  10   4   3  278.07   46.70
 -11  -4  -3   29.80    8.50
  11   4   3   25.50   19.40
  11   4   3   67.29   35.10
 -12  -4  -3  124.09   16.00
  12   4   3   87.79   40.50
  12   4   3   98.69   27.60
  13   4   3  288.57   43.80
  13   4   3  286.17   63.49
  14   4   3  222.48   62.09
  14   4   3  252.37   40.10
  15   4   3   88.89   68.19
  14  -5  -3   29.80   23.70
  13  -5  -3  211.98   39.60
  13  -5  -3  184.78  168.08
  12  -5  -3   41.70  110.09
  12  -5  -3   42.20   46.40
  11  -5  -3  108.79   59.59
  11  -5  -3  219.78   33.30
  11  -5  -3  131.99   58.99
  11  -5  -3  221.98   36.90
  10  -5  -3  -51.89   41.00
  10  -5  -3   -0.10   37.20
  10  -5  -3   -8.40   20.10
  10  -5  -3   14.50   22.20
   9  -5  -3   10.80   45.30
   9  -5  -3   51.69   21.20
   9  -5  -3   41.90   33.10
   9  -5  -3  -12.40   18.10
   8  -5  -3  255.87   37.90
   8  -5  -3  233.98   40.70
   8  -5  -3  370.96   49.20
   7  -5  -3  607.24   92.39
   7  -5  -3  549.95   69.09
   7  -5  -3  517.15   65.29
   7  -5  -3  521.05   67.69
   6  -5  -3 1241.88  144.19
   6  -5  -3 1272.87  142.39
   6  -5  -3 1235.68  159.78
   6  -5  -3 1262.47  145.09
   5  -5  -3  335.37   62.19
   5  -5  -3  280.57   38.40
   5  -5  -3  305.77   42.40
   4  -5  -3   44.90   15.40
   4  -5  -3   62.39   22.00
   3  -5  -3 2796.52  304.37
   3  -5  -3 2545.15  311.17
   3  -5  -3 2728.63  302.87
   2  -5  -3 3574.34  394.96
   2  -5  -3 3479.05  399.26
   1  -5  -3  196.98   40.20
   1  -5  -3  150.68   31.80
   0  -5  -3   37.00   25.80
  -1  -5  -3   27.10   23.30
  -2  -5  -3 1520.35  176.78
  -3  -5  -3 1705.33  197.98
  -4  -5  -3  879.01  107.59
   4   5   3  844.32   95.09
  -5  -5  -3  115.39   36.90
   5   5   3  161.38   27.20
  -6  -5  -3   22.90   27.50
   6   5   3   22.20   17.70
   6   5   3   51.79   12.40
  -7  -5  -3  342.97   55.59
   7   5   3  292.27   39.50
   7   5   3  327.87   45.80
  -8  -5  -3  132.29   44.70
   8   5   3  205.28   37.20
   8   5   3  264.67   32.20
  -9  -5  -3   19.90   29.40
  -9  -5  -3    2.00    7.50
   9   5   3   30.60   23.60
   9   5   3   30.50   14.30
 -10  -5  -3   21.60    7.40
 -10  -5  -3  -15.80   30.80
  10   5   3    0.50   16.30
  10   5   3  -12.50   28.00
 -11  -5  -3    4.20    7.10
  11   5   3   -4.30   21.50
  11   5   3  -22.20   32.50
 -12  -5  -3  190.28   23.60
  12   5   3  153.28   31.50
  12   5   3  192.58   49.99
 -13  -5  -3  354.46   41.10
  13   5   3  340.37   53.69
  13   5   3  348.87   68.39
  14   5   3   79.99   50.19
  15   5   3   64.69   70.59
  14  -6  -3   94.19   27.70
  13  -6  -3  106.79   28.80
  12  -6  -3 -232.58  145.39
  12  -6  -3   77.69   53.39
  11  -6  -3  -42.10   20.20
  11  -6  -3  -53.19  135.79
  11  -6  -3   26.80   21.00
  11  -6  -3  -39.00   41.50
  10  -6  -3   63.59   36.80
  10  -6  -3   10.60   22.10
  10  -6  -3   -1.20  100.39
  10  -6  -3   88.69   54.19
   9  -6  -3  -23.10   48.10
   9  -6  -3   15.50   67.89
   9  -6  -3    9.00   21.90
   9  -6  -3   35.40   21.60
   8  -6  -3   29.20   47.70
   8  -6  -3   10.90   44.10
   8  -6  -3   17.10   21.70
   8  -6  -3   48.20   18.50
   7  -6  -3  331.17   79.49
   7  -6  -3  454.75   57.89
   7  -6  -3  394.86   52.89
   7  -6  -3  426.86   65.59
   6  -6  -3   61.99   22.80
   6  -6  -3   29.60   15.80
   6  -6  -3   34.20   39.80
   5  -6  -3   46.60   21.90
   5  -6  -3   41.20   15.50
   5  -6  -3  -15.10   37.60
   4  -6  -3  904.91   96.99
   4  -6  -3  812.82   97.39
   4  -6  -3  714.63   91.99
   4  -6  -3  871.61  113.29
   3  -6  -3 1441.66  168.88
   3  -6  -3 1582.54  193.58
   3  -6  -3 1554.14  172.38
   3  -6  -3 1534.35  174.18
   2  -6  -3  785.52   98.29
   2  -6  -3  874.31  101.89
   2  -6  -3  801.22  108.79
   1  -6  -3  -23.30   28.40
   1  -6  -3  -28.00   22.50
   0  -6  -3   28.70   25.90
  -1  -6  -3  381.46   74.29
  -2  -6  -3 1159.58  139.99
  -3  -6  -3  956.50  118.39
  -4  -6  -3  183.98   42.20
  -5  -6  -3  524.35   75.69
   5   6   3  510.15   62.69
  -6  -6  -3   87.99   35.70
   6   6   3   48.40   19.90
   6   6   3   71.49   14.10
  -7  -6  -3  447.36   72.49
   7   6   3  403.36   52.99
   7   6   3  499.95   58.89
  -8  -6  -3  239.18   61.99
   8   6   3  272.87   37.60
   8   6   3  294.87   45.70
  -9  -6  -3   83.29   42.70
  -9  -6  -3  158.28   18.70
   9   6   3  148.49   24.40
   9   6   3   94.79   31.70
 -10  -6  -3   23.90   39.00
 -10  -6  -3   21.40    8.60
  10   6   3   44.30   17.30
  10   6   3   27.00   30.70
 -11  -6  -3   10.40    7.70
  11   6   3   38.00   19.70
  11   6   3   34.20   34.30
 -12  -6  -3  437.16   50.49
  12   6   3  432.06   72.49
 -13  -6  -3  191.98   24.30
  13   6   3  169.38   53.29
  14   6   3   13.60   43.40
  14  -7  -3   82.89   26.00
  13  -7  -3  143.39   30.70
  12  -7  -3    9.60   47.00
  12  -7  -3   30.40   24.50
  11  -7  -3   21.90   23.10
  11  -7  -3   56.99   25.20
  11  -7  -3    2.20   49.30
  10  -7  -3   25.10   24.20
  10  -7  -3   -6.30   48.10
  10  -7  -3    5.40   20.80
   9  -7  -3    8.50   19.50
   9  -7  -3   -0.60   24.70
   9  -7  -3  -22.50   46.30
   8  -7  -3  252.77   43.00
   8  -7  -3  178.58   66.19
   8  -7  -3  263.37   37.30
   7  -7  -3  175.78   64.29
   7  -7  -3  252.17   37.40
   7  -7  -3  319.07   44.90
   6  -7  -3   15.10   14.70
   6  -7  -3   19.70   44.10
   6  -7  -3   69.19   25.70
   5  -7  -3  329.77   43.90
   5  -7  -3  357.36   72.09
   5  -7  -3  367.26   50.79
   4  -7  -3 1498.85  178.98
   4  -7  -3 1633.84  191.08
   4  -7  -3 1575.04  173.38
   4  -7  -3 1504.45  177.28
   3  -7  -3  381.86   67.49
   3  -7  -3  508.25   76.09
   3  -7  -3  470.65   60.09
   2  -7  -3   12.60   26.70
   2  -7  -3   24.80   35.40
   2  -7  -3   31.90   24.90
   2  -7  -3   61.09   14.40
   1  -7  -3  201.28   41.30
   0  -7  -3    2.10   28.20
  -1  -7  -3  581.64   82.29
  -2  -7  -3 1271.67  153.78
  -3  -7  -3  298.37   56.09
  -4  -7  -3  131.89   39.80
  -5  -7  -3  617.14   77.89
   5   7   3  415.06   54.99
  -6  -7  -3  606.94   72.39
   6   7   3  723.43   79.09
  -7  -7  -3  200.78   51.99
  -7  -7  -3  184.58   26.30
   7   7   3  286.87   39.30
  -8  -7  -3  150.38   19.30
  -8  -7  -3  138.99   50.19
  -9  -7  -3    0.40   40.90
  -9  -7  -3   13.80    8.10
   9   7   3   14.70   27.70
 -10  -7  -3   21.60   57.89
 -10  -7  -3   18.60    8.20
  10   7   3  -10.60   28.70
 -11  -7  -3  176.38   21.90
  11   7   3  125.59   44.50
 -12  -7  -3  178.88   22.70
  12   7   3  172.98   72.59
  13   7   3  -23.50   39.70
  13  -8  -3   72.69   24.40
  12  -8  -3   -1.60   22.30
  11  -8  -3   18.30   52.69
  11  -8  -3   14.50   21.30
  11  -8  -3   -3.30   21.80
  10  -8  -3  -22.10   22.00
  10  -8  -3   -8.70   22.10
  10  -8  -3   25.30   54.59
 -10   8   3   24.20   18.80
   9  -8  -3   15.90   26.10
   9  -8  -3    1.70   52.69
   9  -8  -3  -18.00   19.80
  -9   8   3  -20.20   18.90
   8  -8  -3  220.88   44.20
   8  -8  -3  231.58   36.10
   8  -8  -3  141.69   66.89
  -8   8   3  303.77   37.30
   7  -8  -3   24.80   17.40
   7  -8  -3   72.09   53.39
   7  -8  -3   35.70   27.30
  -7   8   3   21.20   19.30
   6  -8  -3    6.60   26.40
   6  -8  -3   12.90   16.00
   6  -8  -3   36.70   46.10
  -6   8   3  -13.80   17.80
   5  -8  -3 1449.06  153.38
   5  -8  -3 1307.97  152.88
   5  -8  -3 1250.87  170.98
  -5   8   3 1145.59  149.29
   4  -8  -3 1217.18  156.68
   4  -8  -3 1252.77  143.39
   4  -8  -3 1165.88  135.69
   3  -8  -3  359.86   43.40
   3  -8  -3  335.37   55.79
   3  -8  -3  294.37   49.50
   3  -8  -3  366.56   68.49
   2  -8  -3  160.18   37.90
   2  -8  -3   42.20   41.70
   2  -8  -3  127.89   32.00
   2  -8  -3  164.58   22.40
   1  -8  -3   -7.10   25.10
   0  -8  -3  207.38   45.00
  -1  -8  -3  703.83   94.99
  -2  -8  -3  315.87   56.79
  -3  -8  -3   79.29   35.50
  -4  -8  -3   59.89   38.20
   4   8   3   45.70   16.30
  -5  -8  -3 1423.06  166.48
  -5  -8  -3 1269.67  147.79
   5   8   3 1390.16  151.88
  -6  -8  -3  357.16   42.00
  -6  -8  -3  412.16   69.19
   6   8   3  350.46   49.10
  -7  -8  -3  -47.30   36.30
  -7  -8  -3   -4.80    6.90
   7   8   3   44.10   24.40
  -8  -8  -3   13.40    7.90
  -8  -8  -3    2.10   40.60
   8   8   3   60.29   27.50
  -9  -8  -3   13.10    8.50
   9   8   3    6.70   27.90
 -10  -8  -3  -41.00   38.40
 -10  -8  -3   -4.90    8.20
  10   8   3   31.10   31.60
  11   8   3   39.10   39.50
 -12  -8  -3  105.29   14.80
  12   8   3   45.30   40.00
 -13  -8  -3   24.50    8.30
  13   8   3   -7.40   36.90
  13  -9  -3   31.20   39.40
  12  -9  -3   -1.60   21.10
  11  -9  -3   51.99   56.49
  11  -9  -3    1.40   21.30
  11  -9  -3   19.10   22.10
 -11   9   3   37.20   17.70
  10  -9  -3   39.00   27.40
  10  -9  -3   -9.30   20.60
  10  -9  -3   38.70   55.39
 -10   9   3   24.70   18.80
   9  -9  -3  -21.90   25.60
   9  -9  -3   36.10   20.30
   9  -9  -3    0.70   51.69
  -9   9   3   -5.00   19.40
   8  -9  -3   10.10   49.70
   8  -9  -3  -23.90   18.50
   8  -9  -3   42.10   32.10
   7  -9  -3   30.00   57.19
   7  -9  -3   25.30   18.00
   7  -9  -3    7.80   26.70
  -7   9   3   24.40   20.70
   6  -9  -3  524.95   98.49
   6  -9  -3  495.75   71.79
   6  -9  -3  515.55   62.89
  -6   9   3  509.45   65.69
   5  -9  -3  882.81   96.99
   5  -9  -3  751.92   87.89
   5  -9  -3  794.22   96.29
   5  -9  -3  632.54  114.19
  -5   9   3  637.34   88.59
   4  -9  -3 1034.70  118.39
   4  -9  -3 1012.90  108.29
   4  -9  -3  840.82  132.29
   4  -9  -3  828.02  114.99
  -4   9   3  881.91  114.39
   3  -9  -3    9.50   14.30
   3  -9  -3   17.30   28.60
   3  -9  -3  -41.20   35.60
   3  -9  -3  -44.90   25.70
  -3   9   3   21.70   18.80
   2  -9  -3   51.09   31.50
   2  -9  -3   70.89   15.40
   2  -9  -3   -3.00   38.50
   2  -9  -3   25.50   24.10
  -2   9   3   49.30   18.40
   1  -9  -3   19.30   11.30
   1  -9  -3   38.20   29.00
  -1   9   3  -13.70   17.10
   0  -9  -3  124.89   40.20
  -1  -9  -3  303.67   54.29
  -2  -9  -3   20.70    7.00
  -2  -9  -3   20.60   34.80
  -3  -9  -3  -21.20   32.90
  -3  -9  -3    8.40    6.60
  -4  -9  -3  606.94   83.79
  -4  -9  -3  454.65   53.59
  -5  -9  -3 1173.18  132.39
  -5  -9  -3 1250.37  154.38
   5   9   3 1191.18  137.29
  -6  -9  -3  145.39   19.70
  -6  -9  -3  148.79   53.39
   6   9   3  164.08   33.50
  -7  -9  -3  -25.10   41.80
  -7  -9  -3   -6.30    7.90
   7   9   3  -14.30   22.40
  -8  -9  -3    0.40    7.80
  -8  -9  -3   -2.70   45.30
   8   9   3  -10.40   26.00
  -9  -9  -3  -19.60   42.90
  -9  -9  -3   -3.10    8.50
   9   9   3    0.50   28.00
 -10  -9  -3  119.29   16.50
  10   9   3   58.39   37.00
  11   9   3   -6.90   32.40
 -12  -9  -3  180.48   22.00
  12   9   3   90.39   44.30
 -13  -9  -3   20.20    8.10
  13   9   3  -38.60   33.40
  12 -10  -3  120.09   28.40
  11 -10  -3   35.40   24.90
  11 -10  -3   49.70   22.60
 -11  10   3   17.80   15.70
  10 -10  -3   45.80   89.19
  10 -10  -3   29.90   28.00
  10 -10  -3   24.60   26.40
 -10  10   3    4.20   17.80
   9 -10  -3   -5.90   19.50
   9 -10  -3   24.20   29.60
   9 -10  -3   15.10   54.59
  -9  10   3  -13.10   19.40
   8 -10  -3   27.80   20.30
   8 -10  -3  -17.30   30.70
   8 -10  -3  -15.00   46.40
  -8  10   3   -5.80   20.10
   7 -10  -3  127.19   71.09
   7 -10  -3  238.08   35.20
   7 -10  -3  215.08   44.80
  -7  10   3  261.87   36.20
   6 -10  -3  231.48   34.00
   6 -10  -3  238.48   46.40
  -6  10   3  224.88   36.00
   5 -10  -3  577.94   83.89
   5 -10  -3  667.43   72.69
   5 -10  -3  634.44   84.69
  -5  10   3  505.05   73.19
   4 -10  -3  222.78   68.59
   4 -10  -3  276.97   51.69
   4 -10  -3  269.07   51.49
   4 -10  -3  290.47   38.80
  -4  10   3  284.37   40.20
   3 -10  -3  145.29   82.19
   3 -10  -3  113.89   38.40
   3 -10  -3  172.78   45.00
  -3  10   3  253.17   31.60
   2 -10  -3  125.89   37.60
   2 -10  -3  172.28   21.00
   2 -10  -3  181.28   24.00
   2 -10  -3   68.29   50.09
   2 -10  -3  124.89   43.10
  -2  10   3  140.19   27.80
   1 -10  -3   -7.10   35.00
   1 -10  -3   -1.60    6.70
   1 -10  -3   54.89   42.70
  -1  10   3   -7.40   16.50
   0 -10  -3  128.99   17.10
   0 -10  -3  113.99   41.80
   0  10   3  139.89   23.40
  -1 -10  -3   88.39   40.60
  -1 -10  -3   86.09   12.70
   1  10   3   93.69   19.10
  -2 -10  -3   11.10   36.80
  -2 -10  -3   82.59   12.30
   2  10   3   90.79   16.50
  -3 -10  -3   22.40   37.70
  -3 -10  -3   35.90    8.80
   3  10   3   35.20   11.50
  -4 -10  -3 1389.06  180.28
  -4 -10  -3 1454.35  159.58
   4  10   3 1425.96  159.68
  -5 -10  -3  468.35   87.79
  -5 -10  -3  553.04   61.89
  -6 -10  -3  112.79   50.19
  -6 -10  -3  121.79   17.40
   6  10   3  106.29   29.50
  -7 -10  -3   41.10   45.80
  -7 -10  -3   43.90   10.50
   7  10   3   -0.30   25.30
  -8 -10  -3   66.19   11.90
  -8 -10  -3   55.59   48.50
   8  10   3   22.80   28.40
  -9 -10  -3   23.30    9.40
   9  10   3   17.40   28.60
 -10 -10  -3   44.60   10.80
  10  10   3   22.20   32.80
  11  10   3    4.30   33.80
 -12 -10  -3   35.60   10.00
  12  10   3   10.90   32.20
  12 -11  -3   20.20   21.70
 -12  11   3   14.50   13.20
  11 -11  -3  -18.80   20.60
 -11  11   3    1.70   19.40
  10 -11  -3   18.90   26.20
  10 -11  -3  -17.30   19.40
 -10  11   3    4.20   16.40
   9 -11  -3   15.70   21.70
   9 -11  -3  -18.80   48.60
  -9  11   3   21.20   19.20
   8 -11  -3   -1.70   29.60
   8 -11  -3  -19.90   17.50
   8 -11  -3  -82.89   41.80
  -8  11   3   62.29   21.10
   7 -11  -3  103.89   37.00
   7 -11  -3  115.69   25.10
   7 -11  -3   98.59   67.19
  -7  11   3  102.99   26.30
   6 -11  -3  196.98   31.90
   6 -11  -3  164.58   69.19
   6 -11  -3  165.78   43.80
  -6  11   3  197.48   32.50
   5 -11  -3  113.99   61.79
   5 -11  -3  197.68   43.50
  -5  11   3  142.99   30.50
   4 -11  -3   69.59   22.10
   4 -11  -3   82.59   42.50
   4 -11  -3   47.90   54.99
   4 -11  -3   64.59   36.80
  -4  11   3   44.50   23.20
   3 -11  -3   64.89   36.70
   3 -11  -3   34.50    9.30
   3 -11  -3   27.00   38.00
   3 -11  -3  -27.00   43.80
  -3  11   3   37.90   21.50
   2 -11  -3  194.48   42.50
   2 -11  -3  202.58   50.69
   2 -11  -3  180.08   23.00
   2 -11  -3  161.88   59.39
   1 -11  -3   44.30   36.20
   1 -11  -3   20.70   32.40
   1 -11  -3   26.30   43.00
   1 -11  -3   33.10    9.20
  -1  11   3   23.30   18.00
   0 -11  -3    3.80   34.80
   0  11   3   38.00   17.00
  -1 -11  -3   49.30   40.30
  -1 -11  -3   -6.60    7.40
   1  11   3  -27.10   14.00
  -2 -11  -3   -3.00    7.70
  -2 -11  -3   19.20   39.10
   2  11   3  -24.80   11.80
  -3 -11  -3  568.24   66.89
  -3 -11  -3  505.95   94.39
   3  11   3  621.94   67.59
  -4 -11  -3  370.86   43.40
  -4 -11  -3  263.07   70.79
   4  11   3  330.27   40.40
  -5 -11  -3   42.60   50.29
  -5 -11  -3  160.18   21.40
   5  11   3  175.08   21.80
  -6 -11  -3   26.10   52.29
  -6 -11  -3   66.99   12.60
  -7 -11  -3  131.89   55.89
  -7 -11  -3  141.69   20.00
  -8 -11  -3   71.89   52.39
  -8 -11  -3   34.80   10.80
   8  11   3   20.10   28.70
  -9 -11  -3    3.20    9.30
   9  11   3   42.30   31.30
 -10 -11  -3   37.80   10.60
  10  11   3   15.20   31.70
  11  11   3  -24.30   29.60
  11 -12  -3  -10.20   19.30
 -11  12   3  -18.10   12.80
  10 -12  -3   27.30   24.90
  10 -12  -3  -34.60   18.70
 -10  12   3   11.60   15.40
   9 -12  -3   53.49   30.20
   9 -12  -3   -2.50   19.50
  -9  12   3   15.80   17.60
   8 -12  -3  174.68   42.40
   8 -12  -3  182.68  108.09
  -8  12   3  197.58   31.30
   7 -12  -3  192.98   45.80
   7 -12  -3  243.68   33.50
   7 -12  -3   82.99   67.09
  -7  12   3  196.88   33.60
   6 -12  -3  188.18   27.40
   6 -12  -3   30.00   37.40
   6 -12  -3   66.09   61.29
  -6  12   3  120.19   27.00
   5 -12  -3   16.80   55.09
   5 -12  -3   22.10   35.50
   5 -12  -3  -23.10   22.30
  -5  12   3   16.50   21.40
   4 -12  -3   60.19   53.89
   4 -12  -3    3.70   36.00
   4 -12  -3    5.70   38.30
  -4  12   3   23.00   21.40
   3 -12  -3  109.59   42.80
   3 -12  -3   22.30   55.39
   3 -12  -3  176.68   20.60
   3 -12  -3  152.98   49.70
  -3  12   3  166.28   29.70
   2 -12  -3   50.69   51.79
   2 -12  -3  115.39   48.00
   2 -12  -3  104.09   37.60
  -2  12   3   70.59   23.20
   1 -12  -3   16.30   34.70
   1 -12  -3  -70.79   43.10
   1 -12  -3   10.00    8.90
   1 -12  -3   26.60   39.00
  -1  12   3  -22.10   17.40
   0 -12  -3   16.10   40.30
   0 -12  -3   60.19   50.09
   0 -12  -3   49.80   11.40
   0  12   3   51.89   18.90
  -1 -12  -3   27.50   41.90
  -1 -12  -3   33.50   10.30
  -1 -12  -3   28.60   47.10
   1  12   3   14.50   15.90
  -2 -12  -3  463.15   50.09
  -2 -12  -3  281.57   78.79
   2  12   3  405.86   52.29
  -3 -12  -3  202.78   67.09
  -3 -12  -3  346.07   38.70
   3  12   3  305.17   39.00
  -4 -12  -3  273.97   69.69
  -4 -12  -3  345.97   38.70
   4  12   3  295.37   38.20
  -5 -12  -3    5.40   42.40
  -5 -12  -3   -0.20    9.30
  -6 -12  -3  -14.80   42.90
  -7 -12  -3  119.39   54.59
  -7 -12  -3   73.39   18.10
  -8 -12  -3   -2.80    9.60
  -9 -12  -3   54.79   12.10
 -10 -12  -3    7.90    9.50
  10 -13  -3  -16.80   21.70
  10 -13  -3  -10.70   17.10
 -10  13   3  -14.00   13.70
   9 -13  -3   34.30   18.80
   9 -13  -3   -3.60   27.10
  -9  13   3   34.20   17.20
   8 -13  -3  143.89   27.20
  -8  13   3  181.78   27.70
   7 -13  -3   92.89   38.30
   7 -13  -3   11.70   55.69
   7 -13  -3  116.99   27.70
  -7  13   3  168.58   26.00
   6 -13  -3  -33.40   47.30
   6 -13  -3   10.40   33.80
  -6  13   3   26.20   21.30
   5 -13  -3  -20.20   51.69
   5 -13  -3   42.30   37.30
  -5  13   3  -22.70   19.10
   4 -13  -3   79.79   41.40
   4 -13  -3   20.40   58.19
   3 -13  -3  110.39   43.50
   3 -13  -3  172.98   20.30
   3 -13  -3  132.49   51.49
   3 -13  -3   91.99   62.69
  -3  13   3  136.69   28.40
   2 -13  -3   16.30   36.70
   2 -13  -3   27.80    9.60
   2 -13  -3   42.50   40.50
  -2  13   3   -3.40   19.70
   1 -13  -3  -43.80   44.00
   1 -13  -3   22.00    9.70
   1 -13  -3   -9.00   40.00
   1 -13  -3   -2.90   35.10
  -1  13   3   18.50   18.50
   0 -13  -3    7.40   46.40
   0 -13  -3   26.10   10.10
   0 -13  -3   24.70   35.80
   0 -13  -3   25.10   40.10
   0  13   3   21.40   17.30
  -1 -13  -3  116.49   51.89
  -1 -13  -3  145.49   18.40
  -1 -13  -3   64.69   53.79
   1  13   3  109.59   21.70
  -2 -13  -3  661.53   75.09
  -2 -13  -3  526.75  101.49
   2  13   3  684.03   76.09
  -3 -13  -3  401.96   82.99
  -3 -13  -3  436.46   53.89
   3  13   3  496.95   54.19
  -4 -13  -3   38.20   11.40
  -4 -13  -3    4.70   40.90
   4  13   3   42.30    9.70
  -5 -13  -3   20.30   10.80
  -5 -13  -3   10.50   39.90
  -6 -13  -3   -0.30    9.60
  -7 -13  -3   30.00   11.00
  -8 -13  -3   17.10   27.30
  -8 -13  -3   11.20    9.60
  -9 -13  -3    0.00   10.00
   9 -14  -3   32.90   26.30
  -9  14   3   10.40   14.50
   8 -14  -3   80.09   40.20
  -8  14   3   90.19   20.50
   7 -14  -3    1.80   29.90
  -7  14   3   12.20   17.30
   6 -14  -3   23.90   34.90
  -6  14   3   31.30   19.00
   5 -14  -3   -3.30   36.40
   5 -14  -3   26.00   53.69
   4 -14  -3   24.30   51.89
   4 -14  -3   49.20   56.19
  -4  14   3  131.09   23.50
   3 -14  -3   46.10   39.10
   3 -14  -3   25.80   52.59
   2 -14  -3   -8.40    8.40
   2 -14  -3   13.00   40.90
   2 -14  -3  -17.40   49.00
   2 -14  -3  -23.60   33.40
  -2  14   3   29.60   19.30
   1 -14  -3  -16.30   40.80
   1 -14  -3   16.10   35.50
   1 -14  -3  -11.10    8.70
   1 -14  -3   -3.80   48.80
  -1  14   3   -1.10   17.00
   0 -14  -3    2.80    8.90
   0 -14  -3  -76.09   32.40
   0 -14  -3  -35.80   46.90
   0 -14  -3   93.89   50.89
   0  14   3   -1.40   14.50
  -1 -14  -3   36.60   50.99
  -1 -14  -3  144.39   19.50
  -1 -14  -3   89.99   43.20
   1  14   3  160.98   22.30
  -2 -14  -3  149.19   50.89
  -2 -14  -3  167.88   58.19
  -2 -14  -3  281.77   33.00
   2  14   3  289.57   33.80
  -3 -14  -3   26.40   43.60
  -3 -14  -3   70.99   13.90
   3  14   3  108.59   17.10
  -4 -14  -3   55.09   13.40
   4  14   3   66.69   10.40
  -5 -14  -3  117.69   17.80
  -6 -14  -3   10.20   32.40
  -7 -14  -3  -28.60   38.50
  -7 -14  -3   33.10   11.30
  -8 -14  -3  -20.50    9.40
   7 -15  -3   36.80   31.40
  -7  15   3   -7.80   18.90
   6 -15  -3  -18.80   31.20
  -6  15   3   12.70   16.10
   5 -15  -3   36.10   37.50
  -5  15   3  217.08   26.60
   4 -15  -3   16.10   36.40
  -4  15   3   66.09   19.40
   3 -15  -3   26.70   35.10
  -3  15   3   -8.20   16.90
   2 -15  -3    8.80    8.30
   2 -15  -3   -9.80   33.70
   2 -15  -3   24.70   56.69
  -2  15   3    6.10   15.80
   1 -15  -3   -4.40    8.50
   1 -15  -3   41.00   50.69
   1 -15  -3   38.80   36.50
  -1  15   3    6.90   15.10
   0 -15  -3    5.80    9.00
   0 -15  -3   -5.10   36.00
   0  15   3   -3.70   13.00
  -1 -15  -3    6.20   35.60
  -1 -15  -3   45.10   11.10
   1  15   3   42.30   13.10
  -2 -15  -3   31.20   39.00
  -2 -15  -3  126.19   17.50
   2  15   3  129.89   18.20
  -3 -15  -3  -23.60   33.50
  -3 -15  -3    5.00    9.30
   3  15   3   -8.90    7.10
  -4 -15  -3   79.39   13.90
  -4 -15  -3   69.09   36.50
  -5 -15  -3   11.50   32.30
  -6 -15  -3  -27.90   26.90
  -6 -15  -3   35.90   12.00
   5 -16  -3   15.50   32.70
  -5  16   3   70.49   21.10
   4 -16  -3  -14.30   34.40
  -4  16   3    7.60   14.80
   3 -16  -3   23.20   32.60
  -3  16   3   -3.70   14.90
   2 -16  -3   -1.50   11.30
   2 -16  -3  -27.70   34.40
  -2  16   3    7.60   14.50
   1 -16  -3   11.10    8.40
   1 -16  -3  -43.50   32.20
  -1  16   3   21.60   14.20
   0 -16  -3  -29.50   33.80
   0 -16  -3   12.90    8.90
   0  16   3    5.20   12.10
  -1 -16  -3   -1.30   37.10
  -1 -16  -3   63.89   13.20
   1  16   3  122.49   16.00
  -2 -16  -3   -5.50   34.40
  -2 -16  -3   -2.10    8.80
   2  16   3    6.40    9.70
  -3 -16  -3   14.20    9.50
  -3 -16  -3   15.00   62.19
  -4 -16  -3   56.79   35.10
  -4 -16  -3   95.89   14.90
  -2 -14   4  120.69   17.80
  -1 -14   4   36.60   14.40
   0 -14   4   10.20    9.00
  -1  14  -4   83.89   21.20
   1 -14   4   54.09   11.60
  -2  14  -4   91.49   21.30
   2 -14   4   77.39   13.40
  -3  14  -4   46.10   19.60
   3 -14   4   10.50    9.00
   3 -14   4   43.10   35.70
  -4  14  -4  -24.60   19.30
   4 -14   4   -8.00   33.90
   4 -14   4   -0.10    7.90
  -5  14  -4   15.20   21.10
   5 -14   4  -67.69   49.50
   5 -14   4   -4.50    7.00
  -6  14  -4   38.00   39.20
   6 -14   4   31.70   34.10
  -7  14  -4    9.10   21.20
  -5 -13   4   28.80   10.60
  -4 -13   4   30.00   10.20
  -3 -13   4  143.19   20.10
  -2 -13   4   53.89   11.60
  -1 -13   4   15.80    9.20
   0  13  -4   -2.50   13.50
   0 -13   4   23.50    9.20
  -1  13  -4   44.80   20.70
   1 -13   4  100.69   14.40
  -2  13  -4   89.89   24.40
   2 -13   4  103.19   15.50
  -3  13  -4   -8.10   21.20
   3 -13   4   -8.70    8.30
  -4  13  -4   49.70   24.20
   4 -13   4   25.60    9.10
   4 -13   4   -2.00   34.90
  -5  13  -4    0.80   23.50
   5 -13   4   15.80    7.70
   5 -13   4   37.70   36.50
  -6  13  -4   -0.30   23.60
   6 -13   4   -3.20    6.70
   6 -13   4   -1.20   32.20
  -7  13  -4  123.99   28.40
   7 -13   4   54.79   33.90
  -8  13  -4    6.70   22.90
  -9  13  -4   45.40   23.20
   6  12  -4    2.80   21.00
  -6 -12   4   29.00    9.40
   5  12  -4  -11.60   20.90
  -5 -12   4    9.80    8.90
   4  12  -4   13.10   22.40
   3  12  -4   83.19   27.50
   2  12  -4   -1.30   22.70
  -2 -12   4   98.39   13.10
  -1 -12   4   10.40   47.20
   0  12  -4   14.70   18.00
   0 -12   4   65.39   11.80
   0 -12   4   44.50   76.49
  -1  12  -4  114.59   25.30
   1 -12   4   64.39   51.19
   1 -12   4  106.99   16.20
  -2  12  -4   69.29   25.00
   2 -12   4   63.59   12.30
   2 -12   4   22.40   46.40
  -3  12  -4  -21.40   23.50
   3 -12   4   14.20    9.40
   3 -12   4   17.70   56.99
  -4  12  -4    6.20   26.90
   4 -12   4   16.00    8.40
  -5  12  -4   58.19   28.10
   5 -12   4   34.50   37.90
   5 -12   4   11.90   13.60
  -6  12  -4  179.18   32.70
   6 -12   4   79.89   94.39
   6 -12   4   70.09   40.00
   6 -12   4  110.59   15.30
  -7  12  -4  171.18   31.70
   7 -12   4   58.79   35.70
   7 -12   4   67.19   63.09
  -8  12  -4   27.50   25.40
   8 -12   4   10.40   26.20
  -9  12  -4   17.70   24.30
 -10  12  -4   39.20   23.30
   8  11  -4   -1.40   22.50
   7  11  -4  -25.70   20.10
  -7 -11   4   13.50    7.70
   6  11  -4  -11.90   23.20
  -6 -11   4   11.90    8.30
   5  11  -4    8.30   21.30
  -5 -11   4   20.90    9.10
   4  11  -4  106.49   30.60
  -4 -11   4   75.29   53.69
  -4 -11   4  163.18   19.70
   3  11  -4   50.79   26.60
   2  11  -4   22.70   22.40
  -2 -11   4   57.59   11.40
  -2 -11   4  -16.80   40.10
   1  11  -4  159.48   27.10
   1  11  -4  180.08   35.10
  -1 -11   4  178.68   23.10
  -1 -11   4  241.58   61.29
   0  11  -4  354.66   40.80
   0 -11   4  266.47   34.90
   0 -11   4  275.37   64.89
  -1  11  -4  194.38   35.70
   1 -11   4  217.38   58.69
   1 -11   4  229.08   28.30
  -2  11  -4   16.40   22.30
  -2  11  -4   28.10   25.00
   2 -11   4  -19.50   41.40
   2 -11   4   20.40    8.70
  -3  11  -4   46.10   27.80
   3 -11   4   32.20   42.30
   3 -11   4    2.80    8.20
  -4  11  -4   -0.60   27.80
   4 -11   4   29.30    9.40
  -5  11  -4  104.29   31.30
   5 -11   4   84.49   13.70
  -6  11  -4  206.68   39.90
   6 -11   4  244.58   27.70
   6 -11   4  134.29   45.90
  -7  11  -4   -2.40   25.00
   7 -11   4   90.29   62.09
   7 -11   4   40.60   33.20
  -8  11  -4   34.50   25.80
   8 -11   4  -38.90   36.20
  -9  11  -4  109.49   27.90
   9 -11   4   -1.90   49.80
 -10  11  -4   23.10   24.10
 -11  11  -4   -5.40   21.40
   9  10  -4   -4.00   23.30
  -9 -10   4    2.50    6.60
   8  10  -4   -9.10   21.00
  -8 -10   4    2.50    7.40
   7  10  -4  -25.50   22.20
  -7 -10   4   47.50    9.10
   6  10  -4  -14.30   27.90
  -6 -10   4   18.40    8.00
   5  10  -4   32.00   24.20
  -5 -10   4   29.20    9.10
  -5 -10   4   -2.20   53.79
   4  10  -4   96.29   30.60
  -4 -10   4   98.59   49.30
  -4 -10   4  139.29   18.10
   3  10  -4    9.00   21.10
  -3 -10   4   -2.80    8.60
  -3 -10   4   -8.40   37.40
   2  10  -4  211.98   46.20
  -2 -10   4  174.68   55.59
  -2 -10   4  216.58   27.40
   1  10  -4  369.16   56.59
   1  10  -4  436.66   53.59
  -1 -10   4  454.65   76.99
  -1 -10   4  427.96   47.90
  -1 -10   4  370.86   67.39
   0  10  -4  508.05   64.89
   0  10  -4  527.75   64.79
   0 -10   4  447.66   82.89
   0 -10   4  574.44   80.39
   0 -10   4  497.95   57.69
  -1  10  -4    8.30   22.10
  -1  10  -4   -1.90   20.90
   1 -10   4  -17.60   35.00
   1 -10   4   10.40   31.40
   1 -10   4   11.20    7.50
  -2  10  -4   -2.70   24.10
  -2  10  -4   44.80   24.30
   2 -10   4   16.00   37.20
   2 -10   4   13.30   32.10
   2 -10   4   16.10    8.10
  -3  10  -4   41.70   23.00
  -3  10  -4   14.90   26.80
   3 -10   4   -2.70   35.00
   3 -10   4    2.60   35.10
   3 -10   4   13.60    8.50
  -4  10  -4   15.70   22.00
  -4  10  -4    3.50   27.40
   4 -10   4  -39.00   35.80
   4 -10   4    1.80    7.70
   4 -10   4   14.40   34.00
  -5  10  -4  208.08   36.20
  -5  10  -4  103.79   33.00
   5 -10   4   93.59   46.10
   5 -10   4  173.68   20.20
  -6  10  -4   44.20   27.70
   6 -10   4   54.59   35.40
   6 -10   4   28.20    9.00
  -7  10  -4   81.69   28.70
   7 -10   4  -29.20   30.60
   7 -10   4   -2.40   54.29
  -8  10  -4   87.79   28.90
   8 -10   4  117.99   67.69
   8 -10   4   73.09   31.70
  -9  10  -4  137.19   31.10
   9 -10   4    3.90   60.09
 -10  10  -4   99.79   27.60
  10 -10   4   98.29   22.10
  10 -10   4  -21.80   56.99
 -11  10  -4   31.50   22.80
  11 -10   4   26.10   19.00
 -12  10  -4   16.90   20.70
  12 -10   4    6.00   16.50
  10   9  -4   12.80   25.20
   9   9  -4  -30.20   21.80
  -9  -9   4    1.40    7.20
   8   9  -4   34.40   25.60
  -8  -9   4   74.69   11.70
   7   9  -4   28.10   24.40
  -7  -9   4    9.80    7.90
  -7  -9   4  -26.40   41.70
   6   9  -4   10.20   23.40
  -6  -9   4    1.30    7.20
  -6  -9   4   -0.40   41.60
   5   9  -4   59.69   26.80
  -5  -9   4   55.69   45.20
  -5  -9   4   75.69   12.50
   4   9  -4   42.30   24.30
  -4  -9   4   63.19   11.40
  -4  -9   4   28.00   39.10
   3   9  -4  135.79   32.00
  -3  -9   4  180.98   22.30
   2   9  -4   58.99   23.30
  -2  -9   4   85.89   34.50
  -2  -9   4   90.39   12.30
  -2  -9   4   44.30   36.70
   1   9  -4  937.31  108.79
   1   9  -4  917.31  105.89
  -1  -9   4  928.01  102.49
  -1  -9   4  957.20  115.69
  -1  -9   4  778.72  121.89
   0   9  -4  281.67   35.10
   0   9  -4  277.37   39.00
   0  -9   4  186.88   50.79
   0  -9   4  254.37   48.00
   0  -9   4  205.48   27.90
  -1   9  -4   46.40   22.40
  -1   9  -4   32.70   21.40
   1  -9   4   19.20   29.50
   1  -9   4   32.10   33.50
   1  -9   4   19.30    7.50
  -2   9  -4  282.87   46.50
  -2   9  -4  383.26   46.00
   2  -9   4  304.97   57.49
   2  -9   4  282.87   55.79
   2  -9   4  318.47   36.80
  -3   9  -4  -57.49   22.40
  -3   9  -4   12.20   21.40
   3  -9   4   19.40    7.40
   3  -9   4   40.00   32.60
   3  -9   4   12.20   34.00
  -4   9  -4   10.60   25.70
   4  -9   4  -20.90   38.90
   4  -9   4   30.00   30.80
   4  -9   4   32.30    8.20
  -5   9  -4   39.60   27.20
   5  -9   4  -10.20   32.00
   5  -9   4   34.10    8.30
  -6   9  -4   17.00   26.10
   6  -9   4   16.60    7.30
   6  -9   4   11.10   34.60
   6  -9   4   -0.60   31.90
  -7   9  -4    3.20   25.10
   7  -9   4  -14.70   30.60
   7  -9   4   16.50    9.30
  -8   9  -4  364.66   49.70
   8  -9   4  268.07   52.69
   8  -9   4  140.89   81.29
   8  -9   4  431.46   47.30
  -9   9  -4  336.97   49.40
   9  -9   4  184.48   77.59
   9  -9   4  403.46   49.50
 -10   9  -4   -3.30   35.60
  10  -9   4   32.30   56.69
  10  -9   4   35.80   19.60
 -11   9  -4  -14.50   21.70
  11  -9   4  -37.30   17.70
  11  -9   4   -8.40   49.80
 -12   9  -4  -21.50   20.10
  12  -9   4    2.80   19.40
 -13   9  -4    1.60   19.50
  13  -9   4    0.50   17.60
  11   8  -4   49.10   28.90
  10   8  -4   56.29   29.20
   9   8  -4   13.60   23.80
  -9  -8   4   20.00    8.20
   8   8  -4   18.40   27.30
  -8  -8   4   43.60   45.30
   7   8  -4   28.50   24.40
  -7  -8   4    4.10    6.60
  -7  -8   4   17.20   45.10
   6   8  -4  -11.60   23.40
  -6  -8   4   10.70    6.80
  -6  -8   4   15.00   40.20
   5   8  -4  118.19   28.10
  -5  -8   4   33.30   41.10
  -5  -8   4   80.59   13.50
   4   8  -4   63.09   24.50
  -4  -8   4   67.99   11.00
  -4  -8   4   31.70   35.60
   3   8  -4   -4.80   17.40
  -3  -8   4   -3.20   29.80
  -3  -8   4   48.70   27.40
  -3  -8   4    5.40    6.30
   2   8  -4  664.63   79.79
  -2  -8   4  609.84   93.09
  -2  -8   4  689.03   74.59
  -2  -8   4  604.04   86.79
   1   8  -4  727.13   86.79
  -1  -8   4  694.53   81.39
  -1  -8   4  735.43   98.59
  -1  -8   4  866.31   94.39
   0   8  -4  103.39   23.20
   0  -8   4   34.20   27.70
   0  -8   4   89.99   34.40
   0  -8   4  112.19   13.40
  -1   8  -4  150.68   27.90
  -1   8  -4   62.09   24.70
   1  -8   4   83.89   32.30
   1  -8   4  165.88   38.90
   1  -8   4  108.39   14.60
  -2   8  -4  138.69   28.20
   2  -8   4   96.49   35.30
   2  -8   4  142.49   17.40
   2  -8   4  122.99   36.20
  -3   8  -4   79.39   25.40
   3  -8   4   26.60   28.80
   3  -8   4   28.80   30.20
   3  -8   4   70.29   10.10
  -4   8  -4   84.69   24.90
   4  -8   4   45.20   32.00
   4  -8   4   74.19   29.60
   4  -8   4   51.29    9.20
  -5   8  -4   14.30   24.30
   5  -8   4   57.59   32.10
   5  -8   4   69.39   30.70
   5  -8   4   70.79   10.40
  -6   8  -4   15.80   23.10
   6  -8   4   18.50   32.00
   6  -8   4   11.10    6.50
   6  -8   4   42.70   16.60
  -7   8  -4  182.58   32.00
   7  -8   4  103.49   42.60
   7  -8   4  178.38   28.20
   7  -8   4  156.08   38.40
  -8   8  -4  407.96   52.69
   8  -8   4  480.25   52.89
   8  -8   4  332.17   56.59
   8  -8   4  198.88   79.69
  -9   8  -4  240.48   35.80
   9  -8   4   98.59   63.19
 -10   8  -4   -9.70   21.90
  10  -8   4   20.60   21.00
  10  -8   4   25.00   52.29
 -11   8  -4   46.60   30.30
  11  -8   4   -5.60   20.70
  11  -8   4   24.90   52.09
 -12   8  -4   -0.80   20.20
  12  -8   4   28.10   20.70
  12  -8   4  -70.09   54.29
 -13   8  -4  -31.90   18.30
  13  -8   4   21.20   20.30
 -14   8  -4   14.40   18.90
  14  -8   4   34.00   20.80
  11   7  -4   63.49   31.30
  10   7  -4    3.40   27.20
   9   7  -4   49.20   30.00
  -9  -7   4   11.80   40.70
  -9  -7   4   68.29   11.60
   8   7  -4   84.89   35.20
  -8  -7   4  150.28   18.80
  -8  -7   4  240.58   59.39
   7   7  -4   38.80   27.90
   7   7  -4   12.20   16.10
  -7  -7   4   31.20   40.20
  -7  -7   4   36.30    8.10
   6   7  -4    0.80   14.50
   6   7  -4   31.90   25.10
  -6  -7   4   20.90    7.60
   5   7  -4   75.59   18.90
   5   7  -4   78.29   27.10
  -5  -7   4   51.29   37.50
  -5  -7   4   85.59   11.90
   4   7  -4  116.19   20.80
   4   7  -4  119.89   27.70
  -4  -7   4   86.29   39.20
  -4  -7   4  105.89   14.50
   3   7  -4  762.52   90.69
   3   7  -4  736.73   87.99
  -3  -7   4  834.42   94.99
  -3  -7   4  766.02   84.79
  -3  -7   4  680.23  100.99
   2   7  -4  865.01   94.09
   2   7  -4  774.62   96.69
  -2  -7   4  783.02   91.09
  -2  -7   4  852.11  106.39
  -2  -7   4  860.21  100.09
   1   7  -4  526.65   59.89
  -1  -7   4  552.64   91.09
  -1  -7   4  452.15   53.89
  -1  -7   4  488.15   65.19
   0   7  -4   44.40   18.30
   0  -7   4   15.30    6.10
   0  -7   4   14.90   21.10
   0  -7   4   37.20   27.30
  -1   7  -4  252.77   34.70
   1  -7   4  210.48   27.10
   1  -7   4  239.08   44.20
   1  -7   4  248.78   41.60
   2  -7   4   11.80   22.30
   2  -7   4   -3.00   22.40
  -3   7  -4   34.60   21.00
   3  -7   4   31.60   24.10
   3  -7   4   17.50   24.80
  -4   7  -4   34.70   22.40
   4  -7   4   56.29   26.80
   4  -7   4   82.29   31.00
  -5   7  -4    2.80   20.70
   5  -7   4   20.20   13.20
   5  -7   4   11.60   23.20
   5  -7   4   -1.40   25.30
  -6   7  -4  428.86   57.79
   6  -7   4  525.45   68.69
   6  -7   4  448.26   55.79
  -7   7  -4  177.78   35.40
   7  -7   4  264.27   33.40
   7  -7   4  223.38   42.30
   7  -7   4  222.38   47.50
  -8   7  -4  979.40  107.59
   8  -7   4  944.21  105.59
   8  -7   4  788.02  108.79
   8  -7   4  945.01  120.89
  -9   7  -4  199.38   33.50
   9  -7   4   54.89   60.19
   9  -7   4  236.28   33.50
 -10   7  -4   38.50   21.70
  10  -7   4   -9.30   50.29
  10  -7   4   32.10   21.20
 -11   7  -4   24.70   21.60
  11  -7   4   25.10   50.79
  11  -7   4    2.90   20.60
 -12   7  -4   -6.30   19.30
  12  -7   4   22.00   53.19
 -13   7  -4    4.60   18.60
  13  -7   4   30.50   23.20
 -14   7  -4   69.29   20.00
  14  -7   4    4.00   21.10
  12   6  -4   28.10   29.70
  11   6  -4  -21.70   29.10
  10   6  -4   44.60   31.10
   9   6  -4  137.09   36.60
  -9  -6   4  157.18   54.59
   8   6  -4  273.87   36.40
   8   6  -4  153.48   41.10
  -8  -6   4  222.68   58.49
  -8  -6   4  240.18   28.50
   7   6  -4   -4.80   14.10
   7   6  -4   22.90   23.70
  -7  -6   4   -6.50    6.20
  -7  -6   4   -4.10   35.30
   6   6  -4   19.30   23.80
   6   6  -4   13.20   14.00
  -6  -6   4    4.10    5.80
  -6  -6   4   -2.10   33.80
   5   6  -4   28.40   14.10
   5   6  -4   51.49   22.70
  -5  -6   4   77.39   36.40
   4   6  -4  460.75   55.49
   4   6  -4  480.95   58.49
  -4  -6   4  442.66   51.69
  -4  -6   4  492.85   74.19
   3   6  -4  886.11  100.99
   3   6  -4  953.80  103.09
  -3  -6   4  753.52  112.69
  -3  -6   4  861.11  105.09
   2   6  -4  145.29   26.60
   2   6  -4  138.99   26.60
  -2  -6   4   93.59   33.00
  -2  -6   4  133.49   27.40
   1   6  -4   68.99   15.00
   1   6  -4   94.29   21.70
  -1  -6   4   44.10   26.90
  -1  -6   4  118.69   24.70
   0   6  -4  447.26   53.59
   0   6  -4  434.66   55.29
   0  -6   4  454.25   64.19
   0  -6   4  484.25   60.39
  -1   6  -4  574.74   68.99
   1  -6   4  592.94   76.19
   1  -6   4  560.64   73.79
   2  -6   4  435.56   59.59
   2  -6   4  398.86   59.09
   3  -6   4   13.50   19.60
   3  -6   4   43.40   23.80
   4  -6   4   50.99   22.10
   4  -6   4   13.40   20.30
   5  -6   4  562.44   66.49
   5  -6   4  581.24   72.19
   5  -6   4  574.04   77.19
  -6   6  -4  539.05   72.09
   6  -6   4  537.45   80.99
   6  -6   4  630.14   69.59
  -7   6  -4  935.11  106.99
   7  -6   4  936.51  106.19
   7  -6   4  894.81  110.59
   7  -6   4  916.71  117.19
  -8   6  -4  412.66   42.60
   8  -6   4  149.99   64.09
   8  -6   4  297.57   42.50
   8  -6   4  285.17   57.49
  -9   6  -4    3.30   18.70
   9  -6   4  -37.00   42.60
   9  -6   4   14.10   18.40
 -10   6  -4   64.29   21.40
  10  -6   4   42.70   21.60
  10  -6   4    4.80   50.99
 -11   6  -4   99.09   24.40
  11  -6   4   96.09   26.20
 -12   6  -4   21.90   18.60
  12  -6   4  -11.10   45.00
  12  -6   4    0.70   21.10
 -13   6  -4   18.90   18.30
  13  -6   4    4.20   22.80
 -14   6  -4    4.80   17.40
  14  -6   4  -14.20   22.20
 -15   6  -4    9.30   17.60
  15  -6   4   -3.00   21.70
  12   5  -4  -14.20   29.80
  11   5  -4   12.40   29.60
  10   5  -4  100.79   21.00
  10   5  -4   75.69   31.20
   9   5  -4  160.98   39.90
   9   5  -4  153.98   25.90
  -9  -5   4  121.79   48.70
   8   5  -4   -6.10   14.00
   8   5  -4   23.80   27.00
  -8  -5   4    0.60   34.70
   7   5  -4   43.50   16.70
   7   5  -4   19.70   25.90
  -7  -5   4   27.00   36.90
  -7  -5   4   54.29    8.60
   6   5  -4   -1.10   12.10
   6   5  -4   15.80   23.50
  -6  -5   4    9.30    5.40
  -6  -5   4  -63.89   26.40
   5   5  -4  -15.30   18.60
   5   5  -4    1.70   11.20
  -5  -5   4   44.10   31.10
   4   5  -4  661.13   78.19
   4   5  -4  671.03   80.69
  -4  -5   4  733.33   80.99
  -4  -5   4  621.84   88.89
   3   5  -4  301.27   36.30
   3   5  -4  261.97   38.50
  -3  -5   4  304.67   40.30
  -3  -5   4  271.17   47.60
   2   5  -4   90.59   23.00
   2   5  -4   94.39   16.30
  -2  -5   4   77.19   20.60
  -2  -5   4  103.79   28.80
   1   5  -4  293.77   36.20
   1   5  -4  279.07   38.10
  -1  -5   4  287.47   45.90
  -1  -5   4  319.67   43.00
   0   5  -4  420.96   55.29
   0   5  -4  465.85   53.49
   0  -5   4  469.35   59.09
   0  -5   4  478.35   62.89
  -1   5  -4  975.50  104.79
   1  -5   4  836.52  110.29
   1  -5   4  917.11  109.69
   2  -5   4    4.50   18.40
   2  -5   4  -18.30   16.50
   3  -5   4  349.37   49.50
   3  -5   4  341.57   50.79
   4  -5   4   24.40   17.40
   4  -5   4   56.59   23.60
   5  -5   4  270.27   36.80
   5  -5   4  303.87   47.80
   5  -5   4  321.47   41.70
   6  -5   4 1250.67  135.59
   6  -5   4 1231.28  143.99
   6  -5   4 1118.29  138.69
  -7   5  -4  371.66   47.60
   7  -5   4  397.16   46.90
   7  -5   4  370.56   51.79
   7  -5   4  319.57   58.19
  -8   5  -4   82.09   20.90
   8  -5   4  102.99   35.10
   8  -5   4  197.18   52.39
   8  -5   4  115.69   21.70
  -9   5  -4  221.08   32.00
   9  -5   4  141.69   59.39
   9  -5   4  253.67   34.90
 -10   5  -4  295.97   40.30
  10  -5   4  214.78   68.69
  10  -5   4  338.97   44.00
 -11   5  -4   44.00   18.70
  11  -5   4   79.29   52.49
  11  -5   4   49.50   22.60
 -12   5  -4   23.00   18.00
  12  -5   4    8.50   22.20
  12  -5   4  -13.10   42.80
 -13   5  -4   -1.90   17.50
 -14   5  -4  -21.50   16.00
  14  -5   4   18.30   25.70
 -15   5  -4  108.09   21.80
  15  -5   4  110.99   29.60
  13   4  -4   11.70   29.10
  12   4  -4   27.30   33.30
  11   4  -4  156.68   26.70
  10   4  -4  339.87   40.70
  10   4  -4  195.88   49.70
 -10  -4   4  228.28   75.59
   9   4  -4   66.39   18.90
   9   4  -4  113.09   33.00
  -9  -4   4   41.90   56.89
   8   4  -4   17.00   13.80
   8   4  -4  -17.80   24.90
  -8  -4   4   41.80   34.60
   7   4  -4    7.70   12.80
   7   4  -4   19.70   21.10
  -7  -4   4   -5.20   27.90
   6   4  -4  131.69   30.20
   6   4  -4  151.38   23.50
  -6  -4   4  179.28   42.30
   5   4  -4  266.47   54.49
  -5  -4   4  373.66   43.30
  -5  -4   4  300.77   54.19
   4   4  -4  850.71  105.09
   4   4  -4  967.80  102.79
  -4  -4   4  888.41  112.39
  -4  -4   4  877.71  103.89
   3   4  -4 1220.98  135.29
   3   4  -4 1231.88  137.69
  -3  -4   4 1137.29  142.69
  -3  -4   4 1194.98  136.79
   2   4  -4   98.09   22.40
   2   4  -4   98.99   16.40
  -2  -4   4  100.69   20.20
  -2  -4   4   63.19   24.30
   1   4  -4  654.23   73.19
   1   4  -4  569.54   71.39
  -1  -4   4  629.14   77.99
  -1  -4   4  595.94   72.59
   0   4  -4 1271.67  139.99
   0  -4   4 1226.48  143.29
   0  -4   4 1244.58  146.09
  -1   4  -4  440.96   49.70
   1  -4   4  443.76   58.09
   1  -4   4  371.66   57.09
   2  -4   4  244.98   37.30
   2  -4   4  221.98   35.20
   3  -4   4  235.68   38.90
   3  -4   4  281.47   38.50
   4  -4   4    2.60   19.80
   4  -4   4    8.70   14.60
   5  -4   4 1121.79  132.39
   5  -4   4 1127.09  126.39
   6  -4   4 2103.89  236.78
   6  -4   4 2173.18  243.78
   7  -4   4   26.70   13.30
   7  -4   4   22.90   24.90
  -8   4  -4  107.49   20.50
   8  -4   4  204.78   49.20
   8  -4   4  112.89   34.10
  -9   4  -4  267.07   37.30
   9  -4   4  326.37   41.40
   9  -4   4  301.07   66.99
 -10   4  -4   75.99   19.20
  10  -4   4   44.60   48.00
  10  -4   4  142.09   24.70
  11  -4   4   12.00   43.90
  11  -4   4   10.80   21.00
 -12   4  -4    3.20   15.70
  12  -4   4  -24.60   21.70
  12  -4   4   24.40   39.50
 -13   4  -4   29.90   17.00
  13  -4   4   16.40   24.50
 -14   4  -4    9.90   17.50
  14  -4   4   24.30   24.70
 -15   4  -4   80.29   20.10
  15  -4   4   64.59   28.60
  13   3  -4   -3.30   29.30
  12   3  -4  153.28   40.40
  11   3  -4  721.93   97.29
  11   3  -4  713.13   83.79
  10   3  -4  284.67   57.39
  10   3  -4  391.06   47.20
   9   3  -4   17.10   14.60
   9   3  -4   20.00   26.30
  -9  -3   4   46.30   33.60
   8   3  -4    0.20   12.60
   8   3  -4   30.70   23.90
   8   3  -4   25.70   26.10
  -8  -3   4   30.00   29.00
   7   3  -4   13.40   21.20
   7   3  -4    7.40   12.30
   7   3  -4   22.20   22.40
  -7  -3   4   16.70   28.10
   6   3  -4  147.69   30.80
   6   3  -4  125.79   33.40
   6   3  -4  158.08   31.60
  -6  -3   4  212.78   39.80
  -6  -3   4  140.89   30.90
   5   3  -4  136.29   22.40
   5   3  -4  184.98   30.50
   5   3  -4  166.48   32.10
  -5  -3   4  128.39   34.60
  -5  -3   4  160.68   23.60
   4   3  -4  650.43   78.39
   4   3  -4  689.73   83.59
   4   3  -4  678.03   76.69
  -4  -3   4  655.63   77.29
  -4  -3   4  647.84   85.09
   3   3  -4  155.88   22.50
   3   3  -4  140.39   26.80
  -3  -3   4  172.08   24.80
  -3  -3   4  134.19   32.40
   2   3  -4 2602.14  280.87
   2   3  -4 2461.55  282.17
  -2  -3   4 2589.54  286.37
  -2  -3   4 2482.05  282.07
  -1  -3   4 3141.79  358.56
  -1  -3   4 3245.28  355.36
   0  -3   4 1858.01  213.28
   0  -3   4 1905.01  211.28
   1  -3   4  375.46   48.60
   1  -3   4  414.56   51.79
   2  -3   4  385.96   52.49
   2  -3   4  470.25   54.39
   3  -3   4   13.80   16.70
   3  -3   4    6.30   13.00
   4  -3   4   14.10   12.00
   4  -3   4   -8.80   16.30
   5  -3   4 2508.45  271.87
   5  -3   4 2540.85  276.77
   5  -3   4 2331.87  271.47
   6  -3   4  215.78   27.30
   6  -3   4  153.18   33.60
   7  -3   4   -2.90   30.10
   7  -3   4   21.80   11.90
   7  -3   4   28.20   23.60
   8  -3   4  561.14   93.49
   8  -3   4  587.34   77.59
   8  -3   4  533.25   85.99
  -9   3  -4  498.85   57.99
   9  -3   4  480.65   94.79
   9  -3   4  532.05   61.09
   9  -3   4  382.26   77.99
 -10   3  -4   57.09   13.50
  10  -3   4    4.10   82.89
  10  -3   4   32.10   40.40
  10  -3   4   29.70   18.60
  11  -3   4   11.40   36.20
  11  -3   4   19.70  106.09
  11  -3   4   19.60   20.70
 -12   3  -4   12.70   14.90
  12  -3   4  -45.00  105.89
  12  -3   4   28.70   23.70
 -13   3  -4   32.80   16.20
  13  -3   4   52.69   27.30
 -14   3  -4   50.19   18.00
  14  -3   4   67.39   28.20
  15  -3   4  185.88   38.70
  13   2  -4   38.80   32.50
  12   2  -4  193.18   44.50
  11   2  -4  593.14   72.39
  11   2  -4  602.44   69.99
  11   2  -4  526.55   83.79
  10   2  -4   96.99   37.50
  10   2  -4  143.09   27.60
  10   2  -4  137.29   23.20
  10   2  -4  100.29   37.00
   9   2  -4    5.50   25.90
   9   2  -4   28.20   19.40
   9   2  -4   34.90   14.90
  -9  -2   4   44.80   29.80
   8   2  -4  104.59   33.20
   8   2  -4   70.89   29.50
   8   2  -4   98.99   22.00
   8   2  -4   86.69   18.70
  -8  -2   4   37.50   29.30
   7   2  -4    4.20   11.70
   7   2  -4   29.10   14.10
   7   2  -4   -9.50   19.70
   7   2  -4   18.20   26.00
  -7  -2   4   20.20   23.00
   6   2  -4    2.50   20.60
   6   2  -4    5.50   17.20
   6   2  -4    3.70   11.40
   6   2  -4   12.70   12.40
  -6  -2   4    7.30   22.10
  -6  -2   4   19.00    9.80
   5   2  -4   82.99   21.80
   5   2  -4   77.79   15.90
   5   2  -4   63.79   26.80
  -5  -2   4  114.69   16.60
  -5  -2   4   56.59   26.20
   4   2  -4   62.79   25.20
   4   2  -4   56.29   19.50
   4   2  -4   55.99   14.60
  -4  -2   4   37.70   24.80
  -4  -2   4   68.39   13.50
   3   2  -4 2018.20  230.08
   3   2  -4 2022.50  225.28
  -3  -2   4 2073.29  225.78
  -3  -2   4 1957.60  230.08
   2   2  -4 1128.39  125.49
  -2  -2   4 1039.70  121.49
   1   2  -4 4808.42  641.84
   1   2  -4 4858.51  617.34
   0  -2   4   15.50   11.50
   1  -2   4  522.95   61.39
   2  -2   4   49.60   14.10
   3  -2   4  194.58   30.40
   4  -2   4 1004.30  115.99
   5  -2   4  363.06   40.60
   5  -2   4  295.77   47.60
   6  -2   4   -3.60   10.90
   6  -2   4   -6.50   17.80
   6  -2   4   23.80   48.70
   7  -2   4  372.36   57.29
   7  -2   4  238.68   58.99
   7  -2   4  364.26   48.50
   7  -2   4  304.77   40.50
   8  -2   4 1362.46  160.48
   8  -2   4 1405.16  173.48
   8  -2   4 1358.06  154.28
   8  -2   4 1381.36  172.38
   9  -2   4  900.61  106.09
   9  -2   4 1022.40  142.39
   9  -2   4  938.71  122.19
 -10   2  -4   48.30   12.40
  10  -2   4   63.89   20.30
  10  -2   4   40.10   91.79
  10  -2   4   66.69   36.40
  11  -2   4   63.69   36.40
  11  -2   4  114.59  114.59
  11  -2   4    5.50   20.20
 -12   2  -4   40.90   13.90
  12  -2   4   61.09  142.89
  12  -2   4   71.89   25.10
 -13   2  -4  124.39   20.70
  13  -2   4  141.49  163.58
  13  -2   4   87.49   30.10
 -14   2  -4   33.10   15.50
  14  -2   4   56.89   28.50
  15  -2   4   98.59   31.40
  16  -2   4   26.10   25.90
  14   1  -4    1.40   47.90
  13   1  -4   63.39   19.50
  13   1  -4   51.69   36.20
  11   1  -4  308.17   39.30
  11   1  -4  229.18   48.80
  11   1  -4  233.58   34.70
  11   1  -4  209.68   49.60
  10   1  -4   81.99   25.40
  10   1  -4   53.79   34.80
  10   1  -4   43.10   30.90
   9   1  -4  222.08   31.70
   9   1  -4  148.69   45.10
   9   1  -4  220.08   42.50
   9   1  -4  247.08   34.70
  -9  -1   4  237.88   45.60
   8   1  -4   77.79   26.30
   8   1  -4    9.60   13.30
   8   1  -4   18.90   26.40
   8   1  -4   11.50   17.20
  -8  -1   4   80.49   27.50
   7   1  -4   26.40   14.20
   7   1  -4   71.99   28.80
   7   1  -4   89.19   23.60
   7   1  -4   62.89   17.70
  -7  -1   4   56.09   13.00
  -7  -1   4   34.10   23.20
   6   1  -4   62.59   28.50
   6   1  -4   83.59   23.70
   6   1  -4   76.09   17.10
   6   1  -4  114.99   18.50
  -6  -1   4   73.09   14.80
  -6  -1   4   41.50   24.60
   5   1  -4  189.38   33.80
   5   1  -4  249.78   43.10
   5   1  -4  242.28   30.90
  -5  -1   4  251.47   40.10
  -5  -1   4  198.28   29.00
   4   1  -4 1030.70  119.19
   4   1  -4  967.80  125.99
   4   1  -4 1075.59  120.19
  -4  -1   4 1095.59  119.29
   3   1  -4  137.59   29.70
  -3  -1   4  114.39   19.40
   2   1  -4 5798.42  693.73
   1   1  -4  733.03   89.29
  -1  -1   4  766.02   86.09
   0   1  -4  160.88   25.00
   0  -1   4  134.59   21.30
   1  -1   4  291.47   36.40
   2  -1   4   92.49   18.20
   3  -1   4  950.00  108.39
   4  -1   4   91.69   18.60
   5  -1   4  230.08   34.40
   6  -1   4  274.67   46.10
   6  -1   4  385.66   52.39
   6  -1   4  246.48   33.90
   6  -1   4  234.78   39.30
   7  -1   4  792.82   94.09
   7  -1   4  786.32   88.49
   7  -1   4  806.12   99.09
   7  -1   4  711.43   97.09
   8  -1   4 1591.24  193.98
   8  -1   4 1632.34  185.08
   8  -1   4 1698.43  189.98
   8  -1   4 1697.33  193.68
   9  -1   4  722.63  101.49
   9  -1   4  778.62   97.39
   9  -1   4  711.13   85.69
 -10   1  -4   -1.30    7.60
  10  -1   4    0.70   51.29
  10  -1   4    4.60   25.10
  10  -1   4    1.60   16.40
 -11   1  -4   31.90   10.60
  11  -1   4   18.60   70.29
  11  -1   4    9.90   19.50
  12  -1   4  -83.19  116.09
  12  -1   4   -2.20   21.80
 -13   1  -4   40.40   13.40
  13  -1   4  179.48  168.18
  13  -1   4   26.80   26.60
 -14   1  -4  124.39   20.70
  14  -1   4  476.15  307.97
  14  -1   4   96.59   32.10
  15  -1   4    9.20   25.70
  15  -1   4 -156.98  173.28
  16  -1   4   14.60   25.10
  14   0  -4   -5.20   38.30
  14   0  -4   45.40   19.20
  13   0  -4  304.37   43.50
  12   0  -4  132.79   45.80
  12   0  -4  175.68   43.40
  12   0  -4  213.38   34.20
  11   0  -4  256.17   58.29
  11   0  -4  322.67   43.10
  11   0  -4  259.07   37.50
  11   0  -4  227.68   48.80
  10   0  -4   45.20   34.50
  10   0  -4   28.60   30.50
  10   0  -4   35.70   15.70
  10   0  -4   34.20   30.60
   9   0  -4  102.39   24.20
   9   0  -4   96.19   41.00
   9   0  -4   73.99   31.90
   9   0  -4  122.39   21.80
  -9   0   4  109.49   32.10
   8   0  -4    8.10   23.40
   8   0  -4   31.70   18.30
   8   0  -4   39.10   32.00
   8   0  -4   37.00   16.10
  -8   0   4   55.29   23.00
   7   0  -4   20.50   28.20
   7   0  -4   70.59   33.80
   7   0  -4   45.10   16.70
   7   0  -4   93.29   18.30
  -7   0   4   44.40   13.90
  -7   0   4   53.59   23.20
   6   0  -4  263.77   52.79
   6   0  -4  298.07   41.80
   6   0  -4  329.07   44.00
   6   0  -4  350.36   41.80
  -6   0   4  350.36   49.40
  -6   0   4  324.87   41.10
   5   0  -4   -0.90   25.90
   5   0  -4   21.60   17.50
   5   0  -4    0.50   12.60
   5   0  -4   -4.50   12.50
  -5   0   4   11.20   11.90
   4   0  -4  490.65   66.79
   4   0  -4  561.84   66.49
   4   0  -4  615.14   76.49
  -4   0   4  632.04   67.69
   3   0  -4 3619.94  406.16
   2   0  -4 2506.45  276.97
  -2   0   4 2418.36  273.67
   1   0  -4    3.80   18.20
  -1   0   4    2.80    9.90
   0   0  -4  401.66   49.80
   0   0   4  399.16   48.30
  -1   0  -4  114.89   20.30
   1   0   4  122.69   19.00
   2   0   4  386.46   46.10
   3   0   4   85.89   16.10
   4   0   4  111.29   19.30
   5   0   4   13.60   13.50
   6   0   4 1049.00  119.99
   6   0   4  990.60  122.49
   6   0   4 1010.60  122.49
   6   0   4 1067.29  116.59
   7   0   4  849.22  101.19
   7   0   4  844.22   94.49
   7   0   4  811.92  100.29
   7   0   4  801.42   98.19
   8   0   4 1045.30  118.79
   8   0   4  974.40  110.39
   8   0   4  956.50  113.89
   8   0   4  906.41  116.19
   9   0   4   68.69   27.20
   9   0   4  107.29   20.30
   9   0   4  168.48   41.70
 -10   0  -4  198.58   25.70
  10   0   4  215.58   30.70
  10   0   4  212.28   38.80
  10   0   4  160.98   48.60
 -11   0  -4  210.78   25.00
  11   0   4   88.69   56.79
  11   0   4  165.58   32.30
 -12   0  -4  -12.30    8.90
  12   0   4   19.30   22.90
  12   0   4  -28.30   58.39
 -13   0  -4  189.18   24.50
  13   0   4   52.59  111.29
  13   0   4  161.98   35.00
  14   0   4   12.60   36.30
  15   0   4   13.40   24.70
  15   0   4   10.70  197.88
  16   0   4  156.58   33.80
  14  -1  -4  129.59   46.70
  14  -1  -4  220.88   34.20
  13  -1  -4   63.09   39.00
  12  -1  -4  245.88   51.19
  12  -1  -4  243.48   39.50
  12  -1  -4  199.58   48.70
  11  -1  -4    6.20   13.60
  11  -1  -4   47.20   22.20
  11  -1  -4   27.20   32.90
  10  -1  -4  158.08   26.90
  10  -1  -4  164.98   36.50
  10  -1  -4  169.88   51.19
   9  -1  -4  387.36   56.79
   9  -1  -4  266.37   62.39
   9  -1  -4  383.46   48.20
   9  -1  -4  356.46   49.60
   8  -1  -4  112.39   22.90
   8  -1  -4  103.79   21.10
   8  -1  -4   85.89   38.90
   8  -1  -4   54.99   26.10
  -8   1   4   86.59   25.30
  -8   1   4   84.29   20.90
   7  -1  -4   78.89   23.60
   7  -1  -4   75.09   20.20
   7  -1  -4   58.99   34.00
   7  -1  -4  102.49   20.30
  -7   1   4  100.19   23.80
  -7   1   4   92.69   21.90
   6  -1  -4   14.00   13.70
   6  -1  -4  -17.30   26.30
   6  -1  -4   22.30   16.80
   6  -1  -4   29.60   15.20
   5  -1  -4  850.61  104.09
   5  -1  -4  843.72   97.49
   5  -1  -4  860.51   98.99
   4  -1  -4 2631.34  293.57
   4  -1  -4 2659.13  301.57
   3  -1  -4 2753.12  312.07
   2  -1  -4  460.45   62.69
   1  -1  -4  356.76   48.10
  -1   1   4  291.57   43.00
   0  -1  -4  304.07   42.90
   0   1   4  306.17   39.10
  -1  -1  -4   50.79   14.60
   1   1   4   27.00   12.90
  -2  -1  -4  248.58   36.00
   2   1   4  255.07   31.90
  -3  -1  -4  902.51  109.39
   3   1   4  959.60  105.59
   4   1   4  683.53   78.09
   5   1   4 1337.17  147.99
   5   1   4 1277.17  146.99
   6   1   4 1319.07  158.88
   6   1   4 1453.05  157.98
   6   1   4 1451.45  157.08
   6   1   4 1339.57  155.08
  -7  -1  -4 2216.88  251.57
   7   1   4 2196.98  253.37
   7   1   4 2173.58  252.27
   7   1   4 2387.26  255.47
   7   1   4 2328.77  250.97
   8   1   4  178.78   37.10
   8   1   4  129.69   27.70
   8   1   4  169.48   24.80
   9   1   4  -37.60   25.70
   9   1   4   11.60   15.70
   9   1   4   23.80   14.70
 -10  -1  -4  175.88   22.20
  10   1   4  199.28   29.40
  10   1   4  131.19   41.80
 -11  -1  -4  117.59   15.60
  11   1   4  114.29   25.80
  11   1   4   18.80   40.90
 -12  -1  -4  219.18   24.80
  12   1   4  166.48   34.40
  12   1   4   65.69   52.79
 -13  -1  -4   47.50   11.80
  13   1   4   30.90   25.90
  13   1   4   45.00   65.79
  14   1   4   79.29  134.59
  14   1   4    1.70   25.30
  15   1   4 -132.49  187.58
  15   1   4    7.80   24.50
  16   1   4  208.38  223.48
  16   1   4   83.79   27.50
  14  -2  -4   47.30   45.10
  14  -2  -4   80.89   29.50
  13  -2  -4  137.99   29.40
  13  -2  -4   65.49   41.80
  12  -2  -4    0.00   30.50
  12  -2  -4   31.50   36.90
  12  -2  -4  -23.30   22.50
  11  -2  -4  101.69   79.19
  11  -2  -4  200.78   49.30
  11  -2  -4  295.17   38.90
  11  -2  -4  317.47   43.10
  10  -2  -4  452.25   56.59
  10  -2  -4  432.26   60.39
  10  -2  -4  419.46   89.39
   9  -2  -4  160.08   28.00
   9  -2  -4  128.09   28.90
   9  -2  -4  191.78   37.60
   9  -2  -4  164.78   49.90
  -9   2   4  131.99   30.70
   8  -2  -4  104.99   23.30
   8  -2  -4   81.09   40.10
   8  -2  -4  103.59   23.10
   8  -2  -4  121.49   29.40
  -8   2   4  103.69   27.50
   7  -2  -4   51.79   17.50
   7  -2  -4   44.80   18.50
   7  -2  -4   41.40   36.60
   7  -2  -4   30.60   20.60
   6  -2  -4  100.09   19.10
   6  -2  -4   34.20   34.70
   6  -2  -4   61.19   17.10
   5  -2  -4  905.51   99.59
   5  -2  -4  863.91   98.49
   5  -2  -4  926.01  113.49
   5  -2  -4  704.53  106.69
   4  -2  -4 3355.76  366.66
   4  -2  -4 3210.28  375.06
   3  -2  -4  586.04   79.49
   2  -2  -4  180.38   37.20
   1  -2  -4  834.62  101.09
   0  -2  -4  371.86   53.59
   0  -2  -4  487.75   55.89
  -1  -2  -4 3380.66  376.96
  -1  -2  -4 3389.26  375.66
  -2  -2  -4 1193.18  138.99
  -2  -2  -4 1198.08  134.79
   2   2   4 1236.78  135.89
  -3  -2  -4 1348.67  159.28
   3   2   4 1427.46  155.88
  -4  -2  -4  899.81  107.59
   4   2   4  927.21  103.09
  -5  -2  -4 1876.01  208.58
   5   2   4 1822.52  205.18
  -6  -2  -4 3568.04  389.76
   6   2   4 3543.85  386.26
   6   2   4 3482.65  386.76
   6   2   4 3362.56  389.76
  -7  -2  -4  728.23   89.79
   7   2   4  781.02   85.19
   7   2   4  722.93   91.99
   7   2   4  730.33   84.39
  -8  -2  -4  -13.30   15.90
   8   2   4    9.00   13.10
   8   2   4   -3.80   22.70
   8   2   4    6.80    8.50
   9   2   4    2.90   14.50
   9   2   4    4.90   25.10
 -10  -2  -4  278.17   34.30
  10   2   4  307.97   52.29
  10   2   4  327.17   41.30
 -11  -2  -4   19.50    7.80
  11   2   4  -60.79   35.80
  11   2   4    1.50   18.90
  12   2   4   38.00   22.00
  12   2   4   51.39   41.50
 -13  -2  -4   28.00    9.60
  13   2   4   -4.40   46.70
  13   2   4    5.20   22.60
  14   2   4    5.00   78.99
  14   2   4  -16.50   21.80
  15   2   4  315.57   47.70
  15   2   4  161.98  168.08
  14  -3  -4  117.19   28.70
  13  -3  -4   31.30   23.90
  13  -3  -4   33.40   39.70
  12  -3  -4   23.30   36.50
  12  -3  -4   75.69   26.50
  12  -3  -4   -7.70   37.80
  11  -3  -4  163.78   32.40
  11  -3  -4   66.29   49.50
  11  -3  -4  179.88   43.70
  11  -3  -4  181.98   28.30
  10  -3  -4  288.17   49.90
  10  -3  -4  143.79   60.99
  10  -3  -4  273.57   40.90
  10  -3  -4  364.66   45.10
   9  -3  -4   47.10   43.90
   9  -3  -4   38.40   21.70
   9  -3  -4   42.10   27.70
   9  -3  -4   50.89   20.50
   8  -3  -4   15.30   21.70
   8  -3  -4   -7.50   33.70
   8  -3  -4   27.90   19.50
   8  -3  -4   15.20   17.90
   7  -3  -4  107.59   42.90
   7  -3  -4   75.79   22.60
   7  -3  -4   39.00   18.20
   6  -3  -4   78.99   19.00
   6  -3  -4   96.59   21.50
   6  -3  -4   66.79   38.80
   6  -3  -4  113.39   23.00
   5  -3  -4 1607.84  186.48
   5  -3  -4 1669.93  200.18
   5  -3  -4 1726.03  188.08
   4  -3  -4  830.92   95.19
   4  -3  -4  685.43   83.09
   4  -3  -4  670.23   81.19
   3  -3  -4  124.89   38.00
   2  -3  -4 1269.47  150.88
   1  -3  -4  507.95   64.09
   1  -3  -4  499.95   68.59
   0  -3  -4  687.73   89.59
   0  -3  -4  790.92   90.09
  -1  -3  -4 2565.54  288.37
  -1  -3  -4 2569.24  286.77
  -2  -3  -4   -8.80   20.70
  -2  -3  -4   28.90   12.80
  -3  -3  -4  404.76   54.99
   3   3   4  407.86   48.10
  -4  -3  -4   98.99   26.80
   4   3   4  118.99   17.00
  -5  -3  -4 1609.64  182.78
   5   3   4 1581.64  176.68
  -6  -3  -4 1363.86  149.79
   6   3   4 1267.67  142.89
   6   3   4 1229.78  146.49
  -7  -3  -4   20.20   21.80
   7   3   4   43.90   23.30
   7   3   4   23.30   12.40
  -8  -3  -4  409.16   54.89
   8   3   4  365.76   52.99
   8   3   4  356.06   46.40
   9   3   4  505.55   61.29
   9   3   4  474.05   68.19
 -10  -3  -4  382.76   46.30
  10   3   4  424.06   64.29
  10   3   4  439.06   53.39
 -11  -3  -4    7.30    6.90
  11   3   4    1.50   18.00
 -12  -3  -4   -1.30    7.70
  12   3   4   -1.40   39.20
  12   3   4  -24.30   19.60
 -13  -3  -4   12.60    8.40
  13   3   4  -29.50   45.50
  13   3   4    0.40   21.70
  14   3   4  322.27   45.80
  14   3   4  216.38   75.59
  15   3   4   39.80  138.89
  14  -4  -4   36.40   24.00
  14  -4  -4  -29.60  139.59
  13  -4  -4    6.70   23.20
  13  -4  -4   -6.10   56.19
  12  -4  -4   -3.00   39.30
  12  -4  -4    4.30   38.50
  12  -4  -4   54.49   27.40
  11  -4  -4  432.86   58.59
  11  -4  -4  385.26   67.79
  11  -4  -4  411.26   54.29
  10  -4  -4  205.28   33.40
  10  -4  -4  163.68   57.89
  10  -4  -4  145.09   41.80
  10  -4  -4  216.18   34.80
   9  -4  -4  -17.10   26.60
   9  -4  -4   -1.50   19.40
   9  -4  -4  -12.40   42.10
   9  -4  -4   11.10   20.30
   8  -4  -4   54.89   21.40
   8  -4  -4   62.99   32.90
   8  -4  -4   92.09   22.40
   7  -4  -4   -6.20   14.00
   7  -4  -4   36.90   18.40
   7  -4  -4   28.10   20.50
   7  -4  -4   18.90   39.40
   6  -4  -4  594.54   71.69
   6  -4  -4  651.23   95.59
   6  -4  -4  647.34   75.29
   6  -4  -4  587.74   73.09
   5  -4  -4  748.23   88.49
   5  -4  -4  751.92  103.99
   5  -4  -4  730.43   85.99
   4  -4  -4 1535.85  172.58
   4  -4  -4 1489.35  170.08
   4  -4  -4 1565.94  185.38
   3  -4  -4  210.28   37.30
   3  -4  -4  178.68   46.50
   2  -4  -4 1698.63  194.58
   2  -4  -4 1631.94  188.58
   1  -4  -4  393.86   53.89
   1  -4  -4  385.66   59.39
   0  -4  -4  757.22   99.79
   0  -4  -4  898.81  101.59
  -1  -4  -4  145.59   31.20
  -1  -4  -4  190.88   32.20
  -2  -4  -4   49.10   22.90
  -2  -4  -4   86.69   20.20
  -3  -4  -4   76.39   27.70
  -4  -4  -4  233.98   41.70
   4   4   4  233.58   28.40
  -5  -4  -4 2443.26  277.67
  -6  -4  -4  334.17   50.89
   6   4   4  306.57   37.30
   6   4   4  262.67   41.90
  -7  -4  -4  165.18   34.80
   7   4   4   98.89   24.30
   7   4   4   93.49   18.00
  -8  -4  -4 1157.98  141.39
   8   4   4 1149.69  133.49
   8   4   4 1237.38  138.49
  -9  -4  -4  344.87   43.60
  -9  -4  -4  430.16   61.69
   9   4   4  401.16   57.69
   9   4   4  435.36   49.70
 -10  -4  -4   64.09   10.40
  10   4   4   49.10   34.70
  10   4   4   53.99   18.30
 -11  -4  -4   25.30    8.00
  11   4   4   16.80   19.40
  11   4   4   31.50   35.30
 -12  -4  -4   10.80    7.40
  12   4   4   30.70   20.10
  12   4   4  -27.90   40.50
 -13  -4  -4   39.70   10.00
  13   4   4   51.89   23.80
  13   4   4  -21.00   41.10
 -14  -4  -4  142.29   22.00
  14   4   4   88.59   60.19
  14   4   4  120.89   29.90
  15   4   4  243.28   38.80
  15   4   4  165.48  119.59
  14  -5  -4    6.40   24.40
  13  -5  -4   97.79  147.29
  13  -5  -4   66.39   26.40
  12  -5  -4  147.19   63.79
  12  -5  -4   99.99   78.59
  11  -5  -4  408.26   52.69
  11  -5  -4  242.28   62.09
  11  -5  -4  312.57   75.49
  11  -5  -4  381.76   50.19
  10  -5  -4   -5.30   46.70
  10  -5  -4   58.89   23.60
  10  -5  -4   56.09   36.40
   9  -5  -4  -30.40   44.10
   9  -5  -4   31.40   20.10
   9  -5  -4    5.70   20.00
   9  -5  -4   45.60   32.30
   8  -5  -4   17.00   24.70
   8  -5  -4   20.70   20.10
   8  -5  -4   19.40   18.60
   8  -5  -4  -34.70   36.20
   7  -5  -4  362.26   44.30
   7  -5  -4  265.87   45.10
   7  -5  -4  193.58   62.59
   7  -5  -4  369.36   47.90
   6  -5  -4  194.28   35.10
   6  -5  -4  234.38   35.20
   6  -5  -4  219.98   54.49
   6  -5  -4  197.78   30.00
   5  -5  -4  672.13  106.59
   5  -5  -4  742.53   90.49
   5  -5  -4  786.62   87.69
   4  -5  -4    1.50   13.40
   4  -5  -4   36.00   36.50
   4  -5  -4   32.80   18.50
   3  -5  -4 1743.93  206.78
   3  -5  -4 1906.51  208.88
   3  -5  -4 2134.49  220.78
   3  -5  -4 1782.82  211.18
   2  -5  -4 3412.16  377.06
   2  -5  -4 3259.67  369.26
   2  -5  -4 3314.87  371.96
   1  -5  -4 2204.88  253.27
   1  -5  -4 2271.27  256.97
   0  -5  -4   -5.20   23.60
   0  -5  -4   -7.20   19.60
  -1  -5  -4  196.58   37.10
  -1  -5  -4  179.88   35.10
  -2  -5  -4   91.89   29.60
  -2  -5  -4   51.89   22.20
  -3  -5  -4  266.57   47.60
  -3  -5  -4  258.17   37.90
  -4  -5  -4 3449.95  392.26
   4   5   4 3497.75  384.96
  -5  -5  -4  375.96   59.69
  -6  -5  -4  137.79   38.00
   6   5   4  162.48   23.20
   6   5   4  186.48   31.20
  -7  -5  -4  533.05   79.89
   7   5   4  564.74   66.89
   7   5   4  596.94   71.69
  -8  -5  -4  488.75   61.89
  -8  -5  -4  494.55   78.09
   8   5   4  569.14   69.39
   8   5   4  584.74   64.39
  -9  -5  -4   17.10   29.10
  -9  -5  -4   52.09    9.50
   9   5   4   37.30   16.50
   9   5   4   65.69   26.70
 -10  -5  -4   14.60   36.00
 -10  -5  -4   11.10    7.20
  10   5   4   24.30   16.90
  10   5   4    4.50   32.50
 -11  -5  -4    1.20    7.30
  11   5   4   18.90   27.50
  11   5   4  -27.60   33.70
 -12  -5  -4   22.60    8.20
  12   5   4   11.80   20.40
  12   5   4   -5.20   40.70
 -13  -5  -4  127.89   17.40
  13   5   4  133.59   29.60
  13   5   4   79.59   81.09
 -14  -5  -4  185.18   22.90
  14   5   4  201.28   33.60
  14   5   4  112.59   58.19
  15   5   4  -29.50  109.89
  14  -6  -4   13.00   22.80
  13  -6  -4  175.58   34.60
  12  -6  -4   54.89  147.89
  12  -6  -4   93.39   51.99
  11  -6  -4  122.49   31.20
  11  -6  -4  182.98   62.29
  11  -6  -4  123.09   28.70
  11  -6  -4  156.48  121.89
  10  -6  -4   -9.20   21.50
  10  -6  -4  -45.30   72.59
  10  -6  -4  -17.90   20.20
  10  -6  -4  -27.80   83.79
   9  -6  -4   90.99   27.40
   9  -6  -4   85.29   23.50
   9  -6  -4   40.40   43.60
   9  -6  -4   -5.20   49.30
   8  -6  -4   69.59   51.19
   8  -6  -4   22.90   32.50
   8  -6  -4  -17.50   16.50
   8  -6  -4   42.00   24.30
   7  -6  -4   15.40   57.89
   7  -6  -4   15.40   22.30
   7  -6  -4   21.10   26.30
   7  -6  -4   15.90   17.30
   6  -6  -4    0.10   43.00
   6  -6  -4   44.30   15.60
   6  -6  -4   42.20   24.50
   5  -6  -4  206.28   28.30
   5  -6  -4  146.89   50.69
   5  -6  -4  190.38   33.20
   4  -6  -4  925.91  108.99
   4  -6  -4  951.60  111.79
   4  -6  -4  889.41  106.29
   4  -6  -4 1036.70  125.99
   3  -6  -4 1266.77  140.49
   3  -6  -4 1252.97  143.39
   3  -6  -4 1043.20  152.38
   2  -6  -4 3440.46  380.16
   2  -6  -4 3530.75  386.26
   2  -6  -4 3583.74  383.36
   2  -6  -4 3149.78  374.36
   1  -6  -4  295.97   43.80
   1  -6  -4  292.27   54.19
   1  -6  -4  279.87   48.90
   0  -6  -4    1.20   26.90
   0  -6  -4  -11.60   27.80
   0  -6  -4    2.00   22.10
  -1  -6  -4   44.90   26.00
  -1  -6  -4   22.80   26.80
  -2  -6  -4  263.77   48.00
  -3  -6  -4 2537.15  290.27
  -4  -6  -4  142.59   39.50
  -5  -6  -4    6.10   28.00
   5   6   4   12.70   15.40
  -6  -6  -4  389.76   60.09
   6   6   4  302.97   44.80
   6   6   4  339.57   40.80
  -7  -6  -4  615.54   82.19
   7   6   4  536.35   61.99
   7   6   4  480.45   66.89
  -8  -6  -4  658.53   95.89
   8   6   4  713.43   78.99
   8   6   4  625.64   84.09
  -9  -6  -4  198.48   48.20
  -9  -6  -4  172.58   21.20
   9   6   4  147.79   25.90
   9   6   4  149.99   36.30
 -10  -6  -4   -5.60    7.20
 -10  -6  -4  -11.10   33.40
  10   6   4   11.60   16.60
 -11  -6  -4   46.90   10.40
  11   6   4   25.20   19.30
  11   6   4   74.79   39.00
 -12  -6  -4   70.69   12.20
  12   6   4   71.79   23.40
  12   6   4   58.39   42.60
 -13  -6  -4  164.08   20.80
  13   6   4  132.49   53.09
 -14  -6  -4  131.99   20.90
  14   6   4  126.39   55.79
  13  -7  -4  161.08   33.20
  12  -7  -4  100.69   68.39
  12  -7  -4   38.10   24.80
  11  -7  -4   68.89   25.30
  11  -7  -4   49.70   23.10
  11  -7  -4  -45.30   45.90
  10  -7  -4  -25.00   49.50
  10  -7  -4   14.30   24.70
  10  -7  -4    0.50   23.00
   9  -7  -4    1.10   54.29
   9  -7  -4   34.40   40.20
   9  -7  -4   21.80   22.20
   8  -7  -4   11.50   24.20
   8  -7  -4   28.10   19.30
   8  -7  -4   25.10   48.90
   7  -7  -4  123.19   55.09
   7  -7  -4   69.99   27.40
   7  -7  -4   14.60   17.10
   6  -7  -4  166.78   56.59
   6  -7  -4   87.89   28.70
   6  -7  -4  104.29   21.80
   5  -7  -4   82.29   20.00
   5  -7  -4   75.09   30.20
   5  -7  -4   78.59   41.30
   4  -7  -4  631.04   72.79
   4  -7  -4  510.05   86.19
   4  -7  -4  510.45   70.69
   4  -7  -4  510.25   63.79
   3  -7  -4 1412.86  168.68
   3  -7  -4 1357.56  157.98
   3  -7  -4 1292.07  150.48
   3  -7  -4 1358.16  155.08
   2  -7  -4  661.73   79.09
   2  -7  -4  595.34   72.39
   2  -7  -4  627.74   83.89
   2  -7  -4  638.84   91.59
   1  -7  -4   10.10   22.30
   1  -7  -4   11.50   27.70
   1  -7  -4   -5.90   31.30
   0  -7  -4  312.67   55.99
   0  -7  -4  292.67   52.89
  -1  -7  -4   33.80   30.40
  -1  -7  -4   10.00   28.90
  -2  -7  -4  244.98   48.50
  -3  -7  -4  552.54   82.59
  -4  -7  -4    6.00   29.00
  -5  -7  -4  383.96   60.39
   5   7   4  312.17   42.40
  -6  -7  -4  933.01  109.49
  -6  -7  -4  740.33   88.59
   6   7   4  828.12   90.19
   6   7   4  787.92   93.99
  -7  -7  -4  536.65   69.49
  -7  -7  -4  567.24   90.99
   7   7   4  663.63   71.19
   7   7   4  668.73   77.39
  -8  -7  -4  679.73   79.09
  -8  -7  -4  747.63  101.29
   8   7   4  725.83   87.69
   8   7   4  702.83   81.79
  -9  -7  -4   14.30    8.20
  -9  -7  -4   49.10   41.40
   9   7   4   -6.30   13.50
   9   7   4   -1.10   24.90
 -10  -7  -4   46.40   39.80
 -10  -7  -4   27.70    9.30
  10   7   4   -1.00   32.10
 -11  -7  -4    2.30    8.10
  11   7   4    2.90   34.60
  12   7   4    5.00   38.60
 -13  -7  -4  176.18   22.10
  13   7   4  144.69   49.60
 -14  -7  -4   -8.40    7.10
  14   7   4    2.40   47.70
  13  -8  -4   98.59   28.00
  12  -8  -4   47.40   24.70
  11  -8  -4   14.00   30.20
  11  -8  -4  -15.40   46.10
  10  -8  -4   35.30   22.70
  10  -8  -4   32.90   52.89
  10  -8  -4  -15.10   24.90
   9  -8  -4  106.89   32.50
   9  -8  -4  133.09   27.90
   8  -8  -4  -26.80   24.20
   8  -8  -4  -18.70   48.60
   8  -8  -4    8.80   19.00
  -8   8   4   -3.90   17.60
   7  -8  -4  140.49   69.99
   7  -8  -4  336.77   42.80
  -7   8   4  316.57   41.20
   6  -8  -4   36.30   17.00
   6  -8  -4   33.30   26.50
   6  -8  -4   19.10   49.00
  -6   8   4    9.60   16.90
   5  -8  -4  425.76   81.49
   5  -8  -4  418.56   59.59
   5  -8  -4  387.96   52.09
   4  -8  -4  915.91  114.59
   4  -8  -4  973.30  106.99
   4  -8  -4  906.31  127.29
   4  -8  -4  882.21  112.59
   3  -8  -4  354.56   66.09
   3  -8  -4  291.77   50.19
   3  -8  -4  302.37   40.60
   3  -8  -4  314.97   46.60
   2  -8  -4  204.38   36.70
   2  -8  -4  217.68   29.00
   2  -8  -4  219.68   42.60
   2  -8  -4  133.39   47.40
   1  -8  -4   25.60   12.00
   1  -8  -4   -8.10   22.50
   1  -8  -4   -3.90   28.00
   1  -8  -4  -19.40   30.30
   0  -8  -4  397.56   65.79
   0  -8  -4  362.76   59.79
  -1  -8  -4  338.07   57.49
  -2  -8  -4  494.15   72.89
  -3  -8  -4  164.68   43.00
  -4  -8  -4   16.00   32.00
  -5  -8  -4  891.61  122.99
  -5  -8  -4  828.72   94.79
   5   8   4  869.41   99.39
  -6  -8  -4  389.36   46.30
  -6  -8  -4  498.75   74.69
   6   8   4  396.96   52.49
  -7  -8  -4  413.86   74.89
  -7  -8  -4  385.56   44.40
   7   8   4  364.26   53.39
  -8  -8  -4   75.19   45.20
  -8  -8  -4   60.19   11.10
   8   8   4   39.10   27.50
  -9  -8  -4  109.59   50.39
  -9  -8  -4  100.69   15.30
 -10  -8  -4   70.89   13.20
 -10  -8  -4   73.89   47.20
  10   8   4   98.59   40.30
 -11  -8  -4   12.20    8.80
  11   8   4   14.20   34.50
 -12  -8  -4  113.09   16.00
  12   8   4   51.49   43.60
 -13  -8  -4   16.10    8.30
  13   8   4   50.69   42.80
  14   8   4   23.70   53.19
  13  -9  -4   96.39   26.90
  12  -9  -4  -27.40   23.00
  11  -9  -4   51.39   23.70
  11  -9  -4  -67.69   46.40
  11  -9  -4   41.00   23.60
  10  -9  -4  -16.50   49.60
  10  -9  -4    8.50   25.10
  10  -9  -4   62.69   24.20
 -10   9   4   19.80   16.70
   9  -9  -4   12.00   54.49
   9  -9  -4  125.39   27.70
   9  -9  -4  100.29   34.30
  -9   9   4   91.69   22.60
   8  -9  -4   35.30   21.40
   8  -9  -4    4.90   52.29
   8  -9  -4    7.70   29.80
  -8   9   4   48.70   24.20
   7  -9  -4   17.80   19.10
   7  -9  -4   13.50   28.40
   7  -9  -4  -62.29   43.70
  -7   9   4   -3.30   18.90
   6  -9  -4  323.27   42.20
   6  -9  -4  305.07   75.29
   6  -9  -4  278.97   49.70
  -6   9   4  267.07   40.00
   5  -9  -4  317.77   39.90
   5  -9  -4  245.28   66.09
   5  -9  -4  205.18   45.60
  -5   9   4  274.87   37.40
   4  -9  -4  858.51  143.19
   4  -9  -4 1050.19  117.89
   4  -9  -4 1104.49  125.69
   4  -9  -4 1047.30  128.89
  -4   9   4  985.00  121.89
   3  -9  -4  264.67   43.30
   3  -9  -4  163.28   56.79
   3  -9  -4  249.38   33.40
   3  -9  -4  277.37   49.20
  -3   9   4  196.38   33.90
   2  -9  -4  -21.30   27.40
   2  -9  -4  -45.30   32.60
   2  -9  -4   29.40   27.80
   2  -9  -4   29.20   14.70
  -2   9   4   15.80   16.50
   1  -9  -4  113.89   44.60
   1  -9  -4   61.69   26.00
   1  -9  -4   73.69   33.70
   1  -9  -4   81.19   15.30
  -1   9   4   55.89   19.20
   0  -9  -4  109.19   18.10
   0  -9  -4  155.98   44.70
   0  -9  -4  140.19   40.00
  -1  -9  -4   16.40   31.80
  -2  -9  -4   70.29   11.60
  -2  -9  -4  110.29   37.70
  -3  -9  -4  143.69   17.80
  -3  -9  -4   72.29   42.40
  -4  -9  -4  344.87   41.10
  -4  -9  -4  421.76   69.39
  -5  -9  -4  590.84   67.49
  -5  -9  -4  675.43   97.29
   5   9   4  587.14   73.19
  -6  -9  -4  809.32   88.79
  -6  -9  -4  660.63  113.99
   6   9   4  793.02   95.29
  -7  -9  -4   68.69   11.90
  -7  -9  -4   65.39   47.90
   7   9   4   57.29   27.60
  -8  -9  -4   15.00   62.19
  -8  -9  -4   22.30    9.30
   8   9   4   32.30   27.30
  -9  -9  -4   -3.40   41.80
  -9  -9  -4   27.20    9.70
   9   9   4   72.59   32.80
 -10  -9  -4   93.29   13.90
 -10  -9  -4  -23.80   42.20
  10   9   4   64.49   36.90
  11   9   4   -1.10   35.20
 -12  -9  -4   86.49   13.90
  12   9   4   35.30   39.60
 -13  -9  -4   36.90    9.60
  13   9   4  -37.70   38.50
  12 -10  -4   54.59   25.70
  11 -10  -4   48.80   24.30
  11 -10  -4   67.99   25.10
  10 -10  -4   32.50   24.00
  10 -10  -4   22.60   56.89
  10 -10  -4   27.50   27.50
 -10  10   4  100.49   18.60
   9 -10  -4   69.79   54.19
   9 -10  -4   86.19   31.70
   9 -10  -4   22.40   21.60
  -9  10   4    8.20   18.20
   8 -10  -4   11.50   29.20
   8 -10  -4   -4.00   19.30
   8 -10  -4  -12.40   49.50
  -8  10   4   -6.60   18.40
   7 -10  -4  -38.00   27.40
   7 -10  -4  -24.50   52.89
   7 -10  -4   -1.60   19.00
  -7  10   4   19.40   19.30
   6 -10  -4  170.98   61.49
   6 -10  -4   39.50   60.49
   6 -10  -4  205.08   29.30
  -6  10   4  145.39   29.40
   5 -10  -4  904.11  132.79
   5 -10  -4 1139.99  124.49
   5 -10  -4 1117.29  134.39
  -5  10   4 1108.79  124.99
   4 -10  -4  268.87   33.80
   4 -10  -4  229.98   49.10
   4 -10  -4  146.59   62.49
   4 -10  -4  176.78   43.90
  -4  10   4  202.18   33.10
   3 -10  -4   22.10   32.10
   3 -10  -4   39.40   65.59
   3 -10  -4    3.10   24.80
   3 -10  -4   38.10   18.80
  -3  10   4   32.00   19.50
   2 -10  -4  197.78   60.69
   2 -10  -4  346.37   50.19
   2 -10  -4  255.97   35.70
   2 -10  -4  247.08   61.59
  -2  10   4  229.18   35.50
   1 -10  -4  125.59   52.59
   1 -10  -4  215.58   26.30
   1 -10  -4  159.38   38.80
   1 -10  -4  204.58   24.70
   1 -10  -4  152.88   47.70
  -1  10   4  179.48   28.90
   0 -10  -4  109.49   14.80
   0 -10  -4   67.69   43.90
   0 -10  -4  130.19   41.10
   0 -10  -4   94.69   33.60
   0  10   4   99.29   20.80
  -1 -10  -4    3.50   33.90
  -1 -10  -4   46.80   36.00
   1  10   4    6.90   13.70
  -2 -10  -4   63.29   39.40
  -2 -10  -4   65.39   11.30
   2  10   4   60.99   15.00
  -3 -10  -4  368.86   42.90
  -3 -10  -4  407.26   70.89
   3  10   4  351.36   43.70
  -4 -10  -4  357.86   70.49
  -4 -10  -4  397.76   46.10
   4  10   4  400.96   46.60
  -5 -10  -4 1131.09  126.59
  -5 -10  -4 1182.18  151.78
   5  10   4 1125.39  126.09
  -6 -10  -4  404.56   45.40
  -6 -10  -4  239.08   68.09
  -7 -10  -4   -8.50   41.40
  -7 -10  -4    8.20    8.80
   7  10   4   24.10   25.00
  -8 -10  -4   65.79   49.90
  -8 -10  -4   14.20    9.60
   8  10   4   49.70   31.00
  -9 -10  -4   91.79   49.70
  -9 -10  -4   83.69   13.60
   9  10   4   23.20   32.90
 -10 -10  -4    0.20    9.10
 -11 -10  -4   11.90    9.40
  11  10   4   14.40   35.30
 -12 -10  -4   35.00   15.90
  11 -11  -4   31.90   23.00
  11 -11  -4  121.09   26.10
 -11  11   4   64.99   15.50
  10 -11  -4   -6.40   24.70
  10 -11  -4   23.80   22.20
 -10  11   4  -30.60   13.80
   9 -11  -4  -28.60   82.79
   9 -11  -4   11.80   27.10
   9 -11  -4    3.00   28.70
  -9  11   4  -19.60   16.70
   8 -11  -4    8.70   20.10
   8 -11  -4  -57.29   48.20
   8 -11  -4   39.10   33.30
  -8  11   4  -26.50   17.90
   7 -11  -4  -20.20   30.60
   7 -11  -4  -22.00   50.89
   7 -11  -4   21.70   20.00
  -7  11   4    8.20   20.10
   6 -11  -4  268.57   38.30
   6 -11  -4  202.38   49.70
   6 -11  -4  124.79   70.99
  -6  11   4  323.67   38.60
   5 -11  -4   19.00   19.50
   5 -11  -4   50.49   57.69
   5 -11  -4  124.99   38.70
  -5  11   4   38.80   21.80
   4 -11  -4  120.99   64.39
   4 -11  -4  199.68   48.60
   4 -11  -4  184.48   30.50
  -4  11   4  165.18   30.80
   3 -11  -4  141.49   57.29
   3 -11  -4   47.00   38.70
   3 -11  -4   30.00   33.20
   3 -11  -4   66.59   19.80
  -3  11   4   50.89   21.70
   2 -11  -4  554.94   85.09
   2 -11  -4  562.14   64.49
   2 -11  -4  551.84   61.39
   2 -11  -4  341.67   88.49
  -2  11   4  542.95   66.99
   1 -11  -4  364.56   79.89
   1 -11  -4  330.37   60.39
   1 -11  -4  473.25   49.70
  -1  11   4  431.16   54.79
   0 -11  -4   68.49   46.70
   0 -11  -4   30.40   31.30
   0 -11  -4   56.29   39.00
   0 -11  -4   92.89   13.00
   0  11   4   69.19   19.40
  -1 -11  -4   36.90    9.00
  -1 -11  -4    6.70   32.70
  -1 -11  -4  -28.20   37.10
   1  11   4   19.10   14.80
  -2 -11  -4  182.98   55.09
  -2 -11  -4  237.48   31.50
  -2 -11  -4  285.17   62.19
   2  11   4  288.17   33.30
  -3 -11  -4   44.80   11.00
  -3 -11  -4  -17.90   37.80
  -3 -11  -4   35.10   42.80
   3  11   4   82.59   13.00
  -4 -11  -4  299.07   37.40
  -4 -11  -4  293.37   65.79
   4  11   4  317.57   37.40
  -5 -11  -4  466.15   51.59
   5  11   4  424.16   50.69
  -6 -11  -4   -9.60    8.90
  -6 -11  -4  -23.70   42.60
  -7 -11  -4   52.99   12.00
  -7 -11  -4   64.99   50.49
  -8 -11  -4  127.39   55.19
  -8 -11  -4  198.78   24.90
  -9 -11  -4   58.69   12.70
 -10 -11  -4   -4.60    9.10
 -11 -11  -4   20.60    9.80
  11 -12  -4   12.10   20.70
 -11  12   4    6.80   12.00
  10 -12  -4  -10.80   19.30
  10 -12  -4   25.80   28.40
 -10  12   4   13.80   14.60
   9 -12  -4   15.60   20.10
   9 -12  -4   -5.10   26.30
  -9  12   4  -20.50   15.70
   8 -12  -4    7.20   30.50
   8 -12  -4  -28.60   67.99
   8 -12  -4    3.80   24.00
  -8  12   4   19.30   18.20
   7 -12  -4   59.99   21.90
   7 -12  -4   27.40   35.20
   7 -12  -4   57.49   56.99
  -7  12   4   84.29   21.80
   6 -12  -4  -18.30   50.79
   6 -12  -4   26.30   35.40
   6 -12  -4   18.70   19.50
  -6  12   4   78.39   21.70
   5 -12  -4   87.89   41.70
   5 -12  -4  125.99   24.90
   5 -12  -4  -21.40   49.70
  -5  12   4  107.09   24.60
   4 -12  -4   20.10   18.80
   4 -12  -4    2.40   35.50
   4 -12  -4  -16.80   47.40
   4 -12  -4  -17.50   36.80
  -4  12   4  -19.40   19.60
   3 -12  -4   29.20   53.99
   3 -12  -4   35.50   42.70
   3 -12  -4   69.79   40.60
  -3  12   4   25.00   20.50
   2 -12  -4  259.87   30.20
   2 -12  -4  223.28   50.29
   2 -12  -4  217.28   58.49
   2 -12  -4  218.68   67.29
  -2  12   4  219.38   35.60
   1 -12  -4  118.59   41.10
   1 -12  -4   73.09   56.39
   1 -12  -4  152.88   20.40
   1 -12  -4  161.28   51.19
  -1  12   4  202.68   27.60
   0 -12  -4   74.49   12.10
   0 -12  -4  -20.90   43.80
   0 -12  -4   42.30   35.40
   0 -12  -4   30.70   41.40
   0  12   4   34.90   22.30
  -1 -12  -4   -2.80   43.00
  -1 -12  -4   17.70    9.80
  -1 -12  -4  -18.70   32.90
  -1 -12  -4  -13.90   36.70
  -2 -12  -4   27.60   10.00
  -2 -12  -4  -11.00   42.10
  -2 -12  -4  -39.70   56.49
   2  12   4   23.10   18.70
  -3 -12  -4   44.10   10.50
  -3 -12  -4  -34.40   37.30
   3  12   4    7.30   10.50
  -4 -12  -4  320.07   36.90
  -4 -12  -4  243.48   65.49
   4  12   4  282.67   36.10
  -5 -12  -4   97.69   15.20
  -5 -12  -4   38.30   46.20
   5  12   4   86.99   12.60
  -6 -12  -4   -4.20    9.20
  -6 -12  -4   34.10   45.20
  -7 -12  -4   91.69   52.59
  -7 -12  -4  187.78   23.60
  -8 -12  -4  169.98   22.80
  -9 -12  -4   17.50   10.00
 -10 -12  -4    8.70    9.50
  10 -13  -4   -0.70   16.90
  10 -13  -4    5.00   22.90
 -10  13   4  -30.20   12.10
   9 -13  -4    5.10   17.00
   9 -13  -4  -48.50   24.60
  -9  13   4    2.40   14.70
   8 -13  -4   36.80   33.90
   8 -13  -4   91.09   22.50
  -8  13   4  150.88   22.70
   7 -13  -4   54.49   36.70
   7 -13  -4   93.29   22.90
   7 -13  -4   26.90   54.69
  -7  13   4  161.38   24.10
   6 -13  -4   93.19   57.39
   6 -13  -4   -4.10   16.50
   6 -13  -4  -20.40   35.80
  -6  13   4   -5.70   18.00
   5 -13  -4    1.60   52.39
   5 -13  -4    4.40   35.20
  -5  13   4   25.90   20.00
   4 -13  -4   21.90   37.50
   4 -13  -4  -52.69   46.10
  -4  13   4   56.19   20.70
   3 -13  -4  121.29   65.19
   3 -13  -4   74.59   45.80
   3 -13  -4   54.89   38.70
   2 -13  -4  426.26   48.90
   2 -13  -4  364.76   75.39
  -2  13   4  427.16   53.89
   1 -13  -4    7.50   41.70
   1 -13  -4   -4.30   33.80
   1 -13  -4   52.29   52.29
   1 -13  -4   22.10    9.70
  -1  13   4   28.80   18.40
   0 -13  -4  -11.70   48.80
   0 -13  -4   43.30   45.60
   0 -13  -4   22.30   35.30
   0 -13  -4   52.49   11.60
   0  13   4   67.99   18.60
  -1 -13  -4   22.30   10.00
  -1 -13  -4  -21.50   36.60
  -1 -13  -4   78.89   49.80
  -1 -13  -4   28.30   36.60
   1  13   4   16.80   13.60
  -2 -13  -4   81.99   42.00
  -2 -13  -4    9.90   42.40
  -2 -13  -4  105.79   16.10
   2  13   4  124.89   18.00
  -3 -13  -4  271.67   35.10
  -3 -13  -4  263.07   68.49
   3  13   4  284.77   35.40
  -4 -13  -4   89.49   52.09
  -4 -13  -4  119.89   19.30
   4  13   4  147.09   18.30
  -5 -13  -4   57.09   12.00
  -5 -13  -4   45.30   64.59
   5  13   4   33.80    8.80
  -6 -13  -4   21.50   42.80
  -6 -13  -4   53.69   12.50
  -7 -13  -4  223.58   28.80
  -8 -13  -4   39.40   11.70
  -9 -13  -4  -16.60    9.10
   9 -14  -4   -0.40   24.60
  -9  14   4   30.80   14.10
   8 -14  -4   59.09   35.60
  -8  14   4   15.50   15.70
   7 -14  -4  -38.90   30.00
  -7  14   4   41.00   17.70
   6 -14  -4   14.10   34.90
  -6  14   4    0.30   16.40
   5 -14  -4  -73.49   46.90
   5 -14  -4   61.39   38.00
  -5  14   4   86.49   20.50
   4 -14  -4  137.29   68.09
  -4  14   4  211.38   31.60
   3 -14  -4   42.70   57.49
   3 -14  -4   52.69   40.10
   2 -14  -4   93.29   62.79
   2 -14  -4  156.68   21.00
   2 -14  -4   88.79   49.90
   2 -14  -4  165.68   45.20
  -2  14   4  215.88   28.60
   1 -14  -4   -0.40   41.70
   1 -14  -4  -13.40   36.60
   1 -14  -4   20.40    9.20
   1 -14  -4   16.50   46.90
  -1  14   4  -11.60   16.20
   0 -14  -4   -8.60   48.80
   0 -14  -4   78.59   47.30
   0 -14  -4   15.70    9.70
   0 -14  -4  -15.40   37.20
   0  14   4    4.40   14.60
  -1 -14  -4  -46.80   33.40
  -1 -14  -4  -45.80   40.60
  -1 -14  -4   -1.60    9.30
   1  14   4   -4.90   12.40
  -2 -14  -4  174.58   23.00
  -2 -14  -4  144.99   69.29
   2  14   4  167.78   23.60
  -3 -14  -4   20.00   43.50
  -3 -14  -4   13.30   37.00
  -4 -14  -4   16.20   34.60
  -4 -14  -4   12.10    9.90
   4  14   4   11.80    7.00
  -5 -14  -4   -3.90   30.70
  -5 -14  -4   16.00   10.50
  -6 -14  -4   84.89   34.50
  -7 -14  -4   59.99   30.10
  -8 -14  -4    8.20   10.20
   7 -15  -4   -3.20   31.70
  -7  15   4    3.40   25.70
   6 -15  -4   39.40   31.70
  -6  15   4   27.20   16.20
   5 -15  -4   39.90   36.90
  -5  15   4  128.79   21.60
   4 -15  -4   93.99   43.40
  -4  15   4  210.28   28.20
   3 -15  -4   19.00   35.30
  -3  15   4   43.30   18.10
   2 -15  -4    0.30   36.20
   2 -15  -4   -2.60    7.80
   2 -15  -4   14.20   50.19
  -2  15   4   25.40   15.70
   1 -15  -4   16.00   37.10
   1 -15  -4  -23.70   46.30
   1 -15  -4    4.90    8.50
  -1  15   4   19.20   15.70
   0 -15  -4    1.30    9.20
   0 -15  -4  -17.20   36.20
   0  15   4   37.20   14.40
  -1 -15  -4   21.60    9.40
  -1 -15  -4  -31.90   36.30
   1  15   4   -4.70   11.00
  -2 -15  -4   -5.90   35.60
  -2 -15  -4   38.50   10.70
   2  15   4   42.20   11.40
  -3 -15  -4   -8.50   33.30
  -3 -15  -4   16.20   10.00
   3  15   4   15.70    8.00
  -4 -15  -4   14.20   10.20
  -4 -15  -4   24.10   33.90
   4  15   4   18.20    6.10
  -5 -15  -4   32.40   33.40
  -6 -15  -4  151.28   19.10
  -6 -15  -4   57.99   34.00
  -7 -15  -4   21.00   26.40
   5 -16  -4   20.80   32.90
   4 -16  -4   31.00   34.10
  -4  16   4   47.20   16.60
   3 -16  -4   63.69   36.10
  -3  16   4   34.00   16.00
   2 -16  -4   -0.80   31.80
  -2  16   4   -0.10   14.40
   1 -16  -4   33.40    9.50
   1 -16  -4   29.90   35.40
  -1  16   4   20.10   14.40
   0 -16  -4   -6.20    8.40
   0 -16  -4   13.50   36.00
   0  16   4   -8.30   11.50
  -1 -16  -4    5.00   34.80
  -1 -16  -4    0.80    8.80
   1  16   4  -13.00   10.30
  -2 -16  -4  -25.10   32.80
  -2 -16  -4    4.20    9.10
   2  16   4   18.60    8.90
  -3 -16  -4   -5.20    8.90
  -3 -16  -4  -24.40   32.40
   3  16   4    5.60    6.30
  -4 -16  -4   59.49   35.60
  -4 -16  -4   87.89   16.90
  -1 -14   5  109.59   16.50
   0 -14   5   36.00   13.50
   1 -14   5    9.00    8.60
  -2  14  -5   41.60   17.60
   2 -14   5   78.09   12.40
  -3  14  -5   39.60   19.00
   3 -14   5   53.19   15.10
  -4  14  -5   11.50   19.00
   4 -14   5   13.10    8.60
   4 -14   5   18.90   33.40
  -5  14  -5   28.80   20.50
   5 -14   5    6.50   33.10
   5 -14   5   25.80    8.10
  -4 -13   5   -0.20    8.70
  -3 -13   5    4.60    9.40
  -2 -13   5   67.39   12.80
  -1 -13   5   25.40    9.90
   0 -13   5   -7.80    8.60
  -1  13  -5   79.69   20.40
   1 -13   5   95.39   14.80
  -2  13  -5  260.57   37.70
   2 -13   5  273.27   33.80
  -3  13  -5   73.79   23.60
   3 -13   5   44.70   11.10
  -4  13  -5   44.90   23.10
   4 -13   5   10.40    8.60
   4 -13   5  -57.29   34.10
  -5  13  -5  -31.50   22.30
   5 -13   5   -6.00   32.20
   5 -13   5    6.60    7.50
  -6  13  -5    8.10   23.30
   6 -13   5  -34.90   30.30
   6 -13   5    3.30    7.60
  -7  13  -5  -14.10   22.70
   7 -13   5   17.00   28.90
  -8  13  -5   10.00   25.70
   6  12  -5   -8.80   19.30
   5  12  -5    0.00   21.50
  -5 -12   5    7.90    8.40
   4  12  -5    5.40   20.10
  -4 -12   5    7.50    8.70
   3  12  -5   15.30   20.80
  -3 -12   5   23.40    9.90
   2  12  -5   13.70   22.90
  -2 -12   5   59.49   11.30
   1  12  -5   31.50   21.90
  -1 -12   5   29.50   10.40
   0  12  -5  -30.90   14.40
   0 -12   5   18.40    9.60
  -1  12  -5  198.18   45.20
   1 -12   5  152.18   62.29
   1 -12   5  259.97   31.20
  -2  12  -5  197.08   36.00
   2 -12   5  156.98   21.10
   2 -12   5   84.09   51.89
  -3  12  -5  -37.00   23.20
   3 -12   5   22.70    9.90
  -4  12  -5   41.70   26.70
   4 -12   5   24.10    9.70
  -5  12  -5   50.89   27.80
   5 -12   5   27.60    9.10
   5 -12   5  -14.00   36.50
  -6  12  -5   21.00   25.80
   6 -12   5    8.90    7.50
   6 -12   5   53.49   36.30
  -7  12  -5   42.10   26.30
   7 -12   5   45.70   33.60
  -8  12  -5   40.80   26.80
  -9  12  -5   32.40   25.00
 -10  12  -5  -39.70   21.50
   7  11  -5    1.10   21.40
  -7 -11   5    9.90    7.30
   6  11  -5  -11.30   21.60
  -6 -11   5    9.40    7.80
   5  11  -5   -3.10   22.50
  -5 -11   5   17.90    8.50
   4  11  -5   13.10   23.20
  -4 -11   5  -16.70    8.30
   3  11  -5   35.90   25.50
  -3 -11   5   39.30   43.10
   2  11  -5   12.20   22.10
  -2 -11   5   39.20   44.70
  -2 -11   5   34.90   10.80
   1  11  -5   29.30   22.60
  -1 -11   5    6.50   42.70
  -1 -11   5    4.70    8.90
   0  11  -5  276.07   36.40
   0 -11   5  261.17   32.20
   0 -11   5  177.88   60.99
  -1  11  -5  255.57   50.89
  -1  11  -5  422.06   48.60
   1 -11   5  382.16   41.90
   1 -11   5  316.57   71.99
  -2  11  -5  325.67   54.29
  -2  11  -5  382.06   51.69
   2 -11   5  295.47   70.29
   2 -11   5  408.86   71.79
   2 -11   5  400.66   44.20
  -3  11  -5   14.60   23.20
  -3  11  -5   -2.80   26.00
   3 -11   5   18.40   43.60
   3 -11   5   11.20    8.50
  -4  11  -5   10.10   25.60
  -4  11  -5   79.59   29.90
   4 -11   5   76.19   12.10
  -5  11  -5   65.99   29.60
   5 -11   5   24.90    9.50
  -6  11  -5   16.10   27.20
   6 -11   5   12.30   34.00
  -7  11  -5   35.00   27.10
   7 -11   5  -39.50   44.60
   7 -11   5   12.30   53.49
  -8  11  -5  -19.00   24.80
   8 -11   5  -36.00   48.60
   8 -11   5   -7.50   26.50
  -9  11  -5   34.60   25.90
 -10  11  -5   -2.60   23.90
   8  10  -5    4.80   27.90
  -8 -10   5   26.40    7.80
   7  10  -5    7.30   22.60
  -7 -10   5    1.50    6.90
   6  10  -5   15.20   23.10
   5  10  -5   44.50   27.30
  -5 -10   5  101.99   13.90
   4  10  -5  -13.30   22.70
  -4 -10   5   13.20    9.00
  -4 -10   5   45.80   49.70
   3  10  -5   37.00   22.90
  -3 -10   5   30.00   10.20
  -3 -10   5   44.80   42.60
   2  10  -5   21.90   22.00
  -2 -10   5   83.89   45.50
  -2 -10   5    8.20    8.40
   1  10  -5  440.66   59.29
  -1 -10   5  447.56   50.49
  -1 -10   5  333.57   75.29
  -1 -10   5  445.86   72.79
   0  10  -5  565.04   91.79
   0 -10   5  626.64   89.59
   0 -10   5  508.15   90.39
   0 -10   5  552.84   63.29
  -1  10  -5  248.68   49.90
  -1  10  -5  392.96   46.60
   1 -10   5  351.96   38.60
   1 -10   5  221.58   70.39
  -2  10  -5   36.40   27.60
  -2  10  -5   34.80   27.20
   2 -10   5   77.29   12.20
   2 -10   5  120.19   42.40
   2 -10   5  207.58   50.79
  -3  10  -5  152.28   30.90
  -3  10  -5   62.59   28.20
   3 -10   5   56.49   11.20
   3 -10   5   83.09   41.80
   3 -10   5   65.49   39.90
  -4  10  -5   44.70   29.20
  -4  10  -5    4.00   23.70
   4 -10   5   40.60   42.80
   4 -10   5   74.59   39.00
   4 -10   5   28.40    9.00
  -5  10  -5   95.59   30.00
  -5  10  -5  -25.20   31.50
   5 -10   5    7.30   35.70
   5 -10   5  -14.70    7.20
  -6  10  -5  -30.50   26.90
  -6  10  -5   26.60   23.80
   6 -10   5   47.50    9.40
   6 -10   5   49.40   36.20
  -7  10  -5    2.20   27.10
   7 -10   5  -11.10   31.60
   7 -10   5    0.50    7.70
  -8  10  -5   43.80   27.00
   8 -10   5   19.50   29.20
   8 -10   5   27.80   58.99
  -9  10  -5   35.20   26.40
   9 -10   5   49.90   77.49
 -10  10  -5  129.09   31.50
 -11  10  -5   79.89   26.50
 -12  10  -5   12.20   29.30
   9   9  -5   15.30   24.70
  -9  -9   5   21.30    7.40
   8   9  -5  -12.70   21.70
  -8  -9   5    2.40    6.90
   7   9  -5   23.90   24.50
  -7  -9   5   43.50    9.20
  -6  -9   5  278.67   70.39
   5   9  -5   11.30   25.90
  -5  -9   5    8.80   42.80
  -5  -9   5    7.30    8.20
   4   9  -5   43.30   24.70
  -4  -9   5   -8.20   39.50
  -4  -9   5    4.90    7.80
   3   9  -5   90.39   27.60
  -3  -9   5   88.89   13.60
  -3  -9   5   55.09   42.70
   2   9  -5  187.58   34.80
  -2  -9   5   85.99   47.00
  -2  -9   5  223.08   44.60
  -2  -9   5  196.18   24.20
   1   9  -5  548.25   68.69
  -1  -9   5  573.24   79.99
  -1  -9   5  380.66   81.29
  -1  -9   5  549.15   60.99
   0   9  -5  353.06   56.39
   0   9  -5  401.46   50.89
   0  -9   5  399.56   45.30
   0  -9   5  365.06   64.69
   0  -9   5  435.46   71.69
  -1   9  -5   65.09   24.50
  -1   9  -5   86.29   26.40
   1  -9   5  150.58   40.50
   1  -9   5   52.59   10.40
   1  -9   5   75.19   38.10
  -2   9  -5   33.40   25.90
  -2   9  -5   94.99   27.50
   2  -9   5   77.29   38.40
   2  -9   5   69.79   10.90
   2  -9   5   87.69   38.60
  -3   9  -5   98.19   29.40
  -3   9  -5   48.00   29.20
   3  -9   5   77.39   37.20
   3  -9   5  117.59   39.60
   3  -9   5  107.39   14.20
  -4   9  -5  122.89   31.90
  -4   9  -5  152.48   32.60
   4  -9   5  147.69   43.50
   4  -9   5  218.58   44.10
   4  -9   5  114.19   16.90
  -5   9  -5   -6.10   26.10
   5  -9   5   17.40    7.40
   5  -9   5   28.30   34.50
  -6   9  -5  116.59   30.10
   6  -9   5   36.60   36.80
   6  -9   5  100.29   13.80
  -7   9  -5    7.60   26.30
   7  -9   5   -5.40   10.70
   7  -9   5  -29.90   31.80
   7  -9   5   15.80   29.80
  -8   9  -5   92.19   28.10
   8  -9   5   53.19   31.30
   8  -9   5   72.29   61.29
  -9   9  -5  204.68   36.40
   9  -9   5  168.08   69.89
 -10   9  -5  110.09   30.70
  10  -9   5    1.60   55.09
  10  -9   5  179.38   26.90
 -11   9  -5   28.20   24.30
  11  -9   5   37.20   19.80
 -12   9  -5    5.60   21.70
  12  -9   5   11.00   18.80
 -13   9  -5  -29.10   19.90
  13  -9   5   -6.00   17.00
  10   8  -5   -6.70   25.50
   9   8  -5    1.50   23.50
  -9  -8   5    8.80    6.90
   8   8  -5    4.10   25.70
  -8  -8   5   32.70    8.40
   7   8  -5  124.09   33.40
  -7  -8   5  142.89   55.39
  -7  -8   5   96.89   14.20
   6   8  -5   19.50   26.40
  -6  -8   5   76.99   45.10
  -6  -8   5   -0.30    6.60
   5   8  -5   46.20   27.20
  -5  -8   5   91.39   13.00
  -5  -8   5   87.89   45.60
   4   8  -5   81.09   30.80
  -4  -8   5  157.08   18.30
  -4  -8   5  115.09   45.30
   3   8  -5   -4.40   20.00
  -3  -8   5    6.50    6.80
  -3  -8   5  -15.90   31.80
   2   8  -5  316.37   44.00
  -2  -8   5  302.37   35.70
  -2  -8   5  296.17   51.79
  -2  -8   5  298.47   59.39
   1   8  -5  417.96   59.59
   1   8  -5  554.04   61.69
  -1  -8   5  452.25   69.39
  -1  -8   5  450.15   73.89
  -1  -8   5  468.65   52.59
   0   8  -5  454.05   59.99
   0   8  -5  490.55   60.09
   0  -8   5  464.15   73.49
   0  -8   5  536.65   70.79
   0  -8   5  450.15   52.69
  -1   8  -5   46.20   21.70
  -1   8  -5   10.40   20.00
   1  -8   5   29.90    7.30
   1  -8   5   36.00   30.30
   1  -8   5   25.60   30.40
  -2   8  -5   68.69   27.10
  -2   8  -5  101.89   26.90
   2  -8   5  112.49   35.10
   2  -8   5   65.69   33.30
   2  -8   5  111.19   13.80
  -3   8  -5   76.69   28.10
  -3   8  -5  141.59   28.90
   3  -8   5  118.59   14.90
   3  -8   5   45.10   33.40
  -4   8  -5   46.20   26.60
   4  -8   5   40.10   31.90
   4  -8   5   67.99   30.90
   4  -8   5   80.49   11.50
  -5   8  -5   45.70   25.80
   5  -8   5   35.80   35.00
   5  -8   5   51.49   32.80
   5  -8   5   55.39    9.50
  -6   8  -5   31.80   24.70
   6  -8   5   19.90    7.30
   6  -8   5   21.70   32.30
  -7   8  -5   13.30   24.30
   7  -8   5    0.70    6.40
   7  -8   5   13.70   33.40
   7  -8   5    3.00   27.80
   7  -8   5   21.80   17.10
  -8   8  -5  150.58   29.80
   8  -8   5  126.09   24.40
   8  -8   5   83.19   65.19
   8  -8   5   95.39   33.00
   8  -8   5   15.70   37.00
  -9   8  -5  444.56   53.89
   9  -8   5  359.86   51.29
 -10   8  -5    7.70   24.10
  10  -8   5   72.39   56.79
  10  -8   5   83.09   23.90
 -11   8  -5   48.40   23.10
  11  -8   5   -8.30   25.80
  11  -8   5   55.49   53.19
 -12   8  -5   32.30   22.30
  12  -8   5   45.10   22.10
 -13   8  -5   41.00   21.50
  13  -8   5   48.40   21.50
  10   7  -5   19.70   28.70
   9   7  -5   23.40   27.10
   8   7  -5  188.68   43.50
  -8  -7   5  148.19   60.39
  -8  -7   5  279.77   30.30
   7   7  -5  118.19   33.00
   7   7  -5   87.69   21.40
  -7  -7   5   75.99   12.50
  -7  -7   5   82.79   48.40
   6   7  -5   85.99   30.80
   6   7  -5   49.80   20.00
  -6  -7   5   95.19   45.50
  -6  -7   5   83.99   12.10
   5   7  -5   30.50   15.80
  -5  -7   5   61.49   42.40
  -5  -7   5    7.70    6.70
   4   7  -5   46.80   23.50
   4   7  -5   57.69   17.10
  -4  -7   5   35.20   37.00
  -4  -7   5   32.30    8.40
   3   7  -5  430.56   57.19
   3   7  -5  440.56   54.99
  -3  -7   5  355.86   69.89
  -3  -7   5  454.35   50.59
  -3  -7   5  504.25   64.19
   2   7  -5  340.87   49.90
   2   7  -5  417.26   47.10
  -2  -7   5  363.96   55.59
  -2  -7   5  363.96   42.60
  -2  -7   5  346.57   62.69
   1   7  -5  855.61   97.19
  -1  -7   5  870.81  102.39
  -1  -7   5  806.42  107.99
  -1  -7   5  790.72   91.59
   0  -7   5  111.49   34.20
   0  -7   5   71.79   27.90
  -1   7  -5  123.49   25.30
   1  -7   5   40.40   28.50
   1  -7   5   87.89   12.60
   1  -7   5  123.99   32.50
  -2   7  -5  281.27   37.30
  -2   7  -5  241.88   35.00
   2  -7   5  204.88   26.20
   2  -7   5  183.28   43.00
  -3   7  -5   34.40   23.80
   3  -7   5   55.79   29.40
   3  -7   5   94.39   29.50
   3  -7   5   99.79   12.50
  -4   7  -5  -36.00   20.70
   4  -7   5   17.70   25.30
   4  -7   5  -24.90   20.00
   4  -7   5    8.50    6.20
  -5   7  -5   32.10   22.80
   5  -7   5   -9.50   22.90
   5  -7   5   -9.80    5.70
   5  -7   5   -9.90   23.00
  -6   7  -5   14.00   22.50
   6  -7   5  -15.30   22.70
   6  -7   5  -11.10   13.70
   6  -7   5    5.00    7.90
  -7   7  -5   47.70   23.30
   7  -7   5   40.10   31.20
   7  -7   5   28.50    8.90
   7  -7   5   -3.60   24.90
   7  -7   5    5.20   16.10
  -8   7  -5  440.96   56.29
   8  -7   5  378.16   69.79
   8  -7   5  406.56   54.39
  -9   7  -5  348.47   45.80
   9  -7   5  361.16   52.69
   9  -7   5  172.38   72.89
 -10   7  -5  105.19   26.20
  10  -7   5   86.49   25.10
 -11   7  -5   65.19   23.20
  11  -7   5   -5.60   50.69
  11  -7   5   64.79   24.00
 -12   7  -5   77.49   23.50
  12  -7   5    6.20   55.99
  12  -7   5   50.29   24.20
 -13   7  -5    8.80   20.00
  13  -7   5   33.20   22.80
 -14   7  -5   -5.30   18.50
  14  -7   5  -15.10   20.50
  11   6  -5   43.60   31.40
  10   6  -5    1.50   27.20
   9   6  -5  333.67   41.50
   9   6  -5  224.68   47.60
  -9  -6   5  181.28   61.59
   8   6  -5  475.95   60.19
  -8  -6   5  346.87   74.39
  -8  -6   5  347.97   44.10
   7   6  -5  202.08   32.90
   7   6  -5  273.17   43.70
  -7  -6   5  168.78   55.69
   6   6  -5  -13.20   14.30
  -6  -6   5    8.50    6.00
  -6  -6   5   14.20   37.00
   5   6  -5   26.70   20.80
   5   6  -5   44.30   15.50
  -5  -6   5   57.29   37.00
  -5  -6   5   35.60    7.30
   4   6  -5  123.99   22.10
   4   6  -5   73.29   26.80
  -4  -6   5  110.99   41.20
  -4  -6   5  130.79   16.10
  -4  -6   5  147.99   30.60
   3   6  -5  220.38   32.00
   3   6  -5  262.47   36.30
  -3  -6   5  240.28   28.10
  -3  -6   5  243.38   39.70
  -3  -6   5  233.78   49.30
   2   6  -5  570.54   62.89
   2   6  -5  461.35   65.39
  -2  -6   5  584.24   68.89
  -2  -6   5  511.65   59.39
  -2  -6   5  550.74   74.99
   1   6  -5  257.17   42.20
   1   6  -5  298.97   38.10
  -1  -6   5  335.07   46.40
  -1  -6   5  314.27   50.79
   0   6  -5   25.10   11.80
   0   6  -5   31.20   19.10
   0  -6   5   41.40   25.60
   0  -6   5   61.69   22.10
  -1   6  -5  753.72   90.19
   1  -6   5  768.82   94.29
   1  -6   5  762.02   95.69
   2  -6   5 1141.59  134.09
   2  -6   5 1088.89  132.69
   3  -6   5  138.99   31.40
   3  -6   5  141.79   34.40
  -4   6  -5   26.60   26.50
   4  -6   5   33.30   25.50
   4  -6   5   47.70   21.50
  -5   6  -5   18.10   19.20
   5  -6   5  -15.20   18.00
   5  -6   5   34.10   24.90
   5  -6   5   37.60   12.50
  -6   6  -5  131.89   26.20
   6  -6   5   90.29   34.50
   6  -6   5  143.69   21.90
  -7   6  -5  319.17   42.00
   7  -6   5  272.07   56.19
   7  -6   5  260.17   46.00
   7  -6   5  343.67   41.70
  -8   6  -5  457.85   61.29
   8  -6   5  515.25   61.39
   8  -6   5  511.05   78.69
  -9   6  -5  431.86   56.49
   9  -6   5  454.65   77.99
   9  -6   5  264.47   81.69
   9  -6   5  511.65   57.99
 -10   6  -5   52.99   21.70
  10  -6   5   24.60   20.50
  10  -6   5   48.40   54.59
 -11   6  -5  157.98   29.30
  11  -6   5  156.48   30.00
  11  -6   5   52.79   59.39
 -12   6  -5  136.69   27.60
  12  -6   5  152.48   30.30
  12  -6   5   53.39   53.19
 -13   6  -5   44.10   20.40
  13  -6   5   -0.30   22.20
 -14   6  -5   19.00   18.90
  14  -6   5   14.50   22.30
  12   5  -5   15.10   30.00
  11   5  -5    8.90   30.50
  10   5  -5  147.69   38.10
  10   5  -5  137.29   25.50
   9   5  -5  453.35   69.19
   9   5  -5  512.45   61.09
  -9  -5   5  400.06   79.49
   8   5  -5  280.57   39.00
   8   5  -5  210.58   45.30
  -8  -5   5  327.77   63.49
   7   5  -5   46.60   28.10
   7   5  -5   31.10   17.10
  -7  -5   5   28.60   36.10
   6   5  -5   93.29   33.00
   6   5  -5  181.48   25.20
  -6  -5   5  124.39   18.40
  -6  -5   5  187.48   48.50
   5   5  -5   15.90   13.00
   5   5  -5   -9.70   21.20
  -5  -5   5   25.20   30.60
  -5  -5   5    6.40    5.00
   4   5  -5   44.60   14.10
   4   5  -5   42.20   21.50
  -4  -5   5   44.00   28.20
  -4  -5   5   60.49   20.00
   3   5  -5  136.99   26.30
   3   5  -5   98.89   18.90
  -3  -5   5  140.19   25.50
  -3  -5   5  122.89   33.40
   2   5  -5   13.40   17.70
   2   5  -5   60.99   12.50
  -2  -5   5   34.50   24.30
  -2  -5   5   33.10   17.70
   1   5  -5    3.00   10.80
   1   5  -5    8.60   17.00
  -1  -5   5   26.40   22.10
  -1  -5   5   39.30   17.60
   0   5  -5  236.98   32.20
   0   5  -5  195.58   28.60
   0  -5   5  223.48   35.80
   0  -5   5  223.78   39.40
  -1   5  -5 3165.98  348.17
   1  -5   5 3126.89  353.96
   1  -5   5 3125.09  352.66
   2  -5   5  973.60  110.39
   2  -5   5  881.21  110.59
   3  -5   5   78.79   26.50
   3  -5   5   70.99   22.50
   4  -5   5   60.79   24.30
   4  -5   5   45.20   19.30
   5  -5   5    3.60   21.90
   5  -5   5   28.40   16.20
  -6   5  -5  401.96   51.79
   6  -5   5  418.46   62.49
   6  -5   5  408.86   49.90
  -7   5  -5  137.69   28.90
   7  -5   5  133.49   35.60
   7  -5   5  156.48   38.20
  -8   5  -5  349.27   40.20
   8  -5   5  187.48   62.29
   8  -5   5  307.67   41.00
   8  -5   5  269.77   53.89
  -9   5  -5   51.29   19.10
   9  -5   5   15.40   32.00
   9  -5   5   42.00   46.40
   9  -5   5   41.80   18.30
  10  -5   5  242.28   69.29
 -11   5  -5  352.26   52.19
  11  -5   5  495.65   59.19
 -12   5  -5  110.59   24.00
  12  -5   5  168.08   57.69
  12  -5   5   76.09   28.00
 -13   5  -5   20.10   18.50
  13  -5   5   11.90   23.70
 -14   5  -5   -5.60   17.60
  14  -5   5    4.90   24.30
 -15   5  -5   12.60   17.60
  15  -5   5  -10.20   23.60
  12   4  -5  -36.70   27.30
  11   4  -5   37.50   15.50
  11   4  -5   18.80   31.40
  10   4  -5  308.17   58.69
  10   4  -5  396.86   49.30
   9   4  -5  346.77   46.00
   9   4  -5  307.37   56.59
  -9  -4   5  317.37   63.29
   8   4  -5  150.28   24.80
   8   4  -5   98.99   32.40
  -8  -4   5  104.29   43.10
   7   4  -5   41.40   26.40
   7   4  -5    6.00   14.00
  -7  -4   5   28.20   32.60
   6   4  -5   19.30   13.80
   6   4  -5   25.60   24.20
  -6  -4   5   -5.20   28.30
   5   4  -5   86.59   22.90
   5   4  -5   52.99   15.80
  -5  -4   5   31.50   27.80
  -5  -4   5   92.99   19.30
   4   4  -5  148.59   28.20
   4   4  -5  138.19   22.50
  -4  -4   5  140.69   36.40
   3   4  -5  357.06   47.80
   3   4  -5  382.26   44.20
  -3  -4   5  419.76   59.49
  -3  -4   5  303.97   46.60
   2   4  -5   11.90   15.90
   2   4  -5    8.10   10.20
  -2  -4   5   -2.00   13.60
  -2  -4   5   36.60   21.70
   1   4  -5    9.10   10.20
   1   4  -5   18.20   16.70
  -1  -4   5  -13.30   17.20
  -1  -4   5   37.20   16.80
   0   4  -5 1177.28  130.59
   0  -4   5 1160.68  134.59
   0  -4   5 1148.79  136.99
  -1   4  -5 1324.57  150.78
   1  -4   5 1380.56  156.58
   1  -4   5 1373.16  155.28
  -2   4  -5  482.25   54.99
   2  -4   5  481.75   63.49
   2  -4   5  443.86   59.89
   3  -4   5  150.28   27.90
   3  -4   5  130.49   29.40
   4  -4   5  339.37   46.70
   4  -4   5  372.66   51.79
   5  -4   5   -6.80   10.00
   5  -4   5   -1.30   12.70
   5  -4   5  -31.00   18.20
   6  -4   5  242.78   43.00
   6  -4   5  246.28   33.00
   7  -4   5  425.46   66.09
   7  -4   5  454.05   54.09
  -8   4  -5   -9.70   14.80
   8  -4   5   25.50   13.80
   8  -4   5   55.99   39.20
  -9   4  -5  459.35   57.69
   9  -4   5  418.56   82.69
   9  -4   5  443.16   58.29
   9  -4   5  567.44   73.59
 -10   4  -5  356.86   45.70
  10  -4   5  342.97   75.59
  10  -4   5  373.86   49.90
 -11   4  -5  494.35   63.29
  11  -4   5  559.04   66.59
  11  -4   5  406.46   88.19
 -12   4  -5   14.40   16.90
  12  -4   5   22.70   23.60
  13  -4   5   -5.10   23.30
 -14   4  -5   13.40   17.30
  14  -4   5    8.30   25.00
 -15   4  -5   -5.30   16.40
  15  -4   5   33.20   27.20
  13   3  -5   24.80   35.80
  12   3  -5  -21.60   28.80
  11   3  -5  196.48   49.10
  11   3  -5  310.27   38.80
  10   3  -5  456.85   58.09
   9   3  -5  391.96   47.80
   9   3  -5  284.37   53.99
   8   3  -5   14.10   15.10
  -8  -3   5   -7.50   29.30
   7   3  -5   37.90   23.80
  -7  -3   5   38.30   29.60
   6   3  -5   41.90   21.80
   6   3  -5  100.29   30.30
   6   3  -5   40.00   15.60
  -6  -3   5   56.09   31.10
   5   3  -5   -2.70   11.00
   5   3  -5  -18.20   19.90
   5   3  -5  -11.50   17.60
  -5  -3   5    2.60   25.10
  -5  -3   5    1.70   11.50
   4   3  -5  920.41  104.49
   4   3  -5  886.01  106.99
  -4  -3   5  958.50  105.59
  -4  -3   5  867.81  113.79
   3   3  -5   29.00   16.80
   3   3  -5   17.40   10.50
  -3  -3   5   23.40   22.50
  -3  -3   5   52.39   15.80
   2   3  -5   20.10   16.40
   2   3  -5   19.40   10.20
  -2  -3   5   24.70   23.10
  -2  -3   5   18.30   13.80
   1   3  -5 2996.60  336.77
   1   3  -5 2981.90  335.37
  -1  -3   5 3103.59  337.37
  -1  -3   5 3037.50  340.77
   0   3  -5 1579.64  175.88
   0  -3   5 1580.44  178.58
   1  -3   5 2129.09  239.08
   2  -3   5  454.85   57.59
   3  -3   5  273.67   38.80
   3  -3   5  282.27   41.20
   4  -3   5   22.30   13.90
   4  -3   5    6.50   15.60
   5  -3   5   66.99   14.80
   5  -3   5   50.19   13.10
   5  -3   5   53.09   20.70
   6  -3   5  721.33   93.69
   6  -3   5  770.92   86.29
   7  -3   5  443.96   55.59
   7  -3   5  513.75   66.49
  -8   3  -5  156.58   23.10
   8  -3   5  198.08   38.60
   8  -3   5  249.38   52.29
   8  -3   5  155.58   25.20
  -9   3  -5  505.35   60.69
   9  -3   5  526.75   75.79
   9  -3   5  554.34   62.89
   9  -3   5  416.06   82.89
 -10   3  -5  278.47   37.30
  10  -3   5  332.57   43.30
  10  -3   5  282.27   65.09
  11  -3   5  147.09   28.00
  11  -3   5  121.39   49.40
 -12   3  -5   10.80   15.30
  12  -3   5   15.80   23.50
 -13   3  -5    8.10   15.60
  13  -3   5   26.40   25.60
 -14   3  -5   -6.50   15.10
  14  -3   5   46.70   26.20
  15  -3   5   60.79   28.30
  13   2  -5   51.39   32.50
  12   2  -5   62.19   33.70
  11   2  -5  267.77   38.40
  11   2  -5  293.77   52.99
  10   2  -5  301.67   61.09
  10   2  -5  388.16   64.29
  10   2  -5  479.35   54.29
   9   2  -5   30.80   17.10
   9   2  -5   38.70   31.00
   9   2  -5   49.50   17.20
   9   2  -5   37.70   29.50
  -9  -2   5   62.19   32.30
   8   2  -5   -4.40   14.30
   8   2  -5    1.90   25.50
   8   2  -5  -15.40   24.30
   8   2  -5    1.90   14.20
  -8  -2   5   -0.90   26.90
   7   2  -5  205.68   35.60
   7   2  -5  183.58   28.30
   7   2  -5  214.08   42.00
   7   2  -5  175.98   28.60
  -7  -2   5  288.27   48.10
   6   2  -5  245.08   36.80
   6   2  -5  272.77   44.00
   6   2  -5  332.77   52.09
   6   2  -5  300.57   37.80
  -6  -2   5  262.27   36.90
  -6  -2   5  341.87   53.99
   5   2  -5   30.00   24.50
   5   2  -5   26.00   11.30
   5   2  -5   27.40   17.60
  -5  -2   5   18.00   11.90
  -5  -2   5   52.69   24.40
   4   2  -5   41.20   13.30
   4   2  -5   57.89   18.60
   4   2  -5   36.50   21.80
  -4  -2   5   41.20   13.80
  -4  -2   5   19.80   24.20
   3   2  -5  233.48   31.00
   3   2  -5  239.48   53.49
   3   2  -5  192.58   28.40
  -3  -2   5  218.28   30.50
   2   2  -5 2040.50  229.18
   2   2  -5 2010.70  230.78
   2   2  -5 2137.49  234.58
  -2  -2   5 2081.19  230.68
   1   2  -5 5291.27  585.24
   0  -2   5 1290.27  145.89
   1  -2   5  742.23   86.19
   2  -2   5  204.68   30.00
   3  -2   5  264.67   37.50
   4  -2   5   62.19   21.40
   5  -2   5  172.08   24.30
   5  -2   5  159.68   22.20
   5  -2   5  161.58   30.50
   6  -2   5 1040.20  117.99
   6  -2   5  971.30  112.09
   7  -2   5   74.89   15.40
   7  -2   5   42.90   22.60
   8  -2   5 1023.10  129.39
   8  -2   5 1006.60  116.09
   8  -2   5 1019.40  123.59
   8  -2   5 1062.49  139.49
  -9   2  -5  789.52   90.49
   9  -2   5  809.82   93.19
   9  -2   5  780.32  108.29
   9  -2   5  760.02  101.19
   9  -2   5  923.11  121.69
 -10   2  -5  259.27   33.70
  10  -2   5  329.07   39.90
  10  -2   5  179.58   97.39
  10  -2   5  211.08   54.59
 -11   2  -5  124.59   19.10
  11  -2   5   48.20   38.50
  11  -2   5  121.09   33.10
  11  -2   5  188.28   93.99
 -12   2  -5   29.40   13.30
  12  -2   5  158.88  118.09
  12  -2   5    7.10   21.20
 -13   2  -5   36.60   16.20
  13  -2   5   66.99   26.60
 -14   2  -5    0.90   14.50
  14  -2   5    7.50   26.40
 -15   2  -5   56.49   17.20
  15  -2   5   83.69   29.20
  16  -2   5   98.19   30.70
  13   1  -5   -0.40   31.50
  12   1  -5   26.20   32.30
  12   1  -5   46.10   19.00
  11   1  -5  434.56   68.59
  11   1  -5  438.66   53.69
  11   1  -5  428.96   55.99
  11   1  -5  369.26   67.89
  10   1  -5   99.39   24.50
  10   1  -5  145.19   24.20
  10   1  -5   67.29   37.00
  10   1  -5  139.59   39.60
   9   1  -5   15.00   31.20
   9   1  -5    0.90   17.70
   9   1  -5    9.90   14.40
   9   1  -5   39.50   26.00
  -9  -1   5   28.30   28.60
   8   1  -5  153.08   34.20
   8   1  -5  117.99   24.00
   8   1  -5  165.88   26.00
   8   1  -5  152.88   41.40
  -8  -1   5  108.89   34.10
   7   1  -5  271.17   38.50
   7   1  -5  289.77   38.10
   7   1  -5  259.47   43.50
   7   1  -5  334.17   55.59
  -7  -1   5  252.57   49.10
   6   1  -5   68.99   29.80
   6   1  -5   37.40   23.20
   6   1  -5   70.09   16.50
   6   1  -5   47.90   16.10
  -6  -1   5   58.29   17.00
  -6  -1   5   57.99   25.80
   5   1  -5   88.69   15.80
   5   1  -5   32.60   17.70
   5   1  -5   51.69   14.70
   5   1  -5   82.99   29.60
  -5  -1   5   46.00   24.00
  -5  -1   5   74.99   15.50
   4   1  -5  247.38   37.50
   4   1  -5  258.57   47.00
   4   1  -5  303.37   37.70
  -4  -1   5  308.57   37.10
   3   1  -5   77.09   26.00
   3   1  -5  131.69   22.40
   3   1  -5  110.09   19.90
  -3  -1   5   96.49   19.10
   2   1  -5 2849.81  318.37
   2   1  -5 2811.22  313.77
  -2  -1   5 2824.82  314.47
  -1  -1   5 3384.56  375.76
   0   1  -5  580.94   72.09
   0  -1   5  600.64   69.49
   1  -1   5  979.10  111.29
   2  -1   5  216.98   29.30
   3  -1   5  545.25   64.59
   4  -1   5   45.10   16.20
   5  -1   5  664.93   74.79
   5  -1   5  584.84   71.09
   6  -1   5    2.70   42.10
   6  -1   5   41.40   12.10
   6  -1   5   28.00   19.10
   7  -1   5  737.93   98.49
   7  -1   5  680.23   80.59
   7  -1   5  725.83   86.69
   7  -1   5  706.43   91.69
   8  -1   5 1362.86  174.98
   8  -1   5 1417.66  169.98
   8  -1   5 1474.95  166.18
   8  -1   5 1425.56  160.38
  -9   1  -5  844.42  102.09
   9  -1   5  902.21  110.39
   9  -1   5 1082.69  132.79
   9  -1   5  930.71  104.09
   9  -1   5  873.41  114.29
 -10   1  -5  141.89   18.30
  10  -1   5  119.79   92.79
  10  -1   5  100.29   23.10
  10  -1   5  134.59   38.00
 -11   1  -5   47.40   12.30
  11  -1   5  168.18  114.99
  11  -1   5   42.50   21.30
 -12   1  -5   47.60   13.00
  12  -1   5   31.60   23.20
  12  -1   5 -116.89  136.49
 -13   1  -5    4.20   11.90
  13  -1   5   22.20   26.20
  13  -1   5  -54.69  160.48
  14  -1   5   12.30   26.60
  14  -1   5  -73.39  237.38
 -15   1  -5   57.59   15.30
  15  -1   5   21.80   27.70
  16  -1   5   10.50   26.90
  13   0  -5  -12.40   34.60
  13   0  -5   55.49   19.90
  12   0  -5  266.97   39.50
  12   0  -5  264.07   52.49
  11   0  -5  313.27   40.50
  11   0  -5  361.76   44.60
  11   0  -5  223.78   50.69
  11   0  -5  191.78   56.29
  10   0  -5   32.40   16.00
  10   0  -5   -4.70   27.90
  10   0  -5   41.80   34.50
  10   0  -5   66.29   22.30
   9   0  -5  320.37   40.70
   9   0  -5  303.97   49.50
   9   0  -5  276.07   41.70
   9   0  -5  251.57   56.09
  -9   0   5  243.98   49.30
   8   0  -5  441.66   55.09
   8   0  -5  425.66   55.89
   8   0  -5  465.15   62.09
   8   0  -5  374.76   72.19
  -8   0   5  436.46   64.39
   7   0  -5   38.00   21.40
   7   0  -5    6.20   14.40
   7   0  -5   30.80   31.40
   7   0  -5   43.70   17.20
  -7   0   5   36.80   23.60
  -7   0   5   33.90   13.40
   6   0  -5   15.80   13.70
   6   0  -5    2.90   13.50
   6   0  -5    5.80   18.60
   6   0  -5   24.40   27.70
  -6   0   5   -7.00   17.60
  -6   0   5    7.20   11.60
   5   0  -5   23.70   13.40
   5   0  -5   68.69   27.60
   5   0  -5   47.30   15.00
   5   0  -5   27.10   16.90
  -5   0   5   13.60   12.60
   4   0  -5   49.90   16.60
   4   0  -5   41.50   15.30
  -4   0   5   35.60   14.80
   3   0  -5 1116.89  126.89
   3   0  -5 1071.89  132.99
  -3   0   5 1161.48  128.19
   2   0  -5  962.00  108.09
  -2   0   5  852.51  102.49
   1   0  -5 3163.48  353.86
   0   0  -5  631.24   78.49
   0   0   5  666.73   75.79
   1   0   5  690.53   79.79
   2   0   5  529.95   61.89
   3   0   5  720.53   82.89
   4   0   5   89.69   17.90
   5   0   5   21.10   14.30
   6   0   5   57.89   17.80
   6   0   5   35.80   43.20
   7   0   5 1244.08  148.89
   7   0   5 1211.28  146.29
   7   0   5 1337.17  144.19
   7   0   5 1215.48  140.19
   8   0   5  838.02   98.59
   8   0   5  754.42  103.49
   8   0   5  821.82   92.19
   8   0   5  763.42   96.49
   9   0   5  239.68   44.80
   9   0   5  338.77   59.69
   9   0   5  318.87   40.80
  10   0   5  -35.40   56.39
  10   0   5   17.40   17.00
 -11   0  -5  325.07   40.00
  11   0   5  353.46   46.90
  11   0   5  271.37   92.49
  12   0   5  115.09   29.20
  12   0   5  182.68  128.09
  13   0   5  299.57  161.68
  13   0   5  137.09   32.60
 -14   0  -5   14.10   11.90
  14   0   5   31.80   36.40
 -15   0  -5    2.20   12.10
  15   0   5   -0.20   25.60
  15   0   5   70.79  175.48
  16   0   5   33.30   27.50
  14  -1  -5   32.40   37.90
  14  -1  -5   45.30   20.80
  13  -1  -5  105.19   25.40
  13  -1  -5   74.09   36.90
  12  -1  -5  203.08   44.30
  12  -1  -5  163.58   30.70
  12  -1  -5  106.19   50.59
  11  -1  -5   51.49   35.90
  11  -1  -5   82.29   40.40
  11  -1  -5  196.58   29.40
  11  -1  -5  101.59   21.30
  10  -1  -5   65.39   40.20
  10  -1  -5   51.69   32.70
  10  -1  -5   57.79   24.30
  10  -1  -5   40.30   18.60
   9  -1  -5  919.71  110.69
   9  -1  -5  950.30  104.69
   9  -1  -5  858.81  105.49
   9  -1  -5  723.83  119.69
   8  -1  -5  500.45   67.19
   8  -1  -5  592.04   65.89
   8  -1  -5  451.35   81.29
   8  -1  -5  568.24   65.89
  -8   1   5  470.05   64.19
  -8   1   5  522.55   70.99
   7  -1  -5   20.10   32.10
   7  -1  -5   45.20   16.70
   7  -1  -5   20.20   21.10
   7  -1  -5   -5.00   15.90
  -7   1   5   24.90   19.50
  -7   1   5   14.90   14.20
   6  -1  -5   -0.10   14.40
   6  -1  -5   49.30   32.30
   6  -1  -5    8.10   16.40
   6  -1  -5   14.20   13.90
  -6   1   5   21.10   14.80
   5  -1  -5   26.80   12.90
   5  -1  -5   -3.40   26.20
   5  -1  -5   26.10   14.30
   5  -1  -5   21.10   17.10
  -5   1   5   18.40   15.90
   4  -1  -5  759.82   96.59
   4  -1  -5  826.82  105.89
   4  -1  -5  833.22   94.09
   4  -1  -5  808.02   95.19
  -4   1   5  904.51   98.19
   3  -1  -5 1371.16  150.18
   3  -1  -5 1287.37  157.68
  -3   1   5 1310.77  152.68
   2  -1  -5 1554.64  178.28
  -2   1   5 1529.85  174.88
   1  -1  -5   52.09   22.70
  -1   1   5   28.00   14.90
   0  -1  -5 1830.22  209.68
   0   1   5 1873.31  207.58
  -1  -1  -5  218.28   29.50
   1   1   5  176.48   27.00
  -2  -1  -5 1738.23  239.88
   2   1   5 1730.33  304.07
   3   1   5  253.77   32.80
  -4  -1  -5   13.00   14.90
   4   1   5   25.00   11.70
  -5  -1  -5    7.20   14.40
   5   1   5   11.40   11.60
  -6  -1  -5  866.31   94.49
   6   1   5  769.82   98.19
   6   1   5  810.32   92.39
   6   1   5  812.52   95.19
   6   1   5  788.92   94.49
   7   1   5 1244.98  143.39
   7   1   5 1207.38  139.09
   7   1   5 1203.68  136.59
   7   1   5 1224.18  139.29
   8   1   5  478.25   58.69
   8   1   5  452.45   59.19
   8   1   5  501.05   57.09
   8   1   5  428.96   68.99
   9   1   5  125.79   40.90
   9   1   5   70.89   19.10
  10   1   5  205.28   54.99
  10   1   5  230.38   34.80
 -11  -1  -5  381.36   47.00
  11   1   5  444.06   55.49
  11   1   5  436.46   80.59
 -12  -1  -5  120.79   17.30
  12   1   5   81.19   77.89
  12   1   5   92.09   27.80
 -13  -1  -5   11.30   10.00
  13   1   5    2.50  126.69
  13   1   5    5.70   23.40
  14   1   5  -10.50   28.20
  15   1   5   22.10   26.10
  15   1   5  -92.19  196.08
  16   1   5   93.19   29.90
  14  -2  -5  -17.50   37.60
  14  -2  -5    9.30   22.20
  13  -2  -5  104.29   26.30
  13  -2  -5   30.90   38.70
  12  -2  -5   31.80   28.60
  11  -2  -5    5.00   14.80
  11  -2  -5   46.30   39.00
  11  -2  -5   -0.10   21.60
  11  -2  -5   36.10   31.80
  10  -2  -5  501.85   73.89
  10  -2  -5  475.55   63.69
  10  -2  -5  484.25   88.69
  10  -2  -5  560.54   68.59
   9  -2  -5  814.02  123.69
   9  -2  -5  957.30  109.79
   9  -2  -5  879.81  104.49
   9  -2  -5  884.81  104.09
  -9   2   5  837.12  104.69
   8  -2  -5  609.74   72.79
   8  -2  -5  580.34   72.99
   8  -2  -5  643.34   76.49
   8  -2  -5  584.74   96.79
  -8   2   5  588.04   78.29
  -8   2   5  553.44   74.89
   7  -2  -5    9.30   33.10
   7  -2  -5   15.30   20.00
   7  -2  -5    3.50   15.70
   7  -2  -5    7.80   16.60
   6  -2  -5  255.67   38.50
   6  -2  -5  242.28   51.89
   6  -2  -5  253.27   37.70
   6  -2  -5  297.77   36.80
   5  -2  -5  352.36   43.60
   5  -2  -5  326.17   44.50
   5  -2  -5  341.67   44.20
   5  -2  -5  365.06   64.09
   4  -2  -5 1192.08  134.89
   4  -2  -5 1208.38  146.19
   3  -2  -5 1630.44  181.08
   3  -2  -5 1496.75  172.98
   2  -2  -5 1175.18  140.29
   1  -2  -5 2281.57  258.87
   0  -2  -5  579.54   66.29
   0   2   5  475.25   63.99
  -1  -2  -5 2217.08  264.17
  -1  -2  -5 2502.15  263.27
   1   2   5 2325.37  262.77
  -2  -2  -5  322.47   45.10
  -2  -2  -5  316.87   38.70
   2   2   5  300.17   39.40
  -3  -2  -5   14.20   18.20
   3   2   5    6.20    9.60
  -4  -2  -5   72.89   24.20
   4   2   5  110.79   16.70
  -5  -2  -5  653.53   80.89
   5   2   5  664.63   76.19
  -6  -2  -5 2687.93  301.47
   6   2   5 2698.83  301.97
   6   2   5 2683.03  299.27
  -7  -2  -5 1078.89  122.79
   7   2   5 1071.89  118.69
   7   2   5  995.30  123.89
   7   2   5 1045.80  119.69
  -8  -2  -5  526.05   64.29
   8   2   5  574.84   69.99
   8   2   5  469.75   60.89
   9   2   5  -10.60   14.10
   9   2   5   35.70   33.50
 -10  -2  -5  212.28   29.30
  10   2   5  267.87   55.19
  10   2   5  325.27   38.50
 -11  -2  -5  575.54   70.19
  11   2   5  645.24   75.99
  11   2   5  748.63   91.59
  12   2   5   20.00   54.09
  12   2   5   28.90   22.80
  13   2   5  -91.59   74.09
  13   2   5   70.79   25.70
 -14  -2  -5   13.70    9.70
  14   2   5   -2.90   24.40
  14   2   5 -116.09  145.99
  15   2   5   51.09   27.10
  15   2   5 -129.09  196.88
  16   2   5   97.09   29.90
  16   2   5   29.80  180.68
  14  -3  -5   61.89   25.30
  14  -3  -5  -14.10   56.09
  13  -3  -5   14.80   23.20
  13  -3  -5   21.70   37.80
  12  -3  -5   -5.50   23.90
  11  -3  -5  230.68   46.00
  11  -3  -5  119.09   25.90
  11  -3  -5  127.99   30.60
  11  -3  -5  117.49   52.59
  10  -3  -5  515.15   76.19
  10  -3  -5  560.24   68.59
  10  -3  -5  586.24   71.19
  10  -3  -5  417.16   87.09
   9  -3  -5  409.96   57.19
   9  -3  -5  411.16   57.59
   9  -3  -5  464.25   83.69
   9  -3  -5  489.95   62.69
  -9   3   5  424.76   64.39
   8  -3  -5  238.58   36.30
   8  -3  -5  216.58   37.70
   8  -3  -5  282.87   44.30
   8  -3  -5  168.28   55.79
  -8   3   5  304.57   42.80
   7  -3  -5   88.79   22.10
   7  -3  -5   99.49   25.30
   7  -3  -5   98.99   47.20
   7  -3  -5  116.19   23.20
   6  -3  -5  158.68   26.20
   6  -3  -5  122.79   26.00
   6  -3  -5  131.79   23.30
   6  -3  -5   78.79   39.50
   5  -3  -5  270.47   37.60
   5  -3  -5  246.98   54.59
   5  -3  -5  257.37   35.10
   5  -3  -5  244.28   35.20
   4  -3  -5  540.05   66.99
   4  -3  -5  533.55   86.59
   3  -3  -5  550.44   68.39
   3  -3  -5  573.34   83.19
   3  -3  -5  625.64   70.09
   2  -3  -5   21.50   27.10
   1  -3  -5 1075.09  128.49
   0  -3  -5 4780.82  532.35
  -1  -3  -5 3385.46  371.46
  -1  -3  -5 3274.57  372.66
  -2  -3  -5 1309.17  160.78
  -2  -3  -5 1384.46  156.68
   2   3   5 1480.25  158.18
  -3  -3  -5   21.70   21.40
   3   3   5   18.70   10.80
  -4  -3  -5   49.70   22.20
   4   3   5   64.59   13.30
  -5  -3  -5 1961.40  228.98
   5   3   5 2038.50  223.58
  -6  -3  -5  805.82   93.49
   6   3   5  759.22   84.99
   6   3   5  676.33   90.49
  -7  -3  -5  438.56   62.69
   7   3   5  472.05   54.69
   7   3   5  457.05   60.39
  -8  -3  -5    1.30   19.80
   8   3   5   17.40   25.00
   8   3   5   11.10   12.70
  -9  -3  -5  399.46   51.29
  -9  -3  -5  311.57   38.10
   9   3   5  342.47   43.70
   9   3   5  283.37   53.39
 -10  -3  -5  617.94   72.69
  10   3   5  689.43   90.59
  10   3   5  678.23   77.79
 -11  -3  -5  730.53   83.89
  11   3   5  793.82   89.39
  11   3   5  672.33  132.39
 -12  -3  -5    0.10    8.30
  12   3   5   10.00   45.90
  12   3   5  -13.30   20.20
 -13  -3  -5   14.30    8.80
  13   3   5   -1.40   21.60
  13   3   5   12.60   51.29
  14   3   5  -71.39  113.19
  14   3   5   84.99   27.70
  15   3   5  111.09   29.20
  15   3   5   41.90  179.28
  14  -4  -5   20.10  127.99
  14  -4  -5   34.80   24.00
  13  -4  -5   29.80   49.90
  13  -4  -5   58.49   25.40
  12  -4  -5   18.70   41.60
  12  -4  -5   78.29   26.70
  12  -4  -5   19.50   43.10
  11  -4  -5  272.47   39.80
  11  -4  -5  157.88   48.20
  11  -4  -5  163.18   61.29
  11  -4  -5  263.77   37.30
  10  -4  -5  278.07   39.60
  10  -4  -5  243.68   40.60
  10  -4  -5  156.98   61.79
 -10   4   5  239.18   47.40
   9  -4  -5  220.98   44.40
   9  -4  -5  207.18   65.29
   9  -4  -5  286.47   40.30
   9  -4  -5  277.07   41.00
   8  -4  -5  110.89   49.30
   8  -4  -5    2.50   18.40
   8  -4  -5   42.10   18.60
   8  -4  -5   13.00   22.50
   7  -4  -5   27.10   18.70
   7  -4  -5   20.40   15.80
   7  -4  -5   57.19   44.90
   7  -4  -5   18.30   19.60
   6  -4  -5   54.79   17.30
   6  -4  -5   58.19   19.20
   6  -4  -5   34.40   19.00
   6  -4  -5   45.20   38.90
   5  -4  -5  192.08   33.00
   5  -4  -5  255.07   31.70
   5  -4  -5  226.98   52.99
   4  -4  -5  647.34   80.09
   4  -4  -5  691.13   94.69
   4  -4  -5  650.63   76.19
   3  -4  -5   16.80   14.30
   3  -4  -5   21.50   21.00
   3  -4  -5   53.49   33.80
   2  -4  -5   63.39   24.30
   2  -4  -5   51.39   32.80
   1  -4  -5 2565.44  286.97
   1  -4  -5 2481.05  283.87
   0  -4  -5  899.31  112.99
   0  -4  -5  985.20  114.09
  -1  -4  -5  982.20  117.79
  -1  -4  -5  985.00  116.39
  -2  -4  -5  386.76   49.50
  -2  -4  -5  260.67   39.90
  -3  -4  -5  634.04   89.29
   3   4   5  747.93   82.79
  -4  -4  -5   -4.30   22.10
   4   4   5   16.30    9.60
  -5  -4  -5  316.27   50.09
   5   4   5  304.47   36.50
  -6  -4  -5  484.45   65.59
   6   4   5  435.06   59.39
  -7  -4  -5   43.20   25.40
   7   4   5    3.40   23.10
   7   4   5   -5.90   10.70
  -8  -4  -5  377.66   59.69
   8   4   5  405.06   53.09
   8   4   5  348.37   46.30
  -9  -4  -5  410.56   51.99
  -9  -4  -5  509.85   69.49
   9   4   5  511.35   56.79
   9   4   5  477.25   64.39
 -10  -4  -5  987.50  107.49
  10   4   5  952.30  121.09
  10   4   5  921.01  111.39
 -11  -4  -5   96.29   15.00
  11   4   5  125.89   25.20
  11   4   5  110.99   41.90
 -12  -4  -5   27.00    8.50
  12   4   5   20.70   46.60
  12   4   5   18.50   21.10
 -13  -4  -5    1.90    7.90
  13   4   5   64.19   53.19
  13   4   5   15.60   22.20
 -14  -4  -5    9.40    8.70
  14   4   5  -33.20   20.20
  14   4   5   14.70   83.49
  15   4   5   80.49  157.58
  15   4   5  149.59   33.20
  13  -5  -5   30.80   24.70
  13  -5  -5  116.19  127.99
  12  -5  -5  152.78   60.69
  12  -5  -5  102.99   53.39
  11  -5  -5  180.48   33.40
  11  -5  -5  262.07   36.50
  11  -5  -5  141.89   47.70
  11  -5  -5   87.69   55.29
  10  -5  -5  327.77   49.10
  10  -5  -5  403.76   50.69
  10  -5  -5  273.57   57.29
   9  -5  -5   50.19   49.60
   9  -5  -5   -0.80   21.40
   9  -5  -5    8.60   21.20
   9  -5  -5   15.20   28.40
   8  -5  -5   25.40   27.20
   8  -5  -5   28.10   47.10
   8  -5  -5   32.40   21.20
   8  -5  -5   64.19   21.30
   7  -5  -5   37.90   19.70
   7  -5  -5    8.30   16.50
   7  -5  -5    6.70   20.20
   7  -5  -5   10.10   40.50
   6  -5  -5   16.50   19.80
   6  -5  -5   13.20   17.20
   6  -5  -5   27.30   15.50
   6  -5  -5  -27.10   37.30
   5  -5  -5  413.16   49.20
   5  -5  -5  350.56   53.49
   5  -5  -5  380.66   73.99
   4  -5  -5   90.49   24.90
   4  -5  -5   87.49   40.20
   4  -5  -5  125.09   21.10
   3  -5  -5  102.69   21.30
   3  -5  -5  133.29   27.90
   3  -5  -5  149.79   47.70
   2  -5  -5 1842.42  202.88
   2  -5  -5 1711.43  195.68
   2  -5  -5 1809.72  193.18
   2  -5  -5 1569.34  189.88
   1  -5  -5 2093.99  230.98
   1  -5  -5 1925.91  231.48
   1  -5  -5 1981.80  228.48
   0  -5  -5  715.23   85.59
   0  -5  -5  634.64   87.79
  -1  -5  -5  224.88   41.70
  -1  -5  -5  240.38   41.70
  -2  -5  -5  849.41  104.49
  -2  -5  -5  928.51  109.09
  -3  -5  -5   46.50   15.70
  -4  -5  -5   37.90   27.30
   4   5   5   11.70   10.30
  -5  -5  -5  792.92   96.89
   5   5   5  739.23   84.19
  -6  -5  -5  719.83   97.59
   6   5   5  772.02   90.09
  -7  -5  -5  179.08   40.40
   7   5   5  165.08   34.20
   7   5   5  184.28   25.30
  -8  -5  -5  471.75   55.49
  -8  -5  -5  564.04   73.89
   8   5   5  492.75   71.19
  -9  -5  -5  466.05   57.79
  -9  -5  -5  609.44   81.79
   9   5   5  494.75   62.49
   9   5   5  599.14   69.49
 -10  -5  -5  156.68   41.30
 -10  -5  -5  127.39   18.00
  10   5   5  147.09   25.80
  10   5   5  120.89   39.10
 -11  -5  -5    1.10    7.90
  11   5   5   14.20   33.70
 -12  -5  -5   26.50    8.70
  12   5   5   -8.20   41.00
  12   5   5   13.40   20.60
 -13  -5  -5    2.60    7.90
  13   5   5   41.30   48.80
  13   5   5   11.80   20.90
  14   5   5   -7.80   69.89
  14   5   5   36.30   22.80
  15   5   5  108.69  147.49
  15   5   5   69.99   24.70
  13  -6  -5  115.39   31.00
  12  -6  -5   85.29   68.89
  11  -6  -5   98.39   60.59
  11  -6  -5  240.08   38.60
  11  -6  -5   55.99  100.69
  11  -6  -5  328.37   42.30
  10  -6  -5   24.60   24.00
  10  -6  -5    5.00   22.60
  10  -6  -5  -48.20   45.80
  10  -6  -5    4.90   44.40
   9  -6  -5   11.50   34.20
   9  -6  -5   51.69   51.99
   9  -6  -5    1.90   23.00
   8  -6  -5  148.39   28.60
   8  -6  -5  181.28   61.59
   8  -6  -5  144.99   32.00
   7  -6  -5   41.10   24.80
   7  -6  -5   -5.80   23.20
   7  -6  -5   47.10   46.80
   7  -6  -5   48.80   19.40
   6  -6  -5  -16.10   21.10
   6  -6  -5  -10.20   40.10
   6  -6  -5   29.40   17.30
   5  -6  -5   15.20   14.80
   5  -6  -5    6.70   32.50
   5  -6  -5   16.90   21.10
   4  -6  -5   13.60   21.00
   4  -6  -5   51.59   15.70
   4  -6  -5   23.30   32.80
   3  -6  -5 1241.48  136.09
   3  -6  -5 1236.68  148.89
   3  -6  -5 1082.89  131.99
   3  -6  -5 1191.48  138.89
   2  -6  -5 2720.43  295.27
   2  -6  -5 2563.24  288.67
   2  -6  -5 2572.74  285.07
   2  -6  -5 2415.96  282.07
   1  -6  -5 1971.40  227.18
   1  -6  -5 2123.19  230.28
   1  -6  -5 1967.20  238.58
   1  -6  -5 2114.79  234.58
   0  -6  -5  380.96   59.39
   0  -6  -5  377.46   61.39
   0  -6  -5  371.66   52.59
  -1  -6  -5  426.56   66.59
  -1  -6  -5  451.45   68.39
  -1  -6  -5  507.15   60.99
  -2  -6  -5   15.70   25.20
  -2  -6  -5   30.30   28.00
  -3  -6  -5   52.79   21.00
  -3  -6  -5   22.10   25.60
  -4  -6  -5  112.89   37.40
   4   6   5  134.69   22.10
  -5  -6  -5 1313.77  171.48
   5   6   5 1465.35  158.98
  -6  -6  -5  145.69   38.70
   6   6   5   87.29   24.90
  -7  -6  -5  571.24   68.59
  -7  -6  -5  659.43   88.09
   7   6   5  607.44   75.89
   7   6   5  653.83   71.09
  -8  -6  -5 1347.57  150.38
  -8  -6  -5 1423.26  165.78
   8   6   5 1340.27  157.78
   8   6   5 1341.97  152.78
  -9  -6  -5  437.76   72.09
  -9  -6  -5  417.36   50.19
   9   6   5  461.95   66.49
   9   6   5  445.06   54.89
 -10  -6  -5    0.20   33.40
 -10  -6  -5  -11.70    7.50
  10   6   5   -0.40   29.00
  10   6   5    7.40   17.20
 -11  -6  -5    6.90    8.10
  11   6   5   46.70   20.10
  11   6   5   17.20   37.20
 -12  -6  -5   20.70    8.50
  12   6   5   17.30   20.20
  12   6   5  -11.20   40.40
 -13  -6  -5   23.20    8.60
  13   6   5   57.89   22.60
  13   6   5   67.39   48.30
 -14  -6  -5   62.39   11.30
  14   6   5   25.90   66.89
  15   6   5  201.88  145.59
  13  -7  -5   41.50   26.70
  12  -7  -5  273.27   42.80
  11  -7  -5   50.19   56.19
  11  -7  -5   72.19   28.00
  11  -7  -5   76.79   32.20
  10  -7  -5   13.20   48.50
  10  -7  -5   12.30   23.00
  10  -7  -5   -8.70   22.60
   9  -7  -5   66.99   28.10
   9  -7  -5  124.79   63.09
   9  -7  -5   77.29   24.50
   8  -7  -5  209.48   43.00
   8  -7  -5  333.27   48.10
   8  -7  -5  362.76   80.79
   7  -7  -5   59.79   52.19
   7  -7  -5   -1.00   23.50
   7  -7  -5    1.70   17.50
   6  -7  -5    6.60   24.20
   6  -7  -5   13.10   17.00
   5  -7  -5   17.20   15.80
   5  -7  -5   69.09   45.40
   5  -7  -5  -28.60   21.30
   4  -7  -5   36.80   15.60
   4  -7  -5   70.59   25.70
   4  -7  -5   89.19   45.20
   3  -7  -5 1253.17  161.58
   3  -7  -5 1270.57  144.19
   3  -7  -5 1355.96  149.09
   3  -7  -5 1213.68  151.18
   2  -7  -5  823.72   95.49
   2  -7  -5  787.12  104.49
   2  -7  -5  830.22  100.49
   2  -7  -5  922.61  114.39
   1  -7  -5 1027.90  119.79
   1  -7  -5  865.61  107.19
   1  -7  -5  902.71  112.59
   1  -7  -5  876.61  101.89
   0  -7  -5   87.09   34.70
   0  -7  -5   77.19   16.90
   0  -7  -5  115.99   28.70
   0  -7  -5  110.89   39.20
  -1  -7  -5 1376.16  156.98
  -1  -7  -5 1265.17  162.78
  -1  -7  -5 1448.76  164.28
  -2  -7  -5   98.89   33.30
  -2  -7  -5  127.09   34.10
  -3  -7  -5   37.20   28.50
  -3  -7  -5   13.60   22.00
  -4  -7  -5  256.57   36.40
  -4  -7  -5  213.98   49.60
  -5  -7  -5   62.29   35.40
   5   7   5   75.39   21.80
   5   7   5   89.39   12.70
  -6  -7  -5  229.38   30.50
  -6  -7  -5  361.36   57.59
   6   7   5  291.27   39.90
  -7  -7  -5 1388.96  172.18
  -7  -7  -5 1331.37  154.58
   7   7   5 1424.66  156.38
   7   7   5 1455.15  160.58
  -8  -7  -5 1336.07  163.28
  -8  -7  -5 1283.17  145.49
   8   7   5 1374.96  153.48
   8   7   5 1283.47  147.79
  -9  -7  -5  240.38   29.60
  -9  -7  -5  195.18   52.69
   9   7   5  241.88   33.40
   9   7   5  214.38   46.20
 -10  -7  -5   31.90   40.90
 -10  -7  -5   40.50   10.10
  10   7   5   37.80   17.70
  10   7   5   40.10   34.70
 -11  -7  -5  116.59   17.50
  11   7   5   72.79   43.50
  11   7   5  154.78   26.80
  12   7   5    4.00   40.60
  13   7   5   55.29   46.80
 -14  -7  -5   29.60    9.40
  14   7   5   33.00   75.49
  13  -8  -5   80.49   35.00
  12  -8  -5   91.69   28.90
  11  -8  -5   59.29   52.49
  11  -8  -5    8.70   23.20
  11  -8  -5   47.70   24.80
  10  -8  -5  -86.49   47.10
  10  -8  -5    2.00   23.10
  10  -8  -5   -4.90   23.70
   9  -8  -5  301.27   41.70
   9  -8  -5  235.18   44.80
   9  -8  -5  175.18   72.09
   8  -8  -5  136.09   28.90
   8  -8  -5   67.19   61.39
   8  -8  -5  136.59   36.30
  -8   8   5  167.28   24.60
   7  -8  -5    1.70   51.19
   7  -8  -5    9.00   19.60
   7  -8  -5   -3.30   26.20
  -7   8   5   -4.90   15.80
   6  -8  -5   18.80   26.10
   6  -8  -5   47.30   51.29
   6  -8  -5   -8.20   16.50
  -6   8   5   33.60   15.60
   5  -8  -5   66.59   49.20
   5  -8  -5    5.80   16.50
   5  -8  -5    9.90   25.40
  -5   8   5  -15.70   14.40
   4  -8  -5  313.27   74.09
   4  -8  -5  434.36   58.69
   4  -8  -5  457.45   62.29
   4  -8  -5  359.06   53.19
   3  -8  -5  486.85  100.29
   3  -8  -5  726.63   80.49
   3  -8  -5  722.83   91.59
   2  -8  -5  724.53   92.09
   2  -8  -5  659.33   79.99
   2  -8  -5  586.94  100.29
   2  -8  -5  761.52   86.09
   1  -8  -5   26.70   37.10
   1  -8  -5  110.19   28.30
   1  -8  -5   74.09   16.50
   1  -8  -5   83.89   33.30
   0  -8  -5 1278.17  154.98
   0  -8  -5 1377.66  146.39
   0  -8  -5 1204.48  140.59
   0  -8  -5 1200.68  153.48
  -1  -8  -5  246.18   32.60
  -1  -8  -5  271.07   42.60
  -1  -8  -5  284.17   47.70
  -1  -8  -5  239.18   50.09
  -2  -8  -5  185.68   40.70
  -2  -8  -5  156.58   42.50
  -3  -8  -5   69.59   27.40
  -3  -8  -5   12.10   32.00
  -4  -8  -5   52.29   35.10
  -4  -8  -5   32.00   22.10
  -5  -8  -5    4.10    7.10
   5   8   5   19.40   17.80
  -6  -8  -5  322.57   36.70
  -6  -8  -5  360.56   63.99
   6   8   5  308.37   44.90
   6   8   5  287.67   39.60
  -7  -8  -5  642.14  103.39
  -7  -8  -5  697.13   79.49
   7   8   5  756.12   81.99
   7   8   5  671.13   87.39
  -8  -8  -5  647.44   72.49
  -8  -8  -5  646.94   98.79
   8   8   5  615.84   82.49
  -9  -8  -5  -20.00   36.90
  -9  -8  -5   17.50    8.50
   9   8   5   13.10   30.10
 -10  -8  -5  510.35   55.29
 -10  -8  -5  419.76   81.69
  10   8   5  393.86   71.09
 -11  -8  -5   77.59   13.50
  11   8   5   53.99   41.60
 -12  -8  -5   -2.10    8.50
  12   8   5   27.40   42.50
 -13  -8  -5   -0.70    8.20
  13   8   5   28.30   47.20
 -14  -8  -5  -10.50    7.70
  14   8   5  -37.10   92.79
  12  -9  -5   10.20   24.00
  11  -9  -5  -14.60   22.30
  11  -9  -5   -4.90   24.00
  10  -9  -5  199.88   45.40
  10  -9  -5  103.69   64.99
  10  -9  -5  148.89   32.00
   9  -9  -5  282.77   43.30
   9  -9  -5  179.68   75.39
   9  -9  -5  317.47   50.29
  -9   9   5  292.87   37.80
   8  -9  -5   70.99   33.20
   8  -9  -5  101.29   24.80
  -8   9   5   62.89   20.30
   7  -9  -5  -13.60   19.50
   7  -9  -5   15.60   30.50
   7  -9  -5   32.90   52.39
  -7   9   5   16.50   16.90
   6  -9  -5   66.69   52.39
   6  -9  -5  -14.60   28.20
   6  -9  -5   23.50   19.30
  -6   9   5   37.10   17.40
   5  -9  -5  236.98   44.30
   5  -9  -5  196.48   67.49
   5  -9  -5  262.47   34.80
  -5   9   5  215.88   33.70
   4  -9  -5  252.07   75.79
   4  -9  -5  425.76   52.39
   4  -9  -5  377.46   58.79
   4  -9  -5  466.15   65.49
   3  -9  -5  671.93   89.29
   3  -9  -5  669.03   76.49
   3  -9  -5  641.74  101.79
   3  -9  -5  645.74   82.49
  -3   9   5  577.94   75.29
   2  -9  -5  119.29   31.70
   2  -9  -5   16.60   31.40
   2  -9  -5   98.09   19.20
   2  -9  -5  103.89   46.40
  -2   9   5   61.19   17.40
   1  -9  -5   48.70   41.30
   1  -9  -5  -12.00   25.80
   1  -9  -5   -4.40   29.30
   1  -9  -5   23.30   12.90
  -1   9   5   58.89   14.80
   0  -9  -5  212.88   48.80
   0  -9  -5  237.38   26.90
   0  -9  -5  108.09   47.20
   0   9   5  152.18   27.50
  -1  -9  -5  670.83   89.49
  -1  -9  -5  658.63   89.99
  -1  -9  -5  595.74   80.59
   1   9   5  592.64   72.89
  -2  -9  -5   34.60   10.50
  -2  -9  -5   71.79   33.50
  -2  -9  -5   30.70   32.60
   2   9   5   21.50   11.80
  -3  -9  -5   20.80    7.70
  -3  -9  -5   16.80   30.30
  -3  -9  -5  -13.90   25.90
   3   9   5   24.90    9.70
  -4  -9  -5   34.60   37.20
  -4  -9  -5    3.80    7.20
   4   9   5   25.80    8.50
  -5  -9  -5   45.50   37.10
  -5  -9  -5   40.90    9.90
   5   9   5   52.39    8.90
  -6  -9  -5  532.75   87.79
  -6  -9  -5  561.74   60.29
   6   9   5  520.95   59.49
   6   9   5  479.75   68.79
  -7  -9  -5  343.87   41.30
  -7  -9  -5  340.27   68.89
   7   9   5  355.76   54.39
  -8  -9  -5   92.89   47.00
  -8  -9  -5  140.19   17.90
   8   9   5   80.19   36.30
  -9  -9  -5   61.69   44.90
   9   9   5   49.70   34.40
 -10  -9  -5  113.59   51.89
  10   9   5  101.49   40.50
 -11  -9  -5   64.09   12.80
  11   9   5   40.10   62.09
 -12  -9  -5    5.80    9.20
  12   9   5  -34.50   37.90
 -13  -9  -5   44.50   11.00
  12 -10  -5   31.50   44.50
  11 -10  -5    7.80   21.10
  11 -10  -5   34.30   23.90
  10 -10  -5  167.28   38.50
  10 -10  -5  116.99   67.59
  10 -10  -5  220.48   36.50
 -10  10   5  207.58   27.60
   9 -10  -5   87.49   38.10
   9 -10  -5  190.18   32.00
   9 -10  -5   77.49   66.79
  -9  10   5  206.38   26.50
   8 -10  -5   23.60   30.50
   8 -10  -5   27.80   55.59
   8 -10  -5   41.90   21.90
  -8  10   5   76.69   18.80
   7 -10  -5  -40.80   51.79
   7 -10  -5   32.40   21.20
   7 -10  -5   51.39   35.10
  -7  10   5   54.89   19.30
   6 -10  -5  156.38   38.70
   6 -10  -5  136.79   27.50
   6 -10  -5   61.69   57.79
  -6  10   5  141.69   25.90
   5 -10  -5  114.89   58.29
   5 -10  -5  155.68   40.00
   5 -10  -5  117.89   26.50
  -5  10   5  172.88   26.70
   4 -10  -5  379.16   49.00
   4 -10  -5  253.87   77.89
  -4  10   5  390.36   47.70
   3 -10  -5  250.57   33.30
   3 -10  -5  161.48   60.29
   3 -10  -5  199.48   63.49
   3 -10  -5  200.38   43.50
  -3  10   5  214.28   31.50
   2 -10  -5  -27.30   29.40
   2 -10  -5   11.90   28.90
   2 -10  -5   45.40   47.60
   2 -10  -5   -5.50   13.60
  -2  10   5   -2.60   15.10
   1 -10  -5  234.38   32.20
   1 -10  -5  178.88   56.99
   1 -10  -5  275.07   52.89
  -1  10   5  240.08   33.00
   0 -10  -5  735.63   93.99
   0 -10  -5  619.84   70.49
   0 -10  -5  699.63   83.09
   0 -10  -5  713.93   99.29
   0 -10  -5  628.84   72.09
   0  10   5  517.75   73.29
  -1 -10  -5  189.58   47.90
  -1 -10  -5  131.99   42.80
  -1 -10  -5  121.29   33.20
  -1 -10  -5  129.29   17.90
   1  10   5  149.79   22.20
  -2 -10  -5    1.00   32.10
  -2 -10  -5   25.70   33.80
  -2 -10  -5    7.50    7.60
   2  10   5    2.40   11.10
  -3 -10  -5   19.00    8.10
  -3 -10  -5    3.40   30.40
  -3 -10  -5    3.20   32.10
   3  10   5   14.80   10.20
  -4 -10  -5   91.69   12.50
  -4 -10  -5   31.60   36.00
   4  10   5   53.39   12.50
  -5 -10  -5  916.21  102.69
  -5 -10  -5 1010.10  128.59
   5  10   5  899.01  102.19
  -6 -10  -5  461.55   50.09
  -6 -10  -5  281.87   73.99
   6  10   5  427.76   49.10
  -7 -10  -5  236.78   30.00
  -7 -10  -5  194.68   58.69
  -8 -10  -5   -0.20    8.70
  -8 -10  -5  -41.00   40.80
   8  10   5  -28.50   43.90
  -9 -10  -5  127.09   52.19
  -9 -10  -5  128.09   17.80
   9  10   5   74.89   40.00
 -10 -10  -5   65.79   12.80
 -10 -10  -5   31.00   47.10
  10  10   5   50.99   37.50
 -11 -10  -5   57.89   12.30
  11  10   5   27.60   38.80
 -12 -10  -5   22.50   10.10
  12  10   5    4.10   49.60
  11 -11  -5   40.60   24.20
  11 -11  -5  112.79   26.70
  10 -11  -5   57.79   24.20
  10 -11  -5   65.69   28.50
 -10  11   5   43.70   15.00
   9 -11  -5   78.29   64.39
   9 -11  -5    5.90   29.20
   9 -11  -5   27.00   23.10
  -9  11   5   15.70   15.80
   8 -11  -5  -25.40   52.99
   8 -11  -5   22.50   20.90
   8 -11  -5   -0.10   30.30
  -8  11   5    0.40   16.40
   7 -11  -5   21.50   31.90
   7 -11  -5   32.40   52.19
   7 -11  -5    4.60   20.20
  -7  11   5   -6.10   17.10
   6 -11  -5   30.80   20.50
   6 -11  -5   33.30   35.00
  -6  11   5    8.40   18.70
   5 -11  -5  110.29   64.79
   5 -11  -5  178.88   45.00
   5 -11  -5  263.17   35.00
  -5  11   5  215.88   33.10
   4 -11  -5  140.69   43.00
   4 -11  -5  131.39   44.10
   4 -11  -5  202.88   65.29
  -4  11   5   96.09   24.10
   3 -11  -5   32.30   17.50
   3 -11  -5  -10.50   31.30
   3 -11  -5  -57.79   31.10
   3 -11  -5   53.79   55.29
  -3  11   5   28.60   18.30
   2 -11  -5  382.36   43.30
   2 -11  -5  365.36   58.89
   2 -11  -5  330.37   66.89
   2 -11  -5  215.38   73.49
   2 -11  -5  445.06   48.20
  -2  11   5  324.37   47.00
   1 -11  -5  654.83   71.69
   1 -11  -5  552.74   91.29
   1 -11  -5  604.44   69.79
   1 -11  -5  517.85  124.99
   1 -11  -5  654.23   85.79
  -1  11   5  584.54   73.49
   0 -11  -5  209.18   26.60
   0 -11  -5  265.17   56.79
   0 -11  -5  204.08   42.90
   0 -11  -5  132.79   56.99
   0  11   5  200.18   29.90
  -1 -11  -5  177.28   41.70
  -1 -11  -5  201.78   24.80
  -1 -11  -5  183.28   55.79
  -1 -11  -5  190.28   50.99
   1  11   5  207.38   28.10
  -2 -11  -5   -6.90    7.70
  -2 -11  -5  -54.49   31.70
  -2 -11  -5   19.30   31.30
  -2 -11  -5   58.19   39.70
   2  11   5   10.30   12.10
  -3 -11  -5   -4.90    8.30
  -3 -11  -5   -5.90   35.20
  -3 -11  -5  -19.70   34.80
   3  11   5   -2.60    9.40
  -4 -11  -5  250.67   30.50
  -4 -11  -5  229.08   56.69
   4  11   5  230.68   29.60
  -5 -11  -5  286.57   90.79
  -5 -11  -5  381.26   44.60
   5  11   5  372.76   43.30
  -6 -11  -5   92.59   53.09
  -6 -11  -5  186.88   23.20
   6  11   5  175.68   22.20
  -7 -11  -5  -12.40   44.30
  -7 -11  -5    2.90    9.20
  -8 -11  -5  117.79   60.39
  -8 -11  -5  279.37   32.80
  -9 -11  -5  134.69   18.90
  -9 -11  -5   87.39   52.89
 -10 -11  -5  165.48   22.60
 -11 -11  -5   20.80    9.90
 -12 -11  -5   14.80    9.90
  10 -12  -5   -7.40   35.40
  10 -12  -5   37.50   21.60
 -10  12   5   35.30   14.20
   9 -12  -5   -4.00   28.40
   9 -12  -5   -0.60   20.20
  -9  12   5    1.80   14.00
   8 -12  -5   -1.20   31.90
   8 -12  -5   -7.30   18.70
   8 -12  -5   10.90   53.39
  -8  12   5   32.60   16.70
   7 -12  -5    2.00   33.60
   7 -12  -5   27.00   55.99
   7 -12  -5   20.10   19.60
  -7  12   5   15.30   17.60
   6 -12  -5  -10.90   32.10
   6 -12  -5   44.20   21.40
   6 -12  -5  -13.60   48.90
  -6  12   5   43.80   19.40
   5 -12  -5  121.69   44.00
   5 -12  -5  199.58   29.40
   5 -12  -5   45.80   59.79
  -5  12   5  160.88   28.10
   4 -12  -5  -13.70   36.10
   4 -12  -5   17.40   36.40
   4 -12  -5   33.70   23.50
   4 -12  -5   40.70   53.19
  -4  12   5  -11.10   17.40
   3 -12  -5   32.10   42.50
   3 -12  -5   57.69   37.20
   3 -12  -5  -14.90   50.79
   3 -12  -5   73.59   19.60
  -3  12   5   80.79   21.20
   2 -12  -5  385.56   45.30
   2 -12  -5  414.06   73.29
   2 -12  -5  339.87   51.49
  -2  12   5  445.46   50.49
   1 -12  -5  168.88   44.70
   1 -12  -5  194.28   23.80
   1 -12  -5  103.99   51.69
   1 -12  -5   87.39   61.19
  -1  12   5  243.88   30.00
   0 -12  -5   11.30   47.10
   0 -12  -5   38.60   10.20
   0 -12  -5    9.70   33.40
   0 -12  -5   21.60   43.80
   0  12   5   -1.70   16.60
  -1 -12  -5   24.60   46.40
  -1 -12  -5   31.10   10.10
  -1 -12  -5  -10.10   32.00
  -1 -12  -5    4.20   40.00
  -2 -12  -5   96.69   45.30
  -2 -12  -5   70.09   13.00
  -2 -12  -5    2.20   34.60
   2  12   5   54.89   18.70
  -3 -12  -5    8.80    9.60
  -3 -12  -5   -1.50   33.90
  -3 -12  -5   21.10   41.80
   3  12   5   -8.40   10.50
  -4 -12  -5   22.50   10.40
  -4 -12  -5   10.60   41.60
   4  12   5   30.10    9.70
  -5 -12  -5   37.80   45.70
  -5 -12  -5   81.09   14.50
   5  12   5   90.39   12.60
  -6 -12  -5  -15.40   29.30
  -6 -12  -5    8.00   41.30
  -6 -12  -5   14.60   10.20
  -7 -12  -5  127.49   17.80
  -7 -12  -5   71.99   33.60
  -8 -12  -5  298.57   37.70
  -9 -12  -5  263.17   34.10
 -10 -12  -5   -4.60    9.10
 -11 -12  -5   14.80    9.70
  10 -13  -5   27.70   19.00
 -10  13   5   18.40   11.60
   9 -13  -5   28.20   18.80
   9 -13  -5  -15.30   28.10
  -9  13   5   15.70   14.00
   8 -13  -5    3.60   30.30
   8 -13  -5  -17.90   17.20
  -8  13   5   18.50   15.30
   7 -13  -5   10.70   17.70
   7 -13  -5   50.09   34.40
   7 -13  -5   73.59   53.89
  -7  13   5  -10.50   15.10
   6 -13  -5   38.50   19.00
   6 -13  -5   21.30   53.69
  -6  13   5   50.59   19.10
   5 -13  -5  -16.20   17.40
   5 -13  -5    1.50   34.50
   5 -13  -5   -1.90   53.59
  -5  13   5   -5.40   17.50
   4 -13  -5   26.60   36.70
   4 -13  -5   17.80   52.49
   4 -13  -5   19.10   21.60
  -4  13   5   18.40   18.60
   3 -13  -5   64.39   46.60
   3 -13  -5   24.80   39.50
   3 -13  -5   56.49   57.69
  -3  13   5  137.89   23.40
   2 -13  -5  245.18   53.69
   2 -13  -5  195.18   74.59
   2 -13  -5  162.38   59.89
   2 -13  -5  315.87   34.00
  -2  13   5  272.17   38.60
   1 -13  -5   99.29   15.70
   1 -13  -5   65.19   39.20
   1 -13  -5   39.10   56.79
   1 -13  -5  126.49   49.50
  -1  13   5  150.98   23.10
   0 -13  -5   18.00    9.40
   0 -13  -5  -40.30   44.30
   0 -13  -5   17.00   41.70
   0 -13  -5   16.60   36.80
   0  13   5   26.90   15.50
  -1 -13  -5   21.00   43.50
  -1 -13  -5  -11.00   33.40
  -1 -13  -5   58.99   53.19
  -1 -13  -5   22.80   10.20
   1  13   5   27.30   14.50
  -2 -13  -5   30.80   10.60
  -2 -13  -5    5.50   42.90
  -2 -13  -5   30.80   33.40
   2  13   5   32.80   12.70
  -3 -13  -5   22.90   42.60
  -3 -13  -5   20.50   34.90
  -3 -13  -5   -4.00    9.50
   3  13   5    8.80   10.10
  -4 -13  -5   72.19   45.70
  -4 -13  -5   29.10   10.60
  -4 -13  -5   14.80   32.90
   4  13   5   32.50    9.40
  -5 -13  -5  140.29   56.99
  -5 -13  -5  171.98   22.30
  -5 -13  -5   66.29   38.30
   5  13   5  176.08   20.80
  -6 -13  -5  -29.10   37.00
  -6 -13  -5    1.00   28.90
  -6 -13  -5   -3.80   11.40
  -7 -13  -5   48.50   31.30
  -7 -13  -5  120.39   16.90
  -8 -13  -5  307.37   38.80
  -9 -13  -5   66.29   13.60
 -10 -13  -5   12.00   10.10
   8 -14  -5  -15.40   37.20
   8 -14  -5    2.90   15.10
  -8  14   5   22.50   14.60
   7 -14  -5   -6.80   33.10
  -7  14   5  -14.50   14.60
   6 -14  -5   -3.00   33.00
  -6  14   5  -32.10   15.10
   5 -14  -5   -8.40   35.60
   5 -14  -5  -20.70   47.60
  -5  14   5   10.70   16.70
   4 -14  -5   24.20   55.09
   4 -14  -5  -27.20   46.30
  -4  14   5   46.30   18.40
   3 -14  -5  288.97   90.79
   3 -14  -5  236.68   49.20
   3 -14  -5  116.89   70.69
   2 -14  -5  417.76   47.90
   2 -14  -5  321.77   74.39
  -2  14   5  431.86   53.89
   1 -14  -5   45.60   46.10
   1 -14  -5   75.19   57.39
   1 -14  -5   45.90   41.00
  -1  14   5  128.69   20.90
   0 -14  -5   32.40   37.60
   0 -14  -5  -10.00   40.20
   0 -14  -5   57.79   11.10
   0 -14  -5  -23.40   47.70
   0  14   5   35.00   16.00
  -1 -14  -5   44.80   11.40
  -1 -14  -5   22.50   38.60
  -1 -14  -5   74.29   48.10
   1  14   5   31.70   13.70
  -2 -14  -5   19.30    9.90
  -2 -14  -5    3.90   60.89
  -2 -14  -5   29.70   37.00
   2  14   5   18.80   11.60
  -3 -14  -5   36.70   35.40
  -3 -14  -5   -1.40    9.70
  -3 -14  -5    0.30   41.90
   3  14   5    4.20    8.90
  -4 -14  -5   75.09   45.30
  -4 -14  -5   38.70   11.60
   4  14   5   38.70   10.10
  -5 -14  -5   19.80   31.10
  -5 -14  -5   18.10   10.60
   5  14   5    2.80    5.90
  -6 -14  -5   48.40   12.10
  -6 -14  -5    9.00   30.50
  -8 -14  -5  204.88   26.60
   7 -15  -5  -17.50   30.70
  -7  15   5   19.50   15.80
   6 -15  -5    2.60   31.60
  -6  15   5  -20.00   14.20
   5 -15  -5  -13.70   31.70
  -5  15   5   -1.30   15.10
   4 -15  -5   12.80   36.30
  -4  15   5  157.48   22.30
   3 -15  -5   41.10   38.60
  -3  15   5   96.79   19.70
   2 -15  -5   69.19   57.49
   2 -15  -5   20.00   38.10
   1 -15  -5   -4.20   51.19
   1 -15  -5    2.80   35.80
   1 -15  -5   10.40    8.70
  -1  15   5   38.10   15.80
   0 -15  -5  132.59   20.00
   0  15   5  180.88   23.60
  -1 -15  -5   13.50    9.60
  -1 -15  -5  -56.79   34.30
   1  15   5   24.30   12.00
  -2 -15  -5   15.90   36.20
  -2 -15  -5    9.20    9.40
   2  15   5    9.90   10.20
  -3 -15  -5   38.00   35.40
  -3 -15  -5   30.20   11.10
   3  15   5   46.60    9.90
  -4 -15  -5   22.40   10.20
  -4 -15  -5    9.60   33.10
   4  15   5    4.60    5.70
  -5 -15  -5   -5.20   30.00
  -6 -15  -5   11.10   31.30
  -7 -15  -5  311.17   41.50
   5 -16  -5    6.90   29.60
   4 -16  -5   21.80   32.80
  -4  16   5   28.50   15.10
   3 -16  -5   27.20   32.60
  -3  16   5   73.99   17.30
   2 -16  -5   10.70   35.10
  -2  16   5   21.20   14.40
   1 -16  -5   40.10   10.10
   1 -16  -5   30.20   35.80
  -1  16   5   57.19   15.40
   0 -16  -5   56.09   38.10
   0 -16  -5   50.99   11.90
   0  16   5   94.69   15.90
  -1 -16  -5   28.30   36.70
  -1 -16  -5   32.50   10.30
   1  16   5   36.90   12.00
  -2 -16  -5   18.40    9.30
  -2 -16  -5  -34.50   34.00
   2  16   5   12.60    8.90
  -3 -16  -5  -17.30    8.70
  -3 -16  -5    9.70   33.50
   3  16   5   14.80   10.60
  -4 -16  -5   16.90    9.80
  -4 -16  -5  -27.30   30.10
   4  16   5   27.20    7.20
  -5 -16  -5   19.20   30.90
   1 -17  -5   18.00   33.00
  -1  17   5   43.90   13.60
   0 -17  -5   57.09   11.40
   0 -17  -5   -3.30   34.10
   0  17   5   82.89   14.30
  -1 -17  -5    0.70    8.30
  -1 -17  -5   -0.90   32.50
   1  17   5    1.80    9.10
  -2 -13   6    2.80   11.30
  -1 -13   6   27.00   10.30
   0 -13   6   12.50    9.30
   1 -13   6   29.10   10.00
  -2  13  -6  185.88   25.20
   2 -13   6  119.19   18.60
  -3  13  -6  199.68   31.20
   3 -13   6  189.08   24.40
  -4  13  -6   77.69   23.40
   4 -13   6   63.69   12.10
   4 -13   6   40.30   38.10
  -5  13  -6  -26.30   20.80
   5 -13   6    1.00   32.80
   5 -13   6   -5.20    7.70
  -6  13  -6   10.50   22.10
   6 -13   6   11.10   30.80
   6 -13   6   -6.50    6.90
  -7  13  -6   78.19   29.20
   7 -13   6   -8.80   29.80
   5  12  -6    9.00   22.30
   4  12  -6   -2.30   20.10
   3  12  -6    3.30   20.50
  -3 -12   6    1.70    9.00
   2  12  -6   10.00   22.80
  -2 -12   6    7.00    9.10
   1  12  -6   -2.60   20.70
  -1 -12   6   31.50   10.40
   0  12  -6   -7.10   18.50
   0 -12   6   19.90    9.90
  -1  12  -6   85.19   21.30
   1 -12   6   99.49   15.60
  -2  12  -6  238.58   37.90
   2 -12   6  267.17   33.20
  -3  12  -6   89.09   26.60
   3 -12   6   93.69   15.30
  -4  12  -6  -52.49   22.10
   4 -12   6   -3.80    9.10
  -5  12  -6  -37.50   23.30
   5 -12   6  -19.00   33.60
   5 -12   6   -1.50    8.40
  -6  12  -6   38.60   27.10
   6 -12   6   23.70   33.10
  -7  12  -6    7.60   25.80
   7 -12   6  -29.80   27.40
   7 -12   6   -4.60    6.40
  -8  12  -6   -8.20   24.90
  -9  12  -6   46.20   30.60
   6  11  -6    7.10   23.10
  -6 -11   6    7.10    7.20
   5  11  -6   16.00   25.50
  -5 -11   6   40.40    9.50
   4  11  -6    3.60   22.90
  -4 -11   6   -2.90    8.40
   3  11  -6    6.20   23.80
  -3 -11   6    4.80    9.30
  -2 -11   6   26.90   10.60
   1  11  -6   18.70   22.60
  -1 -11   6   10.70    9.10
  -1 -11   6   71.69   46.10
   0  11  -6   20.50   22.50
   0 -11   6   43.80   46.80
   0 -11   6   41.40   10.20
  -1  11  -6   63.79   29.90
  -1  11  -6  184.08   27.10
   1 -11   6  107.79   47.60
   1 -11   6   57.59   50.99
   1 -11   6  144.89   18.10
  -2  11  -6  654.33   68.89
  -2  11  -6  424.26   67.39
   2 -11   6  553.74   58.09
   2 -11   6  380.86   83.49
   2 -11   6  379.86   80.39
  -3  11  -6   36.10   25.90
  -3  11  -6  131.89   29.40
   3 -11   6   81.29   62.89
   3 -11   6  -11.10   44.50
  -4  11  -6   15.50   26.50
  -4  11  -6   30.60   24.20
   4 -11   6   32.30   43.80
  -5  11  -6   48.30   25.30
   5 -11   6   36.60   10.10
  -6  11  -6   83.49   30.30
  -7  11  -6   69.39   28.30
   7 -11   6   -9.20    6.70
   7 -11   6  -25.20   30.10
  -8  11  -6   36.00   27.30
  -9  11  -6   33.20   26.40
 -10  11  -6   37.50   25.40
 -11  11  -6   68.89   26.30
   7  10  -6   23.10   24.60
  -7 -10   6   25.60    8.50
   6  10  -6   48.30   26.50
  -6 -10   6  118.89   14.70
   5  10  -6  118.69   33.00
  -5 -10   6  141.09   18.40
   4  10  -6   68.59   43.30
  -4 -10   6   84.19   14.00
   3  10  -6  -18.30   21.90
  -3 -10   6   -0.80    8.60
  -3 -10   6   40.60   43.10
   2  10  -6   -5.10   23.30
  -2 -10   6    1.30    8.40
  -2 -10   6  -21.30   39.20
   1  10  -6  -27.00   21.60
  -1 -10   6  -33.40   37.40
  -1 -10   6  -35.50   32.30
  -1 -10   6   -6.10    7.50
   0  10  -6  118.29   24.50
   0  10  -6   87.09   30.80
   0 -10   6  124.59   16.30
   0 -10   6  109.69   41.20
   0 -10   6   83.39   50.19
  -1  10  -6  788.52   79.79
  -1  10  -6  558.84   80.69
   1 -10   6  538.75   98.19
   1 -10   6  454.85   89.89
   1 -10   6  666.83   71.09
  -2  10  -6  249.97   41.20
  -2  10  -6  272.67   46.20
   2 -10   6  204.78   53.99
   2 -10   6  267.07   31.30
   2 -10   6  182.88   57.89
  -3  10  -6   42.10   28.70
  -3  10  -6  105.19   30.10
   3 -10   6   38.70   41.80
   3 -10   6   62.29   11.30
   3 -10   6   49.10   38.60
  -4  10  -6  109.39   31.60
  -4  10  -6   10.10   28.50
   4 -10   6   93.19   12.70
   4 -10   6   26.20   41.70
  -5  10  -6  131.69   35.00
  -5  10  -6  146.99   36.50
   5 -10   6  114.99   47.30
   5 -10   6  178.68   21.10
  -6  10  -6   14.30   28.00
  -6  10  -6   16.00   24.00
   6 -10   6   30.60   37.30
   6 -10   6    9.50    7.70
   6 -10   6   -4.00   33.60
  -7  10  -6   17.80   27.30
   7 -10   6   -4.60   30.00
   7 -10   6  -11.20    6.90
  -8  10  -6   23.30   27.20
   8 -10   6    4.30   53.99
  -9  10  -6  -18.90   24.60
   9 -10   6   32.40   52.29
 -10  10  -6   77.49   28.50
 -11  10  -6   71.59   26.80
 -12  10  -6  145.49   30.60
   8   9  -6   43.10   26.60
  -8  -9   6   77.69   11.30
   7   9  -6    8.70   23.10
  -7  -9   6   32.50    8.10
   6   9  -6  122.59   34.00
  -6  -9   6  106.39   15.20
   5   9  -6  283.77   51.49
  -5  -9   6  218.28   67.09
  -5  -9   6  357.96   40.80
   4   9  -6   42.40   27.20
  -4  -9   6   38.60   41.80
  -4  -9   6   39.50    9.80
   3   9  -6   65.79   26.50
  -3  -9   6   34.30   41.30
  -3  -9   6   40.20   10.00
   2   9  -6   33.50   23.80
  -2  -9   6   40.60   40.70
   1   9  -6   16.00   24.20
  -1  -9   6   62.19   37.70
  -1  -9   6   57.29   10.20
  -1  -9   6   10.70   39.20
   0   9  -6  308.07   40.50
   0   9  -6  245.68   46.40
   0  -9   6  238.48   87.09
   0  -9   6  262.67   57.29
   0  -9   6  305.07   34.60
  -1   9  -6  228.48   41.40
  -1   9  -6  243.88   37.10
   1  -9   6  178.28   52.29
   1  -9   6  233.08   52.29
   1  -9   6  228.08   27.80
  -2   9  -6   55.29   28.60
  -2   9  -6   96.29   28.20
   2  -9   6   39.70   38.60
   2  -9   6   90.89   12.80
   2  -9   6  126.49   42.10
  -3   9  -6   66.29   27.40
   3  -9   6   68.49   38.40
   3  -9   6   35.30   38.30
   3  -9   6   37.60    9.10
  -4   9  -6  563.94   77.19
  -4   9  -6  624.24   75.69
   4  -9   6  609.64   66.59
   4  -9   6  499.85   87.49
   4  -9   6  543.55   91.49
  -5   9  -6   92.69   32.90
   5  -9   6  122.69   16.40
  -6   9  -6   29.60   27.80
   6  -9   6  -15.20   33.20
   6  -9   6   -3.30    7.20
  -7   9  -6    8.00   26.30
   7  -9   6  -27.70   27.50
   7  -9   6   20.70   36.60
   7  -9   6   -0.20    6.90
  -8   9  -6  -26.40   25.60
  -9   9  -6   71.89   28.80
   9  -9   6   20.80   57.09
 -10   9  -6  147.39   29.90
  10  -9   6   86.99   22.40
  10  -9   6   64.69   57.09
 -11   9  -6  150.48   34.00
  11  -9   6  206.58   31.50
 -12   9  -6   42.10   23.80
 -13   9  -6   45.60   22.90
   9   8  -6   49.00   27.70
   8   8  -6   -3.40   24.70
  -8  -8   6   11.70    6.90
   7   8  -6  105.09   33.80
  -7  -8   6  109.19   14.80
   6   8  -6  283.67   49.50
  -6  -8   6  308.77   35.50
  -6  -8   6  248.28   67.59
   5   8  -6  109.59   31.80
  -5  -8   6  109.19   15.30
  -5  -8   6  128.89   51.59
   4   8  -6   17.90   24.50
  -4  -8   6   39.90   40.50
  -4  -8   6   21.00    7.80
   3   8  -6   22.70   25.10
  -3  -8   6    3.00   37.30
  -3  -8   6   23.20    8.20
   2   8  -6   10.40   21.80
  -2  -8   6  -23.20   33.80
  -2  -8   6   17.60   29.90
   1   8  -6  154.38   32.90
  -1  -8   6  126.79   43.70
  -1  -8   6  154.28   19.00
  -1  -8   6   99.69   38.70
   0   8  -6  508.15   64.89
   0   8  -6  473.75   63.59
   0  -8   6  391.06   76.19
   0  -8   6  502.55   74.09
   0  -8   6  503.15   55.89
  -1   8  -6   -1.90   20.60
  -1   8  -6  -15.40   21.20
   1  -8   6   -0.40   30.30
   1  -8   6    6.90    6.10
   1  -8   6  -16.50   24.90
  -2   8  -6   12.30   24.20
  -2   8  -6    9.00   21.60
   2  -8   6    1.20   28.30
   2  -8   6   41.10   30.20
   2  -8   6    5.00    6.60
  -3   8  -6  166.08   34.80
[truncated: 833,741 more chars]
