# Supplementary material for: Reduction of Rare‐Earth Stannole Sandwich Complexes to Tin‐Based Radical Ligands and Tin–Tin Bonds
Source: Angew Chem Int Ed Engl. 2025 Sep 14;64(45):e202516323. doi: 10.1002/anie.202516323 (PMC12582010; doi:10.1002/anie.202516323)
Supplement: Supplementary file 2 — Supporting Information [file ANIE-64-e202516323-s001.zip › 3Y.cif]

data_try001
_audit_creation_date               2024-09-30
_audit_creation_method
;
Olex2 1.5
(compiled 2024.02.16 svn.r378c4104 for OlexSys, GUI svn.r6928)
;
_shelx_SHELXL_version_number       '2019/1'
_audit_contact_author_address      ?
_audit_contact_author_email        ?
_audit_contact_author_name         ''
_audit_contact_author_phone        ?
_publ_contact_author_id_orcid      ?
_publ_section_references
;
Dolomanov, O.V., Bourhis, L.J., Gildea, R.J, Howard, J.A.K. & Puschmann, H.
 (2009), J. Appl. Cryst. 42, 339-341.

Sheldrick, G.M. (2008). Acta Cryst. A64, 112-122.

Sheldrick, G.M. (2015). Acta Cryst. A71, 3-8.
;
_chemical_name_common              ?
_chemical_name_systematic          ?
_chemical_formula_moiety           'C29 H53 Si2 Sn Y, C18 H36 K N2 O6, 3[C4H8O]'
_chemical_formula_sum              'C59 H113 K N2 O9 Si2 Sn Y'
_chemical_formula_weight           1297.39
_chemical_melting_point            ?
loop_
  _atom_type_symbol
  _atom_type_description
  _atom_type_scat_dispersion_real
  _atom_type_scat_dispersion_imag
  _atom_type_scat_source
 'C' 'C' 0.0137 0.0067 'International Tables Vol C Tables 4.2.6.8 and 6.1.1.4'
 'H' 'H' 0.0000 0.0000 'International Tables Vol C Tables 4.2.6.8 and 6.1.1.4'
 'K' 'K' 0.3778 0.8310 'International Tables Vol C Tables 4.2.6.8 and 6.1.1.4'
 'N' 'N' 0.0241 0.0134 'International Tables Vol C Tables 4.2.6.8 and 6.1.1.4'
 'O' 'O' 0.0389 0.0241 'International Tables Vol C Tables 4.2.6.8 and 6.1.1.4'
 'Si' 'Si' 0.2153 0.2529 'International Tables Vol C Tables 4.2.6.8 and 6.1.1.4'
 'Sn' 'Sn' 0.1164 4.3256 'International Tables Vol C Tables 4.2.6.8 and 6.1.1.4'
 'Y' 'Y' -0.4654 1.5873 'International Tables Vol C Tables 4.2.6.8 and 6.1.1.4'

_shelx_space_group_comment
;
The symmetry employed for this shelxl refinement is uniquely defined
by the following loop, which should always be used as a source of
symmetry information in preference to the above space-group names.
They are only intended as comments.
;
_space_group_crystal_system        'triclinic'
_space_group_IT_number             2
_space_group_name_H-M_alt          'P -1'
_space_group_name_Hall             '-P 1'
loop_
  _space_group_symop_operation_xyz
 'x, y, z'
 '-x, -y, -z'

_cell_length_a                     13.4847(11)
_cell_length_b                     16.3601(14)
_cell_length_c                     16.7402(14)
_cell_angle_alpha                  113.002(4)
_cell_angle_beta                   100.633(4)
_cell_angle_gamma                  92.040(4)
_cell_volume                       3317.3(5)
_cell_formula_units_Z              2
_cell_measurement_reflns_used      9764
_cell_measurement_temperature      100.00
_cell_measurement_theta_max        54.91
_cell_measurement_theta_min        2.55
_shelx_estimated_absorpt_T_max     0.897
_shelx_estimated_absorpt_T_min     0.837
_exptl_absorpt_coefficient_mu      3.695
_exptl_absorpt_correction_T_max    0.7508
_exptl_absorpt_correction_T_min    0.4901
_exptl_absorpt_correction_type     multi-scan
_exptl_absorpt_process_details
;
SADABS-2016/2 (Bruker,2016/2) was used for absorption correction.
wR2(int) was 0.1443 before and 0.0951 after correction.
The Ratio of minimum to maximum transmission is 0.6528.
The \l/2 correction factor is Not present.
;
_exptl_absorpt_special_details     ?
_exptl_crystal_colour              'clear dark red'
_exptl_crystal_colour_lustre       clear
_exptl_crystal_colour_modifier     dark
_exptl_crystal_colour_primary      red
_exptl_crystal_density_diffrn      1.299
_exptl_crystal_density_meas        ?
_exptl_crystal_density_method      ?
_exptl_crystal_description         plate
_exptl_crystal_F_000               1378
_exptl_crystal_size_max            0.05
_exptl_crystal_size_mid            0.04
_exptl_crystal_size_min            0.03
_exptl_transmission_factor_max     ?
_exptl_transmission_factor_min     ?
_diffrn_reflns_av_R_equivalents    0.0665
_diffrn_reflns_av_unetI/netI       0.0495
_diffrn_reflns_Laue_measured_fraction_full  0.996
_diffrn_reflns_Laue_measured_fraction_max  0.990
_diffrn_reflns_limit_h_max         16
_diffrn_reflns_limit_h_min         -16
_diffrn_reflns_limit_k_max         19
_diffrn_reflns_limit_k_min         -19
_diffrn_reflns_limit_l_max         20
_diffrn_reflns_limit_l_min         -20
_diffrn_reflns_number              59160
_diffrn_reflns_point_group_measured_fraction_full  0.996
_diffrn_reflns_point_group_measured_fraction_max  0.990
_diffrn_reflns_theta_full          53.594
_diffrn_reflns_theta_max           55.121
_diffrn_reflns_theta_min           2.555
_diffrn_ambient_temperature        100.00
_diffrn_detector_area_resol_mean   ?
_diffrn_measured_fraction_theta_full  0.996
_diffrn_measured_fraction_theta_max  0.990
_diffrn_measurement_device_type    'Bruker APEX-II CCD'
_diffrn_measurement_method         '\f and \w scans'
_diffrn_radiation_type             GaK\a
_diffrn_radiation_wavelength       1.34139
_diffrn_source                     ?
_diffrn_source_current             3.57
_diffrn_source_power               0.24886469999999997
_diffrn_source_voltage             69.71
_diffrn_standards_number           0
_reflns_Friedel_coverage           0.000
_reflns_Friedel_fraction_full      .
_reflns_Friedel_fraction_max       .
_reflns_number_gt                  10394
_reflns_number_total               12593
_reflns_special_details
;
 Reflections were merged by SHELXL according to the crystal
 class for the calculation of statistics and refinement.
 
 Structure factors included contributions from the .fab file.
 
 _reflns_Friedel_fraction is defined as the number of unique
 Friedel pairs measured divided by the number that would be
 possible theoretically, ignoring centric projections and
 systematic absences.
;
_reflns_threshold_expression       'I > 2\s(I)'
_computing_cell_refinement         'SAINT V8.40B (?, 2016)'
_computing_data_collection         ?
_computing_data_reduction          'SAINT V8.40B (?, 2016)'
_computing_molecular_graphics      'Olex2 1.5 (Dolomanov et al., 2009)'
_computing_publication_material    'Olex2 1.5 (Dolomanov et al., 2009)'
_computing_structure_refinement    'XL  (Sheldrick, 2008)'
_computing_structure_solution      'SHELXT 2018/2 (Sheldrick, 2018)'
_refine_diff_density_max           1.784
_refine_diff_density_min           -1.932
_refine_diff_density_rms           0.112
_refine_ls_extinction_coef         0.00125(17)
_refine_ls_extinction_expression  
 'Fc^*^=kFc[1+0.001xFc^2^\l^3^/sin(2\q)]^-1/4^'
_refine_ls_extinction_method       'SHELXL-2019/1 (Sheldrick 2019)'
_refine_ls_goodness_of_fit_ref     1.127
_refine_ls_hydrogen_treatment      constr
_refine_ls_matrix_type             full
_refine_ls_number_parameters       559
_refine_ls_number_reflns           12593
_refine_ls_number_restraints       0
_refine_ls_R_factor_all            0.0676
_refine_ls_R_factor_gt             0.0592
_refine_ls_restrained_S_all        1.127
_refine_ls_shift/su_max            0.001
_refine_ls_shift/su_mean           0.000
_refine_ls_structure_factor_coef   Fsqd
_refine_ls_weighting_details      
 'w=1/[\s^2^(Fo^2^)+(0.1148P)^2^+0.8403P] where P=(Fo^2^+2Fc^2^)/3'
_refine_ls_weighting_scheme        calc
_refine_ls_wR_factor_gt            0.1705
_refine_ls_wR_factor_ref           0.1778
_refine_special_details            ?
_olex2_refinement_description
;
1. Others
 Fixed Uiso: H00D(0.07) H00E(0.07) H00F(0.07) H00A(0.068) H00B(0.068)
 H00C(0.068) H00K(0.086) H00L(0.086) H00M(0.086) H01Z(0.091) HN(0.091)
 HO(0.091) H01J(0.079) H01K(0.079) H01L(0.079) H01Y(0.085) HL(0.085) HM(0.085)
 H00G(0.069) H00H(0.069) H00J(0.069) H01M(0.08) H01N(0.08) H01O(0.08)
 H00I(0.05) H00R(0.056) H01P(0.09) H01Q(0.09) H01R(0.09) H1(0.104) HS(0.104)
 HT(0.104) H01A(0.091) H01B(0.091) H01C(0.091) H2(0.113) HU(0.113) HV(0.113)
 H01(0.1) HQ(0.1) HR(0.1) H01G(0.1) H01H(0.1) H01I(0.1) H01S(0.086) H01T(0.086)
 H01U(0.086) H01V(0.096) H01W(0.096) H01X(0.096) H01D(0.086) H01E(0.086)
 H01F(0.086) H00N(0.058) H00O(0.058) H00P(0.059) H00Q(0.059) H00S(0.059)
 H00T(0.059) H00U(0.057) H00V(0.057) H00W(0.066) H00X(0.066) H(0.059)
 H00Y(0.059) H00Z(0.062) HA(0.062) H10(0.07) HI(0.07) H11(0.074) HJ(0.074)
 H12(0.074) HK(0.074) H13(0.071) HP(0.071) H3(0.055) HB(0.055) H4(0.07)
 HC(0.07) H5(0.067) HD(0.067) H6(0.067) HE(0.067) H7(0.058) HF(0.058) H8(0.06)
 HG(0.06) H9(0.073) HH(0.073)
 Fixed X: H00D(0.835907) H00E(0.734616) H00F(0.743619) H00A(0.631913)
 H00B(0.617964) H00C(0.607596) H00K(1.05846) H00L(1.087206) H00M(0.971484)
 H01Z(0.896004) HN(1.008911) HO(0.961887) H01J(1.147195) H01K(1.180581)
 H01L(1.189039) H01Y(0.704409) HL(0.610019) HM(0.610876) H00G(0.855487)
 H00H(0.761526) H00J(0.833753) H01M(0.564725) H01N(0.57808) H01O(0.642186)
 H00I(0.741586) H00R(1.021896) H01P(0.683135) H01Q(0.723786) H01R(0.604372)
 H1(0.573983) HS(0.683488) HT(0.664845) H01A(0.529727) H01B(0.590109)
 H01C(0.613395) H2(0.921351) HU(0.820392) HV(0.924529) H01(0.908848)
 HQ(0.804141) HR(0.893044) H01G(1.058061) H01H(1.067438) H01I(1.058353)
 H01S(1.055238) H01T(1.073874) H01U(1.089597) H01V(0.967774) H01W(0.960715)
 H01X(0.859301) H01D(0.805949) H01E(0.904895) H01F(0.881576) H00N(0.311808)
 H00O(0.289317) H00P(0.235067) H00Q(0.165033) H00S(0.398847) H00T(0.441342)
 H00U(0.600097) H00V(0.556315) H00W(0.629873) H00X(0.579038) H(0.643337)
 H00Y(0.746682) H00Z(0.261474) HA(0.374393) H10(0.458217) HI(0.480105)
 H11(0.472573) HJ(0.527046) H12(0.652522) HK(0.653255) H13(0.713722)
 HP(0.597535) H3(0.574877) HB(0.682229) H4(0.376062) HC(0.317679) H5(0.149477)
 HD(0.199428) H6(0.117246) HE(0.195953) H7(0.755586) HF(0.753703) H8(0.260896)
 HG(0.271101) H9(0.700089) HH(0.73548)
 Fixed Y: H00D(0.321817) H00E(0.272382) H00F(0.280504) H00A(0.159981)
 H00B(0.128678) H00C(0.055951) H00K(0.38358) H00L(0.420958) H00M(0.41086)
 H01Z(0.298329) HN(0.326736) HO(0.223811) H01J(0.17231) H01K(0.269021)
 H01L(0.254107) H01Y(-0.015981) HL(-0.090323) HM(0.007968) H00G(-0.165718)
 H00H(-0.217944) H00J(-0.139742) H01M(-0.0977) H01N(-0.186857) H01O(-0.163908)
 H00I(0.207029) H00R(0.156057) H01P(-0.028109) H01Q(-0.086865) H01R(-0.082933)
 H1(-0.015127) HS(-0.047211) HT(0.053127) H01A(0.052139) H01B(0.138693)
 H01C(0.114613) H2(0.078558) HU(0.009217) HV(-0.024508) H01(-0.140382) HQ(-
 0.105601) HR(-0.109246) H01G(-0.003338) H01H(0.058491) H01I(-0.04799)
 H01S(0.304669) H01T(0.392381) H01U(0.296823) H01V(0.317281) H01W(0.414907)
 H01X(0.348024) H01D(0.36145) H01E(0.431084) H01F(0.344806) H00N(0.515461)
 H00O(0.607864) H00P(0.528231) H00Q(0.496005) H00S(0.244999) H00T(0.201929)
 H00U(0.296631) H00V(0.32827) H00W(0.659117) H00X(0.638449) H(0.580105)
 H00Y(0.538769) H00Z(0.112895) HA(0.132652) H10(0.672681) HI(0.586848)
 H11(0.215385) HJ(0.136812) H12(0.247219) HK(0.248665) H13(0.545964)
 HP(0.513107) H3(0.478116) HB(0.438822) H4(0.093038) HC(0.177243) H5(0.22578)
 HD(0.242421) H6(0.366431) HE(0.38102) H7(0.593106) HF(0.486773) H8(0.19291)
 HG(0.299605) H9(0.399388) HH(0.40002)
 Fixed Z: H00D(0.626913) H00E(0.632725) H00F(0.542048) H00A(0.477157)
 H00B(0.554223) H00C(0.454772) H00K(0.636529) H00L(0.74267) H00M(0.692269)
 H01Z(0.776092) HN(0.835965) HO(0.790474) H01J(0.68755) H01K(0.767113)
 H01L(0.668373) H01Y(0.647834) HL(0.588919) HM(0.590052) H00G(0.47732)
 H00H(0.490635) H00J(0.57457) H01M(0.386761) H01N(0.403612) H01O(0.341989)
 H00I(0.352303) H00R(0.303516) H01P(0.312269) H01Q(0.225841) H01R(0.220039)
 H1(0.103445) HS(0.093534) HT(0.107715) H01A(0.24051) H01B(0.241584)
 H01C(0.326595) H2(0.098412) HU(0.06374) HV(0.037601) H01(0.102455)
 HQ(0.126073) HR(0.202077) H01G(0.24806) H01H(0.195036) H01I(0.144314)
 H01S(0.489623) H01T(0.471367) H01U(0.40061) H01V(0.279405) H01W(0.351387)
 H01X(0.295848) H01D(0.433654) H01E(0.490668) H01F(0.510068) H00N(0.160598)
 H00O(0.232668) H00P(0.312505) H00Q(0.21461) H00S(0.448181) H00T(0.359039)
 H00U(0.4283) H00V(0.517169) H00W(0.310015) H00X(0.380134) H(0.46926)
 H00Y(0.488639) H00Z(0.16874) HA(0.227488) H10(0.279132) HI(0.198598)
 H11(0.03242) HJ(0.050539) H12(0.16629) HK(0.071009) H13(0.214695) HP(0.164531)
 H3(0.529375) HB(0.534048) H4(0.076712) HC(0.078221) H5(0.218182) HD(0.145556)
 H6(0.224259) HE(0.314609) H7(0.379154) HF(0.336397) H8(0.332869) HG(0.371515)
 H9(0.109228) HH(0.206482)
;
_atom_sites_solution_hydrogens     geom
_atom_sites_solution_primary       dual
_atom_sites_solution_secondary     ?
loop_
  _atom_site_label
  _atom_site_type_symbol
  _atom_site_fract_x
  _atom_site_fract_y
  _atom_site_fract_z
  _atom_site_U_iso_or_equiv
  _atom_site_adp_type
  _atom_site_occupancy
  _atom_site_site_symmetry_order
  _atom_site_calc_flag
  _atom_site_refinement_flags_posn
  _atom_site_refinement_flags_adp
  _atom_site_refinement_flags_occupancy
  _atom_site_disorder_assembly
  _atom_site_disorder_group
 Sn1 Sn 0.95004(2) 0.04212(2) 0.57992(2) 0.03724(13) Uani 1 1 d . . . . .
 Y1 Y 0.89029(3) 0.09274(2) 0.42117(3) 0.03814(13) Uani 1 1 d . . . . .
 Si1 Si 1.01618(10) 0.26588(8) 0.68200(9) 0.0445(3) Uani 1 1 d . . . . .
 Si2 Si 0.71786(9) -0.07542(7) 0.49496(9) 0.0426(3) Uani 1 1 d . . . . .
 C1 C 0.9347(3) 0.1797(3) 0.5812(3) 0.0412(10) Uani 1 1 d . . . . .
 C2 C 0.8256(3) 0.1845(3) 0.5640(3) 0.0387(9) Uani 1 1 d . . . . .
 C3 C 0.7579(3) 0.1058(3) 0.5194(3) 0.0377(9) Uani 1 1 d . . . . .
 C4 C 0.7938(3) 0.0184(3) 0.4945(3) 0.0385(9) Uani 1 1 d . . . . .
 C5 C 0.7810(4) 0.2726(3) 0.5941(3) 0.0465(10) Uani 1 1 d . . . . .
 H00D H 0.835907 0.321817 0.626913 0.070 Uiso 1 1 calc R U . . .
 H00E H 0.734616 0.272382 0.632725 0.070 Uiso 1 1 calc R U . . .
 H00F H 0.743619 0.280504 0.542048 0.070 Uiso 1 1 calc R U . . .
 C6 C 0.6435(3) 0.1133(3) 0.4996(3) 0.0450(10) Uani 1 1 d . . . . .
 H00A H 0.631913 0.159981 0.477157 0.068 Uiso 1 1 calc R U . . .
 H00B H 0.617964 0.128678 0.554223 0.068 Uiso 1 1 calc R U . . .
 H00C H 0.607596 0.055951 0.454772 0.068 Uiso 1 1 calc R U . . .
 C7 C 1.0357(4) 0.3848(3) 0.6892(4) 0.0572(13) Uani 1 1 d . . . . .
 H00K H 1.058460 0.383580 0.636529 0.086 Uiso 1 1 calc R U . . .
 H00L H 1.087206 0.420958 0.742670 0.086 Uiso 1 1 calc R U . . .
 H00M H 0.971484 0.410860 0.692269 0.086 Uiso 1 1 calc R U . . .
 C8 C 0.9646(4) 0.2804(4) 0.7833(4) 0.0608(13) Uani 1 1 d . . . . .
 H01Z H 0.896004 0.298329 0.776092 0.091 Uiso 1 1 calc R U . . .
 HN H 1.008911 0.326736 0.835965 0.091 Uiso 1 1 calc R U . . .
 HO H 0.961887 0.223811 0.790474 0.091 Uiso 1 1 calc R U . . .
 C9 C 1.1491(4) 0.2369(3) 0.7039(3) 0.0528(12) Uani 1 1 d . . . . .
 H01J H 1.147195 0.172310 0.687550 0.079 Uiso 1 1 calc R U . . .
 H01K H 1.180581 0.269021 0.767113 0.079 Uiso 1 1 calc R U . . .
 H01L H 1.189039 0.254107 0.668373 0.079 Uiso 1 1 calc R U . . .
 C10 C 0.6530(4) -0.0391(3) 0.5921(4) 0.0564(13) Uani 1 1 d . . . . .
 H01Y H 0.704409 -0.015981 0.647834 0.085 Uiso 1 1 calc R U . . .
 HL H 0.610019 -0.090323 0.588919 0.085 Uiso 1 1 calc R U . . .
 HM H 0.610876 0.007968 0.590052 0.085 Uiso 1 1 calc R U . . .
 C11 C 0.8023(4) -0.1599(3) 0.5113(3) 0.0462(10) Uani 1 1 d . . . . .
 H00G H 0.855487 -0.165718 0.477320 0.069 Uiso 1 1 calc R U . . .
 H00H H 0.761526 -0.217944 0.490635 0.069 Uiso 1 1 calc R U . . .
 H00J H 0.833753 -0.139742 0.574570 0.069 Uiso 1 1 calc R U . . .
 C12 C 0.6132(4) -0.1385(3) 0.3948(4) 0.0536(12) Uani 1 1 d . . . . .
 H01M H 0.564725 -0.097700 0.386761 0.080 Uiso 1 1 calc R U . . .
 H01N H 0.578080 -0.186857 0.403612 0.080 Uiso 1 1 calc R U . . .
 H01O H 0.642186 -0.163908 0.341989 0.080 Uiso 1 1 calc R U . . .
 C13 C 0.7950(3) 0.1776(3) 0.3274(3) 0.0421(10) Uani 1 1 d . . . . .
 H00I H 0.741586 0.207029 0.352303 0.050 Uiso 1 1 calc R U . . .
 C14 C 0.7836(4) 0.0884(3) 0.2630(3) 0.0429(10) Uani 1 1 d . . . . .
 C15 C 0.8831(4) 0.0705(3) 0.2440(3) 0.0439(10) Uani 1 1 d . . . . .
 C16 C 0.9508(4) 0.1497(3) 0.3002(3) 0.0468(10) Uani 1 1 d . . . . .
 H00R H 1.021896 0.156057 0.303516 0.056 Uiso 1 1 calc R U . . .
 C17 C 0.8978(3) 0.2169(3) 0.3496(3) 0.0430(10) Uani 1 1 d . . . . .
 C18 C 0.6718(5) -0.0487(3) 0.2476(4) 0.0602(13) Uani 1 1 d . . . . .
 H01P H 0.683135 -0.028109 0.312269 0.090 Uiso 1 1 calc R U . . .
 H01Q H 0.723786 -0.086865 0.225841 0.090 Uiso 1 1 calc R U . . .
 H01R H 0.604372 -0.082933 0.220039 0.090 Uiso 1 1 calc R U . . .
 C19 C 0.6474(5) 0.0032(4) 0.1231(4) 0.0695(16) Uani 1 1 d . . . . .
 H1 H 0.573983 -0.015127 0.103445 0.104 Uiso 1 1 calc R U . . .
 HS H 0.683488 -0.047211 0.093534 0.104 Uiso 1 1 calc R U . . .
 HT H 0.664845 0.053127 0.107715 0.104 Uiso 1 1 calc R U . . .
 C20 C 0.5952(4) 0.0898(4) 0.2615(4) 0.0604(13) Uani 1 1 d . . . . .
 H01A H 0.529727 0.052139 0.240510 0.091 Uiso 1 1 calc R U . . .
 H01B H 0.590109 0.138693 0.241584 0.091 Uiso 1 1 calc R U . . .
 H01C H 0.613395 0.114613 0.326595 0.091 Uiso 1 1 calc R U . . .
 C21 C 0.6784(4) 0.0326(3) 0.2232(3) 0.0508(11) Uani 1 1 d . . . . .
 C22 C 0.8944(6) 0.0170(4) 0.0844(4) 0.0756(18) Uani 1 1 d . . . . .
 H2 H 0.921351 0.078558 0.098412 0.113 Uiso 1 1 calc R U . . .
 HU H 0.820392 0.009217 0.063740 0.113 Uiso 1 1 calc R U . . .
 HV H 0.924529 -0.024508 0.037601 0.113 Uiso 1 1 calc R U . . .
 C23 C 0.8779(5) -0.0980(4) 0.1480(4) 0.0667(15) Uani 1 1 d . . . . .
 H01 H 0.908848 -0.140382 0.102455 0.100 Uiso 1 1 calc R U . . .
 HQ H 0.804141 -0.105601 0.126073 0.100 Uiso 1 1 calc R U . . .
 HR H 0.893044 -0.109246 0.202077 0.100 Uiso 1 1 calc R U . . .
 C24 C 1.0366(5) 0.0015(4) 0.1910(4) 0.0669(15) Uani 1 1 d . . . . .
 H01G H 1.058061 -0.003338 0.248060 0.100 Uiso 1 1 calc R U . . .
 H01H H 1.067438 0.058491 0.195036 0.100 Uiso 1 1 calc R U . . .
 H01I H 1.058353 -0.047990 0.144314 0.100 Uiso 1 1 calc R U . . .
 C26 C 0.9211(5) -0.0026(3) 0.1687(4) 0.0582(13) Uani 1 1 d . . . . .
 C27 C 1.0491(4) 0.3284(3) 0.4437(4) 0.0570(13) Uani 1 1 d . . . . .
 H01S H 1.055238 0.304669 0.489623 0.086 Uiso 1 1 calc R U . . .
 H01T H 1.073874 0.392381 0.471367 0.086 Uiso 1 1 calc R U . . .
 H01U H 1.089597 0.296823 0.400610 0.086 Uiso 1 1 calc R U . . .
 C28 C 0.9308(5) 0.3522(4) 0.3242(4) 0.0638(14) Uani 1 1 d . . . . .
 H01V H 0.967774 0.317281 0.279405 0.096 Uiso 1 1 calc R U . . .
 H01W H 0.960715 0.414907 0.351387 0.096 Uiso 1 1 calc R U . . .
 H01X H 0.859301 0.348024 0.295848 0.096 Uiso 1 1 calc R U . . .
 C29 C 0.8772(4) 0.3678(3) 0.4637(4) 0.0575(13) Uani 1 1 d . . . . .
 H01D H 0.805949 0.361450 0.433654 0.086 Uiso 1 1 calc R U . . .
 H01E H 0.904895 0.431084 0.490668 0.086 Uiso 1 1 calc R U . . .
 H01F H 0.881576 0.344806 0.510068 0.086 Uiso 1 1 calc R U . . .
 C30 C 0.9380(4) 0.3150(3) 0.3964(3) 0.0464(10) Uani 1 1 d . . . . .
 K1 K 0.46489(7) 0.38646(6) 0.26952(6) 0.0422(2) Uani 1 1 d . . . . .
 O00A O 0.4608(3) 0.2105(2) 0.1473(2) 0.0525(8) Uani 1 1 d . . . . .
 O00B O 0.5905(3) 0.3504(2) 0.1495(2) 0.0556(8) Uani 1 1 d . . . . .
 O006 O 0.4625(2) 0.3358(2) 0.4144(2) 0.0435(7) Uani 1 1 d . . . . .
 O007 O 0.6277(2) 0.4470(2) 0.4186(2) 0.0440(7) Uani 1 1 d . . . . .
 O008 O 0.2589(2) 0.4091(2) 0.2283(2) 0.0496(8) Uani 1 1 d . . . . .
 O009 O 0.4071(3) 0.5566(2) 0.2785(2) 0.0480(7) Uani 1 1 d . . . . .
 N00C N 0.3028(3) 0.2429(2) 0.2497(3) 0.0476(9) Uani 1 1 d . . . . .
 N00D N 0.6246(3) 0.5290(2) 0.2920(3) 0.0469(9) Uani 1 1 d . . . . .
 C00L C 0.3096(4) 0.5479(3) 0.2239(3) 0.0486(11) Uani 1 1 d . . . . .
 H00N H 0.311808 0.515461 0.160598 0.058 Uiso 1 1 calc R U . . .
 H00O H 0.289317 0.607864 0.232668 0.058 Uiso 1 1 calc R U . . .
 C00N C 0.2342(4) 0.4977(3) 0.2483(3) 0.0495(11) Uani 1 1 d . . . . .
 H00P H 0.235067 0.528231 0.312505 0.059 Uiso 1 1 calc R U . . .
 H00Q H 0.165033 0.496005 0.214610 0.059 Uiso 1 1 calc R U . . .
 C00Q C 0.4054(4) 0.2513(3) 0.3929(3) 0.0489(11) Uani 1 1 d . . . . .
 H00S H 0.398847 0.244999 0.448181 0.059 Uiso 1 1 calc R U . . .
 H00T H 0.441342 0.201929 0.359039 0.059 Uiso 1 1 calc R U . . .
 C00S C 0.5614(4) 0.3414(3) 0.4650(3) 0.0477(11) Uani 1 1 d . . . . .
 H00U H 0.600097 0.296631 0.428300 0.057 Uiso 1 1 calc R U . . .
 H00V H 0.556315 0.328270 0.517169 0.057 Uiso 1 1 calc R U . . .
 C00T C 0.5825(4) 0.6157(3) 0.3167(4) 0.0552(12) Uani 1 1 d . . . . .
 H00W H 0.629873 0.659117 0.310015 0.066 Uiso 1 1 calc R U . . .
 H00X H 0.579038 0.638449 0.380134 0.066 Uiso 1 1 calc R U . . .
 C00W C 0.6844(4) 0.5314(3) 0.4434(3) 0.0495(11) Uani 1 1 d . . . . .
 H H 0.643337 0.580105 0.469260 0.059 Uiso 1 1 calc R U . . .
 H00Y H 0.746682 0.538769 0.488639 0.059 Uiso 1 1 calc R U . . .
 C00Y C 0.3248(4) 0.1550(3) 0.1917(3) 0.0519(11) Uani 1 1 d . . . . .
 H00Z H 0.261474 0.112895 0.168740 0.062 Uiso 1 1 calc R U . . .
 HA H 0.374393 0.132652 0.227488 0.062 Uiso 1 1 calc R U . . .
 C01C C 0.4786(4) 0.6117(4) 0.2626(4) 0.0584(13) Uani 1 1 d . . . . .
 H10 H 0.458217 0.672681 0.279132 0.070 Uiso 1 1 calc R U . . .
 HI H 0.480105 0.586848 0.198598 0.070 Uiso 1 1 calc R U . . .
 C01G C 0.5141(5) 0.1999(4) 0.0786(4) 0.0613(14) Uani 1 1 d . . . . .
 H11 H 0.472573 0.215385 0.032420 0.074 Uiso 1 1 calc R U . . .
 HJ H 0.527046 0.136812 0.050539 0.074 Uiso 1 1 calc R U . . .
 C01H C 0.6128(5) 0.2595(3) 0.1171(4) 0.0616(14) Uani 1 1 d . . . . .
 H12 H 0.652522 0.247219 0.166290 0.074 Uiso 1 1 calc R U . . .
 HK H 0.653255 0.248665 0.071009 0.074 Uiso 1 1 calc R U . . .
 C01M C 0.6538(4) 0.5045(4) 0.2066(4) 0.0588(13) Uani 1 1 d . . . . .
 H13 H 0.713722 0.545964 0.214695 0.071 Uiso 1 1 calc R U . . .
 HP H 0.597535 0.513107 0.164531 0.071 Uiso 1 1 calc R U . . .
 C010 C 0.6151(4) 0.4330(3) 0.4952(3) 0.0461(10) Uani 1 1 d . . . . .
 H3 H 0.574877 0.478116 0.529375 0.055 Uiso 1 1 calc R U . . .
 HB H 0.682229 0.438822 0.534048 0.055 Uiso 1 1 calc R U . . .
 C011 C 0.3662(4) 0.1548(3) 0.1146(4) 0.0580(13) Uani 1 1 d . . . . .
 H4 H 0.376062 0.093038 0.076712 0.070 Uiso 1 1 calc R U . . .
 HC H 0.317679 0.177243 0.078221 0.070 Uiso 1 1 calc R U . . .
 C012 C 0.2044(4) 0.2618(3) 0.2102(4) 0.0554(12) Uani 1 1 d . . . . .
 H5 H 0.149477 0.225780 0.218182 0.067 Uiso 1 1 calc R U . . .
 HD H 0.199428 0.242421 0.145556 0.067 Uiso 1 1 calc R U . . .
 C013 C 0.1872(4) 0.3592(4) 0.2493(4) 0.0555(12) Uani 1 1 d . . . . .
 H6 H 0.117246 0.366431 0.224259 0.067 Uiso 1 1 calc R U . . .
 HE H 0.195953 0.381020 0.314609 0.067 Uiso 1 1 calc R U . . .
 C016 C 0.7127(4) 0.5359(3) 0.3614(3) 0.0486(11) Uani 1 1 d . . . . .
 H7 H 0.755586 0.593106 0.379154 0.058 Uiso 1 1 calc R U . . .
 HF H 0.753703 0.486773 0.336397 0.058 Uiso 1 1 calc R U . . .
 C017 C 0.3032(4) 0.2466(3) 0.3390(3) 0.0499(11) Uani 1 1 d . . . . .
 H8 H 0.260896 0.192910 0.332869 0.060 Uiso 1 1 calc R U . . .
 HG H 0.271101 0.299605 0.371515 0.060 Uiso 1 1 calc R U . . .
 C019 C 0.6789(4) 0.4101(4) 0.1657(4) 0.0611(13) Uani 1 1 d . . . . .
 H9 H 0.700089 0.399388 0.109228 0.073 Uiso 1 1 calc R U . . .
 HH H 0.735480 0.400020 0.206482 0.073 Uiso 1 1 calc R U . . .

loop_
  _atom_site_aniso_label
  _atom_site_aniso_U_11
  _atom_site_aniso_U_22
  _atom_site_aniso_U_33
  _atom_site_aniso_U_23
  _atom_site_aniso_U_13
  _atom_site_aniso_U_12
 Sn1 0.03442(18) 0.03303(18) 0.0425(2) 0.01271(13) 0.00870(12) 0.01105(11)
 Y1 0.0383(2) 0.0362(2) 0.0420(2) 0.01532(17) 0.01281(17) 0.01449(16)
 Si1 0.0397(6) 0.0372(6) 0.0486(7) 0.0080(5) 0.0116(5) 0.0066(5)
 Si2 0.0370(6) 0.0332(6) 0.0559(7) 0.0145(5) 0.0132(5) 0.0088(5)
 C1 0.039(2) 0.0282(19) 0.053(3) 0.0115(18) 0.012(2) 0.0139(16)
 C2 0.040(2) 0.0275(19) 0.043(2) 0.0083(17) 0.0069(18) 0.0088(16)
 C3 0.033(2) 0.036(2) 0.042(2) 0.0118(18) 0.0103(18) 0.0124(16)
 C4 0.034(2) 0.037(2) 0.048(2) 0.0190(18) 0.0112(18) 0.0089(17)
 C5 0.041(2) 0.036(2) 0.058(3) 0.013(2) 0.011(2) 0.0101(18)
 C6 0.036(2) 0.043(2) 0.054(3) 0.018(2) 0.009(2) 0.0118(18)
 C7 0.048(3) 0.040(2) 0.072(4) 0.010(2) 0.011(3) 0.004(2)
 C8 0.059(3) 0.061(3) 0.053(3) 0.009(2) 0.021(3) 0.010(2)
 C9 0.045(3) 0.055(3) 0.046(3) 0.010(2) 0.004(2) 0.007(2)
 C10 0.055(3) 0.048(3) 0.075(4) 0.025(2) 0.033(3) 0.015(2)
 C11 0.047(3) 0.041(2) 0.053(3) 0.020(2) 0.013(2) 0.0121(19)
 C12 0.043(3) 0.037(2) 0.073(3) 0.013(2) 0.013(2) 0.0039(19)
 C13 0.042(2) 0.042(2) 0.047(3) 0.0188(19) 0.014(2) 0.0172(18)
 C14 0.048(3) 0.039(2) 0.043(2) 0.0176(19) 0.010(2) 0.0094(19)
 C15 0.050(3) 0.043(2) 0.040(2) 0.0161(19) 0.013(2) 0.0115(19)
 C16 0.044(2) 0.043(2) 0.057(3) 0.022(2) 0.016(2) 0.0130(19)
 C17 0.038(2) 0.044(2) 0.050(3) 0.020(2) 0.012(2) 0.0117(18)
 C18 0.060(3) 0.048(3) 0.070(4) 0.021(3) 0.015(3) 0.001(2)
 C19 0.065(4) 0.070(4) 0.052(3) 0.010(3) -0.002(3) 0.011(3)
 C20 0.047(3) 0.060(3) 0.063(3) 0.016(3) 0.003(2) 0.004(2)
 C21 0.051(3) 0.042(2) 0.050(3) 0.013(2) 0.004(2) 0.002(2)
 C22 0.102(5) 0.074(4) 0.054(3) 0.021(3) 0.032(3) 0.035(4)
 C23 0.079(4) 0.049(3) 0.063(4) 0.007(2) 0.027(3) 0.014(3)
 C24 0.076(4) 0.061(3) 0.076(4) 0.025(3) 0.044(3) 0.032(3)
 C26 0.079(4) 0.050(3) 0.053(3) 0.021(2) 0.028(3) 0.029(3)
 C27 0.045(3) 0.044(3) 0.072(4) 0.016(2) 0.004(2) 0.005(2)
 C28 0.072(4) 0.054(3) 0.072(4) 0.030(3) 0.017(3) 0.009(3)
 C29 0.053(3) 0.041(3) 0.072(4) 0.013(2) 0.019(3) 0.010(2)
 C30 0.046(3) 0.039(2) 0.057(3) 0.021(2) 0.013(2) 0.0120(19)
 K1 0.0419(5) 0.0379(5) 0.0435(5) 0.0130(4) 0.0088(4) 0.0085(4)
 O00A 0.060(2) 0.0451(17) 0.0416(18) 0.0059(14) 0.0118(15) 0.0048(15)
 O00B 0.057(2) 0.0518(19) 0.054(2) 0.0141(16) 0.0203(17) 0.0083(16)
 O006 0.0436(17) 0.0444(16) 0.0427(17) 0.0175(13) 0.0090(13) 0.0104(13)
 O007 0.0454(17) 0.0410(16) 0.0391(17) 0.0109(13) 0.0054(13) 0.0053(13)
 O008 0.0442(18) 0.0434(17) 0.060(2) 0.0184(15) 0.0128(15) 0.0130(14)
 O009 0.0499(18) 0.0396(16) 0.0515(19) 0.0174(14) 0.0058(15) 0.0088(13)
 N00C 0.046(2) 0.0385(19) 0.053(2) 0.0127(17) 0.0095(18) 0.0052(16)
 N00D 0.047(2) 0.0403(19) 0.052(2) 0.0193(17) 0.0067(18) 0.0042(16)
 C00L 0.054(3) 0.038(2) 0.048(3) 0.014(2) 0.003(2) 0.013(2)
 C00N 0.050(3) 0.046(2) 0.050(3) 0.015(2) 0.012(2) 0.019(2)
 C00Q 0.055(3) 0.041(2) 0.053(3) 0.020(2) 0.017(2) 0.008(2)
 C00S 0.043(2) 0.055(3) 0.047(3) 0.021(2) 0.013(2) 0.020(2)
 C00T 0.050(3) 0.042(2) 0.073(4) 0.023(2) 0.013(3) 0.009(2)
 C00W 0.044(3) 0.045(2) 0.051(3) 0.012(2) 0.007(2) 0.003(2)
 C00Y 0.059(3) 0.039(2) 0.051(3) 0.012(2) 0.010(2) 0.002(2)
 C01C 0.057(3) 0.048(3) 0.071(4) 0.027(3) 0.008(3) 0.008(2)
 C01G 0.072(4) 0.057(3) 0.045(3) 0.007(2) 0.020(3) 0.018(3)
 C01H 0.069(4) 0.053(3) 0.058(3) 0.012(2) 0.026(3) 0.016(3)
 C01M 0.059(3) 0.058(3) 0.057(3) 0.021(2) 0.014(3) 0.002(2)
 C010 0.043(2) 0.054(3) 0.039(2) 0.017(2) 0.0073(19) 0.013(2)
 C011 0.067(3) 0.042(3) 0.051(3) 0.008(2) 0.006(3) 0.003(2)
 C012 0.046(3) 0.048(3) 0.062(3) 0.018(2) 0.000(2) 0.002(2)
 C013 0.042(3) 0.059(3) 0.067(3) 0.026(3) 0.015(2) 0.013(2)
 C016 0.039(2) 0.040(2) 0.061(3) 0.017(2) 0.007(2) 0.0033(18)
 C017 0.048(3) 0.047(3) 0.056(3) 0.020(2) 0.015(2) 0.004(2)
 C019 0.058(3) 0.067(3) 0.055(3) 0.017(3) 0.023(3) 0.007(3)

_geom_special_details
;
 All esds (except the esd in the dihedral angle between two l.s. planes)
 are estimated using the full covariance matrix.  The cell esds are taken
 into account individually in the estimation of esds in distances, angles
 and torsion angles; correlations between esds in cell parameters are only
 used when they are defined by crystal symmetry.  An approximate (isotropic)
 treatment of cell esds is used for estimating esds involving l.s. planes.
;
loop_
  _geom_bond_atom_site_label_1
  _geom_bond_atom_site_label_2
  _geom_bond_distance
  _geom_bond_site_symmetry_2
  _geom_bond_publ_flag
 Sn1 Sn1 3.0748(6) 2_756 ?
 Sn1 Y1 3.0617(5) . ?
 Sn1 Y1 3.1346(4) 2_756 ?
 Sn1 C1 2.260(4) . ?
 Sn1 C4 2.243(4) . ?
 Y1 C1 2.435(5) . ?
 Y1 C2 2.606(4) . ?
 Y1 C3 2.602(4) . ?
 Y1 C4 2.515(4) . ?
 Y1 C13 2.669(4) . ?
 Y1 C14 2.743(4) . ?
 Y1 C15 2.827(4) . ?
 Y1 C16 2.769(5) . ?
 Y1 C17 2.738(4) . ?
 Si1 C1 1.841(5) . ?
 Si1 C7 1.906(5) . ?
 Si1 C8 1.884(6) . ?
 Si1 C9 1.879(5) . ?
 Si2 C4 1.818(4) . ?
 Si2 C10 1.890(5) . ?
 Si2 C11 1.891(4) . ?
 Si2 C12 1.881(5) . ?
 C2 C1 1.457(6) . ?
 C2 C5 1.515(5) . ?
 C3 C2 1.401(6) . ?
 C3 C4 1.452(5) . ?
 C3 C6 1.537(6) . ?
 C5 H00D 0.9800 . ?
 C5 H00E 0.9800 . ?
 C5 H00F 0.9800 . ?
 C6 H00A 0.9800 . ?
 C6 H00B 0.9800 . ?
 C6 H00C 0.9800 . ?
 C7 H00K 0.9800 . ?
 C7 H00L 0.9800 . ?
 C7 H00M 0.9800 . ?
 C8 H01Z 0.9800 . ?
 C8 HN 0.9800 . ?
 C8 HO 0.9800 . ?
 C9 H01J 0.9800 . ?
 C9 H01K 0.9800 . ?
 C9 H01L 0.9800 . ?
 C10 H01Y 0.9800 . ?
 C10 HL 0.9800 . ?
 C10 HM 0.9800 . ?
 C11 H00G 0.9800 . ?
 C11 H00H 0.9800 . ?
 C11 H00J 0.9800 . ?
 C12 H01M 0.9800 . ?
 C12 H01N 0.9800 . ?
 C12 H01O 0.9800 . ?
 C13 H00I 0.9500 . ?
 C13 C14 1.417(6) . ?
 C14 C21 1.541(7) . ?
 C15 C14 1.449(7) . ?
 C15 C16 1.430(7) . ?
 C15 C26 1.544(6) . ?
 C16 H00R 0.9500 . ?
 C17 C13 1.426(6) . ?
 C17 C16 1.402(6) . ?
 C17 C30 1.512(6) . ?
 C18 H01P 0.9800 . ?
 C18 H01Q 0.9800 . ?
 C18 H01R 0.9800 . ?
 C19 H1 0.9800 . ?
 C19 HS 0.9800 . ?
 C19 HT 0.9800 . ?
 C20 H01A 0.9800 . ?
 C20 H01B 0.9800 . ?
 C20 H01C 0.9800 . ?
 C21 C18 1.539(7) . ?
 C21 C19 1.521(8) . ?
 C21 C20 1.554(8) . ?
 C22 H2 0.9800 . ?
 C22 HU 0.9800 . ?
 C22 HV 0.9800 . ?
 C23 H01 0.9800 . ?
 C23 HQ 0.9800 . ?
 C23 HR 0.9800 . ?
 C24 H01G 0.9800 . ?
 C24 H01H 0.9800 . ?
 C24 H01I 0.9800 . ?
 C24 C26 1.526(9) . ?
 C26 C22 1.549(8) . ?
 C26 C23 1.527(8) . ?
 C27 H01S 0.9800 . ?
 C27 H01T 0.9800 . ?
 C27 H01U 0.9800 . ?
 C28 H01V 0.9800 . ?
 C28 H01W 0.9800 . ?
 C28 H01X 0.9800 . ?
 C29 H01D 0.9800 . ?
 C29 H01E 0.9800 . ?
 C29 H01F 0.9800 . ?
 C30 C27 1.524(7) . ?
 C30 C28 1.541(7) . ?
 C30 C29 1.523(7) . ?
 K1 O00A 2.796(3) . ?
 K1 O00B 2.767(4) . ?
 K1 O006 2.858(3) . ?
 K1 O007 2.814(3) . ?
 K1 O008 2.809(3) . ?
 K1 O009 2.872(3) . ?
 K1 N00C 3.027(4) . ?
 K1 N00D 2.979(4) . ?
 O00A C01G 1.424(6) . ?
 O00A C011 1.424(7) . ?
 O00B C01H 1.434(6) . ?
 O00B C019 1.427(7) . ?
 O006 C00Q 1.437(6) . ?
 O006 C00S 1.420(6) . ?
 O007 C00W 1.422(6) . ?
 O007 C010 1.425(6) . ?
 O008 C00N 1.421(5) . ?
 O008 C013 1.421(6) . ?
 O009 C00L 1.423(6) . ?
 O009 C01C 1.426(6) . ?
 N00C C00Y 1.464(6) . ?
 N00C C012 1.470(6) . ?
 N00C C017 1.472(7) . ?
 N00D C00T 1.480(6) . ?
 N00D C01M 1.459(7) . ?
 N00D C016 1.466(6) . ?
 C00L H00N 0.9900 . ?
 C00L H00O 0.9900 . ?
 C00L C00N 1.493(7) . ?
 C00N H00P 0.9900 . ?
 C00N H00Q 0.9900 . ?
 C00Q H00S 0.9900 . ?
 C00Q H00T 0.9900 . ?
 C00Q C017 1.483(7) . ?
 C00S H00U 0.9900 . ?
 C00S H00V 0.9900 . ?
 C00S C010 1.491(7) . ?
 C00T H00W 0.9900 . ?
 C00T H00X 0.9900 . ?
 C00T C01C 1.505(8) . ?
 C00W H 0.9900 . ?
 C00W H00Y 0.9900 . ?
 C00W C016 1.519(7) . ?
 C00Y H00Z 0.9900 . ?
 C00Y HA 0.9900 . ?
 C00Y C011 1.497(8) . ?
 C01C H10 0.9900 . ?
 C01C HI 0.9900 . ?
 C01G H11 0.9900 . ?
 C01G HJ 0.9900 . ?
 C01G C01H 1.495(8) . ?
 C01H H12 0.9900 . ?
 C01H HK 0.9900 . ?
 C01M H13 0.9900 . ?
 C01M HP 0.9900 . ?
 C010 H3 0.9900 . ?
 C010 HB 0.9900 . ?
 C011 H4 0.9900 . ?
 C011 HC 0.9900 . ?
 C012 H5 0.9900 . ?
 C012 HD 0.9900 . ?
 C012 C013 1.513(7) . ?
 C013 H6 0.9900 . ?
 C013 HE 0.9900 . ?
 C016 H7 0.9900 . ?
 C016 HF 0.9900 . ?
 C017 H8 0.9900 . ?
 C017 HG 0.9900 . ?
 C019 C01M 1.506(8) . ?
 C019 H9 0.9900 . ?
 C019 HH 0.9900 . ?

loop_
  _geom_angle_atom_site_label_1
  _geom_angle_atom_site_label_2
  _geom_angle_atom_site_label_3
  _geom_angle
  _geom_angle_site_symmetry_1
  _geom_angle_site_symmetry_3
  _geom_angle_publ_flag
 Sn1 Sn1 Y1 59.076(11) 2_756 2_756 ?
 Y1 Sn1 Sn1 61.434(12) . 2_756 ?
 Y1 Sn1 Y1 120.510(11) . 2_756 ?
 C1 Sn1 Sn1 100.77(12) . 2_756 ?
 C1 Sn1 Y1 141.92(11) . 2_756 ?
 C1 Sn1 Y1 51.82(12) . . ?
 C4 Sn1 Sn1 93.53(11) . 2_756 ?
 C4 Sn1 Y1 129.43(10) . 2_756 ?
 C4 Sn1 Y1 53.96(11) . . ?
 C4 Sn1 C1 79.62(15) . . ?
 Sn1 Y1 Sn1 59.488(11) . 2_756 ?
 C1 Y1 Sn1 46.87(9) . . ?
 C1 Y1 Sn1 95.30(9) . 2_756 ?
 C1 Y1 C2 33.38(14) . . ?
 C1 Y1 C3 58.73(14) . . ?
 C1 Y1 C4 71.24(15) . . ?
 C1 Y1 C13 114.88(13) . . ?
 C1 Y1 C14 144.38(13) . . ?
 C1 Y1 C15 152.49(14) . . ?
 C1 Y1 C16 123.29(15) . . ?
 C1 Y1 C17 104.62(14) . . ?
 C2 Y1 Sn1 62.97(9) . . ?
 C2 Y1 Sn1 121.76(9) . 2_756 ?
 C2 Y1 C13 94.10(13) . . ?
 C2 Y1 C14 117.30(13) . . ?
 C2 Y1 C15 143.42(13) . . ?
 C2 Y1 C16 128.96(13) . . ?
 C2 Y1 C17 100.30(13) . . ?
 C3 Y1 Sn1 117.29(9) . 2_756 ?
 C3 Y1 Sn1 62.83(9) . . ?
 C3 Y1 C2 31.22(13) . . ?
 C3 Y1 C13 96.45(13) . . ?
 C3 Y1 C14 105.97(13) . . ?
 C3 Y1 C15 135.77(14) . . ?
 C3 Y1 C16 144.67(13) . . ?
 C3 Y1 C17 116.85(13) . . ?
 C4 Y1 Sn1 46.16(10) . . ?
 C4 Y1 Sn1 87.04(9) . 2_756 ?
 C4 Y1 C2 58.08(13) . . ?
 C4 Y1 C3 32.91(12) . . ?
 C4 Y1 C13 120.72(14) . . ?
 C4 Y1 C14 114.78(14) . . ?
 C4 Y1 C15 134.92(14) . . ?
 C4 Y1 C16 163.71(15) . . ?
 C4 Y1 C17 147.78(13) . . ?
 C13 Y1 Sn1 156.91(9) . . ?
 C13 Y1 Sn1 143.57(10) . 2_756 ?
 C13 Y1 C14 30.31(13) . . ?
 C13 Y1 C15 49.32(13) . . ?
 C13 Y1 C16 48.96(13) . . ?
 C13 Y1 C17 30.54(14) . . ?
 C14 Y1 Sn1 119.53(9) . 2_756 ?
 C14 Y1 Sn1 159.38(10) . . ?
 C14 Y1 C15 30.11(14) . . ?
 C14 Y1 C16 49.41(14) . . ?
 C15 Y1 Sn1 94.63(9) . 2_756 ?
 C15 Y1 Sn1 153.52(9) . . ?
 C16 Y1 Sn1 148.42(10) . . ?
 C16 Y1 Sn1 97.98(9) . 2_756 ?
 C16 Y1 C15 29.59(14) . . ?
 C17 Y1 Sn1 149.25(10) . . ?
 C17 Y1 Sn1 125.06(9) . 2_756 ?
 C17 Y1 C14 50.43(14) . . ?
 C17 Y1 C15 49.48(13) . . ?
 C17 Y1 C16 29.49(13) . . ?
 C1 Si1 C7 118.8(2) . . ?
 C1 Si1 C8 111.0(2) . . ?
 C1 Si1 C9 112.6(2) . . ?
 C8 Si1 C7 103.4(3) . . ?
 C9 Si1 C7 103.6(2) . . ?
 C9 Si1 C8 106.4(3) . . ?
 C4 Si2 C10 111.4(2) . . ?
 C4 Si2 C11 110.2(2) . . ?
 C4 Si2 C12 117.6(2) . . ?
 C10 Si2 C11 105.0(2) . . ?
 C12 Si2 C10 104.8(3) . . ?
 C12 Si2 C11 107.0(2) . . ?
 Sn1 C1 Y1 81.31(13) . . ?
 Si1 C1 Sn1 110.6(2) . . ?
 Si1 C1 Y1 152.0(2) . . ?
 C2 C1 Sn1 104.8(3) . . ?
 C2 C1 Y1 79.8(3) . . ?
 C2 C1 Si1 118.9(3) . . ?
 C1 C2 Y1 66.8(2) . . ?
 C1 C2 C5 122.4(4) . . ?
 C3 C2 Y1 74.2(2) . . ?
 C3 C2 C1 119.9(3) . . ?
 C3 C2 C5 117.7(4) . . ?
 C5 C2 Y1 132.6(3) . . ?
 C2 C3 Y1 74.6(2) . . ?
 C2 C3 C4 121.3(4) . . ?
 C2 C3 C6 118.6(3) . . ?
 C4 C3 Y1 70.2(2) . . ?
 C4 C3 C6 120.1(4) . . ?
 C6 C3 Y1 129.8(3) . . ?
 Sn1 C4 Y1 79.88(13) . . ?
 Si2 C4 Sn1 111.4(2) . . ?
 Si2 C4 Y1 152.8(2) . . ?
 C3 C4 Sn1 105.4(3) . . ?
 C3 C4 Y1 76.9(2) . . ?
 C3 C4 Si2 120.7(3) . . ?
 C2 C5 H00D 109.5 . . ?
 C2 C5 H00E 109.5 . . ?
 C2 C5 H00F 109.5 . . ?
 H00D C5 H00E 109.5 . . ?
 H00D C5 H00F 109.5 . . ?
 H00E C5 H00F 109.5 . . ?
 C3 C6 H00A 109.5 . . ?
 C3 C6 H00B 109.5 . . ?
 C3 C6 H00C 109.5 . . ?
 H00A C6 H00B 109.5 . . ?
 H00A C6 H00C 109.5 . . ?
 H00B C6 H00C 109.5 . . ?
 Si1 C7 H00K 109.5 . . ?
 Si1 C7 H00L 109.5 . . ?
 Si1 C7 H00M 109.5 . . ?
 H00K C7 H00L 109.5 . . ?
 H00K C7 H00M 109.5 . . ?
 H00L C7 H00M 109.5 . . ?
 Si1 C8 H01Z 109.5 . . ?
 Si1 C8 HN 109.5 . . ?
 Si1 C8 HO 109.5 . . ?
 H01Z C8 HN 109.5 . . ?
 H01Z C8 HO 109.5 . . ?
 HN C8 HO 109.5 . . ?
 Si1 C9 H01J 109.5 . . ?
 Si1 C9 H01K 109.5 . . ?
 Si1 C9 H01L 109.5 . . ?
 H01J C9 H01K 109.5 . . ?
 H01J C9 H01L 109.5 . . ?
 H01K C9 H01L 109.5 . . ?
 Si2 C10 H01Y 109.5 . . ?
 Si2 C10 HL 109.5 . . ?
 Si2 C10 HM 109.5 . . ?
 H01Y C10 HL 109.5 . . ?
 H01Y C10 HM 109.5 . . ?
 HL C10 HM 109.5 . . ?
 Si2 C11 H00G 109.5 . . ?
 Si2 C11 H00H 109.5 . . ?
 Si2 C11 H00J 109.5 . . ?
 H00G C11 H00H 109.5 . . ?
 H00G C11 H00J 109.5 . . ?
 H00H C11 H00J 109.5 . . ?
 Si2 C12 H01M 109.5 . . ?
 Si2 C12 H01N 109.5 . . ?
 Si2 C12 H01O 109.5 . . ?
 H01M C12 H01N 109.5 . . ?
 H01M C12 H01O 109.5 . . ?
 H01N C12 H01O 109.5 . . ?
 Y1 C13 H00I 112.2 . . ?
 C14 C13 Y1 77.7(2) . . ?
 C14 C13 H00I 124.8 . . ?
 C14 C13 C17 110.5(4) . . ?
 C17 C13 Y1 77.4(2) . . ?
 C17 C13 H00I 124.8 . . ?
 C13 C14 Y1 72.0(2) . . ?
 C13 C14 C15 106.6(4) . . ?
 C13 C14 C21 121.0(4) . . ?
 C15 C14 Y1 78.1(3) . . ?
 C15 C14 C21 132.3(4) . . ?
 C21 C14 Y1 118.0(3) . . ?
 C14 C15 Y1 71.8(2) . . ?
 C14 C15 C26 133.9(5) . . ?
 C16 C15 Y1 73.0(3) . . ?
 C16 C15 C14 106.3(4) . . ?
 C16 C15 C26 118.5(4) . . ?
 C26 C15 Y1 130.2(3) . . ?
 Y1 C16 H00R 115.7 . . ?
 C15 C16 Y1 77.4(3) . . ?
 C15 C16 H00R 124.6 . . ?
 C17 C16 Y1 74.0(3) . . ?
 C17 C16 C15 110.7(4) . . ?
 C17 C16 H00R 124.6 . . ?
 C13 C17 Y1 72.1(2) . . ?
 C13 C17 C30 127.7(4) . . ?
 C16 C17 Y1 76.5(3) . . ?
 C16 C17 C13 105.8(4) . . ?
 C16 C17 C30 124.8(4) . . ?
 C30 C17 Y1 128.4(3) . . ?
 H01P C18 H01Q 109.5 . . ?
 H01P C18 H01R 109.5 . . ?
 H01Q C18 H01R 109.5 . . ?
 C21 C18 H01P 109.5 . . ?
 C21 C18 H01Q 109.5 . . ?
 C21 C18 H01R 109.5 . . ?
 H1 C19 HS 109.5 . . ?
 H1 C19 HT 109.5 . . ?
 HS C19 HT 109.5 . . ?
 C21 C19 H1 109.5 . . ?
 C21 C19 HS 109.5 . . ?
 C21 C19 HT 109.5 . . ?
 H01A C20 H01B 109.5 . . ?
 H01A C20 H01C 109.5 . . ?
 H01B C20 H01C 109.5 . . ?
 C21 C20 H01A 109.5 . . ?
 C21 C20 H01B 109.5 . . ?
 C21 C20 H01C 109.5 . . ?
 C14 C21 C20 110.1(4) . . ?
 C18 C21 C14 112.2(4) . . ?
 C18 C21 C20 105.9(4) . . ?
 C19 C21 C14 112.5(5) . . ?
 C19 C21 C18 110.5(4) . . ?
 C19 C21 C20 105.3(4) . . ?
 H2 C22 HU 109.5 . . ?
 H2 C22 HV 109.5 . . ?
 HU C22 HV 109.5 . . ?
 C26 C22 H2 109.5 . . ?
 C26 C22 HU 109.5 . . ?
 C26 C22 HV 109.5 . . ?
 H01 C23 HQ 109.5 . . ?
 H01 C23 HR 109.5 . . ?
 HQ C23 HR 109.5 . . ?
 C26 C23 H01 109.5 . . ?
 C26 C23 HQ 109.5 . . ?
 C26 C23 HR 109.5 . . ?
 H01G C24 H01H 109.5 . . ?
 H01G C24 H01I 109.5 . . ?
 H01H C24 H01I 109.5 . . ?
 C26 C24 H01G 109.5 . . ?
 C26 C24 H01H 109.5 . . ?
 C26 C24 H01I 109.5 . . ?
 C15 C26 C22 107.9(4) . . ?
 C23 C26 C15 114.5(4) . . ?
 C23 C26 C22 109.9(5) . . ?
 C24 C26 C15 111.1(5) . . ?
 C24 C26 C22 106.2(5) . . ?
 C24 C26 C23 106.9(4) . . ?
 H01S C27 H01T 109.5 . . ?
 H01S C27 H01U 109.5 . . ?
 H01T C27 H01U 109.5 . . ?
 C30 C27 H01S 109.5 . . ?
 C30 C27 H01T 109.5 . . ?
 C30 C27 H01U 109.5 . . ?
 H01V C28 H01W 109.5 . . ?
 H01V C28 H01X 109.5 . . ?
 H01W C28 H01X 109.5 . . ?
 C30 C28 H01V 109.5 . . ?
 C30 C28 H01W 109.5 . . ?
 C30 C28 H01X 109.5 . . ?
 H01D C29 H01E 109.5 . . ?
 H01D C29 H01F 109.5 . . ?
 H01E C29 H01F 109.5 . . ?
 C30 C29 H01D 109.5 . . ?
 C30 C29 H01E 109.5 . . ?
 C30 C29 H01F 109.5 . . ?
 C17 C30 C27 111.3(4) . . ?
 C17 C30 C28 106.9(4) . . ?
 C17 C30 C29 112.7(4) . . ?
 C27 C30 C28 108.3(4) . . ?
 C29 C30 C27 108.6(4) . . ?
 C29 C30 C28 108.9(4) . . ?
 O00A K1 O006 93.60(10) . . ?
 O00A K1 O007 115.61(10) . . ?
 O00A K1 O008 99.68(10) . . ?
 O00A K1 O009 141.08(10) . . ?
 O00A K1 N00C 59.83(11) . . ?
 O00A K1 N00D 120.86(11) . . ?
 O00B K1 O00A 60.79(10) . . ?
 O00B K1 O006 131.61(10) . . ?
 O00B K1 O007 93.76(10) . . ?
 O00B K1 O008 123.58(11) . . ?
 O00B K1 O009 101.34(10) . . ?
 O00B K1 N00C 119.94(11) . . ?
 O00B K1 N00D 60.83(11) . . ?
 O006 K1 O009 120.60(10) . . ?
 O006 K1 N00C 60.66(10) . . ?
 O006 K1 N00D 118.56(11) . . ?
 O007 K1 O006 59.10(9) . . ?
 O007 K1 O009 98.84(9) . . ?
 O007 K1 N00C 119.02(11) . . ?
 O007 K1 N00D 60.29(10) . . ?
 O008 K1 O006 99.38(10) . . ?
 O008 K1 O007 138.44(10) . . ?
 O008 K1 O009 59.59(9) . . ?
 O008 K1 N00C 60.47(10) . . ?
 O008 K1 N00D 119.59(10) . . ?
 O009 K1 N00C 119.06(10) . . ?
 O009 K1 N00D 60.84(10) . . ?
 N00D K1 N00C 179.13(12) . . ?
 C01G O00A K1 115.5(3) . . ?
 C01G O00A C011 112.0(4) . . ?
 C011 O00A K1 117.7(3) . . ?
 C01H O00B K1 113.1(3) . . ?
 C019 O00B K1 121.2(3) . . ?
 C019 O00B C01H 110.6(4) . . ?
 C00Q O006 K1 116.1(3) . . ?
 C00S O006 K1 112.8(3) . . ?
 C00S O006 C00Q 110.3(3) . . ?
 C00W O007 K1 118.7(3) . . ?
 C00W O007 C010 110.9(3) . . ?
 C010 O007 K1 118.4(3) . . ?
 C00N O008 K1 117.7(3) . . ?
 C013 O008 K1 117.8(3) . . ?
 C013 O008 C00N 110.7(4) . . ?
 C00L O009 K1 111.9(2) . . ?
 C00L O009 C01C 110.2(4) . . ?
 C01C O009 K1 116.4(3) . . ?
 C00Y N00C K1 110.0(3) . . ?
 C00Y N00C C012 109.7(4) . . ?
 C00Y N00C C017 110.5(4) . . ?
 C012 N00C K1 108.2(3) . . ?
 C012 N00C C017 110.9(4) . . ?
 C017 N00C K1 107.5(3) . . ?
 C00T N00D K1 109.5(3) . . ?
 C01M N00D K1 107.1(3) . . ?
 C01M N00D C00T 109.8(4) . . ?
 C01M N00D C016 110.4(4) . . ?
 C016 N00D K1 110.5(3) . . ?
 C016 N00D C00T 109.5(4) . . ?
 O009 C00L H00N 109.9 . . ?
 O009 C00L H00O 109.9 . . ?
 O009 C00L C00N 109.1(4) . . ?
 H00N C00L H00O 108.3 . . ?
 C00N C00L H00N 109.9 . . ?
 C00N C00L H00O 109.9 . . ?
 O008 C00N C00L 109.5(4) . . ?
 O008 C00N H00P 109.8 . . ?
 O008 C00N H00Q 109.8 . . ?
 C00L C00N H00P 109.8 . . ?
 C00L C00N H00Q 109.8 . . ?
 H00P C00N H00Q 108.2 . . ?
 O006 C00Q H00S 109.8 . . ?
 O006 C00Q H00T 109.8 . . ?
 O006 C00Q C017 109.3(4) . . ?
 H00S C00Q H00T 108.3 . . ?
 C017 C00Q H00S 109.8 . . ?
 C017 C00Q H00T 109.8 . . ?
 O006 C00S H00U 109.8 . . ?
 O006 C00S H00V 109.8 . . ?
 O006 C00S C010 109.4(4) . . ?
 H00U C00S H00V 108.2 . . ?
 C010 C00S H00U 109.8 . . ?
 C010 C00S H00V 109.8 . . ?
 N00D C00T H00W 108.7 . . ?
 N00D C00T H00X 108.7 . . ?
 N00D C00T C01C 114.4(4) . . ?
 H00W C00T H00X 107.6 . . ?
 C01C C00T H00W 108.7 . . ?
 C01C C00T H00X 108.7 . . ?
 O007 C00W H 109.9 . . ?
 O007 C00W H00Y 109.9 . . ?
 O007 C00W C016 108.8(4) . . ?
 H00Y C00W H 108.3 . . ?
 C016 C00W H 109.9 . . ?
 C016 C00W H00Y 109.9 . . ?
 N00C C00Y H00Z 108.7 . . ?
 N00C C00Y HA 108.7 . . ?
 N00C C00Y C011 114.1(4) . . ?
 H00Z C00Y HA 107.6 . . ?
 C011 C00Y H00Z 108.7 . . ?
 C011 C00Y HA 108.7 . . ?
 O009 C01C C00T 109.5(4) . . ?
 O009 C01C H10 109.8 . . ?
 O009 C01C HI 109.8 . . ?
 C00T C01C H10 109.8 . . ?
 C00T C01C HI 109.8 . . ?
 H10 C01C HI 108.2 . . ?
 O00A C01G H11 109.8 . . ?
 O00A C01G HJ 109.8 . . ?
 O00A C01G C01H 109.4(4) . . ?
 H11 C01G HJ 108.2 . . ?
 C01H C01G H11 109.8 . . ?
 C01H C01G HJ 109.8 . . ?
 O00B C01H C01G 108.0(4) . . ?
 O00B C01H H12 110.1 . . ?
 O00B C01H HK 110.1 . . ?
 C01G C01H H12 110.1 . . ?
 C01G C01H HK 110.1 . . ?
 H12 C01H HK 108.4 . . ?
 N00D C01M H13 108.5 . . ?
 N00D C01M HP 108.5 . . ?
 N00D C01M C019 114.9(4) . . ?
 H13 C01M HP 107.5 . . ?
 C019 C01M H13 108.5 . . ?
 C019 C01M HP 108.5 . . ?
 O007 C010 C00S 108.3(4) . . ?
 O007 C010 H3 110.0 . . ?
 O007 C010 HB 110.0 . . ?
 C00S C010 H3 110.0 . . ?
 C00S C010 HB 110.0 . . ?
 H3 C010 HB 108.4 . . ?
 O00A C011 C00Y 109.0(4) . . ?
 O00A C011 H4 109.9 . . ?
 O00A C011 HC 109.9 . . ?
 C00Y C011 H4 109.9 . . ?
 C00Y C011 HC 109.9 . . ?
 H4 C011 HC 108.3 . . ?
 N00C C012 H5 108.7 . . ?
 N00C C012 HD 108.7 . . ?
 N00C C012 C013 114.2(4) . . ?
 H5 C012 HD 107.6 . . ?
 C013 C012 H5 108.7 . . ?
 C013 C012 HD 108.7 . . ?
 O008 C013 C012 108.3(4) . . ?
 O008 C013 H6 110.0 . . ?
 O008 C013 HE 110.0 . . ?
 C012 C013 H6 110.0 . . ?
 C012 C013 HE 110.0 . . ?
 H6 C013 HE 108.4 . . ?
 N00D C016 C00W 113.6(4) . . ?
 N00D C016 H7 108.9 . . ?
 N00D C016 HF 108.9 . . ?
 C00W C016 H7 108.9 . . ?
 C00W C016 HF 108.9 . . ?
 H7 C016 HF 107.7 . . ?
 N00C C017 C00Q 114.6(4) . . ?
 N00C C017 H8 108.6 . . ?
 N00C C017 HG 108.6 . . ?
 C00Q C017 H8 108.6 . . ?
 C00Q C017 HG 108.6 . . ?
 H8 C017 HG 107.6 . . ?
 O00B C019 C01M 108.4(4) . . ?
 O00B C019 H9 110.0 . . ?
 O00B C019 HH 110.0 . . ?
 C01M C019 H9 110.0 . . ?
 C01M C019 HH 110.0 . . ?
 H9 C019 HH 108.4 . . ?

loop_
  _geom_torsion_atom_site_label_1
  _geom_torsion_atom_site_label_2
  _geom_torsion_atom_site_label_3
  _geom_torsion_atom_site_label_4
  _geom_torsion
  _geom_torsion_site_symmetry_1
  _geom_torsion_site_symmetry_2
  _geom_torsion_site_symmetry_3
  _geom_torsion_site_symmetry_4
  _geom_torsion_publ_flag
 Y1 C2 C1 Sn1 -78.10(17) . . . . ?
 Y1 C2 C1 Si1 157.7(3) . . . . ?
 Y1 C3 C2 C1 -50.7(4) . . . . ?
 Y1 C3 C2 C5 130.2(4) . . . . ?
 Y1 C3 C4 Sn1 75.44(17) . . . . ?
 Y1 C3 C4 Si2 -157.4(3) . . . . ?
 Y1 C13 C14 C15 -71.2(3) . . . . ?
 Y1 C13 C14 C21 112.3(4) . . . . ?
 Y1 C14 C21 C18 -30.6(5) . . . . ?
 Y1 C14 C21 C19 -155.9(3) . . . . ?
 Y1 C14 C21 C20 87.1(4) . . . . ?
 Y1 C15 C14 C13 66.9(3) . . . . ?
 Y1 C15 C14 C21 -117.2(5) . . . . ?
 Y1 C15 C16 C17 -67.3(3) . . . . ?
 Y1 C15 C26 C22 178.4(4) . . . . ?
 Y1 C15 C26 C23 55.6(7) . . . . ?
 Y1 C15 C26 C24 -65.6(6) . . . . ?
 Y1 C17 C13 C14 -71.6(3) . . . . ?
 Y1 C17 C16 C15 69.5(3) . . . . ?
 Y1 C17 C30 C27 58.1(5) . . . . ?
 Y1 C17 C30 C28 176.2(3) . . . . ?
 Y1 C17 C30 C29 -64.2(5) . . . . ?
 C2 C3 C4 Sn1 18.8(5) . . . . ?
 C2 C3 C4 Y1 -56.6(4) . . . . ?
 C2 C3 C4 Si2 145.9(4) . . . . ?
 C3 C2 C1 Sn1 -24.0(5) . . . . ?
 C3 C2 C1 Y1 54.1(4) . . . . ?
 C3 C2 C1 Si1 -148.3(4) . . . . ?
 C4 C3 C2 Y1 54.6(4) . . . . ?
 C4 C3 C2 C1 4.0(7) . . . . ?
 C4 C3 C2 C5 -175.1(4) . . . . ?
 C5 C2 C1 Sn1 155.0(4) . . . . ?
 C5 C2 C1 Y1 -126.9(4) . . . . ?
 C5 C2 C1 Si1 30.8(6) . . . . ?
 C6 C3 C2 Y1 -127.3(4) . . . . ?
 C6 C3 C2 C1 -178.0(4) . . . . ?
 C6 C3 C2 C5 2.9(6) . . . . ?
 C6 C3 C4 Sn1 -159.2(3) . . . . ?
 C6 C3 C4 Y1 125.3(4) . . . . ?
 C6 C3 C4 Si2 -32.1(6) . . . . ?
 C7 Si1 C1 Sn1 169.0(2) . . . . ?
 C7 Si1 C1 Y1 57.6(5) . . . . ?
 C7 Si1 C1 C2 -69.7(4) . . . . ?
 C8 Si1 C1 Sn1 -71.4(3) . . . . ?
 C8 Si1 C1 Y1 177.3(4) . . . . ?
 C8 Si1 C1 C2 50.0(4) . . . . ?
 C9 Si1 C1 Sn1 47.8(3) . . . . ?
 C9 Si1 C1 Y1 -63.6(5) . . . . ?
 C9 Si1 C1 C2 169.1(4) . . . . ?
 C10 Si2 C4 Sn1 85.9(3) . . . . ?
 C10 Si2 C4 Y1 -163.6(4) . . . . ?
 C10 Si2 C4 C3 -38.4(4) . . . . ?
 C11 Si2 C4 Sn1 -30.2(3) . . . . ?
 C11 Si2 C4 Y1 80.3(5) . . . . ?
 C11 Si2 C4 C3 -154.5(4) . . . . ?
 C12 Si2 C4 Sn1 -153.1(2) . . . . ?
 C12 Si2 C4 Y1 -42.6(5) . . . . ?
 C12 Si2 C4 C3 82.5(4) . . . . ?
 C13 C14 C21 C18 -115.5(5) . . . . ?
 C13 C14 C21 C19 119.3(5) . . . . ?
 C13 C14 C21 C20 2.2(6) . . . . ?
 C13 C17 C16 Y1 -66.6(3) . . . . ?
 C13 C17 C16 C15 2.9(5) . . . . ?
 C13 C17 C30 C27 154.7(5) . . . . ?
 C13 C17 C30 C28 -87.2(6) . . . . ?
 C13 C17 C30 C29 32.4(7) . . . . ?
 C14 C15 C16 Y1 64.5(3) . . . . ?
 C14 C15 C16 C17 -2.8(5) . . . . ?
 C14 C15 C26 C22 74.3(7) . . . . ?
 C14 C15 C26 C23 -48.5(7) . . . . ?
 C14 C15 C26 C24 -169.7(5) . . . . ?
 C15 C14 C21 C18 69.1(7) . . . . ?
 C15 C14 C21 C19 -56.2(7) . . . . ?
 C15 C14 C21 C20 -173.2(5) . . . . ?
 C16 C15 C14 Y1 -65.3(3) . . . . ?
 C16 C15 C14 C13 1.5(5) . . . . ?
 C16 C15 C14 C21 177.5(5) . . . . ?
 C16 C15 C26 C22 -90.4(6) . . . . ?
 C16 C15 C26 C23 146.9(5) . . . . ?
 C16 C15 C26 C24 25.7(6) . . . . ?
 C16 C17 C13 Y1 69.7(3) . . . . ?
 C16 C17 C13 C14 -1.9(5) . . . . ?
 C16 C17 C30 C27 -42.6(7) . . . . ?
 C16 C17 C30 C28 75.5(6) . . . . ?
 C16 C17 C30 C29 -165.0(5) . . . . ?
 C17 C13 C14 Y1 71.4(3) . . . . ?
 C17 C13 C14 C15 0.2(5) . . . . ?
 C17 C13 C14 C21 -176.3(4) . . . . ?
 C26 C15 C14 Y1 128.7(5) . . . . ?
 C26 C15 C14 C13 -164.4(5) . . . . ?
 C26 C15 C14 C21 11.5(8) . . . . ?
 C26 C15 C16 Y1 -127.0(4) . . . . ?
 C26 C15 C16 C17 165.7(4) . . . . ?
 C30 C17 C13 Y1 -125.1(5) . . . . ?
 C30 C17 C13 C14 163.4(4) . . . . ?
 C30 C17 C16 Y1 127.6(4) . . . . ?
 C30 C17 C16 C15 -162.9(4) . . . . ?
 K1 O00A C01G C01H 41.9(5) . . . . ?
 K1 O00A C011 C00Y -54.1(5) . . . . ?
 K1 O00B C01H C01G 55.3(5) . . . . ?
 K1 O00B C019 C01M -39.4(6) . . . . ?
 K1 O006 C00Q C017 -49.2(4) . . . . ?
 K1 O006 C00S C010 54.6(4) . . . . ?
 K1 O007 C00W C016 -48.4(4) . . . . ?
 K1 O007 C010 C00S 41.5(4) . . . . ?
 K1 O008 C00N C00L 41.7(5) . . . . ?
 K1 O008 C013 C012 -51.8(5) . . . . ?
 K1 O009 C00L C00N 54.4(4) . . . . ?
 K1 O009 C01C C00T -47.9(5) . . . . ?
 K1 N00C C00Y C011 -38.5(5) . . . . ?
 K1 N00C C012 C013 -43.5(5) . . . . ?
 K1 N00C C017 C00Q -47.1(4) . . . . ?
 K1 N00D C00T C01C -45.1(5) . . . . ?
 K1 N00D C01M C019 -50.0(5) . . . . ?
 K1 N00D C016 C00W -43.2(4) . . . . ?
 O00A C01G C01H O00B -64.8(6) . . . . ?
 O00B C019 C01M N00D 61.6(6) . . . . ?
 O006 C00Q C017 N00C 67.4(5) . . . . ?
 O006 C00S C010 O007 -63.7(5) . . . . ?
 O007 C00W C016 N00D 61.8(5) . . . . ?
 O009 C00L C00N O008 -64.5(5) . . . . ?
 N00C C00Y C011 O00A 62.3(6) . . . . ?
 N00C C012 C013 O008 65.3(6) . . . . ?
 N00D C00T C01C O009 64.4(6) . . . . ?
 C00L O009 C01C C00T -176.7(4) . . . . ?
 C00N O008 C013 C012 168.8(4) . . . . ?
 C00Q O006 C00S C010 -173.7(4) . . . . ?
 C00S O006 C00Q C017 -179.2(4) . . . . ?
 C00T N00D C01M C019 -168.8(5) . . . . ?
 C00T N00D C016 C00W 77.5(5) . . . . ?
 C00W O007 C010 C00S -176.2(4) . . . . ?
 C00Y N00C C012 C013 -163.5(4) . . . . ?
 C00Y N00C C017 C00Q 73.0(5) . . . . ?
 C01C O009 C00L C00N -174.4(4) . . . . ?
 C01G O00A C011 C00Y 168.4(4) . . . . ?
 C01H O00B C019 C01M -175.3(5) . . . . ?
 C01M N00D C00T C01C 72.2(6) . . . . ?
 C01M N00D C016 C00W -161.5(4) . . . . ?
 C010 O007 C00W C016 169.5(4) . . . . ?
 C011 O00A C01G C01H -179.6(4) . . . . ?
 C012 N00C C00Y C011 80.5(6) . . . . ?
 C012 N00C C017 C00Q -165.2(4) . . . . ?
 C013 O008 C00N C00L -178.9(4) . . . . ?
 C016 N00D C00T C01C -166.4(4) . . . . ?
 C016 N00D C01M C019 70.4(6) . . . . ?
 C017 N00C C00Y C011 -157.0(4) . . . . ?
 C017 N00C C012 C013 74.2(5) . . . . ?
 C019 O00B C01H C01G -165.0(4) . . . . ?

_smtbx_masks_special_details
;
A solvent mask was calculated and 243 electrons were 
found in a volume of 906\%A^3^ in 1 void per unit cell. 
This is consistent with the presence of 
0.316[C4H8O] per formula unit 
which account for 240 electrons 
per unit cell.
;
loop_
  _smtbx_masks_void_nr
  _smtbx_masks_void_average_x
  _smtbx_masks_void_average_y
  _smtbx_masks_void_average_z
  _smtbx_masks_void_volume
  _smtbx_masks_void_count_electrons
  _smtbx_masks_void_content
 1 -0.164 0.500 0.000 905.5 243.3 '6 THF'

_smtbx_masks_void_probe_radius     1.2
_smtbx_masks_void_truncation_radius  1.2
_shelx_res_file
;
TITL try001_a.res in P-1
    try001.res
    created by SHELXL-2019/1 at 09:45:48 on 20-Aug-2024
REM Old TITL try001 in P-1
REM SHELXT solution in P-1: R1 0.126, Rweak 0.005, Alpha 0.055
REM <I/s> 0.000 for 0 systematic absences, Orientation as input
REM Formula found by SHELXT: C59 N2 O7 Si2 K Y Sn
CELL 1.34139 13.4847 16.3601 16.7402 113.002 100.633 92.04
ZERR 2 0.0011 0.0014 0.0014 0.004 0.004 0.004
LATT 1
SFAC C H K N O Si Sn Y
DISP C 0.0137 0.0067 57.1
DISP H -0 0 0.6481
DISP K 0.3778 0.831 6349
DISP N 0.0241 0.0134 109.9
DISP O 0.0389 0.0241 193.4
DISP Si 0.2153 0.2529 1947.9
DISP Sn 0.1164 4.3256 33293.6
DISP Y -0.4654 1.5873 12343.5
UNIT 118 226 2 4 18 4 2 2

L.S. 10 0 0
PLAN  30
SIZE 0.03 0.04 0.05
TEMP -173.15
CONF
BOND
list 4
fmap 2 53
MORE -1
BOND $H
ACTA
ABIN
OMIT 2 0 1
OMIT 2 0 2
OMIT 3 -1 3
REM <olex2.extras>
REM <HklSrc "%.\\try001.hkl">
REM </olex2.extras>

WGHT    0.114800    0.840300
EXTI    0.001246
FVAR       0.39268
SN01  7    0.950039    0.042121    0.579916    11.00000    0.03442    0.03303 =
         0.04255    0.01271    0.00870    0.01105
Y002  8    0.890293    0.092741    0.421169    11.00000    0.03834    0.03619 =
         0.04197    0.01532    0.01281    0.01449
K003  3    0.464894    0.386459    0.269517    11.00000    0.04188    0.03793 =
         0.04354    0.01296    0.00879    0.00852
SI04  6    0.717858   -0.075420    0.494958    11.00000    0.03696    0.03317 =
         0.05590    0.01450    0.01319    0.00876
SI05  6    1.016177    0.265880    0.682000    11.00000    0.03975    0.03723 =
         0.04856    0.00803    0.01156    0.00663
O006  5    0.462521    0.335807    0.414400    11.00000    0.04361    0.04436 =
         0.04269    0.01748    0.00902    0.01043
O007  5    0.627654    0.447035    0.418642    11.00000    0.04537    0.04097 =
         0.03911    0.01086    0.00543    0.00529
O008  5    0.258948    0.409134    0.228324    11.00000    0.04423    0.04340 =
         0.06000    0.01837    0.01276    0.01303
O009  5    0.407113    0.556594    0.278461    11.00000    0.04990    0.03958 =
         0.05154    0.01737    0.00582    0.00882
O00A  5    0.460770    0.210534    0.147298    11.00000    0.06013    0.04508 =
         0.04161    0.00594    0.01180    0.00483
O00B  5    0.590496    0.350392    0.149465    11.00000    0.05718    0.05183 =
         0.05434    0.01415    0.02025    0.00825
N00C  4    0.302834    0.242884    0.249666    11.00000    0.04594    0.03846 =
         0.05262    0.01274    0.00953    0.00518
N00D  4    0.624605    0.528996    0.292033    11.00000    0.04695    0.04034 =
         0.05212    0.01932    0.00666    0.00416
C00E  1    0.757940    0.105771    0.519402    11.00000    0.03344    0.03587 =
         0.04175    0.01177    0.01026    0.01238
C00F  1    0.897780    0.216858    0.349639    11.00000    0.03773    0.04429 =
         0.04994    0.02020    0.01246    0.01167
C00G  1    0.793764    0.018419    0.494508    11.00000    0.03417    0.03659 =
         0.04800    0.01896    0.01120    0.00889
C00H  1    0.883059    0.070493    0.243953    11.00000    0.05042    0.04258 =
         0.04015    0.01611    0.01314    0.01154
C00I  1    0.794969    0.177567    0.327417    11.00000    0.04163    0.04178 =
         0.04665    0.01877    0.01447    0.01721
AFIX  43
H00I  2    0.741586    0.207029    0.352303    11.00000   -1.20000
AFIX   0
C00J  1    0.825595    0.184550    0.564039    11.00000    0.03982    0.02745 =
         0.04288    0.00831    0.00694    0.00881
C00K  1    0.643477    0.113275    0.499593    11.00000    0.03636    0.04285 =
         0.05445    0.01809    0.00880    0.01183
AFIX 137
H00A  2    0.631913    0.159981    0.477157    11.00000   -1.50000
H00B  2    0.617964    0.128678    0.554223    11.00000   -1.50000
H00C  2    0.607596    0.055951    0.454772    11.00000   -1.50000
AFIX   0

C00L  1    0.309583    0.547905    0.223943    11.00000    0.05358    0.03803 =
         0.04793    0.01379    0.00304    0.01287
AFIX  23
H00N  2    0.311808    0.515461    0.160598    11.00000   -1.20000
H00O  2    0.289317    0.607864    0.232668    11.00000   -1.20000
AFIX   0

C00M  1    0.938029    0.315023    0.396400    11.00000    0.04598    0.03882 =
         0.05682    0.02055    0.01265    0.01197
C00N  1    0.234178    0.497699    0.248300    11.00000    0.04966    0.04621 =
         0.04958    0.01469    0.01178    0.01933
AFIX  23
H00P  2    0.235067    0.528231    0.312505    11.00000   -1.20000
H00Q  2    0.165033    0.496005    0.214610    11.00000   -1.20000
AFIX   0

C00O  1    0.934683    0.179730    0.581182    11.00000    0.03883    0.02817 =
         0.05330    0.01149    0.01152    0.01394
C00P  1    0.783600    0.088428    0.263017    11.00000    0.04793    0.03929 =
         0.04261    0.01762    0.00959    0.00939
C00Q  1    0.405443    0.251343    0.392893    11.00000    0.05462    0.04149 =
         0.05348    0.01991    0.01671    0.00830
AFIX  23
H00S  2    0.398847    0.244999    0.448181    11.00000   -1.20000
H00T  2    0.441342    0.201929    0.359039    11.00000   -1.20000
AFIX   0

C00R  1    0.950761    0.149750    0.300164    11.00000    0.04435    0.04326 =
         0.05731    0.02227    0.01614    0.01304
AFIX  43
H00R  2    1.021896    0.156057    0.303516    11.00000   -1.20000
AFIX   0

C00S  1    0.561353    0.341354    0.464999    11.00000    0.04300    0.05547 =
         0.04708    0.02075    0.01272    0.02001
AFIX  23
H00U  2    0.600097    0.296631    0.428300    11.00000   -1.20000
H00V  2    0.556315    0.328270    0.517169    11.00000   -1.20000
AFIX   0
C00T  1    0.582537    0.615705    0.316673    11.00000    0.04984    0.04240 =
         0.07310    0.02313    0.01268    0.00870
AFIX  23
H00W  2    0.629873    0.659117    0.310015    11.00000   -1.20000
H00X  2    0.579038    0.638449    0.380134    11.00000   -1.20000
AFIX   0

C00V  1    0.780995    0.272589    0.594085    11.00000    0.04082    0.03612 =
         0.05792    0.01346    0.01104    0.01014
AFIX 137
H00D  2    0.835907    0.321817    0.626913    11.00000   -1.50000
H00E  2    0.734616    0.272382    0.632725    11.00000   -1.50000
H00F  2    0.743619    0.280504    0.542048    11.00000   -1.50000
AFIX   0

C00W  1    0.684408    0.531371    0.443383    11.00000    0.04396    0.04495 =
         0.05106    0.01215    0.00661    0.00325
AFIX  23
H00Y  2    0.746682    0.538769    0.488639    11.00000   -1.20000
H     2    0.643337    0.580105    0.469260    11.00000   -1.20000
AFIX   0

C00X  1    0.802328   -0.159876    0.511344    11.00000    0.04718    0.04077 =
         0.05322    0.02045    0.01254    0.01214
AFIX 137
H00G  2    0.855487   -0.165718    0.477320    11.00000   -1.50000
H00H  2    0.761526   -0.217944    0.490635    11.00000   -1.50000
H00J  2    0.833753   -0.139742    0.574570    11.00000   -1.50000
AFIX   0

C00Y  1    0.324761    0.154964    0.191714    11.00000    0.05903    0.03903 =
         0.05085    0.01201    0.01007    0.00202
AFIX  23
H00Z  2    0.261474    0.112895    0.168740    11.00000   -1.20000
HA    2    0.374393    0.132652    0.227488    11.00000   -1.20000
AFIX   0

C00Z  1    1.035704    0.384761    0.689247    11.00000    0.04787    0.04001 =
         0.07163    0.01044    0.01147    0.00443
AFIX 137
H00K  2    1.058460    0.383580    0.636529    11.00000   -1.50000
H00L  2    1.087206    0.420958    0.742670    11.00000   -1.50000
H00M  2    0.971484    0.410860    0.692269    11.00000   -1.50000
AFIX   0

C010  1    0.615093    0.432973    0.495165    11.00000    0.04330    0.05410 =
         0.03916    0.01699    0.00735    0.01317
AFIX  23
H3    2    0.574877    0.478116    0.529375    11.00000   -1.20000
HB    2    0.682229    0.438822    0.534048    11.00000   -1.20000
AFIX   0
C011  1    0.366204    0.154763    0.114632    11.00000    0.06729    0.04244 =
         0.05058    0.00774    0.00622    0.00274
AFIX  23
H4    2    0.376062    0.093038    0.076712    11.00000   -1.20000
HC    2    0.317679    0.177243    0.078221    11.00000   -1.20000
AFIX   0
C012  1    0.204377    0.261808    0.210212    11.00000    0.04625    0.04819 =
         0.06242    0.01793    0.00003    0.00230
AFIX  23
H5    2    0.149477    0.225780    0.218182    11.00000   -1.20000
HD    2    0.199428    0.242421    0.145556    11.00000   -1.20000
AFIX   0
C013  1    0.187194    0.359240    0.249332    11.00000    0.04159    0.05945 =
         0.06721    0.02564    0.01451    0.01332
AFIX  23
H6    2    0.117246    0.366431    0.224259    11.00000   -1.20000
HE    2    0.195953    0.381020    0.314609    11.00000   -1.20000
AFIX   0

C014  1    0.678383    0.032555    0.223240    11.00000    0.05131    0.04190 =
         0.05024    0.01286    0.00382    0.00158
C015  1    0.595221    0.089787    0.261518    11.00000    0.04663    0.05978 =
         0.06256    0.01630    0.00255    0.00397
AFIX 137
H01A  2    0.529727    0.052139    0.240510    11.00000   -1.50000
H01B  2    0.590109    0.138693    0.241584    11.00000   -1.50000
H01C  2    0.613395    0.114613    0.326595    11.00000   -1.50000
AFIX   0

C016  1    0.712694    0.535865    0.361363    11.00000    0.03911    0.04040 =
         0.06107    0.01659    0.00739    0.00335
AFIX  23
H7    2    0.755586    0.593106    0.379154    11.00000   -1.20000
HF    2    0.753703    0.486773    0.336397    11.00000   -1.20000
AFIX   0
C017  1    0.303200    0.246613    0.339000    11.00000    0.04797    0.04651 =
         0.05649    0.02046    0.01534    0.00431
AFIX  23
H8    2    0.260896    0.192910    0.332869    11.00000   -1.20000
HG    2    0.271101    0.299605    0.371515    11.00000   -1.20000
AFIX   0

C018  1    0.877191    0.367793    0.463694    11.00000    0.05286    0.04108 =
         0.07237    0.01341    0.01949    0.01027
AFIX 137
H01D  2    0.805949    0.361450    0.433654    11.00000   -1.50000
H01E  2    0.904895    0.431084    0.490668    11.00000   -1.50000
H01F  2    0.881576    0.344806    0.510068    11.00000   -1.50000
AFIX   0

C019  1    0.678879    0.410067    0.165694    11.00000    0.05842    0.06711 =
         0.05473    0.01674    0.02314    0.00699
AFIX  23
H9    2    0.700089    0.399388    0.109228    11.00000   -1.20000
HH    2    0.735480    0.400020    0.206482    11.00000   -1.20000
AFIX   0

C01A  1    1.036555    0.001500    0.191027    11.00000    0.07576    0.06088 =
         0.07562    0.02530    0.04446    0.03157
AFIX 137
H01G  2    1.058061   -0.003338    0.248060    11.00000   -1.50000
H01H  2    1.067438    0.058491    0.195036    11.00000   -1.50000
H01I  2    1.058353   -0.047990    0.144314    11.00000   -1.50000
AFIX   0
C01B  1    0.921054   -0.002647    0.168720    11.00000    0.07929    0.04964 =
         0.05323    0.02099    0.02798    0.02891

C01C  1    0.478645    0.611683    0.262553    11.00000    0.05679    0.04818 =
         0.07084    0.02714    0.00765    0.00828
AFIX  23
H10   2    0.458217    0.672681    0.279132    11.00000   -1.20000
HI    2    0.480105    0.586848    0.198598    11.00000   -1.20000
AFIX   0

C01D  1    1.149149    0.236859    0.703875    11.00000    0.04462    0.05531 =
         0.04570    0.00957    0.00379    0.00675
AFIX 137
H01J  2    1.147195    0.172310    0.687550    11.00000   -1.50000
H01K  2    1.180581    0.269021    0.767113    11.00000   -1.50000
H01L  2    1.189039    0.254107    0.668373    11.00000   -1.50000
AFIX   0
C01E  1    0.613176   -0.138529    0.394841    11.00000    0.04343    0.03661 =
         0.07259    0.01306    0.01332    0.00394
AFIX 137
H01M  2    0.564725   -0.097700    0.386761    11.00000   -1.50000
H01N  2    0.578080   -0.186857    0.403612    11.00000   -1.50000
H01O  2    0.642186   -0.163908    0.341989    11.00000   -1.50000
AFIX   0
C01F  1    0.671823   -0.048721    0.247556    11.00000    0.06041    0.04758 =
         0.06986    0.02105    0.01493    0.00066
AFIX 137
H01P  2    0.683135   -0.028109    0.312269    11.00000   -1.50000
H01Q  2    0.723786   -0.086865    0.225841    11.00000   -1.50000
H01R  2    0.604372   -0.082933    0.220039    11.00000   -1.50000
AFIX   0

C01G  1    0.514122    0.199885    0.078630    11.00000    0.07244    0.05743 =
         0.04506    0.00705    0.02047    0.01756
AFIX  23
H11   2    0.472573    0.215385    0.032420    11.00000   -1.20000
HJ    2    0.527046    0.136812    0.050539    11.00000   -1.20000
AFIX   0
C01H  1    0.612771    0.259510    0.117097    11.00000    0.06949    0.05309 =
         0.05770    0.01155    0.02601    0.01559
AFIX  23
H12   2    0.652522    0.247219    0.166290    11.00000   -1.20000
HK    2    0.653255    0.248665    0.071009    11.00000   -1.20000
AFIX   0

C01I  1    1.049092    0.328419    0.443721    11.00000    0.04534    0.04401 =
         0.07161    0.01635    0.00448    0.00542
AFIX 137
H01S  2    1.055238    0.304669    0.489623    11.00000   -1.50000
H01T  2    1.073874    0.392381    0.471367    11.00000   -1.50000
H01U  2    1.089597    0.296823    0.400610    11.00000   -1.50000
AFIX   0
C01J  1    0.930796    0.352193    0.324184    11.00000    0.07164    0.05359 =
         0.07151    0.03007    0.01695    0.00907
AFIX 137
H01V  2    0.967774    0.317281    0.279405    11.00000   -1.50000
H01W  2    0.960715    0.414907    0.351387    11.00000   -1.50000
H01X  2    0.859301    0.348024    0.295848    11.00000   -1.50000
AFIX   0
C01K  1    0.652982   -0.039063    0.592138    11.00000    0.05521    0.04829 =
         0.07454    0.02506    0.03305    0.01514
AFIX 137
H01Y  2    0.704409   -0.015981    0.647834    11.00000   -1.50000
HL    2    0.610019   -0.090323    0.588919    11.00000   -1.50000
HM    2    0.610876    0.007968    0.590052    11.00000   -1.50000
AFIX   0
C01L  1    0.964554    0.280435    0.783279    11.00000    0.05887    0.06090 =
         0.05308    0.00872    0.02128    0.00953
AFIX 137
H01Z  2    0.896004    0.298329    0.776092    11.00000   -1.50000
HN    2    1.008911    0.326736    0.835965    11.00000   -1.50000
HO    2    0.961887    0.223811    0.790474    11.00000   -1.50000
AFIX   0

C01M  1    0.653804    0.504522    0.206648    11.00000    0.05936    0.05757 =
         0.05712    0.02063    0.01387    0.00241
AFIX  23
H13   2    0.713722    0.545964    0.214695    11.00000   -1.20000
HP    2    0.597535    0.513107    0.164531    11.00000   -1.20000
AFIX   0

C01N  1    0.877910   -0.098004    0.147975    11.00000    0.07856    0.04887 =
         0.06317    0.00682    0.02703    0.01415
AFIX 137
H01   2    0.908848   -0.140382    0.102455    11.00000   -1.50000
HQ    2    0.804141   -0.105601    0.126073    11.00000   -1.50000
HR    2    0.893044   -0.109246    0.202077    11.00000   -1.50000
AFIX   0
C01O  1    0.647420    0.003226    0.123071    11.00000    0.06546    0.07049 =
         0.05242    0.01003   -0.00224    0.01051
AFIX 137
H1    2    0.573983   -0.015127    0.103445    11.00000   -1.50000
HS    2    0.683488   -0.047211    0.093534    11.00000   -1.50000
HT    2    0.664845    0.053127    0.107715    11.00000   -1.50000
AFIX   0
C01P  1    0.894380    0.016956    0.084368    11.00000    0.10193    0.07439 =
         0.05404    0.02094    0.03180    0.03486
AFIX 137
H2    2    0.921351    0.078558    0.098412    11.00000   -1.50000
HU    2    0.820392    0.009217    0.063740    11.00000   -1.50000
HV    2    0.924529   -0.024508    0.037601    11.00000   -1.50000
AFIX   0
HKLF 4


REM  try001_a.res in P-1
REM wR2 = 0.1778, GooF = S = 1.127, Restrained GooF = 1.127 for all data
REM R1 = 0.0592 for 10394 Fo > 4sig(Fo) and 0.0676 for all 12593 data
REM 559 parameters refined using 0 restraints

END

WGHT      0.1148      0.8403

REM Highest difference peak  1.784,  deepest hole -1.932,  1-sigma level  0.112
Q1    1   0.9632  0.0603  0.6389  11.00000  0.05    1.78
Q2    1   0.9392  0.0268  0.5153  11.00000  0.05    1.25
Q3    1   0.9064  0.1072  0.4763  11.00000  0.05    1.13
Q4    1   0.9983  0.1001  0.5385  11.00000  0.05    0.94
Q5    1   0.8731  0.0788  0.3587  11.00000  0.05    0.88
Q6    1   1.0050 -0.0271  0.5418  11.00000  0.05    0.68
Q7    1   0.9063 -0.0167  0.6143  11.00000  0.05    0.68
Q8    1   0.8429  0.0353  0.4635  11.00000  0.05    0.67
Q9    1   0.7299  0.2244  0.4160  11.00000  0.05    0.63
Q10   1   0.8093  0.1168  0.3236  11.00000  0.05    0.61
Q11   1   0.9416 -0.0609  0.3207  11.00000  0.05    0.61
Q12   1   1.1782  0.1372  0.6767  11.00000  0.05    0.61
Q13   1   0.9814 -0.0137  0.5734  11.00000  0.05    0.61
Q14   1   0.9914  0.0032  0.2635  11.00000  0.05    0.61
Q15   1   1.0022  0.2597  0.6174  11.00000  0.05    0.57
Q16   1   1.0425  0.0366  0.5596  11.00000  0.05    0.57
Q17   1   0.9817  0.1447  0.6017  11.00000  0.05    0.56
Q18   1   0.8535 -0.0219  0.5463  11.00000  0.05    0.55
Q19   1   0.8327  0.1400  0.2666  11.00000  0.05    0.54
Q20   1   0.9221 -0.0742  0.5376  11.00000  0.05    0.53
Q21   1   0.7333  0.0589  0.4603  11.00000  0.05    0.53
Q22   1   0.4484  0.3791  0.2108  11.00000  0.05    0.52
Q23   1   0.4707  0.3988  0.3410  11.00000  0.05    0.51
Q24   1   0.7922  0.0028  0.6201  11.00000  0.05    0.51
Q25   1   0.9450  0.1413  0.5386  11.00000  0.05    0.51
Q26   1   0.6180  0.2434  0.2622  11.00000  0.05    0.51
Q27   1   0.5628  0.1843  0.4585  11.00000  0.05    0.50
Q28   1   1.0090  0.1899  0.5903  11.00000  0.05    0.50
Q29   1   0.9346 -0.1611  0.4220  11.00000  0.05    0.49
Q30   1   0.9799 -0.0193  0.3221  11.00000  0.05    0.49
;
_shelx_res_checksum                87908
_shelx_hkl_file
;
  -1   0   0  490.45   26.90
   1   0   0  466.95   26.90
   2   0   0  809.52   46.00
   3   0   0 4198.88  230.48
  -4   0   0  541.75   32.60
   4   0   0  549.74   35.00
  -5   0   0   95.99   10.90
  -6   0   0  555.24   37.10
   6   0   0  545.55   40.40
   6   0   0  642.54   34.30
  -7   0   0  395.76   26.90
   7   0   0  375.16   32.70
   7   0   0  355.96   24.00
  -8   0   0   87.69   12.90
  -8   0   0   59.79    9.10
   8   0   0   74.99   18.20
   8   0   0   70.79    9.60
  -9   0   0   29.50    8.90
  -9   0   0   37.70   11.40
   9   0   0   18.40    4.30
   9   0   0   26.60   18.60
   9   0   0   28.70    8.50
 -10   0   0   15.50   12.80
 -10   0   0   16.80    7.50
 -10   0   0   14.70    9.30
  10   0   0   19.10   21.40
  10   0   0    8.60    5.50
  10   0   0   20.20    4.70
 -11   0   0  104.69   13.10
 -11   0   0  125.79   17.00
 -11   0   0  108.39   12.10
  11   0   0  103.59   12.30
  11   0   0  112.99   10.00
  11   0   0   91.89   10.40
  11   0   0  144.79   31.50
 -12   0   0  609.14   42.80
 -12   0   0  617.24   37.90
  12   0   0  604.44   38.00
  12   0   0  581.54   35.90
 -13   0   0  137.69   19.70
 -13   0   0  143.09   15.00
  13   0   0  123.79   11.30
  13   0   0  150.38   38.90
  13   0   0  117.29   13.80
  13   0   0  135.19   11.40
  13   0   0  133.69   12.50
 -14   0   0  142.29   15.30
  14   0   0  138.19   16.20
  14   0   0  155.38   12.90
  14   0   0  134.39   12.70
  14   0   0  151.88   15.20
 -15   0   0    7.30    7.20
 -15   0   0    3.50   10.20
  15   0   0   -2.60    3.70
  15   0   0   -1.10    3.80
 -16   0   0  -10.40    9.80
 -16   0   0   -6.00    5.90
  16   0   0   -0.90    3.80
  16   0   0   -3.50    3.60
  16  -1   0   45.20    7.10
  16  -1   0   46.50    6.40
  15  -1   0    6.40    4.60
  15  -1   0    9.90    4.50
 -15   1   0   11.10   10.00
 -15   1   0    6.90    6.50
  14  -1   0    2.70    5.50
  14  -1   0    0.10    7.00
  14  -1   0    1.80    4.20
  14  -1   0    3.60    4.50
 -14   1   0    9.20    9.60
 -14   1   0   10.00    7.30
 -14   1   0    4.30   14.10
  13  -1   0  335.07   47.50
  13  -1   0  264.07   18.30
  13  -1   0  262.47   18.40
  13  -1   0  257.57   21.10
  13  -1   0  273.57   18.10
 -13   1   0  237.48   20.00
 -13   1   0  307.27   29.30
  12  -1   0  160.58   12.00
  12  -1   0   89.69   34.40
  12  -1   0  124.19   12.20
  12  -1   0  144.59   14.80
 -12   1   0  134.49   19.10
 -12   1   0  139.09   15.00
 -12   1   0  156.68   15.40
  11  -1   0  133.49   30.20
  11  -1   0   81.29   10.10
  11  -1   0   74.79   10.00
 -11   1   0   86.79   15.00
 -11   1   0   95.39   12.00
 -11   1   0   80.69   10.80
  10  -1   0  134.29   38.20
  10  -1   0   93.39    9.90
  10  -1   0  101.69   11.60
 -10   1   0  112.79   12.50
 -10   1   0  114.59   11.20
   9  -1   0   12.80   17.80
   9  -1   0    7.50    3.60
   9  -1   0    5.70    4.70
  -9   1   0   10.80    9.80
  -9   1   0    6.70    6.20
  -9   1   0   10.60    7.90
   8  -1   0   20.00   15.10
  -8   1   0   11.70    9.10
  -8   1   0   17.10    7.50
   7  -1   0   18.60    4.80
  -7   1   0   27.30    9.40
   6  -1   0  664.83   45.70
  -6   1   0  695.13   41.50
   4  -1   0 1646.64   93.39
   3  -1   0  792.22   45.90
  -3   1   0  755.62   43.80
   2  -1   0  970.20   55.39
  -2   1   0  988.80   55.19
   1  -1   0 4128.79  224.98
   0  -1   0 1170.98   67.29
   0   1   0 1300.77   67.29
   1   1   0 5628.84  306.17
   2   1   0 1644.44   91.09
   3   1   0 1985.70  110.39
  -4  -1   0    0.10    6.50
   4   1   0   -1.20    7.60
   4   1   0    1.80    2.50
  -5  -1   0  750.42   44.40
   5   1   0  752.92   47.00
  -6  -1   0    6.80    8.90
   6   1   0   11.40   11.80
  -7  -1   0 1684.23   98.59
   7   1   0 1803.42  102.49
   7   1   0 1743.83   98.49
  -8  -1   0  254.37   23.20
  -8  -1   0  290.57   18.70
   8   1   0  227.58   21.00
   8   1   0  267.17   30.60
   8   1   0  266.47   17.40
  -9  -1   0  154.18   16.80
  -9  -1   0  151.18   17.00
   9   1   0  169.88   17.90
   9   1   0  151.28   24.20
 -10  -1   0   12.70    9.70
 -10  -1   0   -3.30    7.20
 -10  -1   0   22.70   13.10
  10   1   0    6.70    3.60
  10   1   0    9.00    5.30
  10   1   0   30.30   23.40
  10   1   0    4.80    4.10
  10   1   0    1.30   19.10
 -11  -1   0  171.68   17.00
 -11  -1   0  201.18   17.40
 -11  -1   0  190.48   21.40
  11   1   0  144.89   32.80
  11   1   0  195.28   15.90
  11   1   0  190.78   13.90
  11   1   0  187.28   13.90
 -12  -1   0  193.98   19.20
 -12  -1   0  240.88   26.00
 -12  -1   0  235.88   22.30
  12   1   0  231.58   18.10
  12   1   0  226.68   15.60
  12   1   0  217.48   39.20
  12   1   0  201.58   15.50
  12   1   0  204.28   15.40
 -13  -1   0  383.96   32.90
 -13  -1   0  272.57   31.40
  13   1   0  338.97   23.70
  13   1   0  317.97   24.30
  13   1   0  331.07   21.90
 -14  -1   0   95.69   17.60
 -14  -1   0   46.10   10.50
  14   1   0   84.89   10.70
  14   1   0   69.39    7.80
  14   1   0   69.49   10.80
  14   1   0   57.89    7.70
 -15  -1   0   61.69    9.90
  15   1   0   53.89    7.70
  16  -2   0   89.29    9.10
  15  -2   0   74.89    8.30
  15  -2   0   83.59    9.40
  15  -2   0   89.29    8.80
 -15   2   0  101.59   12.20
  14  -2   0    7.00    7.30
  14  -2   0    1.40    3.80
  14  -2   0    9.40    5.90
  14  -2   0    5.00    4.70
 -14   2   0    5.80    9.10
 -14   2   0   11.00   14.80
 -14   2   0    5.30    6.30
  13  -2   0  192.98   15.30
  13  -2   0  192.98   14.20
  13  -2   0  171.68   41.20
 -13   2   0  222.38   22.40
  12  -2   0  181.58   15.40
  12  -2   0  214.48   18.00
  12  -2   0  199.38   38.80
  12  -2   0  218.38   15.00
 -12   2   0  215.28   17.40
 -12   2   0  211.48   22.50
 -12   2   0  216.78   20.30
  11  -2   0  314.57   23.40
 -11   2   0  334.07   30.20
 -11   2   0  335.77   28.20
 -11   2   0  346.27   25.50
  10  -2   0  318.47   21.70
  10  -2   0  351.16   21.00
  10  -2   0  401.46   43.10
  10  -2   0  343.37   23.60
 -10   2   0  378.56   24.00
 -10   2   0  385.56   25.30
   9  -2   0  583.54   34.60
   9  -2   0  604.14   32.50
  -9   2   0  545.25   35.40
  -9   2   0  530.95   37.10
   8  -2   0   45.90    5.20
   8  -2   0   85.09   18.40
  -8   2   0   54.59   10.10
  -8   2   0   67.79    8.60
   7  -2   0  503.45   29.20
  -7   2   0  467.95   31.30
   6  -2   0  662.03   35.70
   6  -2   0  597.84   42.60
  -6   2   0  571.54   37.30
   5  -2   0 3714.33  206.58
   4  -2   0  701.73   43.50
  -4   2   0  652.73   38.70
   3  -2   0  115.89    8.80
  -3   2   0  123.09   10.50
   2  -2   0 1378.46   77.09
   0   2   0 1180.48   64.49
   1   2   0 2263.17  123.99
   2   2   0  573.44   33.90
   3   2   0 3130.19  172.18
  -4  -2   0   33.60    8.00
   4   2   0   19.60    8.20
  -5  -2   0  105.59   11.50
   5   2   0   85.09    7.70
  -6  -2   0   61.59   12.00
   6   2   0   66.19   11.20
   6   2   0   40.70   14.10
  -7  -2   0  162.18   18.50
   7   2   0  139.69   15.70
   7   2   0  155.48   11.20
   7   2   0  149.49   20.20
  -8  -2   0  329.27   26.70
   8   2   0  327.57   24.50
   8   2   0  347.97   21.10
   8   2   0  305.07   32.90
  -9  -2   0   28.80    9.20
  -9  -2   0    8.60   12.00
  -9  -2   0    4.10    6.80
   9   2   0    6.60    3.60
   9   2   0   12.10   19.60
   9   2   0    7.30    4.70
 -10  -2   0   66.59   15.90
 -10  -2   0   92.09   12.50
 -10  -2   0   65.79   10.00
  10   2   0   98.79   27.00
  10   2   0   83.59   12.70
  10   2   0   64.39    7.30
  10   2   0   71.49    8.00
  10   2   0   73.09    8.80
 -11  -2   0   21.50    9.00
 -11  -2   0   35.30   11.50
 -11  -2   0   11.50   14.10
  11   2   0   19.50    6.20
  11   2   0   12.20   11.50
  11   2   0   11.60    4.90
  11   2   0   16.70    5.00
  11   2   0   29.50   27.10
  11   2   0   17.80    7.20
 -12  -2   0   32.40    9.70
 -12  -2   0   36.80   11.70
 -12  -2   0   20.30   15.10
  12   2   0   50.89    8.10
  12   2   0   33.40    6.20
  12   2   0   38.10    8.50
  12   2   0   25.60   29.40
  12   2   0   34.60    6.10
 -13  -2   0   79.29   17.80
 -13  -2   0   27.90   10.30
  13   2   0   61.09    9.20
  13   2   0   26.70   46.70
  13   2   0   42.70    6.50
  13   2   0   61.99    9.70
  13   2   0   49.60    7.00
 -14  -2   0   93.49   12.40
  14   2   0  108.79   10.50
  14   2   0   86.79    9.70
 -15  -2   0   79.49   11.30
  15   2   0   66.29    8.70
  15   2   0   93.19    9.50
  16  -3   0   91.99    9.70
 -16   3   0  121.99   12.40
  15  -3   0  196.58   15.20
  14  -3   0   10.60    4.20
  14  -3   0    7.00    5.70
  14  -3   0   14.80    7.80
  14  -3   0   13.00    4.90
 -14   3   0   -4.60    7.50
 -14   3   0    8.90    9.20
 -14   3   0   17.40   14.20
  13  -3   0   24.00    8.00
  13  -3   0   25.50    5.00
  13  -3   0   -9.30   38.20
 -13   3   0   17.20    6.80
 -13   3   0   39.60   15.90
  12  -3   0   74.19   10.20
  12  -3   0   69.99    7.80
  12  -3   0   66.39   33.00
  12  -3   0   68.39    7.60
 -12   3   0   84.59   16.50
 -12   3   0   63.89    8.90
 -12   3   0   67.69   11.10
  11  -3   0  382.36   47.20
  11  -3   0  314.87   23.40
  11  -3   0  316.37   21.30
  11  -3   0  320.07   20.20
 -11   3   0  335.77   22.40
 -11   3   0  370.06   24.90
 -11   3   0  362.76   29.80
  10  -3   0 1234.38   69.49
  10  -3   0 1175.18   69.79
  10  -3   0 1208.98   74.49
 -10   3   0 1368.86   70.79
 -10   3   0 1280.47   71.79
   9  -3   0   22.40   18.60
   9  -3   0   47.90    5.80
  -9   3   0   53.69   11.00
  -9   3   0   52.29    8.60
  -8   3   0  562.54   35.70
   7  -3   0    0.20   13.50
   7  -3   0    3.90    4.10
  -7   3   0    2.70    7.70
  -7   3   0    1.00    1.10
   6  -3   0  361.76   30.20
  -6   3   0  324.27   24.00
  -6   3   0  360.86   19.50
   5  -3   0    6.70   10.70
  -5   3   0   16.60    6.70
   4  -3   0    8.00    3.50
   4  -3   0    5.80    8.30
  -4   3   0    9.00    5.70
   3  -3   0 1703.53   95.89
   2  -3   0  480.25   26.20
   2  -3   0  425.66   29.20
  -2   3   0  460.55   26.80
   1  -3   0  593.24   33.40
  -1   3   0  555.74   32.40
  -1   3   0  581.84   33.10
   0   3   0  989.10   54.89
   1   3   0 4496.45  252.57
   2   3   0 8073.09  439.56
   3   3   0 1706.93   95.29
  -4  -3   0 2067.29  113.59
   4   3   0 1964.90  114.19
   4   3   0 2095.19  113.79
  -5  -3   0   17.90   10.00
   5   3   0   20.70    3.80
   5   3   0   29.70   10.80
   5   3   0   26.60    3.20
   5   3   0   33.80    9.50
   5   3   0   17.10    3.90
  -6  -3   0    5.70    9.40
   6   3   0   -0.80    7.70
   6   3   0    5.60    2.70
   6   3   0    5.10    3.40
   6   3   0   -0.30   11.40
  -7  -3   0   23.90   10.60
   7   3   0   15.40    8.80
   7   3   0   25.20   10.60
   7   3   0   18.30   14.00
  -8  -3   0  345.97   28.80
  -8  -3   0  380.36   29.90
   8   3   0  370.36   23.70
   8   3   0  409.06   23.00
   8   3   0  342.07   28.60
   8   3   0  386.06   24.00
   8   3   0  395.96   37.40
   8   3   0  416.76   23.50
  -9  -3   0  116.99   17.00
  -9  -3   0  102.69   11.10
  -9  -3   0  106.99   12.20
   9   3   0  113.19   13.70
   9   3   0   90.59    9.60
   9   3   0   97.19    9.00
   9   3   0   85.49   10.40
   9   3   0   90.29    8.30
 -10  -3   0   -3.10   13.40
 -10  -3   0    5.30   12.90
 -10  -3   0    3.50    8.00
  10   3   0   -5.20   10.80
  10   3   0   -3.90    5.20
  10   3   0    1.80    3.50
  10   3   0    3.90    4.90
  10   3   0   14.50   23.00
  10   3   0    5.60    4.40
 -11  -3   0   18.10   15.30
 -11  -3   0   10.90   11.10
 -11  -3   0    8.80    8.70
  11   3   0   -0.40    3.70
  11   3   0   11.50   12.10
  11   3   0  -38.90   37.40
  11   3   0   -3.40    4.10
  11   3   0   -2.40    5.90
  11   3   0    5.60    5.50
 -12  -3   0   59.49   11.40
 -12  -3   0   76.09   13.20
  12   3   0   73.39   10.20
  12   3   0   99.89   15.40
  12   3   0   75.59    8.30
  12   3   0   68.29    7.80
  12   3   0   65.29    9.40
  12   3   0   89.99   32.30
 -13  -3   0   45.80   12.30
 -13  -3   0   27.70   15.70
 -13  -3   0   27.70   10.20
  13   3   0   20.80    5.60
  13   3   0   15.80    6.20
  13   3   0   62.59   32.50
  13   3   0   31.00    8.70
 -14  -3   0   14.40   18.40
 -14  -3   0   26.40   10.90
 -14  -3   0   23.00   10.30
  14   3   0   22.10    5.70
 -15  -3   0   25.50   12.00
 -15  -3   0   21.90   12.70
  15   3   0    8.80    4.60
  15   3   0   18.10    6.00
  16  -4   0   67.09    8.20
  16  -4   0   49.99    7.20
  15  -4   0   90.79    8.40
  15  -4   0   80.29    9.40
  14  -4   0  271.37   19.00
  14  -4   0  249.28   21.50
  13  -4   0   91.19    8.70
  13  -4   0   76.09    8.80
  13  -4   0   88.19   12.20
 -13   4   0  117.89   17.80
 -13   4   0   98.29   11.90
  12  -4   0    7.20    5.30
  12  -4   0   13.10    7.10
  12  -4   0    5.00    4.20
 -12   4   0    9.70    6.20
 -12   4   0    6.70    8.60
 -12   4   0   -2.20   13.30
  11  -4   0  140.39   10.50
  11  -4   0  137.69   12.60
  11  -4   0  146.19   33.80
  11  -4   0  113.39   14.10
 -11   4   0  118.19   12.10
 -11   4   0  142.49   16.30
 -11   4   0  174.58   18.70
  10  -4   0  261.67   18.50
  10  -4   0  311.37   21.20
  10  -4   0  298.87   17.90
 -10   4   0  268.87   21.50
 -10   4   0  300.27   25.60
 -10   4   0  296.27   18.90
   9  -4   0  400.76   23.90
   9  -4   0  418.96   23.40
   9  -4   0  389.86   25.70
  -9   4   0  398.36   28.20
  -9   4   0  386.76   25.90
  -9   4   0  361.76   25.90
   8  -4   0   97.49    9.40
   8  -4   0   82.29   19.30
  -8   4   0  110.99    6.40
  -8   4   0   86.59    9.80
  -8   4   0  108.19   12.70
   7  -4   0   67.19    7.60
   7  -4   0   88.69   17.80
  -7   4   0   66.19    4.80
  -7   4   0   86.29   11.00
   6  -4   0  142.09   12.60
  -6   4   0  167.48    9.30
   5  -4   0   81.39    8.50
   5  -4   0   47.10   12.40
  -5   4   0   53.39    8.70
  -5   4   0   65.69    4.90
   4  -4   0   14.80    8.90
   4  -4   0   14.50    4.00
  -4   4   0    6.70    6.00
  -4   4   0    6.80    2.70
  -4   4   0   10.60    1.70
   3  -4   0   82.89    8.00
   3  -4   0  115.49   13.60
  -3   4   0  102.79   10.60
   2  -4   0 1993.70  110.49
   1  -4   0   24.40    3.80
  -1   4   0   31.60    4.10
   0   4   0  131.49    8.90
   2   4   0  737.13   43.00
   3   4   0 5499.45  285.77
   3   4   0 4986.90  286.77
  -4  -4   0  847.22   49.10
   4   4   0  769.62   46.80
   4   4   0  881.21   47.80
   4   4   0  774.32   49.20
  -5  -4   0 1308.17   75.29
   5   4   0 1271.87   74.59
   5   4   0 1252.37   72.39
   5   4   0 1398.36   73.59
  -6  -4   0  478.35   33.70
   6   4   0  470.65   31.20
   6   4   0  525.05   36.30
   6   4   0  507.85   29.10
   6   4   0  503.55   28.40
  -7  -4   0   30.30   11.30
   7   4   0   29.90    9.60
   7   4   0   28.40    5.20
   7   4   0   28.20    3.90
   7   4   0   31.30    5.20
   7   4   0   33.90    4.60
   7   4   0   30.10   15.20
   7   4   0   26.90    4.50
  -8  -4   0  289.27   27.80
  -8  -4   0  328.37   21.70
   8   4   0  333.47   34.20
   8   4   0  288.37   19.60
   8   4   0  326.87   19.10
   8   4   0  324.37   20.40
   8   4   0  286.17   24.50
   8   4   0  307.07   20.60
  -9  -4   0   15.30    9.60
  -9  -4   0   25.60    8.70
  -9  -4   0   23.30   15.90
   9   4   0   16.40    4.40
   9   4   0   11.00   10.40
   9   4   0   12.30   21.30
   9   4   0   24.10    5.40
   9   4   0   26.00    6.40
   9   4   0   21.00    6.40
   9   4   0   17.30    4.10
 -10  -4   0    7.10    8.60
 -10  -4   0    7.00   14.70
  10   4   0   33.50   13.00
  10   4   0   12.80    6.20
  10   4   0   22.00    4.90
  10   4   0   12.40    6.90
  10   4   0   13.00    5.70
  10   4   0   19.60   24.00
 -11  -4   0  110.39   14.80
 -11  -4   0  105.99   20.70
 -11  -4   0  108.89   13.40
  11   4   0  118.89   12.10
  11   4   0  124.19   10.70
  11   4   0   98.59   15.90
  11   4   0   83.89   31.10
  11   4   0  121.59   10.80
  11   4   0  139.29   14.10
 -12  -4   0   23.50   11.40
 -12  -4   0   12.40   16.50
 -12  -4   0    9.30    9.80
  12   4   0    0.50   13.00
  12   4   0    5.90    4.30
  12   4   0    4.70    4.50
  12   4   0    1.30    6.60
 -13  -4   0   -9.50   10.50
 -13  -4   0    0.40    9.90
 -13  -4   0   -2.90   15.90
  13   4   0   -1.00    4.70
  13   4   0    2.80    4.20
  13   4   0    2.60    7.70
  13   4   0   16.30   46.90
 -14  -4   0    3.70   10.00
 -14  -4   0    2.20   10.10
  14   4   0    0.50    3.80
  14   4   0    4.70    4.80
 -15  -4   0  114.89   13.90
  15   4   0  114.29   11.30
  15  -5   0  560.94   33.80
  14  -5   0  108.19   10.30
 -14   5   0   94.99   11.50
  13  -5   0  157.58   11.90
  13  -5   0  153.08   16.30
  13  -5   0  151.38   11.80
  13  -5   0  151.38   15.30
 -13   5   0  188.08   20.40
  12  -5   0  124.59   10.60
  12  -5   0  118.59   14.50
  12  -5   0  118.49   12.50
  12  -5   0  145.09   10.50
 -12   5   0  104.89   12.30
 -12   5   0  120.09   17.80
  11  -5   0   55.99    7.40
  11  -5   0   36.20    5.50
  11  -5   0   47.50    9.20
 -11   5   0   53.99    9.50
 -11   5   0   57.99   13.80
  10  -5   0  223.88   16.50
  10  -5   0  243.38   19.50
  10  -5   0  240.88   35.70
  10  -5   0  268.67   17.50
 -10   5   0  287.47   19.90
 -10   5   0  277.67   25.00
   9  -5   0  545.35   33.90
   9  -5   0  604.84   36.00
   9  -5   0  632.54   33.70
  -9   5   0  574.54   38.30
  -9   5   0  559.54   35.30
   8  -5   0  504.85   30.80
   8  -5   0  480.65   29.00
   8  -5   0  496.95   28.70
   8  -5   0  574.64   44.40
  -8   5   0  516.75   32.90
  -8   5   0  485.45   30.20
  -8   5   0  478.75   27.50
   7  -5   0  416.16   26.30
   7  -5   0  439.26   27.40
   7  -5   0  469.85   25.60
  -7   5   0  452.35   29.10
  -7   5   0  426.46   24.40
   6  -5   0  259.97   17.60
   6  -5   0  247.78   27.20
  -6   5   0  263.47   14.80
   5  -5   0  121.49   16.80
   5  -5   0  159.88   12.10
  -5   5   0  129.59   12.50
  -5   5   0  151.38    8.80
   4  -5   0  128.99   10.20
   4  -5   0   92.39   13.10
  -4   5   0  103.79   10.50
  -4   5   0  106.69    6.70
   3  -5   0 2086.29  120.89
  -3   5   0 2240.08  119.19
   2  -5   0   59.09    6.90
  -2   5   0   70.19    8.40
  -2   5   0   71.69    6.90
  -2   5   0   59.19    4.30
  -1   5   0  617.14   33.80
   0   5   0   19.20    2.10
   0   5   0   14.00    5.60
   1   5   0  252.17   17.00
   1   5   0  228.88   14.30
  -2  -5   0 1500.25   87.19
   2   5   0 1651.43   88.89
   2   5   0 1649.73   87.99
   3   5   0  837.22   49.90
   3   5   0  875.11   48.60
   4   5   0 1224.28   68.69
  -5  -5   0  616.74   41.40
   5   5   0  649.64   40.10
   5   5   0  635.74   38.60
   5   5   0  698.73   37.20
   5   5   0  634.44   42.30
  -6  -5   0 1242.48   72.49
   6   5   0 1226.08   73.99
   6   5   0 1200.48   68.89
   6   5   0 1253.37   72.29
   6   5   0 1262.17   70.39
  -7  -5   0    4.50   12.00
  -7  -5   0    4.70    9.80
   7   5   0    3.70    3.00
   7   5   0    9.10    4.90
   7   5   0   16.00    9.30
   7   5   0    4.20    4.30
   7   5   0   25.00   10.50
   7   5   0    6.30    3.50
  -8  -5   0  422.86   27.20
  -8  -5   0  377.96   32.60
   8   5   0  382.16   29.50
   8   5   0  414.16   24.80
   8   5   0  430.66   25.40
   8   5   0  369.36   38.20
  -9  -5   0   38.30    9.60
  -9  -5   0   38.50   10.70
  -9  -5   0   22.80   15.70
   9   5   0   44.40   12.40
   9   5   0   33.90    5.90
   9   5   0   34.30    5.10
   9   5   0    8.30   21.40
   9   5   0   39.40    6.90
   9   5   0   54.19    8.00
 -10  -5   0  184.78   23.40
 -10  -5   0  163.28   16.70
 -10  -5   0  167.88   18.80
  10   5   0  169.78   12.60
  10   5   0  167.78   13.10
  10   5   0  165.88   30.50
  10   5   0  165.48   19.20
  10   5   0  177.18   14.70
 -11  -5   0    9.10    9.90
 -11  -5   0   18.50   18.10
 -11  -5   0   14.80   11.40
  11   5   0  -26.50   24.50
  11   5   0    2.90    4.40
  11   5   0    1.30    4.20
  11   5   0   -1.40   13.10
 -12  -5   0   29.70   18.80
 -12  -5   0   27.50   11.00
 -12  -5   0   41.30   13.10
  12   5   0   35.20    8.30
  12   5   0   37.20   15.00
  12   5   0   47.80    7.20
  12   5   0   82.79   43.10
 -13  -5   0   29.50   20.20
 -13  -5   0   -3.30    9.70
 -13  -5   0   -3.40   10.50
  13   5   0    3.60    5.30
  13   5   0   30.80   19.70
  13   5   0    0.80    3.80
  13   5   0    2.50    7.20
 -14  -5   0   44.00   12.00
 -14  -5   0   79.59   11.80
  14   5   0   58.19    8.70
  15  -6   0   98.39   10.00
 -15   6   0  119.09   16.90
  14  -6   0  298.27   21.40
 -14   6   0  333.67   32.30
 -14   6   0  308.47   23.50
  13  -6   0  193.18   14.80
  13  -6   0  220.78   17.10
  13  -6   0  213.48   19.20
 -13   6   0  243.78   19.00
 -13   6   0  257.67   26.90
  12  -6   0  170.88   16.80
  12  -6   0  166.08   12.60
  12  -6   0  156.98   14.40
 -12   6   0  175.48   17.50
  11  -6   0    4.00    5.60
  11  -6   0   11.40    6.30
  11  -6   0   10.90    4.30
 -11   6   0    6.10   12.60
 -11   6   0    1.40    7.70
  10  -6   0  364.56   25.00
  10  -6   0  358.26   22.40
  10  -6   0  362.36   21.70
 -10   6   0  353.56   28.30
 -10   6   0  337.47   23.90
 -10   6   0  324.27   19.60
   9  -6   0  107.19   10.50
   9  -6   0  124.09    9.90
   9  -6   0  118.09   15.70
  -9   6   0  110.29   10.30
  -9   6   0   95.29    7.20
  -9   6   0  124.39   14.40
   8  -6   0 1365.86   75.09
   8  -6   0 1422.76   85.79
   8  -6   0 1211.38   73.09
  -8   6   0 1362.76   72.09
  -8   6   0 1262.77   75.59
   7  -6   0 1529.25   81.89
   7  -6   0 1560.94   94.39
   7  -6   0 1477.05   83.49
  -7   6   0 1481.45   81.09
  -7   6   0 1380.46   83.79
   6  -6   0  360.16   22.70
   6  -6   0  348.47   31.80
  -6   6   0  347.37   19.70
  -6   6   0  343.37   24.10
   5  -6   0  103.89   12.10
   5  -6   0  121.39   16.20
  -5   6   0  116.39    7.40
  -5   6   0  122.29    9.20
  -5   6   0  128.49   11.80
   4  -6   0  886.31   48.80
   4  -6   0  812.32   52.29
  -4   6   0  915.41   47.90
  -4   6   0  824.92   48.30
  -4   6   0  822.92   49.20
  -4   6   0  838.22   46.70
   3  -6   0  207.88   13.80
  -3   6   0  217.78   12.60
  -3   6   0  168.68   14.60
  -3   6   0  186.98   11.30
  -3   6   0  174.48   17.10
  -2   6   0  443.36   24.50
   1  -6   0  124.99    9.80
  -1   6   0  113.79   10.60
  -1   6   0  112.09    7.20
  -1   6   0  136.89   10.00
   0  -6   0  786.82   42.10
   0   6   0  721.03   41.00
   0   6   0  751.92   41.90
   0   6   0  738.73   43.20
   1   6   0   42.70    3.50
   1   6   0   33.70    7.90
   1   6   0   32.30    5.30
  -2  -6   0  772.82   42.80
   2   6   0  721.73   43.80
   2   6   0  817.92   42.30
   3   6   0  159.88   13.80
   3   6   0  166.88   10.20
   3   6   0  188.38   17.20
   3   6   0  156.68    9.40
   4   6   0 1082.59   61.89
   4   6   0 1049.40   60.49
   4   6   0 1150.28   59.79
   4   6   0 1034.30   58.19
   4   6   0 1022.20   60.59
  -5  -6   0  690.43   44.00
   5   6   0  655.93   40.60
   5   6   0  660.43   41.20
   5   6   0  731.63   42.50
  -6  -6   0 1306.97   76.09
   6   6   0 1289.07   74.49
   6   6   0 1214.08   76.59
   6   6   0 1349.66   71.59
   6   6   0 1201.28   74.49
   6   6   0 1227.38   71.19
   6   6   0 1370.26   71.69
   6   6   0 1260.67   72.99
  -7  -6   0   27.10   14.20
  -7  -6   0   25.10    8.50
  -7  -6   0   12.90    7.80
   7   6   0   18.10    3.80
   7   6   0   42.80   17.00
   7   6   0   21.90    4.40
   7   6   0   20.70    5.20
   7   6   0   25.20    5.90
   7   6   0   46.80   14.00
   7   6   0   28.10   10.60
  -8  -6   0   15.50    8.10
  -8  -6   0    0.40    9.00
   8   6   0    6.50    3.40
   8   6   0   13.40    4.30
   8   6   0    3.90    5.90
   8   6   0   28.00   11.80
   8   6   0    7.10   13.50
   8   6   0   19.00   18.50
  -9  -6   0   84.29   13.40
  -9  -6   0   84.39   19.40
  -9  -6   0   67.19   12.20
   9   6   0   71.19   24.70
   9   6   0   94.79   10.70
   9   6   0   96.79   10.00
   9   6   0   76.29    8.80
   9   6   0   81.89    7.70
 -10  -6   0  166.58   24.70
 -10  -6   0  202.78   21.50
 -10  -6   0  129.29   15.50
  10   6   0  144.49   14.60
  10   6   0  212.48   33.70
  10   6   0  201.88   20.30
  10   6   0  160.88   12.40
  10   6   0  165.58   13.20
 -11  -6   0   44.10   11.90
 -11  -6   0   24.60   10.60
 -11  -6   0   28.60   19.30
  11   6   0   23.20    5.30
  11   6   0    5.90   29.30
  11   6   0   28.80    6.30
  11   6   0   35.10   15.80
 -12  -6   0    2.10   10.20
 -12  -6   0   19.30   20.10
 -12  -6   0   -3.00    9.60
  12   6   0    9.00    6.40
  12   6   0   -7.60   30.30
  12   6   0   -3.90    3.30
  12   6   0   18.30   18.40
  12   6   0    2.20    4.80
 -13  -6   0    8.70   10.40
 -13  -6   0   25.40   10.50
 -13  -6   0   40.30   21.70
  13   6   0   15.20    6.10
  13   6   0    4.10    3.90
  13   6   0    5.00   14.80
 -14  -6   0    4.20   10.60
 -14  -6   0    8.60   10.80
  14   6   0   -1.60    5.20
  14   6   0    1.90    3.60
  15  -7   0   42.90    9.30
 -15   7   0   32.60    8.40
  14  -7   0  135.79   11.70
  14  -7   0  148.39   16.50
  14  -7   0  156.08   14.60
 -14   7   0  179.18   20.40
 -14   7   0  143.59   16.30
  13  -7   0  262.67   23.50
 -13   7   0  337.47   28.20
 -13   7   0  306.87   22.60
  12  -7   0  453.75   31.40
  12  -7   0  443.16   27.60
  12  -7   0  471.95   28.60
 -12   7   0  462.35   29.70
  11  -7   0   53.89    6.30
  11  -7   0   59.89    7.90
  11  -7   0   65.39   11.30
 -11   7   0   41.90    8.50
 -11   7   0   55.29    4.50
 -11   7   0   61.39   14.60
  10  -7   0   32.70    6.50
  10  -7   0   39.80    5.70
  10  -7   0   40.80    8.60
 -10   7   0   23.80    7.50
 -10   7   0   25.90   12.40
 -10   7   0   31.20    3.40
   9  -7   0   45.80    6.40
   9  -7   0   38.80    5.70
   9  -7   0   43.60    8.70
  -9   7   0   44.90    7.40
  -9   7   0   48.80    4.40
  -9   7   0   47.70    4.20
   8  -7   0  536.55   31.60
  -8   7   0  510.55   29.80
  -8   7   0  539.75   35.60
  -8   7   0  566.14   30.00
   7  -7   0 1894.41   98.39
   7  -7   0 1746.63  100.49
   7  -7   0 1910.71  100.39
  -7   7   0 1737.03  100.19
  -7   7   0 1669.43   97.19
  -7   7   0 1749.82   97.39
   6  -7   0  282.17   18.50
   6  -7   0  304.37   19.90
  -6   7   0  278.47   22.10
  -6   7   0  272.07   16.20
   5  -7   0  216.78   15.60
  -5   7   0  211.08   15.90
  -5   7   0  215.08   12.50
  -5   7   0  170.08   17.50
  -5   7   0  195.58   13.80
  -4   7   0   11.10    4.50
  -4   7   0   14.60    2.30
  -4   7   0   19.70    9.00
  -4   7   0    7.60    6.60
   3  -7   0   18.50    5.30
  -3   7   0   21.20    2.60
  -3   7   0   17.10    4.60
  -3   7   0   35.70    7.90
   2  -7   0  408.86   25.10
  -2   7   0  412.66   23.20
  -2   7   0  445.96   29.60
   1  -7   0   81.89    8.60
  -1   7   0   74.29    5.00
  -1   7   0   63.59    6.80
   1   7   0    5.90    7.90
   1   7   0   11.50    2.80
   1   7   0   14.10    3.80
   1   7   0    6.80    1.80
   1   7   0    5.50    5.30
  -2  -7   0    3.50    3.30
   2   7   0    5.10    1.60
   2   7   0    2.40    8.30
   2   7   0    2.50    5.70
   2   7   0    6.10    3.70
   2   7   0    3.10    2.60
   3   7   0 1553.24   80.59
   3   7   0 1452.15   81.29
   3   7   0 1409.76   82.89
   3   7   0 1415.16   79.49
   4   7   0   82.19    5.30
   4   7   0   83.49   12.30
  -5  -7   0 3846.42  204.48
   5   7   0 3721.13  202.08
   5   7   0 3781.02  203.28
   5   7   0 3594.54  200.68
   5   7   0 3450.55  199.58
  -6  -7   0  950.10   62.19
   6   7   0 1080.59   56.39
   6   7   0 1005.90   56.09
   6   7   0  979.20   58.29
   6   7   0 1036.80   58.89
   6   7   0  946.31   63.19
   6   7   0  984.00   55.99
   6   7   0  922.51   60.19
  -7  -7   0  498.45   38.40
   7   7   0  501.25   33.60
   7   7   0  512.95   29.20
   7   7   0  464.65   28.20
   7   7   0  487.05   29.10
   7   7   0  446.16   41.60
   7   7   0  461.85   28.90
  -8  -7   0  582.54   38.20
  -8  -7   0  617.44   38.60
   8   7   0  621.34   41.50
   8   7   0  585.74   35.50
   8   7   0  619.74   36.50
   8   7   0  667.13   41.30
  -9  -7   0    1.90   18.20
  -9  -7   0    9.10    9.40
  -9  -7   0   -2.40   10.20
   9   7   0   -3.00    4.20
   9   7   0    1.80    5.40
   9   7   0    6.70   13.00
   9   7   0   -6.80    7.30
   9   7   0    2.50    3.70
 -10  -7   0   12.90   11.10
 -10  -7   0    2.90   19.60
 -10  -7   0   12.20   10.30
  10   7   0    7.90    8.10
  10   7   0   -3.20   25.70
  10   7   0    7.90    4.30
  10   7   0   20.40    6.70
  10   7   0    1.10   14.60
  10   7   0   12.70    5.10
 -11  -7   0   10.80   10.50
 -11  -7   0   16.70   19.90
 -11  -7   0    5.50   16.30
  11   7   0   11.10    5.60
  11   7   0   27.20    7.00
  11   7   0   13.30    4.40
  11   7   0   22.90   15.90
  11   7   0    7.70   33.90
 -12  -7   0   19.20   10.40
 -12  -7   0   34.20   11.00
 -12  -7   0   26.30   21.30
  12   7   0   16.90    4.80
  12   7   0   15.00    7.20
  12   7   0   32.40   15.30
  12   7   0   20.10    6.10
 -13  -7   0   -0.30    9.30
 -13  -7   0   -4.40    9.90
  13   7   0    1.60   17.50
  13   7   0    1.20    5.20
  13   7   0   -1.30    3.40
 -14  -7   0   19.90   10.70
 -14  -7   0   11.70    8.80
  15  -8   0    1.60    6.20
 -15   8   0    1.10    5.70
  14  -8   0   33.00    5.90
  14  -8   0   44.60    7.60
  13  -8   0  663.23   39.20
 -13   8   0  653.63   41.70
 -13   8   0  646.94   39.40
 -13   8   0  683.53   44.90
  12  -8   0  446.06   32.80
  12  -8   0  502.95   31.30
 -12   8   0  454.95   30.50
 -12   8   0  518.05   37.20
 -12   8   0  536.55   32.90
  11  -8   0  304.57   20.10
  11  -8   0  255.27   18.40
  11  -8   0  261.67   22.00
 -11   8   0  264.47   20.30
 -11   8   0  283.87   16.20
 -11   8   0  324.47   28.60
  10  -8   0  328.17   21.20
  10  -8   0  314.47   20.00
  10  -8   0  295.37   23.30
 -10   8   0  293.67   18.10
 -10   8   0  350.36   29.00
 -10   8   0  308.07   17.90
 -10   8   0  312.27   21.50
   9  -8   0  155.08   15.00
   9  -8   0  128.79   12.50
  -9   8   0  122.59    8.60
  -9   8   0  145.09   16.90
  -9   8   0  140.39    9.10
   8  -8   0   88.69   13.70
   8  -8   0   84.29   10.20
   8  -8   0  112.69    9.30
  -8   8   0  118.59   15.00
  -8   8   0  118.69   12.30
  -8   8   0  100.69    7.00
  -8   8   0  103.49    7.40
   7  -8   0  845.22   46.30
  -7   8   0  792.82   42.70
  -7   8   0  754.92   47.10
  -7   8   0  723.83   42.50
  -7   8   0  747.23   45.40
   6  -8   0  310.47   19.80
   6  -8   0  332.47   19.60
   6  -8   0  317.67   22.20
  -6   8   0  317.57   22.00
  -6   8   0  327.07   18.40
  -6   8   0  318.47   24.30
  -5   8   0  186.58   10.70
  -5   8   0  162.78   18.30
  -5   8   0  153.88   15.50
   4  -8   0  315.97   21.10
  -4   8   0  338.37   20.50
  -4   8   0  326.77   18.40
  -4   8   0  317.07   22.30
   3  -8   0    7.50    4.80
  -3   8   0    8.50    7.80
  -3   8   0    8.00    4.60
  -3   8   0    0.50    4.50
  -3   8   0    7.60    2.20
   2  -8   0   10.50    5.00
  -2   8   0    5.10    2.30
  -2   8   0    6.40    3.20
  -2   8   0    3.90    5.50
  -2   8   0    6.70    7.30
   1  -8   0   67.99    7.90
  -1   8   0   39.40    8.70
  -1   8   0   54.99    5.30
  -1   8   0   51.09    4.30
  -1   8   0   43.60    6.40
   0  -8   0    3.00    4.00
   0   8   0    0.40    2.30
   0   8   0    6.80    2.00
   0   8   0    2.70    7.90
   0   8   0    7.50    5.50
   0   8   0    3.50    3.60
  -1  -8   0  245.68   14.70
   1   8   0  214.18   12.80
   1   8   0  214.78   13.50
   1   8   0  224.68   19.20
  -2  -8   0    3.00    3.50
   2   8   0    8.20    3.90
   2   8   0    5.80    8.90
   2   8   0    5.10    1.80
   2   8   0    5.20    2.70
   2   8   0    1.00    6.10
  -3  -8   0  236.18   15.20
   3   8   0  253.17   14.10
   3   8   0  237.68   16.10
   3   8   0  259.07   21.80
   3   8   0  268.97   18.60
   3   8   0  243.28   15.10
   4   8   0  323.37   19.90
   4   8   0  307.67   20.20
   4   8   0  273.27   25.40
   4   8   0  325.87   22.30
   4   8   0  306.77   17.50
  -5  -8   0  601.04   42.90
   5   8   0  629.74   40.60
   5   8   0  594.64   33.20
   5   8   0  566.74   37.80
   5   8   0  624.94   34.80
   5   8   0  619.44   35.40
  -6  -8   0  677.23   46.90
   6   8   0  633.04   41.10
   6   8   0  666.03   44.10
   6   8   0  619.04   38.10
   6   8   0  663.33   38.00
   6   8   0  653.73   38.10
  -7  -8   0  758.52   48.30
   7   8   0  834.12   46.60
   7   8   0  820.42   46.70
  -8  -8   0  510.05   34.30
  -8  -8   0  457.15   37.20
  -8  -8   0  597.74   45.70
   8   8   0  478.95   31.80
   8   8   0  550.64   32.00
   8   8   0  524.25   31.90
   8   8   0  566.54   38.10
  -9  -8   0  192.78   20.40
  -9  -8   0  242.98   27.80
   9   8   0  222.78   16.00
   9   8   0  182.18   16.50
   9   8   0  245.48   18.70
   9   8   0  232.48   29.00
   9   8   0  259.37   26.50
 -10  -8   0    4.40   20.60
 -10  -8   0   -8.30   10.50
  10   8   0   12.30    8.80
  10   8   0    8.60    6.30
  10   8   0    5.10   15.00
  10   8   0    3.60    3.70
  10   8   0    8.20    5.10
 -11  -8   0   11.50    9.60
 -11  -8   0   42.20   21.60
 -11  -8   0    6.00   10.00
  11   8   0   14.50    7.80
  11   8   0   11.40    5.80
  11   8   0    4.60    4.20
  11   8   0   33.80   16.70
 -12  -8   0   46.20   23.50
 -12  -8   0   50.49   11.20
 -12  -8   0   49.40   11.50
  12   8   0   49.60   16.90
  12   8   0   62.49    8.80
 -13  -8   0   51.49    9.90
 -13  -8   0   25.70   10.60
  13   8   0   35.40   16.50
  13   8   0   28.30    7.90
  14  -9   0   40.60    7.50
  14  -9   0   27.60    9.80
 -14   9   0   41.30    7.10
  13  -9   0  217.38   16.80
  13  -9   0  176.48   18.70
  13  -9   0  192.88   15.20
 -13   9   0  224.68   15.80
 -13   9   0  239.08   25.40
  12  -9   0  248.98   18.70
  12  -9   0  245.48   16.80
  12  -9   0  226.08   20.70
 -12   9   0  235.18   14.20
 -12   9   0  228.98   16.90
 -12   9   0  261.57   22.30
 -12   9   0  252.67   26.80
  11  -9   0  557.64   31.60
  11  -9   0  471.55   34.30
  11  -9   0  467.55   30.60
 -11   9   0  535.95   28.80
 -11   9   0  529.95   34.50
  10  -9   0  468.65   33.50
  10  -9   0  467.15   30.20
 -10   9   0  552.84   37.40
 -10   9   0  539.75   28.40
 -10   9   0  480.75   28.60
 -10   9   0  551.54   34.10
   9  -9   0   40.20    7.20
  -9   9   0   41.40   13.90
  -9   9   0   43.20    4.00
  -9   9   0   64.39   11.70
   8  -9   0    9.00    6.70
   8  -9   0    3.70    5.20
   8  -9   0    1.10    6.50
  -8   9   0    4.90    2.40
  -8   9   0   19.20    9.70
  -8   9   0    9.30    7.20
   7  -9   0   17.90    5.10
  -7   9   0   24.50    3.40
  -7   9   0   40.90   12.50
  -7   9   0   21.70    2.80
   6  -9   0  487.45   27.90
   6  -9   0  467.85   28.20
   6  -9   0  466.25   30.40
  -6   9   0  496.25   26.90
  -6   9   0  457.05   26.60
  -6   9   0  499.75   31.00
  -6   9   0  472.05   28.10
   5  -9   0 1411.26   78.69
   5  -9   0 1355.86   76.59
  -5   9   0 1366.56   76.69
  -5   9   0 1438.96   75.99
  -5   9   0 1365.56   75.79
  -4   9   0 1466.65   78.49
  -4   9   0 1452.55   80.89
  -4   9   0 1492.75   79.29
  -4   9   0 1331.27   79.09
   3  -9   0   32.90    6.60
  -3   9   0   45.80    6.20
  -3   9   0   40.20    3.40
  -3   9   0   57.59    9.50
  -3   9   0   33.30    6.60
  -3   9   0   35.80    3.20
  -3   9   0   30.40    5.60
   2  -9   0  110.49   10.50
  -2   9   0  118.99    7.60
  -2   9   0  148.69   14.20
  -2   9   0  144.49   12.40
  -2   9   0  114.59    8.80
  -2   9   0  107.29    7.30
   1  -9   0    8.20    4.80
  -1   9   0    6.10    5.70
  -1   9   0   16.00    5.50
  -1   9   0    7.40    3.20
  -1   9   0    9.30    2.20
  -1   9   0   -2.60    7.70
   0  -9   0  209.08   13.80
   0   9   0  184.78   17.70
   0   9   0  183.18   14.90
   0   9   0  194.98   11.60
   0   9   0  207.68   12.70
  -1  -9   0  661.83   35.30
  -1  -9   0  630.04   35.60
   1   9   0  574.94   38.40
   1   9   0  591.14   35.50
   1   9   0  579.14   34.70
   1   9   0  624.54   33.90
   1   9   0  621.24   35.20
  -2  -9   0  177.88   11.90
  -2  -9   0  145.39   11.90
   2   9   0  182.88   10.10
   2   9   0  163.98   16.60
   2   9   0  141.69   15.10
   2   9   0  171.98   13.10
  -3  -9   0  203.08   13.90
   3   9   0  227.68   21.80
   3   9   0  232.68   14.90
   3   9   0  210.88   12.60
   3   9   0  206.58   18.20
  -4  -9   0  272.47   26.60
   4   9   0  208.98   12.80
   4   9   0  220.88   15.40
   4   9   0  200.78   14.00
   4   9   0  215.78   16.20
   4   9   0  215.48   14.40
  -5  -9   0  216.98   22.80
   5   9   0  167.38   14.30
   5   9   0  202.78   20.30
   5   9   0  185.58   12.50
   5   9   0  186.38   10.90
   5   9   0  157.58   15.10
   5   9   0  199.18   13.50
  -6  -9   0   14.70   17.60
   6   9   0    9.20   11.40
   6   9   0   15.80    5.10
   6   9   0   11.90    6.60
   6   9   0    9.90    4.10
   6   9   0   15.30   14.00
   6   9   0    8.90    6.40
  -7  -9   0  218.08   25.90
  -7  -9   0  173.08   19.50
   7   9   0  202.88   24.10
   7   9   0  207.38   15.90
   7   9   0  185.58   14.60
   7   9   0  195.68   16.50
  -8  -9   0  538.55   33.80
  -8  -9   0  437.46   32.70
   8   9   0  474.25   30.70
   8   9   0  483.15   30.50
   8   9   0  537.05   37.70
   8   9   0  493.55   31.30
  -9  -9   0  214.28   34.80
  -9  -9   0  127.99   14.90
   9   9   0  173.98   14.00
   9   9   0  128.79   14.10
   9   9   0  168.08   20.00
   9   9   0  172.58   13.60
 -10  -9   0   39.80   22.20
 -10  -9   0   20.20   10.00
 -10  -9   0   27.30   11.70
  10   9   0   32.60   19.20
  10   9   0   27.90    6.30
  10   9   0   28.10    9.90
  10   9   0   25.80    7.50
 -11  -9   0   13.20    9.60
 -11  -9   0    6.30   10.10
  11   9   0    3.60    5.00
  11   9   0    7.30    4.10
  11   9   0   10.20   16.40
 -12  -9   0   -3.50    8.90
  12   9   0    1.40    5.20
  12   9   0  -12.10   14.60
 -13  -9   0   15.30    9.40
  13   9   0   40.00   16.20
  13   9   0   18.80    6.40
  14 -10   0   11.00    5.40
 -14  10   0   14.30    9.20
  13 -10   0   16.70    6.90
  13 -10   0   12.40   10.20
  13 -10   0    8.50    5.50
 -13  10   0   15.80    6.30
  12 -10   0   48.60    6.70
  12 -10   0   58.59   10.50
  12 -10   0   41.00    7.90
 -12  10   0   63.69   13.60
 -12  10   0   48.40    4.50
 -12  10   0   66.09    7.90
 -12  10   0   54.19   16.40
  11 -10   0  253.97   18.40
  11 -10   0  226.88   20.30
  11 -10   0  198.18   16.10
 -11  10   0  239.88   27.10
 -11  10   0  220.28   16.70
 -11  10   0  268.57   23.60
 -11  10   0  230.68   14.20
  10 -10   0  275.57   22.50
  10 -10   0  285.47   19.60
 -10  10   0  265.07   16.60
 -10  10   0  257.97   16.00
 -10  10   0  276.57   24.80
 -10  10   0  293.07   28.30
 -10  10   0  273.07   18.80
   9 -10   0  502.35   35.30
   9 -10   0  527.55   32.50
   9 -10   0  594.64   33.10
  -9  10   0  563.24   39.80
  -9  10   0  528.05   30.40
  -9  10   0  580.84   36.70
  -9  10   0  550.94   30.80
  -9  10   0  512.15   32.20
   8 -10   0  105.19   10.70
   8 -10   0  117.19   12.30
   8 -10   0  104.69   12.50
  -8  10   0  119.29   14.50
  -8  10   0  103.59    7.60
  -8  10   0  106.79    8.40
  -8  10   0   99.39    9.50
   7 -10   0  124.09   12.20
   7 -10   0  136.99   11.50
   7 -10   0  138.79   14.70
  -7  10   0  113.79    8.20
  -7  10   0  123.39    9.20
  -7  10   0  149.99   15.50
   6 -10   0  271.97   17.90
   6 -10   0  291.47   18.50
   6 -10   0  284.57   20.90
  -6  10   0  273.17   16.20
  -6  10   0  284.67   16.70
  -6  10   0  283.07   18.50
  -6  10   0  277.47   22.90
   5 -10   0 1244.48   67.49
   5 -10   0 1261.57   69.79
  -5  10   0 1176.08   67.49
  -5  10   0 1214.08   69.79
  -5  10   0 1168.18   66.49
   4 -10   0  271.57   19.60
  -4  10   0  241.38   15.10
  -4  10   0  273.87   17.80
  -4  10   0  302.57   21.90
  -4  10   0  272.77   17.90
  -4  10   0  261.17   15.50
   3 -10   0 1268.17   72.19
  -3  10   0 1311.87   70.89
  -3  10   0 1183.88   71.49
  -3  10   0 1356.16   73.09
  -3  10   0 1301.17   69.89
  -3  10   0 1318.97   71.29
  -3  10   0 1204.48   69.79
   2 -10   0   20.70    6.10
  -2  10   0   12.70    5.10
  -2  10   0    8.10    9.60
  -2  10   0   17.30    2.50
  -2  10   0   21.50    6.70
  -2  10   0   18.70    2.80
  -2  10   0   28.50    5.40
   1 -10   0   85.19    9.60
  -1  10   0   94.49    6.60
  -1  10   0   93.49   13.10
  -1  10   0   99.59   12.00
  -1  10   0   83.59    9.80
  -1  10   0   87.09    8.70
  -1  10   0   88.19    7.60
   0 -10   0   95.59    9.60
   0  10   0   90.79    7.20
   0  10   0   95.39    6.40
   0  10   0   73.99    6.10
   0  10   0   90.39    7.80
   0  10   0   71.69   12.20
  -1 -10   0    4.30    4.10
  -1 -10   0    9.90    4.80
   1  10   0    6.00    4.30
   1  10   0    5.80    2.40
   1  10   0    5.60    5.00
   1  10   0   10.80    7.80
   1  10   0   11.90    2.50
   1  10   0    3.90    2.80
   1  10   0   17.00   10.50
  -2 -10   0  295.17   18.30
   2  10   0  312.07   19.20
   2  10   0  298.77   16.70
   2  10   0  294.57   18.40
   2  10   0  255.67   25.10
   2  10   0  275.47   17.70
   2  10   0  274.77   21.90
  -3 -10   0  556.74   32.80
   3  10   0  570.74   31.10
   3  10   0  536.15   33.00
   3  10   0  587.44   35.60
   3  10   0  585.14   38.70
   3  10   0  553.94   33.30
   3  10   0  549.74   32.60
  -4 -10   0   37.20   16.10
   4  10   0   29.80   13.30
   4  10   0   16.70    5.70
   4  10   0   25.60    5.10
   4  10   0   21.20    4.30
   4  10   0   20.20    6.70
   4  10   0   14.90   10.50
  -5 -10   0   50.49   18.50
   5  10   0   30.00    3.30
   5  10   0   31.90   14.20
   5  10   0   16.40    7.00
   5  10   0   27.40    5.40
  -6 -10   0    2.40   17.90
   6  10   0   11.90    5.50
   6  10   0   19.40    7.20
   6  10   0   23.00   15.80
   6  10   0   11.90   13.20
   6  10   0   15.30    6.40
   6  10   0    8.30    4.20
  -7 -10   0  198.28   19.90
  -7 -10   0  227.18   26.90
   7  10   0  206.78   16.80
   7  10   0  220.98   26.10
   7  10   0  224.48   18.10
   7  10   0  230.28   16.50
  -8 -10   0  347.17   26.20
   8  10   0  361.56   26.80
  -9 -10   0  285.57   33.70
   9  10   0  304.47   21.90
 -10 -10   0   27.40   10.30
 -10 -10   0   31.70   22.30
 -10 -10   0   10.60    9.20
  10  10   0   24.30    6.30
  10  10   0   30.50   17.10
  10  10   0   24.30    9.30
 -11 -10   0   70.29   11.50
  11  10   0   79.39    9.30
 -12 -10   0   -6.80    7.10
 -12 -10   0    4.60    8.60
  12  10   0    7.20   15.50
  12  10   0    9.00    5.50
  14 -11   0    6.10    6.60
 -14  11   0    2.10    6.00
  13 -11   0   -0.80    6.30
  13 -11   0    0.50    5.10
 -13  11   0    7.80    6.10
 -13  11   0    1.00    4.00
  12 -11   0   -1.70    6.50
  12 -11   0   -3.80    6.50
  12 -11   0    1.80    5.00
 -12  11   0    3.50    2.70
 -12  11   0   -8.30    5.80
  11 -11   0  154.68   12.50
  11 -11   0  136.39   16.20
  11 -11   0  161.18   14.70
 -11  11   0  157.48   13.80
 -11  11   0  175.88   29.00
 -11  11   0  139.89    9.90
 -10  11   0  768.12   46.40
 -10  11   0  836.12   50.39
 -10  11   0  838.42   44.30
 -10  11   0  757.22   44.70
   9 -11   0  645.94   39.00
   9 -11   0  646.14   42.30
   9 -11   0  686.83   38.80
  -9  11   0  665.73   38.70
  -9  11   0  666.63   37.30
  -9  11   0  646.94   36.80
   8 -11   0  267.57   18.10
   8 -11   0  235.58   21.10
  -8  11   0  274.97   18.10
  -8  11   0  279.67   24.70
  -8  11   0  253.47   15.90
  -8  11   0  248.38   15.30
   7 -11   0   75.59   11.30
   7 -11   0   78.99    8.10
  -7  11   0   87.19    6.70
  -7  11   0   95.19    8.00
  -7  11   0   81.09    8.60
  -7  11   0   71.89   14.20
   6 -11   0   10.30    7.50
   6 -11   0   16.30    6.20
   6 -11   0   15.00    5.00
  -6  11   0   13.40    6.40
  -6  11   0   12.50    3.70
  -6  11   0   14.00    2.80
  -6  11   0    7.60   11.10
   5 -11   0   15.60    4.80
   5 -11   0   17.30    7.20
   5 -11   0    6.00    5.70
  -5  11   0   16.50    3.70
  -5  11   0   10.50    6.10
  -5  11   0    4.70   10.60
   4 -11   0  847.72   47.70
   4 -11   0  850.51   49.99
  -4  11   0  867.51   48.10
  -4  11   0  822.52   46.60
   3 -11   0   22.30    7.00
  -3  11   0   32.00    3.60
  -3  11   0   21.80    2.90
  -3  11   0   25.10    9.10
  -3  11   0   19.40   10.70
  -3  11   0   37.00    6.50
  -3  11   0    6.20    8.00
   2 -11   0  434.86   30.10
  -2  11   0  401.26   36.30
  -2  11   0  461.45   25.50
  -2  11   0  481.75   29.00
  -2  11   0  442.46   25.30
  -2  11   0  451.55   27.40
   1 -11   0   66.69    9.80
  -1  11   0   66.29   10.20
  -1  11   0   59.49    6.90
  -1  11   0   69.29    5.90
  -1  11   0   71.09    7.40
  -1  11   0   68.79    5.60
  -1  11   0   94.79   13.60
   0 -11   0   50.09    7.10
   0 -11   0   64.49    7.50
   0  11   0   69.39    7.30
   0  11   0   46.30   10.10
   0  11   0   58.69    5.40
   0  11   0   70.69    8.80
   0  11   0   70.59   13.20
   0  11   0   63.89    5.60
  -1 -11   0   68.69    7.60
   1  11   0   48.00    7.70
   1  11   0   49.00   12.60
   1  11   0   59.59    5.30
   1  11   0   46.90    5.70
   1  11   0   58.89    7.40
   1  11   0   53.79    4.60
   1  11   0   49.90   10.50
  -2 -11   0    6.90    5.20
   2  11   0    2.70    2.60
   2  11   0    3.90    9.50
   2  11   0    7.70    3.80
   2  11   0    2.00    2.90
   2  11   0   21.30   11.70
   2  11   0    9.20    5.80
   2  11   0   13.30    5.20
   2  11   0    5.80    2.60
  -3 -11   0  542.95   31.40
   3  11   0  478.35   32.80
   3  11   0  583.94   36.40
   3  11   0  574.44   30.20
   3  11   0  587.34   32.70
   3  11   0  525.55   30.10
   3  11   0  538.25   38.70
   3  11   0  510.35   31.70
  -4 -11   0   -7.50   16.20
   4  11   0    1.00    3.20
   4  11   0    7.40   11.80
   4  11   0   -2.10   12.60
   4  11   0    4.90    2.90
   4  11   0   15.60    7.90
   4  11   0    3.00    4.40
   4  11   0   -1.10    5.10
  -5 -11   0    8.50   17.70
   5  11   0   -0.80   13.10
   5  11   0    5.60    5.60
   5  11   0   14.70    7.00
   5  11   0    9.00    4.80
   5  11   0    4.10   14.30
   5  11   0    5.40    3.70
  -6 -11   0   10.50   18.60
   6  11   0    2.00    3.50
   6  11   0    0.20    4.50
   6  11   0    0.10    5.60
   6  11   0    1.40   13.80
   6  11   0    5.20   27.10
   6  11   0   -3.10    6.90
  -7 -11   0   67.09   11.30
  -7 -11   0   85.99   21.60
   7  11   0   60.49    7.00
   7  11   0   76.39   17.40
  -8 -11   0  188.88   18.50
   8  11   0  208.58   19.80
  -9 -11   0  129.69   24.50
  -9 -11   0   97.39   12.60
   9  11   0  137.69   12.60
   9  11   0  119.09   11.90
   9  11   0  141.59   20.30
  10  11   0  382.76   25.40
 -11 -11   0   65.79   10.60
  13 -12   0   -4.90    6.30
  13 -12   0    1.10    4.80
 -13  12   0    2.90    2.60
 -13  12   0   -1.50    6.30
  12 -12   0   16.40    7.00
  12 -12   0   11.00    5.60
 -12  12   0   14.20    3.20
 -12  12   0   12.10    6.60
  11 -12   0   26.20    6.00
  11 -12   0   29.80    7.70
  11 -12   0   20.60   11.80
 -11  12   0   22.20    3.40
 -11  12   0   21.40    6.80
  10 -12   0  415.36   30.60
  10 -12   0  403.46   27.30
 -10  12   0  440.66   25.30
 -10  12   0  456.65   24.80
 -10  12   0  421.96   27.10
 -10  12   0  468.65   32.80
   9 -12   0  325.77   22.90
   9 -12   0  395.96   23.90
   9 -12   0  317.87   26.50
  -9  12   0  372.06   21.50
  -9  12   0  377.66   23.80
  -9  12   0  370.06   20.90
  -9  12   0  348.37   29.60
   8 -12   0  496.45   30.50
   8 -12   0  480.55   33.30
  -8  12   0  529.45   35.80
  -8  12   0  498.95   28.80
  -8  12   0  501.75   28.30
  -8  12   0  500.75   30.90
   7 -12   0  382.26   23.60
   7 -12   0  342.47   26.20
   7 -12   0  387.66   24.30
  -7  12   0  414.46   30.10
  -7  12   0  347.07   24.20
  -7  12   0  355.86   21.30
  -7  12   0  380.96   22.10
   6 -12   0    4.60    5.00
   6 -12   0    5.70    6.90
   6 -12   0    1.00    7.30
  -6  12   0    3.80    4.30
  -6  12   0   10.10    6.50
  -6  12   0    6.60    2.80
  -6  12   0   -5.30   12.00
   5 -12   0    4.10    5.80
   5 -12   0   15.70    7.30
   5 -12   0    3.60    4.60
  -5  12   0    8.30    6.70
  -5  12   0   11.00   11.70
  -5  12   0   11.90    3.00
  -5  12   0    7.40    4.00
  -5  12   0    2.80   10.60
   4 -12   0   62.79    7.00
   4 -12   0   87.79   10.50
  -4  12   0   58.29   12.10
  -4  12   0   74.69   14.20
  -4  12   0   77.79    8.50
  -4  12   0   78.09    6.30
   3 -12   0  354.16   25.90
  -3  12   0  411.26   22.70
  -3  12   0  376.96   26.60
  -3  12   0  406.86   27.20
  -3  12   0  395.26   30.10
   2 -12   0  199.18   15.80
  -2  12   0  204.38   14.90
  -2  12   0  163.98   18.60
  -2  12   0  169.78   11.50
  -2  12   0  198.68   12.00
  -2  12   0  199.08   18.90
   1 -12   0  510.05   33.00
  -1  12   0  547.35   32.70
  -1  12   0  573.84   35.30
  -1  12   0  555.94   37.70
  -1  12   0  550.44   30.80
  -1  12   0  551.84   30.60
   0 -12   0    9.50    6.20
   0  12   0    8.70    6.00
   0  12   0    4.30    3.10
   0  12   0    1.50    4.00
   0  12   0    4.60    2.90
   0  12   0   -3.80    9.80
   0  12   0    2.10   12.30
  -1 -12   0  419.46   26.00
   1  12   0  414.76   27.00
   1  12   0  400.06   32.60
   1  12   0  433.36   23.70
   1  12   0  431.66   30.40
   1  12   0  396.56   23.70
  -2 -12   0  520.35   30.60
   2  12   0  518.75   28.90
   2  12   0  533.35   38.00
   2  12   0  498.05   31.20
   2  12   0  510.05   28.70
   2  12   0  492.65   31.70
   2  12   0  523.45   35.50
   3  12   0    1.20    4.10
   3  12   0   10.00    6.10
   3  12   0   14.30   12.20
   3  12   0   14.10   13.70
   3  12   0    9.30    6.90
   3  12   0    4.00    3.30
  -4 -12   0   29.70   19.60
   4  12   0   45.90    5.00
   4  12   0   46.70    8.60
   4  12   0   53.79    7.60
   4  12   0   50.09   15.60
   4  12   0   43.40   14.20
  -5 -12   0   35.70   19.30
   5  12   0   13.50   14.30
   5  12   0   17.80    8.00
   5  12   0   24.00   16.10
   5  12   0   12.10    5.40
   5  12   0   13.70    3.80
   5  12   0   19.40    5.90
  -6 -12   0   75.89   22.00
   6  12   0   67.29   20.00
   6  12   0   64.19    9.80
   6  12   0   50.39    7.70
   6  12   0   79.29   17.20
  -7 -12   0   26.40   19.50
  -7 -12   0    6.20    8.20
   7  12   0    9.40   15.60
   7  12   0    7.90    7.80
   7  12   0    5.60    7.40
  -8 -12   0   35.90   20.80
   8  12   0   43.60   17.10
   8  12   0   33.50    9.00
  -9 -12   0   36.40    8.80
   9  12   0   27.60    7.10
 -10 -12   0   50.69    9.30
  10  12   0   78.79   10.60
 -12  13   0   83.09    6.70
 -12  13   0   64.29    9.00
  11 -13   0   48.50    8.30
 -11  13   0   43.00    4.30
 -11  13   0   25.30    7.90
  10 -13   0   87.19   10.30
  10 -13   0   98.69   10.30
  10 -13   0   91.09   17.50
 -10  13   0   86.89    9.60
 -10  13   0   88.59    7.70
 -10  13   0   92.99    7.60
   9 -13   0  170.38   13.90
  -9  13   0  162.78   10.70
  -9  13   0  138.79   11.90
  -9  13   0  160.78   14.80
  -9  13   0  170.58   19.40
   8 -13   0  414.86   33.90
  -8  13   0  478.45   34.20
  -8  13   0  465.55   27.30
   7 -13   0  460.25   28.30
   7 -13   0  500.55   28.70
   7 -13   0  410.56   30.90
  -7  13   0  431.06   28.50
  -7  13   0  453.25   27.00
  -7  13   0  495.35   34.50
  -7  13   0  466.55   26.10
   6 -13   0  111.29   10.80
   6 -13   0  104.29   12.70
   6 -13   0   86.99    9.70
  -6  13   0  101.79    8.50
  -6  13   0  105.69   25.90
  -6  13   0  110.99   10.20
  -6  13   0   87.09    7.70
   5 -13   0   26.70    6.50
   5 -13   0   13.90    7.70
  -5  13   0   25.90    7.20
  -5  13   0   21.80    5.00
  -5  13   0   30.70    3.80
  -5  13   0   32.60   13.20
   4 -13   0    9.40    7.60
  -4  13   0   44.70   14.90
  -4  13   0   14.50    4.70
  -4  13   0   20.40    7.00
  -4  13   0   20.00    3.40
  -4  13   0   11.80   12.10
   3 -13   0  108.39   13.20
  -3  13   0  118.69    8.20
  -3  13   0  123.29   11.20
  -3  13   0  110.59    9.30
  -3  13   0   87.69   13.80
  -3  13   0  102.19   16.10
  -2  13   0  360.16   29.40
  -2  13   0  404.46   23.30
  -2  13   0  418.06   23.00
  -2  13   0  401.66   25.60
  -2  13   0  406.26   32.00
   1 -13   0  330.37   22.80
  -1  13   0  338.47   19.70
  -1  13   0  324.07   22.20
  -1  13   0  340.37   29.00
  -1  13   0  272.07   34.10
  -1  13   0  338.27   19.30
   0 -13   0   10.50    7.10
   0  13   0   10.10   11.90
   0  13   0    6.20    6.10
   0  13   0   11.80   13.20
   0  13   0   21.60    7.00
  -1 -13   0  234.28   17.00
   1  13   0  213.78   13.70
   1  13   0  211.08   17.10
   1  13   0  217.58   13.30
   1  13   0  198.18   23.60
   1  13   0  221.88   23.40
  -2 -13   0   10.40    6.20
   2  13   0    4.20    6.80
   2  13   0   -2.40    3.00
   2  13   0   -0.10    7.40
   2  13   0    2.10    3.80
   2  13   0    1.90    3.60
   2  13   0   -4.80   12.60
   2  13   0    0.60   14.80
  -3 -13   0   25.50   18.90
   3  13   0   46.20    8.60
   3  13   0   51.19    4.70
   3  13   0   51.09   16.90
   3  13   0   41.00   14.90
   3  13   0   62.29    9.00
  -4 -13   0   90.09   21.50
   4  13   0   64.09   16.70
   4  13   0   86.69    7.20
   4  13   0   70.59   17.50
   4  13   0   82.69   10.00
   4  13   0   82.39    9.70
  -5 -13   0  219.48   29.70
   5  13   0  191.98   23.40
   5  13   0  132.39   12.20
  -6 -13   0   27.50   20.30
   6  13   0   11.50    5.40
   6  13   0   22.90    8.00
  -7 -13   0   28.10   20.40
  -7 -13   0    1.70    7.10
   7  13   0   -5.70    4.10
   7  13   0    3.60    7.80
   7  13   0    5.00   15.60
  -8 -13   0    2.20    7.00
   8  13   0    7.00   15.60
   8  13   0    4.80    8.10
   8  13   0    1.40    4.80
  -9 -13   0    1.90    6.90
   9  13   0    3.40    4.90
   9  13   0    7.00   10.80
   9  13   0   -6.20   16.80
 -10 -13   0   31.50    7.70
  10  13   0   69.29   17.00
  11 -14   0    9.40    7.60
  11 -14   0    6.10    5.20
 -11  14   0   -3.20    6.50
 -11  14   0    7.00    3.30
  10 -14   0   10.90    6.80
  10 -14   0   -0.50    5.40
 -10  14   0    8.90    3.10
 -10  14   0    1.00    6.60
   9 -14   0   26.40    9.30
   9 -14   0   19.90    6.10
   9 -14   0   21.20    7.20
  -9  14   0   31.60    6.80
  -9  14   0   18.10    7.20
  -9  14   0   30.50    3.90
   8 -14   0  319.07   21.50
  -8  14   0  331.27   22.20
  -8  14   0  341.87   21.10
  -8  14   0  269.17   31.80
   7 -14   0  643.14   35.70
   7 -14   0  559.94   34.90
   7 -14   0  527.85   37.80
  -7  14   0  619.94   40.90
  -7  14   0  550.04   35.40
  -7  14   0  638.64   33.40
  -7  14   0  587.94   34.40
   6 -14   0   58.19    7.80
   6 -14   0   49.10    7.30
   6 -14   0   66.89   17.00
  -6  14   0   21.80   14.50
  -6  14   0   48.80   10.80
  -6  14   0   53.59    8.40
  -6  14   0   51.79    5.20
   5 -14   0  149.99   15.70
   5 -14   0  143.89   12.60
  -5  14   0  153.68   19.70
  -5  14   0  144.69   12.20
  -5  14   0  149.19   14.80
  -5  14   0  153.08   10.30
   4 -14   0   -6.40    5.20
  -4  14   0  -11.40   12.60
  -4  14   0   -0.20    5.20
  -4  14   0   -3.00    6.50
  -4  14   0    2.00    3.20
   3 -14   0   56.19    7.40
  -3  14   0   71.19    9.30
  -3  14   0   52.49   16.40
  -3  14   0   79.79    7.10
   2 -14   0  283.17   20.70
  -2  14   0  242.38   25.70
  -2  14   0  271.17   30.90
  -2  14   0  281.87   16.50
  -2  14   0  259.27   17.40
  -2  14   0  299.17   19.90
   1 -14   0  177.08   16.00
  -1  14   0  165.68   12.50
  -1  14   0  178.38   19.10
  -1  14   0  128.59   22.70
  -1  14   0  172.68   15.80
  -1  14   0  175.88   11.30
   0 -14   0  354.86   24.50
   0  14   0  335.47   24.10
   0  14   0  358.06   22.00
   0  14   0  361.66   30.90
   0  14   0  386.26   21.30
   0  14   0  416.96   33.20
  -1 -14   0   15.70    7.40
   1  14   0   26.10    7.90
   1  14   0   18.90   14.30
   1  14   0   22.30    3.90
   1  14   0   15.30    5.10
   1  14   0   25.00   15.10
  -2 -14   0   48.40   19.10
   2  14   0   33.50   15.60
   2  14   0   46.40    5.70
   2  14   0   35.40    8.20
   2  14   0   48.60    4.90
   2  14   0   34.80   15.30
   3  14   0    8.70    5.10
   3  14   0    9.40   14.60
   3  14   0   -0.30   14.80
   3  14   0    5.90    7.00
  -4 -14   0   34.00   19.20
   4  14   0    3.50   16.10
   4  14   0   23.60   15.50
   4  14   0    6.60    3.20
   4  14   0    6.50    6.70
  -5 -14   0   23.70   19.80
   5  14   0   16.80   15.80
   5  14   0   22.10    7.70
   5  14   0    3.10   31.30
  -6 -14   0   36.20   20.00
   6  14   0   15.30    5.10
   6  14   0   28.60    7.70
   6  14   0   56.09   17.80
  -7 -14   0   17.90    9.50
   7  14   0   23.50   16.20
   7  14   0   29.90    7.90
  -8 -14   0    5.00    6.80
   8  14   0   -4.60    4.30
   8  14   0    1.80    7.80
   8  14   0    9.30   16.70
  10 -15   0   34.60    7.20
  10 -15   0   12.90    7.00
 -10  15   0   27.00    4.30
 -10  15   0   25.20    9.00
   9 -15   0   13.50    6.60
   9 -15   0    8.20    5.50
  -9  15   0   -4.40    6.60
  -9  15   0   10.00    3.30
  -9  15   0    8.00    7.10
   8 -15   0  169.78   14.10
  -8  15   0  139.79   14.00
  -8  15   0  157.68   14.60
  -8  15   0  149.59   10.50
   7 -15   0  299.07   19.40
   7 -15   0  284.37   19.80
  -7  15   0  282.67   17.10
  -7  15   0  290.17   20.60
  -7  15   0  266.77   19.70
   6 -15   0  445.46   28.20
   6 -15   0  503.15   30.50
   6 -15   0  440.36   28.10
  -6  15   0  465.95   26.10
  -6  15   0  452.45   28.60
  -6  15   0  443.66   27.80
   5 -15   0  128.19   13.10
   5 -15   0   99.19   11.10
  -5  15   0  139.69   12.60
  -5  15   0  115.49   11.60
  -5  15   0  105.19   18.30
  -5  15   0  131.49    9.10
   4 -15   0  454.35   30.20
  -4  15   0  441.26   27.30
  -4  15   0  451.85   28.90
  -4  15   0  433.16   36.50
  -4  15   0  479.55   26.20
   3 -15   0   -8.20    7.20
   3 -15   0    0.00    4.70
  -3  15   0   -8.20   13.50
  -3  15   0    2.60    5.60
   2 -15   0   13.10    7.80
  -2  15   0   18.60   11.30
  -2  15   0    4.30   13.40
  -2  15   0    9.20    7.30
  -2  15   0    5.70    3.40
  -2  15   0  -11.10   13.80
   1 -15   0  155.28   15.40
  -1  15   0  138.49   20.90
  -1  15   0  132.89   12.70
  -1  15   0  154.18   10.40
  -1  15   0  179.68   14.20
  -1  15   0  152.88   19.20
   0 -15   0   80.69   10.40
   0  15   0   43.20   16.00
   0  15   0   71.59   18.50
   0  15   0   69.49    6.10
   0  15   0   66.79   13.10
   1  15   0  175.78   21.30
   1  15   0  175.38   16.30
   1  15   0  182.28   22.80
   1  15   0  194.38   13.90
   2  15   0   -2.40    7.00
   2  15   0    7.50   15.60
   2  15   0    6.40    3.40
   2  15   0    7.70    6.00
   3  15   0   11.50   23.00
   3  15   0   11.10    7.30
   3  15   0    5.60   15.20
   3  15   0    8.90    6.40
   4  15   0   -6.80   16.50
   4  15   0    4.10   15.80
   4  15   0   -9.90    7.10
   5  15   0    4.50    7.10
   5  15   0   11.20   16.10
   6  15   0    7.80   15.90
   6  15   0   17.70    6.90
   7  15   0   10.30   17.20
   7  15   0    3.00    7.30
   9 -16   0   -4.60    5.10
   9 -16   0    1.80    6.20
  -9  16   0   -3.00    7.00
  -9  16   0    2.90    3.30
  -9  16   0   -4.40    7.30
   8 -16   0   46.80    7.30
  -8  16   0   46.50    8.30
  -8  16   0   25.20    8.30
  -8  16   0   42.50    4.50
   7 -16   0  138.79   12.70
  -7  16   0  176.48   14.50
  -7  16   0  135.59   12.50
   6 -16   0  129.59   12.20
  -6  16   0  133.89   12.30
  -6  16   0  162.38   10.30
  -6  16   0  146.59   14.40
   5 -16   0  715.43   43.40
  -5  16   0  607.74   38.50
  -5  16   0  639.94   37.90
   4 -16   0  200.18   17.80
   4 -16   0  184.08   14.40
  -4  16   0  205.68   16.00
  -4  16   0  210.38   16.70
  -4  16   0  185.18   23.20
  -4  16   0  206.88   12.80
   3 -16   0  114.89   12.30
  -3  16   0   90.49   10.40
  -3  16   0   75.49    9.70
  -3  16   0  107.69   19.30
  -3  16   0   98.19    7.80
   2 -16   0    5.30    7.60
  -2  16   0   -6.50    6.70
  -2  16   0    1.50    3.50
  -2  16   0    8.00   15.80
  -2  16   0    4.70    7.10
   1 -16   0   16.40    8.10
  -1  16   0   21.90   15.40
  -1  16   0   31.20    7.10
  -1  16   0    9.70   16.30
  -1  16   0   22.30    4.20
  -1  16   0   27.80    8.10
   0  16   0  128.79   11.40
   0  16   0  134.69   12.30
   0  16   0  142.99    9.60
   0  16   0  109.99   20.90
   0  16   0   98.09   19.60
   1  16   0  166.38   11.10
   1  16   0  170.08   14.50
   1  16   0  166.58   16.10
   1  16   0  171.08   24.10
   1  16   0  148.69   21.40
   2  16   0   23.30    7.80
   2  16   0   34.30    4.30
   2  16   0   20.50    7.80
   2  16   0   36.50   16.50
   3  16   0   82.39    9.70
   3  16   0   52.09   17.70
   4  16   0   12.40    7.50
   4  16   0   16.50   16.10
   5  16   0   36.00    8.20
   5  16   0   57.49   18.00
   6  16   0   -8.20   15.70
   6  16   0   12.50    6.90
   7 -17   0   -1.50    5.30
  -7  17   0   -1.20    7.90
  -7  17   0   -7.10    7.20
  -7  17   0    2.30    3.90
   6 -17   0   56.29    7.20
  -6  17   0   52.39    8.70
  -6  17   0   55.79    9.40
  -5  17   0  153.78   10.90
  -5  17   0  166.58   15.40
   4 -17   0  158.98   14.90
  -4  17   0  185.58   16.90
  -4  17   0  213.58   12.40
  -4  17   0  184.18   16.40
   3 -17   0   56.09    8.40
  -3  17   0   66.29    9.30
  -3  17   0   77.29    9.60
  -2  17   0   13.70    3.90
  -2  17   0   11.10    7.90
  -2  17   0    8.70    7.60
  -1  17   0    6.40   14.10
  -1  17   0    7.00    3.80
  -1  17   0    2.90    7.90
  -1  17   0    8.50    8.20
   0  17   0  184.78   22.40
   0  17   0  236.48   13.40
   0  17   0  174.68   17.00
   0  17   0  206.38   17.80
   1  17   0   71.79   18.50
   1  17   0   79.49   10.20
   1  17   0   74.89   11.00
   1  17   0   94.19    9.40
   2  17   0  173.18   22.50
   2  17   0  153.58   15.00
   2  17   0  145.79   11.80
   3  17   0   20.10   22.90
   3  17   0   22.30    7.70
   4  17   0   84.69    9.80
   4  17   0   84.09   18.60
   5 -18   0  105.29   10.00
  -5  18   0   97.89   10.80
  -5  18   0   96.99   10.20
   4 -18   0  242.88   16.50
  -4  18   0  254.87   19.30
  -4  18   0  266.07   19.00
   3 -18   0   32.10    5.70
  -3  18   0   48.80    5.00
  -3  18   0   52.49    8.60
  -3  18   0   33.20    9.50
  -2  18   0  224.78   18.90
  -2  18   0  244.28   14.80
  -1  18   0    6.50    8.00
  -1  18   0   11.80    7.50
  -1  18   0    5.90    3.60
   0  18   0    2.90    7.20
   0  18   0    7.40   15.70
   0  18   0   -7.80    7.70
   0  18   0    3.70    3.50
   1  18   0   46.00    8.90
   1  18   0   57.39    9.40
   1  18   0   70.19    6.50
   1  18   0   62.99   17.30
   2  18  -1   53.89    9.10
   2  18  -1   48.50   17.70
   2  18  -1   28.40    7.90
   1  18  -1  231.88   13.70
   1  18  -1  195.98   23.30
   1  18  -1  213.98   18.10
   0  18  -1   12.00    3.50
   0  18  -1    3.90   16.90
   0  18  -1    8.40    8.20
   0  18  -1    7.80    8.00
  -1  18  -1    6.70    4.70
  -1  18  -1   12.50    7.50
  -1  18  -1    0.10   12.20
  -2  18  -1   32.30    8.50
  -2  18  -1   28.50    5.50
  -2  18  -1   46.60    9.90
  -3  18  -1   46.20    8.70
  -3  18  -1   70.39   16.90
   3 -18   1   29.20    5.70
  -4  18  -1   47.80    9.20
  -4  18  -1   54.79    9.20
  -4  18  -1   78.09    7.60
   4 -18   1   59.79    6.80
  -5  18  -1  102.49    7.70
  -5  18  -1   94.39    9.80
  -5  18  -1   68.09    9.90
   5 -18   1   77.69    9.10
  -6  18  -1    7.30    6.90
  -6  18  -1    6.90    3.60
  -6  18  -1   12.90    8.20
   6 -18   1    0.70    5.00
   5  17  -1   33.00   17.70
   5  17  -1   20.60    7.10
   4  17  -1  175.08   15.60
   3  17  -1  133.29   20.30
   3  17  -1  115.19   11.60
   2  17  -1  211.08   16.90
   2  17  -1  181.78   22.80
   1  17  -1  315.97   22.50
   1  17  -1  261.67   31.00
   1  17  -1  301.17   20.90
   1  17  -1  344.87   18.70
   0  17  -1  149.99   10.60
   0  17  -1  149.79   13.70
   0  17  -1  173.58   15.40
  -1  17  -1   29.40   15.60
  -1  17  -1   12.10    8.10
  -1  17  -1   26.50    4.10
  -1  17  -1   30.00    7.10
  -2  17  -1   21.40    4.10
  -2  17  -1   22.10    6.70
  -2  17  -1   30.20    7.80
   2 -17   1   16.60    8.20
  -3  17  -1   20.70    3.70
  -3  17  -1   29.20    8.00
  -3  17  -1   28.20    7.20
   3 -17   1    6.50    8.20
   3 -17   1   14.70    4.80
  -4  17  -1  261.87   19.70
  -4  17  -1  254.97   18.70
  -4  17  -1  274.57   16.10
  -5  17  -1   65.49    9.40
  -5  17  -1   59.29    5.70
  -5  17  -1   84.29    9.30
   5 -17   1   64.39    7.60
  -6  17  -1   64.99    8.90
  -6  17  -1   58.79    8.90
   6 -17   1   45.80    6.80
  -7  17  -1    1.40    9.30
  -7  17  -1   19.60    8.10
  -7  17  -1   10.40    3.60
   7 -17   1    4.80    5.30
  -8  17  -1   57.69    8.50
  -8  17  -1   63.19    8.60
   8 -17   1   54.49    7.20
   7  16  -1   20.40   17.20
   6  16  -1   45.90   18.40
   6  16  -1   25.80    7.30
   5  16  -1    5.80   16.30
   5  16  -1   -6.40    6.90
   4  16  -1   25.50    7.80
   4  16  -1   41.00   17.40
   3  16  -1    7.60    6.70
   3  16  -1    5.00    6.30
   3  16  -1   24.40   16.30
   2  16  -1  217.78   24.00
   2  16  -1  202.68   17.70
   2  16  -1  193.08   15.20
   2  16  -1  236.18   13.50
   2  16  -1  236.18   26.10
   1  16  -1  406.46   22.10
   1  16  -1  375.96   25.20
   1  16  -1  351.26   23.00
   1  16  -1  359.56   34.20
   1  16  -1  416.36   38.80
   0  16  -1  208.08   12.80
   0  16  -1  225.58   25.60
   0  16  -1  190.88   24.70
   0  16  -1  213.18   17.40
   0  16  -1  188.38   14.30
  -1  16  -1    5.40    5.20
  -1  16  -1    9.30    6.90
  -1  16  -1    5.50    3.30
  -1  16  -1   -9.70   14.80
   1 -16   1   10.90    7.10
  -2  16  -1   17.10   15.90
  -2  16  -1   16.80    5.50
  -2  16  -1   24.50    8.10
  -2  16  -1   21.70    4.00
   2 -16   1   20.50    8.10
  -3  16  -1  214.68   13.20
  -3  16  -1  183.98   17.00
  -3  16  -1  221.08   15.00
  -3  16  -1  211.68   25.10
   3 -16   1  197.58   17.70
  -4  16  -1  168.08   13.60
  -4  16  -1  161.68   15.40
  -4  16  -1  177.98   22.30
   4 -16   1  177.58   16.70
  -5  16  -1  397.86   33.50
  -5  16  -1  453.15   27.00
  -5  16  -1  422.56   24.20
  -5  16  -1  421.56   25.80
   5 -16   1  438.26   28.30
   5 -16   1  391.36   25.70
  -6  16  -1   26.20    7.40
  -6  16  -1   33.10    4.30
  -6  16  -1   22.00    7.30
   6 -16   1   39.80    6.70
  -7  16  -1  105.49    8.10
  -7  16  -1   89.89   10.40
  -7  16  -1   93.49    9.90
   7 -16   1   98.19   11.00
   7 -16   1  115.09   11.20
  -8  16  -1   39.50    8.30
  -8  16  -1   57.19    5.10
  -8  16  -1   51.49    8.80
   8 -16   1   58.49    7.60
   8 -16   1   41.60    7.30
  -9  16  -1   -2.40   10.90
  -9  16  -1    8.60    7.10
   9 -16   1    0.60    6.60
   9 -16   1    1.80    5.80
   8  15  -1    6.20    7.90
   8  15  -1   -6.30   16.40
   8  15  -1   -1.80    4.20
  -8 -15   1   -0.90    5.50
   7  15  -1   19.70   17.00
   7  15  -1   20.70    9.40
   6  15  -1   24.90    7.50
   6  15  -1    5.10    4.30
   6  15  -1   -0.20   16.30
   5  15  -1  -12.50   15.30
   5  15  -1    5.60    7.20
   5  15  -1   -1.30    1.90
   4  15  -1   45.00    8.00
   4  15  -1   32.90   22.30
   4  15  -1   43.30   17.40
   3  15  -1    3.50    7.10
   3  15  -1   20.10   16.40
   3  15  -1    1.70    4.90
   3  15  -1   -0.90   19.70
   2  15  -1  139.69   13.00
   2  15  -1  145.39   20.10
   2  15  -1  112.59   15.30
   2  15  -1   97.79   19.00
   2  15  -1  134.79    9.30
   1  15  -1  543.55   28.90
   1  15  -1  498.35   29.40
   1  15  -1  508.05   39.00
   1  15  -1  465.25   38.80
   1  15  -1  504.15   31.50
   0  15  -1  453.45   26.50
   0  15  -1  440.26   28.60
   0  15  -1  515.85   37.50
   0  15  -1  475.15   26.00
   0  15  -1  395.36   35.90
   0 -15   1  456.45   28.80
  -1  15  -1  373.76   23.60
  -1  15  -1  350.96   32.10
  -1  15  -1  360.76   20.40
  -1  15  -1  344.87   21.00
  -1  15  -1  303.07   30.90
   1 -15   1  344.07   24.10
  -2  15  -1   70.09    6.90
  -2  15  -1   63.29    9.50
  -2  15  -1   78.19   14.90
  -2  15  -1   64.79   16.90
  -2  15  -1   69.89    5.80
  -3  15  -1    3.80    3.30
  -3  15  -1    0.60   13.90
  -3  15  -1    4.20    4.80
  -3  15  -1    4.40    7.10
  -3  15  -1  -12.00   13.70
   3 -15   1    5.00    7.20
  -4  15  -1  171.18   20.60
  -4  15  -1  164.18   10.70
  -4  15  -1  131.89   14.40
  -4  15  -1  150.68   15.10
   4 -15   1  162.98   12.60
  -5  15  -1  126.79   12.10
  -5  15  -1  146.39   11.90
  -5  15  -1  150.88   19.30
  -5  15  -1  147.29    9.70
   5 -15   1  125.29   14.60
  -6  15  -1  139.69   18.80
  -6  15  -1  166.28   10.90
  -6  15  -1  155.88   15.30
  -6  15  -1  173.38   13.10
   6 -15   1  170.78   13.50
   6 -15   1  148.59   13.80
  -7  15  -1  196.48   21.00
  -7  15  -1  197.48   16.20
  -7  15  -1  202.38   15.10
   7 -15   1  236.38   15.80
   7 -15   1  182.78   15.10
   7 -15   1  172.88   18.60
  -8  15  -1   24.10    3.80
  -8  15  -1   18.60    6.70
  -8  15  -1   17.30    7.20
   8 -15   1   14.80    6.60
   8 -15   1   15.80    8.70
   8 -15   1   24.00    6.50
  -9  15  -1    6.80    6.50
  -9  15  -1   14.40    3.50
  -9  15  -1    6.00    6.80
   9 -15   1   14.30    6.60
   9 -15   1    6.80    6.10
 -10  15  -1    2.10    6.90
 -10  15  -1    1.10    6.20
 -10  15  -1    2.00    3.30
  10 -15   1   -2.40    6.40
  10 -15   1    8.20    5.40
 -11  15  -1   22.00    7.00
 -11  15  -1   38.20    4.00
  11 -15   1   40.70    7.70
  11 -15   1   22.40    6.10
   9  14  -1    1.00    4.80
   9  14  -1    5.40    7.90
  -9 -14   1    1.60    6.40
   8  14  -1  -14.70    7.20
   8  14  -1    3.60    4.80
   8  14  -1    2.10   16.60
  -8 -14   1   -0.40    6.40
   7  14  -1   21.00    7.80
   7  14  -1   27.60   16.70
   6  14  -1   12.20    5.70
   6  14  -1   20.80    7.60
   6  14  -1   27.00   15.80
   5  14  -1   -9.30    6.40
   5  14  -1    0.70    4.80
   5  14  -1    4.90   17.30
   5  14  -1   14.80   16.60
  -5 -14   1   -5.50   18.20
   4  14  -1   -1.60    7.10
   4  14  -1   -1.40    2.10
   4  14  -1    1.50    6.80
   4  14  -1   20.00   16.10
   4  14  -1    2.60    4.20
   4  14  -1    4.40    4.30
   4  14  -1    5.40   15.10
   3  14  -1    8.40   14.70
   3  14  -1   23.60    4.50
   3  14  -1   26.40    3.60
   3  14  -1   10.80   15.20
   3  14  -1   20.80    7.30
   3  14  -1    5.40    8.50
  -3 -14   1   23.40   18.80
   2  14  -1  189.28   16.70
   2  14  -1  188.68   22.90
   2  14  -1  190.18   13.20
   2  14  -1  182.08   21.50
   2  14  -1  218.88   12.60
  -2 -14   1  238.18   25.20
   1  14  -1  287.07   16.30
   1  14  -1  276.67   28.00
   1  14  -1  260.77   19.60
   1  14  -1  267.47   16.70
  -1 -14   1  271.47   19.40
   0  14  -1  798.02   46.00
   0  14  -1  801.22   51.89
   0  14  -1  813.52   44.30
   0  14  -1  769.72   51.09
   0  14  -1  771.72   44.00
   0 -14   1  807.12   46.30
  -1  14  -1  657.23   36.10
  -1  14  -1  592.44   43.10
  -1  14  -1  644.74   44.00
  -1  14  -1  662.33   38.40
  -1  14  -1  631.44   36.30
   1 -14   1  683.63   38.90
  -2  14  -1  564.24   32.00
  -2  14  -1  553.84   31.60
  -2  14  -1  583.04   34.00
  -2  14  -1  551.84   39.60
  -3  14  -1  480.75   27.20
  -3  14  -1  511.65   36.00
  -3  14  -1  448.46   29.20
  -3  14  -1  467.95   26.80
  -4  14  -1   -6.30   12.60
  -4  14  -1   -4.80   14.20
  -4  14  -1    9.90    3.10
  -4  14  -1    2.40    6.50
  -4  14  -1    2.20    4.50
   4 -14   1    4.90    5.10
   4 -14   1   13.60    8.10
  -5  14  -1   29.40   14.80
  -5  14  -1   24.30    3.60
  -5  14  -1   28.00    5.30
  -5  14  -1   28.20    7.20
   5 -14   1   22.40    9.00
   5 -14   1   23.40    6.20
  -6  14  -1  133.09    8.70
  -6  14  -1  129.09   10.70
  -6  14  -1  115.89   11.00
  -6  14  -1  106.59   17.30
   6 -14   1  106.59   13.70
   6 -14   1   99.59   11.10
   6 -14   1  135.59   12.80
  -7  14  -1  372.06   24.60
  -7  14  -1  365.16   21.00
  -7  14  -1  383.06   29.80
  -7  14  -1  338.87   21.90
   7 -14   1  327.67   26.40
   7 -14   1  368.06   23.40
  -8  14  -1  310.67   26.50
  -8  14  -1  290.47   17.10
  -8  14  -1  281.17   18.60
  -8  14  -1  274.77   20.40
   8 -14   1  271.07   19.40
   8 -14   1  314.77   20.20
  -9  14  -1    2.50    5.60
  -9  14  -1    5.30    6.60
  -9  14  -1    4.90    3.10
   9 -14   1    1.80    5.50
   9 -14   1   -1.30    6.40
   9 -14   1    9.20   10.80
 -10  14  -1   49.40    8.00
 -10  14  -1   66.49    6.90
  10 -14   1   55.09    7.40
 -11  14  -1    2.30    6.40
  11 -14   1   -2.20    5.10
  11 -14   1    3.90    9.20
 -12  14  -1   49.00    4.20
 -12  14  -1   40.60    7.50
  12 -14   1   51.19    7.90
  12 -14   1   32.30    6.20
  10  13  -1   38.40    7.40
  10  13  -1   64.89   25.20
 -10 -13   1   31.20    8.10
   9  13  -1    9.40    8.30
   9  13  -1    3.30   16.50
   9  13  -1    4.90    5.30
  -9 -13   1   -2.80    6.70
   8  13  -1    8.80    5.90
   8  13  -1   49.20   17.30
   8  13  -1   27.00    8.10
  -8 -13   1   38.10   20.00
  -8 -13   1   15.60    7.80
   7  13  -1    3.60    7.40
   7  13  -1   -2.40    4.80
   7  13  -1   -3.70   15.10
  -7 -13   1   14.00   19.00
   6  13  -1   15.80    5.70
   6  13  -1    7.90    3.70
   6  13  -1   39.30   16.50
   6  13  -1   16.40    6.00
   6  13  -1   25.00    8.00
  -6 -13   1   21.70   19.40
   5  13  -1   15.50    7.50
   5  13  -1    9.30    3.70
   5  13  -1    8.00   15.80
   5  13  -1   -2.80   14.10
   5  13  -1    6.40    5.10
   5  13  -1    5.30    6.70
  -5 -13   1   10.90   19.50
   4  13  -1   -1.80    3.00
   4  13  -1   10.00    6.60
   4  13  -1    1.30    4.60
   4  13  -1    5.20    3.60
   4  13  -1   31.90   16.40
   4  13  -1   -0.80   14.70
   4  13  -1    4.90    5.90
  -4 -13   1   -2.40   17.80
   3  13  -1   36.90   14.80
   3  13  -1   41.60    8.10
   3  13  -1   53.89    4.80
   3  13  -1   43.20   15.00
   3  13  -1   41.90    5.10
  -3 -13   1   37.00   19.50
   2  13  -1   48.00    8.70
   2  13  -1   24.20   14.50
   2  13  -1   51.69    4.70
   2  13  -1   43.00    8.10
   2  13  -1   35.30    5.80
   2  13  -1   29.80   14.00
  -2 -13   1   60.49    7.50
   1  13  -1   19.20    4.80
   1  13  -1   31.70   13.30
   1  13  -1   27.70    4.00
   1  13  -1   30.10   14.00
   1  13  -1   44.90    8.90
   1  13  -1   36.70    7.20
   0  13  -1  485.75   33.10
   0  13  -1  437.86   34.00
   0  13  -1  411.86   27.80
   0  13  -1  441.06   25.50
   0  13  -1  471.45   25.40
   0 -13   1  437.76   28.10
  -1  13  -1  523.65   31.30
  -1  13  -1  507.85   35.40
  -1  13  -1  499.95   28.90
  -1  13  -1  539.55   36.90
  -1  13  -1  537.45   29.10
   1 -13   1  491.85   32.20
  -2  13  -1 1207.78   68.39
  -2  13  -1 1233.48   70.79
  -2  13  -1 1176.08   66.79
  -2  13  -1 1243.28   67.09
  -2  13  -1 1266.77   72.49
   2 -13   1 1196.28   70.09
  -3  13  -1  290.17   23.70
  -3  13  -1  301.47   17.50
  -3  13  -1  282.07   17.00
  -3  13  -1  313.17   26.00
  -3  13  -1  275.97   20.20
   3 -13   1  296.57   21.60
  -4  13  -1   68.49    8.30
  -4  13  -1   62.69    6.10
  -4  13  -1   61.49   14.70
  -4  13  -1   63.89    6.00
   4 -13   1   75.09   10.80
  -5  13  -1   17.00    7.00
  -5  13  -1   27.20    4.50
  -5  13  -1   20.90   12.40
  -5  13  -1   25.00   13.00
  -5  13  -1   19.10    3.30
   5 -13   1   31.20    7.50
   5 -13   1   16.00    5.40
   5 -13   1   17.30    8.10
  -6  13  -1   25.50    7.10
  -6  13  -1   22.40   13.10
  -6  13  -1   24.80    3.50
  -6  13  -1   25.70    4.60
   6 -13   1   21.20    8.90
   6 -13   1   22.60    5.90
   6 -13   1   25.20    6.70
  -7  13  -1  738.03   42.20
  -7  13  -1  756.72   40.20
  -7  13  -1  754.62   40.70
   7 -13   1  671.63   44.70
   7 -13   1  678.63   41.70
  -8  13  -1  146.89   10.30
  -8  13  -1  149.19   18.50
  -8  13  -1  168.18   11.90
  -8  13  -1  174.68   14.80
   8 -13   1  160.78   14.90
   8 -13   1  164.08   17.50
  -9  13  -1   71.99    7.00
  -9  13  -1   76.69    8.90
  -9  13  -1   80.29   15.70
  -9  13  -1   72.19    6.40
   9 -13   1   74.19    9.30
   9 -13   1   60.39    8.00
   9 -13   1   47.60   10.90
 -10  13  -1   47.10    5.80
 -10  13  -1   53.99    4.90
 -10  13  -1   35.50    8.00
  10 -13   1   63.39    7.70
  10 -13   1   59.69    8.40
 -11  13  -1  135.49    9.00
 -11  13  -1  117.19   11.30
 -12  13  -1    1.40    6.40
 -12  13  -1    2.90    2.70
  12 -13   1   -9.50    9.50
  12 -13   1    2.40    5.20
  11  12  -1  107.89   11.80
 -11 -12   1  135.09   14.40
  10  12  -1   26.30    7.20
  10  12  -1   62.49   17.80
 -10 -12   1   37.70    8.70
   9  12  -1  115.69   20.00
   9  12  -1   97.09   10.90
   8  12  -1    8.70   17.20
   8  12  -1   -1.10    7.40
   8  12  -1    0.20    6.00
   8  12  -1   -2.40    4.70
   8  12  -1   -1.20    5.10
  -8 -12   1   -5.10    7.30
  -8 -12   1   18.10   20.00
   7  12  -1   54.49    8.50
   7  12  -1   77.99    9.10
   7  12  -1   47.00    6.60
   7  12  -1   60.79    8.80
   7  12  -1   83.59   17.70
  -7 -12   1   73.49   22.00
   6  12  -1  -12.20   15.90
   6  12  -1   10.60   14.50
   6  12  -1    4.30    3.70
   6  12  -1    1.00    5.70
   6  12  -1   -2.70    4.70
   6  12  -1   14.00    7.50
  -6 -12   1    2.70   19.00
   5  12  -1   14.80   16.10
   5  12  -1    5.30   14.30
   5  12  -1   12.70    6.70
   5  12  -1    1.60    4.70
   5  12  -1   10.10    3.20
   5  12  -1    2.20    3.40
   5  12  -1   -0.90    5.50
  -5 -12   1   12.90   18.50
   4  12  -1   54.69    7.20
   4  12  -1   43.70   15.70
   4  12  -1   60.19    8.60
   4  12  -1   44.60    7.40
   4  12  -1   64.59   14.60
  -4 -12   1   70.09   19.50
   3  12  -1   30.80    6.40
   3  12  -1   26.80   13.00
   3  12  -1   21.40   13.60
   3  12  -1   29.10    4.60
   3  12  -1   20.10    3.40
   3  12  -1   30.00    4.50
  -3 -12   1   30.10   22.90
   2  12  -1  172.98   15.20
   2  12  -1  177.98   11.20
   2  12  -1  184.98   19.40
  -2 -12   1  180.48   13.80
   1  12  -1   75.89   13.30
   1  12  -1   94.09    6.90
   1  12  -1   88.09    8.60
   1  12  -1   95.59   15.70
  -1 -12   1  114.49   10.90
   0  12  -1   17.90    6.00
   0  12  -1   10.90   11.60
   0  12  -1   11.30   10.20
   0  12  -1    4.10    2.80
   0  12  -1   11.20    2.60
   0  12  -1   12.50    6.90
   0 -12   1    6.10    6.10
  -1  12  -1  595.04   37.10
  -1  12  -1  611.24   34.10
  -1  12  -1  536.25   32.10
  -1  12  -1  607.64   38.90
  -2  12  -1  503.15   31.50
  -2  12  -1  486.45   26.70
  -2  12  -1  486.05   32.80
  -2  12  -1  442.26   29.50
  -2  12  -1  440.96   26.50
  -2  12  -1  475.65   28.70
   2 -12   1  500.45   30.40
  -3  12  -1  991.60   56.69
  -3  12  -1  864.21   51.59
  -3  12  -1  970.40   51.89
  -3  12  -1  961.60   53.09
   3 -12   1  931.41   54.89
  -4  12  -1    3.80    9.70
  -4  12  -1    5.60    3.10
  -4  12  -1   10.80    6.10
  -4  12  -1   11.20   11.30
  -4  12  -1    9.00    3.10
   4 -12   1    7.10    5.00
   4 -12   1    5.10    7.20
  -5  12  -1  226.68   14.20
  -5  12  -1  246.78   22.20
  -5  12  -1  218.28   16.90
  -5  12  -1  232.38   13.70
  -6  12  -1   40.40    3.90
  -6  12  -1   40.50    7.50
  -6  12  -1   44.50    5.00
  -6  12  -1   38.40   12.90
   6 -12   1   50.89    7.50
  -7  12  -1  391.26   22.90
  -7  12  -1  433.26   30.20
  -7  12  -1  383.26   25.30
  -7  12  -1  361.26   22.20
   7 -12   1  428.26   25.30
   7 -12   1  390.46   24.50
  -8  12  -1  241.88   15.50
  -8  12  -1  235.98   14.60
  -8  12  -1  261.47   24.20
  -8  12  -1  253.97   18.00
   8 -12   1  233.18   20.60
   8 -12   1  256.47   18.40
  -9  12  -1  202.08   15.70
  -9  12  -1  181.98   12.90
  -9  12  -1  201.78   20.10
  -9  12  -1  191.48   12.10
   9 -12   1  222.28   16.40
   9 -12   1  178.68   18.80
   9 -12   1  192.48   15.30
 -10  12  -1  108.69    8.20
 -10  12  -1  108.29   10.30
 -10  12  -1  112.19   17.20
 -10  12  -1  128.49    9.40
  10 -12   1  115.49   11.60
  10 -12   1  133.79   13.50
  10 -12   1   99.69   14.10
 -11  12  -1   16.20    3.30
 -11  12  -1   10.80    6.40
  11 -12   1   15.90    7.00
  11 -12   1   23.00   10.90
  11 -12   1   10.40    5.60
 -12  12  -1   -4.30    6.10
 -12  12  -1    2.00    2.60
  12 -12   1    5.30    5.00
  12 -12   1    0.70    6.30
 -13  12  -1   63.99    5.70
 -13  12  -1   53.89    9.10
  13 -12   1   72.89    9.60
  12  11  -1   22.80   16.40
  12  11  -1   11.00    5.50
 -12 -11   1   15.90    8.30
  11  11  -1   91.79   18.10
  11  11  -1   83.09    9.70
 -11 -11   1   66.59   10.50
  10  11  -1  199.28   15.90
  10  11  -1  209.98   23.80
 -10 -11   1  169.58   17.50
   9  11  -1  148.59   13.00
   9  11  -1  118.29   13.50
  -9 -11   1  108.39   12.80
   8  11  -1  111.39   10.20
   8  11  -1  117.19   12.00
   8  11  -1  129.49   13.20
  -8 -11   1   99.59   12.50
   7  11  -1   24.80   15.10
   7  11  -1   19.70    7.20
   7  11  -1   29.00    6.00
   7  11  -1   24.80    7.60
  -7 -11   1   19.40   19.30
  -7 -11   1   19.30    9.10
   6  11  -1   13.00    7.70
   6  11  -1   18.10   14.20
   6  11  -1    5.20    6.10
   6  11  -1    0.80    4.40
   6  11  -1   11.70   16.00
   6  11  -1   -1.00    4.50
  -6 -11   1    2.80   18.30
   5  11  -1   50.39    8.20
   5  11  -1   77.29    5.70
   5  11  -1   79.29   16.70
   5  11  -1   93.29   11.20
   5  11  -1   85.39   15.30
   5  11  -1   67.29    8.00
   5  11  -1   52.69    6.70
  -5 -11   1  106.19   20.10
   4  11  -1   20.80   12.70
   4  11  -1   15.60    2.70
   4  11  -1   18.20    6.90
   4  11  -1    9.90   12.20
   4  11  -1   21.70    6.20
   4  11  -1    5.50    4.70
   4  11  -1    7.40    4.00
  -4 -11   1   19.00   17.00
   3  11  -1   67.19    8.20
   3  11  -1   53.29    7.20
   3  11  -1   80.49    5.70
   3  11  -1   78.39   12.70
   3  11  -1   65.59    5.80
   3  11  -1   82.99   14.40
  -3 -11   1   65.09    6.80
   2  11  -1   48.00   11.10
   2  11  -1   37.30    5.20
   2  11  -1   56.69    7.60
   2  11  -1   49.90   12.80
   2  11  -1   53.19    4.20
  -2 -11   1   42.30    6.20
  -2 -11   1   48.70    7.00
   1  11  -1  185.68   14.50
   1  11  -1  207.48   11.90
   1  11  -1  186.18   11.60
   1  11  -1  203.28   14.80
   1  11  -1  222.88   19.20
  -1 -11   1  205.18   14.80
  -1 -11   1  185.68   14.00
   0  11  -1   83.99    5.90
   0  11  -1   80.09   13.00
   0  11  -1   86.79    8.00
   0  11  -1   72.49    8.60
   0  11  -1   87.59    6.20
   0  11  -1   76.59   11.20
   0 -11   1   81.59   12.40
  -1  11  -1  434.26   27.30
  -1  11  -1  388.36   22.60
  -1  11  -1  435.96   28.60
  -1  11  -1  425.96   22.90
  -1  11  -1  381.36   24.50
  -1  11  -1  363.36   24.10
  -1  11  -1  383.76   26.10
   1 -11   1  446.66   26.20
  -2  11  -1 1360.86   75.19
  -2  11  -1 1349.16   76.59
  -2  11  -1 1364.26   74.29
  -2  11  -1 1425.66   77.99
  -2  11  -1 1228.28   74.09
   2 -11   1 1431.56   76.89
  -3  11  -1  355.96   21.40
  -3  11  -1  428.26   27.60
  -3  11  -1  385.86   21.60
  -3  11  -1  393.16   23.40
  -3  11  -1  378.66   25.10
   3 -11   1  369.96   25.40
  -4  11  -1  820.02   45.40
  -4  11  -1  857.71   46.80
  -4  11  -1  779.12   49.40
  -5  11  -1  638.94   37.60
  -5  11  -1  678.43   36.00
  -5  11  -1  656.33   37.60
   5 -11   1  695.83   37.40
   5 -11   1  618.74   40.10
   5 -11   1  597.04   37.20
  -6  11  -1   39.50    9.60
  -6  11  -1   59.59   10.50
  -6  11  -1   51.29    5.00
  -6  11  -1   66.19   12.60
   6 -11   1   60.29    6.90
   6 -11   1   55.69    6.90
   6 -11   1   52.39    9.90
  -7  11  -1  166.98   10.70
  -7  11  -1  175.78   17.00
  -7  11  -1  149.69    9.80
  -7  11  -1  155.08   13.50
   7 -11   1  140.79   12.50
   7 -11   1  160.98   16.40
  -8  11  -1   93.59    7.80
  -8  11  -1   92.59    8.90
  -8  11  -1   70.19    6.30
  -8  11  -1   86.19   14.50
   8 -11   1   70.09    8.80
   8 -11   1   86.09   11.90
  -9  11  -1   54.79   14.50
  -9  11  -1   66.79    5.90
  -9  11  -1   55.49    5.90
   9 -11   1   64.99    8.70
   9 -11   1   80.79   12.00
 -10  11  -1  404.66   23.10
 -10  11  -1  437.46   30.80
 -10  11  -1  399.06   25.30
 -10  11  -1  384.46   23.60
  10 -11   1  434.76   26.40
  10 -11   1  397.16   25.30
  10 -11   1  390.16   29.10
 -11  11  -1    0.20    5.90
 -11  11  -1   34.40   12.90
 -11  11  -1    1.20    2.80
  11 -11   1    5.00    7.90
  11 -11   1    0.90    6.10
  11 -11   1   -0.60    5.30
 -12  11  -1    0.60    2.50
 -12  11  -1    1.50    5.90
  12 -11   1    3.90    6.30
  12 -11   1    5.40    5.00
  12 -11   1   -2.40    7.70
 -13  11  -1    1.40    6.10
  13 -11   1    8.50    6.40
  13 -11   1   -2.10    5.10
 -14  11  -1   41.10    6.90
  14 -11   1   31.30    7.20
  14 -11   1   29.90    6.00
  12  10  -1   -0.90    5.10
  12  10  -1   25.60   17.50
 -12 -10   1   -1.70    8.50
 -12 -10   1   -2.40    8.20
  11  10  -1   23.40    6.80
  11  10  -1   16.10    5.10
 -11 -10   1   72.89   22.60
 -11 -10   1   28.10    9.60
  10  10  -1  107.59   20.10
  10  10  -1   91.59   10.70
  10  10  -1  108.19   12.40
  10  10  -1   91.39   13.00
 -10 -10   1  124.89   12.80
 -10 -10   1  100.79   23.90
   9  10  -1   46.20    6.50
   9  10  -1   65.39   17.30
   9  10  -1   63.99    9.50
   9  10  -1   51.89    8.20
   9  10  -1   56.59    9.20
  -9 -10   1   35.40   10.30
  -9 -10   1   43.70   10.90
  -9 -10   1   54.19   21.80
   8  10  -1  378.56   24.70
   8  10  -1  365.66   24.10
  -8 -10   1  323.47   26.00
   7  10  -1   18.40    6.10
   7  10  -1   12.10    5.20
   7  10  -1    0.60   13.80
  -7 -10   1   17.40    9.00
  -7 -10   1   13.20   18.10
   6  10  -1    1.50    5.70
   6  10  -1    5.40   12.70
   6  10  -1    8.70    4.20
   6  10  -1   22.50   15.60
   6  10  -1   12.10    7.30
   6  10  -1    6.70    4.80
  -6 -10   1    5.30   16.70
   5  10  -1    4.80    4.40
   5  10  -1   -8.20    5.90
   5  10  -1    2.30    5.50
   5  10  -1   18.10   13.50
   5  10  -1    7.10   11.80
   5  10  -1    2.70    2.10
   5  10  -1    1.40    3.40
  -5 -10   1   23.90   15.70
   4  10  -1    5.10    2.10
   4  10  -1    3.20    4.00
   4  10  -1   12.80    5.60
   4  10  -1    6.80    6.00
   4  10  -1   -2.40    9.90
   4  10  -1   10.40   11.10
   4  10  -1    4.90    3.70
  -4 -10   1   -0.20   14.60
   3  10  -1  414.06   24.50
   3  10  -1  418.16   23.80
   3  10  -1  365.16   23.20
   3  10  -1  393.06   21.90
   3  10  -1  400.96   29.70
   3  10  -1  395.16   24.60
   3  10  -1  364.66   27.50
  -3 -10   1  379.16   23.00
   2  10  -1   94.89    9.30
   2  10  -1   81.49    9.00
   2  10  -1   96.79   13.70
   2  10  -1   92.19    6.40
   2  10  -1   97.59   11.80
  -2 -10   1  105.29   10.30
   1  10  -1  137.79    8.10
   1  10  -1  140.39   14.60
   1  10  -1  115.29    9.00
   1  10  -1  116.79   10.30
   1  10  -1  153.88   14.90
   1  10  -1  124.19   11.40
  -1 -10   1  146.09   11.50
   0  10  -1  182.58   10.80
   0  10  -1  169.68   11.90
   0  10  -1  196.08   18.30
   0  10  -1  159.58   13.00
   0  10  -1  200.18   10.70
   0  10  -1  170.78   13.40
   0 -10   1  186.48   14.00
  -1  10  -1  323.77   23.30
  -1  10  -1  304.67   19.10
  -1  10  -1  291.57   21.40
  -1  10  -1  307.07   17.70
  -1  10  -1  327.07   19.60
   1 -10   1  330.07   20.80
  -2  10  -1  288.57   16.20
  -2  10  -1  293.47   19.60
  -2  10  -1  270.07   21.20
  -2  10  -1  254.07   18.10
  -2  10  -1  295.37   21.60
  -2  10  -1  273.07   16.50
   2 -10   1  301.07   19.70
  -3  10  -1 1253.77   75.59
  -3  10  -1 1420.26   74.19
  -3  10  -1 1393.66   76.89
  -4  10  -1 1837.82   98.59
  -4  10  -1 1743.33   95.99
  -4  10  -1 1698.73   96.79
  -5  10  -1  544.15   30.50
  -5  10  -1  587.54   34.80
  -5  10  -1  559.54   31.70
  -5  10  -1  498.75   33.30
  -6  10  -1  490.25   28.50
  -6  10  -1  516.65   30.10
  -6  10  -1  525.15   28.80
   6 -10   1  520.35   32.90
   6 -10   1  516.25   29.90
   6 -10   1  504.75   30.00
  -7  10  -1   11.80    5.50
  -7  10  -1   14.10    2.80
  -7  10  -1   12.80    4.10
  -7  10  -1   16.30   10.70
   7 -10   1    8.40    6.90
   7 -10   1   11.90    5.40
   7 -10   1   22.30    4.90
  -8  10  -1   -0.70   10.40
  -8  10  -1   10.40   12.90
  -8  10  -1    8.30    3.30
  -8  10  -1    2.90    2.50
  -8  10  -1   11.90    5.60
   8 -10   1    1.10    5.30
   8 -10   1    9.40    7.50
   8 -10   1   17.50    5.50
  -9  10  -1  716.43   47.10
  -9  10  -1  723.23   41.40
  -9  10  -1  702.73   40.00
  -9  10  -1  750.92   45.10
   9 -10   1  726.23   41.60
   9 -10   1  681.33   44.60
   9 -10   1  720.03   41.80
 -10  10  -1  202.78   15.30
 -10  10  -1  197.38   13.00
 -10  10  -1  199.08   12.30
  10 -10   1  200.78   15.00
  10 -10   1  210.18   19.00
  10 -10   1  208.48   16.50
 -11  10  -1   76.19   16.60
 -11  10  -1   67.69    8.40
 -11  10  -1   67.29    6.20
  11 -10   1   74.09   10.00
  11 -10   1   72.09    8.40
  11 -10   1   69.39   11.40
 -12  10  -1    1.30   14.10
 -12  10  -1    4.10    5.90
 -12  10  -1   10.10    2.90
  12 -10   1    4.80    7.20
  12 -10   1    6.50    6.60
  12 -10   1   14.50    5.30
 -13  10  -1   44.50    6.70
  13 -10   1   35.00    9.30
  13 -10   1   47.80    7.60
  13 -10   1   30.10    6.20
 -14  10  -1    5.10    7.10
  14 -10   1   -1.80    4.90
  13   9  -1   82.09   10.40
  13   9  -1  130.19   19.40
 -13  -9   1  100.99   12.90
  12   9  -1   20.80    5.40
  12   9  -1   36.20    6.70
  12   9  -1   32.20   16.60
 -12  -9   1   49.50   10.30
 -12  -9   1   27.90   10.30
  11   9  -1   -3.80    3.20
  11   9  -1    0.50    6.40
  11   9  -1   -4.60    5.10
  11   9  -1   13.60   15.70
 -11  -9   1   -7.30    9.80
 -11  -9   1   -5.60   20.00
 -11  -9   1    7.40    9.30
  10   9  -1    1.60    4.00
  10   9  -1   13.90   16.40
  10   9  -1    9.50    8.60
  10   9  -1    5.20    6.40
 -10  -9   1    8.90   10.10
 -10  -9   1    4.60    9.20
 -10  -9   1   10.50   20.50
   9   9  -1  354.46   23.00
   9   9  -1  307.37   23.30
   9   9  -1  329.37   22.60
  -9  -9   1  276.77   24.60
   8   9  -1  297.17   20.30
   8   9  -1  284.57   18.50
   8   9  -1  305.37   29.00
   8   9  -1  273.37   19.70
   8   9  -1  284.07   20.30
  -8  -9   1  314.27   34.70
  -8  -9   1  252.27   22.50
  -8  -9   1  309.47   24.00
   7   9  -1  305.27   19.20
   7   9  -1  252.17   17.30
   7   9  -1  293.77   26.90
   7   9  -1  258.17   18.80
   7   9  -1  275.07   19.40
  -7  -9   1  322.37   32.80
  -7  -9   1  238.18   21.30
   6   9  -1   18.20    6.20
   6   9  -1   25.30    9.20
   6   9  -1    4.80   13.60
   6   9  -1   38.30   12.50
   6   9  -1   24.20    5.20
   6   9  -1   20.00    4.40
  -6  -9   1   18.70   15.80
   5   9  -1  219.18   21.90
   5   9  -1  244.58   15.80
   5   9  -1  252.17   16.30
   5   9  -1  250.37   17.30
   5   9  -1  215.48   21.70
   5   9  -1  240.38   14.00
   5   9  -1  272.07   17.50
  -5  -9   1  230.78   23.50
   4   9  -1    6.70   10.20
   4   9  -1    5.60    9.10
   4   9  -1    2.80    1.80
   4   9  -1   10.80    5.70
   4   9  -1    1.80    4.80
   4   9  -1    0.10    3.30
   4   9  -1    2.50    3.50
  -4  -9   1  -15.50   12.50
   3   9  -1   11.30    3.70
   3   9  -1   19.60    9.90
   3   9  -1    9.60    4.60
   3   9  -1   11.50    5.20
   3   9  -1   14.60    8.50
   3   9  -1   15.00    3.40
   2   9  -1  115.29    8.10
   2   9  -1  114.79   13.70
   2   9  -1   98.99    9.70
  -2  -9   1  114.39    8.80
   1   9  -1    8.80    1.90
   1   9  -1    2.30    7.00
   1   9  -1    4.90    8.20
   1   9  -1    7.30    3.00
   1   9  -1    8.50    3.80
   0   9  -1   54.49    9.50
   0   9  -1   66.19    8.50
   0   9  -1   49.80    5.00
   0   9  -1   45.20    5.80
   0   9  -1   56.19    4.30
   0  -9   1   60.09    7.10
  -1   9  -1   19.80    5.10
  -1   9  -1   21.00    7.90
  -1   9  -1   12.60    3.40
  -1   9  -1   16.50    6.60
  -1   9  -1   20.00    2.50
   1  -9   1   19.20    5.50
  -2   9  -1  114.29   11.80
  -2   9  -1  135.89    8.20
  -2   9  -1  143.69    9.90
  -2   9  -1  131.39   12.50
   2  -9   1  125.39   11.80
  -3   9  -1   86.49    6.00
  -3   9  -1   86.69    9.90
  -3   9  -1   81.99    5.70
  -3   9  -1   75.99    8.40
  -3   9  -1   78.79   10.10
   3  -9   1  104.19   10.40
  -4   9  -1  929.41   50.29
  -4   9  -1  852.61   49.20
  -4   9  -1  864.71   48.40
  -4   9  -1  819.12   50.89
   4  -9   1  930.11   51.19
  -5   9  -1 1288.07   70.99
  -5   9  -1 1277.77   70.19
  -5   9  -1 1312.17   72.29
  -5   9  -1 1249.68   72.59
  -6   9  -1  641.54   34.80
  -6   9  -1  626.84   37.20
  -6   9  -1  610.64   39.90
  -6   9  -1  591.74   34.70
  -6   9  -1  636.14   35.90
  -6   9  -1  621.04   38.20
   6  -9   1  665.73   38.50
  -7   9  -1  225.78   13.50
  -7   9  -1  234.48   19.30
  -7   9  -1  248.48   22.10
  -7   9  -1  229.48   13.90
   7  -9   1  235.68   15.30
   7  -9   1  240.08   16.20
   7  -9   1  215.78   18.40
  -8   9  -1  358.26   21.50
  -8   9  -1  374.46   26.30
  -8   9  -1  396.06   28.90
  -8   9  -1  376.36   21.20
   8  -9   1  389.06   23.50
  -9   9  -1   32.40    4.00
  -9   9  -1   41.00   10.90
  -9   9  -1   41.60   13.00
  -9   9  -1   33.70    3.50
   9  -9   1   36.70    6.40
   9  -9   1   42.20    6.00
   9  -9   1   31.30    8.80
 -10   9  -1  381.26   23.10
 -10   9  -1  459.95   29.40
 -10   9  -1  435.46   32.50
 -10   9  -1  383.66   23.50
  10  -9   1  437.56   25.60
  10  -9   1  409.66   28.60
  10  -9   1  416.06   26.00
 -11   9  -1  236.58   14.30
 -11   9  -1  256.97   28.90
 -11   9  -1  261.27   22.00
  11  -9   1  215.98   20.70
  11  -9   1  247.88   18.30
  11  -9   1  241.58   17.10
 -12   9  -1   92.59    6.90
 -12   9  -1   92.49   16.50
  12  -9   1   76.59   11.30
  12  -9   1   92.09   10.00
  13  -9   1  163.18   13.40
  13  -9   1  164.38   17.70
  13  -9   1  201.58   15.90
 -14   9  -1   17.10    6.20
  14  -9   1    9.00    6.00
  14  -9   1    9.70    6.50
  13   8  -1  131.99   13.30
  13   8  -1  122.69   34.10
 -13  -8   1  135.19   14.30
  12   8  -1   48.80    7.10
  12   8  -1   31.60   16.50
 -12  -8   1   24.60   10.80
 -12  -8   1   47.10   10.70
  11   8  -1  138.79   14.30
  11   8  -1  167.38   21.30
 -11  -8   1  153.88   17.90
 -11  -8   1  197.68   25.90
  10   8  -1   10.40    8.30
  10   8  -1    3.20    6.10
  10   8  -1   24.30   16.30
  10   8  -1    9.80    4.40
  10   8  -1    5.20   22.90
  10   8  -1    5.90    5.40
 -10  -8   1   23.70   20.80
 -10  -8   1   27.30   10.80
 -10  -8   1   -8.20    8.90
   9   8  -1  129.39   12.00
   9   8  -1  125.59   13.30
   9   8  -1  136.09   18.70
   9   8  -1  153.18   20.90
   9   8  -1  106.39   25.70
   9   8  -1  154.18   12.90
  -9  -8   1  148.09   15.30
  -9  -8   1  121.69   14.20
  -9  -8   1  156.98   24.30
   8   8  -1 1268.77   75.09
   8   8  -1 1310.37   81.89
   8   8  -1 1217.08   76.09
   8   8  -1 1403.66   78.79
   8   8  -1 1291.27   75.29
  -8  -8   1 1387.66   75.89
  -8  -8   1 1442.86   81.99
   7   8  -1  561.24   33.10
   7   8  -1  573.24   33.60
   7   8  -1  532.35   32.70
   7   8  -1  598.14   38.50
  -7  -8   1  535.25   42.20
   6   8  -1  746.53   42.70
   6   8  -1  711.03   42.30
   6   8  -1  713.13   47.80
   6   8  -1  746.63   42.00
   6   8  -1  789.12   42.70
   6   8  -1  724.03   45.80
  -6  -8   1  688.43   48.80
   5   8  -1  924.01   53.99
   5   8  -1  848.22   52.29
   5   8  -1  871.71   49.90
   5   8  -1  840.12   48.20
   5   8  -1  914.21   50.29
  -5  -8   1  922.61   55.29
   4   8  -1  499.25   33.60
   4   8  -1  541.95   28.00
   4   8  -1  480.55   32.20
  -4  -8   1  472.55   35.60
   3   8  -1   32.30    5.10
   3   8  -1   29.30    7.90
   3   8  -1   27.50    2.60
   3   8  -1   30.30    9.30
   3   8  -1   31.00    4.20
  -3  -8   1   27.50    3.80
   2   8  -1  179.88   12.00
   2   8  -1  152.18    9.60
   2   8  -1  170.48   15.70
   2   8  -1  162.28   10.70
   1   8  -1   18.70    2.20
   1   8  -1   11.60    3.90
   1   8  -1    3.50    7.80
   1   8  -1   16.70    6.70
   1   8  -1   16.00    3.30
   0   8  -1    3.90    3.40
   0   8  -1    8.10    7.30
   0   8  -1    5.80    1.80
   0   8  -1    2.40    6.00
   0   8  -1    6.30    2.90
   0  -8   1    4.30    4.60
  -1   8  -1  422.86   26.50
  -1   8  -1  428.46   27.70
  -1   8  -1  482.95   26.90
   1  -8   1  431.16   26.60
  -2   8  -1  456.55   26.00
  -2   8  -1  499.55   29.00
  -2   8  -1  459.25   28.80
   2  -8   1  464.75   28.40
  -3   8  -1  631.04   36.60
  -3   8  -1  589.94   34.30
   3  -8   1  635.24   36.50
  -4   8  -1  566.54   32.00
  -4   8  -1  541.25   34.50
  -4   8  -1  614.84   33.80
   4  -8   1  591.44   34.60
  -5   8  -1  579.44   32.10
  -5   8  -1  534.95   34.00
  -5   8  -1  540.75   30.10
  -5   8  -1  497.35   30.00
  -5   8  -1  543.05   32.70
   5  -8   1  575.44   33.20
  -6   8  -1 1605.74   93.39
  -6   8  -1 1597.54   90.69
  -6   8  -1 1689.43   92.49
  -6   8  -1 1694.13   90.79
   6  -8   1 1726.63   93.79
  -7   8  -1  613.54   33.50
  -7   8  -1  602.94   36.50
  -7   8  -1  587.14   38.50
  -8   8  -1  481.15   28.00
  -8   8  -1  516.55   33.80
  -8   8  -1  498.35   28.20
   8  -8   1  543.15   30.20
   8  -8   1  494.05   29.60
  -9   8  -1  218.58   16.50
  -9   8  -1  228.78   22.30
  -9   8  -1  213.48   12.60
  -9   8  -1  192.68   12.80
   9  -8   1  219.28   14.80
   9  -8   1  233.08   15.80
 -10   8  -1  191.58   16.50
 -10   8  -1  243.48   23.30
 -10   8  -1  188.48   12.00
 -10   8  -1  208.88   12.30
  10  -8   1  197.18   15.10
  10  -8   1  195.28   17.70
 -11   8  -1  202.88   22.80
 -11   8  -1  160.58   10.70
 -11   8  -1  147.19   16.30
  11  -8   1  178.98   17.40
  11  -8   1  185.08   15.20
  11  -8   1  188.88   13.70
 -12   8  -1  362.76   30.30
 -12   8  -1  360.66   25.50
 -12   8  -1  318.47   23.90
  12  -8   1  345.97   24.10
 -13   8  -1   85.39   10.30
 -13   8  -1   97.29   17.10
  13  -8   1   63.89   11.00
  13  -8   1   72.59    9.20
  13  -8   1   91.99    9.70
 -14   8  -1   29.80   13.80
  14  -8   1   17.10    5.30
  14  -8   1   31.10    7.10
  15  -8   1   16.00    6.70
  14   7  -1   18.80    9.30
  14   7  -1    9.80    4.50
 -14  -7   1   25.20   13.10
 -14  -7   1   38.90    9.90
  13   7  -1   12.50    6.60
  13   7  -1   17.50   15.50
  13   7  -1    9.30    4.60
 -13  -7   1   26.10   10.00
 -13  -7   1   30.60   25.60
 -13  -7   1   10.20   10.50
  12   7  -1  212.18   22.50
 -12  -7   1  183.48   20.40
 -12  -7   1  225.08   27.20
  11   7  -1  115.69   11.40
  11   7  -1   89.19    9.90
  11   7  -1  141.39   18.90
  11   7  -1  119.29   13.00
  11   7  -1  148.39   32.50
 -11  -7   1   87.49   13.50
 -11  -7   1  148.09   23.70
 -11  -7   1  120.79   13.90
  10   7  -1   87.89   18.00
  10   7  -1   86.59    8.80
  10   7  -1  107.79   12.10
  10   7  -1   90.19   27.50
 -10  -7   1  104.09   22.40
 -10  -7   1  113.39   13.80
 -10  -7   1   89.29   12.70
   9   7  -1  -18.70   20.30
   9   7  -1   -0.30    3.90
   9   7  -1   -6.70   12.60
   9   7  -1    1.80    7.10
   9   7  -1   -2.40    5.00
   9   7  -1    1.20    4.50
  -9  -7   1   -1.60   10.50
  -9  -7   1   11.20    9.10
  -9  -7   1    5.80   18.00
   8   7  -1  152.18   20.20
   8   7  -1  176.58   14.10
   8   7  -1  161.08   12.90
   8   7  -1  144.19   12.00
   8   7  -1  157.48   11.10
   8   7  -1  126.69   22.60
   8   7  -1  148.79   17.50
  -8  -7   1  169.48   21.70
  -8  -7   1  159.98   16.40
  -8  -7   1  128.69   14.10
   7   7  -1  793.72   52.69
   7   7  -1  824.32   45.90
   7   7  -1  833.02   50.49
   7   7  -1  807.62   49.30
   7   7  -1  750.92   45.30
   7   7  -1  769.82   45.70
  -7  -7   1  770.22   46.80
  -7  -7   1  825.82   51.99
   6   7  -1 1028.90   58.79
   6   7  -1 1063.29   61.19
   6   7  -1  986.00   58.39
   6   7  -1 1040.00   62.49
   6   7  -1 1104.59   64.89
  -6  -7   1 1046.60   63.49
   5   7  -1 1413.36   75.59
   5   7  -1 1333.77   75.79
   5   7  -1 1262.47   76.79
   5   7  -1 1275.97   72.69
  -5  -7   1 1383.76   77.99
   4   7  -1  223.88   13.90
   4   7  -1  190.28   11.70
   4   7  -1  188.18   18.60
   4   7  -1  221.08   12.90
   4   7  -1  188.78   17.50
   3   7  -1  174.88   16.30
   3   7  -1  169.58   10.40
   3   7  -1  198.68   11.60
   2   7  -1   71.59    8.20
   2   7  -1  100.29   11.70
   2   7  -1   84.99    5.40
   1   7  -1  855.11   50.19
   1   7  -1  868.91   48.60
   1   7  -1  938.71   49.70
   0   7  -1   55.19    4.20
   0   7  -1   48.90    8.50
   0   7  -1   49.60    5.00
   0   7  -1   64.69    7.30
  -1   7  -1  169.98   14.30
  -1   7  -1  186.68   11.20
  -1   7  -1  163.58   10.10
  -1   7  -1  174.08   12.80
   1  -7   1  171.38   13.00
  -2   7  -1    8.50    6.10
  -2   7  -1   10.90    6.70
  -2   7  -1    5.20    3.30
   2  -7   1    3.90    4.60
  -3   7  -1   52.79    4.10
  -3   7  -1   43.60    7.80
  -3   7  -1   43.50    5.70
   3  -7   1   46.90    6.70
  -4   7  -1  253.17   14.60
  -4   7  -1  251.67   19.70
  -4   7  -1  262.67   23.00
  -4   7  -1  280.67   16.40
   4  -7   1  236.78   17.30
  -5   7  -1  363.06   20.30
  -6   7  -1 1486.35   86.69
  -6   7  -1 1570.14   84.19
   6  -7   1 1434.26   96.39
   6  -7   1 1649.13   87.19
  -7   7  -1 2968.20  159.18
  -7   7  -1 2786.82  156.38
  -8   7  -1  690.53   40.20
  -8   7  -1  747.33   40.30
  -8   7  -1  740.63   44.90
   8  -7   1  700.33   41.60
   8  -7   1  789.52   44.20
  -9   7  -1  177.18   19.60
  -9   7  -1  176.38   14.60
  -9   7  -1  153.48    9.90
  -9   7  -1  158.78    9.70
   9  -7   1  148.29   14.80
   9  -7   1  164.98   12.20
   9  -7   1  162.08   12.80
 -10   7  -1  194.18   16.10
 -10   7  -1  199.88   19.30
 -10   7  -1  169.18   10.60
  10  -7   1  173.48   13.90
 -11   7  -1   73.59   15.00
 -11   7  -1   52.99    8.90
  11  -7   1   56.09   10.10
  11  -7   1   46.20    7.50
 -12   7  -1  124.99   12.40
  12  -7   1  149.39   15.70
  12  -7   1  142.19   11.50
  12  -7   1  131.79   13.60
 -13   7  -1  419.06   32.30
  13  -7   1  384.96   24.30
  13  -7   1  317.27   26.80
 -14   7  -1    1.00    8.10
 -14   7  -1   21.30   13.90
  14  -7   1    6.70    3.90
  14  -7   1    3.50    7.00
  14  -7   1    2.90    6.00
 -15   7  -1   63.49    9.80
  15  -7   1   52.19   11.10
  14   6  -1   18.80    5.40
 -14  -6   1   24.90   10.00
 -14  -6   1   15.50   11.10
  13   6  -1  127.89   11.60
  13   6  -1   87.99    9.20
 -13  -6   1   98.19   14.10
  12   6  -1  164.08   19.50
  12   6  -1  124.99   14.20
  12   6  -1  151.58   12.60
  12   6  -1  112.29   11.10
 -12  -6   1  166.08   23.60
 -12  -6   1  135.09   15.00
 -12  -6   1  109.89   14.70
  11   6  -1  501.45   29.00
  11   6  -1  488.35   48.10
  11   6  -1  418.56   29.80
  11   6  -1  468.45   36.60
  11   6  -1  437.26   28.50
 -11  -6   1  457.15   31.50
 -11  -6   1  476.45   32.40
  10   6  -1  546.65   34.90
  10   6  -1  600.84   34.20
  10   6  -1  610.74   41.50
 -10  -6   1  525.95   37.40
 -10  -6   1  537.25   36.30
   9   6  -1  392.26   25.10
   9   6  -1  413.36   31.60
   9   6  -1  390.76   39.60
   9   6  -1  382.66   25.30
  -9  -6   1  359.46   28.10
  -9  -6   1  378.46   26.70
  -9  -6   1  394.96   35.60
   8   6  -1   49.70   18.90
   8   6  -1   61.39    6.50
   8   6  -1   68.59    7.20
   8   6  -1   53.09    7.50
  -8  -6   1   62.29   10.40
  -8  -6   1   52.09    9.30
  -8  -6   1   49.30   15.70
   7   6  -1  129.09   12.10
   7   6  -1  145.09   14.00
   7   6  -1  158.68   10.90
   7   6  -1  140.29   10.20
  -7  -6   1  176.08   18.50
   6   6  -1  395.76   28.30
   6   6  -1  384.16   28.80
   6   6  -1  421.26   24.60
   6   6  -1  424.16   25.00
   6   6  -1  446.26   24.30
   6   6  -1  390.96   31.10
  -6  -6   1  402.86   30.80
   5   6  -1 2734.63  153.28
   5   6  -1 2974.10  153.48
   5   6  -1 2621.44  153.58
   5   6  -1 2825.52  152.78
  -5  -6   1 2658.83  153.98
   4   6  -1  634.54   39.00
   4   6  -1  660.03   38.10
   4   6  -1  614.54   34.70
  -4  -6   1  636.24   40.70
   3   6  -1   29.00    3.70
   3   6  -1   27.20    4.30
   3   6  -1   20.40    7.50
   3   6  -1   24.80    2.30
   3   6  -1   20.20    8.60
   2   6  -1  259.67   18.30
   2   6  -1  229.98   13.10
   2   6  -1  218.68   14.50
   2   6  -1  241.48   14.00
   1   6  -1  238.38   12.50
   1   6  -1  201.18   16.90
   1   6  -1  202.28   15.30
   0   6  -1 1401.06   77.79
  -1   6  -1  811.62   48.20
  -1   6  -1  830.02   46.80
   1  -6   1  923.51   48.20
  -2   6  -1  211.68   14.70
   2  -6   1  197.18   14.10
  -3   6  -1   14.90    5.60
  -3   6  -1   14.50    1.90
  -3   6  -1   19.90    7.00
   3  -6   1   12.50    4.70
  -4   6  -1   14.20    2.00
  -4   6  -1    7.60    6.80
  -4   6  -1   12.00    3.80
   4  -6   1   18.20    9.90
   4  -6   1   25.10    5.40
  -5   6  -1  188.38   10.80
  -5   6  -1  199.58   15.80
   5  -6   1  171.78   14.30
  -6   6  -1  287.97   16.30
  -7   6  -1 2286.07  129.19
   7  -6   1 2373.46  136.99
  -8   6  -1 1866.61  102.99
  -8   6  -1 1830.42   99.69
  -8   6  -1 1742.33   99.79
   8  -6   1 1879.11  100.89
  -9   6  -1  234.28   13.70
  -9   6  -1  233.88   13.60
  -9   6  -1  230.58   18.20
  -9   6  -1  245.78   22.20
   9  -6   1  241.88   16.50
 -10   6  -1  148.69   17.10
 -10   6  -1  132.69   14.90
  10  -6   1  130.39   14.40
  10  -6   1  119.49   11.90
 -11   6  -1   50.89    9.20
 -11   6  -1   36.10   13.30
  11  -6   1   47.90    7.10
 -12   6  -1  258.97   26.50
 -12   6  -1  249.38   20.40
  12  -6   1  226.08   25.50
  12  -6   1  248.48   18.20
  12  -6   1  247.38   16.50
 -13   6  -1  123.99   12.50
  13  -6   1  110.59   10.00
  13  -6   1  108.79   10.00
  13  -6   1  108.09   14.00
  13  -6   1  130.99   12.70
  14  -6   1  164.58   17.20
 -15   6  -1   82.49   11.30
  15  -6   1   80.79    9.10
  15   5  -1   -2.10    3.40
  15   5  -1    3.00    5.20
 -15  -5   1    3.10   10.10
 -15  -5   1    5.10    9.50
  14   5  -1    5.80    5.60
  14   5  -1    0.50    3.80
 -14  -5   1   10.60    9.90
 -14  -5   1   11.50   10.40
  13   5  -1   26.50   14.30
  13   5  -1   17.10    5.40
  13   5  -1   21.80    5.60
  13   5  -1   26.20    8.10
 -13  -5   1   26.20   17.70
 -13  -5   1   30.10   11.00
 -13  -5   1   26.70   10.70
  12   5  -1   98.19   11.10
  12   5  -1  120.49   11.60
  12   5  -1  122.89   14.10
  12   5  -1  161.58   32.00
  12   5  -1  113.59   17.40
 -12  -5   1  104.29   14.00
 -12  -5   1  167.98   23.00
 -12  -5   1  127.99   14.60
  11   5  -1  360.96   24.50
  11   5  -1  342.87   22.90
  11   5  -1  370.66   23.80
 -11  -5   1  349.47   26.30
  10   5  -1  216.38   30.60
  10   5  -1  203.08   14.10
  10   5  -1  184.48   14.10
  10   5  -1  162.48   22.80
 -10  -5   1  222.08   18.50
 -10  -5   1  169.68   17.30
 -10  -5   1  214.48   24.20
   9   5  -1  542.15   43.70
   9   5  -1  433.66   28.60
   9   5  -1  471.55   34.00
   9   5  -1  429.76   28.90
   9   5  -1  459.85   27.80
   9   5  -1  474.45   28.20
  -9  -5   1  454.45   30.30
  -9  -5   1  520.55   37.80
  -9  -5   1  463.95   31.80
   8   5  -1  300.37   42.50
   8   5  -1  377.36   22.60
   8   5  -1  346.27   27.40
   8   5  -1  338.37   22.40
   8   5  -1  349.47   23.00
   8   5  -1  360.56   22.90
   8   5  -1  375.86   22.00
  -8  -5   1  403.36   31.20
  -8  -5   1  365.06   24.20
   7   5  -1   12.10    4.60
   7   5  -1    1.90    9.60
   7   5  -1    7.40    3.20
   7   5  -1    9.20    3.40
   7   5  -1    8.30    9.40
   7   5  -1    0.60   13.50
   7   5  -1    5.10    4.40
   7   5  -1   13.00    5.00
  -7  -5   1   12.70   11.40
   6   5  -1 2406.76  124.39
   6   5  -1 2263.87  128.19
   6   5  -1 2225.38  125.79
   6   5  -1 2251.37  127.59
  -6  -5   1 2159.38  126.99
   5   5  -1 1842.02   97.39
   5   5  -1 1649.93   97.59
   5   5  -1 1731.63   96.89
   5   5  -1 1688.43   96.09
  -5  -5   1 1687.93   97.49
   4   5  -1  416.86   27.60
   4   5  -1  410.56   28.90
   4   5  -1  441.96   28.70
   4   5  -1  467.95   28.00
  -4  -5   1  447.86   30.20
   3   5  -1  402.46   26.90
   3   5  -1  463.65   26.40
   3   5  -1  445.06   27.50
   2   5  -1 1893.91  104.59
   1   5  -1   13.70    3.20
   1   5  -1   28.60    6.40
   0   5  -1   16.20    5.50
   0   5  -1   24.50    3.60
  -1   5  -1 1300.67   71.79
  -2   5  -1    3.20    4.50
  -2   5  -1    2.50    4.10
  -2   5  -1    0.00    5.60
  -2   5  -1    2.70    1.40
   2  -5   1    1.40    3.60
  -3   5  -1  195.68   11.40
  -3   5  -1  202.78   14.80
   3  -5   1  225.48   17.80
   3  -5   1  200.98   13.70
  -4   5  -1  194.18   14.40
  -4   5  -1  188.48   10.70
  -4   5  -1  165.68   14.60
   4  -5   1  177.08   19.00
   4  -5   1  193.78   13.40
  -5   5  -1  263.37   20.20
  -5   5  -1  296.77   17.30
  -5   5  -1  268.67   15.70
   5  -5   1  298.17   26.60
   5  -5   1  285.17   18.40
  -6   5  -1  363.66   24.60
  -6   5  -1  373.86   20.40
   6  -5   1  350.36   36.50
  -7   5  -1  305.77   17.30
  -7   5  -1  292.67   22.40
   7  -5   1  303.07   31.50
   7  -5   1  332.17   20.60
  -8   5  -1  953.30   52.69
  -8   5  -1  932.51   56.59
   8  -5   1  920.91   54.09
   8  -5   1 1108.79   67.09
  -9   5  -1  347.37   27.00
  -9   5  -1  337.77   24.10
   9  -5   1  391.76   24.50
   9  -5   1  363.66   41.90
 -10   5  -1  557.34   36.80
 -10   5  -1  509.35   32.80
  10  -5   1  505.25   33.20
  10  -5   1  533.45   30.70
 -11   5  -1   16.00   13.60
 -11   5  -1   17.50    8.40
  11  -5   1    6.60    3.90
  11  -5   1    8.70    6.70
  11  -5   1    0.00    5.00
 -12   5  -1   43.00   14.40
 -12   5  -1   30.60    9.30
  12  -5   1   53.59    6.00
  12  -5   1   54.19    9.90
 -13   5  -1  108.19   12.50
 -13   5  -1  149.29   18.40
  13  -5   1  108.89   12.20
  13  -5   1  111.79   14.00
 -14   5  -1  101.39   11.70
  14  -5   1   95.39    9.30
  14  -5   1   78.49    8.30
  14  -5   1   93.39   14.80
  15  -5   1  126.79   11.30
  15   4  -1    0.10    4.00
 -15  -4   1    5.00   14.70
  14   4  -1    2.90    4.60
  14   4  -1   -5.30    3.70
 -14  -4   1   -4.00   17.90
 -14  -4   1   -5.60    9.90
 -14  -4   1  -10.50    9.10
  13   4  -1    9.60    7.40
  13   4  -1    5.90    4.40
  13   4  -1    7.30    4.80
  13   4  -1   10.40   29.10
 -13  -4   1   26.30   10.80
 -13  -4   1   20.40   10.40
 -13  -4   1    5.60   16.90
  12   4  -1   23.60   13.80
  12   4  -1   17.10    5.20
  12   4  -1   17.00    7.60
  12   4  -1   19.90    5.40
  12   4  -1  -25.70   25.80
 -12  -4   1   19.00   10.90
 -12  -4   1   28.70   21.40
 -12  -4   1   13.40    9.60
  11   4  -1  138.29   17.20
  11   4  -1  146.99   11.50
  11   4  -1  140.29   11.90
  11   4  -1  134.49   14.40
  11   4  -1  125.79   13.00
  11   4  -1  147.69   34.50
 -11  -4   1  156.78   16.90
 -11  -4   1  146.79   15.60
 -11  -4   1  151.08   21.20
  10   4  -1  408.66   24.60
  10   4  -1  359.76   24.30
  10   4  -1  382.06   25.80
 -10  -4   1  393.86   27.30
 -10  -4   1  450.65   31.80
   9   4  -1   16.20    4.30
   9   4  -1   22.70    4.40
   9   4  -1   20.60   19.40
   9   4  -1   19.40   11.90
   9   4  -1   35.30    6.80
   9   4  -1   26.50    5.50
  -9  -4   1   18.00    9.60
  -9  -4   1   19.80   14.10
  -9  -4   1   19.90    8.20
   8   4  -1  809.02   49.10
   8   4  -1  908.61   48.80
   8   4  -1  889.71   49.60
   8   4  -1  834.82   51.69
   8   4  -1  898.41   49.60
  -8  -4   1  827.22   53.89
   7   4  -1   21.10    4.60
   7   4  -1   33.30    4.50
   7   4  -1   25.20    3.90
   7   4  -1   46.80   13.80
  -7  -4   1   27.70   11.00
   6   4  -1  101.39    9.30
   6   4  -1  119.19    8.00
   6   4  -1  127.79   12.80
   6   4  -1  122.89   15.60
   6   4  -1  104.69   13.80
  -6  -4   1  102.89   13.40
   5   4  -1  352.26   25.90
   5   4  -1  428.86   22.50
   5   4  -1  388.46   22.80
   5   4  -1  370.76   26.90
  -5  -4   1  382.76   28.00
   4   4  -1 3207.48  173.98
   4   4  -1 3321.57  175.68
  -4  -4   1 2984.60  174.58
   3   4  -1 1597.64   86.69
   3   4  -1 1538.95   86.59
  -3  -4   1 1546.45   87.09
   2   4  -1  481.75   26.90
   2   4  -1  442.26   27.80
   0   4  -1  364.46   21.80
  -1   4  -1  125.29    9.30
  -1   4  -1   99.79    8.00
  -2   4  -1  154.38   12.40
  -2   4  -1  142.29   11.30
   2  -4   1  139.99   12.90
  -3   4  -1  410.76   25.80
   3  -4   1  424.16   24.80
   3  -4   1  429.16   28.10
  -4   4  -1 1501.55   83.99
  -4   4  -1 1416.46   81.49
   4  -4   1 1493.35   84.79
  -5   4  -1  134.89    7.80
  -5   4  -1  128.49   13.60
   5  -4   1  135.09   11.10
   5  -4   1  124.59   16.50
  -6   4  -1  145.69   14.50
  -6   4  -1  149.79    9.00
   6  -4   1  171.48   12.60
   6  -4   1  156.98   19.30
  -7   4  -1  466.45   30.30
  -7   4  -1  466.55   26.50
   7  -4   1  545.35   39.60
  -8   4  -1   55.49    4.20
  -8   4  -1   77.69    8.80
  -8   4  -1   75.19   10.60
   8  -4   1   72.29   19.30
  -9   4  -1 1159.68   70.59
  -9   4  -1 1307.67   69.89
  -9   4  -1 1206.78   72.29
   9  -4   1 1213.68   71.09
   9  -4   1 1329.47   69.29
 -10   4  -1  499.25   29.80
 -10   4  -1  511.85   35.00
 -10   4  -1  449.26   31.70
  10  -4   1  508.35   31.80
 -11   4  -1  153.28   13.60
 -11   4  -1  198.18   19.70
  11  -4   1  147.99   11.60
  11  -4   1  188.78   13.60
  11  -4   1  147.99   14.90
 -12   4  -1    3.40   13.90
 -12   4  -1    9.60    8.80
 -12   4  -1    6.10    5.80
  12  -4   1    7.10    7.00
  12  -4   1   11.00    3.90
  12  -4   1    8.10    5.50
  12  -4   1   73.19   67.79
 -13   4  -1    4.80   14.40
  13  -4   1    5.60    4.10
  13  -4   1   -0.50    6.60
 -14   4  -1   61.09   16.30
 -14   4  -1   45.00   10.00
  14  -4   1   45.10    7.10
  14  -4   1   39.00    5.90
  14  -4   1   55.69   10.10
  15  -4   1   56.69    7.40
  15  -4   1   38.40    6.90
  15   3  -1   38.10    6.30
 -15  -3   1   28.00   11.10
 -15  -3   1   47.10   10.10
  14   3  -1    6.10    4.70
  14   3  -1   11.60    5.30
 -14  -3   1   24.40   10.60
 -14  -3   1   12.70    9.40
  13   3  -1    6.30    4.80
  13   3  -1  -49.50   44.10
  13   3  -1    9.70    6.90
  13   3  -1    8.10    7.20
  13   3  -1    1.70    4.40
 -13  -3   1    1.80   15.70
 -13  -3   1   15.90   10.60
 -13  -3   1   -6.50    8.90
  12   3  -1   87.49   30.40
  12   3  -1   49.10    6.80
  12   3  -1   55.09   14.10
  12   3  -1   49.30    8.50
  12   3  -1   68.89   10.20
  12   3  -1   39.80    6.50
 -12  -3   1   41.00   16.40
 -12  -3   1   59.69   12.20
 -12  -3   1   42.40   10.60
  11   3  -1  395.86   29.90
  11   3  -1  328.07   23.40
  11   3  -1  319.17   22.40
  11   3  -1  347.27   24.10
 -11  -3   1  404.26   28.10
 -11  -3   1  406.66   33.20
 -11  -3   1  350.56   25.60
  10   3  -1    0.60   10.50
  10   3  -1    8.00    5.50
  10   3  -1    6.50    4.20
  10   3  -1   46.40   23.10
  10   3  -1   11.10    5.40
  10   3  -1    6.10    4.00
 -10  -3   1    8.60   14.40
 -10  -3   1    2.60    7.70
 -10  -3   1    1.20    9.70
   9   3  -1  575.44   35.70
   9   3  -1  567.64   35.10
   9   3  -1  627.94   34.90
   9   3  -1  631.04   34.60
   9   3  -1  625.64   38.90
   9   3  -1  558.14   45.90
  -9  -3   1  618.44   36.10
  -9  -3   1  540.65   37.60
  -9  -3   1  548.25   40.60
   8   3  -1  944.61   61.29
   8   3  -1  904.51   54.99
   8   3  -1  943.41   52.39
   8   3  -1  919.01   53.09
  -8  -3   1  949.21   53.59
  -8  -3   1  915.81   56.89
   7   3  -1 1185.98   66.69
   7   3  -1 1182.58   70.79
   7   3  -1 1132.59   65.29
   7   3  -1 1152.48   69.79
  -7  -3   1 1168.58   68.19
   6   3  -1   85.49   11.40
   6   3  -1  102.99   14.90
   6   3  -1  109.29   13.90
   5   3  -1  100.99    7.00
   5   3  -1  113.99   11.10
   5   3  -1   87.39   12.00
   5   3  -1   99.09    8.40
  -5  -3   1   96.09   12.10
   4   3  -1 1719.43   93.79
   4   3  -1 1634.04   93.89
  -4  -3   1 1658.23   93.29
   3   3  -1 4418.56  253.67
   3   3  -1 4860.91  253.77
   2   3  -1  964.40   53.79
   1   3  -1  550.84   31.70
   0   3  -1   28.20    3.70
   0   3  -1   32.90    4.90
  -1   3  -1 2477.55  131.39
   1  -3   1 2313.77  131.49
   2  -3   1  462.15   28.90
  -3   3  -1  439.66   28.10
  -3   3  -1  442.26   26.00
   3  -3   1  441.66   29.00
  -4   3  -1   25.90    5.80
   4  -3   1   20.70    4.10
  -5   3  -1   27.40    6.80
   5  -3   1   25.80   11.90
  -6   3  -1  218.28   18.40
   6  -3   1  224.48   25.80
   6  -3   1  256.87   16.20
  -7   3  -1  108.99   11.90
   7  -3   1  111.59   10.50
   7  -3   1  125.59   19.30
  -8   3  -1 1004.90   59.59
  -8   3  -1  994.20   60.69
   8  -3   1 1120.79   59.79
  -9   3  -1  715.53   41.20
  -9   3  -1  671.23   42.60
   9  -3   1  702.53   40.70
   9  -3   1  642.74   38.80
 -10   3  -1 1401.96   77.29
 -10   3  -1 1393.66   78.19
 -10   3  -1 1415.96   80.59
  10  -3   1 1312.67   75.89
  10  -3   1 1361.06   78.99
 -11   3  -1  445.16   29.60
 -11   3  -1  397.26   29.50
  11  -3   1  431.26   28.50
  11  -3   1  446.06   25.30
  11  -3   1  415.16   26.10
 -12   3  -1   97.29   11.30
 -12   3  -1  158.98   17.60
 -12   3  -1  155.68   19.30
  12  -3   1  179.38   40.40
  12  -3   1  131.19   12.20
  12  -3   1  115.99   14.20
 -13   3  -1  111.39   18.50
  13  -3   1   63.39   42.60
  13  -3   1  117.19   12.00
  13  -3   1   89.69   12.30
  13  -3   1  108.79    9.80
 -14   3  -1    8.80    9.00
 -14   3  -1   16.20   15.50
  14  -3   1   21.00    6.20
  14  -3   1   13.40    5.00
  14  -3   1   12.90    4.90
  14  -3   1   16.60    8.30
 -15   3  -1   72.59   10.90
  15  -3   1   52.89    7.50
  15  -3   1   74.89    8.20
  15   2  -1   12.80    4.80
  15   2  -1   15.10    5.10
 -15  -2   1   16.40   10.70
 -15  -2   1    9.60    8.60
  14   2  -1   40.00    9.10
  14   2  -1   48.20    6.70
  14   2  -1   49.80    9.50
  14   2  -1   33.90    6.50
 -14  -2   1   71.69   17.40
 -14  -2   1   41.50   10.40
  13   2  -1   -4.60    6.70
  13   2  -1    6.00    6.20
  13   2  -1    1.70    4.00
  13   2  -1    0.70    4.40
  13   2  -1  -34.90   30.10
 -13  -2   1    2.30   15.70
  12   2  -1  128.19   10.90
  12   2  -1  123.99   13.30
  12   2  -1  112.19   19.00
  12   2  -1  162.48   33.90
  12   2  -1  115.39   10.50
 -12  -2   1  106.49   13.20
 -12  -2   1  124.29   14.70
 -12  -2   1  109.49   18.20
  11   2  -1    4.00    4.50
  11   2  -1    6.10    6.00
  11   2  -1    5.50    4.20
  11   2  -1   -7.20   10.60
  11   2  -1    0.70   24.70
  11   2  -1    4.00    6.10
  11   2  -1    4.50    4.00
 -11  -2   1   29.00   14.70
 -11  -2   1   23.50   10.40
 -11  -2   1   -0.50    8.00
  10   2  -1  235.98   14.80
  10   2  -1  239.28   30.50
  10   2  -1  198.38   16.30
  10   2  -1  210.18   14.80
  10   2  -1  193.98   21.80
 -10  -2   1  206.98   20.70
 -10  -2   1  187.18   20.90
 -10  -2   1  205.28   17.90
   9   2  -1 1082.59   63.69
   9   2  -1 1119.09   61.39
   9   2  -1 1086.69   61.19
   9   2  -1 1016.50   61.89
  -9  -2   1 1110.99   62.19
  -9  -2   1 1070.49   63.09
  -9  -2   1 1135.19   65.69
   8   2  -1 1480.15   86.69
   8   2  -1 1598.44   86.19
   8   2  -1 1617.24   93.49
   8   2  -1 1510.35   87.99
  -8  -2   1 1510.25   89.29
  -8  -2   1 1615.54   86.89
   7   2  -1  332.77   29.50
   7   2  -1  335.47   23.70
   7   2  -1  327.27   20.40
  -7  -2   1  298.57   25.50
   6   2  -1  762.12   48.30
   6   2  -1  808.02   43.90
   6   2  -1  774.22   49.60
   6   2  -1  749.73   45.50
  -6  -2   1  759.42   46.90
   5   2  -1  398.96   23.00
   5   2  -1  397.96   28.90
  -5  -2   1  372.86   26.10
   4   2  -1 1076.49   60.19
   4   2  -1  993.50   59.69
  -4  -2   1 1048.80   58.99
   3   2  -1 2352.86  126.39
   3   2  -1 2217.88  126.19
   2   2  -1  925.31   50.79
   2   2  -1  862.71   50.69
  -2  -2   1  912.11   50.59
   1   2  -1 1099.09   60.49
   0   2  -1 1566.34   86.79
   0  -2   1 1614.64   87.19
  -1   2  -1 1068.89   56.69
   1  -2   1  965.40   56.69
  -2   2  -1   28.20    5.20
  -2   2  -1   19.70    6.40
   2  -2   1   15.10    7.50
  -3   2  -1   59.19    7.50
   3  -2   1   67.29   10.20
  -4   2  -1  113.99    9.90
   4  -2   1   78.79   12.20
   5  -2   1   68.99    7.70
  -6   2  -1  191.38   16.80
   6  -2   1  146.89   12.10
  -7   2  -1   56.69   10.30
   7  -2   1   88.89    8.80
   7  -2   1   67.89   16.80
  -8   2  -1  120.99   12.00
  -8   2  -1  137.69   14.10
  -8   2  -1  141.79   14.70
   8  -2   1  111.79   10.90
   8  -2   1  105.99    9.30
  -9   2  -1  387.56   26.80
  -9   2  -1  386.56   28.60
   9  -2   1  368.86   23.00
   9  -2   1  416.76   25.30
 -10   2  -1  863.11   51.69
 -10   2  -1  917.11   53.99
  10  -2   1  835.92   51.09
  10  -2   1  973.90   75.79
  10  -2   1  840.42   48.50
 -11   2  -1  271.07   19.30
 -11   2  -1  246.98   24.90
 -11   2  -1  249.18   21.20
  11  -2   1  223.98   18.50
  11  -2   1  265.47   37.80
  11  -2   1  204.68   16.20
 -12   2  -1  427.76   29.10
 -12   2  -1  431.86   32.30
 -12   2  -1  393.56   26.40
  12  -2   1  365.06   24.20
  12  -2   1  357.06   26.50
  12  -2   1  498.45   60.39
 -13   2  -1   36.60   15.00
 -13   2  -1   19.90    7.80
 -13   2  -1   15.90   13.10
  13  -2   1   17.90    5.60
  13  -2   1   18.90    5.50
  13  -2   1   20.60    8.00
  13  -2   1   44.20   38.10
 -14   2  -1   -4.20    6.20
 -14   2  -1   11.10    9.40
 -14   2  -1   16.70   15.00
  14  -2   1   -2.10    6.70
  14  -2   1    5.90    5.70
  14  -2   1    4.10    4.40
  14  -2   1    1.80    4.00
  15  -2   1  134.29   12.10
  15  -2   1  155.08   11.70
  16   1  -1    9.20    4.70
  16   1  -1    5.00    4.20
 -16  -1   1    2.20    6.80
 -16  -1   1   12.50   10.60
  15   1  -1   49.20    7.70
  15   1  -1   67.89    7.50
 -15  -1   1   54.39    9.60
  14   1  -1   -1.30    4.10
  14   1  -1    1.00    7.40
  14   1  -1    2.60    6.60
  14   1  -1    0.90    4.10
 -14  -1   1  -12.40   14.40
 -14  -1   1   -1.30    8.00
 -14  -1   1   18.00   10.40
  13   1  -1   62.39   10.40
  13   1  -1  127.29   34.50
  13   1  -1   77.49    8.50
  13   1  -1   68.19   10.20
  13   1  -1   53.19    7.70
 -13  -1   1   60.19   10.50
 -13  -1   1   91.09   17.30
  12   1  -1    0.30    4.00
  12   1  -1   18.50   30.90
  12   1  -1    9.50    6.90
  12   1  -1    0.90    4.20
  12   1  -1    2.30    4.80
 -12  -1   1   12.20   10.50
 -12  -1   1   -1.60    8.50
 -12  -1   1  -15.90   12.70
  11   1  -1   21.60    5.20
  11   1  -1   17.40    6.40
  11   1  -1   16.40   12.80
  11   1  -1   14.30    4.90
  11   1  -1   27.80    5.40
  11   1  -1   27.20   23.90
 -11  -1   1   22.60    9.00
 -11  -1   1   24.90   10.20
 -11  -1   1   40.30   14.10
  10   1  -1   47.20   22.60
  10   1  -1   31.10    6.60
  10   1  -1   28.70    5.00
  10   1  -1   28.60    4.70
  10   1  -1   22.50    4.70
  10   1  -1   37.30   15.60
 -10  -1   1   24.50    8.10
 -10  -1   1   31.20   16.70
 -10  -1   1   33.20    9.80
   9   1  -1  256.27   21.90
   9   1  -1  278.27   33.20
   9   1  -1  269.87   18.10
  -9  -1   1  263.17   24.30
  -9  -1   1  234.58   21.20
  -9  -1   1  283.57   19.50
   8   1  -1 1024.20   61.99
   8   1  -1 1094.49   61.19
   8   1  -1 1130.39   68.99
  -8  -1   1 1087.09   63.99
   7   1  -1  540.15   35.30
   7   1  -1  607.94   41.30
   7   1  -1  594.04   33.80
  -7  -1   1  528.65   36.30
   6   1  -1 1286.57   77.79
  -6  -1   1 1153.68   69.59
   5   1  -1  103.09    8.40
   4   1  -1  143.39   14.40
   4   1  -1  121.79   15.10
  -4  -1   1  160.78   13.80
   3   1  -1 1616.64   90.39
  -2  -1   1 2770.72  167.18
   1   1  -1 7637.04  422.36
   0   1  -1 1068.09   58.29
   0  -1   1 1041.20   58.49
  -1   1  -1 1246.08   69.89
   1  -1   1 1284.17   69.99
   2  -1   1 1414.36   79.39
  -3   1  -1  745.73   39.40
  -3   1  -1  676.63   40.70
  -4   1  -1 1060.39   61.39
   4  -1   1 1123.69   63.99
  -5   1  -1  167.78   15.10
   5  -1   1  174.78   20.60
   5  -1   1  147.19   11.00
  -6   1  -1  601.94   38.20
   6  -1   1  659.63   43.70
   6  -1   1  598.64   35.40
  -7   1  -1  274.57   23.00
   7  -1   1  314.87   19.60
   7  -1   1  321.67   31.50
  -8   1  -1  863.31   50.39
  -8   1  -1  810.12   47.30
  -8   1  -1  821.42   48.10
   8  -1   1  807.02   47.50
  -9   1  -1  182.28   20.60
  -9   1  -1  187.28   18.20
  -9   1  -1  216.88   16.30
   9  -1   1  195.08   15.00
   9  -1   1  231.58   28.80
 -10   1  -1  277.77   26.10
 -10   1  -1  284.57   20.10
  10  -1   1  266.27   19.70
 -11   1  -1  451.85   29.40
 -11   1  -1  464.05   34.10
 -11   1  -1  428.86   31.00
  11  -1   1  497.35   54.19
  11  -1   1  445.86   29.20
 -12   1  -1  135.99   18.30
 -12   1  -1  148.99   16.20
 -12   1  -1  132.29   15.00
  12  -1   1  152.38   48.80
  12  -1   1  128.59   12.40
  12  -1   1  142.59   11.90
  12  -1   1  155.38   14.70
 -13   1  -1  372.86   26.10
  13  -1   1  384.06   24.80
  13  -1   1  385.86   26.90
  13  -1   1  360.46   49.40
  13  -1   1  392.16   24.20
 -14   1  -1   -4.50    7.10
 -14   1  -1    3.10   14.50
 -14   1  -1    2.50    9.70
  14  -1   1    2.40    6.60
  14  -1   1   -1.50    3.90
  14  -1   1    6.10    7.50
  14  -1   1    0.20    5.20
  14  -1   1    1.90    4.30
 -15   1  -1   -3.80    9.60
 -15   1  -1   -1.20    7.10
  15  -1   1   -1.00    3.80
  15  -1   1    3.20    4.00
  16   0  -1   12.90    5.00
  16   0  -1    7.30    4.60
 -16   0   1    9.30   10.20
 -16   0   1    8.80    6.40
  15   0  -1    7.20    4.70
  15   0  -1    2.90    4.10
 -15   0   1   16.90   10.10
 -15   0   1    7.90    6.90
  14   0  -1    3.10    5.20
  14   0  -1    1.00   11.60
  14   0  -1    5.00    4.30
  14   0  -1   84.69   60.99
  14   0  -1    2.10    6.60
  14   0  -1    1.90    4.60
 -14   0   1  -12.10   13.90
 -14   0   1    0.70    7.70
 -14   0   1    6.30    9.80
  13   0  -1   36.60    5.60
  13   0  -1    6.70   31.70
  13   0  -1   33.70    6.30
  13   0  -1   40.90    9.10
  13   0  -1   32.60    6.40
 -13   0   1   52.09   15.90
 -13   0   1   34.50   10.80
 -13   0   1   32.20    9.10
  12   0  -1   53.99    9.00
  12   0  -1   40.40    6.30
  12   0  -1   30.20   32.10
  12   0  -1   40.90    6.50
  12   0  -1   45.50    6.20
 -12   0   1   50.79   11.00
 -12   0   1   42.80   15.60
 -12   0   1   45.50    9.50
  11   0  -1   -8.10   22.70
  11   0  -1    2.60    4.40
  11   0  -1    1.50    5.40
  11   0  -1    0.20    5.70
 -11   0   1    3.90    9.30
 -11   0   1   -2.70    7.60
 -11   0   1    4.00   11.70
  10   0  -1   58.09    6.40
  10   0  -1   46.90    7.60
  10   0  -1   67.39    7.20
  10   0  -1   65.89   22.60
 -10   0   1   80.89   10.70
 -10   0   1   60.79    9.40
   9   0  -1  374.56   25.00
   9   0  -1  357.06   23.70
   9   0  -1  389.66   37.10
  -9   0   1  367.86   28.50
  -9   0   1  380.86   25.90
   8   0  -1  207.48   15.60
   8   0  -1  235.38   20.10
   8   0  -1  251.77   28.30
  -8   0   1  210.68   20.20
  -8   0   1  223.98   16.40
  -8   0   1  227.78   18.40
   7   0  -1 2054.99  117.69
  -7   0   1 2004.30  113.69
   6   0  -1  816.72   52.09
  -6   0   1  822.12   48.80
   5   0  -1 2460.55  137.99
   4   0  -1   47.20    5.60
   4   0  -1   37.80    9.00
  -4   0   1   62.39    7.70
   3   0  -1  771.32   45.10
  -3   0   1  758.12   43.50
   2   0  -1 1217.98   67.99
   1   0  -1 3089.59  164.58
  -1   0   1 2933.71  164.38
   0   0  -1 4354.46  241.38
   0   0   1 4493.65  241.38
   1   0   1 1702.23   93.79
  -2   0  -1  115.09   11.30
  -2   0  -1   98.79    6.80
   2   0   1   96.89    6.90
   2   0   1   87.59   10.60
  -3   0  -1 1055.69   60.39
   3   0   1 1100.99   62.49
  -4   0  -1  120.99    8.60
  -5   0  -1  934.01   56.39
   5   0   1 1034.40   60.09
  -6   0  -1  533.65   35.20
   6   0   1  566.24   32.10
  -7   0  -1  729.33   44.80
  -8   0  -1   90.29    9.10
  -8   0  -1   74.69    9.90
  -8   0  -1  101.59   13.30
   8   0   1   85.59    8.90
   8   0   1   80.89   19.10
   8   0   1   73.39   11.70
  -9   0  -1   14.00    7.00
  -9   0  -1   13.90   11.20
  -9   0  -1   17.70    8.30
   9   0   1    1.60   19.70
   9   0   1   14.20    5.10
   9   0   1    6.70    7.70
 -10   0  -1  257.57   22.50
 -10   0  -1  254.67   19.80
 -10   0  -1  266.77   25.40
  10   0   1  251.47   18.40
  10   0   1  304.17   36.60
 -11   0  -1  111.09   13.70
 -11   0  -1  131.09   18.10
  11   0   1   93.89   31.30
  11   0   1  104.69   10.70
 -12   0  -1  971.90   57.99
 -12   0  -1  965.70   61.99
  12   0   1 1051.69   57.49
  12   0   1  963.60   58.39
 -13   0  -1  291.97   24.10
 -13   0  -1  253.57   24.90
 -13   0  -1  270.47   30.20
  13   0   1  252.27   43.20
  13   0   1  233.18   17.30
  13   0   1  237.88   17.30
  13   0   1  242.38   19.90
  13   0   1  240.28   20.50
  13   0   1  234.18   17.30
 -14   0  -1   61.29   10.50
 -14   0  -1   95.39   19.00
  14   0   1   65.89    8.30
  14   0   1   89.09    9.20
  14   0   1   94.69   11.90
 -15   0  -1   73.69   12.10
  15   0   1   47.20    6.70
  16  -1  -1   44.80    6.80
  16  -1  -1   28.70    6.40
  15  -1  -1   46.90    7.00
  15  -1  -1   35.00    6.50
 -15   1   1   62.99   19.80
 -15   1   1   43.90    7.80
  14  -1  -1   22.60    6.10
  14  -1  -1   14.60    7.70
  14  -1  -1    8.90    4.70
 -14   1   1    8.90    7.00
 -14   1   1   31.50   15.70
 -14   1   1   20.80    9.90
  13  -1  -1    4.70    5.00
  13  -1  -1    2.60    6.80
  13  -1  -1    5.60    5.40
  13  -1  -1   -2.70   31.80
  13  -1  -1    2.90    4.00
 -13   1   1   14.50    9.90
 -13   1   1    2.20    7.60
 -13   1   1   13.50   14.80
  12  -1  -1  231.78   20.00
  12  -1  -1  292.97   40.00
 -12   1   1  289.37   22.50
 -12   1   1  272.57   27.50
 -12   1   1  242.98   19.80
  11  -1  -1   92.69   11.40
  11  -1  -1   97.59   27.90
  11  -1  -1   76.49    8.20
  11  -1  -1   98.59    9.00
 -11   1   1   98.89   10.90
 -11   1   1   93.89   16.60
 -11   1   1  103.69   12.40
  10  -1  -1   17.60   20.20
  10  -1  -1    9.50    4.30
  10  -1  -1    0.90    4.80
 -10   1   1   11.60    8.30
 -10   1   1    5.00    7.10
 -10   1   1    9.90   11.10
   9  -1  -1   11.90   16.90
   9  -1  -1   12.60    5.60
  -9   1   1   38.60   11.10
  -9   1   1   17.80    7.70
  -9   1   1   29.10    7.00
   8  -1  -1  332.57   21.60
  -8   1   1  346.57   24.70
  -8   1   1  342.17   23.20
   7  -1  -1  428.36   35.80
   7  -1  -1  457.65   26.00
  -7   1   1  381.56   28.40
   6  -1  -1 3747.23  208.98
   5  -1  -1 1071.09   60.79
  -5   1   1  964.20   57.69
   4  -1  -1 1526.55   82.69
  -4   1   1 1373.36   80.39
   3  -1  -1  816.52   47.60
  -3   1   1  806.52   45.80
   2  -1  -1  228.98   13.00
  -2   1   1  192.58   14.70
  -1   1   1 1110.39   61.59
   0   1   1 5925.31  322.77
   1   1   1 1087.49   60.89
  -2  -1  -1  219.28   13.70
   2   1   1  234.18   13.60
   2   1   1  259.87   19.50
   2   1   1  251.07   16.10
  -3  -1  -1   29.50    3.20
  -3  -1  -1   30.80    7.70
   3   1   1   23.20    6.40
   3   1   1   26.70    3.20
   3   1   1   24.90    8.50
  -4  -1  -1 1378.36   74.19
  -4  -1  -1 1347.17   76.29
   4   1   1 1341.47   77.89
  -5  -1  -1  344.37   20.00
  -5  -1  -1  314.07   24.50
   5   1   1  368.26   20.60
  -6  -1  -1  225.08   23.80
   6   1   1  181.48   23.80
   6   1   1  200.48   12.90
   6   1   1  161.28   16.00
  -7  -1  -1   62.09   11.70
   7   1   1   72.49    7.40
   7   1   1   50.59    9.00
  -8  -1  -1   25.20   11.00
  -8  -1  -1   24.00    8.00
   8   1   1   27.30    5.10
   8   1   1   20.30    8.00
   8   1   1   17.80   17.20
  -9  -1  -1   12.50    6.90
  -9  -1  -1   20.60   11.60
  -9  -1  -1   21.00    9.10
   9   1   1   11.20    4.90
   9   1   1   50.69   27.70
   9   1   1   16.00    4.00
   9   1   1   23.20    9.90
 -10  -1  -1  -13.80    8.90
 -10  -1  -1   -0.40    7.30
 -10  -1  -1   14.70   13.20
  10   1   1    2.40    5.10
  10   1   1    0.00    3.30
  10   1   1  -29.50   21.80
  10   1   1    0.70    3.90
  10   1   1    2.50    9.30
 -11  -1  -1  231.38   26.30
 -11  -1  -1  251.97   23.00
 -11  -1  -1  183.28   18.60
  11   1   1  185.38   14.90
  11   1   1  212.28   15.10
  11   1   1  227.28   15.70
  11   1   1  225.98   17.00
  11   1   1  244.68   38.70
 -12  -1  -1  245.28   20.50
 -12  -1  -1  250.57   24.60
 -12  -1  -1  250.57   28.30
  12   1   1  238.88   39.80
  12   1   1  226.78   16.90
  12   1   1  246.08   17.60
  12   1   1  263.97   19.30
 -13  -1  -1  565.54   36.10
  13   1   1  562.74   34.10
  13   1   1  683.43   90.79
  13   1   1  545.45   35.50
 -14  -1  -1   93.99   25.50
 -14  -1  -1  141.39   15.20
 -14  -1  -1  112.59   13.10
  14   1   1  116.49   11.40
  14   1   1  147.29   11.40
 -15  -1  -1   52.89   11.70
 -15  -1  -1   18.70    9.00
  15   1   1   32.00    6.10
  16  -2  -1   62.79    7.70
  15  -2  -1    2.20    3.80
  15  -2  -1    7.60    5.60
  15  -2  -1    0.80    4.50
 -15   2   1  -12.50   15.50
 -15   2   1    9.60    9.60
  14  -2  -1   10.30    5.50
  14  -2  -1   13.30    4.70
  14  -2  -1  -56.59   48.00
  14  -2  -1   18.80    6.00
  14  -2  -1   29.70    8.90
 -14   2   1   24.60    9.90
 -14   2   1   17.80    7.00
 -14   2   1   18.20   14.90
  13  -2  -1  233.58   44.30
  13  -2  -1  204.68   15.60
  13  -2  -1  193.88   17.80
 -13   2   1  260.97   27.70
 -13   2   1  170.98   15.90
  12  -2  -1  110.69   10.00
  12  -2  -1  103.09   12.10
  12  -2  -1   87.89   31.60
  12  -2  -1   93.49   11.20
 -12   2   1  125.79   13.00
 -12   2   1  118.39   13.60
 -12   2   1  119.29   18.00
  11  -2  -1  101.39   10.40
  11  -2  -1  132.49   29.00
  11  -2  -1  110.79    9.60
 -11   2   1   93.19   16.40
 -11   2   1  115.09   12.40
  10  -2  -1    4.20    4.40
  10  -2  -1    5.80    5.20
  10  -2  -1    5.90   20.30
  10  -2  -1    0.70    4.40
 -10   2   1   -0.80    6.40
 -10   2   1    7.80    8.00
 -10   2   1  -15.90   12.10
   9  -2  -1  287.37   19.50
   9  -2  -1  322.87   35.40
   9  -2  -1  271.27   17.10
  -9   2   1  296.87   23.70
  -9   2   1  279.97   21.20
  -9   2   1  278.17   22.50
   8  -2  -1    4.90    4.50
   8  -2  -1   10.60   15.50
   8  -2  -1    7.60    3.40
  -8   2   1   15.50    8.50
  -8   2   1    9.20    6.50
   7  -2  -1  228.08   26.60
   7  -2  -1  227.88   15.20
  -7   2   1  186.08   18.70
   6  -2  -1  606.74   41.70
   5  -2  -1 1349.77   77.99
  -5   2   1 1316.47   74.69
   4  -2  -1 1048.30   61.19
  -4   2   1 1036.40   58.59
   3  -2  -1  406.56   26.90
   0   2   1  726.33   42.90
   0   2   1  770.82   41.80
  -1  -2  -1  397.26   22.90
   1   2   1  450.35   25.60
   1   2   1  396.86   28.20
   2   2   1 4930.11  269.77
   3   2   1 3433.86  189.38
  -4  -2  -1   63.99    9.80
   4   2   1   64.79    8.90
   4   2   1   47.00   11.90
   4   2   1   61.89    5.50
  -5  -2  -1  538.25   35.70
   5   2   1  556.24   33.10
   5   2   1  584.14   31.90
   5   2   1  554.34   39.60
  -6  -2  -1   77.99   11.50
   6   2   1   58.99    8.90
   6   2   1   59.39   15.60
   6   2   1   77.39    7.20
  -7  -2  -1   25.20   10.60
   7   2   1   24.60    4.40
   7   2   1   13.10   15.10
   7   2   1   33.30    8.50
  -8  -2  -1  134.89   15.80
  -8  -2  -1  121.39   12.90
   8   2   1  122.19   11.80
   8   2   1  140.19   15.60
   8   2   1  118.99    8.70
   8   2   1  105.29   10.00
  -9  -2  -1   78.69   15.60
  -9  -2  -1   78.69    9.90
  -9  -2  -1   49.90   10.50
   9   2   1   66.49   11.60
   9   2   1   60.59   23.80
   9   2   1   67.39    7.90
   9   2   1   60.19    6.70
 -10  -2  -1  232.38   19.20
  10   2   1  263.27   16.10
  10   2   1  223.58   17.90
  10   2   1  283.17   24.00
  10   2   1  223.28   17.40
 -11  -2  -1  101.49   12.50
 -11  -2  -1  101.49   19.30
 -11  -2  -1   95.69   14.60
  11   2   1   93.29   14.40
  11   2   1  112.39   11.60
  11   2   1   57.09   31.60
  11   2   1  122.79   13.30
  11   2   1  119.39    9.80
  11   2   1  115.49   10.70
 -12  -2  -1  153.98   16.20
 -12  -2  -1  104.29   13.50
  12   2   1  127.79   12.70
  12   2   1  130.89   11.10
  12   2   1  133.79   14.30
 -13  -2  -1  110.09   14.70
 -13  -2  -1  101.39   12.90
 -13  -2  -1  134.59   19.50
  13   2   1  103.29   12.00
  13   2   1   83.89   10.70
  13   2   1  106.09   10.20
  13   2   1  128.99   37.80
 -14  -2  -1   80.09   13.00
 -14  -2  -1   94.29   20.10
 -14  -2  -1   75.89   11.50
  14   2   1   63.49    8.20
 -15  -2  -1  133.89   15.30
  15   2   1  109.19   10.90
  15   2   1  144.89   13.50
  16  -3  -1   73.89    8.20
  16  -3  -1   50.99    7.60
  15  -3  -1  421.16   26.70
  14  -3  -1   43.10    7.20
  14  -3  -1   33.70    5.60
  14  -3  -1   43.90    9.60
  14  -3  -1   40.70    6.80
 -14   3   1   64.49   15.90
 -14   3   1   59.29   10.90
  13  -3  -1  -30.70   40.60
  13  -3  -1    8.90    5.70
  13  -3  -1    6.70    6.90
  13  -3  -1    1.40    4.00
 -13   3   1   27.00   14.30
 -13   3   1   -1.40    5.90
 -13   3   1    1.40    8.80
  12  -3  -1   47.90    7.30
  12  -3  -1   50.99    6.90
  12  -3  -1   61.49    9.60
  12  -3  -1   58.39   32.80
 -12   3   1   63.89   16.10
 -12   3   1   60.59   10.40
 -12   3   1   57.19    8.10
  11  -3  -1   95.69   10.50
  11  -3  -1   91.29   11.70
  11  -3  -1   90.89   30.00
 -11   3   1  111.79   11.70
 -11   3   1   83.19    9.40
  10  -3  -1  256.37   21.20
  10  -3  -1  259.97   17.10
  10  -3  -1  299.57   18.40
 -10   3   1  271.87   19.00
 -10   3   1  315.57   21.50
   9  -3  -1  124.49   12.00
   9  -3  -1  132.39   10.90
   9  -3  -1  123.69    9.30
  -9   3   1  131.29   11.80
  -9   3   1  143.09   15.80
  -9   3   1  130.39   11.70
   8  -3  -1    1.40   15.20
   8  -3  -1   16.20    3.80
  -8   3   1   31.10    9.70
  -8   3   1   19.20    6.60
   7  -3  -1   38.90   14.80
   7  -3  -1    5.30    4.00
  -7   3   1   14.10    8.30
   6  -3  -1  427.76   33.10
  -6   3   1  400.66   27.60
  -5   3   1  556.94   30.60
   4  -3  -1   12.50    9.30
   4  -3  -1   19.20    3.80
  -4   3   1    9.80    6.30
   3  -3  -1 4427.86  243.38
   2  -3  -1  165.98   10.60
   1  -3  -1   32.30    3.50
  -1   3   1   24.20    5.90
  -1   3   1   31.40    5.30
   0  -3  -1  382.66   20.70
   0   3   1  350.16   22.30
   2   3   1 4508.25  247.28
  -3  -3  -1 1744.23   93.99
   3   3   1 1708.43   97.29
   3   3   1 1711.83   95.29
  -4  -3  -1  885.41   52.19
   4   3   1  895.81   49.70
   4   3   1  943.51   49.20
   4   3   1  852.71   48.90
   4   3   1  903.21   51.09
   4   3   1  820.92   53.99
  -5  -3  -1  235.68   20.90
   5   3   1  202.98   13.80
   5   3   1  220.18   13.00
   5   3   1  242.88   24.70
   5   3   1  216.18   16.30
   5   3   1  195.78   19.50
  -6  -3  -1  607.44   39.30
   6   3   1  637.14   36.60
   6   3   1  555.64   35.00
   6   3   1  651.03   34.60
  -7  -3  -1   -2.80    9.40
   7   3   1    9.20    3.70
   7   3   1    0.70    3.60
   7   3   1    7.30   15.20
   7   3   1    8.20    8.20
   7   3   1    2.70    2.60
   7   3   1    4.80    4.20
  -8  -3  -1   -0.20    7.80
  -8  -3  -1    8.30    6.70
  -8  -3  -1   16.10   11.90
   8   3   1    4.70    3.80
   8   3   1    2.20   19.60
   8   3   1    3.50    3.00
   8   3   1    8.10    9.10
   8   3   1    1.70    5.30
   8   3   1    2.10    4.20
  -9  -3  -1  557.64   37.50
  -9  -3  -1  654.73   48.30
  -9  -3  -1  586.04   36.60
   9   3   1  648.04   38.50
   9   3   1  582.94   35.10
   9   3   1  579.24   34.50
 -10  -3  -1   67.39   12.10
 -10  -3  -1   72.89   16.40
 -10  -3  -1   43.30    9.80
  10   3   1   59.99    8.20
  10   3   1   55.79    7.40
  10   3   1   56.89    7.40
  10   3   1   72.59   27.30
  10   3   1   46.60   13.20
  10   3   1   56.29    6.30
 -11  -3  -1   78.49   11.90
  11   3   1   97.69   10.20
  11   3   1   89.19    8.60
  11   3   1   80.39   10.10
 -12  -3  -1   15.10   16.30
 -12  -3  -1   21.00    9.90
 -12  -3  -1   15.00   11.70
  12   3   1   16.40    5.40
  12   3   1   26.70    8.00
  12   3   1    9.50    4.70
  12   3   1   -9.70   29.50
 -13  -3  -1   38.30   17.70
 -13  -3  -1   46.80   12.60
 -13  -3  -1   35.30   10.70
  13   3   1   18.90   11.60
  13   3   1   11.30   46.80
  13   3   1   32.60    6.20
  13   3   1   29.90    5.70
 -14  -3  -1  105.99   14.20
 -14  -3  -1  157.68   31.20
 -14  -3  -1  132.19   15.30
  14   3   1  146.99   12.00
 -15  -3  -1   64.39   11.50
  15   3   1   46.20    6.80
  15   3   1   75.99    8.30
  16  -4  -1  318.37   23.10
 -16   4   1  385.46   25.40
  15  -4  -1  335.47   23.30
 -15   4   1  371.76   25.80
  14  -4  -1  281.97   21.20
  14  -4  -1  322.27   24.10
 -14   4   1  346.57   23.90
  13  -4  -1  163.88   14.50
  13  -4  -1  172.08   16.80
  13  -4  -1  145.59   12.30
 -13   4   1  208.88   21.20
 -13   4   1  200.38   18.80
  12  -4  -1  155.78   14.30
  12  -4  -1  175.68   12.50
  12  -4  -1  143.69   12.00
 -12   4   1  191.78   18.20
 -12   4   1  180.08   20.30
  11  -4  -1   87.29   11.40
  11  -4  -1   73.19    8.30
 -11   4   1   76.19    8.20
  10  -4  -1  256.67   17.90
  10  -4  -1  260.77   34.70
  10  -4  -1  275.07   19.60
  10  -4  -1  274.37   16.70
 -10   4   1  248.88   18.70
 -10   4   1  273.97   25.10
 -10   4   1  265.87   20.40
   9  -4  -1   21.30    4.90
   9  -4  -1    1.80   18.10
   9  -4  -1   24.20    4.40
   9  -4  -1   23.10    6.70
  -9   4   1   14.70    6.90
  -9   4   1   34.20   11.40
   8  -4  -1  211.58   16.60
  -8   4   1  255.97   20.50
   7  -4  -1  138.29   11.90
  -7   4   1  140.69    8.50
  -7   4   1  144.19   14.20
   6  -4  -1  704.83   40.10
  -6   4   1  696.63   37.90
  -6   4   1  657.63   43.90
   5  -4  -1  214.78   23.10
   5  -4  -1  196.88   14.10
  -5   4   1  187.28   16.50
  -5   4   1  199.38   11.40
   4  -4  -1 1359.36   74.29
  -4   4   1 1180.08   70.69
  -3   4   1  609.84   35.80
  -2   4   1 4803.12  280.27
  -2   4   1 4681.43  280.27
   0  -4  -1   38.70    4.10
   0   4   1   41.10    4.90
   1   4   1  105.59   13.40
   1   4   1  121.69   10.60
   1   4   1  127.09    8.30
  -2  -4  -1 1452.05   79.39
   2   4   1 1451.25   80.99
  -3  -4  -1 1319.37   73.49
   3   4   1 1336.07   81.49
   3   4   1 1375.26   74.09
   4   4   1  455.85   29.30
   4   4   1  450.05   26.90
  -5  -4  -1 1190.98   70.49
   5   4   1 1255.07   69.39
   5   4   1 1250.67   67.99
   5   4   1 1129.69   72.39
   5   4   1 1289.87   67.29
   5   4   1 1137.79   66.69
  -6  -4  -1  159.98   17.30
   6   4   1  163.08   11.40
   6   4   1  193.58   25.40
   6   4   1  194.38   12.40
   6   4   1  189.18   11.30
   6   4   1  156.78   15.70
  -7  -4  -1   -1.50    6.60
  -7  -4  -1   12.00   10.90
  -7  -4  -1   -1.30   10.00
   7   4   1    9.70   16.20
   7   4   1    3.70    2.70
   7   4   1    1.70    8.00
   7   4   1    1.10    4.60
   7   4   1   -1.60    2.70
   7   4   1    6.10    4.00
  -8  -4  -1   18.50   13.10
  -8  -4  -1    6.60    7.60
  -8  -4  -1   16.60    8.50
   8   4   1    4.70    9.80
   8   4   1    8.20    4.60
   8   4   1   13.30    3.40
   8   4   1    4.40    5.40
   8   4   1    3.20    3.60
   8   4   1    7.10    3.90
   8   4   1    4.00   18.70
  -9  -4  -1  261.77   21.50
  -9  -4  -1  269.47   23.50
  -9  -4  -1  304.67   29.50
   9   4   1  319.47   24.80
   9   4   1  309.17   20.10
   9   4   1  255.27   19.00
   9   4   1  296.07   17.60
   9   4   1  247.08   17.90
 -10  -4  -1  604.04   44.10
 -10  -4  -1  527.75   36.20
 -10  -4  -1  556.34   37.30
  10   4   1  521.25   34.60
  10   4   1  611.94   39.00
  10   4   1  582.14   33.90
 -11  -4  -1   15.10    9.90
 -11  -4  -1   53.09   18.10
 -11  -4  -1   29.90   12.50
  11   4   1   30.60   14.20
  11   4   1   43.00    8.20
  11   4   1   27.20    5.30
  11   4   1   42.10   29.20
  11   4   1   24.60    5.80
 -12  -4  -1   -0.90   17.10
 -12  -4  -1    5.10   10.00
  12   4   1    2.90    5.00
  12   4   1    4.60    4.00
  12   4   1    7.90    6.40
  12   4   1   12.90   33.30
  12   4   1    9.90   13.50
 -13  -4  -1   21.00   11.30
 -13  -4  -1   22.20   10.40
 -13  -4  -1   36.90   19.10
  13   4   1   22.40    7.70
  13   4   1   10.60    4.40
  13   4   1   17.40    5.50
 -14  -4  -1   28.90   11.30
 -14  -4  -1   31.70   11.10
  16  -5  -1  105.49   10.50
 -16   5   1  135.09   12.30
  15  -5  -1  309.47   21.40
  14  -5  -1  301.17   21.30
  14  -5  -1  309.07   24.10
 -14   5   1  333.87   23.90
  13  -5  -1   80.09   11.60
  13  -5  -1   79.19   10.90
  13  -5  -1   83.99    8.80
 -13   5   1  120.29   18.10
  12  -5  -1  138.29   15.20
  12  -5  -1  141.09   10.60
  12  -5  -1  117.99   13.10
 -12   5   1  116.59   12.70
 -12   5   1  112.09   18.20
  11  -5  -1   61.19    7.00
  11  -5  -1   57.19    6.50
  11  -5  -1   59.89    9.60
 -11   5   1   90.99   15.40
 -11   5   1   80.89   10.10
  10  -5  -1    4.60    5.30
  10  -5  -1    8.70    3.70
  10  -5  -1    7.00    6.20
 -10   5   1   13.10    7.40
 -10   5   1    7.60   11.30
   9  -5  -1  353.06   20.70
   9  -5  -1  311.07   20.00
   9  -5  -1  295.87   22.30
   9  -5  -1  337.67   44.40
  -9   5   1  331.27   25.70
  -9   5   1  342.27   22.60
   8  -5  -1    7.30    3.50
   8  -5  -1   21.20   18.00
   8  -5  -1   11.60    5.40
   8  -5  -1    3.70    3.70
  -8   5   1    3.50    2.10
  -8   5   1    1.90    8.80
  -8   5   1    7.90    6.00
   7  -5  -1  162.48   21.10
   7  -5  -1  126.39   11.80
   7  -5  -1  135.29   11.00
   7  -5  -1  143.89   10.00
  -7   5   1  149.59   15.80
  -7   5   1  144.49    8.70
   6  -5  -1   32.10    5.80
   6  -5  -1   23.60   12.40
  -6   5   1   11.60    7.90
  -6   5   1   25.70    2.70
   5  -5  -1  329.57   27.30
   5  -5  -1  304.17   19.50
  -5   5   1  280.77   21.50
  -5   5   1  296.47   17.00
   4  -5  -1  102.09    9.10
  -4   5   1   85.99    6.00
  -4   5   1   89.39    7.20
   3  -5  -1 2616.64  150.98
  -3   5   1 2786.12  148.59
  -2   5   1 1817.02  100.09
   1  -5  -1  937.11   51.29
  -1   5   1  905.51   51.99
  -1   5   1  856.91   50.39
  -1   5   1  993.90   51.39
   0   5   1 2978.50  162.88
  -1  -5  -1    7.60    3.00
   1   5   1   22.30    7.20
   1   5   1   14.00    3.70
   1   5   1    7.60    1.60
   1   5   1    7.90    2.90
  -2  -5  -1   56.79    5.00
   2   5   1   67.59    9.50
  -3  -5  -1 1244.48   70.09
   3   5   1 1311.27   70.79
   3   5   1 1292.77   72.79
   3   5   1 1261.37   75.39
   4   5   1   35.90    4.50
   4   5   1   28.50   14.00
   4   5   1   38.90    3.90
   4   5   1   29.20    9.60
   4   5   1   24.20    6.20
  -5  -5  -1 1375.66   81.69
   5   5   1 1428.86   80.09
  -6  -5  -1  370.86   29.30
   6   5   1  323.37   21.00
   6   5   1  320.97   21.50
   6   5   1  378.96   23.80
   6   5   1  351.46   27.10
   6   5   1  384.46   32.80
   6   5   1  343.97   20.30
  -7  -5  -1   21.90    7.80
  -7  -5  -1   21.00   13.40
  -7  -5  -1    9.80    8.60
   7   5   1   12.20    4.30
   7   5   1    6.40    8.70
   7   5   1   15.00   16.70
   7   5   1   35.10   11.10
   7   5   1    5.20    3.60
   7   5   1   12.30    5.10
   7   5   1   13.30    3.20
  -8  -5  -1   15.30    9.00
  -8  -5  -1   12.10    8.30
  -8  -5  -1   22.70   20.30
   8   5   1   46.60   21.30
   8   5   1   10.10    3.50
   8   5   1   22.90   10.70
   8   5   1   13.80    6.20
   8   5   1   10.50    4.00
   8   5   1    9.60    4.80
  -9  -5  -1   88.99   18.70
  -9  -5  -1   55.09   12.90
   9   5   1   71.29    8.40
   9   5   1   99.59   27.10
   9   5   1   76.09   13.90
   9   5   1   65.29    9.10
   9   5   1   75.59    8.20
   9   5   1   66.29    7.20
 -10  -5  -1    0.70    9.60
 -10  -5  -1   22.20   17.90
 -10  -5  -1   -2.80   10.50
  10   5   1   13.30   13.40
  10   5   1    5.40    4.30
  10   5   1   10.60    6.30
  10   5   1    4.30    4.00
  10   5   1   -7.90   27.80
 -11  -5  -1   22.50   10.20
 -11  -5  -1   52.69   28.40
 -11  -5  -1   45.80   12.60
  11   5   1   19.50    5.50
  11   5   1   62.09   33.20
  11   5   1   29.30    5.10
  11   5   1   21.30   14.50
 -12  -5  -1   10.50   11.10
 -12  -5  -1   -2.80    9.90
 -12  -5  -1  -28.20   17.90
  12   5   1   -7.70    4.40
  12   5   1  -47.50   32.10
  12   5   1    0.30    6.00
 -13  -5  -1    7.30   10.30
 -13  -5  -1    1.10   10.20
 -13  -5  -1    4.20   20.30
  13   5   1    2.10    3.40
  13   5   1    0.20    4.40
 -14  -5  -1   28.30   11.30
 -14  -5  -1   13.40   11.00
  14   5   1   10.00    6.00
  14   5   1   10.40    4.10
  15  -6  -1  377.66   24.90
  14  -6  -1   61.59    8.50
  14  -6  -1   51.79   13.00
 -14   6   1   81.59   10.30
 -14   6   1   85.59   26.70
  13  -6  -1  338.07   22.60
  13  -6  -1  320.47   24.80
  13  -6  -1  321.27   21.00
 -13   6   1  371.06   24.50
  12  -6  -1   53.79   10.10
  12  -6  -1   35.40    7.60
  12  -6  -1   52.39    6.40
 -12   6   1   42.60    9.20
 -12   6   1   60.79   15.40
  11  -6  -1   22.30    7.50
  11  -6  -1   17.00    6.10
 -11   6   1   23.70    7.80
 -11   6   1   10.00   12.90
 -10   6   1  206.88   19.70
 -10   6   1  162.08   10.80
 -10   6   1  211.18   16.40
   9  -6  -1    1.70    3.50
   9  -6  -1    5.60    4.80
  -9   6   1    7.60   10.70
  -9   6   1    9.40    6.50
  -9   6   1    6.20    2.20
  -9   6   1    4.20    2.50
   8  -6  -1  677.53   41.80
   8  -6  -1  692.63   39.60
  -8   6   1  658.73   38.20
  -8   6   1  698.53   38.40
  -8   6   1  764.82   43.50
  -8   6   1  701.13   40.30
   7  -6  -1  178.58   24.10
   7  -6  -1  154.58   13.80
   7  -6  -1  177.58   12.30
   7  -6  -1  161.48   11.60
  -7   6   1  180.58   17.90
  -7   6   1  187.08   10.50
   6  -6  -1   -9.80   11.70
   6  -6  -1    2.60    4.40
  -6   6   1    7.90    3.70
  -6   6   1    2.50    7.40
   5  -6  -1   38.60   14.80
   5  -6  -1   25.00    7.00
  -5   6   1   27.10    2.90
   4  -6  -1   49.00   18.20
   4  -6  -1   19.50    5.00
  -4   6   1   28.20    2.80
  -4   6   1   24.60    4.80
  -4   6   1   24.90    7.30
  -4   6   1   27.10    8.80
  -3   6   1 1890.31  103.89
  -2   6   1 2281.07  125.59
  -1   6   1  743.63   43.00
   0   6   1   20.40    2.30
   0   6   1   21.70    8.10
   0   6   1   16.90    4.30
  -1  -6  -1  800.02   46.20
  -1  -6  -1  837.72   46.00
   1   6   1  816.82   46.40
   1   6   1  829.52   45.50
   1   6   1  883.81   48.80
  -2  -6  -1 1377.66   74.09
   2   6   1 1274.87   76.49
   2   6   1 1333.97   74.59
   2   6   1 1393.26   73.69
  -3  -6  -1    9.80    3.30
   3   6   1   10.30    1.80
   3   6   1    5.10    5.30
   3   6   1   12.20    2.70
   3   6   1    2.30   10.00
   3   6   1    8.80    8.80
   4   6   1 1081.49   71.69
   4   6   1 1184.68   67.19
   4   6   1 1235.18   66.49
   4   6   1 1261.17   69.39
   4   6   1 1225.38   68.89
  -5  -6  -1  813.32   51.39
   5   6   1  758.52   53.59
   5   6   1  784.92   49.10
   5   6   1  816.22   45.00
   5   6   1  830.02   45.40
   5   6   1  801.42   46.80
   5   6   1  800.52   45.60
  -6  -6  -1  674.63   46.40
   6   6   1  697.53   46.80
   6   6   1  648.44   55.69
   6   6   1  640.34   44.20
   6   6   1  704.63   39.70
   6   6   1  699.63   39.50
   6   6   1  673.43   41.60
   6   6   1  659.03   39.60
   6   6   1  747.93   39.10
  -7  -6  -1  239.28   21.10
  -7  -6  -1  294.27   29.70
  -7  -6  -1  329.17   30.20
   7   6   1  258.47   17.70
   7   6   1  293.87   17.80
   7   6   1  248.28   18.60
   7   6   1  295.07   22.90
   7   6   1  275.77   16.90
  -8  -6  -1   10.10    9.30
  -8  -6  -1   21.30   15.80
  -8  -6  -1    5.70    8.90
   8   6   1    9.20    5.20
   8   6   1   -1.40    5.90
   8   6   1   20.50   11.80
   8   6   1    7.30    3.50
   8   6   1   30.00   24.10
   8   6   1    8.30    4.10
  -9  -6  -1   46.80   11.10
  -9  -6  -1   35.70   10.90
  -9  -6  -1   57.69   19.20
   9   6   1   34.00    5.90
   9   6   1   58.79   14.20
   9   6   1   49.70    9.00
   9   6   1   41.60   27.90
   9   6   1   36.90    5.40
   9   6   1   45.80    7.30
 -10  -6  -1   24.40   19.80
 -10  -6  -1   49.30   12.10
 -10  -6  -1   12.40   10.30
  10   6   1   22.50    4.90
  10   6   1   43.90   29.70
  10   6   1   28.20    5.90
  10   6   1   19.90    6.40
  10   6   1   26.40    9.20
  10   6   1   42.90   15.30
 -11  -6  -1   33.20   20.40
 -11  -6  -1   23.80   11.80
 -11  -6  -1    3.90   10.90
  11   6   1   25.80    6.30
  11   6   1   15.60    4.50
  11   6   1   52.89   16.50
  11   6   1   13.90   32.30
  11   6   1   17.60    6.70
 -12  -6  -1   -9.70   10.50
 -12  -6  -1   -5.90   10.00
 -12  -6  -1   -1.40   21.40
  12   6   1   -1.50    3.20
  12   6   1   -9.50   14.20
  12   6   1    1.10    5.30
 -13  -6  -1   34.40   11.70
  13   6   1   29.50    5.30
  13   6   1   54.59   23.70
  13   6   1   43.40    7.00
 -14  -6  -1    0.40    8.80
 -14  -6  -1   -0.30   10.40
  14   6   1    0.50    4.80
  15  -7  -1   23.50    7.60
 -15   7   1   23.10    8.00
 -15   7   1   20.70    6.10
  13  -7  -1  377.16   24.00
  13  -7  -1  318.77   22.20
 -13   7   1  382.06   32.40
 -13   7   1  381.56   24.90
  12  -7  -1  518.65   31.00
  12  -7  -1  456.85   29.80
 -12   7   1  528.45   31.90
 -12   7   1  526.65   37.60
  11  -7  -1  129.49   14.00
  11  -7  -1  106.59   12.40
 -11   7   1  102.99   11.10
 -11   7   1  101.99    7.50
 -11   7   1  117.69   16.70
  10  -7  -1   15.50    7.40
  10  -7  -1   21.10    5.30
  10  -7  -1   12.60    6.10
 -10   7   1   13.00    7.20
 -10   7   1    3.40   11.40
 -10   7   1    8.00    2.70
   9  -7  -1   33.20    7.60
   9  -7  -1   24.10    4.90
   9  -7  -1   11.90    5.60
  -9   7   1   19.40    3.20
  -9   7   1   16.60   11.00
  -9   7   1   10.50    6.90
  -9   7   1   19.60    3.00
   8  -7  -1  202.28   13.80
   8  -7  -1  167.98   15.60
   8  -7  -1  167.08   12.70
  -8   7   1  171.18   15.20
  -8   7   1  201.68   20.60
  -8   7   1  176.48   11.00
  -8   7   1  176.68   10.70
   7  -7  -1  188.48   12.50
   7  -7  -1  187.08   14.80
   7  -7  -1  178.58   13.20
  -7   7   1  184.38   11.20
  -7   7   1  176.78   19.40
   6  -7  -1   42.20    7.00
   6  -7  -1   40.40    4.80
  -6   7   1   44.30    3.80
  -6   7   1   49.90    4.20
  -6   7   1   48.50   10.00
  -5   7   1  313.27   23.10
  -5   7   1  371.56   19.90
   4  -7  -1   70.69    8.60
  -4   7   1   73.39    9.20
  -4   7   1   63.79    7.30
   3  -7  -1  503.05   28.20
  -3   7   1  453.95   26.00
  -3   7   1  467.65   27.50
  -3   7   1  444.66   29.10
   2  -7  -1   12.40    4.50
  -2   7   1   13.80    2.20
  -2   7   1    8.40    3.50
  -2   7   1   14.90    4.30
  -2   7   1   13.20    7.60
   1  -7  -1  898.51   48.60
  -1   7   1  837.52   47.50
  -1   7   1  784.42   49.90
  -1   7   1  932.01   48.30
   0  -7  -1 2375.16  128.29
   0   7   1 2359.86  128.29
   0   7   1 2289.37  129.59
  -1  -7  -1   22.90    3.70
  -1  -7  -1   21.10    4.40
   1   7   1   22.20    2.50
   1   7   1   14.90    5.00
   1   7   1    9.90    8.50
  -2  -7  -1    6.40    3.80
   2   7   1   13.30    9.10
   2   7   1    7.60    1.90
   2   7   1    5.20    2.50
   2   7   1   14.30    5.10
   2   7   1    0.80    3.30
  -3  -7  -1   78.79    8.10
   3   7   1  103.39   11.80
   3   7   1   97.79    6.10
   3   7   1   97.29    9.00
   3   7   1  100.29   12.90
   4   7   1  422.56   23.90
   4   7   1  401.36   26.10
   4   7   1  435.66   29.50
   4   7   1  406.26   25.10
   4   7   1  406.96   22.80
  -5  -7  -1 1618.84   95.79
   5   7   1 1596.04   91.99
   5   7   1 1587.64   90.79
   5   7   1 1660.43   94.29
   5   7   1 1732.33   92.39
  -6  -7  -1 1484.95   85.89
   6   7   1 1446.16   79.89
   6   7   1 1451.05   83.89
   6   7   1 1356.46   87.19
   6   7   1 1402.06   79.79
   6   7   1 1466.25   81.69
  -7  -7  -1   37.50   10.20
  -7  -7  -1   31.30   10.40
  -7  -7  -1   53.49   17.60
   7   7   1   58.19    7.90
   7   7   1   50.89   12.00
   7   7   1   41.80    6.70
   7   7   1   71.19   22.70
   7   7   1   55.19    6.20
   7   7   1   44.80    5.30
   7   7   1   61.69   12.70
  -8  -7  -1  574.34   42.90
  -8  -7  -1  458.85   33.30
   8   7   1  491.95   30.30
   8   7   1  498.95   39.90
   8   7   1  481.85   29.30
   8   7   1  489.15   30.40
   8   7   1  540.65   36.10
   8   7   1  485.25   49.40
  -9  -7  -1    3.10   10.10
  -9  -7  -1   12.00   10.30
  -9  -7  -1   24.20   19.30
   9   7   1    7.00    5.80
   9   7   1   29.70   27.30
   9   7   1    4.50    3.80
   9   7   1    7.10   13.50
   9   7   1    1.90    7.00
 -10  -7  -1    2.80   22.80
 -10  -7  -1    0.90   10.70
 -10  -7  -1   -2.20   10.00
  10   7   1   -2.20   14.60
  10   7   1    6.50    4.70
  10   7   1    3.10    5.60
  10   7   1   -1.70   28.20
  10   7   1   -3.20    3.30
  10   7   1    4.60    8.60
 -11  -7  -1   25.10   21.70
 -11  -7  -1   15.90   10.50
 -11  -7  -1   37.60   11.80
  11   7   1  -14.30   29.10
  11   7   1   20.00    7.40
  11   7   1   14.50    6.40
  11   7   1   12.80    4.70
 -12  -7  -1   20.20   10.40
 -12  -7  -1    7.00   10.30
 -12  -7  -1   15.10   22.80
  12   7   1    6.00    3.60
  12   7   1   15.70   15.20
  12   7   1    6.80    5.30
 -13  -7  -1   -4.10    9.90
  13   7   1    0.00    4.60
  13   7   1   12.90   15.20
  15  -8  -1   23.10    7.20
 -15   8   1    7.20    6.50
  14  -8  -1   73.69    7.90
  14  -8  -1   89.89    9.60
 -14   8   1   80.59    8.70
  13  -8  -1  631.14   37.20
 -13   8   1  587.94   39.60
  12  -8  -1  752.92   47.80
  12  -8  -1  868.21   47.50
 -12   8   1  874.71   49.90
 -12   8   1  779.82   46.90
 -12   8   1  881.31   52.79
 -12   8   1  757.92   46.10
  11  -8  -1   88.59   12.40
  11  -8  -1   91.29    9.70
  11  -8  -1   81.89    9.60
 -11   8   1   78.79    9.40
 -11   8   1  125.49   17.60
 -11   8   1   82.79    6.80
 -11   8   1  108.79   14.00
  10  -8  -1  234.98   20.90
  10  -8  -1  280.27   18.60
  10  -8  -1  260.17   17.80
 -10   8   1  232.68   19.70
 -10   8   1  252.47   26.30
 -10   8   1  263.87   15.20
   9  -8  -1  192.98   17.00
   9  -8  -1  192.48   13.50
   9  -8  -1  174.48   15.00
  -9   8   1  182.78   16.50
  -9   8   1  180.58   11.60
  -9   8   1  183.08   18.80
  -9   8   1  169.88   11.20
   8  -8  -1   -2.50    8.40
   8  -8  -1   -1.20    5.10
   8  -8  -1    2.60    4.20
  -8   8   1    2.50    2.90
  -8   8   1   19.70   11.20
  -8   8   1    2.80    2.40
  -8   8   1   -3.00    8.90
   7  -8  -1  367.96   22.00
  -7   8   1  309.77   21.20
  -7   8   1  344.07   19.70
  -7   8   1  374.46   27.20
  -7   8   1  359.16   24.60
  -7   8   1  349.17   20.00
   6  -8  -1   51.49    6.10
   6  -8  -1   35.70    7.40
  -6   8   1   41.10    5.70
  -6   8   1   43.20    4.10
  -6   8   1   43.20    3.80
  -6   8   1   50.79   11.80
  -6   8   1   53.39    9.10
   5  -8  -1  437.06   27.90
  -5   8   1  453.25   25.00
  -5   8   1  434.16   27.40
  -5   8   1  418.96   26.20
  -5   8   1  486.05   25.30
   4  -8  -1    3.60    4.70
  -4   8   1   -4.40    4.30
  -4   8   1    1.80    1.90
  -4   8   1    2.90    7.80
  -4   8   1    2.60    4.70
  -4   8   1    1.40    4.00
  -4   8   1    1.70    2.20
   3  -8  -1  205.38   16.00
  -3   8   1  234.68   15.30
  -3   8   1  264.67   18.70
  -3   8   1  238.38   13.50
   2  -8  -1  298.67   19.20
  -2   8   1  298.47   17.30
  -2   8   1  314.17   18.80
  -2   8   1  323.37   18.80
  -2   8   1  286.37   21.60
   1  -8  -1 1427.66   80.09
  -1   8   1 1464.45   79.59
   0   8   1 1390.56   76.69
   0   8   1 1384.96   75.79
  -1  -8  -1 1133.19   64.49
  -1  -8  -1 1222.98   64.19
   1   8   1 1154.68   63.59
   1   8   1 1179.38   66.99
   1   8   1 1119.89   64.79
   1   8   1 1166.28   64.59
  -2  -8  -1 1294.67   70.09
   2   8   1 1273.27   69.19
   2   8   1 1239.38   70.79
   2   8   1 1199.18   72.79
   2   8   1 1317.57   70.79
  -3  -8  -1  579.64   33.70
   3   8   1  583.14   35.40
   3   8   1  620.34   32.80
   3   8   1  591.64   39.00
   3   8   1  620.24   34.70
   3   8   1  571.14   33.80
   4   8   1    5.60    5.30
   4   8   1    7.30   10.60
   4   8   1    2.20    2.90
   4   8   1    3.20    7.40
   4   8   1    6.00    3.20
   4   8   1    6.10    2.10
   4   8   1    5.20    4.40
  -5  -8  -1  351.26   33.60
   5   8   1  382.36   22.20
   5   8   1  353.16   22.70
   5   8   1  354.26   30.10
   5   8   1  341.97   21.50
   5   8   1  359.46   25.40
   5   8   1  369.26   23.10
  -6  -8  -1  358.96   32.20
   6   8   1  414.06   32.50
   6   8   1  345.17   23.20
   6   8   1  393.46   24.30
  -7  -8  -1  606.04   42.10
   7   8   1  695.23   39.80
   7   8   1  681.73   39.50
   7   8   1  647.54   38.70
   7   8   1  738.33   44.00
  -8  -8  -1  173.98   17.70
  -8  -8  -1  159.18   23.50
  -8  -8  -1  116.09   14.60
   8   8   1  141.69   12.90
   8   8   1  127.59   10.70
  -9  -8  -1   80.59   12.70
  -9  -8  -1   86.19   22.70
   9   8   1   99.29   10.60
   9   8   1  108.69   17.00
   9   8   1   67.39    9.00
   9   8   1   64.19    7.50
 -10  -8  -1   23.00   13.30
 -10  -8  -1    1.90   11.50
 -10  -8  -1   10.70   20.50
  10   8   1    5.20   10.50
  10   8   1    7.90    4.10
  10   8   1   17.10   15.60
  10   8   1    8.30    5.20
  10   8   1    6.70    7.40
 -11  -8  -1   23.90   21.80
 -11  -8  -1   14.20   10.60
 -11  -8  -1    1.90    9.60
  11   8   1    6.30    5.00
  11   8   1    9.40   16.40
 -12  -8  -1   -2.50    9.80
 -12  -8  -1    5.20    9.70
  12   8   1    8.70    5.50
  12   8   1   32.80   16.20
 -13  -8  -1    4.70    8.60
 -13  -8  -1    8.20    9.70
  13   8   1    3.30    5.20
  13   8   1   -8.30   14.60
  14  -9  -1   10.60    6.60
 -14   9   1    7.00    5.90
  13  -9  -1  236.48   16.50
  13  -9  -1  225.88   20.20
 -13   9   1  241.48   17.10
  12  -9  -1  153.18   13.40
  12  -9  -1  135.29   16.90
  12  -9  -1  186.18   15.60
 -12   9   1  200.78   21.20
 -12   9   1  171.28   14.00
 -12   9   1  201.38   18.00
 -12   9   1  163.08   10.80
  11  -9  -1  383.36   27.10
 -11   9   1  386.26   28.50
 -11   9   1  364.86   21.40
 -11   9   1  425.86   32.80
 -11   9   1  346.47   23.70
  10  -9  -1  102.79   11.30
  10  -9  -1  105.99   13.50
  10  -9  -1  101.39   10.40
 -10   9   1   95.69    7.60
 -10   9   1   93.39    9.50
 -10   9   1  126.39   18.10
 -10   9   1  116.69   14.80
   9  -9  -1  226.88   15.80
   9  -9  -1  207.18   16.70
   9  -9  -1  210.08   19.00
  -9   9   1  226.68   25.70
  -9   9   1  226.28   21.40
  -9   9   1  221.48   13.40
  -9   9   1  236.38   14.00
  -9   9   1  219.78   15.90
   8  -9  -1  104.89   11.20
   8  -9  -1  108.99   13.00
   8  -9  -1  150.58   14.10
  -8   9   1  139.19   14.50
  -8   9   1  111.09   10.20
  -8   9   1  122.39    9.10
  -8   9   1  152.48   18.00
  -8   9   1  137.49    8.50
   7  -9  -1  210.38   15.00
   7  -9  -1  206.28   17.60
   7  -9  -1  244.48   16.30
  -7   9   1  221.18   13.70
  -7   9   1  222.38   15.80
  -7   9   1  216.68   13.10
  -7   9   1  238.68   20.40
   6  -9  -1  113.79   10.40
   6  -9  -1  124.09   13.30
   6  -9  -1  133.19   11.60
  -6   9   1  110.19   11.20
  -6   9   1  119.99    8.00
  -6   9   1  128.39    8.70
  -6   9   1  137.99   14.00
   5  -9  -1   78.89    9.40
   5  -9  -1   82.79    7.80
   5  -9  -1   60.89    7.20
  -5   9   1   78.69    6.60
  -5   9   1   54.19    8.00
  -5   9   1   64.39    5.40
  -5   9   1   72.99   11.80
  -5   9   1   90.79    7.70
   4  -9  -1  569.14   34.50
  -4   9   1  579.44   31.60
  -4   9   1  529.05   33.80
  -4   9   1  598.74   31.90
  -3   9   1   40.50    7.40
  -3   9   1   64.19    7.10
  -3   9   1   60.39   10.20
  -3   9   1   50.89    6.50
  -3   9   1   57.29    5.20
  -3   9   1   59.99    5.20
   2  -9  -1   11.10    4.90
  -2   9   1   15.30    2.30
  -2   9   1   12.40    2.60
  -2   9   1   10.70    5.30
  -2   9   1    8.80    8.30
  -2   9   1    8.20    4.70
  -2   9   1   11.90    5.40
  -1   9   1  163.18   13.20
  -1   9   1  166.38   11.30
  -1   9   1  165.18   17.20
  -1   9   1  197.88   12.40
   0  -9  -1  485.35   28.90
   0  -9  -1  525.45   28.60
   0   9   1  478.95   28.30
   0   9   1  479.35   32.00
   0   9   1  448.66   30.70
   0   9   1  509.05   27.50
   0   9   1  504.95   28.90
  -1  -9  -1 1530.95   84.99
   1   9   1 1513.05   85.59
   1   9   1 1506.55   84.99
   1   9   1 1581.74   85.19
   1   9   1 1615.54   87.79
   1   9   1 1490.25   83.89
  -2  -9  -1  693.53   38.10
   2   9   1  681.43   36.80
   2   9   1  644.14   38.30
   2   9   1  614.94   39.30
   2   9   1  689.63   42.50
   2   9   1  677.23   38.10
  -3  -9  -1  498.95   34.20
   3   9   1  509.85   30.70
   3   9   1  579.84   32.10
   3   9   1  488.05   41.20
   3   9   1  543.35   33.30
   3   9   1  563.04   29.90
   4   9   1   55.59    6.00
   4   9   1   66.39   11.00
   4   9   1   55.09    5.90
   4   9   1   45.10   14.20
   4   9   1   43.00    5.10
   4   9   1   43.70    6.50
   4   9   1   56.39    7.60
   5   9   1   10.10   13.50
   5   9   1    9.10    5.30
   5   9   1    2.30    3.40
   5   9   1   12.10   10.20
   5   9   1    7.60    4.10
   5   9   1   22.00    6.90
  -6  -9  -1  166.98   19.00
  -6  -9  -1  199.38   24.20
   6   9   1  215.48   17.20
   6   9   1  202.88   15.60
   6   9   1  198.48   14.40
   6   9   1  200.88   21.60
   6   9   1  225.48   23.90
  -7  -9  -1  197.88   22.90
  -7  -9  -1  282.77   29.00
  -7  -9  -1  191.18   23.10
   7   9   1  244.78   17.90
   7   9   1  252.17   17.20
   7   9   1  272.57   19.10
  -8  -9  -1  425.96   40.20
  -8  -9  -1  308.67   26.80
  -8  -9  -1  346.07   27.00
   8   9   1  371.26   24.50
   8   9   1  364.36   23.60
   8   9   1  352.66   23.80
   8   9   1  366.26   31.60
  -9  -9  -1   65.29   11.80
  -9  -9  -1   64.09   22.10
  -9  -9  -1   83.89   12.80
   9   9   1   55.99   16.60
   9   9   1   74.99   10.70
   9   9   1   70.29    8.40
 -10  -9  -1   46.20   11.40
 -10  -9  -1   86.59   23.70
 -10  -9  -1   97.79   13.10
  10   9   1   88.69   11.80
  10   9   1   87.99   18.60
 -11  -9  -1   -5.90   21.30
 -11  -9  -1  -10.50    9.40
 -11  -9  -1    7.60    8.70
  11   9   1   -0.10    4.70
  11   9   1   10.10   16.70
 -12  -9  -1    0.60    8.60
 -12  -9  -1    8.80    9.80
  12   9   1    0.60    5.20
  12   9   1   -6.10   14.90
  14 -10  -1   12.30    5.40
  14 -10  -1   12.60    7.80
 -14  10   1   23.50    7.20
  13 -10  -1   14.40    7.00
  13 -10  -1   12.10    5.30
 -13  10   1   12.20    6.20
  12 -10  -1  200.28   15.60
  12 -10  -1  200.48   19.40
 -12  10   1  239.58   13.50
 -12  10   1  220.68   21.80
 -12  10   1  211.58   16.30
  11 -10  -1  249.38   17.80
  11 -10  -1  263.27   19.40
 -11  10   1  269.17   18.40
 -11  10   1  255.87   16.50
 -11  10   1  282.17   24.70
  10 -10  -1  715.83   41.60
  10 -10  -1  670.73   48.40
 -10  10   1  724.43   41.50
 -10  10   1  721.63   39.70
 -10  10   1  697.43   40.10
 -10  10   1  743.23   45.80
   9 -10  -1   70.39    9.20
   9 -10  -1   78.39   12.00
   9 -10  -1   65.79    7.90
  -9  10   1   78.69    8.60
  -9  10   1   75.99   14.30
  -9  10   1   80.39    7.60
  -9  10   1   84.19    6.80
   8 -10  -1   19.40    6.50
  -8  10   1   29.20   12.40
  -8  10   1   25.80    3.50
  -8  10   1   25.40    4.20
  -8  10   1   40.50    6.90
   7 -10  -1   -4.50    6.40
   7 -10  -1   10.80    5.80
  -7  10   1    2.90    3.60
  -7  10   1   -5.30   11.30
  -7  10   1    5.70    2.70
  -7  10   1   -1.80    5.60
   6 -10  -1    9.10    5.50
   6 -10  -1   15.70    6.70
   6 -10  -1   14.60    4.80
  -6  10   1    5.00    5.80
  -6  10   1    8.50    2.70
  -6  10   1   14.40   10.90
  -6  10   1   14.90    3.60
   5 -10  -1  450.25   31.60
  -5  10   1  522.75   28.20
  -5  10   1  468.65   29.90
  -5  10   1  523.45   28.50
  -5  10   1  555.74   33.80
   4 -10  -1   33.00    6.90
   4 -10  -1   20.10    4.50
  -4  10   1   18.80    5.90
  -4  10   1   22.60   17.20
  -4  10   1   19.30    8.40
  -4  10   1   20.00    2.90
  -4  10   1   28.10    5.90
  -4  10   1   26.80    3.70
  -3  10   1   48.60    7.40
  -3  10   1   61.19    8.90
  -3  10   1   58.59    5.20
  -3  10   1   52.19   11.20
   2 -10  -1   12.00    5.20
  -2  10   1    3.60    6.50
  -2  10   1    0.50    2.20
  -2  10   1    3.10    2.60
  -2  10   1   11.10    5.30
  -2  10   1    8.70    9.80
  -2  10   1    4.90    6.30
   1 -10  -1    6.40    4.50
  -1  10   1    6.30    4.10
  -1  10   1    2.70   10.30
  -1  10   1    5.60    2.60
  -1  10   1    2.80    6.50
  -1  10   1    8.80    5.10
  -1  10   1    7.10    2.50
   0 -10  -1  195.98   13.80
   0  10   1  176.78   13.60
   0  10   1  166.68   17.00
   0  10   1  176.48   15.10
   0  10   1  167.38   10.80
   0  10   1  172.18   10.70
   0  10   1  182.08   14.60
  -1 -10  -1   66.99    7.60
   1  10   1   57.29    9.10
   1  10   1   56.49    5.50
   1  10   1   63.79    7.60
   1  10   1   53.19    6.20
   1  10   1   67.99    7.10
  -2 -10  -1  840.92   46.00
   2  10   1  822.52   50.79
   2  10   1  780.62   47.60
   2  10   1  813.42   46.10
   2  10   1  813.12   46.20
   2  10   1  747.73   44.70
   2  10   1  843.82   44.60
  -3 -10  -1  133.79   11.90
   3  10   1  139.69    9.20
   3  10   1  137.29   11.30
   3  10   1  139.89   18.30
   3  10   1  142.59   17.10
   3  10   1  148.09    9.30
   3  10   1  147.39   13.50
   4  10   1   45.90    6.30
   4  10   1   56.09   14.90
   4  10   1   54.59    8.10
   4  10   1   57.79    4.80
   4  10   1   72.69   12.40
   4  10   1   45.90    6.60
  -5 -10  -1   25.80   18.30
   5  10   1   41.60    6.20
   5  10   1   73.59   17.10
   5  10   1   53.89    8.40
   5  10   1   47.30   12.80
   5  10   1   43.90    7.20
  -6 -10  -1    5.40   18.00
  -6 -10  -1   11.70    9.50
   6  10   1    1.20    7.70
   6  10   1    4.80    4.70
   6  10   1    0.70    5.50
   6  10   1   11.20   16.20
   6  10   1    1.30    3.10
   6  10   1   14.70   12.90
  -7 -10  -1  267.07   29.10
   7  10   1  280.57   20.50
   7  10   1  244.88   18.40
   7  10   1  287.07   27.50
   8  10   1  359.06   23.40
   8  10   1  305.37   22.30
   9  10   1  373.46   25.80
   9  10   1  394.86   34.00
   9  10   1  430.46   27.40
 -10 -10  -1   12.50    9.30
 -10 -10  -1   14.40    9.10
 -10 -10  -1   -8.40   20.60
  10  10   1   12.10    5.60
  10  10   1   23.60    9.60
  10  10   1   12.60   16.20
 -11 -10  -1   15.20    8.60
 -11 -10  -1    4.20    8.20
  11  10   1   32.90   17.20
  11  10   1   20.30    5.90
 -12 -10  -1   11.90    8.40
  12  10   1   23.10   15.30
  13 -11  -1   20.80    7.30
  13 -11  -1    8.30    5.40
 -13  11   1    8.40    6.30
 -13  11   1    8.50    2.90
  12 -11  -1   29.50    9.30
  12 -11  -1   34.50    6.40
  12 -11  -1   38.20    8.00
 -12  11   1   34.40    7.20
 -12  11   1   31.60    3.90
  11 -11  -1  357.26   23.50
  11 -11  -1  367.76   27.10
 -11  11   1  385.96   23.70
 -11  11   1  355.06   32.80
  10 -11  -1  500.05   33.00
  10 -11  -1  456.15   32.30
  10 -11  -1  478.35   28.90
 -10  11   1  491.05   34.50
 -10  11   1  446.66   29.20
   9 -11  -1  851.41   55.89
   9 -11  -1  859.91   52.69
   9 -11  -1  980.00   52.99
  -9  11   1  940.31   52.59
  -9  11   1  899.51   56.49
  -9  11   1  964.30   50.99
  -9  11   1  924.41   51.29
   8 -11  -1  296.47   24.30
   8 -11  -1  314.87   21.20
   8 -11  -1  353.76   22.00
  -8  11   1  333.17   19.10
  -8  11   1  325.77   27.80
  -8  11   1  302.87   21.60
  -8  11   1  340.47   19.70
   7 -11  -1   84.09   11.70
   7 -11  -1   72.79    8.50
  -7  11   1   66.29    6.70
  -7  11   1   99.49    9.30
  -7  11   1   90.39    8.30
  -7  11   1   44.90   14.30
   6 -11  -1    6.80    5.90
   6 -11  -1   12.70    7.30
  -6  11   1   -1.00    2.80
  -6  11   1    5.20    4.00
  -6  11   1   -0.80   11.50
  -6  11   1    5.00    6.40
   5 -11  -1   64.29    8.90
   5 -11  -1   51.69    7.10
   5 -11  -1   55.49    6.40
  -5  11   1   41.20    5.30
  -5  11   1   34.10   12.90
  -5  11   1   50.59    4.70
  -5  11   1   49.99    7.80
   4 -11  -1   -1.40    4.30
   4 -11  -1    3.00    6.10
  -4  11   1    3.60    6.00
  -4  11   1    7.70   10.90
  -4  11   1    2.10    2.60
  -4  11   1   -2.10    6.60
   3 -11  -1  124.49   12.90
  -3  11   1  141.29   12.80
  -3  11   1  135.89    8.90
  -3  11   1  136.99   15.90
  -3  11   1  137.29   12.80
  -3  11   1  134.89   13.90
   2 -11  -1   19.70    6.20
  -2  11   1   23.50    3.90
  -2  11   1   14.10   11.60
  -2  11   1   25.80    5.90
  -2  11   1   33.50    8.20
  -2  11   1   13.40    7.80
  -2  11   1   19.80    3.20
   1 -11  -1   60.69    7.70
  -1  11   1   58.59    4.90
  -1  11   1   40.20   12.20
  -1  11   1   52.79    7.50
  -1  11   1   42.90    4.30
  -1  11   1   33.80    8.90
   0 -11  -1    9.00    6.00
   0  11   1    9.20    4.00
   0  11   1   14.80   11.80
   0  11   1   11.40    3.10
   0  11   1    3.80    5.80
   0  11   1   13.90    8.50
   0  11   1    9.40    3.30
  -1 -11  -1   89.89    9.20
   1  11   1   82.79   15.10
   1  11   1   72.19    6.50
   1  11   1   82.59    8.60
   1  11   1   55.19   11.10
   1  11   1   83.59    6.80
  -2 -11  -1  207.68   15.40
   2  11   1  223.18   12.90
   2  11   1  214.58   16.40
   2  11   1  197.88   20.00
   2  11   1  188.48   12.60
   2  11   1  205.08   20.80
  -3 -11  -1  725.23   42.60
   3  11   1  798.22   49.99
   3  11   1  681.03   44.90
   3  11   1  770.22   46.20
   3  11   1  781.12   43.70
   3  11   1  735.43   41.40
   3  11   1  769.02   41.50
  -4 -11  -1   26.50   18.40
   4  11   1   55.39    5.30
   4  11   1   46.00   13.30
   4  11   1   56.09    8.60
   4  11   1   45.80   16.00
  -5 -11  -1  175.48   23.20
   5  11   1  143.29   20.20
   5  11   1  103.59   11.00
   5  11   1  158.48   14.70
   5  11   1  126.79   11.50
   5  11   1  129.79   16.90
  -6 -11  -1    5.70    8.40
  -6 -11  -1  -12.70   18.50
   6  11   1  -11.80   16.10
   6  11   1   12.10    7.40
   6  11   1   -2.50    4.30
   6  11   1    8.50   13.70
  -7 -11  -1  112.29   13.70
   7  11   1  139.29   12.40
   7  11   1  133.19   11.90
   7  11   1  171.98   20.10
  -8 -11  -1  109.49   12.90
   8  11   1  147.59   12.60
  -9 -11  -1  104.39   12.10
   9  11   1  114.89   11.60
 -10 -11  -1   35.40    9.30
  10  11   1   42.00    7.60
  10  11   1   68.29   10.90
 -11 -11  -1   49.70    9.30
  11  11   1   60.19    8.10
  13 -12  -1   17.70    7.30
  13 -12  -1    7.10    5.20
 -13  12   1   19.00    6.70
 -13  12   1   11.70    3.00
  12 -12  -1    2.30    5.60
  12 -12  -1    2.40    6.80
 -12  12   1    9.80    6.20
 -12  12   1    4.50    3.40
  11 -12  -1   68.19    9.10
  11 -12  -1   60.19    7.70
  11 -12  -1   65.69   11.80
 -11  12   1   50.59    8.70
 -11  12   1   62.39    5.30
  10 -12  -1  390.76   26.70
 -10  12   1  414.16   27.10
 -10  12   1  476.75   24.70
   9 -12  -1  310.87   25.80
   9 -12  -1  338.27   23.10
  -9  12   1  341.87   23.20
  -9  12   1  348.47   21.00
  -9  12   1  390.86   22.70
  -9  12   1  360.76   29.50
   8 -12  -1  221.58   16.90
   8 -12  -1  182.48   18.70
   8 -12  -1  195.98   15.40
  -8  12   1  193.28   16.30
  -8  12   1  201.78   12.60
  -8  12   1  206.88   20.70
  -8  12   1  187.78   13.60
   7 -12  -1  474.25   32.90
   7 -12  -1  509.75   29.80
   7 -12  -1  496.05   30.30
  -7  12   1  561.64   43.80
  -7  12   1  466.45   27.80
  -7  12   1  486.25   28.50
  -7  12   1  488.55   30.10
   6 -12  -1   12.00    5.70
   6 -12  -1    6.40    6.60
   6 -12  -1    6.00    7.30
  -6  12   1    9.90    6.80
  -6  12   1    3.00    5.00
  -6  12   1    2.70   12.70
  -6  12   1    4.50    3.10
   5 -12  -1    5.50    6.90
   5 -12  -1    0.30    5.00
   5 -12  -1    7.00    6.10
  -5  12   1    2.20    2.90
  -5  12   1    0.20    6.50
  -5  12   1   -2.40    4.30
  -5  12   1   -6.30   11.60
   4 -12  -1   71.99    9.90
   4 -12  -1   67.59    7.60
   4 -12  -1   69.39   12.40
  -4  12   1   85.69   10.90
  -4  12   1   94.89    8.50
  -4  12   1   96.19    7.10
  -4  12   1   92.49    9.40
  -4  12   1   77.29   15.20
   3 -12  -1   15.10    6.40
   3 -12  -1   13.90    4.70
  -3  12   1   11.90   10.40
  -3  12   1   16.50   12.60
  -3  12   1   15.10    6.30
  -3  12   1    3.70    8.80
  -3  12   1   14.90    3.40
  -3  12   1   16.90    4.50
   2 -12  -1   88.59    9.80
  -2  12   1   74.99   14.50
  -2  12   1   90.49   12.00
  -2  12   1   77.89    7.00
  -2  12   1   92.59    7.20
  -2  12   1   88.19    9.00
   1 -12  -1  302.87   20.70
  -1  12   1  281.07   20.20
  -1  12   1  336.97   27.40
  -1  12   1  260.67   23.30
  -1  12   1  309.47   17.90
   0 -12  -1   30.60    7.90
   0  12   1   30.50    4.50
   0  12   1   29.30   14.10
   0  12   1   17.40   10.70
   0  12   1   26.80    4.30
   0  12   1   31.80    7.00
   0  12   1   14.50    6.90
  -1 -12  -1   10.10    8.20
   1  12   1    8.40    3.10
   1  12   1    7.90   10.50
   1  12   1    4.00    3.80
   1  12   1   -0.40    6.40
   1  12   1    3.00    3.90
   1  12   1    7.80   13.20
  -2 -12  -1  168.28   16.10
   2  12   1  205.78   21.60
   2  12   1  204.98   12.00
   2  12   1  198.08   16.30
   2  12   1  194.78   12.50
   2  12   1  150.28   20.90
   2  12   1  159.48   16.30
   3  12   1  645.84   45.00
   3  12   1  621.44   38.80
   3  12   1  656.93   36.20
   3  12   1  632.94   42.80
   3  12   1  672.63   36.50
  -4 -12  -1  186.98   24.30
   4  12   1  170.78   19.10
   4  12   1  144.29   14.00
   4  12   1  128.69   20.20
   4  12   1  193.08   15.80
  -5 -12  -1  167.08   24.00
   5  12   1  167.88   16.00
   5  12   1  166.28   20.40
   5  12   1  144.09   22.00
  -6 -12  -1   33.80    9.10
  -6 -12  -1   68.99   21.30
   6  12   1   57.99   16.20
   6  12   1   39.00    6.60
   6  12   1   80.89   19.10
  -7 -12  -1    8.40    8.10
  -7 -12  -1   29.30   20.10
   7  12   1   11.00    7.50
   7  12   1    7.80    5.10
   7  12   1   20.50   16.30
  -8 -12  -1   32.40   21.00
  -8 -12  -1   16.60    8.00
   8  12   1   26.80   16.00
   8  12   1   29.30    8.70
   8  12   1   14.30    5.70
  -9 -12  -1    7.20    7.40
   9  12   1   -8.80   15.40
   9  12   1   11.10    8.70
   9  12   1    4.30    4.80
 -10 -12  -1   54.49    8.90
  10  12   1   62.89    8.40
  12 -13  -1   45.50    8.30
  12 -13  -1   47.30    6.90
 -12  13   1   42.90    4.30
 -12  13   1   56.59    9.90
  11 -13  -1   24.70    7.60
  11 -13  -1   11.90    5.70
 -11  13   1   19.60    3.60
 -11  13   1   12.40    6.70
  10 -13  -1  200.08   15.70
  10 -13  -1  182.88   18.90
 -10  13   1  242.68   13.40
 -10  13   1  203.48   16.40
   9 -13  -1  127.09   13.20
   9 -13  -1  101.89   10.80
   9 -13  -1  106.99   13.40
  -9  13   1   93.59   10.20
  -9  13   1  107.99    8.20
  -9  13   1   88.89   17.50
  -9  13   1   90.79    8.60
   8 -13  -1  354.26   23.60
   8 -13  -1  383.36   24.10
  -8  13   1  360.76   23.90
  -8  13   1  357.86   21.00
  -8  13   1  334.67   22.30
  -8  13   1  388.76   30.50
   7 -13  -1  313.37   28.10
   7 -13  -1  325.17   21.10
   7 -13  -1  327.37   21.50
  -7  13   1  331.37   21.90
  -7  13   1  313.57   20.20
  -7  13   1  296.67   28.10
  -7  13   1  296.87   18.70
   6 -13  -1  176.48   14.90
   6 -13  -1  163.98   13.40
   6 -13  -1  143.39   16.10
  -6  13   1  175.68   11.20
  -6  13   1  154.08   19.50
  -6  13   1  167.78   13.20
  -6  13   1  173.18   15.10
   5 -13  -1    7.30    6.10
   5 -13  -1   -1.90    7.00
   5 -13  -1    3.70    5.20
  -5  13   1    8.10    6.70
  -5  13   1   -4.70    5.20
  -5  13   1   11.50    3.50
   4 -13  -1   14.60    5.70
  -4  13   1   15.10    6.90
  -4  13   1   10.10    5.20
  -4  13   1   14.00   13.90
  -4  13   1   14.30    3.60
   3 -13  -1   11.50    7.60
  -3  13   1    9.00    4.70
  -3  13   1   23.80   15.60
  -3  13   1    2.60   12.90
  -3  13   1   11.50    6.80
  -3  13   1   17.60    3.60
  -3  13   1   -1.20   15.10
   2 -13  -1  157.68   15.20
  -2  13   1  149.88   10.00
  -2  13   1  127.79   12.30
  -2  13   1  119.19   18.30
  -2  13   1  170.08   11.30
  -2  13   1  121.19   15.50
   1 -13  -1   90.69   10.90
  -1  13   1   61.39   13.70
  -1  13   1   88.19    7.60
  -1  13   1   73.39    9.50
  -1  13   1   58.89   15.60
  -1  13   1  102.09    7.50
   0 -13  -1   26.30    8.00
   0  13   1    5.50    3.30
   0  13   1    7.20   11.90
   0  13   1    7.20    4.50
   0  13   1    2.50    6.50
   0  13   1    6.20   14.40
  -1 -13  -1   74.99   10.10
   1  13   1   86.69   18.50
   1  13   1   76.79    9.60
   1  13   1   65.09   14.80
   1  13   1   92.79    7.60
   1  13   1   77.99    7.30
  -2 -13  -1  199.78   16.40
   2  13   1  199.58   23.80
   2  13   1  210.18   23.30
   2  13   1  216.98   13.30
   2  13   1  240.98   17.60
   2  13   1  200.68   14.50
  -3 -13  -1   63.99   20.10
   3  13   1   68.99    9.20
   3  13   1   70.29    5.70
   3  13   1   42.60   16.10
   3  13   1   53.49    7.10
   3  13   1   64.69   15.10
  -4 -13  -1   99.09   25.40
   4  13   1   99.99   17.20
   4  13   1   74.39   19.60
   4  13   1   85.69   10.40
  -5 -13  -1  208.88   26.00
   5  13   1  182.58   16.80
   5  13   1  158.08   22.20
   5  13   1  174.28   22.10
  -6 -13  -1  337.57   36.10
   6  13   1  337.27   31.50
   6  13   1  303.07   22.90
  -7 -13  -1   -0.10    6.70
  -7 -13  -1  -19.20   19.00
   7  13   1    6.60    8.10
   7  13   1    5.40    4.40
   7  13   1    8.80   15.60
   8  13   1    6.20    5.40
   8  13   1   21.00    8.40
   8  13   1    6.10   15.60
  -9 -13  -1    9.50    6.70
   9  13   1   23.50    8.70
   9  13   1    6.10   18.90
   9  13   1    3.00    4.80
  11 -14  -1    5.90    6.90
  11 -14  -1   20.90    7.20
 -11  14   1   12.80   13.40
 -11  14   1    5.80    3.30
  10 -14  -1    3.70    6.70
  10 -14  -1    4.50    5.40
 -10  14   1    3.20    6.60
 -10  14   1    5.70    3.20
   9 -14  -1   66.99    8.10
  -9  14   1   78.99    9.50
  -9  14   1   77.49    8.40
   8 -14  -1  315.47   20.50
   8 -14  -1  307.37   22.80
   8 -14  -1  275.57   19.60
  -8  14   1  274.37   20.30
  -8  14   1  278.37   27.60
  -8  14   1  278.97   19.70
  -8  14   1  297.87   17.40
   7 -14  -1  538.75   33.80
   7 -14  -1  580.34   34.10
   7 -14  -1  572.44   36.20
  -7  14   1  583.54   32.10
  -7  14   1  556.64   39.90
  -7  14   1  552.74   34.30
  -7  14   1  578.24   33.70
   6 -14  -1  192.68   15.70
   6 -14  -1  223.18   18.40
   6 -14  -1  196.38   17.70
  -6  14   1  186.88   15.50
  -6  14   1  176.98   16.40
  -6  14   1  163.68   21.10
  -6  14   1  182.58   12.30
   5 -14  -1  185.18   15.30
   5 -14  -1  247.48   18.90
  -5  14   1  206.08   17.00
  -5  14   1  195.38   19.00
  -5  14   1  202.48   22.50
  -5  14   1  216.68   13.20
   4 -14  -1   22.90    6.10
   4 -14  -1   16.90    8.40
  -4  14   1    0.50   13.30
  -4  14   1   10.40    7.20
  -4  14   1   11.10    3.70
  -4  14   1   17.80    6.60
   3 -14  -1   -2.80    5.00
   3 -14  -1   -0.70    9.10
  -3  14   1   -1.00    3.30
  -3  14   1    4.40    5.60
  -3  14   1    3.40   11.90
  -3  14   1    3.60    7.10
  -3  14   1  -10.40   13.40
   2 -14  -1   37.50    9.40
  -2  14   1   35.30   13.30
  -2  14   1   42.00    6.80
  -2  14   1   57.09    8.70
  -2  14   1   43.60   15.70
  -2  14   1   55.49    5.00
   1 -14  -1   17.60    8.20
  -1  14   1   14.50    7.30
  -1  14   1   15.40    3.70
  -1  14   1   10.10   13.00
  -1  14   1   14.10    5.40
  -1  14   1    8.60   15.10
   0 -14  -1   14.70    8.30
   0  14   1   31.90   13.80
   0  14   1   24.90   16.10
   0  14   1   22.30    4.20
   0  14   1   15.60    5.60
   0  14   1   25.60    7.70
  -1 -14  -1  -13.20    6.50
   1  14   1  -16.70   15.00
   1  14   1   -3.10    5.60
   1  14   1    8.50    6.90
   1  14   1   -0.60    3.40
   1  14   1    6.40   13.20
   2  14   1   12.20   14.90
   2  14   1    9.90   14.20
   2  14   1   20.40    7.80
   2  14   1   20.20    6.70
   2  14   1   12.10    3.90
  -3 -14  -1  -25.30   18.10
   3  14   1    9.50    7.30
   3  14   1    7.60   14.00
   3  14   1   -6.60   15.10
  -4 -14  -1   44.90   19.60
   4  14   1   21.20   29.40
   4  14   1   17.40    7.50
   4  14   1   30.40   16.00
   5  14   1  209.48   17.10
   5  14   1  166.58   21.80
   5  14   1  218.48   26.60
   6  14   1   -4.40   15.30
   6  14   1   12.40    7.80
  -7 -14  -1   34.10    7.70
   7  14   1   54.69    8.80
   7  14   1   59.49   17.30
  -8 -14  -1    0.30    6.10
   8  14   1    3.90    7.80
   8  14   1   -7.30   15.70
   8  14   1   -0.90    3.70
  10 -15  -1   12.30    6.20
  10 -15  -1   14.00    7.10
 -10  15   1   10.20    7.00
 -10  15   1   17.40    3.80
   9 -15  -1    6.00    5.70
   9 -15  -1    4.40    7.30
  -9  15   1   -2.30    3.60
   8 -15  -1  192.98   15.80
   8 -15  -1  220.78   23.10
  -8  15   1  197.78   12.50
  -8  15   1  165.28   16.00
  -8  15   1  180.08   16.60
   7 -15  -1  443.86   28.90
   7 -15  -1  399.16   25.70
  -7  15   1  380.16   26.00
  -7  15   1  393.06   26.40
  -7  15   1  429.16   23.70
   6 -15  -1  400.36   26.30
  -6  15   1  414.76   26.30
  -6  15   1  387.86   26.10
  -6  15   1  413.66   33.10
  -6  15   1  422.86   23.70
   5 -15  -1  217.78   18.60
   5 -15  -1  194.48   14.60
  -5  15   1  176.58   16.60
  -5  15   1  135.29   27.70
  -5  15   1  198.08   12.60
  -5  15   1  203.78   16.70
   4 -15  -1  246.78   20.00
  -4  15   1  233.18   24.70
  -4  15   1  252.47   18.80
  -4  15   1  225.28   18.00
   3 -15  -1   34.60    6.20
   3 -15  -1   42.90    9.60
  -3  15   1   33.80    4.40
  -3  15   1   48.90    7.50
  -3  15   1   48.90    8.40
  -3  15   1   15.20   14.80
   2 -15  -1   36.30    9.30
  -2  15   1   22.60    7.20
  -2  15   1   42.40    4.90
  -2  15   1   31.10    8.30
  -2  15   1   48.30   14.70
  -2  15   1   18.80   15.50
   1 -15  -1    5.30    7.90
  -1  15   1    0.40    7.00
  -1  15   1    0.00   13.50
  -1  15   1   -0.50    3.60
  -1  15   1    2.10    6.60
  -1  15   1   11.30   15.90
   0 -15  -1   -2.70    7.40
   0  15   1    3.00    7.10
   0  15   1   -3.40    8.00
   0  15   1   -9.10   15.20
   0  15   1    1.40   19.10
   0  15   1    4.60    3.70
   1  15   1   19.50   17.20
   1  15   1   10.00    7.60
   1  15   1   16.90   14.90
   1  15   1   12.60    7.10
  -2 -15  -1   18.00   13.60
   2  15   1    0.80   14.70
   2  15   1   -6.80    7.20
   2  15   1   13.20   16.30
   2  15   1    5.80    3.70
   2  15   1    1.70    7.00
   3  15   1   17.50    7.70
   3  15   1    9.70   15.20
   3  15   1   -8.60   17.20
   4  15   1   39.30    8.50
   4  15   1   25.80   16.20
   5  15   1   35.50    8.40
   5  15   1   26.10   16.40
   6  15   1  126.99   19.40
   6  15   1  106.09   12.00
   7  15   1   12.20    7.80
   7  15   1   18.60   16.20
   9 -16  -1    0.90    5.10
   9 -16  -1    0.20    6.00
  -9  16   1    4.00    6.60
  -9  16   1   -1.80    3.60
   8 -16  -1   33.30    7.10
   8 -16  -1   31.60    6.60
  -8  16   1   36.80    6.00
  -8  16   1   36.10    8.30
  -8  16   1   28.70    9.90
   7 -16  -1   54.79    7.70
  -7  16   1   68.49    5.90
  -7  16   1   60.19    9.00
  -7  16   1   56.89    9.60
   6 -16  -1  160.28   14.50
  -6  16   1  176.18   17.00
  -6  16   1  190.18   16.40
  -6  16   1  212.38   12.50
   5 -16  -1  214.28   16.90
   5 -16  -1  273.97   20.60
  -5  16   1  247.98   19.70
  -5  16   1  255.07   15.20
  -5  16   1  236.98   18.50
   4 -16  -1  205.68   17.70
  -4  16   1  205.88   13.10
  -4  16   1  197.18   17.70
  -4  16   1  176.18   16.80
   3 -16  -1    8.60    5.20
   3 -16  -1   14.80    8.40
  -3  16   1    7.30    8.30
  -3  16   1   12.40    7.70
  -3  16   1   12.70    4.00
   2 -16  -1   26.80    9.10
  -2  16   1   20.80    4.50
  -2  16   1   20.10    7.80
  -2  16   1   15.00   14.00
  -2  16   1   13.40    8.20
   1 -16  -1   22.00    8.70
  -1  16   1   24.80    8.40
  -1  16   1   14.60   15.00
  -1  16   1   39.20    4.70
  -1  16   1   34.30    8.60
   0  16   1   10.40   15.20
   0  16   1    5.00    3.60
   0  16   1   20.80    7.70
   0  16   1   -1.30    7.90
   1  16   1   93.49   10.90
   1  16   1   86.79   10.40
   1  16   1  103.29   18.50
   1  16   1  110.89    8.40
   2  16   1    2.00   10.80
   2  16   1    9.80    8.10
   2  16   1    1.20   15.10
   2  16   1   14.60    3.70
   3  16   1   20.70   16.20
   3  16   1   36.00    8.30
   4  16   1   58.49   17.30
   4  16   1   70.69   11.70
   5  16   1   24.40    8.10
   5  16   1   38.40   16.60
   7 -17  -1    2.50    5.50
  -7  17   1    9.30    3.90
  -7  17   1    4.30    7.40
  -7  17   1   16.10    8.40
   6 -17  -1   15.80    6.00
  -6  17   1   20.90    8.50
  -6  17   1   23.20    7.80
  -6  17   1   21.90    4.80
   5 -17  -1  175.98   14.30
  -5  17   1  213.98   12.90
  -5  17   1  181.08   17.60
  -5  17   1  195.28   16.40
   4 -17  -1  108.59   10.70
  -4  17   1  139.09   16.20
  -4  17   1  123.59   11.30
   3 -17  -1   69.09    7.60
  -3  17   1   83.09    9.80
  -3  17   1   89.89   12.30
  -2  17   1   -4.30    7.70
  -2  17   1    8.30    3.90
  -2  17   1    5.30   12.40
  -1  17   1   14.10    7.80
  -1  17   1   13.60    9.00
  -1  17   1    5.50   16.90
  -1  17   1   19.90    4.10
   0  17   1   12.90    4.90
   0  17   1   12.30    7.80
   0  17   1   10.90    8.30
   1  17   1   34.00    7.90
   1  17   1   41.70   23.80
   1  17   1   19.70    8.80
   1  17   1   35.70    4.60
   2  17   1   -4.90   15.70
   2  17   1   -8.30    7.40
   3  17   1   11.70    7.50
   3  17   1   -2.20   15.80
  -1  19  -2    1.70    7.40
  -1  19  -2   -3.30    3.10
  -1  19  -2    3.90    7.00
  -2  19  -2   17.10    4.00
  -2  19  -2   31.20    7.40
  -2  19  -2   22.10    7.70
   3  18  -2  137.99   12.00
   3  18  -2  137.39   21.00
   2  18  -2  232.68   16.80
   2  18  -2  240.18   29.00
   2  18  -2  239.18   18.60
   1  18  -2   49.90    8.00
   1  18  -2   88.99   14.20
   1  18  -2   33.20   17.20
   1  18  -2   67.39    5.40
   0  18  -2   29.40    8.10
   0  18  -2   40.90   10.10
   0  18  -2   47.90    5.20
  -1  18  -2   22.70    6.50
  -1  18  -2   38.70    8.70
  -1  18  -2   29.30    4.20
  -2  18  -2    1.30    7.30
  -2  18  -2    2.40    3.40
  -2  18  -2   12.40    6.60
  -3  18  -2    7.50    3.30
  -3  18  -2   15.80    6.60
  -3  18  -2   13.80    7.40
  -4  18  -2   -5.80   10.20
  -4  18  -2    5.30    7.20
  -4  18  -2    5.00    3.40
   4 -18   2   -4.70    4.40
  -5  18  -2    5.20    7.20
  -5  18  -2   12.20    7.50
  -5  18  -2    5.90    3.40
   5 -18   2   10.70    5.10
  -6  18  -2   14.90    8.10
  -6  18  -2   17.10    7.30
  -6  18  -2   17.90    3.70
   6 -18   2   12.30    5.10
   6  17  -2   50.29   17.40
   5  17  -2    5.00    6.40
   4  17  -2   57.19   18.90
   3  17  -2  226.88   17.80
   3  17  -2  209.18   18.70
   3  17  -2  202.28   24.70
   2  17  -2   50.39   17.90
   2  17  -2   78.29    6.30
   2  17  -2   56.59    8.80
   2  17  -2   55.89    7.10
   1  17  -2  325.07   22.60
   1  17  -2  306.67   20.20
   1  17  -2  337.97   19.10
   0  17  -2   22.30    7.70
   0  17  -2   13.90    3.50
   0  17  -2    0.50   10.90
   0  17  -2    0.30   15.20
   0  17  -2   15.80    5.70
  -1  17  -2    2.90   11.10
  -1  17  -2   19.70    5.20
  -1  17  -2   16.70    7.20
  -2  17  -2    1.20   13.30
  -2  17  -2   25.90    7.70
  -2  17  -2    9.10    5.30
  -2  17  -2   20.30    3.70
   2 -17   2   18.30    9.50
  -3  17  -2   11.50    5.50
  -3  17  -2   -0.60    7.00
  -3  17  -2   11.10   12.90
  -3  17  -2   12.20    3.50
   3 -17   2    4.50    5.80
   3 -17   2    5.10    7.70
  -4  17  -2   68.29    9.20
  -4  17  -2   61.49    5.50
   4 -17   2   58.69    7.20
   4 -17   2   69.09   10.40
  -5  17  -2   35.00    4.20
  -5  17  -2   29.20    7.80
  -5  17  -2   19.80    6.60
   5 -17   2   30.60    9.60
  -6  17  -2    6.80    3.30
  -6  17  -2    5.10    6.80
  -6  17  -2   -0.20    7.10
   6 -17   2   -4.80    5.00
  -7  17  -2   -2.60    3.00
  -7  17  -2   18.40    9.90
  -7  17  -2   -7.00    6.60
   7 -17   2   -1.50    5.50
  -8  17  -2   34.80    7.90
  -8  17  -2   38.30    8.30
  -8  17  -2   35.70    4.20
   8 -17   2   26.60    6.40
   8 -17   2   38.00    6.60
   7  16  -2  119.19   11.00
   7  16  -2  108.09   26.90
   6  16  -2  117.29   15.40
   6  16  -2   95.69   20.50
   5  16  -2   72.19   19.40
   5  16  -2   75.59    9.60
   4  16  -2   99.49   19.20
   4  16  -2   89.69   10.20
   4  16  -2   82.99    7.90
   3  16  -2   12.80    4.90
   3  16  -2   19.10   17.40
   3  16  -2   13.00    6.70
   3  16  -2   16.30   16.40
   2  16  -2  187.48   11.90
   2  16  -2  161.08   22.50
   2  16  -2  179.98   13.00
   2  16  -2  202.98   16.10
   1  16  -2  559.14   31.50
   1  16  -2  560.64   34.10
   1  16  -2  606.44   42.40
   1  16  -2  546.25   31.90
   0  16  -2  195.18   21.60
   0  16  -2  149.79   11.20
   0  16  -2  154.18   13.10
   0  16  -2  151.18   10.40
  -1  16  -2   -1.60   15.10
  -1  16  -2   -5.20    6.80
  -1  16  -2   11.40    4.50
  -1  16  -2    2.50    3.10
  -1  16  -2   -7.40   11.50
  -1  16  -2   15.90   14.20
   1 -16   2    7.30    7.10
  -2  16  -2   60.99   17.00
  -2  16  -2   56.19    5.20
  -2  16  -2   46.90    5.90
  -2  16  -2   54.89    8.60
   2 -16   2   64.49    9.50
  -3  16  -2    1.10   14.50
  -3  16  -2   28.30   15.50
  -3  16  -2   35.90    4.10
  -3  16  -2   28.80    7.50
  -3  16  -2   38.60    5.90
  -4  16  -2  100.89   17.80
  -4  16  -2   99.59   10.50
  -4  16  -2  121.69    8.10
  -4  16  -2  101.69    8.70
   4 -16   2   92.59   10.40
  -5  16  -2    9.00    6.80
  -5  16  -2    2.70    3.20
  -5  16  -2   12.90    5.60
  -5  16  -2    2.40   17.00
   5 -16   2    8.80    5.30
  -6  16  -2   -4.00    5.60
  -6  16  -2   -0.50    6.80
  -6  16  -2   -1.70    3.10
   6 -16   2    0.70    5.70
  -7  16  -2    4.00    6.60
  -7  16  -2    8.30    7.10
  -7  16  -2   12.40    3.40
   7 -16   2    3.90    5.60
   7 -16   2   17.80    5.90
   7 -16   2   16.80   12.90
  -8  16  -2   81.49    9.60
  -8  16  -2   95.89   10.40
  -8  16  -2  117.29    8.20
   8 -16   2  125.09   12.30
  -9  16  -2   -3.10    6.60
  -9  16  -2   -2.10    6.70
  -9  16  -2    1.70    3.00
   9 -16   2   -0.70    5.90
   9 -16   2    1.30    5.80
 -10  16  -2   61.19    8.10
 -10  16  -2   68.39    6.20
 -10  16  -2   58.49    8.30
  10 -16   2   68.89    8.20
   8  15  -2   18.50   17.40
   8  15  -2   14.30    7.80
   7  15  -2   25.30   17.70
   7  15  -2   31.80    7.80
   6  15  -2  142.59   21.80
   6  15  -2  151.68   14.00
   5  15  -2    2.00    4.30
   5  15  -2   12.30    6.70
   5  15  -2    1.50   15.80
   5  15  -2    4.80    3.00
   4  15  -2    6.10    7.10
   4  15  -2    1.00    4.10
   4  15  -2   21.40   17.50
   4  15  -2   10.50    6.70
   4  15  -2    3.30    3.30
   4  15  -2    7.50    4.30
   3  15  -2    8.80    7.40
   3  15  -2    2.90    3.80
   3  15  -2   20.70   15.30
   3  15  -2    6.40   15.90
   3  15  -2    9.70    7.90
   3  15  -2   18.30    4.50
   2  15  -2  372.06   33.00
   2  15  -2  313.17   32.10
   2  15  -2  362.66   20.60
   2  15  -2  340.27   23.70
   2  15  -2  365.86   21.00
   1  15  -2 1164.08   62.39
   1  15  -2 1130.69   62.59
   1  15  -2 1194.58   70.39
   1  15  -2 1143.79   64.29
   1  15  -2 1035.70   69.29
   0  15  -2  364.46   23.60
   0  15  -2  372.76   32.20
   0  15  -2  359.86   20.90
   0  15  -2  330.47   20.60
   0 -15   2  383.46   23.70
  -1  15  -2  527.25   29.30
  -1  15  -2  512.45   29.60
  -1  15  -2  534.85   31.80
  -1  15  -2  515.15   38.70
   1 -15   2  500.75   32.00
  -2  15  -2  313.67   18.00
  -2  15  -2  322.27   29.30
  -2  15  -2  291.07   18.40
  -2  15  -2  314.17   21.10
  -3  15  -2   -0.80   13.90
  -3  15  -2   12.90    3.30
  -3  15  -2    6.60   12.80
  -3  15  -2    9.60    4.30
  -3  15  -2    6.20    7.10
   3 -15   2   -2.20    7.90
  -4  15  -2    8.30   14.90
  -4  15  -2    3.50    6.50
  -4  15  -2    0.00    2.90
  -4  15  -2    7.30   14.20
  -4  15  -2    3.40    4.20
   4 -15   2    1.60    5.00
   4 -15   2    0.90    7.30
  -5  15  -2   34.60    5.30
  -5  15  -2   36.50    8.50
  -5  15  -2   30.30   14.60
  -5  15  -2   44.20    8.00
  -5  15  -2    2.30   13.60
   5 -15   2   41.70   10.10
  -6  15  -2    1.20    2.90
  -6  15  -2    2.80    4.70
  -6  15  -2   -1.50    6.50
  -6  15  -2    1.40   13.60
   6 -15   2    3.50    7.60
   6 -15   2    2.30    5.30
  -7  15  -2   23.90    5.70
  -7  15  -2   29.10    7.60
   7 -15   2   35.40    6.50
   7 -15   2   27.40    9.30
   7 -15   2   17.70    6.50
  -8  15  -2   25.50    6.10
  -8  15  -2   30.40    7.50
   8 -15   2   19.80   11.80
   8 -15   2   28.20    6.80
  -9  15  -2    8.40    3.10
  -9  15  -2    3.90    6.30
  -9  15  -2    9.70    6.30
   9 -15   2    4.40    5.60
   9 -15   2    9.60    6.60
 -10  15  -2    1.30    2.90
 -10  15  -2    1.10    6.60
 -10  15  -2    5.40    5.80
  10 -15   2    2.90    5.80
 -11  15  -2   55.59    8.20
 -11  15  -2   54.79    4.80
  11 -15   2   50.39    7.20
  11 -15   2   60.49    8.20
   9  14  -2   21.60   16.40
   9  14  -2    3.00    5.60
   9  14  -2    9.50    8.00
  -9 -14   2    0.80    6.80
   8  14  -2   -9.40   16.60
   8  14  -2   -2.40    4.80
   8  14  -2    6.30    7.30
  -8 -14   2    0.10    6.60
   7  14  -2   40.20    6.00
   7  14  -2   55.59    8.70
   6  14  -2   27.50    7.30
   6  14  -2   45.00   17.80
   6  14  -2   12.10    5.90
   6  14  -2   18.50    6.90
   5  14  -2   17.30   18.30
   5  14  -2   23.30    7.20
   5  14  -2   14.30    6.70
   5  14  -2   20.50   15.80
   5  14  -2    5.70    5.30
   4  14  -2  143.89    9.60
   4  14  -2  128.69   11.40
   4  14  -2  137.29   20.30
   4  14  -2  117.69   19.70
   3  14  -2   58.89    5.10
   3  14  -2   45.10    4.60
   3  14  -2   65.29    9.60
   3  14  -2   28.50   15.50
   3  14  -2   52.79    8.30
  -3 -14   2   56.59   20.50
   2  14  -2   47.30    4.50
   2  14  -2   37.10    4.10
   2  14  -2   22.10   15.10
   2  14  -2   56.49    8.40
   2  14  -2   40.50   15.40
   2  14  -2   30.10    8.60
  -2 -14   2   45.30   19.10
   1  14  -2  693.13   41.30
   1  14  -2  705.53   47.30
   1  14  -2  771.52   47.80
   1  14  -2  717.93   39.50
  -1 -14   2  675.63   41.20
   0  14  -2  679.53   38.00
   0  14  -2  701.23   39.90
   0  14  -2  615.94   45.20
   0  14  -2  673.43   37.90
   0  14  -2  754.02   46.20
   0 -14   2  679.93   40.10
  -1  14  -2 1055.89   61.29
  -1  14  -2 1010.70   54.69
  -1  14  -2 1019.70   56.29
  -1  14  -2  949.21   54.49
   1 -14   2  941.91   58.09
  -2  14  -2  467.45   27.70
  -2  14  -2  502.35   28.00
  -2  14  -2  528.55   36.80
  -2  14  -2  528.35   30.30
   2 -14   2  471.85   31.90
  -3  14  -2  462.95   34.90
  -3  14  -2  446.76   25.90
  -3  14  -2  455.95   28.20
   3 -14   2  449.06   30.70
  -4  14  -2    6.10    2.70
  -4  14  -2    9.50   12.90
  -4  14  -2    6.10    3.70
  -4  14  -2    7.00    6.40
   4 -14   2   -2.50    4.80
   4 -14   2    0.00    7.50
  -5  14  -2   -1.30   12.30
  -5  14  -2    4.00   13.20
  -5  14  -2    7.10    4.10
  -5  14  -2    7.60    2.80
  -5  14  -2    4.70    6.50
   5 -14   2    9.00    5.90
   5 -14   2   -0.20    5.00
   5 -14   2    0.00    8.20
  -6  14  -2  162.38   14.10
  -6  14  -2  160.48   18.60
  -6  14  -2  166.08   11.30
  -6  14  -2  147.39    9.70
   6 -14   2  135.49   16.50
   6 -14   2  128.59   12.60
  -7  14  -2   52.49   14.30
  -7  14  -2   69.49    8.70
  -7  14  -2   46.80    5.30
  -7  14  -2   46.70    9.80
   7 -14   2   80.29   12.10
   7 -14   2   61.69    8.00
   7 -14   2   75.19    8.10
  -8  14  -2    6.90    3.00
  -8  14  -2    7.30    4.90
  -8  14  -2    6.60    6.60
   8 -14   2    7.80    7.80
   8 -14   2   15.10    5.90
   8 -14   2    3.80    6.20
  -9  14  -2   25.20    7.60
  -9  14  -2   20.20    3.60
  -9  14  -2   21.40    5.60
   9 -14   2   28.90    7.50
   9 -14   2   11.60    6.00
   9 -14   2   14.90    8.70
 -10  14  -2   26.70    3.50
 -10  14  -2   19.70    5.40
 -10  14  -2   36.90    7.40
  10 -14   2   31.50   10.20
  10 -14   2   23.20    6.40
  10 -14   2   25.60    7.10
 -11  14  -2   63.99    5.40
 -11  14  -2   55.99    8.20
  11 -14   2   42.90    6.80
 -12  14  -2   72.79    6.00
 -12  14  -2   69.79    8.60
  12 -14   2   62.19    7.50
  12 -14   2   85.79    9.00
  10  13  -2   20.30    7.10
  10  13  -2   39.90   16.30
 -10 -13   2   20.90    8.00
   9  13  -2    3.40    3.20
   9  13  -2    9.20   16.70
   9  13  -2   -3.30    7.70
   9  13  -2   -4.00    5.30
  -9 -13   2    0.90    7.00
   8  13  -2   23.90    4.70
   8  13  -2   33.80    7.60
   8  13  -2   31.90   17.70
   8  13  -2   45.10    8.50
   8  13  -2   31.50    7.10
  -8 -13   2   66.09   21.50
  -8 -13   2   23.10    8.20
   7  13  -2    7.20    6.30
   7  13  -2   -5.80   16.40
   7  13  -2    1.10    5.50
   7  13  -2    5.50    3.70
   7  13  -2   27.10    7.90
  -7 -13   2   22.20   19.70
   6  13  -2   48.50    8.20
   6  13  -2   56.29    6.60
   5  13  -2   82.89    8.70
   5  13  -2   94.99   10.50
   5  13  -2  106.29   11.60
   4  13  -2  244.18   25.20
   4  13  -2  276.07   28.60
   4  13  -2  257.57   19.00
   3  13  -2  559.24   38.70
   3  13  -2  525.35   28.90
   3  13  -2  499.45   31.60
   3  13  -2  503.25   29.10
   2  13  -2  132.29   11.30
   2  13  -2  121.99   17.40
   2  13  -2  119.79    8.80
   2  13  -2  144.89   18.00
  -2 -13   2  129.89   11.10
   1  13  -2  159.58   10.00
   1  13  -2  137.89   18.70
   1  13  -2  159.48   18.40
   1  13  -2  133.89   13.50
  -1 -13   2  152.58   13.20
  -1 -13   2  133.79   18.20
   0  13  -2  579.14   38.90
   0  13  -2  524.85   38.20
   0  13  -2  518.95   35.00
   0  13  -2  585.34   31.40
   0  13  -2  544.25   31.10
   0  13  -2  558.84   33.20
   0 -13   2  595.94   35.00
  -1  13  -2  562.54   33.00
  -1  13  -2  568.34   31.10
  -1  13  -2  515.75   37.20
  -1  13  -2  550.94   38.40
  -2  13  -2 1346.37   76.59
  -2  13  -2 1284.57   71.49
   2 -13   2 1284.67   74.89
  -3  13  -2  111.39    9.80
  -3  13  -2   98.59    7.70
  -3  13  -2   88.09    7.00
  -3  13  -2  104.59   14.90
   3 -13   2   96.39   15.40
  -4  13  -2  183.78   18.20
  -4  13  -2  166.18   14.00
  -4  13  -2  152.88   10.20
  -4  13  -2  158.48    9.70
   4 -13   2  138.29   15.70
   4 -13   2  130.29   11.90
  -5  13  -2    4.10    2.80
  -5  13  -2   17.70    6.70
  -5  13  -2   -0.80   12.50
  -5  13  -2   -9.60   11.10
  -5  13  -2    9.90    3.50
   5 -13   2   11.30    8.00
   5 -13   2    4.80    5.60
   5 -13   2    5.90    5.10
  -6  13  -2   48.50    5.00
  -6  13  -2   39.00   13.40
  -6  13  -2   44.40    4.20
  -6  13  -2   22.90   12.60
  -6  13  -2   42.30    7.60
   6 -13   2   56.39    7.60
   6 -13   2   25.00    9.80
  -7  13  -2  125.19   10.00
  -7  13  -2  123.49   16.00
  -7  13  -2  165.98   14.00
  -7  13  -2  120.79    8.80
   7 -13   2  151.48   16.50
   7 -13   2  130.19   13.50
  -8  13  -2    7.30    2.80
  -8  13  -2    6.20   12.40
  -8  13  -2    2.90    6.60
  -8  13  -2    4.70    4.10
   8 -13   2   10.00    8.30
   8 -13   2   11.70    5.70
   8 -13   2    4.00    6.40
  -9  13  -2    4.90    2.80
  -9  13  -2  -10.20    5.90
  -9  13  -2    4.30    4.30
   9 -13   2    5.00    8.20
   9 -13   2    3.00    6.50
   9 -13   2    0.40    5.70
 -10  13  -2   17.30    6.90
 -10  13  -2   20.50    3.40
 -10  13  -2   28.80    4.60
  10 -13   2   17.60    5.90
  10 -13   2    9.60    8.40
  10 -13   2   24.90    6.90
 -11  13  -2   43.70    7.30
 -11  13  -2   33.60    3.80
  11 -13   2   46.80    8.10
  11 -13   2   45.80   11.30
  11 -13   2   22.30    6.70
 -12  13  -2  142.39   13.80
 -12  13  -2  156.58   10.10
  12 -13   2  180.28   14.70
  11  12  -2   62.49    9.10
 -11 -12   2   45.00    9.60
  10  12  -2   33.20    7.00
  10  12  -2   52.09   17.00
 -10 -12   2   28.40    8.60
   9  12  -2   12.00    4.30
   9  12  -2    7.20    5.70
   9  12  -2    7.50    8.20
   9  12  -2   14.90    6.70
   9  12  -2   -1.80   16.90
  -9 -12   2   19.40   19.40
  -9 -12   2    8.80    8.10
   8  12  -2    4.00    3.90
   8  12  -2    3.20   15.60
   8  12  -2    0.20    5.20
   8  12  -2   -0.80    6.10
  -8 -12   2   -0.60   19.50
  -8 -12   2    4.00    7.80
   7  12  -2   10.20   16.20
   7  12  -2   35.10    7.50
   7  12  -2   22.30    7.30
   7  12  -2   13.30    4.90
   7  12  -2   25.50    6.80
  -7 -12   2   42.00   20.00
   6  12  -2   58.39    8.30
   6  12  -2   96.39   18.10
   6  12  -2   44.90    6.70
   6  12  -2   71.49    9.10
  -6 -12   2   78.59   20.10
   5  12  -2   57.39    8.70
   5  12  -2   56.09    7.90
   5  12  -2   62.09   16.50
   5  12  -2   58.49   15.60
   5  12  -2   67.49    9.10
  -5 -12   2   87.59   20.10
   4  12  -2  551.14   32.90
   4  12  -2  478.95   31.80
   4  12  -2  546.85   38.70
   4  12  -2  540.35   38.40
   3  12  -2    3.90    3.80
   3  12  -2    8.00    4.90
   3  12  -2   10.80    2.80
   3  12  -2   13.40    2.80
   3  12  -2   10.00   12.60
   3  12  -2   33.00   14.00
   3  12  -2   15.30    6.90
   3  12  -2   10.40    5.50
  -3 -12   2    1.30   16.00
   2  12  -2  814.92   46.20
   2  12  -2  865.71   52.59
   2  12  -2  790.42   47.90
   2  12  -2  821.22   48.40
   2  12  -2  842.12   51.79
   2  12  -2  888.41   47.90
  -2 -12   2  872.21   47.50
   1  12  -2    7.40    5.60
   1  12  -2    3.10    5.20
   1  12  -2    1.30    2.40
   1  12  -2    2.60    2.30
   1  12  -2   -7.20   10.30
   1  12  -2   15.20   11.60
   1  12  -2    1.20    3.30
   1  12  -2    1.50    3.90
  -1 -12   2    1.90    6.10
   0  12  -2   37.60    3.50
   0  12  -2   27.50    6.20
   0  12  -2   23.50    6.50
   0  12  -2   29.50   11.40
   0  12  -2   39.80    3.70
   0  12  -2   33.40   10.90
   0 -12   2   28.50    7.80
  -1  12  -2  722.13   42.20
  -1  12  -2  792.72   42.40
  -1  12  -2  780.62   46.60
  -1  12  -2  714.33   45.40
  -1  12  -2  772.12   43.70
   1 -12   2  824.22   45.80
  -2  12  -2 1013.10   53.59
  -2  12  -2  918.61   55.89
  -2  12  -2  881.81   52.09
  -2  12  -2  987.60   52.49
  -3  12  -2  542.45   40.20
  -3  12  -2  526.95   31.40
   3 -12   2  526.35   33.50
  -4  12  -2  189.78   18.80
  -4  12  -2  156.58   13.30
  -4  12  -2  173.98   10.40
  -4  12  -2  162.08   10.00
   4 -12   2  149.69   11.70
   4 -12   2  139.69   15.90
  -5  12  -2   41.10   10.60
  -5  12  -2   50.29    4.20
  -5  12  -2   44.60   11.20
   5 -12   2   54.29    7.00
  -6  12  -2   60.99    8.20
  -6  12  -2   81.39   13.50
  -6  12  -2   62.49    5.80
  -6  12  -2   69.09    5.80
  -7  12  -2  115.69    9.10
  -7  12  -2  123.69   15.80
  -7  12  -2  103.99   10.10
  -7  12  -2  111.39    7.90
   7 -12   2  126.19   11.20
   7 -12   2  112.39   11.60
   7 -12   2  125.49   15.20
  -8  12  -2    0.40    3.60
  -8  12  -2  -12.10   11.80
  -8  12  -2    3.80    2.70
  -8  12  -2   -0.60    6.10
   8 -12   2    7.00    5.90
   8 -12   2    1.20    8.20
   8 -12   2    2.60    5.30
  -9  12  -2    7.60    2.80
  -9  12  -2    5.90    6.20
  -9  12  -2    0.30   12.00
  -9  12  -2    2.30    3.60
   9 -12   2    3.60    7.50
   9 -12   2   -3.30    5.10
   9 -12   2   11.40    6.50
 -10  12  -2   -3.80    3.30
 -10  12  -2   -1.20    5.70
 -10  12  -2    1.10    2.50
  10 -12   2   -2.70    7.50
  10 -12   2    1.10    6.40
  10 -12   2    1.20    5.40
 -11  12  -2    8.60    2.90
 -11  12  -2    5.30    5.80
  11 -12   2   15.60    6.60
  11 -12   2    6.70    7.40
  11 -12   2    2.70    5.50
 -12  12  -2   14.40    3.00
 -12  12  -2    8.10    6.10
  12 -12   2   12.00    5.30
  12 -12   2   15.40    7.00
 -13  12  -2   90.49    8.30
 -13  12  -2  102.29   11.40
  13 -12   2   87.39   10.00
  13 -12   2   69.39    8.10
  12  11  -2   15.70   16.20
  12  11  -2    2.60    4.30
  12  11  -2    4.50    5.90
 -12 -11   2    2.80    7.40
 -12 -11   2   13.80    8.60
  11  11  -2   98.19   17.90
  11  11  -2   72.19    9.20
 -11 -11   2   44.30   10.30
  10  11  -2    8.70   16.80
  10  11  -2    5.10    5.70
  10  11  -2   11.40    7.00
  10  11  -2    3.80    3.90
 -10 -11   2    8.10   19.10
 -10 -11   2    0.70    8.40
   9  11  -2  117.39   12.00
   9  11  -2  135.19   21.20
   9  11  -2  103.99   12.10
  -9 -11   2  146.09   24.40
   8  11  -2    4.50   16.00
   8  11  -2   20.20    5.10
   8  11  -2   21.60    7.40
   8  11  -2   31.80    8.50
   8  11  -2   14.10    6.40
  -8 -11   2   18.90   19.80
  -8 -11   2   19.50    8.80
   7  11  -2   80.79    9.00
   7  11  -2   93.39   17.70
   7  11  -2   64.59    7.60
   7  11  -2   78.09    9.90
   7  11  -2   78.79    8.70
  -7 -11   2   95.69   20.80
   6  11  -2   -6.50    5.90
   6  11  -2   -2.10    5.90
   6  11  -2   -4.90   13.20
   6  11  -2  -26.10   14.20
   6  11  -2    1.00    5.00
  -6 -11   2    7.20   17.20
   5  11  -2   23.30    2.90
   5  11  -2   22.60    6.80
   5  11  -2   23.90   14.30
   5  11  -2   22.80    4.90
   5  11  -2   15.10    5.70
   5  11  -2   20.90   14.10
   5  11  -2   29.50    7.50
  -5 -11   2   16.80   16.50
   4  11  -2  157.88   12.10
   4  11  -2  186.68   22.10
   4  11  -2  170.28   12.80
   4  11  -2  146.49   13.80
   4  11  -2  183.18   10.30
   4  11  -2  171.98   14.60
   4  11  -2  166.38   19.10
   3  11  -2  189.18   14.80
   3  11  -2  197.58   20.80
   3  11  -2  157.28   18.20
   3  11  -2  205.58   15.10
   3  11  -2  179.18   11.10
   3  11  -2  181.68   13.30
  -3 -11   2  220.48   24.60
   2  11  -2   36.80    3.20
   2  11  -2   37.20    3.40
   2  11  -2   42.00   11.50
   2  11  -2   35.70   11.00
   2  11  -2   32.10    6.30
   2  11  -2   31.20    4.70
  -2 -11   2   33.50    5.30
  -2 -11   2   37.60    9.60
   1  11  -2  150.98    9.30
   1  11  -2  138.19   15.50
   1  11  -2  137.69   10.50
   1  11  -2  159.18   12.00
   1  11  -2  159.08   17.80
   1  11  -2  145.09   12.50
  -1 -11   2  170.88   13.40
   0  11  -2   19.60    2.90
   0  11  -2   12.70    2.30
   0  11  -2   19.00    5.60
   0  11  -2   13.10    9.00
   0  11  -2   17.60    3.90
   0  11  -2   28.30   10.10
   0  11  -2   24.10   10.00
   0 -11   2   27.10    7.20
  -1  11  -2  921.21   52.99
  -1  11  -2  908.81   52.69
  -1  11  -2  888.41   49.30
  -1  11  -2  931.51   51.79
  -1  11  -2  877.41   50.49
  -1  11  -2  855.81   50.69
  -2  11  -2 1023.70   57.69
  -2  11  -2  958.50   56.79
  -2  11  -2  950.30   53.99
  -2  11  -2 1025.60   55.19
  -2  11  -2 1009.00   54.09
  -2  11  -2  948.01   56.09
  -3  11  -2 1108.99   65.89
  -3  11  -2 1243.88   68.49
  -3  11  -2 1235.28   69.09
  -3  11  -2 1189.18   66.89
   3 -11   2 1265.77   69.29
  -4  11  -2  494.15   28.20
  -4  11  -2  487.35   28.10
  -4  11  -2  536.85   30.00
  -4  11  -2  502.45   31.60
  -4  11  -2  531.15   32.60
   4 -11   2  485.25   28.90
   4 -11   2  513.65   32.20
  -5  11  -2 1466.65   80.89
  -5  11  -2 1565.74   83.09
  -5  11  -2 1429.96   79.79
  -5  11  -2 1439.46   79.89
   5 -11   2 1519.75   83.69
   5 -11   2 1364.26   80.79
  -6  11  -2   28.00    3.60
  -6  11  -2   26.00    3.20
  -6  11  -2   18.70    8.50
  -6  11  -2   33.30   11.20
  -6  11  -2   28.00    6.10
   6 -11   2   29.30    5.70
   6 -11   2   18.90    8.20
  -7  11  -2    3.40    3.20
  -7  11  -2    4.50    5.70
  -7  11  -2   20.30   11.30
   7 -11   2   -2.60    4.90
   7 -11   2   11.40    8.10
  -8  11  -2   51.59    4.40
  -8  11  -2   45.80    7.30
  -8  11  -2   57.29   13.20
  -8  11  -2   52.79    5.00
   8 -11   2   50.09    7.00
   8 -11   2   46.00   10.20
   8 -11   2   57.39    7.80
  -9  11  -2    0.30    3.20
  -9  11  -2    2.00   12.00
  -9  11  -2    8.00    2.70
  -9  11  -2   13.40    6.30
   9 -11   2    2.60    7.40
   9 -11   2   12.50    5.80
   9 -11   2    2.10    5.00
 -10  11  -2   -0.10    2.50
 -10  11  -2  -11.00   12.10
 -10  11  -2    2.70    6.00
 -10  11  -2    0.90    3.60
  10 -11   2    4.00    5.60
  10 -11   2   -1.70    7.40
  10 -11   2   -2.50    6.00
 -11  11  -2   27.10    3.30
 -11  11  -2   20.40    6.30
  11 -11   2   17.10    6.10
  11 -11   2   20.10    9.30
 -12  11  -2    6.00    6.20
 -12  11  -2   13.50    2.80
  12 -11   2    6.60    6.40
  12 -11   2    5.60    6.80
  12 -11   2    1.40    4.80
 -13  11  -2   38.90    7.60
  13 -11   2   28.60    6.00
 -14  11  -2   58.89    7.50
  14 -11   2   53.09    7.00
  13  10  -2   47.10    8.40
 -13 -10   2   61.59   10.70
  12  10  -2   -2.60    5.00
  12  10  -2   -1.40    3.50
  12  10  -2   -5.10   15.90
 -12 -10   2   -3.90    8.60
  11  10  -2   11.10    6.20
  11  10  -2   13.00   15.70
 -11 -10   2   -9.40    8.80
 -11 -10   2    3.60    8.70
  10  10  -2   89.69   10.80
  10  10  -2   73.39    8.10
  10  10  -2   97.09   25.00
 -10 -10   2   70.39   11.30
   9  10  -2    9.80    8.30
   9  10  -2    4.80    4.30
   9  10  -2    9.60    6.90
   9  10  -2    9.50    5.60
   9  10  -2   30.10   16.60
  -9 -10   2    9.60    9.30
  -9 -10   2   13.30   20.20
  -9 -10   2   -0.10    8.30
   8  10  -2  161.28   13.10
   8  10  -2  138.09   14.20
   8  10  -2  120.09   11.10
   8  10  -2  152.18   19.90
   8  10  -2  161.28   15.00
  -8 -10   2  125.39   13.50
   7  10  -2   19.20    5.90
   7  10  -2   25.10    7.20
   7  10  -2   27.10    7.10
   7  10  -2   25.40   14.30
  -7 -10   2   39.00   18.60
   6  10  -2   12.20    5.10
   6  10  -2   15.80    2.30
   6  10  -2    5.70    6.10
   6  10  -2   53.29   16.80
   6  10  -2   20.80    7.00
   6  10  -2    7.80    4.40
  -6 -10   2   26.80   16.40
   5  10  -2   27.00    4.90
   5  10  -2   17.70   13.20
   5  10  -2   34.30    3.10
   5  10  -2   21.30    5.20
   5  10  -2   27.40    6.70
   5  10  -2   21.60    6.60
   5  10  -2   44.20   12.70
  -5 -10   2   23.40   15.30
   4  10  -2   18.80    6.10
   4  10  -2   23.20    2.60
   4  10  -2   28.20    6.30
   4  10  -2   19.10   11.10
   4  10  -2   15.20    4.40
   4  10  -2   18.40    5.00
  -4 -10   2   35.20   14.50
   3  10  -2   22.30    2.70
   3  10  -2   21.60   10.00
   3  10  -2   36.50    6.50
   3  10  -2   22.00   10.10
  -3 -10   2   22.70   12.50
   2  10  -2   51.59    6.80
   2  10  -2   73.49    7.50
   2  10  -2   65.39    5.00
   2  10  -2   57.59    6.10
   2  10  -2   95.29   13.10
   2  10  -2   77.79   10.60
   1  10  -2  553.74   34.00
   1  10  -2  533.35   30.80
   1  10  -2  538.35   29.60
   1  10  -2  507.75   31.10
   1  10  -2  544.65   35.70
   0  10  -2    7.80    3.00
   0  10  -2    7.90    2.00
   0  10  -2    2.40    8.50
   0  10  -2   14.20    4.40
   0  10  -2   13.10    8.00
   0 -10   2   10.80    5.90
  -1  10  -2    0.90    1.70
  -1  10  -2   15.00    7.70
  -1  10  -2   -2.20    7.30
  -1  10  -2    6.50    2.00
  -1  10  -2    3.80    3.30
  -1  10  -2   14.90    5.20
   1 -10   2   11.70    5.90
  -2  10  -2  609.04   33.70
  -2  10  -2  580.24   35.30
  -2  10  -2  563.24   34.90
  -2  10  -2  565.04   33.20
  -2  10  -2  572.34   32.00
  -3  10  -2  405.56   25.40
  -3  10  -2  434.26   27.60
  -3  10  -2  411.96   23.90
  -3  10  -2  450.55   26.00
   3 -10   2  441.66   27.30
  -4  10  -2 1890.21  105.09
  -4  10  -2 1858.21  102.99
  -4  10  -2 1821.22  103.59
   4 -10   2 1982.00  105.89
  -5  10  -2 1102.79   63.29
  -5  10  -2 1129.59   64.29
  -5  10  -2 1181.68   63.49
  -5  10  -2 1265.07   66.29
   5 -10   2 1213.68   64.29
   5 -10   2 1126.99   66.69
   5 -10   2 1092.39   64.29
  -6  10  -2  121.59   13.20
  -6  10  -2  101.39    7.50
  -6  10  -2  132.69   10.90
  -6  10  -2  121.19    8.00
   6 -10   2  133.29   10.00
   6 -10   2   94.39   10.50
   6 -10   2  130.09   14.10
  -7  10  -2   13.30    5.20
  -7  10  -2   21.20    3.30
  -7  10  -2   21.20   11.80
  -7  10  -2   13.80    2.80
  -7  10  -2   19.10   11.00
   7 -10   2   24.70    5.10
   7 -10   2   11.00    5.30
   7 -10   2   18.10    7.50
  -8  10  -2   26.40    3.20
  -8  10  -2   43.50   22.20
  -8  10  -2   25.00    3.80
  -8  10  -2   32.40   11.00
   8 -10   2   36.50    6.60
   8 -10   2   10.90    7.20
   8 -10   2   23.00    5.30
  -9  10  -2  212.58   19.50
  -9  10  -2  163.18   10.90
  -9  10  -2  202.78   18.00
  -9  10  -2  169.48   11.50
   9 -10   2  182.18   14.00
   9 -10   2  186.18   15.00
   9 -10   2  189.78   18.10
 -10  10  -2   45.60    4.20
 -10  10  -2   55.19   14.90
 -10  10  -2   51.79   13.10
 -10  10  -2   57.09    5.10
  10 -10   2   65.29    7.70
  10 -10   2   38.20    7.00
  10 -10   2   58.99   10.80
 -11  10  -2    5.90    2.60
 -11  10  -2    7.40   13.40
 -11  10  -2   38.60   14.60
  11 -10   2    4.70    6.30
  11 -10   2   -1.30    5.10
  11 -10   2    2.20    7.60
 -12  10  -2    4.00   13.60
 -12  10  -2    7.10    2.80
  12 -10   2    2.80    4.90
  12 -10   2    5.20    6.40
  12 -10   2    2.90    8.10
 -13  10  -2   20.10    6.30
  13 -10   2   23.20   11.40
  13 -10   2    7.60    6.60
 -14  10  -2   49.60   11.40
  14 -10   2   50.49   10.00
  14 -10   2   41.40    6.50
  13   9  -2  139.59   13.50
  13   9  -2  177.78   24.10
 -13  -9   2  129.49   14.70
  12   9  -2   60.49    8.10
  12   9  -2   92.59   18.80
  12   9  -2   87.09    9.50
 -12  -9   2  109.29   24.00
 -12  -9   2   66.79   11.80
  11   9  -2   10.80   15.70
  11   9  -2    8.90    4.80
  11   9  -2   14.00    7.60
  11   9  -2   10.50    6.60
 -11  -9   2   38.90   21.40
 -11  -9   2   22.70   10.20
 -11  -9   2   -0.20    8.70
  10   9  -2  -15.40   15.20
  10   9  -2    8.10    6.60
  10   9  -2   -3.10    5.00
  10   9  -2    2.50    4.10
 -10  -9   2    7.10   19.80
 -10  -9   2   -1.00    9.60
 -10  -9   2   -5.30    8.40
   9   9  -2  176.38   16.10
   9   9  -2  208.98   15.80
   9   9  -2  204.08   22.50
   9   9  -2  214.88   17.40
  -9  -9   2  237.78   27.00
  -9  -9   2  217.68   20.10
  -9  -9   2  153.18   18.20
   8   9  -2  314.67   21.60
   8   9  -2  350.76   29.90
   8   9  -2  317.07   21.20
  -8  -9   2  262.87   22.60
  -8  -9   2  363.66   35.50
   7   9  -2   72.29    7.60
   7   9  -2   70.69    8.10
   7   9  -2   61.19    7.90
   7   9  -2   88.69   22.60
  -7  -9   2   66.49    9.80
   6   9  -2   71.09    7.60
   6   9  -2   63.99    4.80
   6   9  -2   67.19    8.20
   6   9  -2   64.69    7.00
   6   9  -2   63.49   15.10
   6   9  -2   70.09   13.70
  -6  -9   2   80.49   16.80
   5   9  -2   92.59    8.00
   5   9  -2   89.39    6.10
   5   9  -2  115.39   16.10
   5   9  -2   91.59    9.10
   5   9  -2   93.19   14.20
   5   9  -2  104.29    9.10
   5   9  -2   93.89   10.00
  -5  -9   2   85.99   16.30
   4   9  -2  169.38   13.90
   4   9  -2  140.49   11.60
   4   9  -2  156.38   18.30
   4   9  -2  168.38   11.40
   4   9  -2  178.88   13.20
   4   9  -2  162.38    9.90
   4   9  -2  164.68   17.40
  -4  -9   2  156.58   18.00
   3   9  -2  183.78   18.00
   3   9  -2  190.48   11.50
   3   9  -2  200.88   12.70
   3   9  -2  194.38   14.00
   2   9  -2  641.24   39.70
   2   9  -2  703.93   37.40
   2   9  -2  595.34   36.30
   2   9  -2  674.33   36.90
   2   9  -2  622.44   39.20
   1   9  -2  935.21   51.59
   1   9  -2  873.31   53.19
   1   9  -2  875.91   52.89
   1   9  -2  968.50   51.29
   0   9  -2 2489.85  131.89
   0   9  -2 2371.86  132.59
   0   9  -2 2341.67  132.79
  -1   9  -2   70.19    5.00
  -1   9  -2   83.69    9.80
  -1   9  -2   76.09    6.40
   1  -9   2   53.29    7.70
  -2   9  -2   19.00    6.90
  -2   9  -2   11.20    3.80
  -2   9  -2   15.80    6.80
  -2   9  -2   14.40    2.10
  -2   9  -2    0.90    5.80
   2  -9   2    8.60    7.00
  -3   9  -2  154.68   15.00
  -3   9  -2  175.48   10.40
  -3   9  -2  185.08   12.70
   3  -9   2  177.48   14.40
  -4   9  -2  750.82   40.90
  -4   9  -2  724.73   41.90
  -4   9  -2  756.02   43.40
  -5   9  -2  702.03   38.40
  -5   9  -2  646.24   41.40
  -5   9  -2  677.93   37.30
  -5   9  -2  670.23   40.20
  -6   9  -2  365.16   19.80
  -6   9  -2  356.46   22.50
  -6   9  -2  305.37   25.40
  -6   9  -2  322.87   23.80
   6  -9   2  366.66   24.00
  -7   9  -2  649.14   37.20
  -7   9  -2  617.44   38.80
  -7   9  -2  603.54   33.90
  -7   9  -2  584.24   33.70
   7  -9   2  628.34   35.10
   7  -9   2  605.84   37.80
   7  -9   2  592.24   35.30
  -8   9  -2   42.30    4.10
  -8   9  -2   37.90   11.50
  -8   9  -2   35.40    3.50
   8  -9   2   49.70    5.90
   8  -9   2   26.20    6.00
  -9   9  -2  276.07   24.70
  -9   9  -2  235.18   13.80
  -9   9  -2  236.48   14.20
  -9   9  -2  259.27   20.60
   9  -9   2  221.88   16.30
   9  -9   2  232.78   17.20
   9  -9   2  218.98   20.10
 -10   9  -2   15.30    3.40
 -10   9  -2    5.90   10.20
 -10   9  -2   17.20   12.80
 -10   9  -2   10.80    2.60
  10  -9   2   24.30    8.90
  10  -9   2   11.50    6.00
  10  -9   2   26.50    6.30
 -11   9  -2   15.70   14.80
 -11   9  -2    5.90   10.30
 -11   9  -2    1.00    2.50
  11  -9   2   -7.30    7.50
  11  -9   2    7.40    5.90
  11  -9   2   -4.10    4.60
 -12   9  -2    1.20   12.80
  12  -9   2    2.80    4.70
  12  -9   2   -1.50    7.30
 -13   9  -2   70.09   15.50
  13  -9   2   44.00    6.50
  13  -9   2   61.59    7.90
  13  -9   2   45.30   10.30
  14  -9   2    5.60    5.10
  14  -9   2   10.10    6.40
  14   8  -2  119.89   17.90
  14   8  -2  118.49   12.10
 -14  -8   2   93.79   13.40
  13   8  -2  148.29   20.70
  13   8  -2  165.68   14.90
 -13  -8   2  174.68   18.80
  12   8  -2   62.59    9.60
  12   8  -2   79.49    9.90
  12   8  -2   73.79   17.90
 -12  -8   2   51.79   11.60
 -12  -8   2   80.49   11.90
  11   8  -2  136.99   19.30
  11   8  -2   88.59   27.10
  11   8  -2  108.99   13.30
  11   8  -2  119.59   12.70
  11   8  -2   94.29   10.10
 -11  -8   2  131.29   13.70
 -11  -8   2  124.69   23.30
  10   8  -2    2.90    4.40
  10   8  -2   10.90   21.60
  10   8  -2   24.40   15.90
  10   8  -2   -0.10    5.20
  10   8  -2   10.90    8.90
 -10  -8   2   27.40   19.70
 -10  -8   2   -0.70    8.80
 -10  -8   2   10.50    9.70
   9   8  -2  320.57   20.50
   9   8  -2  254.17   18.70
   9   8  -2  333.47   38.50
   9   8  -2  292.47   21.00
   8   8  -2  546.35   30.60
   8   8  -2  484.25   29.70
   8   8  -2  503.55   30.60
   8   8  -2  491.95   30.80
   8   8  -2  445.06   39.30
  -8  -8   2  485.65   33.00
  -8  -8   2  542.45   40.60
  -8  -8   2  486.45   31.60
   7   8  -2  279.07   19.60
   7   8  -2  327.07   26.80
   7   8  -2  312.97   19.80
   7   8  -2  298.97   18.70
   7   8  -2  282.17   19.70
  -7  -8   2  270.17   22.50
  -7  -8   2  354.16   30.90
   6   8  -2  103.49    9.10
   6   8  -2  101.59    8.30
   6   8  -2   96.19    8.90
   6   8  -2  104.79   10.00
   6   8  -2   91.09   13.70
   6   8  -2   95.99    6.20
  -6  -8   2  109.49   16.70
   5   8  -2  497.95   35.80
   5   8  -2  503.95   35.10
   5   8  -2  517.35   29.80
   5   8  -2  569.34   31.90
   5   8  -2  577.84   32.00
   5   8  -2  564.54   31.30
  -5  -8   2  526.75   37.40
   4   8  -2   20.10    4.90
   4   8  -2   30.20    2.60
   4   8  -2   42.90    9.60
   4   8  -2   26.60   10.10
   4   8  -2   32.30    4.20
  -4  -8   2   35.70   14.10
   3   8  -2   85.39    7.20
   3   8  -2   84.39   10.70
   3   8  -2   84.99   10.80
   3   8  -2   81.89    8.90
   3   8  -2   90.39    5.70
   2   8  -2  167.58   12.50
   2   8  -2  194.88   16.40
   2   8  -2  156.88   16.30
   2   8  -2  172.98   10.10
   2   8  -2  175.28   11.30
   1   8  -2 1655.03   85.39
   1   8  -2 1609.44   85.59
   1   8  -2 1467.05   86.59
   1   8  -2 1520.25   86.29
   1   8  -2 1472.75   84.29
   0   8  -2  152.68    9.80
   0   8  -2  156.68   15.40
   0   8  -2  129.79   10.60
   0   8  -2  150.98    8.80
  -1   8  -2  948.51   51.89
  -2   8  -2    8.10    6.30
  -2   8  -2    6.70    1.80
  -2   8  -2   17.60    6.30
  -2   8  -2    4.70    3.50
   2  -8   2    9.10    5.30
  -3   8  -2   -2.30    7.30
  -3   8  -2    4.10    3.80
  -3   8  -2    2.70    1.70
   3  -8   2   13.50    6.70
  -4   8  -2 2152.28  122.49
  -4   8  -2 2255.67  121.99
   4  -8   2 2232.38  122.89
  -5   8  -2 1903.71  113.89
  -5   8  -2 2148.19  113.49
  -5   8  -2 2047.50  112.19
   5  -8   2 2118.89  114.59
  -6   8  -2 1347.77   74.09
  -6   8  -2 1306.97   73.79
  -6   8  -2 1255.87   74.89
  -6   8  -2 1355.36   72.09
  -7   8  -2 1285.57   70.29
  -7   8  -2 1222.18   71.39
  -7   8  -2 1257.07   68.19
  -7   8  -2 1189.58   68.09
   7  -8   2 1259.37   71.49
   7  -8   2 1337.07   69.29
   7  -8   2 1169.78   69.19
  -8   8  -2  207.68   11.80
  -8   8  -2  197.48   20.60
  -8   8  -2  188.38   11.50
   8  -8   2  202.38   18.50
   8  -8   2  184.58   14.60
  -9   8  -2   34.30    3.50
  -9   8  -2   33.90    3.30
  -9   8  -2   37.60   13.10
  -9   8  -2   22.70    6.80
   9  -8   2   32.50    5.90
   9  -8   2   31.90    8.20
   9  -8   2   32.10    5.80
 -10   8  -2   45.10   13.30
 -10   8  -2   33.80    3.70
 -10   8  -2   23.00    8.50
 -10   8  -2   31.40    3.50
  10  -8   2   40.00    9.30
 -11   8  -2   19.30   13.10
 -11   8  -2    9.10    2.60
 -11   8  -2   13.80    7.50
  11  -8   2    3.90    4.70
  11  -8   2    2.00    6.70
 -12   8  -2   45.10   11.40
 -12   8  -2   26.60    7.90
 -12   8  -2   46.80   14.10
  12  -8   2   30.10    7.10
  12  -8   2   34.90    6.90
  12  -8   2   37.40    9.50
 -13   8  -2   30.70    8.60
 -13   8  -2   33.90   14.00
  13  -8   2   30.30    7.10
  14  -8   2    5.30    5.80
  15  -8   2    0.60    6.20
  14   7  -2  105.89   19.60
 -14  -7   2   80.09   12.70
  13   7  -2   77.69    8.90
  13   7  -2  110.89   11.90
 -13  -7   2  103.89   13.30
  12   7  -2  211.38   19.00
  12   7  -2  268.97   19.00
  12   7  -2  266.87   37.30
 -12  -7   2  228.28   21.60
  11   7  -2  314.77   21.30
  11   7  -2  287.37   21.20
  11   7  -2  352.06   31.00
  11   7  -2  257.47   35.10
 -11  -7   2  276.77   23.40
  10   7  -2   89.69   10.10
  10   7  -2  101.09    9.30
  10   7  -2   69.99   17.10
 -10  -7   2   91.49   12.10
 -10  -7   2   80.99   12.40
 -10  -7   2  103.79   20.80
   9   7  -2    3.80    5.00
   9   7  -2   -0.70    6.70
   9   7  -2   -5.70   18.10
   9   7  -2    2.40   13.60
   9   7  -2   -0.30    4.50
   9   7  -2   -1.50    5.50
  -9  -7   2   -5.80    8.40
  -9  -7   2   -8.30    9.30
  -9  -7   2  -10.10   16.10
   8   7  -2  253.57   24.20
   8   7  -2  265.07   28.50
   8   7  -2  220.98   15.90
   8   7  -2  262.57   27.50
   8   7  -2  202.38   16.50
   8   7  -2  207.38   14.80
   8   7  -2  224.38   16.50
  -8  -7   2  269.57   28.20
   7   7  -2    5.10    3.40
   7   7  -2    2.10    3.80
   7   7  -2   12.80   11.30
   7   7  -2    7.40   11.30
   7   7  -2    7.60   12.90
   7   7  -2    8.00    4.60
  -7  -7   2   14.00   13.30
   6   7  -2 1095.69   66.39
   6   7  -2 1165.18   63.69
   6   7  -2 1206.58   66.39
   6   7  -2 1057.89   64.29
  -6  -7   2 1142.19   67.49
   5   7  -2   28.80    5.00
   5   7  -2   42.70   10.20
   5   7  -2   45.40    8.90
   5   7  -2   36.50    2.80
   5   7  -2   28.40    4.20
   5   7  -2   27.20   10.90
   5   7  -2   15.80    8.60
  -5  -7   2   28.00   11.60
   4   7  -2  189.98   16.90
   4   7  -2  172.18   10.90
   4   7  -2  152.18    9.50
   4   7  -2  170.48   15.60
  -4  -7   2  172.38   19.50
   3   7  -2   58.89    4.40
   3   7  -2   65.09    7.50
   3   7  -2   52.99    9.40
   3   7  -2   66.79    5.60
   3   7  -2   61.29   10.40
  -3  -7   2   64.39   11.60
   2   7  -2   65.89    6.00
   2   7  -2   51.49   11.20
   2   7  -2   70.59    7.90
   2   7  -2   72.19    4.90
   2   7  -2   73.99    9.50
   1   7  -2  381.36   24.60
   1   7  -2  373.16   24.30
   0   7  -2  567.14   34.20
   0   7  -2  599.04   33.20
   0   7  -2  572.84   31.90
  -1   7  -2 1311.67   73.89
  -1   7  -2 1348.27   74.89
  -2   7  -2  467.65   25.90
  -3   7  -2  222.18   13.50
  -3   7  -2  206.08   15.60
  -3   7  -2  193.38   16.90
  -3   7  -2  200.38   11.90
   3  -7   2  214.38   15.40
  -4   7  -2  998.10   53.29
  -4   7  -2  917.41   54.59
   4  -7   2 1006.70   57.59
  -5   7  -2  619.54   33.10
  -5   7  -2  585.04   36.00
  -5   7  -2  603.44   37.80
   5  -7   2  587.64   35.70
  -6   7  -2 2216.38  131.29
   6  -7   2 2525.55  130.29
  -7   7  -2 1153.58   60.49
  -7   7  -2 1043.80   63.49
  -8   7  -2  963.70   56.39
  -8   7  -2  912.81   52.39
  -8   7  -2  975.90   52.39
   8  -7   2 1019.90   56.19
   8  -7   2  917.61   53.79
  -9   7  -2   46.80   11.80
  -9   7  -2   37.20    7.40
  -9   7  -2   43.50    3.60
  -9   7  -2   35.60    3.50
   9  -7   2   47.10    8.80
   9  -7   2   47.50    6.00
   9  -7   2   38.90    6.10
 -10   7  -2   52.89   13.20
 -10   7  -2   41.40    3.60
 -10   7  -2   27.00    8.10
  10  -7   2   31.40    6.00
  10  -7   2   42.90    6.20
  10  -7   2   47.40    9.20
 -11   7  -2   12.90    7.90
 -11   7  -2    6.60   12.50
  11  -7   2   29.50    8.70
  11  -7   2   13.40    5.70
  11  -7   2   12.30    5.00
 -12   7  -2   18.10    7.90
 -12   7  -2    4.80   13.20
  12  -7   2   11.30    6.20
  12  -7   2   24.70    8.90
 -13   7  -2   51.99   15.50
 -13   7  -2   44.60    9.40
  13  -7   2   70.99    7.20
  13  -7   2   59.09    8.20
  13  -7   2   64.59   11.90
 -14   7  -2   11.80    8.50
  14  -7   2    3.10    3.20
  14  -7   2    6.00    7.40
  14  -7   2    3.70    6.30
 -15   7  -2    3.50    8.50
  15  -7   2    2.70    6.20
  15   6  -2   -0.60    3.80
  15   6  -2   -0.40    4.40
 -15  -6   2    8.30    9.20
 -15  -6   2    0.00    9.60
  14   6  -2   72.29    9.20
  14   6  -2   49.40    7.10
 -14  -6   2   81.19   12.30
  13   6  -2  132.79   18.20
  13   6  -2  117.39   13.10
 -13  -6   2  137.19   14.10
 -13  -6   2  144.29   24.80
 -13  -6   2  102.59   14.40
  12   6  -2  626.14   52.89
  12   6  -2  578.04   40.70
  12   6  -2  510.65   33.90
 -12  -6   2  467.85   37.90
  11   6  -2  578.44   40.20
  11   6  -2  480.55   38.20
  11   6  -2  542.45   33.90
  11   6  -2  603.94   50.49
  11   6  -2  512.45   32.70
 -11  -6   2  529.95   35.50
 -11  -6   2  622.44   45.30
 -11  -6   2  570.24   36.50
  10   6  -2  412.36   26.90
  10   6  -2  395.66   25.00
  10   6  -2  414.76   34.10
  10   6  -2  395.36   41.80
 -10  -6   2  393.36   28.30
 -10  -6   2  434.06   36.90
 -10  -6   2  385.26   29.20
   9   6  -2  205.18   16.00
   9   6  -2  211.28   14.50
   9   6  -2  250.07   31.70
   9   6  -2  219.58   15.00
   9   6  -2  193.28   20.60
   9   6  -2  181.28   16.40
  -9  -6   2  202.88   18.50
  -9  -6   2  204.08   23.20
  -9  -6   2  170.88   20.60
   8   6  -2   72.59    7.90
   8   6  -2   65.49   15.80
   8   6  -2   82.79    9.80
   8   6  -2   54.99   17.20
   8   6  -2   67.29   13.60
   8   6  -2   67.49    7.60
   8   6  -2   64.39    6.80
  -8  -6   2   54.49    9.40
  -8  -6   2   69.99   16.10
  -8  -6   2   66.19   14.50
   7   6  -2  485.95   33.40
   7   6  -2  473.95   35.20
   7   6  -2  494.05   28.50
  -7  -6   2  485.65   34.90
   6   6  -2  362.06   21.20
   6   6  -2  390.76   27.00
   6   6  -2  335.57   22.20
  -6  -6   2  365.56   27.80
   5   6  -2  583.74   29.70
   5   6  -2  507.85   34.30
   5   6  -2  523.65   34.50
   5   6  -2  546.25   35.20
  -5  -6   2  513.45   35.60
   4   6  -2  196.88   11.50
   4   6  -2  195.38   18.40
   4   6  -2  192.68   18.50
   4   6  -2  202.38   16.90
   4   6  -2  225.38   13.50
  -4  -6   2  183.48   19.80
   3   6  -2   35.30    4.70
   3   6  -2   30.70    2.50
   3   6  -2   35.90    8.40
   3   6  -2   26.10    8.10
   3   6  -2   24.20    3.80
  -3  -6   2   35.10   10.00
   2   6  -2  633.04   34.10
   2   6  -2  605.54   36.90
   1   6  -2  552.34   33.10
   1   6  -2  564.94   30.70
   0   6  -2 1922.81  105.79
  -2   6  -2 2596.74  160.68
  -3   6  -2    8.80    6.30
  -3   6  -2    2.50    1.60
  -3   6  -2    5.70    6.80
  -3   6  -2    0.70    4.80
  -3   6  -2    1.30    2.90
   3  -6   2   -1.00    4.30
  -4   6  -2  208.68   18.80
  -4   6  -2  192.18   15.90
  -4   6  -2  208.68   12.10
   4  -6   2  243.78   15.60
  -5   6  -2  466.75   26.10
   5  -6   2  446.86   35.50
   5  -6   2  495.85   28.80
  -6   6  -2  390.96   22.40
  -6   6  -2  386.66   32.20
   6  -6   2  427.96   34.30
   6  -6   2  419.16   25.30
  -7   6  -2 1554.74   85.79
  -7   6  -2 1494.65   88.59
   7  -6   2 1548.15   95.99
   7  -6   2 1693.03   88.79
  -8   6  -2 1371.06   75.69
  -8   6  -2 1224.28   73.79
  -8   6  -2 1308.17   71.79
   8  -6   2 1371.06   86.09
   8  -6   2 1420.26   75.29
   8  -6   2 1232.28   72.99
  -9   6  -2  189.58   20.30
  -9   6  -2  159.18   16.00
  -9   6  -2  194.58   11.60
   9  -6   2  191.18   16.30
   9  -6   2  157.88   13.60
 -10   6  -2  127.09   12.30
 -10   6  -2  173.38   17.60
  10  -6   2  151.68   12.50
  10  -6   2  136.49   11.40
  10  -6   2  108.79   14.00
 -11   6  -2   12.90    7.80
 -11   6  -2   11.00   12.70
  11  -6   2   15.10    5.50
  11  -6   2   12.10    7.70
  11  -6   2    8.10    4.70
 -12   6  -2  145.99   16.20
  12  -6   2  121.69   10.70
  12  -6   2  138.79   13.10
  12  -6   2  123.99   14.80
 -13   6  -2   18.80    8.30
 -13   6  -2   20.70   14.30
  13  -6   2   19.80    6.50
  13  -6   2   29.00    8.80
  13  -6   2   17.60    4.50
 -14   6  -2   19.90   15.10
 -14   6  -2    3.60    8.30
  14  -6   2    4.70    6.20
  14  -6   2    6.30    3.90
  14  -6   2    0.00    7.20
 -15   6  -2   50.49    9.80
  15  -6   2   40.90    9.70
  15   5  -2    7.10    5.30
  15   5  -2    2.00    3.90
 -15  -5   2    2.10    9.50
 -15  -5   2    7.60   11.10
  14   5  -2   11.70    6.10
  14   5  -2   10.10    4.90
 -14  -5   2   39.60   21.00
 -14  -5   2   26.00   10.60
 -14  -5   2   13.50   10.10
  13   5  -2    4.90   28.90
  13   5  -2   62.89   12.80
  13   5  -2   55.89    7.80
  13   5  -2   36.10    6.30
  13   5  -2   55.09   14.80
 -13  -5   2   86.49   20.40
 -13  -5   2   32.10   11.00
  12   5  -2  181.98   16.90
  12   5  -2  182.98   14.30
  12   5  -2  201.88   33.20
  12   5  -2  227.08   26.00
 -12  -5   2  177.18   19.20
 -12  -5   2  196.08   21.20
 -12  -5   2  203.08   24.70
  11   5  -2  446.86   34.90
  11   5  -2  467.15   29.20
  11   5  -2  417.36   27.40
  11   5  -2  395.76   26.80
  11   5  -2  487.65   47.30
 -11  -5   2  424.06   37.60
 -11  -5   2  426.56   31.00
 -11  -5   2  451.05   30.40
  10   5  -2  291.77   19.90
  10   5  -2  324.97   28.70
  10   5  -2  310.07   22.00
  10   5  -2  360.26   39.90
 -10  -5   2  360.66   32.90
 -10  -5   2  292.07   23.00
   9   5  -2   97.79   15.50
   9   5  -2  105.09   11.00
   9   5  -2   88.89    9.10
   9   5  -2   74.19   21.30
   9   5  -2  116.69    9.30
  -9  -5   2   97.89   16.90
  -9  -5   2  111.89   11.50
   8   5  -2   37.20    4.90
   8   5  -2   53.79   12.10
   8   5  -2   32.40   14.60
   8   5  -2   39.90   15.40
  -8  -5   2   51.29   13.80
  -8  -5   2   20.00    9.20
   7   5  -2   51.79    6.20
   7   5  -2   23.40   10.00
   7   5  -2   42.40    4.90
   7   5  -2   46.30    6.10
   7   5  -2   31.50    4.60
   7   5  -2   30.00   11.30
   7   5  -2   31.70   13.70
  -7  -5   2   33.20   12.50
   6   5  -2 1127.89   66.09
   6   5  -2 1208.18   67.99
   6   5  -2 1220.48   63.79
   6   5  -2 1092.79   64.09
   6   5  -2 1141.59   67.79
  -6  -5   2 1068.39   66.79
   5   5  -2 1902.81  114.09
   5   5  -2 2020.00  113.59
   5   5  -2 2201.98  114.79
  -5  -5   2 2022.30  114.09
   4   5  -2  351.36   23.60
   4   5  -2  309.87   23.50
   4   5  -2  329.77   20.00
   4   5  -2  315.57   22.80
  -4  -5   2  355.96   24.90
   3   5  -2   17.40    7.30
   3   5  -2    7.80    2.50
   3   5  -2   11.40    5.10
   3   5  -2   11.00    7.00
   3   5  -2    5.90    5.80
   3   5  -2   10.50    3.20
  -3  -5   2   -2.60    8.00
   2   5  -2  642.64   37.30
   0   5  -2   37.80    4.60
   0   5  -2   53.39    6.10
  -1   5  -2 2843.02  164.88
  -2   5  -2  241.18   16.40
  -2   5  -2  242.48   15.90
  -2   5  -2  272.47   14.30
  -3   5  -2  281.27   15.70
  -4   5  -2 1017.00   59.49
   4  -5   2 1077.79   65.39
   4  -5   2 1187.38   61.49
  -5   5  -2  257.37   15.30
   5  -5   2  301.77   18.40
  -6   5  -2  873.81   51.79
  -6   5  -2  920.91   54.69
   6  -5   2 1020.80   54.39
   6  -5   2 1014.60   61.59
  -7   5  -2  874.31   52.79
   7  -5   2  930.41   60.89
   7  -5   2  924.41   52.49
  -8   5  -2  916.81   57.09
  -8   5  -2 1006.90   58.49
   8  -5   2 1028.90   57.69
   8  -5   2 1069.29   68.59
  -9   5  -2  742.93   44.60
  -9   5  -2  791.02   47.10
   9  -5   2  732.33   44.90
   9  -5   2  778.82   42.80
   9  -5   2  729.43   43.10
 -10   5  -2  232.38   19.50
 -10   5  -2  262.77   23.00
  10  -5   2  220.58   18.30
  10  -5   2  237.28   15.40
  10  -5   2  218.98   16.00
  10  -5   2  192.28   34.90
 -11   5  -2  202.68   17.80
  11  -5   2  165.78   13.60
  11  -5   2  159.58   12.30
  11  -5   2  167.98   16.40
 -12   5  -2    8.80   14.20
 -12   5  -2   -1.30    8.30
  12  -5   2   -0.60    6.50
  12  -5   2    4.20    5.60
  12  -5   2    1.30    3.80
 -13   5  -2   53.79   15.20
 -13   5  -2   52.39    9.60
  13  -5   2   37.70    6.90
  13  -5   2   26.10    9.10
 -14   5  -2   27.10   15.00
 -14   5  -2   34.90    9.00
  14  -5   2   20.70    8.40
  14  -5   2   24.60    6.50
  14  -5   2   14.70    4.70
 -15   5  -2    8.60   15.60
  15  -5   2    1.80    3.40
  15  -5   2    2.00    4.10
  15   4  -2   28.10    6.30
 -15  -4   2   39.10   10.40
 -15  -4   2   43.10   11.00
  14   4  -2    0.20    4.50
  14   4  -2   -1.80    4.10
 -14  -4   2   -4.20    9.80
 -14  -4   2   -7.90    9.30
 -14  -4   2   28.40   18.70
  13   4  -2    5.10    7.40
  13   4  -2   18.70   37.70
  13   4  -2    8.00    4.80
  13   4  -2   12.00   13.30
  13   4  -2    7.90    5.00
 -13  -4   2   14.30   10.40
 -13  -4   2    2.70    9.80
 -13  -4   2   17.30   16.90
  12   4  -2   59.99    9.60
  12   4  -2   63.19   14.70
  12   4  -2   54.09    7.40
  12   4  -2   62.49   28.70
  12   4  -2   62.29    9.90
  12   4  -2   60.29    7.80
 -12  -4   2   67.99   12.20
 -12  -4   2   45.60   11.20
 -12  -4   2   60.59   17.40
  11   4  -2  215.78   17.80
  11   4  -2  319.77   49.10
  11   4  -2  228.98   16.30
  11   4  -2  262.27   30.50
  11   4  -2  241.68   16.60
  11   4  -2  223.28   18.40
 -11  -4   2  249.68   22.70
 -11  -4   2  215.38   20.30
  10   4  -2  136.89   13.10
  10   4  -2  110.39   15.50
  10   4  -2   87.29   24.40
  10   4  -2  134.19   12.20
  10   4  -2  107.09   14.40
 -10  -4   2  121.69   18.70
 -10  -4   2  145.79   16.10
   9   4  -2  786.62   48.10
   9   4  -2  856.61   47.50
   9   4  -2  908.61   57.89
   9   4  -2  863.91   51.49
   9   4  -2  784.52   47.50
  -9  -4   2  778.32   49.40
  -9  -4   2  835.42   48.80
  -9  -4   2  851.41   52.89
   8   4  -2  643.84   38.10
   8   4  -2  605.54   46.00
   8   4  -2  648.14   41.90
   8   4  -2  680.73   38.40
  -8  -4   2  650.03   43.10
  -8  -4   2  674.33   38.90
   7   4  -2   30.40   10.20
   7   4  -2   45.40    5.70
   7   4  -2   37.40    5.30
   7   4  -2   33.20    4.40
   7   4  -2   32.40   12.50
   7   4  -2   46.90   11.70
  -7  -4   2   19.80   11.30
   6   4  -2   29.30    9.20
   6   4  -2   27.10    9.80
   6   4  -2   34.40    4.00
   6   4  -2   36.70    5.30
   6   4  -2   31.60    4.90
  -6  -4   2   22.00   10.80
   5   4  -2 1048.60   58.59
   5   4  -2  942.31   59.49
   5   4  -2 1047.40   59.69
   5   4  -2 1024.10   56.49
  -5  -4   2  995.50   59.09
   4   4  -2  227.28   17.70
   4   4  -2  175.08   18.40
   4   4  -2  197.18   17.20
  -4  -4   2  220.88   17.90
   3   4  -2   91.29    9.30
   3   4  -2   66.39    8.10
  -3  -4   2   79.19    9.40
   2   4  -2 1474.75   83.69
   2   4  -2 1527.15   84.29
  -2  -4   2 1566.04   84.19
   1   4  -2  442.86   26.00
  -2   4  -2  100.09    9.20
  -2   4  -2  113.59   11.80
   2  -4   2  116.99    8.90
   2  -4   2  101.59   12.80
  -3   4  -2  339.67   20.80
   3  -4   2  335.47   24.50
  -4   4  -2 2070.99  119.89
   4  -4   2 2300.97  123.89
  -5   4  -2  534.15   32.20
  -6   4  -2   32.90    7.70
  -6   4  -2   29.00    2.40
   6  -4   2   10.00   13.60
   6  -4   2   36.60    5.90
  -7   4  -2  994.70   60.09
   7  -4   2 1090.19   59.59
  -8   4  -2  385.76   26.60
  -8   4  -2  410.26   27.60
   8  -4   2  474.45   55.39
  -9   4  -2  698.43   40.30
  -9   4  -2  619.64   42.80
   9  -4   2  753.12   57.99
   9  -4   2  696.43   41.40
 -10   4  -2  910.41   51.59
 -10   4  -2  937.81   52.99
 -10   4  -2  906.21   54.59
  10  -4   2  869.01   53.19
  10  -4   2  839.62   50.89
  10  -4   2  936.91   50.69
 -11   4  -2  227.38   23.90
 -11   4  -2  180.48   15.50
 -11   4  -2  222.28   19.40
  11  -4   2  188.48   13.80
  11  -4   2  187.08   14.30
  11  -4   2  185.18   16.70
 -12   4  -2   70.19   10.90
 -12   4  -2   60.09   15.40
 -12   4  -2   51.99    7.90
  12  -4   2   62.19    9.60
  12  -4   2   48.20    7.40
 -13   4  -2   18.20    9.10
 -13   4  -2   31.80   15.40
  13  -4   2    7.70    5.60
  13  -4   2   13.50    7.60
 -14   4  -2    9.10   19.10
 -14   4  -2   12.70    8.80
  14  -4   2    4.70    4.20
  14  -4   2    1.70    8.30
  14  -4   2    8.80    5.70
 -15   4  -2   33.30    9.40
  15  -4   2   11.30    5.50
  15  -4   2   18.90    5.70
  15   3  -2    4.40    4.60
  15   3  -2    6.60    5.10
 -15  -3   2   21.90   10.50
 -15  -3   2    9.00    8.90
  14   3  -2   19.00    5.30
  14   3  -2   14.00    5.40
  14   3  -2   17.00    8.40
 -14  -3   2   19.10   17.50
 -14  -3   2   17.10    9.70
 -14  -3   2   27.30   10.80
  13   3  -2    9.30    6.90
  13   3  -2    9.60   28.30
  13   3  -2    3.10    6.80
  13   3  -2   -1.60    5.80
  13   3  -2    0.90    4.30
 -13  -3   2    3.90   10.00
 -13  -3   2    1.70   15.40
 -13  -3   2    3.50   14.20
  12   3  -2    6.40    4.40
  12   3  -2  -10.90   27.70
  12   3  -2    0.10    4.30
  12   3  -2   -0.70    5.90
  12   3  -2   -1.80   11.50
  12   3  -2   -1.00    6.90
 -12  -3   2   28.50   15.10
 -12  -3   2   -2.00   10.10
 -12  -3   2   -5.50    9.00
  11   3  -2  678.03   43.80
  11   3  -2  757.52   43.10
  11   3  -2  713.93   46.90
  11   3  -2  730.53   42.70
  11   3  -2  680.13   43.60
 -11  -3   2  781.22   50.09
 -11  -3   2  783.22   44.80
 -11  -3   2  751.52   45.70
  10   3  -2  495.95   34.50
  10   3  -2  432.46   29.90
  10   3  -2  499.25   44.60
  10   3  -2  474.05   28.70
  10   3  -2  504.55   28.80
 -10  -3   2  503.55   31.10
 -10  -3   2  462.55   32.30
 -10  -3   2  466.65   35.70
   9   3  -2  635.94   38.70
   9   3  -2  678.53   37.90
   9   3  -2  716.83   49.50
   9   3  -2  643.14   41.50
   9   3  -2  601.64   38.40
  -9  -3   2  672.73   39.20
  -9  -3   2  648.54   40.40
  -9  -3   2  652.03   43.80
   8   3  -2 1819.32   96.19
   8   3  -2 1677.43  101.59
   8   3  -2 1710.63   97.59
  -8  -3   2 1671.63   98.29
   7   3  -2  329.47   19.80
   7   3  -2  333.17   20.80
   6   3  -2  605.74   39.50
   6   3  -2  668.13   42.70
   6   3  -2  632.14   37.00
   6   3  -2  672.63   36.40
   6   3  -2  699.73   41.90
  -6  -3   2  576.14   40.20
   5   3  -2  132.89   16.20
   5   3  -2  115.59   14.10
   5   3  -2  139.39   15.30
   5   3  -2  134.29    9.80
  -5  -3   2  146.39   16.10
   4   3  -2  111.29   13.50
   4   3  -2  106.59    8.10
   4   3  -2  100.79    8.20
   4   3  -2  133.69   13.70
  -4  -3   2  115.69   11.20
   3   3  -2 3164.48  184.88
   3   3  -2 3581.64  185.48
   2   3  -2 2290.17  121.59
  -2  -3   2 2123.09  120.89
   1   3  -2 1691.13   98.09
  -1  -3   2 1842.22   96.69
   0   3  -2  252.87   15.30
  -1   3  -2 3639.04  196.38
   1  -3   2 3533.15  196.88
   2  -3   2 1349.56   76.59
  -3   3  -2 1420.76   82.89
   3  -3   2 1509.55   83.69
   4  -3   2  715.73   40.60
  -5   3  -2  114.29   11.30
   5  -3   2  125.59   17.60
   5  -3   2  104.39    9.50
  -6   3  -2  222.98   17.80
   6  -3   2  214.38   15.10
  -7   3  -2    5.80    7.70
   7  -3   2   15.50    4.60
   7  -3   2    8.50   14.40
  -8   3  -2  419.46   25.30
  -8   3  -2  397.06   28.20
  -8   3  -2  364.16   26.80
   8  -3   2  403.66   25.50
   8  -3   2  438.86   39.90
   8  -3   2  421.56   23.80
  -9   3  -2 1490.95   89.39
  -9   3  -2 1480.95   88.39
   9  -3   2 1674.53   86.69
   9  -3   2 1610.54   88.69
 -10   3  -2  508.55   34.70
 -10   3  -2  510.45   37.00
  10  -3   2  577.34   34.30
  10  -3   2  557.34   31.10
 -11   3  -2  430.16   32.40
 -11   3  -2  397.96   26.10
  11  -3   2  370.76   26.60
 -12   3  -2  124.59   14.40
 -12   3  -2  174.68   18.60
 -12   3  -2  180.48   20.00
  12  -3   2  153.38   15.50
  12  -3   2   95.59   61.29
  12  -3   2  142.99   13.10
 -13   3  -2   58.19    8.70
 -13   3  -2   59.79   16.80
  13  -3   2   46.30    8.20
  13  -3   2   37.70    6.70
  13  -3   2   66.89   10.30
  13  -3   2   -3.20   41.50
 -14   3  -2   14.10    5.70
 -14   3  -2   23.40    9.20
  14  -3   2   16.90    5.00
  14  -3   2   19.50    6.00
  14  -3   2   17.60   10.70
  14  -3   2    9.00    4.90
 -15   3  -2   32.10    9.70
  15  -3   2   20.10    7.50
  15  -3   2   14.00    4.80
  15  -3   2   18.80    5.10
  16   2  -2    2.70    4.60
  16   2  -2    4.40    4.50
 -16  -2   2   14.90   10.10
 -16  -2   2    2.80    7.30
  15   2  -2    0.50    4.40
  15   2  -2    0.90    4.40
 -15  -2   2    8.40   10.30
 -15  -2   2   -7.20    7.70
  14   2  -2   50.59    7.40
  14   2  -2   59.39   10.20
  14   2  -2   61.49   10.20
 -14  -2   2   39.10   10.00
 -14  -2   2   52.89   11.90
 -14  -2   2   71.29   18.30
  13   2  -2   70.79   32.70
  13   2  -2   77.29    8.50
  13   2  -2   83.39   10.90
  13   2  -2   79.09   10.80
 -13  -2   2   71.19   11.60
 -13  -2   2   94.19   17.50
  12   2  -2  173.48   33.70
  12   2  -2  130.19   11.40
  12   2  -2  127.59   14.00
  12   2  -2  130.29   19.80
  12   2  -2  145.69   11.40
 -12  -2   2  104.79   13.60
 -12  -2   2  147.79   20.00
  11   2  -2   10.50    4.10
  11   2  -2   -3.90    4.50
  11   2  -2   15.30    6.10
  11   2  -2    5.50    6.30
  11   2  -2    0.70   22.30
  11   2  -2    6.30    4.40
  11   2  -2   -1.50   10.10
 -11  -2   2   14.00   10.30
 -11  -2   2    3.30    8.40
 -11  -2   2    1.00   12.70
  10   2  -2  258.67   20.40
  10   2  -2  362.86   39.10
  10   2  -2  287.17   24.70
  10   2  -2  290.97   18.90
 -10  -2   2  353.46   31.70
 -10  -2   2  290.07   21.40
 -10  -2   2  307.07   23.50
   9   2  -2 1251.67   75.19
   9   2  -2 1306.57   73.79
   9   2  -2 1344.77   73.09
   9   2  -2 1340.27   81.89
  -9  -2   2 1345.17   73.89
  -9  -2   2 1229.98   76.19
   8   2  -2  970.30   64.59
   8   2  -2 1025.30   57.39
  -8  -2   2  923.71   59.99
  -8  -2   2 1082.59   57.39
   7   2  -2 1693.13   94.79
   7   2  -2 1564.34   90.49
  -7  -2   2 1576.14   91.19
   6   2  -2   15.40   10.70
   6   2  -2   15.20    9.30
   6   2  -2   23.10    9.30
  -6  -2   2   25.70    9.60
   4   2  -2 1059.99   59.79
  -4  -2   2 1008.80   58.59
   3   2  -2   71.99    6.10
  -3  -2   2   58.79    8.00
   2   2  -2  248.48   17.60
  -2  -2   2  244.08   17.70
  -2  -2   2  230.88   16.20
   1   2  -2  101.09    6.50
   1   2  -2  104.39   12.40
   1   2  -2  120.49    9.40
  -1  -2   2  102.09    9.80
   0   2  -2   52.89    7.20
   0   2  -2   55.49    4.60
  -1   2  -2  831.92   46.80
   1  -2   2  751.32   46.00
  -3   2  -2  653.53   38.60
   3  -2   2  700.83   42.00
  -5   2  -2  589.04   35.80
   5  -2   2  595.24   41.20
  -6   2  -2  705.53   44.60
   6  -2   2  716.83   50.39
   6  -2   2  802.92   42.90
  -7   2  -2   92.39   11.60
   7  -2   2   95.49   19.10
   7  -2   2   96.29    9.20
  -8   2  -2  151.18   13.20
  -8   2  -2  191.28   18.70
  -8   2  -2  176.58   17.90
   8  -2   2  146.59   12.40
   8  -2   2  148.09   11.10
  -9   2  -2  319.87   26.30
  -9   2  -2  321.17   24.00
   9  -2   2  317.57   22.70
   9  -2   2  362.06   22.60
 -10   2  -2  803.52   48.90
 -10   2  -2  762.22   50.79
 -10   2  -2  842.02   47.70
  10  -2   2  820.32   50.89
 -11   2  -2   66.59   11.30
 -11   2  -2   49.50   14.30
  11  -2   2   62.89   30.40
  11  -2   2   50.79    6.60
 -12   2  -2  260.47   27.70
 -12   2  -2  242.58   21.60
 -12   2  -2  222.18   18.80
  12  -2   2  215.88   18.50
  12  -2   2  222.28   16.40
 -13   2  -2   35.10   10.60
 -13   2  -2   30.30   14.80
 -13   2  -2   20.70   14.70
  13  -2   2   27.60    6.10
  13  -2   2   36.00   39.50
  13  -2   2   29.10    8.40
  13  -2   2   25.60    5.50
 -14   2  -2    6.60    9.40
 -14   2  -2    2.80    6.60
  14  -2   2    5.50    8.10
  14  -2   2   -3.10    5.20
  14  -2   2   -0.40    4.10
  14  -2   2    4.10    4.00
 -15   2  -2    3.20    8.40
 -15   2  -2   24.00   10.00
  15  -2   2    6.00    4.30
  15  -2   2    6.70    4.60
  15  -2   2   12.40    5.80
  16   1  -2    1.30    4.20
  16   1  -2   -3.50    4.00
 -16  -1   2    5.10    9.60
 -16  -1   2    5.20    6.80
  15   1  -2    2.40    4.10
  15   1  -2    1.10    4.20
 -15  -1   2   -3.40   23.70
 -15  -1   2    7.70   10.30
 -15  -1   2    0.90    7.00
  14   1  -2   52.39    7.10
  14   1  -2   57.29    7.50
  14   1  -2   59.49   10.20
  14   1  -2   39.80   40.90
 -14  -1   2   61.19   10.20
 -14  -1   2   33.90   11.20
 -14  -1   2   87.49   18.10
  13   1  -2  105.29    9.60
  13   1  -2  107.59   12.50
  13   1  -2   95.39   11.90
  13   1  -2   92.59   10.10
  13   1  -2   87.09   34.00
  13   1  -2   72.79    8.30
 -13  -1   2   71.89   16.90
 -13  -1   2   77.09   12.40
 -13  -1   2   84.99   11.60
  12   1  -2   37.30    5.70
  12   1  -2   26.30    5.90
  12   1  -2   25.70   36.30
  12   1  -2   26.80    5.90
  12   1  -2   35.80    8.30
 -12  -1   2   38.20   15.30
 -12  -1   2   40.40    9.60
 -12  -1   2   33.70   10.40
  11   1  -2  204.38   16.70
  11   1  -2  169.48   16.00
  11   1  -2  178.08   20.60
  11   1  -2  210.68   31.90
  11   1  -2  170.38   13.50
 -11  -1   2  202.98   21.00
 -11  -1   2  196.08   17.70
 -11  -1   2  212.78   20.30
  10   1  -2   12.40   19.30
  10   1  -2    4.70    5.30
  10   1  -2    8.00    3.80
  10   1  -2   10.60    3.90
  10   1  -2    4.40    4.20
  10   1  -2    8.70   16.40
 -10  -1   2   14.40    7.80
 -10  -1   2   -3.40    8.30
 -10  -1   2   18.40   18.20
   9   1  -2  301.77   20.60
   9   1  -2  266.27   19.70
   9   1  -2  331.87   23.40
  -9  -1   2  316.27   26.10
  -9  -1   2  333.27   23.10
  -9  -1   2  333.87   21.40
   8   1  -2  904.91   53.59
   8   1  -2  924.61   52.49
  -8  -1   2  943.51   54.99
  -8  -1   2  897.21   52.99
   7   1  -2  725.23   40.60
   7   1  -2  693.83   47.10
  -7  -1   2  675.93   42.90
   6   1  -2 1509.15   88.29
  -6  -1   2 1449.76   83.59
   5   1  -2  143.89   10.30
   5   1  -2  146.39   17.80
  -5  -1   2  133.29   15.00
   4   1  -2   14.30    7.30
   4   1  -2   14.90    7.40
  -4  -1   2   21.20    6.70
   3   1  -2    0.60    6.60
   3   1  -2   10.10    2.80
  -3  -1   2    8.70    6.10
   2   1  -2  621.84   37.60
  -2  -1   2  603.84   35.10
  -2  -1   2  630.54   36.60
  -1  -1   2  441.26   25.50
  -1  -1   2  413.06   24.00
   0   1  -2 1060.89   59.99
   0  -1   2 1047.50   60.39
  -1   1  -2    4.00    5.30
  -1   1  -2    8.90    2.40
   1  -1   2    9.30    7.20
  -2   1  -2   87.19    6.30
  -2   1  -2   90.19   10.30
  -3   1  -2   28.70    3.90
  -3   1  -2   14.30    8.70
   3  -1   2   33.00   10.80
   4  -1   2 4184.68  231.48
  -5   1  -2 1250.97   71.39
   5  -1   2 1274.57   75.29
  -6   1  -2 1508.45   86.99
   6  -1   2 1573.14   92.09
  -7   1  -2  267.27   21.10
   7  -1   2  212.98   15.60
   7  -1   2  277.77   30.10
  -8   1  -2  213.78   20.80
   8  -1   2  215.58   15.30
  -9   1  -2  372.56   29.00
  -9   1  -2  320.97   25.50
   9  -1   2  409.16   44.50
   9  -1   2  371.06   23.30
 -10   1  -2  264.17   22.10
 -10   1  -2  277.47   25.40
  10  -1   2  276.37   37.10
 -11   1  -2  338.77   24.60
 -11   1  -2  387.66   27.50
 -11   1  -2  333.07   30.50
  11  -1   2  391.26   50.99
  11  -1   2  349.96   24.10
 -12   1  -2  373.86   26.10
 -12   1  -2  419.96   29.20
 -12   1  -2  420.46   33.30
  12  -1   2  338.77   23.20
  12  -1   2  361.66   25.80
  12  -1   2  477.45   57.39
 -13   1  -2  254.67   20.50
  13  -1   2  271.27   60.49
  13  -1   2  248.88   20.50
  13  -1   2  290.27   18.70
  13  -1   2  259.67   18.40
 -14   1  -2   66.79   21.50
 -14   1  -2   32.10    8.60
 -14   1  -2   64.19   11.70
  14  -1   2   40.80    6.50
  14  -1   2   54.79    9.10
  14  -1   2   38.30    6.30
 -15   1  -2   -0.60   12.10
 -15   1  -2    0.30    6.20
  15  -1   2   -2.40    3.30
  15  -1   2    4.40    4.00
  16   0  -2   33.60    6.50
  16   0  -2   38.70    6.20
 -16   0   2   23.70    7.30
  15   0  -2    0.50    3.80
  15   0  -2   -1.60    9.30
  15   0  -2    0.40    4.20
 -15   0   2   19.50   16.40
 -15   0   2    0.00    6.80
 -15   0   2    1.40    9.90
  14   0  -2  142.69   17.20
  14   0  -2  144.69   12.50
  14   0  -2  145.99   13.00
  14   0  -2  180.78   42.30
  14   0  -2  153.28   15.90
  14   0  -2  163.78   14.10
 -14   0   2  131.69   14.80
 -14   0   2  191.48   19.80
 -14   0   2  194.58   22.90
  13   0  -2   13.90   11.30
  13   0  -2   17.50    6.00
  13   0  -2   31.10   29.60
  13   0  -2    8.70    4.90
  13   0  -2    9.40    4.70
 -13   0   2   31.20   16.50
 -13   0   2   31.60   10.40
 -13   0   2   -1.80    8.00
  12   0  -2   46.10    6.90
  12   0  -2   50.99    6.80
  12   0  -2   66.39   10.00
  12   0  -2   31.90   27.00
  12   0  -2   62.39    7.50
 -12   0   2   62.39   10.40
 -12   0   2   33.50   10.80
 -12   0   2   67.49   15.90
  11   0  -2  308.47   23.00
  11   0  -2  359.16   20.90
  11   0  -2  311.87   21.00
 -11   0   2  354.96   23.40
 -11   0   2  339.37   29.70
 -11   0   2  305.87   25.30
  10   0  -2    4.70    3.70
  10   0  -2   -0.70    8.50
  10   0  -2   -2.40    3.90
  10   0  -2    2.10    5.00
 -10   0   2   11.00   11.40
 -10   0   2    3.70    8.30
 -10   0   2   10.60    7.30
   9   0  -2  107.89   11.40
   9   0  -2  106.19    8.70
   9   0  -2   92.59    9.30
   9   0  -2   91.09   10.70
   9   0  -2  137.79   22.60
  -9   0   2  122.29   12.50
  -9   0   2  123.29   14.50
  -9   0   2  116.89   11.40
   8   0  -2   26.30   15.40
   8   0  -2   25.20    7.10
   8   0  -2   32.00    5.40
  -8   0   2   30.80    9.20
  -8   0   2   23.70    7.30
   7   0  -2 1619.64   94.19
  -7   0   2 1581.34   90.39
   6   0  -2 1611.24   92.99
  -6   0   2 1586.14   89.79
   5   0  -2  870.41   52.69
  -5   0   2  870.71   50.19
   4   0  -2  685.83   41.60
  -4   0   2  680.53   39.40
  -3   0   2   35.10    6.30
  -3   0   2   20.50    7.60
  -2   0   2   94.29    9.40
  -1   0   2 2061.69  113.69
   0   0  -2   51.59    3.80
   0   0   2   41.50    4.30
  -1   0  -2  679.83   39.00
   1   0   2  739.83   39.30
  -2   0  -2   93.19    6.90
   2   0   2   78.69   12.50
   2   0   2   95.69    8.00
   2   0   2   84.69    6.40
  -3   0  -2   73.19    5.80
  -3   0  -2   85.49    9.10
   3   0   2   83.29   12.40
  -4   0  -2  128.19   11.70
   4   0   2  102.79    8.00
  -5   0  -2  456.15   25.80
   5   0   2  446.56   26.10
   6   0   2   22.20   15.00
   6   0   2   16.70    4.10
  -7   0  -2  270.27   22.50
   7   0   2  286.77   18.00
   7   0   2  310.67   32.00
   7   0   2  263.77   19.80
  -8   0  -2  133.89   13.10
  -8   0  -2  135.19   12.80
  -8   0  -2  145.59   16.30
   8   0   2  120.09   10.80
   8   0   2  148.19   24.00
   8   0   2  153.58   14.40
  -9   0  -2   56.19    9.90
  -9   0  -2   54.59    8.20
  -9   0  -2   50.49   15.20
   9   0   2   67.39    7.70
   9   0   2   49.00   38.70
   9   0   2   47.80    5.60
 -10   0  -2  148.99   16.50
 -10   0  -2  160.08   19.70
  10   0   2  148.79   32.70
  10   0   2  128.59   11.20
  10   0   2  161.18   13.20
 -11   0  -2  289.37   24.60
 -11   0  -2  246.88   27.60
 -11   0  -2  267.77   21.20
  11   0   2  264.67   17.70
  11   0   2  254.67   40.00
  11   0   2  273.77   19.80
 -12   0  -2  567.84   36.80
  12   0   2  568.34   36.60
  12   0   2  554.34   34.20
  12   0   2  723.43   67.89
  12   0   2  616.14   35.30
 -13   0  -2  362.96   26.70
 -13   0  -2  440.06   33.60
  13   0   2  417.56   27.00
  13   0   2  383.16   26.80
  13   0   2  368.16   26.00
  13   0   2  344.97   24.70
  13   0   2  438.76   65.29
 -14   0  -2   49.99    9.70
 -14   0  -2   57.29   16.20
  14   0   2   48.90    6.40
  14   0   2   50.19    7.20
 -15   0  -2   76.89   12.40
  15   0   2   48.90    6.80
  16  -1  -2    2.90    4.80
  16  -1  -2   -1.10    3.90
 -16   1   2   -3.70    9.80
  15  -1  -2   13.40    4.80
  15  -1  -2   25.20    8.40
  15  -1  -2   26.70    6.40
  15  -1  -2    8.60    5.00
 -15   1   2   12.00    6.60
 -15   1   2   21.60   15.60
  14  -1  -2    4.70    6.90
  14  -1  -2    7.30    5.00
  14  -1  -2   16.30    5.70
  14  -1  -2   27.60   35.80
  14  -1  -2    8.60    4.70
 -14   1   2   21.00    7.40
 -14   1   2   25.30   15.50
 -14   1   2   21.90   10.00
  13  -1  -2    4.80    5.50
  13  -1  -2   -7.10   29.60
  13  -1  -2    8.50    7.90
  13  -1  -2    6.00    4.90
  13  -1  -2   -1.80    3.80
 -13   1   2   14.90    9.70
 -13   1   2    4.20    7.20
 -13   1   2    1.70   15.00
  12  -1  -2   24.00    5.10
  12  -1  -2   15.80    7.10
  12  -1  -2    3.60   27.10
 -12   1   2   37.80    9.90
 -12   1   2   36.60   14.70
 -12   1   2    9.80    7.90
  11  -1  -2  215.88   17.10
  11  -1  -2  231.98   33.90
  11  -1  -2  183.68   15.00
  11  -1  -2  211.88   14.30
 -11   1   2  192.88   19.40
 -11   1   2  227.58   22.70
 -11   1   2  236.68   24.50
  10  -1  -2   37.00    5.60
  10  -1  -2   43.10    7.00
  10  -1  -2   32.60   21.20
  10  -1  -2   38.40    5.30
 -10   1   2   35.20   12.00
 -10   1   2   44.70    8.00
 -10   1   2   45.70    9.10
   9  -1  -2  169.18   11.10
   9  -1  -2  128.19   13.10
   9  -1  -2  140.99   12.60
  -9   1   2  183.38   16.10
  -9   1   2  169.98   18.90
  -9   1   2  144.29   13.40
   8  -1  -2  136.89   20.50
   8  -1  -2  119.79   10.90
  -8   1   2  108.09   10.90
  -8   1   2  117.19   14.00
   7  -1  -2 1255.77   73.59
  -7   1   2 1138.19   68.49
   6  -1  -2 2323.27  128.99
  -6   1   2 2208.18  125.69
   5  -1  -2 1916.01  110.49
  -5   1   2 1968.60  107.69
   4  -1  -2  949.11   52.59
  -4   1   2  824.72   50.09
  -3   1   2 1787.62  100.09
  -2   1   2 1678.43   93.79
   1  -1  -2  118.89    7.80
  -1   1   2  113.49   10.70
   0   1   2 1257.07   71.99
  -1  -1  -2  463.75   26.40
   1   1   2  485.35   27.40
  -2  -1  -2  538.25   28.30
   2   1   2  466.15   29.40
  -3  -1  -2   39.10    4.00
   3   1   2   30.80    6.70
   3   1   2   44.70    4.20
   3   1   2   41.10   11.20
  -4  -1  -2  564.94   36.50
  -4  -1  -2  610.84   33.60
   4   1   2  579.14   35.70
   4   1   2  635.14   33.90
  -5  -1  -2   80.19    6.50
  -5  -1  -2   80.69   11.50
  -6  -1  -2   18.10    4.10
  -6  -1  -2   23.10    9.50
   6   1   2   14.20    6.20
   6   1   2   27.00   14.80
   6   1   2   18.30    3.90
  -7  -1  -2  537.75   38.70
   7   1   2  650.83   35.40
   7   1   2  573.04   36.40
   7   1   2  634.34   47.30
   7   1   2  655.43   36.00
  -8  -1  -2  189.88   16.30
  -8  -1  -2  185.68   20.40
  -8  -1  -2  170.38   15.00
   8   1   2  176.68   25.80
   8   1   2  171.18   16.80
   8   1   2  145.09   12.30
  -9  -1  -2   84.39   12.00
  -9  -1  -2  126.69   13.70
  -9  -1  -2   95.39   15.50
   9   1   2  116.69   27.00
   9   1   2  115.09   10.60
   9   1   2  103.09   12.60
 -10  -1  -2   -2.90   12.40
 -10  -1  -2    5.30    7.60
 -10  -1  -2    4.80    9.60
  10   1   2    5.30    4.20
  10   1   2   -1.60    4.80
  10   1   2    0.40   10.10
  10   1   2   -3.70   24.80
  10   1   2    0.70    3.50
 -11  -1  -2    5.10    8.10
 -11  -1  -2    2.20   10.90
 -11  -1  -2   17.80   14.40
  11   1   2   -1.80    4.80
  11   1   2    9.60    6.00
  11   1   2    2.40    4.20
  11   1   2    8.30   33.80
 -12  -1  -2  299.37   32.80
 -12  -1  -2  290.37   22.30
  12   1   2  268.37   18.60
  12   1   2  293.17   21.20
  12   1   2  253.27   20.00
  12   1   2  334.57   46.00
 -13  -1  -2  340.07   31.30
 -13  -1  -2  294.77   23.60
  13   1   2  260.97   50.09
  13   1   2  328.77   23.40
  13   1   2  321.27   21.20
 -14  -1  -2   49.30   10.30
  14   1   2   46.00    6.90
 -15  -1  -2   34.80    9.00
  15   1   2   35.30    6.20
  16  -2  -2   23.70    5.90
  16  -2  -2   12.50    5.30
  15  -2  -2    1.90    6.00
  15  -2  -2    1.20    7.00
  15  -2  -2    3.00    3.70
  15  -2  -2    3.70    4.90
 -15   2   2    7.10    9.10
 -15   2   2   14.90   14.90
  14  -2  -2   10.60    5.70
  14  -2  -2   25.10    8.80
  14  -2  -2   62.89   59.79
  14  -2  -2   24.30    6.40
 -14   2   2    9.70    6.60
 -14   2   2   19.30   10.00
 -14   2   2   36.20   16.50
  13  -2  -2   71.39   11.10
  13  -2  -2  126.29   36.40
  13  -2  -2   75.59    8.60
  13  -2  -2   82.79    8.90
 -13   2   2  115.69   19.00
 -13   2   2   68.39    9.20
  12  -2  -2    4.20   26.70
  12  -2  -2    4.30    6.60
  12  -2  -2    3.70    4.10
  12  -2  -2    3.50    5.40
 -12   2   2    0.20    9.20
 -12   2   2    4.90    6.80
 -12   2   2    3.90   14.50
  11  -2  -2  223.78   36.10
  11  -2  -2  239.08   15.20
  11  -2  -2  240.98   18.60
  11  -2  -2  242.78   15.70
 -11   2   2  248.48   18.20
 -11   2   2  210.88   20.20
 -11   2   2  232.68   26.00
  10  -2  -2  124.49    9.20
  10  -2  -2  120.19   25.00
  10  -2  -2  120.19   12.70
  10  -2  -2  108.29   10.90
 -10   2   2  131.19   20.30
 -10   2   2  106.29   11.70
 -10   2   2  130.49   12.80
   9  -2  -2   63.29    6.80
   9  -2  -2   83.69    7.00
   9  -2  -2   54.79   20.80
   9  -2  -2   80.79    9.70
  -9   2   2   63.79   12.20
   8  -2  -2   76.99    8.70
   8  -2  -2   90.49   18.60
   8  -2  -2  103.49    9.70
  -8   2   2  116.69   12.90
  -8   2   2   91.29    9.50
   7  -2  -2   25.40   13.90
   7  -2  -2   31.10    5.60
  -7   2   2   39.70    9.50
   6  -2  -2 1446.36   81.69
  -6   2   2 1302.27   77.59
   5  -2  -2  711.13   44.60
  -5   2   2  670.93   40.50
   4  -2  -2 4270.57  235.58
  -3   2   2 1114.29   66.39
  -3   2   2 1276.77   68.29
  -2   2   2 1695.23   94.69
  -1   2   2 1437.56   80.59
   0   2   2  818.12   47.80
   0   2   2  785.32   44.80
   1   2   2 1787.92  101.29
  -2  -2  -2   90.79    6.50
   2   2   2   60.39   13.20
   2   2   2   77.19    7.90
   3   2   2 1704.23   97.19
  -4  -2  -2  892.31   54.39
  -4  -2  -2  965.00   51.79
   4   2   2  972.80   53.49
   4   2   2  855.11   51.79
   4   2   2  981.40   51.59
  -5  -2  -2   61.09    5.10
  -5  -2  -2   50.79   10.90
   5   2   2   47.60    5.50
   5   2   2   35.00    8.00
   5   2   2   46.40   15.50
  -6  -2  -2  511.45   33.90
   6   2   2  488.35   29.20
   6   2   2  515.15   30.50
   6   2   2  538.15   40.50
  -7  -2  -2 1004.10   55.99
  -7  -2  -2  971.70   58.39
   7   2   2  957.10   54.69
   7   2   2  934.11   54.79
   7   2   2 1026.70   55.99
  -8  -2  -2  206.28   16.00
  -8  -2  -2  176.58   18.70
   8   2   2  175.08   13.10
   8   2   2  168.78   17.80
   8   2   2  198.28   14.80
  -9  -2  -2  372.66   27.20
  -9  -2  -2  406.16   32.40
  -9  -2  -2  413.66   26.10
   9   2   2  408.46   27.60
   9   2   2  385.76   23.00
   9   2   2  335.07   23.60
 -10  -2  -2  727.63   43.40
 -10  -2  -2  720.63   47.30
 -10  -2  -2  673.23   41.30
  10   2   2  660.93   40.50
  10   2   2  643.54   39.30
  10   2   2  670.03   40.20
 -11  -2  -2  122.39   15.00
 -11  -2  -2  101.39   18.80
  11   2   2   92.89   10.80
  11   2   2  106.99   12.30
  11   2   2  106.99   10.60
  11   2   2  101.19   34.30
  11   2   2  103.99   26.90
  11   2   2   94.89    9.10
 -12  -2  -2   62.49   11.20
 -12  -2  -2   53.29   13.40
 -12  -2  -2   61.19   16.70
  12   2   2   64.29    8.60
  12   2   2   56.69    7.00
  12   2   2   88.99   35.60
 -13  -2  -2  170.98   22.00
 -13  -2  -2  106.89   13.70
  13   2   2  106.79   10.60
  13   2   2  134.19   11.70
 -14  -2  -2   71.89   11.80
 -14  -2  -2  102.29   14.40
  14   2   2   74.39    8.80
 -15  -2  -2   92.29   12.30
  15   2   2  110.09   10.10
  16  -3  -2  120.59   10.00
  16  -3  -2   80.09    9.80
  15  -3  -2  259.77   18.30
  15  -3  -2  232.88   21.80
  15  -3  -2  239.38   18.00
 -15   3   2  291.97   31.20
  14  -3  -2   88.69    9.20
  14  -3  -2  102.19   12.60
  14  -3  -2   84.99    9.60
  14  -3  -2   72.39    8.60
 -14   3   2   97.89   17.80
 -14   3   2  101.99   11.90
  13  -3  -2    7.10    7.20
  13  -3  -2    5.20    4.20
  13  -3  -2   12.50    6.00
 -13   3   2    6.50   14.00
 -13   3   2    8.50    6.30
 -13   3   2   13.50    9.40
  12  -3  -2    7.40    7.20
  12  -3  -2    4.50    3.90
  12  -3  -2    3.90    5.40
  12  -3  -2    6.50    4.00
  12  -3  -2  -16.60   28.10
 -12   3   2    6.50    6.10
 -12   3   2    8.80    8.80
 -12   3   2   17.50   13.90
  11  -3  -2   14.00    6.40
  11  -3  -2   16.10   26.80
  11  -3  -2   18.20    4.40
 -11   3   2    9.70    8.20
 -11   3   2   16.20    6.20
 -11   3   2    9.90   12.70
  10  -3  -2  118.49   12.90
  10  -3  -2  142.69   29.10
  10  -3  -2  131.69    9.70
 -10   3   2  132.29   18.80
 -10   3   2  116.69   11.50
 -10   3   2  116.39   11.90
   9  -3  -2   36.30    6.40
   9  -3  -2   36.80    4.40
   9  -3  -2   26.70    5.30
   9  -3  -2    0.20   18.30
  -9   3   2   30.30   11.20
  -9   3   2   32.60    5.90
  -9   3   2   20.40    7.10
   8  -3  -2 1285.77   78.59
  -8   3   2 1191.48   71.09
   7  -3  -2   33.30    5.40
   6  -3  -2  299.97   19.70
   6  -3  -2  340.77   28.90
  -6   3   2  299.17   17.20
  -6   3   2  305.37   22.60
   5  -3  -2  614.74   45.60
  -5   3   2  668.43   35.80
   4  -3  -2 1369.26   78.09
  -4   3   2 1329.27   75.29
  -3   3   2 7038.70  384.86
  -2   3   2  176.58   14.60
  -2   3   2  159.38   14.30
   1  -3  -2  746.13   40.30
  -1   3   2  707.63   42.50
   0  -3  -2  296.77   17.60
   0   3   2  317.07   16.90
   0   3   2  274.97   21.20
   0   3   2  286.87   18.90
   1   3   2 2249.07  125.79
  -2  -3  -2   38.90    4.30
   2   3   2   35.90    3.90
   2   3   2   40.60   13.10
   2   3   2   38.20    7.30
   3   3   2  884.11   56.49
   3   3   2  933.11   50.59
  -4  -3  -2   91.69    7.10
   4   3   2   74.09    6.70
   4   3   2   68.99    5.70
   4   3   2   95.19   10.30
   5   3   2   56.99    5.70
   5   3   2   68.59    5.10
   5   3   2   48.10   10.20
   6   3   2   89.39    7.70
   6   3   2   71.29    6.70
   6   3   2   77.09    6.00
  -7  -3  -2   13.60    8.80
  -7  -3  -2   24.70   11.40
  -7  -3  -2   31.40    7.80
   7   3   2   23.40    4.10
   7   3   2   13.60   17.60
   7   3   2   24.90    4.80
   7   3   2   30.60    3.80
   7   3   2   23.50    8.30
  -8  -3  -2    4.10   12.50
  -8  -3  -2   19.10    7.80
  -8  -3  -2    4.50    8.90
   8   3   2   27.70   21.30
   8   3   2   14.60    4.10
   8   3   2   12.60    3.40
   8   3   2   10.10    9.20
   8   3   2   18.60    4.80
   8   3   2   12.30    5.60
  -9  -3  -2  972.30   55.79
  -9  -3  -2 1005.50   60.39
  -9  -3  -2  918.71   55.99
   9   3   2  957.40   54.19
   9   3   2  904.81   53.39
 -10  -3  -2   12.70   10.90
 -10  -3  -2    7.00    9.10
 -10  -3  -2    9.80   16.30
  10   3   2   18.30   27.80
  10   3   2    6.00    5.60
  10   3   2    3.70   12.10
  10   3   2    6.80    4.70
  10   3   2    4.80    4.40
  10   3   2   12.70    6.10
 -11  -3  -2   44.10   17.30
 -11  -3  -2   16.10    9.60
 -11  -3  -2   47.00   12.60
  11   3   2   25.60    5.30
  11   3   2   23.20    7.20
  11   3   2   42.90   13.80
  11   3   2   28.80    5.70
  11   3   2   66.09   32.80
 -12  -3  -2   17.30   18.10
 -12  -3  -2   29.90   10.30
 -12  -3  -2   36.80   17.80
  12   3   2   25.20    7.80
  12   3   2   24.70    6.40
  12   3   2   28.30   36.90
 -13  -3  -2   19.10    9.90
 -13  -3  -2   32.10   12.40
 -13  -3  -2   25.30   18.60
  13   3   2   35.50    5.60
  13   3   2   48.60    9.60
  13   3   2   42.60    7.60
 -14  -3  -2   41.30   12.30
 -14  -3  -2   39.30   11.00
  14   3   2   38.80    6.50
  16  -4  -2  116.99   13.50
  14  -4  -2   61.39    8.50
  14  -4  -2   65.49   11.00
 -14   4   2   86.29   11.30
 -14   4   2  104.29   17.40
  13  -4  -2   28.30    5.60
  13  -4  -2   44.40    7.50
  13  -4  -2   43.30    9.40
 -13   4   2   51.19    9.70
 -13   4   2   40.60   15.10
  12  -4  -2   15.90    7.10
  12  -4  -2   12.80    4.50
  12  -4  -2    4.10    5.60
 -12   4   2   12.60   13.40
 -12   4   2    8.10    8.80
  11  -4  -2   70.89    8.60
  11  -4  -2   89.19    8.90
  11  -4  -2   83.29   10.60
 -11   4   2   87.19   15.00
 -11   4   2   58.59   10.10
  10  -4  -2  207.08   15.90
  10  -4  -2  174.48   12.70
 -10   4   2  228.38   22.40
 -10   4   2  158.08   13.60
   9  -4  -2  191.18   15.20
   9  -4  -2  232.38   14.00
   9  -4  -2  193.28   29.40
   9  -4  -2  245.18   16.70
  -9   4   2  188.68   17.40
  -9   4   2  206.08   21.40
   8  -4  -2   18.10   16.80
   8  -4  -2   44.50    7.70
  -8   4   2   41.00    7.20
  -8   4   2   31.00   10.00
   7  -4  -2   54.19   16.00
   7  -4  -2   65.69    7.80
  -7   4   2   66.09    5.10
  -7   4   2   63.09   10.20
   6  -4  -2  370.16   21.80
   6  -4  -2  339.57   30.30
  -6   4   2  338.87   19.20
  -6   4   2  299.97   23.70
   5  -4  -2  453.05   34.80
  -5   4   2  435.76   29.30
  -5   4   2  475.05   25.50
   4  -4  -2 1088.99   62.19
  -4   4   2 1052.49   56.39
  -4   4   2  955.60   58.49
  -3   4   2 3780.72  238.08
   2  -4  -2  252.77   14.40
  -2   4   2  217.58   15.50
  -2   4   2  245.98   17.70
  -2   4   2  224.88   13.30
  -1   4   2 3224.88  177.28
   0  -4  -2    2.00    2.90
   0   4   2    3.40    3.20
   0   4   2   -2.00    5.80
   0   4   2   -2.20    5.80
  -1  -4  -2    2.40    2.80
   1   4   2    4.80    7.00
   1   4   2    5.20    3.40
   1   4   2    0.50    8.90
   1   4   2    9.40    2.90
  -2  -4  -2 1257.67   65.99
   2   4   2 1114.29   66.09
   2   4   2 1240.78   67.79
  -3  -4  -2   94.09    7.90
   3   4   2   93.09    8.70
   3   4   2   92.89   11.00
   3   4   2   94.79    7.20
   3   4   2   87.59   17.70
  -4  -4  -2  641.04   37.70
   4   4   2  680.33   38.40
   4   4   2  697.03   48.20
   4   4   2  697.53   41.10
  -5  -4  -2   85.89   13.50
   5   4   2   70.09   11.10
   5   4   2   67.29    5.30
   5   4   2   70.89   17.60
   5   4   2   60.69    6.70
  -6  -4  -2  412.86   30.70
   6   4   2  437.96   37.30
   6   4   2  409.06   25.90
   6   4   2  364.66   23.90
   6   4   2  381.56   23.80
   6   4   2  418.46   23.10
   6   4   2  405.96   29.00
  -7  -4  -2    4.50    9.20
  -7  -4  -2   11.10   12.80
   7   4   2   18.20    8.60
   7   4   2   11.50    3.20
   7   4   2    2.30   17.70
   7   4   2   12.00    4.50
   7   4   2    8.10    4.50
   7   4   2    4.80    2.90
  -8  -4  -2   16.50    8.50
  -8  -4  -2   27.10   18.00
  -8  -4  -2   15.40    9.60
   8   4   2   27.60   22.20
   8   4   2   28.20   10.30
   8   4   2   21.40    6.30
   8   4   2    8.60    3.50
   8   4   2   11.20    3.70
   8   4   2   11.20    5.00
  -9  -4  -2    2.50    8.40
  -9  -4  -2   -4.40   14.80
  -9  -4  -2   -1.80    9.70
   9   4   2    5.20    5.30
   9   4   2   19.50   26.30
   9   4   2    4.90    4.10
   9   4   2    5.70    3.60
   9   4   2   13.40   11.20
   9   4   2    7.60    6.80
 -10  -4  -2  262.77   22.60
 -10  -4  -2  278.77   24.30
 -10  -4  -2  292.77   31.60
  10   4   2  241.08   18.20
  10   4   2  228.48   17.50
  10   4   2  215.68   53.39
 -11  -4  -2    8.60    9.60
 -11  -4  -2   28.00   12.10
  11   4   2   13.10    5.20
  11   4   2   12.80    4.40
  11   4   2  -20.10   32.80
  11   4   2   15.60    6.80
  11   4   2   16.50   14.30
 -12  -4  -2   17.40   12.20
 -12  -4  -2    7.90    9.90
 -12  -4  -2   -1.40   17.80
  12   4   2    4.10    4.30
  12   4   2    9.70   14.50
  12   4   2    4.30    4.90
  12   4   2    6.00    6.30
  12   4   2   -0.10   37.60
 -13  -4  -2  -10.60   18.70
 -13  -4  -2    1.10   11.00
 -13  -4  -2    2.50   10.00
  13   4   2   -3.30    4.50
  13   4   2   -1.00    3.30
 -14  -4  -2   92.99   13.80
  16  -5  -2   97.39   10.00
  15  -5  -2   38.10    7.00
  15  -5  -2   61.79    8.10
 -15   5   2   56.99    9.90
  14  -5  -2  162.58   15.30
 -14   5   2  187.58   21.60
 -14   5   2  180.68   18.30
  13  -5  -2   68.99    6.80
  13  -5  -2   52.99    8.60
  13  -5  -2   54.99    9.30
 -13   5   2   59.09   16.20
  12  -5  -2  180.48   13.70
  12  -5  -2  203.28   15.90
  12  -5  -2  182.58   17.20
 -12   5   2  207.28   18.70
 -12   5   2  205.28   21.60
  11  -5  -2   26.30    8.20
  11  -5  -2   42.90    7.30
 -11   5   2   44.80    8.70
 -11   5   2   35.70   13.80
  10  -5  -2  147.49   11.60
  10  -5  -2  160.98   14.80
 -10   5   2  149.19   15.30
 -10   5   2  202.58   21.80
   9  -5  -2   13.70    3.90
   9  -5  -2    6.90    4.80
   9  -5  -2   13.40    5.80
   9  -5  -2   -4.20   21.00
  -9   5   2   15.20    6.60
  -9   5   2    7.60    2.20
  -9   5   2   13.60   11.40
   8  -5  -2  158.68   13.20
   8  -5  -2  173.38   25.70
   8  -5  -2  198.18   14.90
  -8   5   2  181.28   10.80
  -8   5   2  172.68   18.60
   7  -5  -2   18.40    4.50
   7  -5  -2    1.00   13.90
   7  -5  -2    8.40    3.20
   7  -5  -2    5.70    4.80
  -7   5   2   10.50    2.30
  -7   5   2   16.00    9.10
   6  -5  -2  147.39   12.40
   6  -5  -2  145.39   19.50
  -6   5   2  143.69   16.00
  -6   5   2  158.18    9.40
   5  -5  -2  172.18   12.40
  -5   5   2  155.08    9.60
  -5   5   2  132.19   19.80
  -4   5   2 4050.19  264.87
  -4   5   2 4288.07  272.27
  -3   5   2 1101.99   56.19
  -3   5   2  974.80   57.79
  -3   5   2  988.50   58.99
  -2   5   2 3353.36  184.68
  -1   5   2 1549.74   85.89
   0   5   2 2083.79  115.59
   0   5   2 2149.69  116.69
  -1  -5  -2   23.30    4.00
   1   5   2   14.30    3.20
   1   5   2   24.00    8.00
   1   5   2   24.60    8.20
   1   5   2   20.00    2.20
  -2  -5  -2  128.89   10.20
   2   5   2  143.49    9.90
   2   5   2  145.69   10.70
   2   5   2  169.18   20.90
  -3  -5  -2  432.36   24.30
   3   5   2  435.86   28.50
   3   5   2  378.46   33.80
  -4  -5  -2   22.40    4.20
   4   5   2   12.60    9.10
   4   5   2   19.30    2.80
   4   5   2   27.80    3.90
   4   5   2   -1.80   15.20
   4   5   2   12.70    5.10
  -5  -5  -2 1031.60   61.49
   5   5   2  935.91   56.09
   5   5   2 1092.89   66.39
   5   5   2  995.30   59.29
   5   5   2 1009.90   56.39
  -6  -5  -2  354.06   30.80
   6   5   2  376.76   23.00
   6   5   2  371.66   21.60
   6   5   2  370.16   22.50
  -7  -5  -2   14.30   14.60
  -7  -5  -2   17.40    8.80
  -7  -5  -2   22.70   10.10
   7   5   2   49.00   23.10
   7   5   2   11.70    3.40
   7   5   2   23.80    5.00
   7   5   2   16.20    5.60
   7   5   2   24.50    9.40
   7   5   2    9.40    4.10
  -8  -5  -2  147.89   16.90
  -8  -5  -2  118.49   19.60
   8   5   2  105.59   29.20
   8   5   2  156.18   13.90
   8   5   2  119.79   10.90
   8   5   2  119.09   14.90
   8   5   2  130.19    9.60
  -9  -5  -2   43.90   11.20
  -9  -5  -2   42.30   18.00
  -9  -5  -2   26.80   10.90
   9   5   2   55.39   21.60
   9   5   2   61.89    9.10
   9   5   2   40.20    6.10
   9   5   2   19.40   28.30
   9   5   2   33.70    5.20
 -10  -5  -2  218.58   26.70
 -10  -5  -2  198.38   20.30
 -10  -5  -2  179.28   18.00
  10   5   2  208.78   24.50
  10   5   2  212.58   18.10
  10   5   2  169.08   14.50
  10   5   2  255.77   41.90
 -11  -5  -2   49.60   12.70
 -11  -5  -2   39.90   21.10
 -11  -5  -2   29.00   11.20
  11   5   2   43.90   16.00
  11   5   2   65.59   37.40
  11   5   2   59.59    7.40
  11   5   2   54.29    8.00
 -12  -5  -2  111.59   14.50
 -12  -5  -2   67.39   22.50
 -12  -5  -2   71.39   13.20
  12   5   2   79.39    9.30
  12   5   2   86.59   16.50
 -13  -5  -2   -9.90   10.30
 -13  -5  -2   -6.30   10.20
  13   5   2   -0.60    3.00
  13   5   2   -5.30    4.80
 -14  -5  -2    1.40   10.60
 -14  -5  -2   -1.20    9.20
  14   5   2    2.20    5.30
  15  -6  -2  221.68   18.30
 -15   6   2  277.17   25.50
  14  -6  -2  183.38   13.80
  14  -6  -2  222.38   16.80
  14  -6  -2  168.68   18.50
 -14   6   2  234.88   18.70
  13  -6  -2  166.68   13.00
  13  -6  -2  163.68   17.20
 -13   6   2  224.68   24.70
  12  -6  -2   51.89    7.80
 -12   6   2   37.00    9.20
 -12   6   2   55.79   19.50
  11  -6  -2   41.50    6.10
  11  -6  -2   47.80    7.30
  11  -6  -2   49.50   10.00
 -11   6   2   52.19    9.10
 -11   6   2   60.29   14.40
  10  -6  -2   78.59   10.90
  10  -6  -2   83.59    8.90
  10  -6  -2   79.39    8.70
 -10   6   2   76.29    6.10
 -10   6   2   79.69   14.90
 -10   6   2   78.29    9.50
   9  -6  -2   98.09   10.90
  -9   6   2   95.09    6.70
   8  -6  -2   49.30    8.00
   8  -6  -2   41.70    6.10
  -8   6   2   28.60    6.90
  -8   6   2   38.60    3.60
  -8   6   2   48.10   11.10
  -8   6   2   37.40    3.90
   7  -6  -2    6.50   17.00
   7  -6  -2   -1.60    3.30
   7  -6  -2    6.30    5.10
   7  -6  -2   -2.10    4.40
  -7   6   2    1.50    9.60
  -7   6   2    1.80    1.90
  -7   6   2    2.60    2.30
   6  -6  -2  599.84   44.80
  -6   6   2  592.14   38.40
  -6   6   2  652.23   34.50
   5  -6  -2    3.50    4.40
  -5   6   2    8.60    8.50
   4  -6  -2   21.10    5.00
  -4   6   2   23.20    2.90
  -4   6   2   18.40    7.10
  -3   6   2 2064.79  116.89
  -3   6   2 2218.18  118.19
  -2   6   2 2189.88  124.09
  -2   6   2 2361.26  125.39
  -1   6   2 2046.90  111.19
  -1   6   2 1972.00  111.39
   0  -6  -2  481.95   28.30
   0   6   2  480.75   30.70
   0   6   2  499.05   29.90
   0   6   2  499.45   27.20
  -1  -6  -2  385.86   23.00
   1   6   2  399.76   26.50
   1   6   2  381.26   21.70
   1   6   2  403.76   25.10
  -2  -6  -2   79.09    6.70
   2   6   2   68.89   10.60
   2   6   2   77.59    8.40
   2   6   2   74.89    7.10
   2   6   2   66.89   10.80
   2   6   2   72.39    5.30
  -3  -6  -2  181.68   12.30
   3   6   2  180.18   10.90
   3   6   2  179.08   21.70
   3   6   2  202.78   12.60
   3   6   2  217.58   18.80
   3   6   2  171.08   13.20
  -4  -6  -2  153.58   11.60
   4   6   2  166.48   10.50
   4   6   2  142.39   20.30
   4   6   2  177.08   13.60
   4   6   2  164.58   11.60
   4   6   2  180.88   13.40
   4   6   2  184.38   17.20
  -5  -6  -2  898.21   57.19
   5   6   2  969.30   50.69
   5   6   2  848.52   53.69
   5   6   2  871.21   54.69
   5   6   2  939.81   50.49
   5   6   2  811.32   59.89
   5   6   2  888.41   51.59
  -6  -6  -2  125.59   14.80
  -6  -6  -2  146.49   20.20
  -6  -6  -2   97.59   12.70
   6   6   2  123.39   10.10
   6   6   2  124.89   12.90
   6   6   2  112.89    8.60
   6   6   2  139.99    9.70
   6   6   2  124.89   18.10
   6   6   2  125.19   12.20
   6   6   2  131.99   25.20
  -7  -6  -2  475.15   32.00
  -7  -6  -2  474.65   41.30
   7   6   2  500.55   32.50
   7   6   2  526.35   49.10
   7   6   2  461.35   35.40
   7   6   2  492.35   28.60
   7   6   2  448.36   27.80
   7   6   2  483.95   29.30
   7   6   2  480.85   28.60
  -8  -6  -2    8.00   17.90
  -8  -6  -2    8.50   10.40
  -8  -6  -2   -7.00    9.50
   8   6   2   23.10    5.70
   8   6   2   13.00    6.60
   8   6   2    2.60   14.50
   8   6   2   11.60    4.60
   8   6   2   20.70   26.10
   8   6   2   12.00    3.50
  -9  -6  -2  180.08   21.00
  -9  -6  -2  213.48   21.70
  -9  -6  -2  213.68   26.30
   9   6   2  217.08   18.00
   9   6   2  207.08   37.60
   9   6   2  184.88   14.20
   9   6   2  181.68   20.10
   9   6   2  208.18   15.40
 -10  -6  -2  113.79   14.70
 -10  -6  -2  109.29   14.90
  10   6   2  101.29   17.50
  10   6   2  123.19   11.80
  10   6   2  139.49   13.20
  10   6   2  108.69   10.90
  10   6   2  138.69   35.50
 -11  -6  -2   56.69   12.50
  11   6   2   67.79    7.90
  11   6   2   33.30   44.40
 -12  -6  -2   48.40   11.90
 -12  -6  -2   10.30   11.30
 -12  -6  -2   23.80   35.90
  12   6   2   36.40    7.00
  12   6   2   23.80    6.20
  12   6   2   45.50   16.00
 -13  -6  -2   53.99   12.50
  13   6   2   60.69    9.00
  15  -7  -2   56.59   11.80
 -15   7   2   52.69    8.30
 -15   7   2   34.40    8.80
  14  -7  -2  117.99   11.30
  14  -7  -2  143.09   15.90
 -14   7   2  160.68   12.60
  13  -7  -2  546.65   31.20
  13  -7  -2  446.86   30.20
  13  -7  -2  458.85   33.70
  13  -7  -2  461.55   29.70
 -13   7   2  572.84   38.30
 -13   7   2  546.35   31.40
  12  -7  -2  179.38   18.70
  12  -7  -2  224.98   17.10
  12  -7  -2  185.68   14.60
 -12   7   2  226.48   22.70
 -12   7   2  192.48   17.10
  11  -7  -2  229.18   17.20
  11  -7  -2  211.08   18.90
  11  -7  -2  221.78   15.40
 -11   7   2  240.68   22.70
 -11   7   2  208.28   13.00
 -11   7   2  207.98   17.80
  10  -7  -2   23.60    6.70
  10  -7  -2   30.70    5.40
  10  -7  -2   35.00    8.80
 -10   7   2   24.40    7.70
 -10   7   2   22.70   13.50
 -10   7   2   28.80    3.50
   9  -7  -2  351.36   26.50
  -9   7   2  367.26   29.60
  -9   7   2  380.26   21.10
  -9   7   2  356.46   20.70
   8  -7  -2   68.49    9.40
   8  -7  -2   77.79    8.00
   8  -7  -2   60.99    7.60
  -8   7   2   58.49   13.10
  -8   7   2   60.49    5.60
  -8   7   2   75.19    6.10
   7  -7  -2   17.70    4.30
   7  -7  -2   13.70    5.70
   7  -7  -2   10.90    5.10
  -7   7   2    9.30    2.90
  -7   7   2   10.70    2.50
  -7   7   2   15.10   10.20
  -7   7   2   18.10    4.70
   6  -7  -2  116.09   11.00
  -6   7   2  122.89    8.10
  -6   7   2  143.49   12.00
  -6   7   2  131.69   14.10
  -6   7   2  146.89   14.50
   5  -7  -2 1227.88   67.29
  -5   7   2 1238.08   65.19
  -5   7   2 1092.99   65.09
  -5   7   2 1166.28   67.19
  -5   7   2 1194.98   65.89
  -5   7   2 1228.88   69.09
   4  -7  -2    5.70    4.40
  -4   7   2   -0.30    7.60
  -4   7   2    4.90    3.60
  -4   7   2    8.20    4.20
  -4   7   2    3.80    2.30
   3  -7  -2  288.07   18.50
  -3   7   2  297.77   16.70
  -3   7   2  301.47   17.80
  -3   7   2  282.57   17.60
  -3   7   2  282.67   21.30
  -2   7   2 1425.56   74.29
  -2   7   2 1344.47   73.49
  -2   7   2 1251.97   75.59
  -1   7   2  686.33   41.90
  -1   7   2  737.03   39.00
  -1   7   2  691.13   39.80
   0  -7  -2  904.31   50.39
   0   7   2  944.91   49.40
   0   7   2  836.92   52.29
  -1  -7  -2 1645.54   91.59
   1   7   2 1633.14   93.59
   1   7   2 1709.93   90.79
  -2  -7  -2   26.60    4.90
   2   7   2   29.70    2.80
   2   7   2   23.40   10.20
   2   7   2   26.90    5.50
   2   7   2   27.20    4.30
  -3  -7  -2   12.00    4.30
   3   7   2    7.90    7.40
   3   7   2   -4.60    9.70
   3   7   2   20.10    5.40
   3   7   2    8.60    5.70
   3   7   2   16.70    3.00
   3   7   2   18.10    2.40
  -4  -7  -2   26.30    4.90
   4   7   2   22.90    2.80
   4   7   2   22.30    4.90
   4   7   2   22.30    7.10
   4   7   2   28.20    6.30
   4   7   2   28.60   10.90
   4   7   2   27.30    3.70
  -5  -7  -2  693.73   46.40
   5   7   2  546.15   52.39
   5   7   2  610.94   37.20
   5   7   2  639.84   37.70
   5   7   2  690.93   45.00
   5   7   2  665.13   38.90
  -6  -7  -2  342.97   34.10
  -6  -7  -2  289.97   24.40
  -6  -7  -2  238.18   21.90
   6   7   2  293.37   22.00
   6   7   2  282.67   19.70
   6   7   2  315.87   28.40
   6   7   2  287.27   17.90
   6   7   2  247.78   16.80
   6   7   2  330.77   34.50
  -7  -7  -2   94.19   21.00
  -7  -7  -2   84.59   12.60
   7   7   2   87.19   10.80
   7   7   2   75.69    8.20
   7   7   2   77.29    8.50
   7   7   2   74.39   15.10
   7   7   2   94.19   24.30
  -8  -7  -2   42.90   11.90
  -8  -7  -2   38.30   19.40
  -8  -7  -2   47.80   12.20
   8   7   2   43.30    5.60
   8   7   2   57.89    6.90
   8   7   2   67.39   14.50
   8   7   2   61.89   29.40
   8   7   2   55.29    8.60
   8   7   2   50.89    7.40
  -9  -7  -2    0.40   10.20
  -9  -7  -2    7.10   10.70
  -9  -7  -2   -6.00   19.40
   9   7   2   14.00   26.10
   9   7   2    5.00    3.40
   9   7   2    3.30    4.30
   9   7   2    0.50    7.40
   9   7   2    9.80   13.50
   9   7   2   -2.80    5.40
 -10  -7  -2  -13.80   20.40
 -10  -7  -2   11.10   10.30
 -10  -7  -2    7.40   11.30
  10   7   2   13.50   26.40
  10   7   2   -0.80   10.10
  10   7   2    5.10    4.80
  10   7   2   15.30   14.70
 -11  -7  -2    6.30   10.90
 -11  -7  -2   -1.20   21.10
 -11  -7  -2   -2.10   10.00
  11   7   2   10.70   16.70
  11   7   2    8.00    4.80
 -12  -7  -2   31.70   10.80
 -12  -7  -2   25.90   11.10
  12   7   2   59.09   16.60
  12   7   2   30.60    6.20
 -13  -7  -2   22.60   10.80
 -13  -7  -2   37.60   10.00
  15  -8  -2    8.50    4.10
  15  -8  -2   10.00    6.40
 -15   8   2   12.00    6.30
  14  -8  -2   91.79   10.10
  14  -8  -2  128.99   13.70
 -14   8   2  109.29   10.00
  13  -8  -2  129.59   13.90
  13  -8  -2   96.19   11.80
  13  -8  -2  103.19   13.40
  13  -8  -2  102.39   10.60
 -13   8   2  140.09   19.00
 -13   8   2  147.99   16.60
 -13   8   2  105.19    9.90
  12  -8  -2  537.85   34.00
  12  -8  -2  519.65   37.60
 -12   8   2  606.14   38.10
 -12   8   2  599.84   32.10
 -12   8   2  545.65   33.90
 -12   8   2  666.93   42.20
  11  -8  -2   36.70    6.20
  11  -8  -2   18.60    6.90
  11  -8  -2   25.80    8.10
 -11   8   2   24.60   12.00
 -11   8   2   37.40    6.80
 -11   8   2   26.70   14.70
 -11   8   2   26.80    3.60
 -11   8   2   30.00   11.80
  10  -8  -2  179.48   17.60
  10  -8  -2  198.08   15.60
  10  -8  -2  171.28   14.20
 -10   8   2  228.38   25.40
 -10   8   2  198.28   20.80
 -10   8   2  201.68   12.00
 -10   8   2  209.48   15.40
   9  -8  -2  121.79   11.20
   9  -8  -2  112.49   13.10
   9  -8  -2  130.69   13.10
  -9   8   2  102.49    8.90
  -9   8   2  105.59    9.70
  -9   8   2  130.89   14.60
  -9   8   2  116.49    8.70
  -9   8   2  112.29   16.70
   8  -8  -2   47.10    6.00
   8  -8  -2   43.30    6.80
   8  -8  -2   50.49    8.80
  -8   8   2   41.30    4.10
  -8   8   2   52.49    6.80
  -8   8   2   29.60   13.50
  -8   8   2   35.00   10.80
  -8   8   2   44.80    4.90
   7  -8  -2   36.70    6.20
   7  -8  -2   36.90    7.60
  -7   8   2   25.70   12.90
  -7   8   2   32.10    4.10
  -7   8   2   44.00    3.90
  -7   8   2   36.20    9.90
  -7   8   2   46.40    6.10
   6  -8  -2   33.50    6.80
  -6   8   2   47.30    4.30
  -6   8   2   41.20    3.90
  -6   8   2   51.19    6.10
  -6   8   2   33.70    9.60
   5  -8  -2   83.09    9.70
  -5   8   2   72.49    6.70
  -5   8   2   75.39    6.20
  -5   8   2   66.69    7.20
  -5   8   2   65.09    5.60
  -5   8   2   66.69   10.70
   4  -8  -2    1.40    4.50
  -4   8   2    3.40    2.10
  -4   8   2    3.60    2.50
  -4   8   2   -5.30    8.40
  -4   8   2    0.40    4.70
  -4   8   2    2.00    4.80
  -4   8   2   -0.30    4.00
   3  -8  -2   30.80    5.60
  -3   8   2   27.00    5.40
  -3   8   2   43.60    3.50
  -3   8   2   40.20    9.20
  -3   8   2   37.40    3.80
  -2   8   2   71.49    7.80
  -2   8   2  103.29    9.50
  -2   8   2   89.59   10.90
  -2   8   2   86.79    8.70
   1  -8  -2 1875.21  103.19
  -1   8   2 1826.32  103.09
  -1   8   2 1849.31  104.79
  -1   8   2 1908.51  102.39
  -1   8   2 1891.11  103.49
  -1   8   2 1905.81  103.19
   0   8   2 4430.86  242.78
   0   8   2 4419.56  242.78
   0   8   2 4509.45  244.68
  -1  -8  -2  881.81   48.60
   1   8   2  890.21   51.49
   1   8   2  834.92   48.50
   1   8   2  824.52   48.00
   1   8   2  890.11   48.70
  -2  -8  -2 1696.03   91.79
   2   8   2 1664.23   91.69
   2   8   2 1690.43   90.79
   2   8   2 1632.34   92.19
   2   8   2 1635.14   91.99
  -3  -8  -2  342.37   23.60
   3   8   2  398.76   29.10
   3   8   2  392.06   22.60
   3   8   2  359.06   23.50
   3   8   2  370.46   21.10
   3   8   2  384.66   24.10
  -4  -8  -2   22.70    5.30
   4   8   2   26.70   12.20
   4   8   2   21.30    3.20
   4   8   2   27.00    5.10
   4   8   2   14.40    4.00
   4   8   2   24.40    8.20
   4   8   2   25.70    6.50
  -5  -8  -2  245.68   18.60
  -5  -8  -2  287.37   31.10
   5   8   2  273.17   27.40
   5   8   2  259.77   16.60
   5   8   2  253.07   18.80
   5   8   2  262.17   21.20
  -6  -8  -2   12.20   17.50
  -6  -8  -2   20.70   10.00
  -6  -8  -2   18.80   10.20
   6   8   2   25.70    6.10
   6   8   2   19.90   14.80
   6   8   2   12.40    3.90
   6   8   2   17.10    4.70
  -7  -8  -2   70.79   22.10
  -7  -8  -2  113.89   22.80
  -7  -8  -2   91.79   13.10
   7   8   2  111.29   11.70
   7   8   2  104.99   10.60
   7   8   2  117.89    9.90
   7   8   2  106.49   15.00
  -8  -8  -2   12.10   10.10
  -8  -8  -2    8.20   10.80
  -8  -8  -2   13.00   20.10
   8   8   2   12.70    7.30
   8   8   2   19.80   13.30
   8   8   2    8.70    5.00
  -9  -8  -2   -0.80   10.10
  -9  -8  -2   16.50   11.00
  -9  -8  -2    5.40   20.70
   9   8   2    6.70    5.00
   9   8   2   17.80   14.90
 -10  -8  -2   -0.40   10.00
 -10  -8  -2    3.10   21.20
 -10  -8  -2   -6.80   10.10
  10   8   2    9.60   15.20
  10   8   2    3.90    4.60
  10   8   2   -7.10    8.90
 -11  -8  -2   10.30   21.70
 -11  -8  -2    7.80   10.50
 -11  -8  -2   -8.40    9.40
  11   8   2    0.00   16.80
  11   8   2   -0.10    4.50
 -12  -8  -2   34.40   13.50
 -12  -8  -2   18.00   10.00
  12   8   2   43.10   23.90
  12   8   2   21.20    6.10
  14  -9  -2   -1.60    6.90
  14  -9  -2    3.70    5.50
 -14   9   2    2.90    6.20
  13  -9  -2  146.19   12.60
  13  -9  -2  162.78   14.80
  13  -9  -2  138.99   16.50
 -13   9   2  168.28   13.90
  12  -9  -2  105.79   11.20
  12  -9  -2  104.29   14.40
  12  -9  -2  103.79   10.80
 -12   9   2  122.39   19.60
 -12   9   2   97.89    7.90
 -12   9   2  115.79   10.10
  11  -9  -2  130.79   12.50
  11  -9  -2  128.99   16.20
 -11   9   2  153.18    9.70
 -11   9   2  141.89   13.40
 -11   9   2  161.38   17.40
 -11   9   2  175.58   20.50
  10  -9  -2    5.70    4.90
  10  -9  -2    5.10    7.40
  10  -9  -2    7.70    6.50
 -10   9   2    5.80   15.10
 -10   9   2    7.20    2.90
 -10   9   2    5.50    6.10
 -10   9   2   28.80   13.00
   9  -9  -2  244.18   20.70
   9  -9  -2  249.38   17.90
   9  -9  -2  287.77   18.80
  -9   9   2  255.07   15.20
  -9   9   2  270.57   28.20
  -9   9   2  238.18   15.70
  -9   9   2  274.77   23.30
  -9   9   2  239.98   18.00
   8  -9  -2    2.60    4.70
   8  -9  -2   10.20    7.40
   8  -9  -2   10.70    6.10
  -8   9   2    8.60    3.00
  -8   9   2   10.20   11.30
  -8   9   2   -0.30    5.50
  -8   9   2    6.80    3.60
   7  -9  -2   60.49    7.80
   7  -9  -2   34.90    8.40
  -7   9   2   43.20    7.10
  -7   9   2   58.39    4.60
  -7   9   2   44.50    5.10
  -7   9   2   65.99   12.40
   6  -9  -2   50.99    7.00
  -6   9   2   67.29    7.10
  -6   9   2   55.09   11.80
  -6   9   2   57.89    5.30
  -6   9   2   46.70    4.40
   5  -9  -2   -2.00    5.00
   5  -9  -2    4.80    5.00
   5  -9  -2   -4.20    3.80
  -5   9   2    4.90    2.40
  -5   9   2   -0.10    4.80
  -5   9   2    5.40    4.50
  -5   9   2    1.60    3.10
   4  -9  -2  522.65   29.30
  -4   9   2  442.86   28.90
  -4   9   2  467.05   31.70
  -4   9   2  505.95   27.00
  -4   9   2  487.65   28.30
  -4   9   2  434.36   26.70
   3  -9  -2    4.20    4.60
  -3   9   2    9.50    5.20
  -3   9   2   10.10    5.30
  -3   9   2   14.80    9.70
  -3   9   2    8.60    5.70
  -3   9   2    3.20    2.30
   2  -9  -2   30.60    5.40
  -2   9   2   30.00    3.60
  -2   9   2   33.10    9.30
  -2   9   2   18.80    5.60
  -2   9   2   27.40    7.40
   1  -9  -2 1012.70   55.39
   1  -9  -2  935.71   54.59
  -1   9   2  922.71   54.09
  -1   9   2 1061.19   57.99
  -1   9   2  967.50   54.89
  -1   9   2  977.90   54.99
  -1   9   2 1012.40   53.89
   0  -9  -2  272.07   17.60
   0   9   2  270.77   22.10
   0   9   2  268.27   17.50
   0   9   2  261.47   15.40
   0   9   2  250.47   15.20
   0   9   2  267.17   17.90
  -1  -9  -2  989.00   52.29
   1   9   2  941.71   50.89
   1   9   2  931.21   52.19
   1   9   2  847.12   51.39
   1   9   2  896.21   52.49
   1   9   2  961.00   55.89
  -2  -9  -2  392.06   23.90
   2   9   2  386.36   24.10
   2   9   2  405.56   25.20
   2   9   2  355.36   22.00
   2   9   2  393.66   22.10
   2   9   2  406.16   23.50
  -3  -9  -2  626.24   35.90
   3   9   2  671.63   42.70
   3   9   2  589.14   35.70
   3   9   2  642.44   37.90
   3   9   2  643.14   36.80
   3   9   2  650.73   34.70
   3   9   2  574.84   34.70
   3   9   2  632.04   35.90
  -4  -9  -2   -1.30    5.20
   4   9   2    5.70    9.10
   4   9   2    1.30    6.20
   4   9   2   -1.80   12.70
   4   9   2    3.30    3.30
   4   9   2    3.90    4.20
   4   9   2   -1.70    3.30
  -5  -9  -2   16.10   17.10
  -5  -9  -2    6.70    6.80
   5   9   2   -5.40   13.70
   5   9   2    1.50    6.90
   5   9   2    7.40    5.00
   5   9   2   -1.00    9.60
   5   9   2    0.50    3.80
  -6  -9  -2  148.59   16.40
  -6  -9  -2  204.18   24.50
   6   9   2  156.28   14.70
   6   9   2  196.08   13.40
   6   9   2  200.08   16.80
  -7  -9  -2   39.10   11.10
  -7  -9  -2   62.49   12.20
  -7  -9  -2   51.29   20.60
   7   9   2   63.69   14.60
   7   9   2   77.19    9.70
   7   9   2   58.49    7.30
  -8  -9  -2  216.28   37.60
   8   9   2  228.58   18.20
   8   9   2  196.08   15.70
  -9  -9  -2  116.89   14.30
  -9  -9  -2  108.19   23.40
   9   9   2   96.69   10.70
   9   9   2  114.19   21.70
   9   9   2  107.09   11.90
 -10  -9  -2  -13.30   37.30
 -10  -9  -2  -13.70   10.50
 -10  -9  -2   15.70    9.90
  10   9   2    1.70    9.10
  10   9   2    2.40    4.80
  10   9   2    8.60   15.80
 -11  -9  -2   49.50   10.70
  11   9   2   61.99    7.70
  11   9   2   76.99   18.90
 -12  -9  -2   27.80    9.00
 -12  -9  -2   25.60    9.20
  12   9   2   31.60   15.60
  14 -10  -2    1.40    6.40
  14 -10  -2    1.70    5.00
 -14  10   2    8.70    6.20
  13 -10  -2   56.49    7.30
 -13  10   2   61.09    8.20
  12 -10  -2  183.98   15.90
  12 -10  -2  142.19   18.00
 -12  10   2  231.78   27.70
 -12  10   2  162.88   14.40
 -12  10   2  172.28   11.20
  11 -10  -2  173.78   18.90
  11 -10  -2  224.18   17.00
  11 -10  -2  190.98   15.00
 -11  10   2  199.68   12.50
 -11  10   2  195.68   15.70
 -11  10   2  213.98   21.70
 -10  10   2  733.33   39.50
 -10  10   2  742.13   45.30
 -10  10   2  653.63   41.10
   9 -10  -2  177.88   13.30
   9 -10  -2  138.59   15.10
   9 -10  -2  183.48   16.80
  -9  10   2  134.69   10.40
  -9  10   2  169.58   14.40
  -9  10   2  151.18   11.20
   8 -10  -2   13.70    5.50
   8 -10  -2    6.80    7.70
   8 -10  -2   20.20    7.00
  -8  10   2   21.10    4.30
  -8  10   2    5.00   12.70
  -8  10   2    8.80    5.70
   7 -10  -2  119.39   10.90
   7 -10  -2  115.99   13.90
  -7  10   2  136.99   16.60
  -7  10   2  116.29   10.70
  -7  10   2  123.19    9.50
  -7  10   2  110.19    8.50
   6 -10  -2   34.20    8.10
   6 -10  -2   26.70    6.70
   6 -10  -2   38.40    5.90
  -6  10   2   37.80    8.10
  -6  10   2   31.60   12.00
  -6  10   2   26.30    4.60
   5 -10  -2  139.19   10.70
   5 -10  -2  114.09   11.90
   5 -10  -2  134.29   13.10
  -5  10   2  127.29    9.60
  -5  10   2  127.29   11.10
  -5  10   2  116.19    8.60
  -5  10   2  123.49   10.50
  -5  10   2  116.19   14.90
   4 -10  -2   13.90    5.20
   4 -10  -2    3.50    4.40
   4 -10  -2    1.60    5.40
  -4  10   2    8.50    3.70
  -4  10   2    8.80    6.30
  -4  10   2    9.00    2.70
  -4  10   2    7.00    5.70
  -4  10   2    4.10   10.50
   3 -10  -2  917.91   51.69
  -3  10   2  934.81   50.89
  -3  10   2  932.11   49.80
  -3  10   2  895.11   53.89
  -3  10   2  847.02   49.50
  -3  10   2  869.21   50.79
   2 -10  -2    1.90    5.40
  -2  10   2    0.30    6.10
  -2  10   2    8.60    3.40
  -2  10   2    6.90    5.60
  -2  10   2    1.20    6.70
  -2  10   2    5.80   10.80
  -2  10   2   -1.20    2.60
   1 -10  -2    3.60    5.40
  -1  10   2    1.90    2.60
  -1  10   2    8.50    5.10
  -1  10   2    2.90    6.60
  -1  10   2    1.70    5.80
  -1  10   2    0.80    3.10
  -1  10   2    4.20   11.50
   0 -10  -2   42.70    7.30
   0  10   2   49.99    4.90
   0  10   2   48.30   11.70
   0  10   2   49.60    8.30
   0  10   2   49.99    7.10
   0  10   2   52.09    4.40
  -1 -10  -2   19.70    6.40
   1  10   2   25.90    3.80
   1  10   2   13.90    7.70
   1  10   2   19.00    3.20
   1  10   2   31.20    7.10
   1  10   2   12.30   11.30
   1  10   2   32.50    6.30
  -2 -10  -2  674.43   40.40
   2  10   2  712.43   40.70
   2  10   2  714.13   38.80
   2  10   2  712.43   40.60
   2  10   2  736.43   46.00
   2  10   2  673.73   41.90
   2  10   2  679.13   38.70
  -3 -10  -2  459.25   26.50
   3  10   2  440.26   26.50
   3  10   2  466.95   27.30
   3  10   2  392.06   24.60
   3  10   2  455.15   24.80
   3  10   2  420.46   29.30
   3  10   2  402.46   33.60
   4  10   2   58.79    7.00
   4  10   2   59.99    5.80
   4  10   2   53.39   12.00
   4  10   2   72.09    8.80
   4  10   2   45.40   16.00
  -5 -10  -2   97.59   21.50
  -5 -10  -2   85.69   10.60
   5  10   2   93.29   18.60
   5  10   2   79.49   14.00
   5  10   2   94.49   10.20
  -6 -10  -2   37.50   18.90
  -6 -10  -2   24.60   10.10
   6  10   2    3.90   29.10
   6  10   2   29.10   13.00
   6  10   2   29.50    8.00
   6  10   2   18.20    5.60
  -7 -10  -2   28.90   11.00
   7  10   2   71.89   16.00
   7  10   2   42.80    9.20
   7  10   2   38.60    6.60
  -8 -10  -2   56.29   20.80
  -8 -10  -2   33.10   10.40
   8  10   2   65.39    9.10
   8  10   2   44.00    7.10
   8  10   2   68.29   17.00
  -9 -10  -2   36.60   21.80
  -9 -10  -2   16.70    9.20
  -9 -10  -2   34.10   11.40
   9  10   2   24.80    9.20
   9  10   2   28.10   15.60
   9  10   2   20.70    6.30
 -10 -10  -2   10.50    9.20
 -10 -10  -2   10.30    8.90
  10  10   2   13.10    5.50
  10  10   2   21.10   16.10
 -11 -10  -2  -12.90    7.00
 -11 -10  -2   14.40    8.20
  11  10   2   -0.70    4.80
  11  10   2   -5.10   16.00
  13 -11  -2    1.50    6.30
  13 -11  -2    3.00    6.80
 -13  11   2   -3.60    2.70
 -13  11   2   -9.40    6.30
  12 -11  -2  117.79   21.80
  12 -11  -2   97.79   10.70
 -12  11   2  100.89    7.60
 -12  11   2   81.49    9.60
  11 -11  -2  257.17   19.60
 -11  11   2  223.68   18.10
 -11  11   2  240.68   24.40
 -11  11   2  247.88   14.90
  10 -11  -2  539.05   32.60
  10 -11  -2  493.95   35.60
 -10  11   2  554.24   32.80
 -10  11   2  576.74   38.00
 -10  11   2  547.15   30.50
   9 -11  -2  299.37   21.40
  -9  11   2  288.97   20.80
  -9  11   2  300.87   17.80
  -9  11   2  304.27   18.50
  -9  11   2  299.57   27.20
   8 -11  -2  460.45   28.30
   8 -11  -2  407.76   30.20
   8 -11  -2  481.15   27.90
  -8  11   2  441.76   28.10
  -8  11   2  438.46   25.40
  -8  11   2  445.66   25.90
  -8  11   2  397.26   37.00
   7 -11  -2  242.28   17.60
   7 -11  -2  208.38   19.50
  -7  11   2  242.68   14.10
  -7  11   2  218.88   14.90
  -7  11   2  217.28   17.40
  -7  11   2  202.18   20.90
   6 -11  -2   34.40    8.60
   6 -11  -2   35.50    6.00
  -6  11   2   33.40    7.20
  -6  11   2   45.50   13.70
  -6  11   2   43.40    6.00
   5 -11  -2  180.38   15.00
   5 -11  -2  174.18   14.00
   5 -11  -2  197.08   16.80
  -5  11   2  202.28   12.20
  -5  11   2  209.18   13.40
  -5  11   2  200.98   15.50
  -5  11   2  173.38   19.30
   4 -11  -2   96.69   10.50
   4 -11  -2   71.39    9.60
   4 -11  -2   76.19    7.90
  -4  11   2   77.89    9.50
  -4  11   2   95.49    8.40
  -4  11   2   73.99   13.90
  -4  11   2   76.89    8.60
   3 -11  -2   10.90    6.00
   3 -11  -2   12.00    4.70
   3 -11  -2   13.70    6.40
  -3  11   2   -3.60    7.10
  -3  11   2    1.90    3.90
  -3  11   2   10.90   12.20
  -3  11   2    5.50    6.30
  -3  11   2    9.30    3.10
  -3  11   2   12.90    9.00
   2 -11  -2   40.60    8.00
  -2  11   2   40.60    8.60
  -2  11   2   37.30    7.20
  -2  11   2   30.40    4.90
  -2  11   2   43.70    4.30
  -2  11   2   30.70   12.90
  -1  11   2   10.60    6.20
  -1  11   2    9.50   11.10
  -1  11   2   16.80    3.30
  -1  11   2    1.00    5.90
  -1  11   2   13.10    8.10
  -1  11   2   -5.00   10.40
   0 -11  -2   12.00    6.80
   0  11   2   26.90    3.50
   0  11   2   26.50    6.80
   0  11   2   19.80    8.70
   0  11   2   15.40    5.20
   0  11   2   14.20   13.80
  -1 -11  -2   86.59    9.70
   1  11   2   67.89   11.40
   1  11   2   69.19    8.80
   1  11   2   85.39    6.80
   1  11   2   72.59    6.40
   1  11   2   80.29   16.40
  -2 -11  -2  736.23   42.80
   2  11   2  750.92   43.50
   2  11   2  733.33   48.70
   2  11   2  692.13   41.00
   2  11   2  739.33   45.50
   2  11   2  753.32   41.30
   2  11   2  780.92   43.20
  -3 -11  -2  304.47   19.50
   3  11   2  326.47   21.00
   3  11   2  275.27   17.10
   3  11   2  284.77   24.80
   3  11   2  252.07   25.70
   3  11   2  288.97   17.90
  -4 -11  -2 1011.90   64.49
   4  11   2 1007.00   59.79
   4  11   2  984.30   56.89
   4  11   2  953.80   62.89
  -5 -11  -2   78.99   20.20
  -5 -11  -2   65.09    9.40
   5  11   2   67.99    7.80
   5  11   2   81.09   15.40
   5  11   2   71.89   18.00
   5  11   2   95.09   10.70
  -6 -11  -2   15.10    8.80
  -6 -11  -2    9.20   20.20
   6  11   2   22.90    7.80
   6  11   2   20.30   17.40
   6  11   2   14.80   13.70
   6  11   2    5.90    4.60
  -7 -11  -2    1.50   18.50
  -7 -11  -2   -0.10    8.60
   7  11   2   -2.10    4.00
   7  11   2    4.50   15.90
   7  11   2   -3.50    7.10
  -8 -11  -2   48.30   21.90
  -8 -11  -2   27.70    8.90
   8  11   2   40.50   16.60
   8  11   2   34.40    6.70
  -9 -11  -2   63.39   10.30
   9  11   2   78.09    8.70
 -10 -11  -2  -14.10    7.20
  10  11   2   -7.30   18.30
  10  11   2    0.30    4.70
  10  11   2    2.20   15.00
  13 -12  -2   33.50    6.40
  13 -12  -2   45.20    8.40
 -13  12   2   45.90    7.30
 -13  12   2   38.50    3.90
 -12  12   2   92.59    7.30
 -12  12   2   85.39    9.90
  11 -12  -2   49.99    8.80
  11 -12  -2   38.90   10.70
  11 -12  -2   53.69   10.00
  11 -12  -2   38.70    7.10
 -11  12   2   53.19    4.90
 -11  12   2   36.00    7.30
  10 -12  -2  170.08   18.40
  10 -12  -2  176.48   15.00
  10 -12  -2  219.28   18.20
 -10  12   2  217.08   12.60
 -10  12   2  178.68   20.70
 -10  12   2  197.58   16.00
   9 -12  -2  237.38   21.30
   9 -12  -2  259.87   18.60
  -9  12   2  267.97   19.30
  -9  12   2  268.57   17.10
  -9  12   2  288.67   16.40
  -9  12   2  330.27   26.90
   8 -12  -2   85.29   10.00
   8 -12  -2   92.79   10.20
   8 -12  -2   80.79   13.60
  -8  12   2   82.89    7.60
  -8  12   2   58.79   15.70
  -8  12   2   78.09    7.50
  -8  12   2   89.39    9.60
   7 -12  -2  367.86   23.00
   7 -12  -2  305.87   22.10
  -7  12   2  350.86   19.80
  -7  12   2  304.17   22.40
  -7  12   2  371.76   29.60
  -7  12   2  331.57   20.90
   6 -12  -2   17.70    5.90
   6 -12  -2   15.00    7.20
   6 -12  -2   18.40    8.00
  -6  12   2   20.40   15.20
  -6  12   2   29.00    6.00
  -6  12   2   15.90    3.70
  -6  12   2   30.20    7.30
   5 -12  -2    8.50    7.10
   5 -12  -2   15.50    6.30
   5 -12  -2   12.90    5.60
  -5  12   2   12.80    3.50
  -5  12   2    5.50    6.80
  -5  12   2    8.10    5.30
  -5  12   2   30.40   13.40
   4 -12  -2    4.90    7.00
   4 -12  -2    7.50    6.20
   4 -12  -2   17.20    7.80
  -4  12   2   15.50   13.50
  -4  12   2    8.40    3.40
  -4  12   2    9.10    8.90
  -4  12   2   13.70    7.30
  -4  12   2   12.00    5.10
   3 -12  -2    1.30    4.80
   3 -12  -2    3.90    7.30
  -3  12   2    1.40    3.10
  -3  12   2   -4.10    4.50
  -3  12   2   -1.00   13.20
  -3  12   2   -1.70    6.40
  -3  12   2    4.00    8.60
   2 -12  -2   12.50    7.40
  -2  12   2    6.20    6.70
  -2  12   2   12.10    9.20
  -2  12   2  -16.70   11.50
  -2  12   2    2.40    3.20
  -2  12   2    2.80    5.00
  -2  12   2   -0.50   11.10
   1 -12  -2  110.29   11.50
  -1  12   2   86.69   13.00
  -1  12   2   76.29    9.70
  -1  12   2  105.99    7.70
  -1  12   2   90.49    7.70
  -1  12   2  110.69   17.50
   0 -12  -2    9.50    7.50
   0  12   2    2.80    4.40
   0  12   2    1.20    6.70
   0  12   2    6.10    3.40
   0  12   2   10.80   13.90
   0  12   2   15.20   10.40
  -1 -12  -2   44.60    8.60
   1  12   2   32.70    4.40
   1  12   2   39.20    5.50
   1  12   2   27.70   11.60
   1  12   2   21.70   15.30
   1  12   2   54.09    7.90
  -2 -12  -2   95.09   10.30
   2  12   2   74.49   17.10
   2  12   2   73.19   14.60
   2  12   2   91.29    8.10
   2  12   2  104.09    8.30
   2  12   2  114.49   10.80
   3  12   2  324.97   23.40
   3  12   2  355.66   28.80
   3  12   2  352.56   31.80
   3  12   2  343.27   20.20
  -4 -12  -2  317.87   34.10
   4  12   2  292.17   30.50
   4  12   2  292.87   21.30
   4  12   2  293.17   27.40
  -5 -12  -2  455.35   40.00
   5  12   2  440.66   34.40
   5  12   2  368.96   37.60
   5  12   2  456.75   28.70
  -6 -12  -2   24.10   19.60
  -6 -12  -2   26.80    8.80
   6  12   2   56.09   19.00
   6  12   2   21.20    5.70
  -7 -12  -2    0.20    7.50
  -7 -12  -2    7.30   20.40
   7  12   2   17.30   15.40
   7  12   2    1.50    7.50
   7  12   2    2.00    4.30
  -8 -12  -2   -0.10    7.10
   8  12   2   18.10   16.00
   8  12   2    4.50    4.60
   8  12   2   11.00    8.40
  -9 -12  -2    6.30    7.30
   9  12   2    2.00   15.30
   9  12   2   19.30   12.80
   9  12   2    4.30    4.70
  12 -13  -2  130.79   14.50
  12 -13  -2   95.99   11.20
 -12  13   2  114.69    8.10
 -12  13   2   99.59   10.10
  11 -13  -2    4.20    5.00
  11 -13  -2    5.70    7.20
 -11  13   2   -2.50    6.30
 -11  13   2    3.10    3.20
  10 -13  -2  190.68   17.90
  10 -13  -2  184.98   15.90
 -10  13   2  137.29   14.80
 -10  13   2  177.68   11.60
   9 -13  -2  131.19   16.40
   9 -13  -2  141.69   14.80
   9 -13  -2  173.18   15.00
   9 -13  -2  149.49   13.30
  -9  13   2  160.28   10.50
  -9  13   2  146.39   12.50
  -9  13   2  127.09   12.40
   8 -13  -2  222.98   17.20
   8 -13  -2  266.57   18.60
   8 -13  -2  262.97   21.00
  -8  13   2  269.67   25.90
  -8  13   2  225.88   16.80
  -8  13   2  211.68   18.10
  -8  13   2  248.68   14.90
   7 -13  -2  364.86   22.60
   7 -13  -2  300.37   24.50
   7 -13  -2  296.87   25.20
  -7  13   2  334.87   28.50
  -7  13   2  326.37   21.30
  -7  13   2  324.67   22.00
   6 -13  -2  171.88   15.00
   6 -13  -2  184.38   17.50
  -6  13   2  159.78   10.70
  -6  13   2  136.39   19.00
  -6  13   2  124.49   12.60
  -6  13   2  147.49   13.70
   5 -13  -2    8.00    5.40
   5 -13  -2   -0.90    6.20
   5 -13  -2    2.40    9.40
  -5  13   2    5.60    6.30
  -5  13   2    7.00    3.50
  -5  13   2    6.10    6.50
  -5  13   2    6.00   13.80
   4 -13  -2   18.20    5.90
   4 -13  -2   15.50    8.30
  -4  13   2   17.10    3.90
  -4  13   2   15.70    7.00
  -4  13   2    9.80    6.70
  -4  13   2   17.20   14.30
   3 -13  -2   57.99   10.00
   3 -13  -2   59.89    6.90
  -3  13   2   57.79    5.40
  -3  13   2   51.69    8.70
  -3  13   2   33.50   11.40
  -3  13   2   42.20   15.50
   2 -13  -2   29.20    9.10
  -2  13   2   42.00    4.60
  -2  13   2   16.80   26.20
  -2  13   2   32.10   11.60
  -2  13   2   40.00    8.20
   1 -13  -2   93.99   11.50
  -1  13   2   66.29   13.50
  -1  13   2   82.29   17.80
  -1  13   2   84.19    7.80
  -1  13   2  100.39   10.00
   0 -13  -2   10.90    7.80
   0  13   2    8.00    6.80
   0  13   2   -4.10    5.90
   0  13   2    7.90    3.60
   0  13   2    5.20   14.20
   0  13   2    9.00   11.30
  -1 -13  -2    1.50    7.60
   1  13   2    8.80    6.40
   1  13   2   10.00   14.50
   1  13   2   12.80   12.50
   1  13   2   -0.90    3.50
   1  13   2    8.80    7.20
   2  13   2   31.80    4.60
   2  13   2   31.70    8.00
   2  13   2   26.70   16.60
   2  13   2   43.00    7.00
   2  13   2   24.90   13.20
  -3 -13  -2   74.49   20.70
   3  13   2   86.49    8.40
   3  13   2   72.59   15.80
   3  13   2  113.69   19.50
   3  13   2   70.89    9.90
   3  13   2   93.79    7.70
  -4 -13  -2  127.09   23.00
   4  13   2  135.99   18.60
   4  13   2  136.19   20.80
   4  13   2  154.58   13.20
  -5 -13  -2   77.59   10.70
   5  13   2  118.89   11.20
   5  13   2  106.59   26.50
   5  13   2  100.39   17.50
  -6 -13  -2  241.38   27.90
   6  13   2  195.98   18.10
   6  13   2  221.08   24.00
  -7 -13  -2    3.80    7.00
   7  13   2   16.40    8.20
   7  13   2    4.90    5.20
   7  13   2   19.30   15.50
  -8 -13  -2    3.90    6.50
   8  13   2   -9.40   15.40
   8  13   2    9.40   17.30
  11 -14  -2   19.00    6.20
  11 -14  -2   13.50    7.20
 -11  14   2   17.90    6.90
  10 -14  -2   19.30    6.20
 -10  14   2   33.70    4.30
 -10  14   2   33.10    7.50
   9 -14  -2   86.59   15.10
   9 -14  -2   71.19    9.40
  -9  14   2   63.69    8.90
  -9  14   2   70.29    6.30
   8 -14  -2  444.46   33.80
   8 -14  -2  340.87   23.70
   8 -14  -2  388.06   24.80
  -8  14   2  359.76   23.80
  -8  14   2  385.26   24.70
   7 -14  -2  415.76   25.90
   7 -14  -2  430.56   28.50
  -7  14   2  420.86   23.30
  -7  14   2  366.46   25.40
  -7  14   2  422.06   33.10
  -7  14   2  339.47   26.00
   6 -14  -2  369.06   25.40
   6 -14  -2  302.07   21.80
   6 -14  -2  373.86   22.90
  -6  14   2  344.67   23.00
  -6  14   2  347.47   20.10
  -6  14   2  311.87   23.10
  -6  14   2  328.87   31.00
   5 -14  -2   56.19    7.80
   5 -14  -2   81.09   11.70
  -5  14   2   79.79    7.20
  -5  14   2   45.00   16.90
  -5  14   2   77.69    9.40
  -5  14   2   64.69    9.00
   4 -14  -2   82.39    8.70
   4 -14  -2   83.19   11.50
  -4  14   2   76.79   14.10
  -4  14   2   69.09    9.80
  -4  14   2   75.09   16.70
   3 -14  -2    3.50    5.10
   3 -14  -2   -3.20    7.90
  -3  14   2    1.90    8.20
  -3  14   2    4.30    3.50
  -3  14   2   13.40   12.00
  -3  14   2    5.90    7.40
  -3  14   2   21.90   15.20
   2 -14  -2    2.20    8.20
   2 -14  -2   -0.50    4.90
  -2  14   2    3.90    3.80
  -2  14   2    3.60   14.10
  -2  14   2    1.00    7.10
  -2  14   2   10.10   12.60
  -2  14   2   -3.10    6.90
   1 -14  -2   16.80    8.70
  -1  14   2    3.00    3.60
  -1  14   2    4.90   12.90
  -1  14   2   11.30    6.90
  -1  14   2   -3.30    7.10
  -1  14   2   -2.70   14.70
   0 -14  -2  171.88   16.20
   0  14   2  137.99   20.30
   0  14   2  105.69   17.30
   0  14   2  150.78   14.10
   0  14   2  133.89   10.20
   0  14   2  171.78   17.60
  -1 -14  -2   13.00    8.30
   1  14   2   12.60    4.60
   1  14   2   12.40    7.70
   1  14   2    9.20   13.30
   1  14   2   20.30   15.30
   2  14   2   16.20    7.80
   2  14   2    2.40   15.80
   2  14   2    5.70    3.90
   2  14   2   -0.30    7.00
  -3 -14  -2   21.70   19.20
   3  14   2   38.40    8.00
   3  14   2   28.30   15.10
   3  14   2   34.10   29.40
   4  14   2   47.30    8.90
   4  14   2   33.30   16.60
   5  14   2  269.27   28.80
   5  14   2  254.57   19.90
  -6 -14  -2   67.89    9.20
   6  14   2  109.79   19.00
  -7 -14  -2   11.00    6.60
   7  14   2   26.50    7.60
  10 -15  -2   22.70    7.20
  10 -15  -2   33.00    6.50
 -10  15   2   24.20    4.00
 -10  15   2   26.60    7.90
   9 -15  -2    8.80    9.00
   9 -15  -2   11.20    6.70
  -9  15   2    0.50    5.20
  -9  15   2   15.10    7.30
   8 -15  -2   57.49    8.30
  -8  15   2   61.59    9.70
  -8  15   2   62.39    9.20
   7 -15  -2  438.76   26.80
   7 -15  -2  401.76   29.60
  -7  15   2  409.46   27.00
  -7  15   2  451.45   24.60
  -7  15   2  374.26   26.90
   6 -15  -2  102.19   12.00
   6 -15  -2  123.19   13.70
   6 -15  -2   77.49    9.30
  -6  15   2   94.69   10.60
  -6  15   2   93.99   11.00
   5 -15  -2  171.98   16.60
  -5  15   2  188.88   16.50
  -5  15   2  158.48   16.00
  -5  15   2  172.78   22.00
   4 -15  -2  103.19   11.60
   4 -15  -2  127.89   13.20
  -4  15   2  134.19    9.60
  -4  15   2  135.69   12.30
  -4  15   2  111.79   19.30
  -4  15   2  103.99   11.60
   3 -15  -2    6.50    8.80
   3 -15  -2    8.00    5.30
  -3  15   2   -6.80   16.20
  -3  15   2    6.80    7.50
  -3  15   2    5.10    3.90
  -3  15   2   19.50    8.60
   2 -15  -2    5.40    8.40
   2 -15  -2    7.00    5.10
  -2  15   2   10.10    3.90
  -2  15   2   11.70    7.80
  -2  15   2    7.70   13.70
  -2  15   2    9.40    8.30
  -2  15   2   -8.70   24.70
   1 -15  -2   74.09   10.70
  -1  15   2   45.00    8.60
  -1  15   2   34.30   15.00
  -1  15   2   42.40    8.90
  -1  15   2   49.60    5.30
  -1  15   2   18.40   17.80
   0 -15  -2    1.10    8.70
   0  15   2   16.10   16.30
   0  15   2    1.60   14.10
   0  15   2    5.80    8.70
   0  15   2    1.80    3.90
   0  15   2   -6.40    7.10
   1  15   2   -1.10    3.60
   1  15   2  -22.80   13.80
   1  15   2    3.80    7.60
   1  15   2    3.40    7.70
   1  15   2    7.70   14.30
   2  15   2    1.60   14.10
   2  15   2   -3.80    3.70
   2  15   2   -0.90    7.30
   2  15   2   -4.80    7.20
   3  15   2    0.60    7.10
   3  15   2    6.30   15.00
   4  15   2   34.10    8.60
   4  15   2   39.20   16.50
   5  15   2  174.18   15.40
   5  15   2  166.68   21.70
   6  15   2   89.49   18.30
   6  15   2  106.49   10.70
   8 -16  -2   20.80    6.80
   8 -16  -2   18.10    6.30
  -8  16   2   22.50    7.90
   7 -16  -2   17.90    6.40
  -7  16   2   36.10    4.80
  -7  16   2   28.70    9.20
  -7  16   2   29.80    8.40
  -6  16   2  104.39    8.60
  -6  16   2   92.29   11.20
  -6  16   2   89.49   10.30
  -5  16   2   75.59    6.60
  -5  16   2   76.99    9.80
  -5  16   2   68.49   10.00
   4 -16  -2   79.99    8.70
  -4  16   2  107.09   10.80
  -4  16   2  103.19   10.90
   3 -16  -2    7.70    5.30
  -3  16   2    6.40    8.90
  -3  16   2    1.30    4.00
  -3  16   2   12.10    7.80
   2 -16  -2    6.50    5.20
  -2  16   2    7.50    3.80
  -2  16   2    4.10   13.50
  -2  16   2    0.70    7.40
  -2  16   2   -8.30    8.80
  -1  16   2    2.90    8.50
  -1  16   2    5.00    4.00
  -1  16   2    4.00   14.00
  -1  16   2   10.70    7.60
   0  16   2   11.30    7.60
   0  16   2   -4.90   14.70
   0  16   2   -0.80    8.00
   0  16   2    5.20    3.80
   1  16   2   14.90   15.30
   1  16   2   -1.10    3.70
   1  16   2    4.80    7.60
   1  16   2    1.40    8.60
   2  16   2    0.30    7.50
   2  16   2    2.90   15.00
   3  16   2   12.00   20.10
   4  16   2   16.90   15.90
   4  16   2   17.60    7.70
  -6  17   2   15.90    4.20
  -5  17   2  220.28   17.20
  -5  17   2  199.48   18.30
  -4  17   2  174.18   17.40
  -4  17   2  217.18   17.50
   3 -17  -2   18.30    5.60
  -3  17   2   27.10    9.10
  -3  17   2   30.50   10.20
   2 -17  -2   15.20    5.10
  -2  17   2   23.00    4.60
  -2  17   2   14.80    8.60
  -1  17   2   17.30    8.60
  -1  17   2   -2.20    3.80
  -1  17   2    1.70    9.60
  -1  17   2    4.10   13.80
   0  17   2   10.40    4.00
   0  17   2   11.00    7.50
   0  17   2    3.80   15.40
   1  17   2    5.50    7.60
   1  17   2    5.40    3.70
   1  17   2   -8.60   15.30
   1  19  -3   68.69    6.10
   1  19  -3   46.90    7.70
   1  19  -3   49.99    8.60
   0  19  -3   -0.30    5.90
   0  19  -3    0.40    7.30
   0  19  -3    7.40    3.30
  -1  19  -3   13.50    6.00
  -1  19  -3   14.10    3.60
  -1  19  -3   13.30    7.40
  -2  19  -3   61.29    5.10
  -2  19  -3   47.80    9.00
  -2  19  -3   41.40    7.40
  -3  19  -3  109.19    9.70
  -3  19  -3  119.69   11.60
  -4  19  -3   56.89    5.10
  -4  19  -3   43.70    8.20
  -4  19  -3   71.69    7.90
   4  18  -3  215.08   24.20
   4  18  -3  219.48   16.40
   3  18  -3    1.50   17.40
   3  18  -3   12.40    7.20
   3  18  -3   12.70    6.00
   2  18  -3  107.19   10.80
   2  18  -3   94.89    8.30
   2  18  -3   75.99   24.10
   1  18  -3   26.90   16.00
   1  18  -3   12.00    7.60
   1  18  -3   23.30    5.40
   1  18  -3   19.90    6.90
   0  18  -3    2.70    3.20
   0  18  -3    6.50   10.90
   0  18  -3    3.30    5.30
   0  18  -3    1.70    7.10
  -1  18  -3    3.70    3.00
  -1  18  -3    0.00    4.70
  -1  18  -3    0.30   11.10
  -1  18  -3    1.20    7.50
  -2  18  -3    1.70    4.90
  -2  18  -3    4.50    6.90
  -2  18  -3    2.60    3.30
  -2  18  -3    3.70   12.30
  -3  18  -3   22.50    5.70
  -3  18  -3   33.80    4.20
  -4  18  -3    3.50    6.10
  -4  18  -3    1.90    7.00
  -4  18  -3   11.50    3.50
   4 -18   3    9.40    5.00
  -5  18  -3   14.70    3.60
  -5  18  -3    9.30   10.20
  -5  18  -3   12.80   10.50
   5 -18   3    8.70    5.20
  -6  18  -3    3.80    4.60
  -6  18  -3   -2.60    7.10
  -6  18  -3    4.40    6.40
   6 -18   3    1.30    5.10
  -7  18  -3    7.50    6.90
  -7  18  -3   -2.10    3.00
  -7  18  -3   24.30    7.40
   7 -18   3    3.00    5.50
   6  17  -3   88.29    9.50
   6  17  -3   76.89   18.90
   5  17  -3   -4.20   16.90
   5  17  -3    3.20    6.20
   4  17  -3   20.60   17.90
   4  17  -3   16.50    5.50
   4  17  -3   18.00    6.80
   3  17  -3   85.29    7.20
   3  17  -3   55.79   18.90
   3  17  -3   69.19    9.90
   2  17  -3    4.50    6.60
   2  17  -3   19.30   16.80
   2  17  -3   17.90    7.20
   2  17  -3   17.60    4.80
   2  17  -3   17.20    3.50
   1  17  -3   86.89   24.90
   1  17  -3   91.09   19.00
   1  17  -3  114.39    9.40
   1  17  -3  110.39    8.10
   1  17  -3  117.59   10.90
   0  17  -3    4.60   14.80
   0  17  -3    4.20    4.20
   0  17  -3   12.10   16.10
   0  17  -3    3.10    3.20
   0  17  -3    6.20    7.10
   0  17  -3   -0.40   10.50
  -1  17  -3  -11.50   12.40
  -1  17  -3   -8.30    6.80
  -1  17  -3    7.60    4.20
  -1  17  -3   21.50   17.10
  -1  17  -3   -0.10    3.10
   1 -17   3    7.70    8.20
  -2  17  -3    0.60    4.30
  -2  17  -3   -0.90    6.70
  -2  17  -3    4.90    3.40
  -2  17  -3    0.20   12.30
  -2  17  -3   25.30   15.20
   2 -17   3    2.30    6.90
  -3  17  -3    7.90    6.70
  -3  17  -3   -6.10   14.60
  -3  17  -3    3.80    4.70
  -3  17  -3    4.80    3.00
   3 -17   3   12.10    7.40
   3 -17   3    5.90    7.10
  -4  17  -3    8.60    6.80
  -4  17  -3   -8.70   13.90
  -4  17  -3   16.90    5.20
   4 -17   3    6.80    5.10
  -5  17  -3    2.30    3.00
  -5  17  -3    6.80    5.30
  -5  17  -3   -1.90    6.90
   5 -17   3    2.30    5.00
  -6  17  -3   71.19    7.50
  -6  17  -3   63.79    8.90
  -6  17  -3   79.09    6.50
   6 -17   3   56.89    8.00
  -7  17  -3   -3.70    6.10
  -7  17  -3   -5.50    2.80
  -7  17  -3   -7.80    6.70
   7 -17   3   -0.30    5.40
  -8  17  -3   16.30    4.60
  -8  17  -3   11.20    6.60
  -8  17  -3   10.60    7.30
   8 -17   3   13.70    5.80
   8 -17   3    4.20    5.60
   8  16  -3   82.09   10.10
   8  16  -3   54.09   17.50
   7  16  -3  157.68   21.50
   7  16  -3  151.58   14.30
   6  16  -3  194.28   15.90
   5  16  -3    6.30    3.90
   5  16  -3   29.50    7.40
   5  16  -3   17.60   17.80
   5  16  -3   10.60    5.20
   4  16  -3   36.00   18.20
   4  16  -3   27.90    8.60
   4  16  -3   12.30    5.30
   4  16  -3   18.00    4.60
   3  16  -3   13.20   16.40
   3  16  -3   14.50   12.70
   3  16  -3   20.90    6.70
   3  16  -3   28.40    4.70
   2  16  -3  269.37   19.70
   2  16  -3  306.47   28.50
   2  16  -3  279.57   16.30
   2  16  -3  272.27   16.80
   1  16  -3  153.08   21.30
   1  16  -3  194.98   12.50
   1  16  -3  209.98   19.40
   1  16  -3  209.18   23.30
   0  16  -3  242.68   15.20
   0  16  -3  241.18   18.40
   0  16  -3  230.38   28.20
   0  16  -3  254.47   25.60
   0  16  -3  245.78   15.60
   0 -16   3  249.08   18.00
  -1  16  -3   45.40    5.50
  -1  16  -3   35.20    7.90
  -1  16  -3   45.40   16.20
  -1  16  -3   60.39    6.30
   1 -16   3   51.49    8.50
  -2  16  -3   -0.70    7.00
  -2  16  -3    7.60    4.00
  -2  16  -3   23.40   15.60
  -2  16  -3  -15.10   12.70
  -3  16  -3   35.20    9.30
  -3  16  -3   47.30    5.80
  -3  16  -3   54.89    4.70
  -3  16  -3   74.39   16.90
  -3  16  -3   25.60   13.90
  -4  16  -3    4.20    2.90
  -4  16  -3    2.30    4.50
  -4  16  -3   10.50   13.80
  -4  16  -3   -3.80    6.40
  -4  16  -3    2.40   15.60
   4 -16   3   -2.30    7.40
   4 -16   3    2.00    5.10
  -5  16  -3   97.09    7.10
  -5  16  -3   93.69   10.20
  -5  16  -3   89.69    7.90
   5 -16   3   64.39   11.70
  -6  16  -3  157.68   11.30
  -6  16  -3  149.19   14.20
   6 -16   3  124.39   12.30
   6 -16   3  120.49   14.80
  -7  16  -3  143.39    9.40
  -7  16  -3  138.09   11.70
  -7  16  -3  115.39   11.70
   7 -16   3  150.18   12.70
  -8  16  -3   27.10    7.40
  -8  16  -3   30.70    6.40
  -8  16  -3   46.30    4.30
   8 -16   3   45.30    7.30
   8 -16   3   35.90    7.10
  -9  16  -3   11.40    6.30
  -9  16  -3   15.00    7.00
  -9  16  -3    9.80    3.10
   9 -16   3    2.70    5.90
   9 -16   3    7.70    5.40
 -10  16  -3   57.49    7.30
 -10  16  -3   67.79    5.90
 -10  16  -3   45.60    8.10
  10 -16   3   63.09    7.80
  10 -16   3   52.49    7.70
   9  15  -3    9.80   15.00
   9  15  -3   -1.60    5.00
  -9 -15   3    0.40    5.80
   8  15  -3    7.70    7.50
   8  15  -3   38.30   16.50
   8  15  -3    5.20    6.00
   7  15  -3   55.29    8.40
   7  15  -3   36.30    5.50
   6  15  -3  131.49   15.60
   6  15  -3  160.88   13.70
   6  15  -3  141.29   22.30
   5  15  -3   20.40    6.40
   5  15  -3   24.90    5.10
   5  15  -3   33.10    7.80
   5  15  -3   43.60    7.50
   4  15  -3    3.40    4.70
   4  15  -3    2.30    3.60
   4  15  -3    4.00    6.80
   4  15  -3   17.70   17.40
   4  15  -3    0.90    6.90
   4  15  -3   -5.20   15.60
   3  15  -3   -1.60    4.60
   3  15  -3    1.40    3.70
   3  15  -3  -10.60    6.00
   3  15  -3   12.60   15.80
   3  15  -3    3.50    3.10
   3  15  -3    0.30    7.00
   3  15  -3    6.80   15.70
   2  15  -3  347.77   19.40
   2  15  -3  300.97   31.90
   2  15  -3  342.47   19.70
   2  15  -3  328.87   22.50
   2  15  -3  307.97   32.00
   1  15  -3  403.76   22.10
   1  15  -3  400.16   25.00
   1  15  -3  424.16   33.70
   1  15  -3  320.07   33.30
   1  15  -3  338.67   27.50
   1  15  -3  382.56   21.80
  -1 -15   3  385.86   25.60
   0  15  -3  313.87   18.30
   0  15  -3  325.27   18.60
   0  15  -3  313.57   21.60
   0  15  -3  300.47   29.50
   0 -15   3  307.57   21.30
  -1  15  -3   54.49   14.80
  -1  15  -3   78.59    9.40
  -1  15  -3   68.99    6.30
  -1  15  -3   93.19   18.30
  -1  15  -3   82.89    7.00
   1 -15   3   66.89   12.90
  -2  15  -3  129.69    9.10
  -2  15  -3  114.19    8.50
  -2  15  -3  124.09   18.40
  -2  15  -3  141.69   13.40
   2 -15   3  122.59   14.00
  -3  15  -3    1.30    2.60
  -3  15  -3    7.60    6.60
  -3  15  -3    3.10    3.40
  -3  15  -3   -4.20   16.90
  -3  15  -3   -0.90   12.90
   3 -15   3    5.90    8.20
  -4  15  -3    5.20    3.70
  -4  15  -3    4.70    2.80
  -4  15  -3    1.00    6.50
  -4  15  -3   -7.50   12.90
  -4  15  -3    3.00   13.10
   4 -15   3    3.90    5.60
   4 -15   3   -1.60    7.70
  -5  15  -3    5.80   13.10
  -5  15  -3   -5.60   14.20
  -5  15  -3    7.00    2.80
  -5  15  -3    1.30    3.90
  -5  15  -3    3.30    6.60
   5 -15   3    6.60    8.90
   5 -15   3   -3.50    5.30
  -6  15  -3  214.38   17.20
  -6  15  -3  213.28   14.70
  -6  15  -3  233.18   13.60
  -7  15  -3   46.80    7.90
  -7  15  -3   53.49    4.60
  -7  15  -3   37.90    5.80
   7 -15   3   48.80    7.60
   7 -15   3   43.70   11.00
  -8  15  -3   39.80    7.80
  -8  15  -3   35.90    5.90
  -8  15  -3   49.00    4.50
   8 -15   3   37.60    9.80
   8 -15   3   58.99    7.80
   8 -15   3   39.70    7.10
  -9  15  -3   13.00    6.70
  -9  15  -3    7.10    3.00
  -9  15  -3    0.50    5.60
   9 -15   3    9.80    6.90
   9 -15   3    7.90    5.90
   9 -15   3    8.10    8.60
 -10  15  -3   33.40    7.60
 -10  15  -3   33.20    6.50
 -10  15  -3   49.99    4.60
  10 -15   3   47.00    8.00
 -11  15  -3   87.69    6.30
 -11  15  -3   57.49    8.50
  11 -15   3   82.89    9.00
  11 -15   3   57.49    7.50
  10  14  -3   -2.50    5.10
  10  14  -3   -3.30   15.30
 -10 -14   3    4.90    7.00
   9  14  -3   -0.10    2.90
   9  14  -3    1.30    5.40
   9  14  -3    7.60   15.70
  -9 -14   3   11.80    7.10
   8  14  -3   37.10   18.00
   8  14  -3   16.60    7.30
   8  14  -3   11.40    5.90
   7  14  -3   73.29   10.00
   7  14  -3   71.69    8.10
   7  14  -3   95.99   11.50
   6  14  -3  309.57   21.80
   6  14  -3  280.47   19.60
   6  14  -3  334.97   21.70
   5  14  -3   99.69   11.30
   5  14  -3   99.49   10.50
   5  14  -3   81.59    9.10
   4  14  -3  300.17   30.70
   3  14  -3   56.59    5.10
   3  14  -3   57.89    4.70
   3  14  -3   44.20    8.40
   3  14  -3   50.79    8.30
   3  14  -3   68.69   17.30
   3  14  -3   42.00   15.70
   2  14  -3   11.60    5.20
   2  14  -3   17.00    3.10
   2  14  -3   26.90    6.90
   2  14  -3   11.90   14.00
   2  14  -3   10.80    4.60
   2  14  -3   15.40    7.40
   2  14  -3   17.60   14.00
   1  14  -3  489.75   31.70
   1  14  -3  526.55   30.30
   1  14  -3  488.15   27.90
   1  14  -3  484.85   36.30
   1  14  -3  468.15   36.90
  -1 -14   3  531.15   30.20
  -1 -14   3  482.85   34.10
   0  14  -3   51.19    4.60
   0  14  -3   39.50    4.30
   0  14  -3   55.99    7.70
   0  14  -3   43.90   14.60
   0 -14   3   65.29   10.20
  -1  14  -3  753.12   44.50
  -1  14  -3  836.12   44.80
  -1  14  -3  854.41   46.40
  -1  14  -3  752.02   50.79
  -1  14  -3  896.71   51.79
   1 -14   3  775.02   48.70
  -2  14  -3  106.79    8.00
  -2  14  -3  136.49   12.40
  -2  14  -3  116.79   16.60
  -2  14  -3  126.09    8.60
  -2  14  -3  104.29   14.10
  -3  14  -3    4.30    6.40
  -3  14  -3   12.00    3.40
  -3  14  -3    9.10   10.70
  -3  14  -3    8.80    3.10
  -3  14  -3   11.50   12.50
   3 -14   3   15.70    8.80
  -4  14  -3   16.50   12.70
  -4  14  -3   18.50    3.00
  -4  14  -3   20.90    3.80
  -4  14  -3   10.30    6.70
   4 -14   3   12.20    5.50
   4 -14   3   19.00    9.10
  -5  14  -3   14.00   14.40
  -5  14  -3   -0.70    2.50
  -5  14  -3   -4.60   11.30
  -5  14  -3   17.30    6.90
  -5  14  -3    1.70    3.50
   5 -14   3   -1.80    5.60
   5 -14   3    9.00    8.30
  -6  14  -3   25.80    7.30
  -6  14  -3   39.10   13.40
  -6  14  -3   42.40    4.80
  -6  14  -3    8.40   14.00
   6 -14   3   21.00    9.70
  -7  14  -3    2.70    6.50
  -7  14  -3    1.60    2.70
  -7  14  -3   -2.00    3.90
   7 -14   3   -2.20    5.00
   7 -14   3    7.30    8.40
   7 -14   3   -0.40    6.20
  -8  14  -3  129.89   10.30
  -8  14  -3  124.59   11.40
   8 -14   3  119.19   12.00
  -9  14  -3   14.00    5.10
  -9  14  -3   15.90    6.90
  -9  14  -3   18.70    3.20
   9 -14   3   15.40    6.30
   9 -14   3   12.60    8.10
   9 -14   3   25.50    7.30
 -10  14  -3   -5.20    4.00
 -10  14  -3   -3.00    2.60
 -10  14  -3   -2.70    6.30
  10 -14   3    5.60    6.20
  10 -14   3   -2.70    5.20
  10 -14   3    9.00    8.80
 -11  14  -3  205.18   11.90
 -11  14  -3  173.28   15.20
  11 -14   3  160.78   14.50
 -12  14  -3   91.99    6.50
 -12  14  -3   60.99    8.90
  12 -14   3   92.09    9.30
  11  13  -3    4.60   16.30
  11  13  -3    0.00    5.60
 -11 -13   3   -3.10    7.40
  10  13  -3   18.10   15.60
  10  13  -3    3.30    4.70
  10  13  -3   -1.80    5.40
 -10 -13   3   -6.90   10.20
   9  13  -3   -5.60    7.60
   9  13  -3   -0.50    5.50
   9  13  -3  -12.90   15.90
   9  13  -3   -0.10    3.40
  -9 -13   3   -3.70    7.20
   8  13  -3    3.90    8.30
   8  13  -3   -3.10    3.10
   8  13  -3   -3.80   17.70
   8  13  -3   -2.40    5.20
   8  13  -3   -2.40    6.90
  -8 -13   3    1.90    7.20
   7  13  -3  248.98   18.10
   7  13  -3  260.37   20.30
   7  13  -3  288.47   20.10
   6  13  -3   41.50    7.70
   6  13  -3   46.30    8.30
   6  13  -3   55.09    8.10
   6  13  -3   59.69   17.20
  -6 -13   3   66.89   19.70
   5  13  -3  316.37   23.50
   5  13  -3  358.46   22.90
   5  13  -3  427.36   39.20
   4  13  -3  917.61   54.09
   4  13  -3  936.91   53.49
   4  13  -3  982.30   59.79
   3  13  -3  487.35   30.20
   3  13  -3  541.95   37.10
   3  13  -3  479.65   27.30
   3  13  -3  476.55   37.00
   2  13  -3   96.79   16.30
   2  13  -3   90.29    6.80
   2  13  -3  101.59    7.10
   2  13  -3   77.79    9.80
   2  13  -3  106.69    9.50
  -2 -13   3  105.59   11.40
  -2 -13   3   80.79    8.10
  -2 -13   3  117.19   17.60
   1  13  -3   31.60    3.50
   1  13  -3   34.30    6.70
   1  13  -3   16.60    4.90
   1  13  -3   12.70   12.60
   1  13  -3   23.50   13.10
   1  13  -3   28.80    7.30
   1  13  -3   25.00    3.10
  -1 -13   3   25.90    8.60
   0  13  -3  179.18   18.10
   0  13  -3  165.28   15.10
   0  13  -3  168.78   10.60
   0  13  -3  159.58   18.00
   0  13  -3  159.68   14.00
   0  13  -3  180.28   10.80
   0 -13   3  185.08   16.40
  -1  13  -3  511.35   30.20
  -1  13  -3  490.75   28.30
  -1  13  -3  478.05   32.70
  -1  13  -3  504.65   28.40
  -1  13  -3  549.05   35.10
  -1  13  -3  524.95   35.00
   1 -13   3  517.55   32.80
  -2  13  -3  397.76   23.50
  -2  13  -3  413.46   30.20
  -2  13  -3  419.56   25.40
   2 -13   3  431.66   28.60
  -3  13  -3  130.19    9.20
  -3  13  -3  128.39    8.70
  -3  13  -3  145.39   16.50
  -3  13  -3  142.39   12.30
   3 -13   3  133.99   15.00
  -4  13  -3   10.70    2.70
  -4  13  -3   10.80    3.10
  -4  13  -3   19.80   11.20
  -4  13  -3   18.10    6.20
  -4  13  -3   12.10   10.90
   4 -13   3   10.20    8.70
   4 -13   3   10.20    5.50
  -5  13  -3   91.39   14.10
  -5  13  -3   99.79    9.40
  -5  13  -3   93.19    7.30
  -5  13  -3   91.99    6.80
   5 -13   3   89.59   12.60
   5 -13   3   98.99   10.60
   5 -13   3   74.29    8.00
  -6  13  -3   38.40    4.60
  -6  13  -3   37.60    7.70
  -6  13  -3   51.29    4.30
  -6  13  -3   38.10   12.40
  -6  13  -3   12.70   12.60
   6 -13   3   57.69    7.50
   6 -13   3   40.20   10.40
   6 -13   3   34.70    6.70
  -7  13  -3  138.49   10.20
  -7  13  -3  153.28    9.20
  -7  13  -3  165.08   17.20
  -7  13  -3  129.49   11.60
   7 -13   3  112.99   14.90
  -8  13  -3    2.30    2.60
  -8  13  -3    5.40    3.80
  -8  13  -3    2.40    6.20
   8 -13   3    1.30    7.80
   8 -13   3    4.80    5.20
   8 -13   3    5.30    5.60
  -9  13  -3   87.89    6.50
  -9  13  -3   74.59    6.90
  -9  13  -3   97.09    9.20
   9 -13   3   99.49    9.80
   9 -13   3   68.89   12.00
   9 -13   3   76.79    8.60
 -10  13  -3   14.60    6.60
 -10  13  -3   15.50    3.00
 -10  13  -3   10.70    3.90
  10 -13   3   12.30    8.80
  10 -13   3   21.90    7.10
  10 -13   3   11.10    6.10
 -11  13  -3    3.20    2.70
 -11  13  -3    5.30    6.10
  11 -13   3    1.50    5.40
  11 -13   3    2.10    8.40
  11 -13   3    5.90    6.50
 -12  13  -3  115.89   10.80
 -12  13  -3  127.99    8.50
  12 -13   3  144.39   14.10
  12  12  -3    5.90    4.20
  12  12  -3   51.29   16.90
  12  12  -3   16.20    6.90
 -12 -12   3   10.60    8.30
  11  12  -3   -0.30   15.80
  11  12  -3   -2.30    3.90
  11  12  -3    2.10    5.50
 -11 -12   3    0.90    8.30
  10  12  -3    3.70   15.90
  10  12  -3    5.50    4.30
  10  12  -3   12.60    5.90
 -10 -12   3   -0.40    8.00
   9  12  -3   12.10   17.00
   9  12  -3    9.50    4.80
   9  12  -3    2.90    5.80
   9  12  -3   15.60   10.00
   9  12  -3   26.80    7.90
  -9 -12   3   16.00    8.70
  -9 -12   3   21.90   18.40
   8  12  -3    2.00    5.50
   8  12  -3   -1.60   16.90
   8  12  -3    2.70    6.80
   8  12  -3   -3.30    6.90
   8  12  -3    0.90    4.00
  -8 -12   3   -3.70    7.90
  -8 -12   3    0.30   20.70
   7  12  -3    8.50    6.60
   7  12  -3   -2.50    6.40
   7  12  -3    4.40    5.60
   7  12  -3    0.30    3.90
   7  12  -3   17.40   15.90
  -7 -12   3   22.50   18.80
   6  12  -3  104.29    9.80
   6  12  -3  112.29   18.90
   6  12  -3   86.49   10.80
   6  12  -3   82.89    9.60
  -6 -12   3  115.59   20.70
   5  12  -3  266.57   21.50
   5  12  -3  287.87   29.10
   5  12  -3  240.28   19.20
   5  12  -3  276.27   18.60
  -5 -12   3  326.67   38.70
   4  12  -3 1134.99   58.39
   4  12  -3 1043.70   60.69
   4  12  -3 1036.60   64.99
   4  12  -3 1130.29   65.39
   4  12  -3 1054.59   59.89
   4  12  -3  970.10   60.79
   3  12  -3  138.69    8.70
   3  12  -3  145.89    8.80
   3  12  -3  129.79   10.40
   3  12  -3  131.79   11.50
   3  12  -3  145.69   13.30
   3  12  -3  169.08   18.00
   3  12  -3  132.39   12.40
   3  12  -3  121.49   17.00
   2  12  -3   66.29    5.30
   2  12  -3   91.49    9.20
   2  12  -3   57.19    6.70
   2  12  -3   63.39   13.60
   2  12  -3   81.79    8.00
   2  12  -3   64.89   12.90
  -2 -12   3   67.39   14.90
   1  12  -3  162.38    9.40
   1  12  -3  131.59   11.50
   1  12  -3  155.58   12.70
   1  12  -3  156.58    9.50
  -1 -12   3  149.39   14.60
   0  12  -3   20.60   10.40
   0  12  -3   29.90    6.00
   0  12  -3   31.50   11.30
   0  12  -3   20.50    2.90
   0  12  -3   16.40    6.30
   0  12  -3   16.80    2.60
   0 -12   3   17.30    7.40
  -1  12  -3  388.86   25.80
  -1  12  -3  361.96   22.20
  -1  12  -3  407.36   24.10
  -1  12  -3  415.16   24.40
  -1  12  -3  402.86   22.30
  -1  12  -3  374.06   28.60
  -1  12  -3  393.46   28.30
   1 -12   3  418.16   26.60
  -2  12  -3 1053.19   56.09
  -2  12  -3  937.61   54.79
  -2  12  -3 1036.00   54.99
  -2  12  -3 1025.60   58.89
  -2  12  -3  956.80   56.89
  -3  12  -3   99.49    6.80
  -3  12  -3   83.29   10.50
  -3  12  -3   96.59   13.00
  -3  12  -3  111.89    9.20
   3 -12   3  104.49   12.10
  -4  12  -3  734.23   41.50
  -4  12  -3  654.13   36.70
  -4  12  -3  659.73   38.40
  -4  12  -3  689.53   37.00
   4 -12   3  639.24   41.10
   4 -12   3  628.24   37.50
  -5  12  -3   24.70   13.90
  -5  12  -3   26.40    3.30
  -5  12  -3   26.20    3.60
  -5  12  -3    9.90   10.70
  -5  12  -3   38.00    6.80
   5 -12   3   35.70    5.50
   5 -12   3   29.70    6.20
   5 -12   3   37.00    9.00
  -6  12  -3   92.09    9.10
  -6  12  -3   96.79    7.20
  -6  12  -3   98.89    7.60
  -6  12  -3  116.39   13.40
   6 -12   3   97.69    9.90
   6 -12   3   93.39   12.80
   6 -12   3  103.39   11.10
  -7  12  -3   35.90   11.70
  -7  12  -3   33.20    4.10
  -7  12  -3   24.10    6.40
   7 -12   3   21.00    5.70
   7 -12   3   28.20    9.10
  -8  12  -3  181.38   11.10
  -8  12  -3  180.18   14.40
  -8  12  -3  169.98   11.80
  -8  12  -3  214.08   20.30
   8 -12   3  184.58   14.80
   8 -12   3  157.88   17.50
  -9  12  -3  181.08   11.10
  -9  12  -3  175.98   14.70
  -9  12  -3  179.18   11.90
   9 -12   3  170.18   18.50
   9 -12   3  184.38   14.70
   9 -12   3  178.98   14.50
 -10  12  -3  122.49   10.80
[truncated: 1,676,063 more chars]
